# Supplementary material for: Interpolating numerically exact many-body wave functions for accelerated molecular dynamics
Source: Nat Commun. 2025 Feb 26;16:2005. doi: 10.1038/s41467-025-57134-9 (PMC11865551; doi:10.1038/s41467-025-57134-9)
Supplement: Supplementary file 3 — Source data [file 41467_2025_57134_MOESM3_ESM.zip]

Archive with 49 entries (38 files):
- Source Data/fig_1/
- Source Data/fig_1/GS_amplitudes_H6_1.0_bohr.txt
- Source Data/fig_1/GS_amplitudes_H6_1.8_bohr.txt
- Source Data/fig_1/GS_amplitudes_H6_2.6_bohr.txt
- Source Data/fig_1/predicted_amplitudes_1_datapoints.txt
- Source Data/fig_1/predicted_amplitudes_2_datapoints.txt
- Source Data/fig_1/predicted_amplitudes_3_datapoints.txt
- Source Data/fig_1/projected_subspace_amplitudes_1_datapoints.txt
- Source Data/fig_1/projected_subspace_amplitudes_2_datapoints.txt
- Source Data/fig_1/projected_subspace_amplitudes_3_datapoints.txt
- Source Data/fig_1/weighted_amplitudes_1_datapoints.txt
- Source Data/fig_1/weighted_amplitudes_2_datapoints.txt
- Source Data/fig_1/weighted_amplitudes_3_datapoints.txt
- Source Data/fig_2/
- Source Data/fig_2/relative_energy_error_H10.txt
- Source Data/fig_2/squared_force_error_H10.txt
- Source Data/fig_3/
- Source Data/fig_3/O_H_dist_6_31G.txt
- Source Data/fig_3/vibration_freq_6_31_G.txt
- Source Data/fig_3/vibration_freq_cc_pVDZ.txt
- Source Data/fig_3/vibration_freq_cc_pVTZ.txt
- Source Data/fig_4/
- Source Data/fig_4/H2O_energies_6_31G.txt
- Source Data/fig_4/H2O_energies_cc_pVDZ.txt
- Source Data/fig_4/H2O_energies_cc_pVTZ.txt
- Source Data/fig_5/
- Source Data/fig_5/data_dist_1_2.txt
- Source Data/fig_5/data_dist_1_30.txt
- Source Data/fig_6/
- Source Data/fig_6/dist_average.txt
- Source Data/fig_6/radial_dist_fun.txt
- Source Data/fig_7/
- Source Data/fig_7/charges.txt
- Source Data/fig_7/geometry_snapshot_1.png
- Source Data/fig_7/geometry_snapshot_1000.png
- Source Data/fig_7/geometry_snapshot_334.png
- Source Data/fig_7/geometry_snapshot_667.png
- Source Data/fig_S1/
- Source Data/fig_S1/energy_data.txt
- Source Data/fig_S2/
- Source Data/fig_S2/data_validation.txt
- Source Data/fig_S2/rel_corr_error_mean_running_average.txt
- Source Data/fig_S2/rel_corr_error_std_running_average.txt
- Source Data/fig_S3/
- Source Data/fig_S3/dipole_moment_norm_dist_fun.txt
- Source Data/fig_S3/dipole_norm_average.txt
- Source Data/fig_S4/
- Source Data/fig_S4/energies_training_points.txt
- Source Data/fig_S4/PES_along_trajectory.txt
