# Supplementary material for: Interpolating numerically exact many-body wave functions for accelerated molecular dynamics
Source: Nat Commun. 2025 Feb 26;16:2005. doi: 10.1038/s41467-025-57134-9 (PMC11865551; doi:10.1038/s41467-025-57134-9)
Supplement: Supplementary file 3 — Source data [file 41467_2025_57134_MOESM3_ESM.zip › Source Data/fig_1/GS_amplitudes_H6_1.0_bohr.txt]

2.109037700441890274e-04
1.421943450800664975e-03
2.707804741098855748e-03
1.773892778561217453e-03
3.383467442324490215e-03
8.092032661754023845e-03
5.878715548957695776e-03
8.157116899485937836e-03
8.016345692802651426e-03
3.906223654566088731e-03
3.305954373127278478e-03
8.871608365468290625e-03
6.870602133114435232e-03
1.221138005204600724e-02
1.284331941243461485e-02
7.052999077661816114e-03
7.500815180305560499e-03
8.944600893667456476e-03
6.406668947196061947e-03
2.184644274032268140e-03
1.421943450800664975e-03
6.539176869221540074e-03
1.166774517446357400e-02
7.778429290209027715e-03
1.392909882979781640e-02
3.297522945734609329e-02
2.484136200767622996e-02
2.851058085004841078e-02
2.894126777714039339e-02
1.374076600395924760e-02
1.418967225638231855e-02
3.814704590722906713e-02
3.080642755448288403e-02
4.394330947516222191e-02
4.780828662109038590e-02
2.553991033499894772e-02
2.386704377530389151e-02
2.963535021155603091e-02
2.112983034140148916e-02
6.406668947196342105e-03
2.707804741098855748e-03
1.166774517446357400e-02
1.701361245984369178e-02
1.120821652861193202e-02
2.481811255786020229e-02
4.819993453243575504e-02
3.614132321510579726e-02
4.002365096701734903e-02
4.093228356508207127e-02
1.658783302232788234e-02
2.593566585518295234e-02
5.718200092381036520e-02
4.602842468145706273e-02
6.330614553849706061e-02
6.925921528568231011e-02
3.129090563275557096e-02
3.478739749297199424e-02
4.320269482652597248e-02
2.553991033499916283e-02
7.052999077662329593e-03
1.773892778561217453e-03
7.778429290209027715e-03
1.120821652861193202e-02
5.963584074200229367e-03
1.682501631487338598e-02
3.223509956053935421e-02
1.940955136483329610e-02
2.719151756112280285e-02
2.211130854291371364e-02
8.649011878433506342e-03
1.796310814204804887e-02
3.897542560379482074e-02
2.509965897140712179e-02
4.371930495068342831e-02
3.795098935461618112e-02
1.658783302232809051e-02
2.425750875915665475e-02
2.387496876107668767e-02
1.374076600395944016e-02
3.906223654566355879e-03
3.383467442324490215e-03
1.392909882979781640e-02
2.481811255786020229e-02
1.682501631487338598e-02
2.285335248963895477e-02
5.580880137003508407e-02
4.322618903188097522e-02
4.780344022564964046e-02
4.962027064840973667e-02
2.387496876107710053e-02
2.165582870641287114e-02
6.145368483107317009e-02
5.146659206968630385e-02
7.112870418291904195e-02
7.942569774724884957e-02
4.320269482652715903e-02
3.205085279109746305e-02
4.072530352024057027e-02
2.963535021155680460e-02
8.944600893668110467e-03
8.092032661754023845e-03
3.297522945734609329e-02
4.819993453243575504e-02
3.223509956053935421e-02
5.580880137003508407e-02
1.095654777654358758e-01
8.377720247512933371e-02
8.822307201405962807e-02
9.220474987979730697e-02
3.795098935461728440e-02
5.395286965076764168e-02
1.220381320981031997e-01
1.008891536240165837e-01
1.336793179187557024e-01
1.501402802324148522e-01
6.925921528568478036e-02
6.231701812136684199e-02
7.942569774724898835e-02
4.780828662109210675e-02
1.284331941243576324e-02
5.878715548957695776e-03
2.484136200767622996e-02
3.614132321510579726e-02
1.940955136483329610e-02
4.322618903188097522e-02
8.377720247512933371e-02
5.093113885487413756e-02
6.832978111872094196e-02
5.607302416654073168e-02
2.211130854291482040e-02
4.252199117601874329e-02
9.448248467682038298e-02
6.179960271748367873e-02
1.047529411318567222e-01
9.220474987979877801e-02
4.093228356508420845e-02
4.979034753569273886e-02
4.962027064841036117e-02
2.894126777714173607e-02
8.016345692803449399e-03
8.157116899485937836e-03
2.851058085004841078e-02
4.002365096701734903e-02
2.719151756112280285e-02
4.780344022564964046e-02
8.822307201405962807e-02
6.832978111872094196e-02
5.726535047784714338e-02
6.179960271748307504e-02
2.509965897140799262e-02
4.726166040761546616e-02
9.889192042578449915e-02
8.268007664673281132e-02
8.658389277098857417e-02
1.008891536240171943e-01
4.602842468145919991e-02
3.832469663416109007e-02
5.146659206968648426e-02
3.080642755448393874e-02
6.870602133115104836e-03
8.016345692802651426e-03
2.894126777714039339e-02
4.093228356508207127e-02
2.211130854291371364e-02
4.962027064840973667e-02
9.220474987979730697e-02
5.607302416654073168e-02
6.179960271748307504e-02
5.093113885487469961e-02
1.940955136483450347e-02
4.979034753569305111e-02
1.047529411318574161e-01
6.832978111872246851e-02
9.448248467682099361e-02
8.377720247513158192e-02
3.614132321510808016e-02
4.252199117601881267e-02
4.322618903188183564e-02
2.484136200767740957e-02
5.878715548958269969e-03
3.906223654566088731e-03
1.374076600395924760e-02
1.658783302232788234e-02
8.649011878433506342e-03
2.387496876107710053e-02
3.795098935461728440e-02
2.211130854291482040e-02
2.509965897140799262e-02
1.940955136483450347e-02
5.963584074200973563e-03
2.425750875915776150e-02
4.371930495068567651e-02
2.719151756112478391e-02
3.897542560379709670e-02
3.223509956054191467e-02
1.120821652861358174e-02
1.796310814204903419e-02
1.682501631487465232e-02
7.778429290209881199e-03
1.773892778561426921e-03
3.305954373127278478e-03
1.418967225638231855e-02
2.593566585518295234e-02
1.796310814204804887e-02
2.165582870641287114e-02
5.395286965076764168e-02
4.252199117601874329e-02
4.726166040761546616e-02
4.979034753569305111e-02
2.425750875915776150e-02
1.515316744995452020e-02
4.462276892410302342e-02
3.832469663416149946e-02
5.458399564918113567e-02
6.231701812136768853e-02
3.478739749297334732e-02
2.473329041287275834e-02
3.205085279109775448e-02
2.386704377530470336e-02
7.500815180306185000e-03
8.871608365468290625e-03
3.814704590722906713e-02
5.718200092381036520e-02
3.897542560379482074e-02
6.145368483107317009e-02
1.220381320981031997e-01
9.448248467682038298e-02
9.889192042578449915e-02
1.047529411318574161e-01
4.371930495068567651e-02
4.462276892410302342e-02
1.028882794816197710e-01
8.658389277098919867e-02
1.165764310036145057e-01
1.336793179187572289e-01
6.330614553849987780e-02
5.458399564918082342e-02
7.112870418291973584e-02
4.394330947516407460e-02
1.221138005204734124e-02
6.870602133114435232e-03
3.080642755448288403e-02
4.602842468145706273e-02
2.509965897140712179e-02
5.146659206968630385e-02
1.008891536240165837e-01
6.179960271748367873e-02
8.268007664673281132e-02
6.832978111872246851e-02
2.719151756112478391e-02
3.832469663416149946e-02
8.658389277098919867e-02
5.726535047784830218e-02
9.889192042578508202e-02
8.822307201406180688e-02
4.002365096701981234e-02
4.726166040761561882e-02
4.780344022565056333e-02
2.851058085004981937e-02
8.157116899486760095e-03
1.221138005204600724e-02
4.394330947516222191e-02
6.330614553849706061e-02
4.371930495068342831e-02
7.112870418291904195e-02
1.336793179187557024e-01
1.047529411318567222e-01
8.658389277098857417e-02
9.448248467682099361e-02
3.897542560379709670e-02
5.458399564918113567e-02
1.165764310036145057e-01
9.889192042578508202e-02
1.028882794816192436e-01
1.220381320981042822e-01
5.718200092381296035e-02
4.462276892410247525e-02
6.145368483107341989e-02
3.814704590723046185e-02
8.871608365468981044e-03
1.284331941243461485e-02
4.780828662109038590e-02
6.925921528568231011e-02
3.795098935461618112e-02
7.942569774724884957e-02
1.501402802324148522e-01
9.220474987979877801e-02
1.008891536240171943e-01
8.377720247513158192e-02
3.223509956054191467e-02
6.231701812136768853e-02
1.336793179187572289e-01
8.822307201406180688e-02
1.220381320981042822e-01
1.095654777654385820e-01
4.819993453243872489e-02
5.395286965076781516e-02
5.580880137003606939e-02
3.297522945734759209e-02
8.092032661754693448e-03
7.052999077661816114e-03
2.553991033499894772e-02
3.129090563275557096e-02
1.658783302232809051e-02
4.320269482652715903e-02
6.925921528568478036e-02
4.093228356508420845e-02
4.602842468145919991e-02
3.614132321510808016e-02
1.120821652861358174e-02
3.478739749297334732e-02
6.330614553849987780e-02
4.002365096701981234e-02
5.718200092381296035e-02
4.819993453243872489e-02
1.701361245984565895e-02
2.593566585518423950e-02
2.481811255786170803e-02
1.166774517446479524e-02
2.707804741099145013e-03
7.500815180305560499e-03
2.386704377530389151e-02
3.478739749297199424e-02
2.425750875915665475e-02
3.205085279109746305e-02
6.231701812136684199e-02
4.979034753569273886e-02
3.832469663416109007e-02
4.252199117601881267e-02
1.796310814204903419e-02
2.473329041287275834e-02
5.458399564918082342e-02
4.726166040761561882e-02
4.462276892410247525e-02
5.395286965076781516e-02
2.593566585518423950e-02
1.515316744995436581e-02
2.165582870641313135e-02
1.418967225638293091e-02
3.305954373127554299e-03
8.944600893667456476e-03
2.963535021155603091e-02
4.320269482652597248e-02
2.387496876107668767e-02
4.072530352024057027e-02
7.942569774724898835e-02
4.962027064841036117e-02
5.146659206968648426e-02
4.322618903188183564e-02
1.682501631487465232e-02
3.205085279109775448e-02
7.112870418291973584e-02
4.780344022565056333e-02
6.145368483107341989e-02
5.580880137003606939e-02
2.481811255786170803e-02
2.165582870641313135e-02
2.285335248963922539e-02
1.392909882979853457e-02
3.383467442324836292e-03
6.406668947196061947e-03
2.112983034140148916e-02
2.553991033499916283e-02
1.374076600395944016e-02
2.963535021155680460e-02
4.780828662109210675e-02
2.894126777714173607e-02
3.080642755448393874e-02
2.484136200767740957e-02
7.778429290209881199e-03
2.386704377530470336e-02
4.394330947516407460e-02
2.851058085004981937e-02
3.814704590723046185e-02
3.297522945734759209e-02
1.166774517446479524e-02
1.418967225638293091e-02
1.392909882979853457e-02
6.539176869222194065e-03
1.421943450800950770e-03
2.184644274032268140e-03
6.406668947196342105e-03
7.052999077662329593e-03
3.906223654566355879e-03
8.944600893668110467e-03
1.284331941243576324e-02
8.016345692803449399e-03
6.870602133115104836e-03
5.878715548958269969e-03
1.773892778561426921e-03
7.500815180306185000e-03
1.221138005204734124e-02
8.157116899486760095e-03
8.871608365468981044e-03
8.092032661754693448e-03
2.707804741099145013e-03
3.305954373127554299e-03
3.383467442324836292e-03
1.421943450800950770e-03
2.109037700442632681e-04
