# Supplementary material for: Interpolating numerically exact many-body wave functions for accelerated molecular dynamics
Source: Nat Commun. 2025 Feb 26;16:2005. doi: 10.1038/s41467-025-57134-9 (PMC11865551; doi:10.1038/s41467-025-57134-9)
Supplement: Supplementary file 3 — Source data [file 41467_2025_57134_MOESM3_ESM.zip › Source Data/fig_1/GS_amplitudes_H6_1.8_bohr.txt]

3.705698142859987660e-06
2.489980627873606550e-04
7.404842063216172552e-04
6.587220793898506364e-04
1.004339261525052842e-03
3.385558168111032790e-03
3.218683815155918421e-03
4.768228417150828860e-03
6.191519760978927804e-03
3.452921523229192033e-03
9.720669320421106456e-04
3.590105890084832347e-03
3.575037169787209559e-03
7.052345228831494346e-03
9.678712338313664315e-03
6.033040298248359100e-03
5.154441294764460293e-03
7.994392376238850309e-03
6.520762919763605815e-03
2.424382959083174090e-03
2.489980627873606550e-04
1.687241917244948096e-03
4.561358493786440288e-03
4.097254285753481468e-03
5.311926441623168391e-03
1.923461289598009730e-02
1.937623034222620694e-02
1.859252748612508568e-02
2.545605614644034717e-02
1.448232071017335233e-02
5.740941847608071677e-03
2.359673222047858551e-02
2.519929523107598476e-02
3.020738993376683931e-02
4.369538986764898159e-02
2.757422533698361891e-02
1.742944707450148206e-02
2.869273517247141261e-02
2.457329844478684314e-02
6.520762919763692551e-03
7.404842063216172552e-04
4.561358493786440288e-03
7.763458869852081848e-03
7.165168238921863601e-03
1.446638447882931007e-02
3.345275846729359182e-02
3.487102708358710834e-02
3.227711722845780229e-02
4.588495580385755501e-02
1.650231252441849289e-02
1.654438699164723775e-02
4.326864510248132345e-02
4.773349633066917980e-02
5.506573838425456863e-02
8.216344562100660887e-02
3.211446084725530503e-02
3.303855077780443877e-02
5.494775602368246609e-02
2.757422533698374381e-02
6.033040298248543848e-03
6.587220793898506364e-04
4.097254285753481468e-03
7.165168238921863601e-03
3.797788984515600413e-03
1.318471058124731470e-02
3.141810556035792845e-02
1.855832959802426393e-02
3.140263509368416972e-02
2.454903214928528393e-02
8.293706846360467469e-03
1.552058289276232565e-02
4.170045603242064636e-02
2.586332362461032583e-02
5.458922028402282689e-02
4.462605494995746519e-02
1.650231252441841656e-02
3.279884053797876842e-02
2.986069114853102599e-02
1.448232071017355183e-02
3.452921523229301754e-03
1.004339261525052842e-03
5.311926441623168391e-03
1.446638447882931007e-02
1.318471058124731470e-02
8.561842387642532720e-03
3.450604171405984716e-02
3.628584396793119171e-02
3.610156404633059479e-02
5.062863053145760794e-02
2.986069114853075884e-02
8.451729158736119574e-03
4.042860641451109793e-02
4.561413503704847550e-02
5.655830291737916349e-02
8.392246538807890399e-02
5.494775602368253548e-02
1.942052689025117185e-02
3.234626053814600166e-02
2.869273517247149588e-02
7.994392376238970005e-03
3.385558168111032790e-03
1.923461289598009730e-02
3.345275846729359182e-02
3.141810556035792845e-02
3.450604171405984716e-02
8.413425702315174837e-02
9.026704955893041782e-02
8.221364289920926605e-02
1.198126928604812125e-01
4.462605494995743743e-02
3.527416511974668101e-02
9.978068257489315640e-02
1.143137033161624599e-01
1.318395654321131705e-01
2.022985587044871247e-01
8.216344562100680315e-02
4.920938306604678153e-02
8.392246538807901501e-02
4.369538986764920363e-02
9.678712338313858604e-03
3.218683815155918421e-03
1.937623034222620694e-02
3.487102708358710834e-02
1.855832959802426393e-02
3.628584396793119171e-02
9.026704955893041782e-02
5.375199239619875974e-02
8.995200171195041894e-02
7.070604275857660104e-02
2.454903214928522495e-02
3.761974266080945345e-02
1.077929403963985983e-01
6.804520988701627526e-02
1.449264197217212113e-01
1.198126928604818509e-01
4.588495580385774236e-02
5.522973021560747403e-02
5.062863053145811448e-02
2.545605614644068718e-02
6.191519760979009336e-03
4.768228417150828860e-03
1.859252748612508568e-02
3.227711722845780229e-02
3.140263509368416972e-02
3.610156404633059479e-02
8.221364289920926605e-02
8.995200171195041894e-02
4.418551619448234102e-02
6.804520988701615036e-02
2.586332362461038481e-02
3.912885584287760510e-02
9.880101465430866925e-02
1.145519621428256335e-01
6.984724939999717441e-02
1.143137033161628763e-01
4.773349633066947123e-02
2.412208687047761799e-02
4.561413503704866979e-02
2.519929523107620681e-02
3.575037169787363515e-03
6.191519760978927804e-03
2.545605614644034717e-02
4.588495580385755501e-02
2.454903214928528393e-02
5.062863053145760794e-02
1.198126928604812125e-01
7.070604275857660104e-02
6.804520988701615036e-02
5.375199239619886382e-02
1.855832959802451027e-02
5.522973021560725893e-02
1.449264197217211003e-01
8.995200171195064098e-02
1.077929403963990562e-01
9.026704955893115334e-02
3.487102708358748304e-02
3.761974266080966856e-02
3.628584396793137906e-02
1.937623034222654694e-02
3.218683815156109674e-03
3.452921523229192033e-03
1.448232071017335233e-02
1.650231252441849289e-02
8.293706846360467469e-03
2.986069114853075884e-02
4.462605494995743743e-02
2.454903214928522495e-02
2.586332362461038481e-02
1.855832959802451027e-02
3.797788984515398317e-03
3.279884053797875454e-02
5.458922028402291016e-02
3.140263509368415584e-02
4.170045603242085452e-02
3.141810556035815050e-02
7.165168238921912174e-03
1.552058289276231871e-02
1.318471058124750205e-02
4.097254285753536979e-03
6.587220793898236398e-04
9.720669320421106456e-04
5.740941847608071677e-03
1.654438699164723775e-02
1.552058289276232565e-02
8.451729158736119574e-03
3.527416511974668101e-02
3.761974266080945345e-02
3.912885584287760510e-02
5.522973021560725893e-02
3.279884053797875454e-02
4.101543758106431826e-03
2.090569360881792613e-02
2.412208687047769431e-02
3.270947020932057914e-02
4.920938306604651785e-02
3.303855077780425142e-02
1.160226547029508289e-02
1.942052689025118573e-02
1.742944707450153063e-02
5.154441294764444681e-03
3.590105890084832347e-03
2.359673222047858551e-02
4.326864510248132345e-02
4.170045603242064636e-02
4.042860641451109793e-02
9.978068257489315640e-02
1.077929403963985983e-01
9.880101465430866925e-02
1.449264197217211003e-01
5.458922028402291016e-02
2.090569360881792613e-02
6.028920847036559061e-02
6.984724939999673032e-02
8.469661395330822795e-02
1.318395654321126154e-01
5.506573838425454087e-02
3.270947020932066240e-02
5.655830291737920512e-02
3.020738993376718626e-02
7.052345228831597562e-03
3.575037169787209559e-03
2.519929523107598476e-02
4.773349633066917980e-02
2.586332362461032583e-02
4.561413503704847550e-02
1.143137033161624599e-01
6.804520988701627526e-02
1.145519621428256335e-01
8.995200171195064098e-02
3.140263509368415584e-02
2.412208687047769431e-02
6.984724939999673032e-02
4.418551619448231327e-02
9.880101465430841945e-02
8.221364289920957136e-02
3.227711722845801740e-02
3.912885584287768836e-02
3.610156404633113603e-02
1.859252748612542222e-02
4.768228417150821054e-03
7.052345228831494346e-03
3.020738993376683931e-02
5.506573838425456863e-02
5.458922028402282689e-02
5.655830291737916349e-02
1.318395654321131705e-01
1.449264197217212113e-01
6.984724939999717441e-02
1.077929403963990562e-01
4.170045603242085452e-02
3.270947020932057914e-02
8.469661395330822795e-02
9.880101465430841945e-02
6.028920847036538938e-02
9.978068257489312864e-02
4.326864510248146223e-02
2.090569360881790878e-02
4.042860641451158366e-02
2.359673222047909205e-02
3.590105890084789846e-03
9.678712338313664315e-03
4.369538986764898159e-02
8.216344562100660887e-02
4.462605494995746519e-02
8.392246538807890399e-02
2.022985587044871247e-01
1.198126928604818509e-01
1.143137033161628763e-01
9.026704955893115334e-02
3.141810556035815050e-02
4.920938306604651785e-02
1.318395654321126154e-01
8.221364289920957136e-02
9.978068257489312864e-02
8.413425702315228960e-02
3.345275846729404284e-02
3.527416511974719449e-02
3.450604171406034676e-02
1.923461289598044077e-02
3.385558168111026719e-03
6.033040298248359100e-03
2.757422533698361891e-02
3.211446084725530503e-02
1.650231252441841656e-02
5.494775602368253548e-02
8.216344562100680315e-02
4.588495580385774236e-02
4.773349633066947123e-02
3.487102708358748304e-02
7.165168238921912174e-03
3.303855077780425142e-02
5.506573838425454087e-02
3.227711722845801740e-02
4.326864510248146223e-02
3.345275846729404284e-02
7.763458869852174656e-03
1.654438699164752224e-02
1.446638447882956854e-02
4.561358493786617230e-03
7.404842063215708514e-04
5.154441294764460293e-03
1.742944707450148206e-02
3.303855077780443877e-02
3.279884053797876842e-02
1.942052689025117185e-02
4.920938306604678153e-02
5.522973021560747403e-02
2.412208687047761799e-02
3.761974266080966856e-02
1.552058289276231871e-02
1.160226547029508289e-02
3.270947020932066240e-02
3.912885584287768836e-02
2.090569360881790878e-02
3.527416511974719449e-02
1.654438699164752224e-02
4.101543758106306059e-03
8.451729158736320802e-03
5.740941847608141066e-03
9.720669320421439306e-04
7.994392376238850309e-03
2.869273517247141261e-02
5.494775602368246609e-02
2.986069114853102599e-02
3.234626053814600166e-02
8.392246538807901501e-02
5.062863053145811448e-02
4.561413503704866979e-02
3.628584396793137906e-02
1.318471058124750205e-02
1.942052689025118573e-02
5.655830291737920512e-02
3.610156404633113603e-02
4.042860641451158366e-02
3.450604171406034676e-02
1.446638447882956854e-02
8.451729158736320802e-03
8.561842387642624660e-03
5.311926441623033082e-03
1.004339261524988007e-03
6.520762919763605815e-03
2.457329844478684314e-02
2.757422533698374381e-02
1.448232071017355183e-02
2.869273517247149588e-02
4.369538986764920363e-02
2.545605614644068718e-02
2.519929523107620681e-02
1.937623034222654694e-02
4.097254285753536979e-03
1.742944707450153063e-02
3.020738993376718626e-02
1.859252748612542222e-02
2.359673222047909205e-02
1.923461289598044077e-02
4.561358493786617230e-03
5.740941847608141066e-03
5.311926441623033082e-03
1.687241917244871117e-03
2.489980627873932895e-04
2.424382959083174090e-03
6.520762919763692551e-03
6.033040298248543848e-03
3.452921523229301754e-03
7.994392376238970005e-03
9.678712338313858604e-03
6.191519760979009336e-03
3.575037169787363515e-03
3.218683815156109674e-03
6.587220793898236398e-04
5.154441294764444681e-03
7.052345228831597562e-03
4.768228417150821054e-03
3.590105890084789846e-03
3.385558168111026719e-03
7.404842063215708514e-04
9.720669320421439306e-04
1.004339261524988007e-03
2.489980627873932895e-04
3.705698142848333758e-06
