# Supplementary material for: Interpolating numerically exact many-body wave functions for accelerated molecular dynamics
Source: Nat Commun. 2025 Feb 26;16:2005. doi: 10.1038/s41467-025-57134-9 (PMC11865551; doi:10.1038/s41467-025-57134-9)
Supplement: Supplementary file 3 — Source data [file 41467_2025_57134_MOESM3_ESM.zip › Source Data/fig_1/GS_amplitudes_H6_2.6_bohr.txt]

-7.695949502740423768e-07
2.997414048782972117e-05
1.294134864148057209e-04
1.534102419526210074e-04
2.014201750546422290e-04
9.271968262790861995e-04
1.164534763500486630e-03
1.871267918064931177e-03
3.288888453494031618e-03
2.330117838760995593e-03
2.264712662967268916e-04
1.140565012449632756e-03
1.506988448897170641e-03
3.370064578076444224e-03
6.295710695687556542e-03
5.045615727981222001e-03
3.483970703640973908e-03
7.452971689539008432e-03
8.073838369777057780e-03
4.087481813416310450e-03
2.997414048782972117e-05
2.768299920471346278e-04
1.088930870687212105e-03
1.300583253138923789e-03
1.349235326947365509e-03
7.188098767874840506e-03
9.723880501747867930e-03
7.702892708609960018e-03
1.483195693126574885e-02
1.167106348032188011e-02
1.826670694038410366e-03
1.122336143311554284e-02
1.620687132332929159e-02
1.664239494159574020e-02
3.377420772397353443e-02
2.937075083585692636e-02
1.295654777175647178e-02
3.004689308658122643e-02
3.594298793520787211e-02
8.073838369777050841e-03
1.294134864148057209e-04
1.088930870687212105e-03
1.982370866813865269e-03
2.725544583101144076e-03
5.316830849809964406e-03
1.372345215767994953e-02
2.137124616094045540e-02
1.740139163821399770e-02
3.690661268717002758e-02
1.026420136637947768e-02
7.853296855039064786e-03
2.350250916847380911e-02
3.866110823414873471e-02
4.018700418311098310e-02
8.852767708079745113e-02
2.628965415825022106e-02
3.322438332371567549e-02
7.994739440491682725e-02
2.937075083585673207e-02
5.045615727981271441e-03
1.534102419526210074e-04
1.300583253138923789e-03
2.725544583101144076e-03
1.124627710323544564e-03
6.434992048253899630e-03
1.904112832217925294e-02
8.705024475765920158e-03
2.523554920684800348e-02
1.497494232113102258e-02
3.914026998525196692e-03
9.911160627641708160e-03
3.361549250616729240e-02
1.601011511439097770e-02
5.915692624494012231e-02
3.632298690727971818e-02
1.026420136637948462e-02
4.809188828312516151e-02
3.238499285401953004e-02
1.167106348032182980e-02
2.330117838761190750e-03
2.014201750546422290e-04
1.349235326947365509e-03
5.316830849809964406e-03
6.434992048253899630e-03
2.136781156666796213e-03
1.381590659810161964e-02
2.005425830018764746e-02
1.976236831213667305e-02
3.912095068536591141e-02
3.238499285401994637e-02
2.888175997088847455e-03
2.270898671864478302e-02
3.549730674647202239e-02
4.278562342274606217e-02
8.875880023975975253e-02
7.994739440491768767e-02
1.094159838430864250e-02
2.505507057488482597e-02
3.004689308658124378e-02
7.452971689538992819e-03
9.271968262790861995e-04
7.188098767874840506e-03
1.372345215767994953e-02
1.904112832217925294e-02
1.381590659810161964e-02
4.051639263918163647e-02
6.512208162728728988e-02
5.768102212373259208e-02
1.246894089419881280e-01
3.632298690727992635e-02
1.922501601500370763e-02
6.677129966260568483e-02
1.144694000707419945e-01
1.274315750640646894e-01
2.864018621490289074e-01
8.852767708079761766e-02
3.651840599606320098e-02
8.875880023975897537e-02
3.377420772397340260e-02
6.295710695687579093e-03
1.164534763500486630e-03
9.723880501747867930e-03
2.137124616094045540e-02
8.705024475765920158e-03
2.005425830018764746e-02
6.512208162728728988e-02
2.966303835333419792e-02
9.230441608796820241e-02
5.459735843664522553e-02
1.497494232113109371e-02
2.804433505693277803e-02
1.063955617009643417e-01
5.129562803104194268e-02
2.023669859306933549e-01
1.246894089419877255e-01
3.690661268716995819e-02
5.871190715317747139e-02
3.912095068536557141e-02
1.483195693126569681e-02
3.288888453493957458e-03
1.871267918064931177e-03
7.702892708609960018e-03
1.740139163821399770e-02
2.523554920684800348e-02
1.976236831213667305e-02
5.768102212373259208e-02
9.230441608796820241e-02
2.289302554198303918e-02
5.129562803104206758e-02
1.601011511439109913e-02
2.982907565098945335e-02
9.420719174034872245e-02
1.583625794609853366e-01
4.824376278621414493e-02
1.144694000707420084e-01
3.866110823414877634e-02
1.288983061037544953e-02
3.549730674647170320e-02
1.620687132332930547e-02
1.506988448897539920e-03
3.288888453494031618e-03
1.483195693126574885e-02
3.690661268717002758e-02
1.497494232113102258e-02
3.912095068536591141e-02
1.246894089419881280e-01
5.459735843664522553e-02
5.129562803104206758e-02
2.966303835333429159e-02
8.705024475766003425e-03
5.871190715317788078e-02
2.023669859306936325e-01
9.230441608796809139e-02
1.063955617009641197e-01
6.512208162728715111e-02
2.137124616094064622e-02
2.804433505693258027e-02
2.005425830018751562e-02
9.723880501747933849e-03
1.164534763500599387e-03
2.330117838760995593e-03
1.167106348032188011e-02
1.026420136637947768e-02
3.914026998525196692e-03
3.238499285401994637e-02
3.632298690727992635e-02
1.497494232113109371e-02
1.601011511439109913e-02
8.705024475766003425e-03
1.124627710323963716e-03
4.809188828312568886e-02
5.915692624494031659e-02
2.523554920684801389e-02
3.361549250616730627e-02
1.904112832217938131e-02
2.725544583101002696e-03
9.911160627641682139e-03
6.434992048253960345e-03
1.300583253138973662e-03
1.534102419526031452e-04
2.264712662967268916e-04
1.826670694038410366e-03
7.853296855039064786e-03
9.911160627641708160e-03
2.888175997088847455e-03
1.922501601500370763e-02
2.804433505693277803e-02
2.982907565098945335e-02
5.871190715317788078e-02
4.809188828312568886e-02
9.789420595713506801e-04
8.144132820540954734e-03
1.288983061037560565e-02
1.755991518616122418e-02
3.651840599606347854e-02
3.322438332371595998e-02
4.821182531529284374e-03
1.094159838430864250e-02
1.295654777175653943e-02
3.483970703641037225e-03
1.140565012449632756e-03
1.122336143311554284e-02
2.350250916847380911e-02
3.361549250616729240e-02
2.270898671864478302e-02
6.677129966260568483e-02
1.063955617009643417e-01
9.420719174034872245e-02
2.023669859306936325e-01
5.915692624494031659e-02
8.144132820540954734e-03
2.831625234907085911e-02
4.824376278621431147e-02
5.659242660722624274e-02
1.274315750640645784e-01
4.018700418311114270e-02
1.755991518616109928e-02
4.278562342274586788e-02
1.664239494159579225e-02
3.370064578076543103e-03
1.506988448897170641e-03
1.620687132332929159e-02
3.866110823414873471e-02
1.601011511439097770e-02
3.549730674647202239e-02
1.144694000707419945e-01
5.129562803104194268e-02
1.583625794609853366e-01
9.230441608796809139e-02
2.523554920684801389e-02
1.288983061037560565e-02
4.824376278621431147e-02
2.289302554198306347e-02
9.420719174034850041e-02
5.768102212373243942e-02
1.740139163821402199e-02
2.982907565098938049e-02
1.976236831213655856e-02
7.702892708609966957e-03
1.871267918064874799e-03
3.370064578076444224e-03
1.664239494159574020e-02
4.018700418311098310e-02
5.915692624494012231e-02
4.278562342274606217e-02
1.274315750640646894e-01
2.023669859306933549e-01
4.824376278621414493e-02
1.063955617009641197e-01
3.361549250616730627e-02
1.755991518616122418e-02
5.659242660722624274e-02
9.420719174034850041e-02
2.831625234907072727e-02
6.677129966260557381e-02
2.350250916847387156e-02
8.144132820540932183e-03
2.270898671864465465e-02
1.122336143311565386e-02
1.140565012449813601e-03
6.295710695687556542e-03
3.377420772397353443e-02
8.852767708079745113e-02
3.632298690727971818e-02
8.875880023975975253e-02
2.864018621490289074e-01
1.246894089419877255e-01
1.144694000707420084e-01
6.512208162728715111e-02
1.904112832217938131e-02
3.651840599606347854e-02
1.274315750640645784e-01
5.768102212373243942e-02
6.677129966260557381e-02
4.051639263918154626e-02
1.372345215768007096e-02
1.922501601500364518e-02
1.381590659810149127e-02
7.188098767874911629e-03
9.271968262791144971e-04
5.045615727981222001e-03
2.937075083585692636e-02
2.628965415825022106e-02
1.026420136637948462e-02
7.994739440491768767e-02
8.852767708079761766e-02
3.690661268716995819e-02
3.866110823414877634e-02
2.137124616094064622e-02
2.725544583101002696e-03
3.322438332371595998e-02
4.018700418311114270e-02
1.740139163821402199e-02
2.350250916847387156e-02
1.372345215768007096e-02
1.982370866813945934e-03
7.853296855039128971e-03
5.316830849810021652e-03
1.088930870687305130e-03
1.294134864147955565e-04
3.483970703640973908e-03
1.295654777175647178e-02
3.322438332371567549e-02
4.809188828312516151e-02
1.094159838430864250e-02
3.651840599606320098e-02
5.871190715317747139e-02
1.288983061037544953e-02
2.804433505693258027e-02
9.911160627641682139e-03
4.821182531529284374e-03
1.755991518616109928e-02
2.982907565098938049e-02
8.144132820540932183e-03
1.922501601500364518e-02
7.853296855039128971e-03
9.789420595710427667e-04
2.888175997088822736e-03
1.826670694038430749e-03
2.264712662970586304e-04
7.452971689539008432e-03
3.004689308658122643e-02
7.994739440491682725e-02
3.238499285401953004e-02
2.505507057488482597e-02
8.875880023975897537e-02
3.912095068536557141e-02
3.549730674647170320e-02
2.005425830018751562e-02
6.434992048253960345e-03
1.094159838430864250e-02
4.278562342274586788e-02
1.976236831213655856e-02
2.270898671864465465e-02
1.381590659810149127e-02
5.316830849810021652e-03
2.888175997088822736e-03
2.136781156666928052e-03
1.349235326947281375e-03
2.014201750546388680e-04
8.073838369777057780e-03
3.594298793520787211e-02
2.937075083585673207e-02
1.167106348032182980e-02
3.004689308658124378e-02
3.377420772397340260e-02
1.483195693126569681e-02
1.620687132332930547e-02
9.723880501747933849e-03
1.300583253138973662e-03
1.295654777175653943e-02
1.664239494159579225e-02
7.702892708609966957e-03
1.122336143311565386e-02
7.188098767874911629e-03
1.088930870687305130e-03
1.826670694038430749e-03
1.349235326947281375e-03
2.768299920472058057e-04
2.997414048782399862e-05
4.087481813416310450e-03
8.073838369777050841e-03
5.045615727981271441e-03
2.330117838761190750e-03
7.452971689538992819e-03
6.295710695687579093e-03
3.288888453493957458e-03
1.506988448897539920e-03
1.164534763500599387e-03
1.534102419526031452e-04
3.483970703641037225e-03
3.370064578076543103e-03
1.871267918064874799e-03
1.140565012449813601e-03
9.271968262791144971e-04
1.294134864147955565e-04
2.264712662970586304e-04
2.014201750546388680e-04
2.997414048782399862e-05
-7.695949502755335783e-07
