# Supplementary material for: Interpolating numerically exact many-body wave functions for accelerated molecular dynamics
Source: Nat Commun. 2025 Feb 26;16:2005. doi: 10.1038/s41467-025-57134-9 (PMC11865551; doi:10.1038/s41467-025-57134-9)
Supplement: Supplementary file 3 — Source data [file 41467_2025_57134_MOESM3_ESM.zip › Source Data/fig_1/predicted_amplitudes_2_datapoints.txt]

-9.773727215098656400e-05
-3.300378134384375777e-04
-2.374545661896010698e-04
9.938208944012909534e-05
-1.805821734975460689e-04
1.012253020031053490e-03
1.850029587307264450e-03
3.010596785670457444e-03
5.169293417362507553e-03
3.158945217176453713e-03
-1.900469025405888447e-04
9.312077104667504032e-04
1.888014776623505447e-03
4.380954058245609128e-03
7.928109573807160665e-03
5.407885503632894365e-03
3.898751850657916282e-03
7.362342593109948326e-03
6.440209725275192892e-03
2.490966257785919621e-03
-3.300378134384375777e-04
-7.217081268383732963e-04
9.893781500087848665e-04
2.210662439122150491e-03
9.851424790652991981e-04
1.211016834678180915e-02
1.629735808908808203e-02
1.335158596870814930e-02
2.321865183053808956e-02
1.454223200024718984e-02
1.487590994578851140e-03
1.598494148245780191e-02
2.192917425425528616e-02
2.285576696677062841e-02
4.076946581890626697e-02
2.799278690129778507e-02
1.391553887060218916e-02
2.763153090869876691e-02
2.574400520047328070e-02
6.440209725275182484e-03
-2.374545661896010698e-04
9.893781500087848665e-04
3.075738267333262901e-03
5.037380675024985717e-03
9.099571561111388998e-03
2.553853726681440395e-02
3.352030653866643756e-02
2.781233779301546527e-02
4.734829987894222797e-02
1.611535738874280907e-02
1.160398742421245993e-02
3.555706359747448642e-02
4.756938978550873109e-02
4.988276227001735286e-02
8.675815147197143973e-02
3.184574330025686378e-02
3.149203665639657701e-02
5.954454115935145508e-02
2.799278690129786834e-02
5.407885503632914315e-03
9.938208944012909534e-05
2.210662439122150491e-03
5.037380675024985717e-03
2.658814318559648074e-03
1.112806467172572367e-02
3.036136132149017119e-02
1.775377999768094558e-02
3.280606787869499996e-02
2.522821591647388118e-02
7.946436201860952731e-03
1.400106468044823825e-02
4.216150428187578209e-02
2.569603792688099006e-02
5.876536457067337710e-02
4.695835625688463827e-02
1.611535738874259049e-02
3.629150221666411352e-02
3.216454342996333260e-02
1.454223200024739107e-02
3.158945217176484070e-03
-1.805821734975460689e-04
9.851424790652991981e-04
9.099571561111388998e-03
1.112806467172572367e-02
1.391091803731887150e-03
2.336266935249485532e-02
3.213163282285314698e-02
2.962176981693044955e-02
5.006313192066265405e-02
3.216454342996273585e-02
1.815264555197823940e-03
2.929722130750751080e-02
4.179705587094428854e-02
4.824735176746815235e-02
8.436728426649653390e-02
5.954454115935099018e-02
1.283537084275976348e-02
2.757059882421824745e-02
2.763153090869851364e-02
7.362342593109805211e-03
1.012253020031053490e-03
1.211016834678180915e-02
2.553853726681440395e-02
3.036136132149017119e-02
2.336266935249485532e-02
6.993327163876150721e-02
9.155423726760947289e-02
7.755435561895694663e-02
1.308133835835235681e-01
4.695835625688405540e-02
2.539846945684964483e-02
8.680515261045182451e-02
1.184905938998739999e-01
1.281823292691377514e-01
2.235847217577740798e-01
8.675815147197052379e-02
4.176773633108396555e-02
8.436728426649663104e-02
4.076946581890574656e-02
7.928109573806883109e-03
1.850029587307264450e-03
1.629735808908808203e-02
3.352030653866643756e-02
1.775377999768094558e-02
3.213163282285314698e-02
9.155423726760947289e-02
5.400788259853038509e-02
9.864884015356042979e-02
7.638611805227667195e-02
2.522821591647324974e-02
3.443471327783413638e-02
1.120503841745985052e-01
6.967764112340354976e-02
1.615492143406362380e-01
1.308133835835237901e-01
4.734829987894145775e-02
5.673575335779777740e-02
5.006313192066308426e-02
2.321865183053793691e-02
5.169293417362236936e-03
3.010596785670457444e-03
1.335158596870814930e-02
2.781233779301546527e-02
3.280606787869499996e-02
2.962176981693044955e-02
7.755435561895694663e-02
9.864884015356042979e-02
3.686253547953979859e-02
6.967764112340366078e-02
2.569603792688065352e-02
3.433181289686568910e-02
9.669029261274070253e-02
1.277486783817578242e-01
6.019861406203027426e-02
1.184905938998743191e-01
4.756938978550810659e-02
1.666941303173126790e-02
4.179705587094448282e-02
2.192917425425509187e-02
1.888014776623404400e-03
5.169293417362507553e-03
2.321865183053808956e-02
4.734829987894222797e-02
2.522821591647388118e-02
5.006313192066265405e-02
1.308133835835235681e-01
7.638611805227667195e-02
6.967764112340366078e-02
5.400788259853026019e-02
1.775377999768072007e-02
5.673575335779730555e-02
1.615492143406357106e-01
9.864884015355998570e-02
1.120503841745988660e-01
9.155423726760944514e-02
3.352030653866586857e-02
3.443471327783442781e-02
3.213163282285300126e-02
1.629735808908800571e-02
1.850029587307264450e-03
3.158945217176453713e-03
1.454223200024718984e-02
1.611535738874280907e-02
7.946436201860952731e-03
3.216454342996273585e-02
4.695835625688405540e-02
2.522821591647324974e-02
2.569603792688065352e-02
1.775377999768072007e-02
2.658814318558987144e-03
3.629150221666355147e-02
5.876536457067239871e-02
3.280606787869400770e-02
4.216150428187497023e-02
3.036136132148924485e-02
5.037380675024250194e-03
1.400106468044774559e-02
1.112806467172537846e-02
2.210662439121814822e-03
9.938208943998695644e-05
-1.900469025405888447e-04
1.487590994578851140e-03
1.160398742421245993e-02
1.400106468044823825e-02
1.815264555197823940e-03
2.539846945684964483e-02
3.443471327783413638e-02
3.433181289686568910e-02
5.673575335779730555e-02
3.629150221666355147e-02
-1.390909819517303914e-03
8.865616687360078352e-03
1.666941303173117769e-02
2.132395063123745590e-02
4.176773633108316064e-02
3.149203665639564026e-02
4.935662521318325696e-03
1.283537084275964205e-02
1.391553887060186130e-02
3.898751850657587552e-03
9.312077104667504032e-04
1.598494148245780191e-02
3.555706359747448642e-02
4.216150428187578209e-02
2.929722130750751080e-02
8.680515261045182451e-02
1.120503841745985052e-01
9.669029261274070253e-02
1.615492143406357106e-01
5.876536457067239871e-02
8.865616687360078352e-03
3.818804194345748471e-02
6.019861406202931670e-02
6.732908460131006856e-02
1.281823292691361971e-01
4.988276227001593038e-02
2.132395063123772652e-02
4.824735176746786786e-02
2.285576696677022943e-02
4.380954058245106926e-03
1.888014776623505447e-03
2.192917425425528616e-02
4.756938978550873109e-02
2.569603792688099006e-02
4.179705587094428854e-02
1.184905938998739999e-01
6.967764112340354976e-02
1.277486783817578242e-01
9.864884015355998570e-02
3.280606787869400770e-02
1.666941303173117769e-02
6.019861406202931670e-02
3.686253547953920184e-02
9.669029261274005027e-02
7.755435561895634988e-02
2.781233779301457362e-02
3.433181289686573767e-02
2.962176981693079650e-02
1.335158596870795154e-02
3.010596785670043712e-03
4.380954058245609128e-03
2.285576696677062841e-02
4.988276227001735286e-02
5.876536457067337710e-02
4.824735176746815235e-02
1.281823292691377514e-01
1.615492143406362380e-01
6.019861406203027426e-02
1.120503841745988660e-01
4.216150428187497023e-02
2.132395063123745590e-02
6.732908460131006856e-02
9.669029261274005027e-02
3.818804194345743613e-02
8.680515261045126940e-02
3.555706359747343170e-02
8.865616687360321213e-03
2.929722130750810408e-02
1.598494148245786090e-02
9.312077104663505495e-04
7.928109573807160665e-03
4.076946581890626697e-02
8.675815147197143973e-02
4.695835625688463827e-02
8.436728426649653390e-02
2.235847217577740798e-01
1.308133835835237901e-01
1.184905938998743191e-01
9.155423726760944514e-02
3.036136132148924485e-02
4.176773633108316064e-02
1.281823292691361971e-01
7.755435561895634988e-02
8.680515261045126940e-02
6.993327163876099373e-02
2.553853726681360944e-02
2.539846945685031443e-02
2.336266935249510859e-02
1.211016834678158016e-02
1.012253020030716953e-03
5.407885503632894365e-03
2.799278690129778507e-02
3.184574330025686378e-02
1.611535738874259049e-02
5.954454115935099018e-02
8.675815147197052379e-02
4.734829987894145775e-02
4.756938978550810659e-02
3.352030653866586857e-02
5.037380675024250194e-03
3.149203665639564026e-02
4.988276227001593038e-02
2.781233779301457362e-02
3.555706359747343170e-02
2.553853726681360944e-02
3.075738267332437173e-03
1.160398742421224656e-02
9.099571561111033380e-03
9.893781500084465955e-04
-2.374545661898105377e-04
3.898751850657916282e-03
1.391553887060218916e-02
3.149203665639657701e-02
3.629150221666411352e-02
1.283537084275976348e-02
4.176773633108396555e-02
5.673575335779777740e-02
1.666941303173126790e-02
3.443471327783442781e-02
1.400106468044774559e-02
4.935662521318325696e-03
2.132395063123772652e-02
3.433181289686573767e-02
8.865616687360321213e-03
2.539846945685031443e-02
1.160398742421224656e-02
-1.390909819517413201e-03
1.815264555197992208e-03
1.487590994578653382e-03
-1.900469025406749304e-04
7.362342593109948326e-03
2.763153090869876691e-02
5.954454115935145508e-02
3.216454342996333260e-02
2.757059882421824745e-02
8.436728426649663104e-02
5.006313192066308426e-02
4.179705587094448282e-02
3.213163282285300126e-02
1.112806467172537846e-02
1.283537084275964205e-02
4.824735176746786786e-02
2.962176981693079650e-02
2.929722130750810408e-02
2.336266935249510859e-02
9.099571561111033380e-03
1.815264555197992208e-03
1.391091803731888885e-03
9.851424790647492907e-04
-1.805821734978106143e-04
6.440209725275192892e-03
2.574400520047328070e-02
2.799278690129786834e-02
1.454223200024739107e-02
2.763153090869851364e-02
4.076946581890574656e-02
2.321865183053793691e-02
2.192917425425509187e-02
1.629735808908800571e-02
2.210662439121814822e-03
1.391553887060186130e-02
2.285576696677022943e-02
1.335158596870795154e-02
1.598494148245786090e-02
1.211016834678158016e-02
9.893781500084465955e-04
1.487590994578653382e-03
9.851424790647492907e-04
-7.217081268388056761e-04
-3.300378134385295180e-04
2.490966257785919621e-03
6.440209725275182484e-03
5.407885503632914315e-03
3.158945217176484070e-03
7.362342593109805211e-03
7.928109573806883109e-03
5.169293417362236936e-03
1.888014776623404400e-03
1.850029587307264450e-03
9.938208943998695644e-05
3.898751850657587552e-03
4.380954058245106926e-03
3.010596785670043712e-03
9.312077104663505495e-04
1.012253020030716953e-03
-2.374545661898105377e-04
-1.900469025406749304e-04
-1.805821734978106143e-04
-3.300378134385295180e-04
-9.773727215103998806e-05
