# Supplementary material for: Interpolating numerically exact many-body wave functions for accelerated molecular dynamics
Source: Nat Commun. 2025 Feb 26;16:2005. doi: 10.1038/s41467-025-57134-9 (PMC11865551; doi:10.1038/s41467-025-57134-9)
Supplement: Supplementary file 3 — Source data [file 41467_2025_57134_MOESM3_ESM.zip › Source Data/fig_1/predicted_amplitudes_3_datapoints.txt]

-2.125486057090046664e-05
3.507864604936499110e-05
2.904612107489843950e-04
3.442530961733272625e-04
4.362808999256035367e-04
1.937146265523852955e-03
2.152968539894242056e-03
3.306910921474352262e-03
4.909533881676808598e-03
2.989691336962634928e-03
4.307255577041518152e-04
2.081276021360940753e-03
2.434096508184046669e-03
5.103261301017829148e-03
8.077982394432426869e-03
5.568034736833611838e-03
4.277506587042420247e-03
7.714536137642646549e-03
7.149766893194149826e-03
3.092641436387026915e-03
3.507864604936499110e-05
6.134996364861002504e-04
2.463076878366198159e-03
2.638456805876327436e-03
2.860819901097974571e-03
1.319505157399800642e-02
1.517596733561462317e-02
1.341904827441985082e-02
2.113393155703917337e-02
1.355700388810261031e-02
3.328885277206556064e-03
1.735981830230177991e-02
2.125730344344409217e-02
2.363635000783132281e-02
3.964372427392229281e-02
2.859688501329173127e-02
1.507867607924941178e-02
2.921754579603450669e-02
2.937701491170147811e-02
7.149766893194178449e-03
2.904612107489843950e-04
2.463076878366198159e-03
4.560752820764517497e-03
5.054346779931866845e-03
9.888140652523701862e-03
2.444069909500738713e-02
2.974405928199054180e-02
2.588963591572969805e-02
4.321859263256959405e-02
1.419110629061618237e-02
1.225655700128405572e-02
3.437613603213419272e-02
4.467410068859284378e-02
4.871418306205552162e-02
8.636327780231473072e-02
3.012571530728453198e-02
3.304682520910331295e-02
6.598272670815517882e-02
2.859688501329172780e-02
5.568034736833708982e-03
3.442530961733272625e-04
2.638456805876327436e-03
5.054346779931866845e-03
2.554907723150394525e-03
1.026643345393788744e-02
2.675436794502787652e-02
1.479676197895050255e-02
2.966158874446690047e-02
2.128728782579935447e-02
6.624505143790464928e-03
1.317932104901168092e-02
3.910606595175906280e-02
2.231287383355700510e-02
5.776639278902272190e-02
4.240447307806990973e-02
1.419110629061610604e-02
3.969835323284067602e-02
3.161286958732445473e-02
1.355700388810271786e-02
2.989691336962759394e-03
4.362808999256035367e-04
2.860819901097974571e-03
9.888140652523701862e-03
1.026643345393788744e-02
4.551522570780115566e-03
2.439698723147201709e-02
2.949038730686190032e-02
2.872959573902860581e-02
4.657804181582143183e-02
3.161286958732437147e-02
4.890235946632715512e-03
3.150270732665882978e-02
4.130055508723229352e-02
4.992167706771034885e-02
8.660481483183893325e-02
6.598272670815541474e-02
1.486106564103890394e-02
2.876786220368680869e-02
2.921754579603448587e-02
7.714536137642655222e-03
1.937146265523852955e-03
1.319505157399800642e-02
2.444069909500738713e-02
2.675436794502787652e-02
2.439698723147201709e-02
6.505728124784017352e-02
8.181512844216089209e-02
7.255737340063669882e-02
1.252524091664214967e-01
4.240447307806984728e-02
2.722520073961640433e-02
8.515184038704864955e-02
1.163451682628373063e-01
1.304945992704484303e-01
2.409136480415879356e-01
8.636327780231466134e-02
4.311796048037858792e-02
8.660481483183871121e-02
3.964372427392222342e-02
8.077982394432449420e-03
2.152968539894242056e-03
1.517596733561462317e-02
2.974405928199054180e-02
1.479676197895050255e-02
2.949038730686190032e-02
8.181512844216089209e-02
4.514057621485055571e-02
9.363953957909701420e-02
6.652056029289446504e-02
2.128728782579921222e-02
3.358601894958944400e-02
1.091954013696427583e-01
6.266334188313313347e-02
1.718382798970445879e-01
1.252524091664216355e-01
4.321859263256946915e-02
5.738726903580401717e-02
4.657804181582159836e-02
2.113393155703925316e-02
4.909533881676749617e-03
3.306910921474352262e-03
1.341904827441985082e-02
2.588963591572969805e-02
2.966158874446690047e-02
2.872959573902860581e-02
7.255737340063669882e-02
9.363953957909701420e-02
3.481080861139909666e-02
6.266334188313316123e-02
2.231287383355699816e-02
3.484300098846079136e-02
9.744777406134486064e-02
1.352325681005912272e-01
6.004787329604646673e-02
1.163451682628375422e-01
4.467410068859282990e-02
1.835964965473121935e-02
4.130055508723229352e-02
2.125730344344414074e-02
2.434096508184225346e-03
4.909533881676808598e-03
2.113393155703917337e-02
4.321859263256959405e-02
2.128728782579935447e-02
4.657804181582143183e-02
1.252524091664214967e-01
6.652056029289446504e-02
6.266334188313316123e-02
4.514057621485060429e-02
1.479676197895058061e-02
5.738726903580397554e-02
1.718382798970445324e-01
9.363953957909695869e-02
1.091954013696429387e-01
8.181512844216112801e-02
2.974405928199063201e-02
3.358601894958952033e-02
2.949038730686189685e-02
1.517596733561476716e-02
2.152968539894361318e-03
2.989691336962634928e-03
1.355700388810261031e-02
1.419110629061618237e-02
6.624505143790464928e-03
3.161286958732437147e-02
4.240447307806984728e-02
2.128728782579921222e-02
2.231287383355699816e-02
1.479676197895058061e-02
2.554907723150320800e-03
3.969835323284073847e-02
5.776639278902259700e-02
2.966158874446667149e-02
3.910606595175897260e-02
2.675436794502780019e-02
5.054346779931663883e-03
1.317932104901155602e-02
1.026643345393790652e-02
2.638456805876291441e-03
3.442530961732771181e-04
4.307255577041518152e-04
3.328885277206556064e-03
1.225655700128405572e-02
1.317932104901168092e-02
4.890235946632715512e-03
2.722520073961640433e-02
3.358601894958944400e-02
3.484300098846079136e-02
5.738726903580397554e-02
3.969835323284073847e-02
1.691021799241666356e-03
1.348067375260492834e-02
1.835964965473128874e-02
2.463265308773009143e-02
4.311796048037840751e-02
3.304682520910313254e-02
7.599478817236000883e-03
1.486106564103888139e-02
1.507867607924938402e-02
4.277506587042363001e-03
2.081276021360940753e-03
1.735981830230177991e-02
3.437613603213419272e-02
3.910606595175906280e-02
3.150270732665882978e-02
8.515184038704864955e-02
1.091954013696427583e-01
9.744777406134486064e-02
1.718382798970445324e-01
5.776639278902259700e-02
1.348067375260492834e-02
4.360836701312017366e-02
6.004787329604612672e-02
7.078805791094180955e-02
1.304945992704477919e-01
4.871418306205524407e-02
2.463265308773014348e-02
4.992167706771022395e-02
2.363635000783138873e-02
5.103261301017792718e-03
2.434096508184046669e-03
2.125730344344409217e-02
4.467410068859284378e-02
2.231287383355700510e-02
4.130055508723229352e-02
1.163451682628373063e-01
6.266334188313313347e-02
1.352325681005912272e-01
9.363953957909695869e-02
2.966158874446667149e-02
1.835964965473128874e-02
6.004787329604612672e-02
3.481080861139895788e-02
9.744777406134452757e-02
7.255737340063661556e-02
2.588963591572959050e-02
3.484300098846080523e-02
2.872959573902885907e-02
1.341904827441994449e-02
3.306910921474232566e-03
5.103261301017829148e-03
2.363635000783132281e-02
4.871418306205552162e-02
5.776639278902272190e-02
4.992167706771034885e-02
1.304945992704484303e-01
1.718382798970445879e-01
6.004787329604646673e-02
1.091954013696429387e-01
3.910606595175897260e-02
2.463265308773009143e-02
7.078805791094180955e-02
9.744777406134452757e-02
4.360836701312004182e-02
8.515184038704846914e-02
3.437613603213402619e-02
1.348067375260496997e-02
3.150270732665911427e-02
1.735981830230203665e-02
2.081276021360900855e-03
8.077982394432426869e-03
3.964372427392229281e-02
8.636327780231473072e-02
4.240447307806990973e-02
8.660481483183893325e-02
2.409136480415879356e-01
1.252524091664216355e-01
1.163451682628375422e-01
8.181512844216112801e-02
2.675436794502780019e-02
4.311796048037840751e-02
1.304945992704477919e-01
7.255737340063661556e-02
8.515184038704846914e-02
6.505728124784022903e-02
2.444069909500743570e-02
2.722520073961673739e-02
2.439698723147222525e-02
1.319505157399811918e-02
1.937146265523784000e-03
5.568034736833611838e-03
2.859688501329173127e-02
3.012571530728453198e-02
1.419110629061610604e-02
6.598272670815541474e-02
8.636327780231466134e-02
4.321859263256946915e-02
4.467410068859282990e-02
2.974405928199063201e-02
5.054346779931663883e-03
3.304682520910313254e-02
4.871418306205524407e-02
2.588963591572959050e-02
3.437613603213402619e-02
2.444069909500743570e-02
4.560752820764395199e-03
1.225655700128414419e-02
9.888140652523743496e-03
2.463076878366226349e-03
2.904612107489138676e-04
4.277506587042420247e-03
1.507867607924941178e-02
3.304682520910331295e-02
3.969835323284067602e-02
1.486106564103890394e-02
4.311796048037858792e-02
5.738726903580401717e-02
1.835964965473121935e-02
3.358601894958952033e-02
1.317932104901155602e-02
7.599478817236000883e-03
2.463265308773014348e-02
3.484300098846080523e-02
1.348067375260496997e-02
2.722520073961673739e-02
1.225655700128414419e-02
1.691021799241474019e-03
4.890235946632825667e-03
3.328885277206545656e-03
4.307255577042714027e-04
7.714536137642646549e-03
2.921754579603450669e-02
6.598272670815517882e-02
3.161286958732445473e-02
2.876786220368680869e-02
8.660481483183871121e-02
4.657804181582159836e-02
4.130055508723229352e-02
2.949038730686189685e-02
1.026643345393790652e-02
1.486106564103888139e-02
4.992167706771022395e-02
2.872959573902885907e-02
3.150270732665911427e-02
2.439698723147222525e-02
9.888140652523743496e-03
4.890235946632825667e-03
4.551522570780203170e-03
2.860819901097762068e-03
4.362808999255157164e-04
7.149766893194149826e-03
2.937701491170147811e-02
2.859688501329172780e-02
1.355700388810271786e-02
2.921754579603448587e-02
3.964372427392222342e-02
2.113393155703925316e-02
2.125730344344414074e-02
1.517596733561476716e-02
2.638456805876291441e-03
1.507867607924938402e-02
2.363635000783138873e-02
1.341904827441994449e-02
1.735981830230203665e-02
1.319505157399811918e-02
2.463076878366226349e-03
3.328885277206545656e-03
2.860819901097762068e-03
6.134996364859971428e-04
3.507864604935473861e-05
3.092641436387026915e-03
7.149766893194178449e-03
5.568034736833708982e-03
2.989691336962759394e-03
7.714536137642655222e-03
8.077982394432449420e-03
4.909533881676749617e-03
2.434096508184225346e-03
2.152968539894361318e-03
3.442530961732771181e-04
4.277506587042363001e-03
5.103261301017792718e-03
3.306910921474232566e-03
2.081276021360900855e-03
1.937146265523784000e-03
2.904612107489138676e-04
4.307255577042714027e-04
4.362808999255157164e-04
3.507864604935473861e-05
-2.125486057091795618e-05
