# Supplementary material for: Interpolating numerically exact many-body wave functions for accelerated molecular dynamics
Source: Nat Commun. 2025 Feb 26;16:2005. doi: 10.1038/s41467-025-57134-9 (PMC11865551; doi:10.1038/s41467-025-57134-9)
Supplement: Supplementary file 3 — Source data [file 41467_2025_57134_MOESM3_ESM.zip › Source Data/fig_1/weighted_amplitudes_2_datapoints.txt]

# 1.0 Bohr	1.8 Bohr	2.6 Bohr
-1.031783743549225159e-04	5.441102203935955242e-06
-6.956433905733479901e-04	3.656055771349104124e-04
-1.324712645955044036e-03	1.087258079765442966e-03
-8.678240940573734392e-04	9.672061834975025345e-04
-1.655260455081974686e-03	1.474678281584428617e-03
-3.958785445569711590e-03	4.971038465600765080e-03
-2.875986112099247500e-03	4.726015699406511950e-03
-3.990625966219964529e-03	7.001222751890421973e-03
-3.921757855144855642e-03	9.091051272507363196e-03
-1.911003328486864323e-03	5.069948545663317818e-03
-1.617339499618005360e-03	1.427292597077416516e-03
-4.340169589527782118e-03	5.271377299994532521e-03
-3.361237017174612852e-03	5.249251793798118300e-03
-5.974053200358857979e-03	1.035500725860446711e-02
-6.283210670052855225e-03	1.421132024386001502e-02
-3.450469278038231606e-03	8.858354781671125971e-03
-3.669549939664421175e-03	7.568301790322337456e-03
-4.375879005239354143e-03	1.173822159834930247e-02
-3.134271553625391296e-03	9.574481278900584189e-03
-1.068772002943386371e-03	3.559738260729305992e-03
-6.956433905733479901e-04	3.656055771349104124e-04
-3.199097099327457856e-03	2.477388972489084559e-03
-5.708096063130631108e-03	6.697474213139415974e-03
-3.805364356598869673e-03	6.016026795721020164e-03
-6.814395841224036611e-03	7.799538320289335809e-03
-1.613214675430723472e-02	2.824231510108904386e-02
-1.215289488745100767e-02	2.845025297653909144e-02
-1.394795068578543427e-02	2.729953665449358358e-02
-1.415865140955133682e-02	3.737730324008942812e-02
-6.722259627615238819e-03	2.126449162786242866e-02
-6.941873612481740986e-03	8.429464607060592127e-03
-1.866230358198825087e-02	3.464724506444605279e-02
-1.507112515858894698e-02	3.700029941284423141e-02
-2.149795252343060514e-02	4.435371949020123356e-02
-2.338877722870847872e-02	6.415824304761474917e-02
-1.249463880604671090e-02	4.048742570734449597e-02
-1.167623877409904379e-02	2.559177764470123295e-02
-1.449821052334198876e-02	4.212974143204075567e-02
-1.033713880299216500e-02	3.608114400346544570e-02
-3.134271553625528339e-03	9.574481278900710823e-03
-1.324712645955044036e-03	1.087258079765442966e-03
-5.708096063130631108e-03	6.697474213139415974e-03
-8.323402066940403451e-03	1.139914033427366635e-02
-5.483285389340603229e-03	1.052066606436558895e-02
-1.214152078808729447e-02	2.124109234919868347e-02
-2.358037927927233990e-02	4.911891654608674385e-02
-1.768106362247165442e-02	5.120137016113809197e-02
-1.958037659383914803e-02	4.739271438685461330e-02
-2.002489797121691922e-02	6.737319785015914719e-02
-8.115102185968954551e-03	2.423045957471176362e-02
-1.268825038162934085e-02	2.429223780584180079e-02
-2.797458716097991557e-02	6.353165075845440546e-02
-2.251803290076645828e-02	7.008742268627518590e-02
-3.097064211782319179e-02	8.085340438784054118e-02
-3.388300380205173240e-02	1.206411552740231791e-01
-1.530814159749043814e-02	4.715388489774730019e-02
-1.701869587542848353e-02	4.851073253182505707e-02
-2.113562891274446340e-02	8.068017007209592195e-02
-1.249463880604681672e-02	4.048742570734468332e-02
-3.450469278038482707e-03	8.858354781671396588e-03
-8.678240940573734392e-04	9.672061834975025345e-04
-3.805364356598869673e-03	6.016026795721020164e-03
-5.483285389340603229e-03	1.052066606436558895e-02
-2.917505504884827447e-03	5.576319823444475521e-03
-8.231137032306056617e-03	1.935920170403178028e-02
-1.577006029398461684e-02	4.613142161547478803e-02
-9.495543661273898872e-03	2.724932365895484446e-02
-1.330263834360167000e-02	4.610870622229666649e-02
-1.081729771753222637e-02	3.604551363400610581e-02
-4.231270902394054963e-03	1.217770710425500856e-02
-8.787914488535985072e-03	2.278897916898422332e-02
-1.906756362272801764e-02	6.122906790460379972e-02
-1.227925896720634749e-02	3.797529689408733755e-02
-2.138836499600505620e-02	8.015372956667843329e-02
-1.856638876559597168e-02	6.552474502248060995e-02
-8.115102185969056900e-03	2.423045957471164913e-02
-1.186726211269563576e-02	4.815876432935974755e-02
-1.168011583684027202e-02	4.384465926680360115e-02
-6.722259627615332495e-03	2.126449162786272357e-02
-1.911003328486994860e-03	5.069948545663479147e-03
-1.655260455081974686e-03	1.474678281584428617e-03
-6.814395841224036611e-03	7.799538320289335809e-03
-1.214152078808729447e-02	2.124109234919868347e-02
-8.231137032306056617e-03	1.935920170403178028e-02
-1.118032056964615197e-02	1.257141237337803912e-02
-2.730279026709910711e-02	5.066545961959396244e-02
-2.114712275145005926e-02	5.327875557430320624e-02
-2.338640627439622297e-02	5.300817609132667252e-02
-2.427523632925809860e-02	7.433836824992075265e-02
-1.168011583684047325e-02	4.384465926680320563e-02
-1.059446780286661324e-02	1.240973235806443718e-02
-3.006438100969639066e-02	5.936160231720390146e-02
-2.517849397488516536e-02	6.697554984582945736e-02
-3.479759544378031866e-02	8.304494721124847101e-02
-3.885665189318109752e-02	1.232239361596776245e-01
-2.113562891274504280e-02	8.068017007209603297e-02
-1.567992306150566700e-02	2.851529390426543048e-02
-1.992363916230050977e-02	4.749423798651875722e-02
-1.449821052334236866e-02	4.212974143204088057e-02
-4.375879005239674199e-03	1.173822159834947941e-02
-3.958785445569711590e-03	4.971038465600765080e-03
-1.613214675430723472e-02	2.824231510108904386e-02
-2.358037927927233990e-02	4.911891654608674385e-02
-1.577006029398461684e-02	4.613142161547478803e-02
-2.730279026709910711e-02	5.066545961959396244e-02
-5.360163964299679423e-02	1.235349112817583084e-01
-4.098549569586132368e-02	1.325397329634707966e-01
-4.316050466570944821e-02	1.207148602846663948e-01
-4.510842171482485480e-02	1.759218052983484160e-01
-1.856638876559651291e-02	6.552474502248056831e-02
-2.639483107003198423e-02	5.179330052688162905e-02
-5.970351348653150231e-02	1.465086660969833199e-01
-4.935700703116417676e-02	1.678476009310381767e-01
-6.539861617856417009e-02	1.935809454477019076e-01
-7.345165065720407616e-02	2.970363724149781559e-01
-3.388300380205293977e-02	1.206411552740234566e-01
-3.048674105285884006e-02	7.225447738394280561e-02
-3.885665189318115997e-02	1.232239361596777910e-01
-2.338877722870932180e-02	6.415824304761506836e-02
-6.283210670053417275e-03	1.421132024386029952e-02
-2.875986112099247500e-03	4.726015699406511950e-03
-1.215289488745100767e-02	2.845025297653909144e-02
-1.768106362247165442e-02	5.120137016113809197e-02
-9.495543661273898872e-03	2.724932365895484446e-02
-2.114712275145005926e-02	5.327875557430320624e-02
-4.098549569586132368e-02	1.325397329634707966e-01
-2.491653947195778332e-02	7.892442207048816494e-02
-3.342830587798473890e-02	1.320771460315451618e-01
-2.743205338366289450e-02	1.038181714359395630e-01
-1.081729771753276760e-02	3.604551363400601560e-02
-2.080261496964576004e-02	5.523732824747989989e-02
-4.622273547753871781e-02	1.582731196521372230e-01
-3.023361101052875546e-02	9.991125213393230176e-02
-5.124724974151627366e-02	2.127964640821524978e-01
-4.510842171482556950e-02	1.759218052983493596e-01
-2.002489797121796353e-02	6.737319785015942475e-02
-2.435844136983906713e-02	8.109419472763684800e-02
-2.427523632925840738e-02	7.433836824992148817e-02
-1.415865140955199254e-02	3.737730324008992772e-02
-3.921757855145245955e-03	9.091051272507482892e-03
-3.990625966219964529e-03	7.001222751890421973e-03
-1.394795068578543427e-02	2.729953665449358358e-02
-1.958037659383914803e-02	4.739271438685461330e-02
-1.330263834360167000e-02	4.610870622229666649e-02
-2.338640627439622297e-02	5.300817609132667252e-02
-4.316050466570944821e-02	1.207148602846663948e-01
-3.342830587798473890e-02	1.320771460315451618e-01
-2.801536344244193524e-02	6.487789892198173036e-02
-3.023361101052846056e-02	9.991125213393212134e-02
-1.227925896720677250e-02	3.797529689408742776e-02
-2.312135666968143100e-02	5.745316956654712010e-02
-4.837992030313607167e-02	1.450702129158767673e-01
-4.044875963176425976e-02	1.681974380135220770e-01
-4.235858514790771107e-02	1.025571992099379853e-01
-4.935700703116447513e-02	1.678476009310387873e-01
-2.251803290076750605e-02	7.008742268627561611e-02
-1.874921389755053805e-02	3.541862692928180595e-02
-2.517849397488525556e-02	6.697554984582973492e-02
-1.507112515858946393e-02	3.700029941284455753e-02
-3.361237017174940282e-03	5.249251793798344681e-03
-3.921757855144855642e-03	9.091051272507363196e-03
-1.415865140955133682e-02	3.737730324008942812e-02
-2.002489797121691922e-02	6.737319785015914719e-02
-1.081729771753222637e-02	3.604551363400610581e-02
-2.427523632925809860e-02	7.433836824992075265e-02
-4.510842171482485480e-02	1.759218052983484160e-01
-2.743205338366289450e-02	1.038181714359395630e-01
-3.023361101052846056e-02	9.991125213393212134e-02
-2.491653947195805741e-02	7.892442207048831759e-02
-9.495543661274490413e-03	2.724932365895520875e-02
-2.435844136983921979e-02	8.109419472763652881e-02
-5.124724974151661366e-02	2.127964640821523312e-01
-3.342830587798548830e-02	1.320771460315454671e-01
-4.622273547753901618e-02	1.582731196521378891e-01
-4.098549569586242697e-02	1.325397329634718790e-01
-1.768106362247277158e-02	5.120137016113864015e-02
-2.080261496964579473e-02	5.523732824748021908e-02
-2.114712275145047907e-02	5.327875557430347686e-02
-1.215289488745158360e-02	2.845025297653959104e-02
-2.875986112099528525e-03	4.726015699406792975e-03
-1.911003328486864323e-03	5.069948545663317818e-03
-6.722259627615238819e-03	2.126449162786242866e-02
-8.115102185968954551e-03	2.423045957471176362e-02
-4.231270902394054963e-03	1.217770710425500856e-02
-1.168011583684047325e-02	4.384465926680320563e-02
-1.856638876559651291e-02	6.552474502248056831e-02
-1.081729771753276760e-02	3.604551363400601560e-02
-1.227925896720677250e-02	3.797529689408742776e-02
-9.495543661274490413e-03	2.724932365895520875e-02
-2.917505504885191739e-03	5.576319823444178883e-03
-1.186726211269617699e-02	4.815876432935972673e-02
-2.138836499600615601e-02	8.015372956667855819e-02
-1.330263834360263971e-02	4.610870622229664567e-02
-1.906756362272913133e-02	6.122906790460410503e-02
-1.577006029398586931e-02	4.613142161547511416e-02
-5.483285389341409875e-03	1.052066606436566007e-02
-8.787914488536467325e-03	2.278897916898421291e-02
-8.231137032306675913e-03	1.935920170403205437e-02
-3.805364356599286874e-03	6.016026795721101696e-03
-8.678240940574760047e-04	9.672061834974629612e-04
-1.617339499618005360e-03	1.427292597077416516e-03
-6.941873612481740986e-03	8.429464607060592127e-03
-1.268825038162934085e-02	2.429223780584180079e-02
-8.787914488535985072e-03	2.278897916898422332e-02
-1.059446780286661324e-02	1.240973235806443718e-02
-2.639483107003198423e-02	5.179330052688162905e-02
-2.080261496964576004e-02	5.523732824747989989e-02
-2.312135666968143100e-02	5.745316956654712010e-02
-2.435844136983921979e-02	8.109419472763652881e-02
-1.186726211269617699e-02	4.815876432935972673e-02
-7.413234877151083854e-03	6.022325057633779941e-03
-2.183035777805035146e-02	3.069597446541042982e-02
-1.874921389755073928e-02	3.541862692928191697e-02
-2.670359062665720803e-02	4.802754125789466394e-02
-3.048674105285925640e-02	7.225447738394241703e-02
-1.701869587542914619e-02	4.851073253182478645e-02
-1.210002408545714225e-02	1.703568660677546795e-02
-1.567992306150580925e-02	2.851529390426545130e-02
-1.167623877409944104e-02	2.559177764470130234e-02
-3.669549939664726486e-03	7.568301790322314038e-03
-4.340169589527782118e-03	5.271377299994532521e-03
-1.866230358198825087e-02	3.464724506444605279e-02
-2.797458716097991557e-02	6.353165075845440546e-02
-1.906756362272801764e-02	6.122906790460379972e-02
-3.006438100969639066e-02	5.936160231720390146e-02
-5.970351348653150231e-02	1.465086660969833199e-01
-4.622273547753871781e-02	1.582731196521372230e-01
-4.837992030313607167e-02	1.450702129158767673e-01
-5.124724974151661366e-02	2.127964640821523312e-01
-2.138836499600615601e-02	8.015372956667855819e-02
-2.183035777805035146e-02	3.069597446541042982e-02
-5.033501968629675027e-02	8.852306162975423498e-02
-4.235858514790801638e-02	1.025571992099373331e-01
-5.703153924906873701e-02	1.243606238503787986e-01
-6.539861617856491949e-02	1.935809454477011027e-01
-3.097064211782456916e-02	8.085340438784049955e-02
-2.670359062665705538e-02	4.802754125789478190e-02
-3.479759544378065866e-02	8.304494721124852652e-02
-2.149795252343151067e-02	4.435371949020174009e-02
-5.974053200359511102e-03	1.035500725860461803e-02
-3.361237017174612852e-03	5.249251793798118300e-03
-1.507112515858894698e-02	3.700029941284423141e-02
-2.251803290076645828e-02	7.008742268627518590e-02
-1.227925896720634749e-02	3.797529689408733755e-02
-2.517849397488516536e-02	6.697554984582945736e-02
-4.935700703116417676e-02	1.678476009310381767e-01
-3.023361101052875546e-02	9.991125213393230176e-02
-4.044875963176425976e-02	1.681974380135220770e-01
-3.342830587798548830e-02	1.320771460315454671e-01
-1.330263834360263971e-02	4.610870622229664567e-02
-1.874921389755073928e-02	3.541862692928191697e-02
-4.235858514790801638e-02	1.025571992099373331e-01
-2.801536344244250076e-02	6.487789892198170261e-02
-4.837992030313635616e-02	1.450702129158764064e-01
-4.316050466571050986e-02	1.207148602846668528e-01
-1.958037659384035192e-02	4.739271438685492555e-02
-2.312135666968150385e-02	5.745316956654724500e-02
-2.338640627439667399e-02	5.300817609132747049e-02
-1.394795068578612469e-02	2.729953665449407624e-02
-3.990625966220366118e-03	7.001222751890409830e-03
-5.974053200358857979e-03	1.035500725860446711e-02
-2.149795252343060514e-02	4.435371949020123356e-02
-3.097064211782319179e-02	8.085340438784054118e-02
-2.138836499600505620e-02	8.015372956667843329e-02
-3.479759544378031866e-02	8.304494721124847101e-02
-6.539861617856417009e-02	1.935809454477019076e-01
-5.124724974151627366e-02	2.127964640821524978e-01
-4.235858514790771107e-02	1.025571992099379853e-01
-4.622273547753901618e-02	1.582731196521378891e-01
-1.906756362272913133e-02	6.122906790460410503e-02
-2.670359062665720803e-02	4.802754125789466394e-02
-5.703153924906873701e-02	1.243606238503787986e-01
-4.837992030313635616e-02	1.450702129158764064e-01
-5.033501968629649354e-02	8.852306162975392967e-02
-5.970351348653202966e-02	1.465086660969832921e-01
-2.797458716098118539e-02	6.353165075845461363e-02
-2.183035777805008432e-02	3.069597446541040553e-02
-3.006438100969651209e-02	5.936160231720461616e-02
-1.866230358198893435e-02	3.464724506444679525e-02
-4.340169589528119522e-03	5.271377299994470071e-03
-6.283210670052855225e-03	1.421132024386001502e-02
-2.338877722870847872e-02	6.415824304761474917e-02
-3.388300380205173240e-02	1.206411552740231791e-01
-1.856638876559597168e-02	6.552474502248060995e-02
-3.885665189318109752e-02	1.232239361596776245e-01
-7.345165065720407616e-02	2.970363724149781559e-01
-4.510842171482556950e-02	1.759218052983493596e-01
-4.935700703116447513e-02	1.678476009310387873e-01
-4.098549569586242697e-02	1.325397329634718790e-01
-1.577006029398586931e-02	4.613142161547511416e-02
-3.048674105285925640e-02	7.225447738394241703e-02
-6.539861617856491949e-02	1.935809454477011027e-01
-4.316050466571050986e-02	1.207148602846668528e-01
-5.970351348653202966e-02	1.465086660969832921e-01
-5.360163964299811956e-02	1.235349112817591133e-01
-2.358037927927379360e-02	4.911891654608740304e-02
-2.639483107003207096e-02	5.179330052688238539e-02
-2.730279026709958937e-02	5.066545961959469796e-02
-1.613214675430797024e-02	2.824231510108955040e-02
-3.958785445570038586e-03	4.971038465600755539e-03
-3.450469278038231606e-03	8.858354781671125971e-03
-1.249463880604671090e-02	4.048742570734449597e-02
-1.530814159749043814e-02	4.715388489774730019e-02
-8.115102185969056900e-03	2.423045957471164913e-02
-2.113562891274504280e-02	8.068017007209603297e-02
-3.388300380205293977e-02	1.206411552740234566e-01
-2.002489797121796353e-02	6.737319785015942475e-02
-2.251803290076750605e-02	7.008742268627561611e-02
-1.768106362247277158e-02	5.120137016113864015e-02
-5.483285389341409875e-03	1.052066606436566007e-02
-1.701869587542914619e-02	4.851073253182478645e-02
-3.097064211782456916e-02	8.085340438784049955e-02
-1.958037659384035192e-02	4.739271438685492555e-02
-2.797458716098118539e-02	6.353165075845461363e-02
-2.358037927927379360e-02	4.911891654608740304e-02
-8.323402066941366223e-03	1.139914033427380340e-02
-1.268825038162997056e-02	2.429223780584221712e-02
-1.214152078808803173e-02	2.124109234919906511e-02
-5.708096063131228720e-03	6.697474213139675316e-03
-1.324712645955185416e-03	1.087258079765374879e-03
-3.669549939664421175e-03	7.568301790322337456e-03
-1.167623877409904379e-02	2.559177764470123295e-02
-1.701869587542848353e-02	4.851073253182505707e-02
-1.186726211269563576e-02	4.815876432935974755e-02
-1.567992306150566700e-02	2.851529390426543048e-02
-3.048674105285884006e-02	7.225447738394280561e-02
-2.435844136983906713e-02	8.109419472763684800e-02
-1.874921389755053805e-02	3.541862692928180595e-02
-2.080261496964579473e-02	5.523732824748021908e-02
-8.787914488536467325e-03	2.278897916898421291e-02
-1.210002408545714225e-02	1.703568660677546795e-02
-2.670359062665705538e-02	4.802754125789478190e-02
-2.312135666968150385e-02	5.745316956654724500e-02
-2.183035777805008432e-02	3.069597446541040553e-02
-2.639483107003207096e-02	5.179330052688238539e-02
-1.268825038162997056e-02	2.429223780584221712e-02
-7.413234877151008394e-03	6.022325057633595193e-03
-1.059446780286673988e-02	1.240973235806473209e-02
-6.941873612482041093e-03	8.429464607060694475e-03
-1.617339499618140235e-03	1.427292597077465305e-03
-4.375879005239354143e-03	1.173822159834930247e-02
-1.449821052334198876e-02	4.212974143204075567e-02
-2.113562891274446340e-02	8.068017007209592195e-02
-1.168011583684027202e-02	4.384465926680360115e-02
-1.992363916230050977e-02	4.749423798651875722e-02
-3.885665189318115997e-02	1.232239361596777910e-01
-2.427523632925840738e-02	7.433836824992148817e-02
-2.517849397488525556e-02	6.697554984582973492e-02
-2.114712275145047907e-02	5.327875557430347686e-02
-8.231137032306675913e-03	1.935920170403205437e-02
-1.567992306150580925e-02	2.851529390426545130e-02
-3.479759544378065866e-02	8.304494721124852652e-02
-2.338640627439667399e-02	5.300817609132747049e-02
-3.006438100969651209e-02	5.936160231720461616e-02
-2.730279026709958937e-02	5.066545961959469796e-02
-1.214152078808803173e-02	2.124109234919906511e-02
-1.059446780286673988e-02	1.240973235806473209e-02
-1.118032056964628554e-02	1.257141237337817442e-02
-6.814395841224387892e-03	7.799538320289137183e-03
-1.655260455082144038e-03	1.474678281584333424e-03
-3.134271553625391296e-03	9.574481278900584189e-03
-1.033713880299216500e-02	3.608114400346544570e-02
-1.249463880604681672e-02	4.048742570734468332e-02
-6.722259627615332495e-03	2.126449162786272357e-02
-1.449821052334236866e-02	4.212974143204088057e-02
-2.338877722870932180e-02	6.415824304761506836e-02
-1.415865140955199254e-02	3.737730324008992772e-02
-1.507112515858946393e-02	3.700029941284455753e-02
-1.215289488745158360e-02	2.845025297653959104e-02
-3.805364356599286874e-03	6.016026795721101696e-03
-1.167623877409944104e-02	2.559177764470130234e-02
-2.149795252343151067e-02	4.435371949020174009e-02
-1.394795068578612469e-02	2.729953665449407624e-02
-1.866230358198893435e-02	3.464724506444679525e-02
-1.613214675430797024e-02	2.824231510108955040e-02
-5.708096063131228720e-03	6.697474213139675316e-03
-6.941873612482041093e-03	8.429464607060694475e-03
-6.814395841224387892e-03	7.799538320289137183e-03
-3.199097099327777478e-03	2.477388972488971802e-03
-6.956433905734878522e-04	3.656055771349583342e-04
-1.068772002943386371e-03	3.559738260729305992e-03
-3.134271553625528339e-03	9.574481278900710823e-03
-3.450469278038482707e-03	8.858354781671396588e-03
-1.911003328486994860e-03	5.069948545663479147e-03
-4.375879005239674199e-03	1.173822159834947941e-02
-6.283210670053417275e-03	1.421132024386029952e-02
-3.921757855145245955e-03	9.091051272507482892e-03
-3.361237017174940282e-03	5.249251793798344681e-03
-2.875986112099528525e-03	4.726015699406792975e-03
-8.678240940574760047e-04	9.672061834974629612e-04
-3.669549939664726486e-03	7.568301790322314038e-03
-5.974053200359511102e-03	1.035500725860461803e-02
-3.990625966220366118e-03	7.001222751890409830e-03
-4.340169589528119522e-03	5.271377299994470071e-03
-3.958785445570038586e-03	4.971038465600755539e-03
-1.324712645955185416e-03	1.087258079765374879e-03
-1.617339499618140235e-03	1.427292597077465305e-03
-1.655260455082144038e-03	1.474678281584333424e-03
-6.956433905734878522e-04	3.656055771349583342e-04
-1.031783743549588366e-04	5.441102203918844330e-06
