# Supplementary material for: Interpolating numerically exact many-body wave functions for accelerated molecular dynamics
Source: Nat Commun. 2025 Feb 26;16:2005. doi: 10.1038/s41467-025-57134-9 (PMC11865551; doi:10.1038/s41467-025-57134-9)
Supplement: Supplementary file 3 — Source data [file 41467_2025_57134_MOESM3_ESM.zip › Source Data/fig_1/weighted_amplitudes_3_datapoints.txt]

# 1.0 Bohr	1.8 Bohr	2.6 Bohr
-2.369262694611656283e-05	2.729982508925825418e-06	-2.922161337097281722e-07
-1.597390872208452617e-04	1.834365158629145157e-04	1.138121740729573532e-05
-3.041908997659881968e-04	5.455136531529993166e-04	4.913845736197325478e-05
-1.992765697647568804e-04	4.852796114660454675e-04	5.825005447203866185e-05
-3.800938782579814444e-04	7.398952940281268952e-04	7.647948415545809955e-05
-9.090473396969565032e-04	2.494135848518109697e-03	3.520577567026997074e-04
-6.604064706600872850e-04	2.371199751946525061e-03	4.421752586078041714e-04
-9.163588095883269712e-04	3.512747038629116057e-03	7.105226924335629598e-04
-9.005447741919802478e-04	4.561283731031547106e-03	1.248794924837241197e-03
-4.388195611502791987e-04	2.543762335653730264e-03	8.847485624591837003e-04
-3.713861712712677012e-04	7.161203151674020448e-04	8.599141380801747156e-05
-9.966237558060118268e-04	2.644825862032843498e-03	4.330739151341092986e-04
-7.718335864786410230e-04	2.633724757393851677e-03	5.722053372688360156e-04
-1.371808915553081884e-03	5.195452619019191517e-03	1.279617597551719298e-03
-1.442800076664700355e-03	7.130293503109869091e-03	2.390488967987258132e-03
-7.923237975467844162e-04	4.444532138052495820e-03	1.915826396327900433e-03
-8.426308160423715086e-04	3.797269511847453562e-03	1.322867891237338193e-03
-1.004823631702561094e-03	5.889457401886018240e-03	2.829902367459189404e-03
-7.197159979709328919e-04	4.803836694066998883e-03	3.065646197098083510e-03
-2.454198034666298469e-04	1.786039450079668313e-03	1.552021789773988395e-03
-1.597390872208452617e-04	1.834365158629145157e-04	1.138121740729573532e-05
-7.346017478240386787e-04	1.242988701408434364e-03	1.051126829017045379e-04
-1.310737753350719667e-03	3.360346262679312929e-03	4.134683690376051140e-04
-8.738175868599009927e-04	3.018441358015112094e-03	4.938330347211164440e-04
-1.564774978658951951e-03	3.913288593749271981e-03	5.123062860076545415e-04
-3.704389968144245534e-03	1.417011174349415252e-02	2.729329798648100300e-03
-2.790642968392600346e-03	1.427444111310444651e-02	3.692169190902777013e-03
-3.202837748968458478e-03	1.369708834262216117e-02	2.924797680766148562e-03
-3.251220500457546042e-03	1.875344006632479951e-02	5.631711991171919895e-03
-1.543617939202681288e-03	1.066910490364819143e-02	4.431516923657101252e-03
-1.594047423560455501e-03	4.229343628252051068e-03	6.935890725149603886e-04
-4.285384408192390200e-03	1.738367879581143721e-02	4.261523914682730299e-03
-3.460749873925922458e-03	1.856428466809813618e-02	6.153768649271878013e-03
-4.936528341596867903e-03	2.225374085538443097e-02	6.319137494043760607e-03
-5.370714329142543472e-03	3.219033106871260069e-02	1.282410753435224079e-02
-2.869116885286656597e-03	2.031389227214473389e-02	1.115210962643365528e-02
-2.681189456008441132e-03	1.284024867090617639e-02	4.919616864351677825e-03
-3.329192725349574156e-03	2.113789686432302264e-02	1.140884165706105603e-02
-2.373694825885136733e-03	1.810311373314060085e-02	1.364759600444601616e-02
-7.197159979709643338e-04	4.803836694067062200e-03	3.065646197098080908e-03
-3.041908997659881968e-04	5.455136531529993166e-04	4.913845736197325478e-05
-1.310737753350719667e-03	3.360346262679312929e-03	4.134683690376051140e-04
-1.911284814550348252e-03	5.719329018823974924e-03	7.527086164908906082e-04
-1.259114964554976885e-03	5.278569168796599410e-03	1.034892575690244320e-03
-2.788031158555923875e-03	1.065736470486506639e-02	2.018807106214558049e-03
-5.414711493611378337e-03	2.464459920109643778e-02	5.210811387522331153e-03
-4.060064398541160524e-03	2.568943565732530881e-02	8.114688023206393513e-03
-4.496199528270341736e-03	2.377850598598189522e-02	6.607329458018141970e-03
-4.598274010734631351e-03	3.380338115470150201e-02	1.401348548860272339e-02
-1.863453363399542387e-03	1.215722997710777867e-02	3.897329676907945652e-03
-2.913575492639295956e-03	1.218822617679235325e-02	2.981906317130997991e-03
-6.423743945575143346e-03	3.187594881204443287e-02	8.923931165664899731e-03
-5.170767192386817139e-03	3.516519831052129091e-02	1.467966957045836740e-02
-7.111721565365626378e-03	4.056685051904408701e-02	1.525905410837706012e-02
-7.780480879979683947e-03	6.052969258993989854e-02	3.361406609235451787e-02
-3.515175446165248567e-03	2.365867726315308908e-02	9.982213490296692332e-03
-3.907966325374680021e-03	2.433945299010601554e-02	1.261533854437197830e-02
-4.853328754518403988e-03	4.047993308316383265e-02	3.035612237950974929e-02
-2.869116885286680883e-03	2.031389227214482757e-02	1.115210962643358242e-02
-7.923237975468420957e-04	4.444532138052631996e-03	1.915826396327919082e-03
-1.992765697647568804e-04	4.852796114660454675e-04	5.825005447203866185e-05
-8.738175868599009927e-04	3.018441358015112094e-03	4.938330347211164440e-04
-1.259114964554976885e-03	5.278569168796599410e-03	1.034892575690244320e-03
-6.699404790261640581e-04	2.797825699941392050e-03	4.270225022351668040e-04
-1.890098194200598523e-03	9.713157382072925422e-03	2.443374266065559668e-03
-3.621244837390842023e-03	2.314567332167158722e-02	7.229939460747130883e-03
-2.180441153717314895e-03	1.367189480748834916e-02	3.305308325179467412e-03
-3.054656071531948111e-03	2.313427625105328456e-02	9.581968564945567493e-03
-2.483952678930164901e-03	1.808523678803558229e-02	5.686003716693937074e-03
-9.716175858085471023e-04	6.109961942892636055e-03	1.486160786706375867e-03
-2.017949797261197383e-03	1.143399116498826883e-02	3.763279681284609473e-03
-4.378443394839984584e-03	3.072066617246866846e-02	1.276384317413038240e-02
-2.819659678723138423e-03	1.905347343358667830e-02	6.079060078693465652e-03
-4.911363994693034724e-03	4.021580031779504322e-02	2.246195646592070647e-02
-4.263359696351413583e-03	3.287595070053973834e-02	1.379188207388158671e-02
-1.863453363399565806e-03	1.215722997710772316e-02	3.897329676907948688e-03
-2.725053732099886206e-03	2.416285880010287865e-02	1.826054816483768314e-02
-2.682079737540292268e-03	2.199832835736884040e-02	1.229662096749591094e-02
-1.543617939202702972e-03	1.066910490364833715e-02	4.431516923657082170e-03
-4.388195611503091769e-04	2.543762335653810928e-03	8.847485624592577513e-04
-3.800938782579814444e-04	7.398952940281268952e-04	7.647948415545809955e-05
-1.564774978658951951e-03	3.913288593749271981e-03	5.123062860076545415e-04
-2.788031158555923875e-03	1.065736470486506639e-02	2.018807106214558049e-03
-1.890098194200598523e-03	9.713157382072925422e-03	2.443374266065559668e-03
-2.567312831305352226e-03	6.307497011724888004e-03	8.113383903605800047e-04
-6.269480677813951686e-03	2.542055145887997872e-02	5.245916450405990056e-03
-4.855968059841181926e-03	2.673172922757583239e-02	7.614626139127250726e-03
-5.370169892031785401e-03	2.659597047353776805e-02	7.503795157522625756e-03
-5.574270015143815114e-03	3.729803952544158419e-02	1.485427230552366189e-02
-2.682079737540338672e-03	2.199832835736864264e-02	1.229662096749606880e-02
-2.432784727568121537e-03	6.226376753860643661e-03	1.096643920340193605e-03
-6.903618787192730526e-03	2.978369638242598857e-02	8.622629731425576066e-03
-5.781683114718867353e-03	3.360386788407335179e-02	1.347837031787781428e-02
-7.990496580566051540e-03	4.166642067068316441e-02	1.624575297759323425e-02
-8.922568934003873020e-03	6.182555993040707992e-02	3.370182383543571941e-02
-4.853328754518537562e-03	4.047993308316388122e-02	3.035612237951007542e-02
-3.600546819647966728e-03	1.430707431652576342e-02	4.154538144161107685e-03
-4.575022169448472384e-03	2.382944376309731674e-02	9.513440610037962597e-03
-3.329192725349660893e-03	2.113789686432308509e-02	1.140884165706106297e-02
-1.004823631702634603e-03	5.889457401886106711e-03	2.829902367459183332e-03
-9.090473396969565032e-04	2.494135848518109697e-03	3.520577567026997074e-04
-3.704389968144245534e-03	1.417011174349415252e-02	2.729329798648100300e-03
-5.414711493611378337e-03	2.464459920109643778e-02	5.210811387522331153e-03
-3.621244837390842023e-03	2.314567332167158722e-02	7.229939460747130883e-03
-6.269480677813951686e-03	2.542055145887997872e-02	5.245916450405990056e-03
-1.230842858013208273e-02	6.198158652431616511e-02	1.538412330365609461e-02
-9.411410732091850945e-03	6.649960599274085116e-02	2.472693318151189534e-02
-9.910853337669308163e-03	6.056667285282314739e-02	2.190155388548285093e-02
-1.035814931664951616e-02	8.826583905292853527e-02	4.734471943014247064e-02
-4.263359696351537616e-03	3.287595070053971752e-02	1.379188207388166651e-02
-6.060987971150362703e-03	2.598642687057856754e-02	7.299761840188199492e-03
-1.370958867352365870e-02	7.350828579575167943e-02	2.535314326482063924e-02
-1.133374277388423008e-02	8.421474133961880104e-02	4.346416969710272665e-02
-1.501734278717157221e-02	9.712601883332883101e-02	4.838592322429116632e-02
-1.686654367717887321e-02	1.490330581588929504e-01	1.087471335598738653e-01
-7.780480879979961503e-03	6.052969258994004426e-02	3.361406609235458032e-02
-7.000604410412294976e-03	3.625248195247138261e-02	1.386608293831950202e-02
-8.922568934003888633e-03	6.182555993040716319e-02	3.370182383543542798e-02
-5.370714329142736894e-03	3.219033106871276723e-02	1.282410753435219049e-02
-1.442800076664829375e-03	7.130293503110012206e-03	2.390488967987266806e-03
-6.604064706600872850e-04	2.371199751946525061e-03	4.421752586078041714e-04
-2.790642968392600346e-03	1.427444111310444651e-02	3.692169190902777013e-03
-4.060064398541160524e-03	2.568943565732530881e-02	8.114688023206393513e-03
-2.180441153717314895e-03	1.367189480748834916e-02	3.305308325179467412e-03
-4.855968059841181926e-03	2.673172922757583239e-02	7.614626139127250726e-03
-9.411410732091850945e-03	6.649960599274085116e-02	2.472693318151189534e-02
-5.721531068774002304e-03	3.959901573318216211e-02	1.126309155044239417e-02
-7.676069579109261187e-03	6.626751069555986140e-02	3.504809846264640705e-02
-6.299163087696697978e-03	5.208904032785077742e-02	2.073068305274039513e-02
-2.483952678930288933e-03	1.808523678803553719e-02	5.686003716693963962e-03
-4.776859483016294983e-03	2.771441048218720518e-02	1.064846795041853554e-02
-1.061402677591328191e-02	7.941090464555161654e-02	4.039852350000441850e-02
-6.942478706268601085e-03	5.012880856625124421e-02	1.947701202315049729e-02
-1.176779511919385374e-02	1.067670856256492384e-01	7.683898939058921018e-02
-1.035814931664968269e-02	8.826583905292899324e-02	4.734471943014231798e-02
-4.598274010734871610e-03	3.380338115470164079e-02	1.401348548860269737e-02
-5.593376208654289757e-03	4.068766306608404687e-02	2.229298217837426613e-02
-5.574270015143885371e-03	3.729803952544195195e-02	1.485427230552353352e-02
-3.251220500457696963e-03	1.875344006632504931e-02	5.631711991171899946e-03
-9.005447741920699113e-04	4.561283731031606954e-03	1.248794924837213008e-03
-9.163588095883269712e-04	3.512747038629116057e-03	7.105226924335629598e-04
-3.202837748968458478e-03	1.369708834262216117e-02	2.924797680766148562e-03
-4.496199528270341736e-03	2.377850598598189522e-02	6.607329458018141970e-03
-3.054656071531948111e-03	2.313427625105328456e-02	9.581968564945567493e-03
-5.370169892031785401e-03	2.659597047353776805e-02	7.503795157522625756e-03
-9.910853337669308163e-03	6.056667285282314739e-02	2.190155388548285093e-02
-7.676069579109261187e-03	6.626751069555986140e-02	3.504809846264640705e-02
-6.433107314895211877e-03	3.255140643098872882e-02	8.692509495305578843e-03
-6.942478706268533431e-03	5.012880856625114706e-02	1.947701202315054586e-02
-2.819659678723236002e-03	1.905347343358672341e-02	6.079060078693512489e-03
-5.309307124557646404e-03	2.882617199977692904e-02	1.132613611324150525e-02
-1.110937646179697980e-02	7.278656584322276690e-02	3.577058467991907353e-02
-9.288161190560650232e-03	8.439026627562604133e-02	6.013046301552583267e-02
-9.726710293209917674e-03	5.145636849185118711e-02	1.831821509740519383e-02
-1.133374277388429774e-02	8.421474133961910635e-02	4.346416969710273359e-02
-5.170767192387057398e-03	3.516519831052150602e-02	1.467966957045838301e-02
-4.305341435982955323e-03	1.777070681325629981e-02	4.894284277457873998e-03
-5.781683114718888170e-03	3.360386788407349057e-02	1.347837031787769285e-02
-3.460749873926040852e-03	1.856428466809829925e-02	6.153768649271883218e-03
-7.718335864787162666e-04	2.633724757393965301e-03	5.722053372689762029e-04
-9.005447741919802478e-04	4.561283731031547106e-03	1.248794924837241197e-03
-3.251220500457546042e-03	1.875344006632479951e-02	5.631711991171919895e-03
-4.598274010734631351e-03	3.380338115470150201e-02	1.401348548860272339e-02
-2.483952678930164901e-03	1.808523678803558229e-02	5.686003716693937074e-03
-5.574270015143815114e-03	3.729803952544158419e-02	1.485427230552366189e-02
-1.035814931664951616e-02	8.826583905292853527e-02	4.734471943014247064e-02
-6.299163087696697978e-03	5.208904032785077742e-02	2.073068305274039513e-02
-6.942478706268533431e-03	5.012880856625114706e-02	1.947701202315054586e-02
-5.721531068774064754e-03	3.959901573318223844e-02	1.126309155044243060e-02
-2.180441153717450637e-03	1.367189480748853131e-02	3.305308325179499070e-03
-5.593376208654324451e-03	4.068766306608388728e-02	2.229298217837441878e-02
-1.176779511919393180e-02	1.067670856256491552e-01	7.683898939058932120e-02
-7.676069579109432058e-03	6.626751069556002793e-02	3.504809846264636541e-02
-1.061402677591334956e-02	7.941090464555194961e-02	4.039852350000433523e-02
-9.411410732092102480e-03	6.649960599274139239e-02	2.472693318151184330e-02
-4.060064398541417263e-03	2.568943565732558290e-02	8.114688023206466372e-03
-4.776859483016302789e-03	2.771441048218736131e-02	1.064846795041845921e-02
-4.855968059841278203e-03	2.673172922757597117e-02	7.614626139127200419e-03
-2.790642968392732619e-03	1.427444111310469804e-02	3.692169190902801733e-03
-6.604064706601517950e-04	2.371199751946666007e-03	4.421752586078469974e-04
-4.388195611502791987e-04	2.543762335653730264e-03	8.847485624591837003e-04
-1.543617939202681288e-03	1.066910490364819143e-02	4.431516923657101252e-03
-1.863453363399542387e-03	1.215722997710777867e-02	3.897329676907945652e-03
-9.716175858085471023e-04	6.109961942892636055e-03	1.486160786706375867e-03
-2.682079737540338672e-03	2.199832835736864264e-02	1.229662096749606880e-02
-4.263359696351537616e-03	3.287595070053971752e-02	1.379188207388166651e-02
-2.483952678930288933e-03	1.808523678803553719e-02	5.686003716693963962e-03
-2.819659678723236002e-03	1.905347343358672341e-02	6.079060078693512489e-03
-2.180441153717450637e-03	1.367189480748853131e-02	3.305308325179499070e-03
-6.699404790262476501e-04	2.797825699941242864e-03	4.270225022353259649e-04
-2.725053732100010239e-03	2.416285880010286824e-02	1.826054816483788437e-02
-4.911363994693287126e-03	4.021580031779510567e-02	2.246195646592078279e-02
-3.054656071532170589e-03	2.313427625105327415e-02	9.581968564945570963e-03
-4.378443394840240456e-03	3.072066617246882111e-02	1.276384317413038760e-02
-3.621244837391129553e-03	2.314567332167175029e-02	7.229939460747179455e-03
-1.259114964555162284e-03	5.278569168796634972e-03	1.034892575690190761e-03
-2.017949797261307972e-03	1.143399116498826536e-02	3.763279681284599498e-03
-1.890098194200740770e-03	9.713157382073064200e-03	2.443374266065582653e-03
-8.738175868599968362e-04	3.018441358015152860e-03	4.938330347211353092e-04
-1.992765697647804076e-04	4.852796114660256266e-04	5.825005447203187881e-05
-3.713861712712677012e-04	7.161203151674020448e-04	8.599141380801747156e-05
-1.594047423560455501e-03	4.229343628252051068e-03	6.935890725149603886e-04
-2.913575492639295956e-03	1.218822617679235325e-02	2.981906317130997991e-03
-2.017949797261197383e-03	1.143399116498826883e-02	3.763279681284609473e-03
-2.432784727568121537e-03	6.226376753860643661e-03	1.096643920340193605e-03
-6.060987971150362703e-03	2.598642687057856754e-02	7.299761840188199492e-03
-4.776859483016294983e-03	2.771441048218720518e-02	1.064846795041853554e-02
-5.309307124557646404e-03	2.882617199977692904e-02	1.132613611324150525e-02
-5.593376208654324451e-03	4.068766306608388728e-02	2.229298217837441878e-02
-2.725053732100010239e-03	2.416285880010286824e-02	1.826054816483788437e-02
-1.702285091293467790e-03	3.021601406147645091e-03	3.717054843874891099e-04
-5.012857841280042928e-03	1.540119450878644006e-02	3.092337085098531210e-03
-4.305341435983001293e-03	1.777070681325635532e-02	4.894284277457932979e-03
-6.131887760344615322e-03	2.409701980711206892e-02	6.667521040962640436e-03
-7.000604410412389518e-03	3.625248195247118832e-02	1.386608293831960610e-02
-3.907966325374832676e-03	2.433945299010588023e-02	1.261533854437208758e-02
-2.778502360481162684e-03	8.547372337611465823e-03	1.830608840105698177e-03
-3.600546819647999688e-03	1.430707431652577383e-02	4.154538144161107685e-03
-2.681189456008532205e-03	1.284024867090621282e-02	4.919616864351703846e-03
-8.426308160424416565e-04	3.797269511847442287e-03	1.322867891237362262e-03
-9.966237558060118268e-04	2.644825862032843498e-03	4.330739151341092986e-04
-4.285384408192390200e-03	1.738367879581143721e-02	4.261523914682730299e-03
-6.423743945575143346e-03	3.187594881204443287e-02	8.923931165664899731e-03
-4.378443394839984584e-03	3.072066617246866846e-02	1.276384317413038240e-02
-6.903618787192730526e-03	2.978369638242598857e-02	8.622629731425576066e-03
-1.370958867352365870e-02	7.350828579575167943e-02	2.535314326482063924e-02
-1.061402677591328191e-02	7.941090464555161654e-02	4.039852350000441850e-02
-1.110937646179697980e-02	7.278656584322276690e-02	3.577058467991907353e-02
-1.176779511919393180e-02	1.067670856256491552e-01	7.683898939058932120e-02
-4.911363994693287126e-03	4.021580031779510567e-02	2.246195646592078279e-02
-5.012857841280042928e-03	1.540119450878644006e-02	3.092337085098531210e-03
-1.155832170460985645e-02	4.441497344250886631e-02	1.075171527522116553e-02
-9.726710293209987063e-03	5.145636849185086098e-02	1.831821509740525628e-02
-1.309602900839389704e-02	6.239587406850225643e-02	2.148821285083344496e-02
-1.501734278717174222e-02	9.712601883332841468e-02	4.838592322429112469e-02
-7.111721565365942965e-03	4.056685051904406619e-02	1.525905410837712084e-02
-6.131887760344580628e-03	2.409701980711213137e-02	6.667521040962593598e-03
-7.990496580566129603e-03	4.166642067068319216e-02	1.624575297759316139e-02
-4.936528341597076069e-03	2.225374085538468424e-02	6.319137494043780556e-03
-1.371808915553231721e-03	5.195452619019267845e-03	1.279617597551756811e-03
-7.718335864786410230e-04	2.633724757393851677e-03	5.722053372688360156e-04
-3.460749873925922458e-03	1.856428466809813618e-02	6.153768649271878013e-03
-5.170767192386817139e-03	3.516519831052129091e-02	1.467966957045836740e-02
-2.819659678723138423e-03	1.905347343358667830e-02	6.079060078693465652e-03
-5.781683114718867353e-03	3.360386788407335179e-02	1.347837031787781428e-02
-1.133374277388423008e-02	8.421474133961880104e-02	4.346416969710272665e-02
-6.942478706268601085e-03	5.012880856625124421e-02	1.947701202315049729e-02
-9.288161190560650232e-03	8.439026627562604133e-02	6.013046301552583267e-02
-7.676069579109432058e-03	6.626751069556002793e-02	3.504809846264636541e-02
-3.054656071532170589e-03	2.313427625105327415e-02	9.581968564945570963e-03
-4.305341435983001293e-03	1.777070681325635532e-02	4.894284277457932979e-03
-9.726710293209987063e-03	5.145636849185086098e-02	1.831821509740525628e-02
-6.433107314895341981e-03	3.255140643098870801e-02	8.692509495305589251e-03
-1.110937646179704572e-02	7.278656584322258649e-02	3.577058467991899027e-02
-9.910853337669552759e-03	6.056667285282337637e-02	2.190155388548279194e-02
-4.496199528270618424e-03	2.377850598598205481e-02	6.607329458018151511e-03
-5.309307124557663751e-03	2.882617199977699149e-02	1.132613611324147750e-02
-5.370169892031888617e-03	2.659597047353816357e-02	7.503795157522582387e-03
-3.202837748968616772e-03	1.369708834262240923e-02	2.924797680766151164e-03
-9.163588095884193452e-04	3.512747038629110419e-03	7.105226924335416010e-04
-1.371808915553081884e-03	5.195452619019191517e-03	1.279617597551719298e-03
-4.936528341596867903e-03	2.225374085538443097e-02	6.319137494043760607e-03
-7.111721565365626378e-03	4.056685051904408701e-02	1.525905410837706012e-02
-4.911363994693034724e-03	4.021580031779504322e-02	2.246195646592070647e-02
-7.990496580566051540e-03	4.166642067068316441e-02	1.624575297759323425e-02
-1.501734278717157221e-02	9.712601883332883101e-02	4.838592322429116632e-02
-1.176779511919385374e-02	1.067670856256492384e-01	7.683898939058921018e-02
-9.726710293209917674e-03	5.145636849185118711e-02	1.831821509740519383e-02
-1.061402677591334956e-02	7.941090464555194961e-02	4.039852350000433523e-02
-4.378443394840240456e-03	3.072066617246882111e-02	1.276384317413038760e-02
-6.131887760344615322e-03	2.409701980711206892e-02	6.667521040962640436e-03
-1.309602900839389704e-02	6.239587406850225643e-02	2.148821285083344496e-02
-1.110937646179704572e-02	7.278656584322258649e-02	3.577058467991899027e-02
-1.155832170460979746e-02	4.441497344250872059e-02	1.075171527522111523e-02
-1.370958867352378013e-02	7.350828579575165167e-02	2.535314326482059760e-02
-6.423743945575434780e-03	3.187594881204453695e-02	8.923931165664922283e-03
-5.012857841279981345e-03	1.540119450878642791e-02	3.092337085098522970e-03
-6.903618787192758281e-03	2.978369638242634593e-02	8.622629731425527494e-03
-4.285384408192546325e-03	1.738367879581181191e-02	4.261523914682771932e-03
-9.966237558060894557e-04	2.644825862032812273e-03	4.330739151341779286e-04
-1.442800076664700355e-03	7.130293503109869091e-03	2.390488967987258132e-03
-5.370714329142543472e-03	3.219033106871260069e-02	1.282410753435224079e-02
-7.780480879979683947e-03	6.052969258993989854e-02	3.361406609235451787e-02
-4.263359696351413583e-03	3.287595070053973834e-02	1.379188207388158671e-02
-8.922568934003873020e-03	6.182555993040707992e-02	3.370182383543571941e-02
-1.686654367717887321e-02	1.490330581588929504e-01	1.087471335598738653e-01
-1.035814931664968269e-02	8.826583905292899324e-02	4.734471943014231798e-02
-1.133374277388429774e-02	8.421474133961910635e-02	4.346416969710273359e-02
-9.411410732092102480e-03	6.649960599274139239e-02	2.472693318151184330e-02
-3.621244837391129553e-03	2.314567332167175029e-02	7.229939460747179455e-03
-7.000604410412389518e-03	3.625248195247118832e-02	1.386608293831960610e-02
-1.501734278717174222e-02	9.712601883332841468e-02	4.838592322429112469e-02
-9.910853337669552759e-03	6.056667285282337637e-02	2.190155388548279194e-02
-1.370958867352378013e-02	7.350828579575165167e-02	2.535314326482059760e-02
-1.230842858013238804e-02	6.198158652431656063e-02	1.538412330365605991e-02
-5.414711493611712272e-03	2.464459920109677085e-02	5.210811387522377124e-03
-6.060987971150381785e-03	2.598642687057894571e-02	7.299761840188175206e-03
-6.269480677814062708e-03	2.542055145888034648e-02	5.245916450405941484e-03
-3.704389968144413802e-03	1.417011174349440579e-02	2.729329798648127189e-03
-9.090473396970317468e-04	2.494135848518105360e-03	3.520577567027104410e-04
-7.923237975467844162e-04	4.444532138052495820e-03	1.915826396327900433e-03
-2.869116885286656597e-03	2.031389227214473389e-02	1.115210962643365528e-02
-3.515175446165248567e-03	2.365867726315308908e-02	9.982213490296692332e-03
-1.863453363399565806e-03	1.215722997710772316e-02	3.897329676907948688e-03
-4.853328754518537562e-03	4.047993308316388122e-02	3.035612237951007542e-02
-7.780480879979961503e-03	6.052969258994004426e-02	3.361406609235458032e-02
-4.598274010734871610e-03	3.380338115470164079e-02	1.401348548860269737e-02
-5.170767192387057398e-03	3.516519831052150602e-02	1.467966957045838301e-02
-4.060064398541417263e-03	2.568943565732558290e-02	8.114688023206466372e-03
-1.259114964555162284e-03	5.278569168796634972e-03	1.034892575690190761e-03
-3.907966325374832676e-03	2.433945299010588023e-02	1.261533854437208758e-02
-7.111721565365942965e-03	4.056685051904406619e-02	1.525905410837712084e-02
-4.496199528270618424e-03	2.377850598598205481e-02	6.607329458018151511e-03
-6.423743945575434780e-03	3.187594881204453695e-02	8.923931165664922283e-03
-5.414711493611712272e-03	2.464459920109677085e-02	5.210811387522377124e-03
-1.911284814550569212e-03	5.719329018824043445e-03	7.527086164909212911e-04
-2.913575492639440805e-03	1.218822617679256315e-02	2.981906317131022277e-03
-2.788031158556093011e-03	1.065736470486525721e-02	2.018807106214580167e-03
-1.310737753350856927e-03	3.360346262679443034e-03	4.134683690376404590e-04
-3.041908997660206686e-04	5.455136531529651642e-04	4.913845736196939908e-05
-8.426308160423715086e-04	3.797269511847453562e-03	1.322867891237338193e-03
-2.681189456008441132e-03	1.284024867090617639e-02	4.919616864351677825e-03
-3.907966325374680021e-03	2.433945299010601554e-02	1.261533854437197830e-02
-2.725053732099886206e-03	2.416285880010287865e-02	1.826054816483768314e-02
-3.600546819647966728e-03	1.430707431652576342e-02	4.154538144161107685e-03
-7.000604410412294976e-03	3.625248195247138261e-02	1.386608293831950202e-02
-5.593376208654289757e-03	4.068766306608404687e-02	2.229298217837426613e-02
-4.305341435982955323e-03	1.777070681325629981e-02	4.894284277457873998e-03
-4.776859483016302789e-03	2.771441048218736131e-02	1.064846795041845921e-02
-2.017949797261307972e-03	1.143399116498826536e-02	3.763279681284599498e-03
-2.778502360481162684e-03	8.547372337611465823e-03	1.830608840105698177e-03
-6.131887760344580628e-03	2.409701980711213137e-02	6.667521040962593598e-03
-5.309307124557663751e-03	2.882617199977699149e-02	1.132613611324147750e-02
-5.012857841279981345e-03	1.540119450878642791e-02	3.092337085098522970e-03
-6.060987971150381785e-03	2.598642687057894571e-02	7.299761840188175206e-03
-2.913575492639440805e-03	1.218822617679256315e-02	2.981906317131022277e-03
-1.702285091293450443e-03	3.021601406147552283e-03	3.717054843873721787e-04
-2.432784727568150594e-03	6.226376753860791979e-03	1.096643920340184281e-03
-1.594047423560524456e-03	4.229343628252102243e-03	6.935890725149680865e-04
-3.713861712712986552e-04	7.161203151674266562e-04	8.599141380814342875e-05
-1.004823631702561094e-03	5.889457401886018240e-03	2.829902367459189404e-03
-3.329192725349574156e-03	2.113789686432302264e-02	1.140884165706105603e-02
-4.853328754518403988e-03	4.047993308316383265e-02	3.035612237950974929e-02
-2.682079737540292268e-03	2.199832835736884040e-02	1.229662096749591094e-02
-4.575022169448472384e-03	2.382944376309731674e-02	9.513440610037962597e-03
-8.922568934003888633e-03	6.182555993040716319e-02	3.370182383543542798e-02
-5.574270015143885371e-03	3.729803952544195195e-02	1.485427230552353352e-02
-5.781683114718888170e-03	3.360386788407349057e-02	1.347837031787769285e-02
-4.855968059841278203e-03	2.673172922757597117e-02	7.614626139127200419e-03
-1.890098194200740770e-03	9.713157382073064200e-03	2.443374266065582653e-03
-3.600546819647999688e-03	1.430707431652577383e-02	4.154538144161107685e-03
-7.990496580566129603e-03	4.166642067068319216e-02	1.624575297759316139e-02
-5.370169892031888617e-03	2.659597047353816357e-02	7.503795157522582387e-03
-6.903618787192758281e-03	2.978369638242634593e-02	8.622629731425527494e-03
-6.269480677814062708e-03	2.542055145888034648e-02	5.245916450405941484e-03
-2.788031158556093011e-03	1.065736470486525721e-02	2.018807106214580167e-03
-2.432784727568150594e-03	6.226376753860791979e-03	1.096643920340184281e-03
-2.567312831305383018e-03	6.307497011724955659e-03	8.113383903606300948e-04
-1.564774978659032615e-03	3.913288593749172234e-03	5.123062860076225576e-04
-3.800938782580203130e-04	7.398952940280791903e-04	7.647948415545682561e-05
-7.197159979709328919e-04	4.803836694066998883e-03	3.065646197098083510e-03
-2.373694825885136733e-03	1.810311373314060085e-02	1.364759600444601616e-02
-2.869116885286680883e-03	2.031389227214482757e-02	1.115210962643358242e-02
-1.543617939202702972e-03	1.066910490364833715e-02	4.431516923657082170e-03
-3.329192725349660893e-03	2.113789686432308509e-02	1.140884165706106297e-02
-5.370714329142736894e-03	3.219033106871276723e-02	1.282410753435219049e-02
-3.251220500457696963e-03	1.875344006632504931e-02	5.631711991171899946e-03
-3.460749873926040852e-03	1.856428466809829925e-02	6.153768649271883218e-03
-2.790642968392732619e-03	1.427444111310469804e-02	3.692169190902801733e-03
-8.738175868599968362e-04	3.018441358015152860e-03	4.938330347211353092e-04
-2.681189456008532205e-03	1.284024867090621282e-02	4.919616864351703846e-03
-4.936528341597076069e-03	2.225374085538468424e-02	6.319137494043780556e-03
-3.202837748968616772e-03	1.369708834262240923e-02	2.924797680766151164e-03
-4.285384408192546325e-03	1.738367879581181191e-02	4.261523914682771932e-03
-3.704389968144413802e-03	1.417011174349440579e-02	2.729329798648127189e-03
-1.310737753350856927e-03	3.360346262679443034e-03	4.134683690376404590e-04
-1.594047423560524456e-03	4.229343628252102243e-03	6.935890725149680865e-04
-1.564774978659032615e-03	3.913288593749172234e-03	5.123062860076225576e-04
-7.346017478241121876e-04	1.242988701408377769e-03	1.051126829017315616e-04
-1.597390872208773811e-04	1.834365158629385579e-04	1.138121740729356353e-05
-2.454198034666298469e-04	1.786039450079668313e-03	1.552021789773988395e-03
-7.197159979709643338e-04	4.803836694067062200e-03	3.065646197098080908e-03
-7.923237975468420957e-04	4.444532138052631996e-03	1.915826396327919082e-03
-4.388195611503091769e-04	2.543762335653810928e-03	8.847485624592577513e-04
-1.004823631702634603e-03	5.889457401886106711e-03	2.829902367459183332e-03
-1.442800076664829375e-03	7.130293503110012206e-03	2.390488967987266806e-03
-9.005447741920699113e-04	4.561283731031606954e-03	1.248794924837213008e-03
-7.718335864787162666e-04	2.633724757393965301e-03	5.722053372689762029e-04
-6.604064706601517950e-04	2.371199751946666007e-03	4.421752586078469974e-04
-1.992765697647804076e-04	4.852796114660256266e-04	5.825005447203187881e-05
-8.426308160424416565e-04	3.797269511847442287e-03	1.322867891237362262e-03
-1.371808915553231721e-03	5.195452619019267845e-03	1.279617597551756811e-03
-9.163588095884193452e-04	3.512747038629110419e-03	7.105226924335416010e-04
-9.966237558060894557e-04	2.644825862032812273e-03	4.330739151341779286e-04
-9.090473396970317468e-04	2.494135848518105360e-03	3.520577567027104410e-04
-3.041908997660206686e-04	5.455136531529651642e-04	4.913845736196939908e-05
-3.713861712712986552e-04	7.161203151674266562e-04	8.599141380814342875e-05
-3.800938782580203130e-04	7.398952940280791903e-04	7.647948415545682561e-05
-1.597390872208773811e-04	1.834365158629385579e-04	1.138121740729356353e-05
-2.369262694612490102e-05	2.729982508917239892e-06	-2.922161337102944138e-07
