# Supplementary material for: Interpolating numerically exact many-body wave functions for accelerated molecular dynamics
Source: Nat Commun. 2025 Feb 26;16:2005. doi: 10.1038/s41467-025-57134-9 (PMC11865551; doi:10.1038/s41467-025-57134-9)
Supplement: Supplementary file 3 — Source data [file 41467_2025_57134_MOESM3_ESM.zip › Source Data/fig_2/relative_energy_error_H10.txt]

Radius  HF  Continuation  GAP
0.005  0.028065921191539788  2.171656840739271e-06  0.0003422774149743658
0.01  0.028069809290352014  8.689600873000044e-06  0.0006846147876827605
0.015  0.02807515784027133  1.9556584316564437e-05  0.0010270636002766014
0.02  0.028081968769750703  3.477613517400608e-05  0.0013696210355679435
0.025  0.02809024445277887  5.435215936337991e-05  0.0017123840453862303
0.03  0.02809998773499811  7.828896627767966e-05  0.0020554247168394855
0.035  0.028111201905857513  0.00010659123854395931  0.00239878468262985
0.04  0.02812389067721015  0.00013926400815557151  0.002742627696264678
0.045  0.028138058187156555  0.00017631265832842783  0.0030869752888454897
0.05  0.02815370896863768  0.00021774288882157398  0.0034317749711343356
0.055  0.02817084793887714  0.00026356070246466795  0.003777002620081888
0.06  0.028189480369331044  0.00031377237137029755  0.004122668911468403
0.065  0.0282096118707826  0.0003683844184894078  0.004468824662480775
0.07  0.02823124836505383  0.00042740358514698916  0.0048155438557429715
0.075  0.028254396051642917  0.0004908367931255723  0.005162710503546592
0.08  0.0282790613856702  0.0005586911181522309  0.005510662109733458
0.085  0.028305251034106  0.0006309737408152063  0.005859440072051963
0.09  0.02833297184876715  0.0007076919145208912  0.006209011370092955
0.095  0.028362230822880544  0.0007888529163439435  0.006559463118032537
0.1  0.028393035059433597  0.0008744640098015715  0.00691082552394709
0.105  0.028425391717203263  0.0009645323844903343  0.007263241279162619
0.11  0.028459307978484685  0.0010590651178866177  0.007616202405443367
0.115  0.028494790996344097  0.0011580691159230755  0.007969936741264103
0.12  0.028531847855459102  0.0012615510673976008  0.008324740845622564
0.125  0.02857048551519773  0.0013695173800392323  0.00868067826838325
0.13  0.028610710781841547  0.001481974146370917  0.009038210718420606
0.135  0.028652530239304634  0.0015989270668945142  0.009396903394303211
0.14  0.02869595021749463  0.0017203814118581105  0.009756433077135947
0.145  0.028740976745292735  0.001846341967191584  0.010117209623974503
0.15  0.028787615494832112  0.001976812971493671  0.010479669041927285
0.155  0.028835871760481906  0.0021117980886481468  0.010843156939524184
0.16  0.028885750401043183  0.002251300342708882  0.011207714895874214
0.165  0.028937255813374065  0.0023953220850496354  0.011574028565514548
0.17  0.028990391894024987  0.00254386494931524  0.011942469443424069
0.175  0.029045162009197784  0.0026969298149828727  0.012312910454123662
0.18  0.029101568971452094  0.0028545167779720527  0.012684826209152162
0.185  0.02915961502187876  0.0030166251269348535  0.013057696754357908
0.19  0.029219301804231258  0.003183253311426954  0.013431839248766763
0.195  0.02928063034199323  0.0033543989133584338  0.013807453746963714
0.2  0.02934360105443752  0.00353005865850371  0.014184184236321899
0.205  0.02940821372760611  0.0037102283819531686  0.014561954793172323
0.21  0.029474467527278142  0.0038949030369503663  0.014941281235640329
0.215  0.029542360985190756  0.004084076676370979  0.015322688413009343
0.22  0.029611892022888813  0.004277742473137619  0.015705691029589155
0.225  0.029683057948221483  0.004475892712726027  0.01609072713566637
0.23  0.029755855470601392  0.004678518805361657  0.016477267256913865
0.235  0.029830280715235576  0.004885611297189555  0.01686544767148845
0.24  0.029906329242565317  0.0050971598873002484  0.01725507889669654
0.245  0.02998399606435027  0.005313153441508034  0.017647896178389633
0.25  0.03006327567040854  0.005533580017370902  0.018043453167088115
0.255  0.03014416204209914  0.005758426876026665  0.018440740776190758
0.26  0.030226648675622116  0.005987680504426567  0.01883948725794362
0.265  0.030310728622399037  0.0062213266553890045  0.019239981383011865
0.27  0.030396394497217316  0.00645935035504543  0.019643135270265184
0.275  0.030483638515221543  0.006701735940243054  0.020047881689070828
0.28  0.030572452509725363  0.006948467076619395  0.020454397668962853
0.285  0.030662827965761516  0.007199526793304812  0.020863829225390526
0.29  0.03075475604474998  0.007454897508941026  0.02127708502420678
0.295  0.030848227605955424  0.007714561054730425  0.021693952703834975
0.3  0.03094323324215644  0.007978498712582487  0.02211370143229862
0.305  0.031039763290277456  0.008246691227955927  0.02253522487163213
0.31  0.031137807877967487  0.008519118860012937  0.022959149455110333
0.315  0.031237356926820694  0.00879576138777578  0.023384726488410328
0.32  0.03133840018248659  0.009076598144216762  0.023811841034898168
0.325  0.031440927248190254  0.009361608054350786  0.024241141525560547
0.33  0.031544927597986654  0.009650769652805978  0.024672584311154037
0.335  0.03165039060103507  0.009944061113317073  0.025105690776425094
0.34  0.03175730553410251  0.010241460266312114  0.025540648858951045
0.345  0.03186566161946663  0.010542944643144737  0.025977273594193127
0.35  0.031975448033825064  0.010848491490757305  0.02641598933343567
0.355  0.03208665391907969  0.011158077788801775  0.026855886185052007
0.36  0.03219926842022817  0.011471680294763231  0.027297536605216804
0.365  0.032313280680254124  0.011789275545392672  0.027740854310337928
0.37  0.032428679880320124  0.012110839904827485  0.028185703324739957
0.375  0.032545455226635475  0.012436349558460248  0.028632090143406314
0.38  0.03266359599197925  0.012765780562914553  0.02908036597215347
0.385  0.032783091518243115  0.013099108856505228  0.029530977113273366
0.39  0.032903931223432624  0.013436310274451949  0.029983405676815074
0.395  0.033026104630873916  0.013777360586852892  0.030437491721826696
0.4  0.03314960136286889  0.014122235500894835  0.030894672175341517
0.405  0.033274411164833616  0.014470910694010429  0.031354442728934555
0.41  0.03340052391888729  0.014823361836712309  0.03181679621218835
0.415  0.03352792963215912  0.015179564589305621  0.03228235132248775
0.42  0.03365661846879587  0.015539494644767489  0.03275044514015089
0.425  0.03378658075299638  0.01590312773954272  0.033220284328192476
0.43  0.03391780697291064  0.01627043966822375  0.0336914758905836
0.435  0.03405028779639035  0.01664140630801332  0.03416479152369838
0.44  0.03418401407183912  0.017016003630471833  0.03464055039236003
0.445  0.03431897683907172  0.017394207721460324  0.035119436315949264
0.45  0.034455167326346285  0.01777599478782317  0.03560096353664816
0.455  0.03459257697733141  0.018161341196060894  0.03608602695741016
0.46  0.03473119743480963  0.018550223463558925  0.036574882222710575
0.465  0.03487102055892611  0.018942618289181316  0.03706733274074194
0.47  0.03501203843434877  0.01933850256996327  0.03756324821256105
0.475  0.035154243367520384  0.019737853408554846  0.038061814443600295
0.48  0.035297627899576293  0.020140648137904827  0.038565571919864546
0.485  0.03544218480266708  0.020546864325163113  0.039072751537639
0.49  0.0355879070910361  0.020956479797973215  0.03958377354773966
0.495  0.03573478802229742  0.021369472652451933  0.0400996089023399
0.5  0.03588282110851361  0.02178582127912168  0.04061981772155152
0.505  0.0360320001055666  0.022205504361353764  0.04114313053274012
0.51  0.03618231902809272  0.022628500903090883  0.041668976950081336
0.515  0.03633377215862374  0.023054790249990707  0.04219820936776864
0.52  0.03648635404211233  0.023484352097990914  0.04273132858177241
0.525  0.03664005948347455  0.02391716649867579  0.04326895666353425
0.53  0.03679488357893383  0.024353213910943163  0.043811146002659146
0.535  0.03695082169578826  0.02479247519124244  0.04435776591824913
0.54  0.03710786947527405  0.025234931612816053  0.04491224896279053
0.545  0.03726602287216841  0.02568056491546654  0.04547035146283047
0.55  0.03742527810454478  0.026129357294351983  0.04603129708722314
0.555  0.03758563170492512  0.02658129142653631  0.04659666432068645
0.56  0.0377470805068946  0.027036350522358973  0.047166735592767135
0.565  0.03790962165560703  0.027494518329622398  0.04774062335869043
0.57  0.03807325261862878  0.02795577917458716  0.04832058087397872
0.575  0.03823797118494581  0.0284201179868201  0.04890537225025457
0.58  0.03840377548258941  0.02888752034055518  0.049497774228402056
0.585  0.03857066397455687  0.029357972480981005  0.050096323628057354
0.59  0.0387386354822321  0.029831461379617206  0.05070176650153855
0.595  0.038907689178960675  0.030307974764129032  0.05131207436260215
0.6  0.039077824641873926  0.030787501203189946  0.05192579849806014
0.605  0.0392490418171859  0.03127003011151921  0.05254403571796194
0.61  0.039421341045957965  0.031755551849845624  0.05316722555831312
0.615  0.03959472312998161  0.03224405778705473  0.05379541306072477
0.62  0.03976918928077481  0.03273554035782359  0.054427614202975476
0.625  0.039944741185296666  0.03322999316176247  0.055065071237338815
0.63  0.040121381013704126  0.03372741104541265  0.0557057917465555
0.635  0.04029911145274553  0.03422779021821482  0.05635108211632799
0.64  0.0404779357312519  0.03473112834904829  0.05700089977997793
0.645  0.040657857654316024  0.03523742469906825  0.05765698481440492
0.65  0.04083888164980355  0.035746680267568456  0.05832249674349043
0.655  0.04102101280418283  0.036258897952599005  0.059006816541123594
0.66  0.04120425692123717  0.03677408271426406  0.059699637751550245
0.665  0.04138862055075016  0.03729224175719717  0.0604022013881705
0.67  0.04157411109804736  0.037813384800101504  0.06111098781345724
0.675  0.04176073685022027  0.03833752426503199  0.06182511895298225
0.68  0.04194850709384286  0.03886467560928036  0.06254545948670916
0.685  0.04213743219364132  0.03939485759937262  0.0632734243981239
0.69  0.042327523707552585  0.03992809270234199  0.06400780308477137
0.695  0.0425187945055186  0.040464407479134594  0.06475253352878554
0.7  0.04271125892919563  0.04100383306808659  0.0655127203465513
0.705  0.04290493295136306  0.041546405713037644  0.06628312877135033
0.71  0.0430998343913708  0.04209216741160892  0.0670703191238714
0.715  0.04329598311069813  0.04264116662334287  0.06787958699498099
0.72  0.043493401325171745  0.043193459128572996  0.06869832088348483
0.725  0.04369211390431936  0.04374910904930695  0.06952915887471885
0.73  0.04389214878970668  0.04430819002434732  0.07037576275405238
0.735  0.04409353739315945  0.044870786615038176  0.07123718949448618
0.74  0.04429631519784579  0.04543699600731663  0.07211372065922544
0.745  0.04450052241911611  0.0460069300780912  0.07300442120168733
0.75  0.04470620479755185  0.046580717862760745  0.07391293894809535
0.755  0.04491341462163704  0.04715850862519113  0.07484342310640986
0.76  0.045122211960301084  0.047740475638336374  0.07579127977753429
0.765  0.04533266620880398  0.04832682090174625  0.07676321949909022
0.77  0.04554485810749513  0.04891778114218612  0.0777547957416549
0.775  0.0457588821838155  0.04951363533904379  0.07877255297546036
0.78  0.04597485004622924  0.05011471455588684  0.07981391408710618
0.785  0.046192894723937394  0.05072141474890515  0.08088930645925149
0.79  0.046413176269606095  0.0513342136315738  0.08199693272362132
0.795  0.04663588958412306  0.05195369349898043  0.08313642753471649
0.8  0.04686127500871347  0.05258057227624055  0.08431263745868581
0.805  0.04708963336733218  0.053215746916758025  0.08553512292206807
0.81  0.04732134750175384  0.053860355094294265  0.0868097911175972
0.815  0.047556914188706376  0.054515865329604105  0.08814453872955919
0.82  0.04779699257299556  0.05518421231993245  0.08954867934352657
0.825  0.04804248047352077  0.05586800710382858  0.09103737551275241
0.83  0.04829463953056007  0.05657087689917571  0.09263340263230659
0.835  0.04855531083848569  0.057298041858244476  0.09437217878276233
0.84  0.048827309985416754  0.05805735458576744  0.0963019388480444
0.845  0.049115208876995164  0.05886132275304978  0.09850107295755975
0.85  0.049427048405068466  0.059731460251480135  0.1011155469829161
0.855  0.04977865142430117  0.06070903655024096  0.10442667919890103
0.86  0.050206957623706756  0.06188764971233095  0.10910239986145404
0.865  0.05082800054291388  0.06355196158449594  0.11725538270736341
0.87  0.05237161232162584  0.06743274779577806  0.14233889934836613
0.875  0.05575122645408506  0.0757963315930896  0.20261681252968694
0.88  0.053509112921785694  0.07206489430430152  0.15349729495736064
0.885  0.054282312056085226  0.07528004748973051  0.16308993186396822
0.89  0.05283320072899556  0.07010876803619169  0.1417920989166481
0.895  0.05370183500387262  0.07315455837636911  0.16099463481955312
0.9  0.054646678013562204  0.07647762469037946  0.18057965195220604
0.905  0.053825769241846254  0.07341194545881909  0.14991703703378897
0.91  0.05480543430823376  0.07695314454901789  0.15652152439084283
0.915  0.05994411976144958  0.09682297579171059  0.2109878287074625
0.92  0.06063805378548316  0.0979076772906928  0.22541591710399916
0.925  0.061732434762171176  0.09429806744877081  0.2664603276298493
0.93  0.055428635304556086  0.07771986705716821  0.15992864463933879
0.935  0.05490240012879002  0.0758513699784744  0.14980874849538373
0.94  0.05489719395728632  0.07568623425887591  0.1488915181349891
0.945  0.05518479117300423  0.07665787427196455  0.1547712903523632
0.95  0.05850210693592454  0.08628795354577745  0.2237051944109661
0.955  0.05590449006497275  0.07884719867052645  0.1671642211804078
0.96  0.05579892174022547  0.0788541567446973  0.1627472549700875
0.965  0.056843501108873144  0.08348365474999646  0.18618152018619308
0.97  0.05750972778412896  0.08623281133546058  0.20099333123107044
0.975  0.05648200615364539  0.08045972370699386  0.16647570993088395
0.98  0.05651946162947504  0.08037193753476644  0.16472363703028534
0.985  0.057205447690237846  0.0818644716954341  0.1741862589369214
0.99  0.060117855509769044  0.08986799041618897  0.2419453289200818
0.995  0.06056928138221209  0.09410454708143175  0.24799443318014572
1.0  0.05768141587019891  0.08358478333565486  0.17311875977963612
