# Supplementary material for: Interpolating numerically exact many-body wave functions for accelerated molecular dynamics
Source: Nat Commun. 2025 Feb 26;16:2005. doi: 10.1038/s41467-025-57134-9 (PMC11865551; doi:10.1038/s41467-025-57134-9)
Supplement: Supplementary file 3 — Source data [file 41467_2025_57134_MOESM3_ESM.zip › Source Data/fig_2/squared_force_error_H10.txt]

R  HF(mean)  HF(max)  HF(min)  Continuation(mean)  Continuation(max)  Continuation(min)  GAP(mean)  GAP(max)  GAP(min)
0.005   0.0005179249267527519  0.0005390701717146198  0.0004973423526795367  7.925444080552853e-07  4.775963613602158e-06  4.9719331540244115e-09  0.03097483481666866  0.031340116771679756  0.03058999586260374
0.01   0.0005183927273124812  0.000562042897798332  0.0004785051985408099  3.1722593139749237e-06  1.9100417816341004e-05  1.9646365393278076e-08  0.03097850013298963  0.03171018335481991  0.030212205736812915
0.015   0.0005190937363812913  0.000586734856779782  0.00046105891332911197  7.1435550542590975e-06  4.386932333641236e-05  4.371041517188829e-08  0.030985046601897496  0.03208410765737644  0.029840758551615068
0.02   0.0005200289100174185  0.000613261362653898  0.00044489269271878317  1.2712487122465935e-05  7.961135386768233e-05  7.68627555225176e-08  0.030994473126233636  0.032461742973495425  0.02947573141280966
0.025   0.0005211997415418161  0.0006417474596495987  0.00042990405117099056  1.9886730335663168e-05  0.00012698112201717801  1.1881615352517263e-07  0.031006775965892876  0.03284293774366232  0.02911719933428216
0.03   0.000522607677629644  0.0006723217042666883  0.0004159984082069845  2.8675528665145026e-05  0.00018665862369565128  1.6929746051181435e-07  0.031021954084655332  0.03322929900975653  0.028765235252832665
0.035   0.000524254403700276  0.0007051150104950777  0.00040308864231691587  3.908966202846481e-05  0.00025934681740837344  2.2804759300020163e-07  0.031040006251575526  0.033622091132369365  0.028419910044498984
0.04   0.0005261419864753191  0.0007402594892719357  0.0003910946285008179  5.114140562595173e-05  0.00034576869883878696  2.948215049669835e-07  0.03106092967720626  0.03401941314849464  0.0280812925420894
0.045   0.0005282725494121069  0.0007778864406270482  0.0003799427718813436  6.484451357705143e-05  0.0004466630379914443  3.6938815157625506e-07  0.03108472289455516  0.03442114645957909  0.027749449553748314
0.05   0.000530648489540124  0.0008181245298562072  0.00036956554686079843  8.021405636182237e-05  0.0005627796590174886  4.515304441215682e-07  0.031111383320342825  0.03482717048939588  0.02742444588312546
0.055   0.0005332723248681389  0.0008610973569281771  0.00035990104882716067  9.726647039283623e-05  0.0006948735103183863  5.410451972104973e-07  0.031140908694159045  0.03523736275552847  0.027106344350145355
0.06   0.0005361467970822835  0.0009069207118946979  0.0003508925634160712  0.00011601940026491528  0.000843697744077072  6.377430675354143e-07  0.031173295646024096  0.03565159894363808  0.02679520581337098
0.065   0.000539274706182647  0.0009556994704191288  0.0003424881567228033  0.00013649165015336239  0.0010099957427831122  7.414484849512993e-07  0.0312085410314436  0.03606975298469635  0.026491089192966277
0.07   0.0005426588757310076  0.0010075241480428149  0.0003346402885840468  0.00015870295424099434  0.0011944921048916697  8.51999576057226e-07  0.03124664153877642  0.03649169713526912  0.02619405149506431
0.075   0.0005463022477497734  0.0010624601968535726  0.0003273054500547142  0.00018267398992995526  0.0013978826409313308  9.692480800118924e-07  0.03128759297057427  0.03691730206059952  0.025904147836764885
0.08   0.0005502076061745109  0.0011205716508957974  0.0003204438254407464  0.00020842626597581882  0.0016208234770138162  1.0930592577738799e-06  0.03133139164146555  0.03734643692062937  0.025621431472210757
0.085   0.0005543778263995957  0.0011818756956600866  0.000314018978680349  0.000235981866478691  0.001863919413117745  1.2233117939113123e-06  0.031378032621139335  0.037778969459151365  0.025345953819472803
0.09   0.0005588155238088078  0.0012463658029581456  0.00030799756344427915  0.0002653632798597198  0.0021277117383562217  1.359897691537802e-06  0.0314275109670853  0.03821476609553178  0.02507776448837364
0.095   0.0005635231866647483  0.0013140007644569676  0.00030234667953777186  0.0002965933983179524  0.002412665759613975  1.502722161189348e-06  0.031479821111656654  0.038653692019755624  0.024816911308829962
0.1   0.0005685029372733961  0.0013847007537054266  0.0002970432256088869  0.00032969506918431514  0.002719158352747832  1.6517035035181977e-06  0.03153495758193456  0.039095611290090176  0.024563440360229016
0.105   0.0005737567373273403  0.0014604603756853227  0.00029205913432356757  0.0003646912010973846  0.0030474658913662313  1.8067729850381118e-06  0.03159291326601297  0.039540386933655185  0.024317396001230597
0.11   0.0005792860219267215  0.0015418955385373826  0.00028737095871775954  0.00040160424504460636  0.003397752943611984  1.967874708956158e-06  0.03165368105709593  0.03998788105011498  0.024078820900391776
0.115   0.0005850918206970915  0.0016269928807785485  0.00028295720969626564  0.0004404562944811888  0.003770062147970888  2.1349654801737193e-06  0.0317172528766622  0.04043795491781958  0.023847756067303265
0.12   0.0005911746372990281  0.0017155818370631932  0.00027820907390565635  0.0004812686338873094  0.004164305681436353  2.3080146645433462e-06  0.03178361980764026  0.04089046910316608  0.02362424088417593
0.125   0.0005975343911197014  0.0018074311572562074  0.000273480929800231  0.0005240617887858188  0.004580258714478352  2.4870040433322313e-06  0.03185277202240965  0.041345283572614945  0.02340831313814883
0.13   0.0006041702562260008  0.0019022457833822654  0.00026897420854229  0.0005688548291406922  0.005017555204675814  2.6725879855350953e-06  0.03192469878733649  0.0418022578072883  0.023200009053822114
0.135   0.0006110807100341596  0.001999608693007086  0.0002646736690385591  0.0006156656688887903  0.005475686317008125  2.863487708388243e-06  0.03199938817055196  0.04226125092041572  0.02299936332629157
0.14   0.0006182635103725818  0.0020991997809395595  0.00026057176080628144  0.0006645106370376177  0.0059540016739065135  3.0603469067043747e-06  0.03207682680235221  0.04272212177719546  0.02280640915449896
0.145   0.0006257154848475302  0.002200477924016655  0.0002566546773855442  0.0007154039141910968  0.006451713537124136  3.263195500947249e-06  0.03215700009416254  0.043184729117447536  0.02262117827496883
0.15   0.0006334329488437775  0.0023028917799167866  0.0002529118582616727  0.0007683588218458096  0.006967903904759888  3.4720750304287804e-06  0.03223989179425345  0.04364893168025819  0.02244370099563776
0.155   0.0006414108289313314  0.0024058348099221783  0.00024933345758260713  0.0008233853194170307  0.0075015335902809815  3.68703848152597e-06  0.03232548423377981  0.04411458833163583  0.022274006229986383
0.16   0.0006496435530171993  0.002508652720973034  0.00024591029110615145  0.0008804920099186435  0.008051457347425557  3.908150112353376e-06  0.03241375856185124  0.0446144058937268  0.022112121531335297
0.165   0.000658124280669644  0.0026106527230590065  0.00024263378707460508  0.0009396845712554242  0.008616250096026047  4.135485273942809e-06  0.03250469394144276  0.04514926792219488  0.021958073127203714
0.17   0.0006668458353940367  0.0027111143709298304  0.00023949594082894966  0.0010009667416125297  0.009194943597222146  4.36913022847744e-06  0.03259826699711982  0.04568974439661106  0.021811885953627985
0.175   0.0006757998420082064  0.002809301669742481  0.00023648927324833975  0.0010643396979459938  0.009793227615915284  4.609181963947001e-06  0.032694453243565916  0.046235737611248044  0.021673583689711097
0.18   0.0006849769766291813  0.0029044760506631894  0.0002336067933749536  0.0011298017920878135  0.010441672851614006  4.8557480068134555e-06  0.03279322684912867  0.046787149288160274  0.021543188791811534
0.185   0.0006943672142710862  0.0029959097707017717  0.00023083638603641274  0.0011973488212469574  0.01110404501153279  5.10894623162893e-06  0.03289456019889351  0.04734388068565161  0.021420722527923652
0.19   0.0007039597745078028  0.003082899265205046  0.00022818320522795095  0.0012669735138127734  0.011778654518242549  5.368904668363768e-06  0.03299842214550905  0.047905832704779425  0.021306205011623305
0.195   0.0007137435709414823  0.0031647779840437832  0.00022563584581173293  0.0013386679750345802  0.012463776539970297  5.635761307250451e-06  0.03310478133203598  0.04847290599382274  0.021199655236031498
0.2   0.000723706418906529  0.0032409383987573844  0.00022318896965312646  0.0014124196854238967  0.013157675273130177  5.909663902516135e-06  0.03321360436289338  0.04904500104993381  0.021101091107317525
0.205   0.0007338358105507316  0.0033108041170220094  0.00022083757394802714  0.0014882149989954652  0.013858627063395095  6.19076594319682e-06  0.0333248560251116  0.049622018319011495  0.020974589237942893
0.21   0.0007441185546107496  0.003373893535415299  0.00021857696334208135  0.001566036883803638  0.014564941978957314  6.479241488545571e-06  0.033438499881290364  0.050203858292388735  0.020808129591438577
0.215   0.0007545415155043933  0.003463587942495814  0.00021640272711912503  0.001645867600116678  0.015274983790055515  6.775262821927279e-06  0.03355449797585689  0.050790421601592375  0.02064571959327766
0.22   0.0007650908580783612  0.003552894634431443  0.00021431072052303945  0.0017276854620839372  0.01598718675689777  7.079014747712107e-06  0.033672810305658434  0.051381609109576815  0.020487373953693457
0.225   0.0007757529671595962  0.0036367779809099447  0.00021229704841452317  0.001811468730732805  0.01670006996338556  7.390690824803212e-06  0.03379339508648298  0.0519773219999463  0.020333106479867087
0.23   0.0007865136476348888  0.0037146808829682594  0.000210358050017233  0.0018971923722475843  0.017412248691907408  7.7104931610815e-06  0.0339162111555677  0.052577461862805173  0.020182930087419938
0.235   0.000797358779159403  0.003786100016750347  0.00020849028427567413  0.001984830618149157  0.01812244286657941  8.038632207015778e-06  0.03404121572567801  0.05318193077969412  0.020036856812467797
0.24   0.0008082743339966216  0.003850592672638838  0.0002066905157733971  0.0020743553597679086  0.018829483931392537  8.375326548424553e-06  0.03416836451388096  0.05379063139583014  0.01989489782344759
0.245   0.0008192461853900348  0.003907811795283408  0.00020495570129922658  0.0021657371546744994  0.019532313028167277  8.720802698619897e-06  0.03429761359997008  0.05440346700851871  0.019755215977197434
0.25   0.000830260286404664  0.003957394073349572  0.0002032829771596078  0.0022589448891405556  0.02022998844585211  9.075294889077926e-06  0.0344289171828801  0.05502034163348755  0.019610835028329374
0.255   0.000841303076408724  0.003999131855234711  0.00020166964729807587  0.0023539468393544804  0.020921679845548092  9.43904486186652e-06  0.034562229132445665  0.05564116007737902  0.01947043182302458
0.26   0.0008523612050391545  0.004032863787380423  0.000200113127709625  0.002450711421777378  0.021606666046364523  9.812301659069521e-06  0.03469750500483366  0.05626582800507911  0.01933403768874309
0.265   0.0008634212673986106  0.004061695394563771  0.00019861111892669636  0.002549203806050378  0.022284330372877994  1.019532141388144e-05  0.03483469872230346  0.056894252003890554  0.019201683448151822
0.27   0.0008744703478149937  0.004098787449860087  0.0001971613149908674  0.002649389431699835  0.02295415489675632  1.058836714086623e-05  0.034973765399244  0.057526339644588385  0.019073399392369798
0.275   0.00088549550042586  0.004128560051269295  0.0001957615875762673  0.002751232101098626  0.023615713872116726  1.0991708526070886e-05  0.035114658839866066  0.05816199953888688  0.018949215253666392
0.28   0.0008964849397310426  0.0041509654813668  0.0001944099282475513  0.002854697169018919  0.024268666636012716  1.140562171703054e-05  0.035257335225774705  0.05880114139402099  0.018829160177777908
0.285   0.0009074266312727042  0.004166011716380846  0.00019310444090196263  0.002959747245987094  0.024912750212356963  1.1830389113435134e-05  0.035401749704357485  0.059443676063555634  0.018713262695922953
0.29   0.0009183088145924927  0.004173759735948763  0.00019184333476220762  0.0030663448014027973  0.02560362345720511  1.2266299157308354e-05  0.03554785998935814  0.060089515595411806  0.01860155069659142
0.295   0.0009291207814735043  0.004174320209158313  0.00019062491787466722  0.0031744534629585346  0.02639079598903866  1.2713646123545268e-05  0.035695645714454875  0.06073857327624262  0.018494051396944797
0.3   0.0009398516560925206  0.004167849681797261  0.00018944759107030612  0.003284035118971561  0.02717369319365207  1.3172729910688016e-05  0.03584502337364679  0.06139076367267806  0.018390791314276133
0.305   0.0009504912024593488  0.004154546387924533  0.0001883098423506394  0.0033950524090296543  0.027951947773864328  1.3643855832167885e-05  0.035995976148600436  0.0620460026695913  0.01829179623718691
0.31   0.0009610292637468312  0.004214670996567703  0.00018721024166569282  0.003507465929454611  0.02872526568212891  1.4127334407044596e-05  0.03614846560474296  0.06270420750480982  0.018197091196989104
0.315   0.0009714573103715747  0.0043017606973788135  0.00018614743605200188  0.003621239317459324  0.029493420397470653  1.462348115218261e-05  0.036302455459398815  0.0633652968006196  0.018106697784805902
0.32   0.0009817655045402116  0.004385125722409996  0.00018512014510295655  0.0037363335514801156  0.030256247051160385  1.5132616373335626e-05  0.03645791480280864  0.0640291905927565  0.01802064330309499
0.325   0.0009919456742092806  0.00446445062034578  0.00018412715674690297  0.003852712084243097  0.031013636531501406  1.5655064957772117e-05  0.03661486249236269  0.06469581035569642  0.017865439496091408
0.33   0.0010019897716177317  0.004539415401255713  0.00018316732330831366  0.003970336051327992  0.03176552967734539  1.6191156166464954e-05  0.03677320834703643  0.06536507902507685  0.017707481601786666
0.335   0.001011889882011807  0.004609723261838916  0.00018223955783170997  0.004089169148637457  0.03251251093119732  1.674122342621774e-05  0.036932976428734186  0.06603692101749965  0.01755118949503525
0.34   0.0010216388941085436  0.004675102697478622  0.00018134283064830375  0.004209172865782147  0.033253396725648456  1.730560412257256e-05  0.03709408426386683  0.06671126224709324  0.017396622195858247
0.345   0.0010312299538166418  0.0047353095564974055  0.0001804761661677628  0.004330310890559683  0.03398885202272491  1.7884639392392483e-05  0.03725651235020983  0.06738803013928202  0.017243793684753282
0.35   0.0010406566341397724  0.004790128697842059  0.0001796386398779994  0.00445254621229604  0.034718963909865244  1.8478673916559064e-05  0.03742030727941103  0.06806715364202102  0.01709271769106192
0.355   0.0010499129646914628  0.004839375240951199  0.00017882937553838016  0.004575843907937584  0.03544384409541381  1.9088055711989164e-05  0.037585355522613134  0.06874856323413665  0.016943407690365633
0.36   0.001058993238253682  0.004882846072519474  0.00017804754255152028  0.004700166726655393  0.03616362483147076  1.9713135924149515e-05  0.03775173735378625  0.06943219093122258  0.016795876901926573
0.365   0.0010678922536121957  0.004920518322031419  0.00017729235350175747  0.004825480852691821  0.03687845519140678  2.035426861816705e-05  0.03791941801004325  0.0701179702888159  0.016650138286491235
0.37   0.0010766052991472983  0.0049522515619433265  0.00017656306184685307  0.004951749764745543  0.03758849769282306  2.10118105697297e-05  0.03808844585953533  0.0708058364034656  0.016506204544095526
0.375   0.0010851278887991703  0.004977986450654819  0.0001758589597530284  0.005078940818417315  0.03829392525380854  2.168612105446396e-05  0.03825883035021626  0.07149572591104635  0.016364088112370657
0.38   0.0010934561944714238  0.004997694307613843  0.00017517673079196156  0.005207020419681775  0.03899491846446645  2.237756163604355e-05  0.03843055575832908  0.07218757698317053  0.016223801164661426
0.385   0.001101586173420714  0.0050113761842469655  0.00017452119997987944  0.005335954305009254  0.0396916631460786  2.3086495952121e-05  0.038603589651981594  0.07288132932119268  0.016085355608684956
0.39   0.0011095152909533614  0.005019061675494748  0.00017388895064693246  0.005465711676651047  0.040384348259542006  2.381328949842492e-05  0.03877799724359504  0.07357692414827448  0.015948763085100633
0.395   0.0011172395165218094  0.005020807510321553  0.00017327941110017005  0.005596259702384394  0.04107316381437517  2.45583094089785e-05  0.03895377984413109  0.07427430419938355  0.01581403496661238
0.4   0.001124756999247408  0.0050166959599964155  0.0001726920392480494  0.00572756803734816  0.04175829946691296  2.5321924233634887e-05  0.03913099665968608  0.07497341370935433  0.01568118235688739
0.405   0.001132065479126631  0.005006833102260469  0.0001721263210819548  0.00585960578742198  0.04243994285194976  2.6104503711294873e-05  0.039309753821177476  0.07567419839927055  0.015550216089899059
0.41   0.0011391626670862656  0.004991346977972756  0.0001715817692431787  0.005992342924481709  0.043118278392439466  2.6906418538186394e-05  0.03949004001741706  0.0763766054611897  0.015421146729489488
0.415   0.0011460471546481969  0.0049703856745956735  0.00017105792167252342  0.006125750473636376  0.04379348618902749  2.77280401321973e-05  0.03967191037120601  0.07708065959959204  0.01529398456891865
0.42   0.0011527176300534588  0.00494411524407889  0.00017055434033563612  0.00625980012351587  0.04446574107295793  2.8569740392194664e-05  0.039855421336074566  0.07778615821243019  0.01516873963080987
0.425   0.0011591733742017903  0.00491271820878674  0.00017007061002162046  0.006394464345419148  0.045135211795087206  2.9431891453943443e-05  0.04004076744275372  0.07849312931920391  0.015045421667134956
0.43   0.0011654138943156468  0.004876390912529473  0.0001696063372100191  0.0065297170233608775  0.04580206033498417  3.031486544495183e-05  0.04022793538179566  0.07920152580493436  0.014924040159485268
0.435   0.001171438381118807  0.004835342039291482  0.00016916114900424026  0.006665531319170512  0.0464664413160099  3.121903424015493e-05  0.04041699667848361  0.07991130192589561  0.014804604319357813
0.44   0.0011772469548626632  0.004789790632337027  0.00016873469212872312  0.006801882082948657  0.047128501513678825  3.214476922623714e-05  0.04060812182639033  0.08062241328573175  0.014687123088845407
0.445   0.001182839859101672  0.004782959665976356  0.00016832663199006095  0.00693874399659649  0.04778837944588997  3.3092441077725885e-05  0.04080144816720367  0.0813348168106612  0.014571605141282867
0.45   0.0011882173389700693  0.00478443064964239  0.00016793665180146888  0.007076092864025723  0.04844620503457577  3.406241955657081e-05  0.040997062783469096  0.0820484707233874  0.0144580588821373
0.455   0.001193380551922426  0.00478253235835259  0.00016756445177197314  0.0072139060292385655  0.0491020993301504  3.5055073342142915e-05  0.04119509811342389  0.08276333451635266  0.014346492450122574
0.46   0.0011983302569994131  0.00477733777044879  0.00016720974836157267  0.007352160237118954  0.04975617429089594  3.6070769898577486e-05  0.04139575953035406  0.0834793689240368  0.01423691371831445
0.465   0.0012030674962572943  0.0047689268947854755  0.00016687227360225396  0.007490833191835431  0.05040853261045984  3.711906974494734e-05  0.0415992330515423  0.08419653589418341  0.014129330295589252
0.47   0.001207594067699465  0.004757380820382137  0.00016655177448316537  0.007629904401676407  0.05105926758827418  3.8182268175066194e-05  0.0418056471172615  0.08491479855882517  0.014023749528048263
0.475   0.0012119116106979937  0.004742803505024959  0.0001662480123952981  0.007769352545214334  0.05170846303842775  3.926961810067792e-05  0.042015268201902295  0.0856341212039648  0.013920178500702145
0.48   0.0012160219946117641  0.00472528501222278  0.0001659607626277727  0.007909156972844934  0.05235636912938027  4.038148494565732e-05  0.042228318339577436  0.08635446923917953  0.013818624039168104
0.485   0.0012199269619906298  0.004704926479870749  0.00016568981390415458  0.008049298166890956  0.05300268716764469  4.1518232512619135e-05  0.04244509461970571  0.08707580916637497  0.013719092711649184
0.49   0.001223629017966663  0.004681832670059621  0.00016543496794594172  0.008189757829911999  0.0536476600633586  4.2680222318725696e-05  0.042665802576360705  0.08779810854792972  0.013621590830898613
0.495   0.0012271311690982653  0.004656111351698658  0.00016519603904794567  0.008330516968848194  0.05429133415746898  4.386781296739978e-05  0.04289066839988041  0.08864665108706675  0.013526124456316973
0.5   0.0012304355195995433  0.004627872711550054  0.0001649728536549067  0.008471556923429453  0.05493374530853665  4.508135965444107e-05  0.043120159250436725  0.09172057959282097  0.013432699396236546
0.505   0.0012335447009146532  0.004597228795541262  0.00016476524992783425  0.0086128606056686  0.05557492039136664  4.6321213852385526e-05  0.04335449320227415  0.09508811950113462  0.013341229589139783
0.51   0.0012364621940916807  0.004564292903604548  0.00016457307729696093  0.00875441166808541  0.0562148770480921  4.758772316166569e-05  0.04359402060969694  0.09877795745227426  0.013251899035237626
0.515   0.00123919124827893  0.004529179398960023  0.00016439619600142316  0.008896194490312346  0.05685362405405774  4.888123128389702e-05  0.04383912554175133  0.10282159803078679  0.013164625601879362
0.52   0.0012417343444031366  0.00449200280239276  0.00016423447661850156  0.009038190719506968  0.05749116117211542  5.0202078046752056e-05  0.04409023154249727  0.10725366160676265  0.013079414116157092
0.525   0.001244095457456884  0.004452877651962686  0.00016408779959095114  0.009180385610836424  0.05812747978576131  5.155059941254003e-05  0.04434777777429332  0.11211222138883123  0.01299626916682622
0.53   0.0012462782084224138  0.004411918036575127  0.00016395605475960092  0.00932276390068996  0.05876256306513891  5.292712741224378e-05  0.04461230676051202  0.11743917616947704  0.012915195106946479
0.535   0.001248285073657702  0.004369237232179479  0.00016383914090937988  0.009465307829055344  0.0593963866615128  5.4331990012474505e-05  0.044884345350812725  0.12328066997931979  0.012836196056759515
0.54   0.0012501213989490265  0.004375808099189758  0.00016373696533479362  0.00960800656590359  0.06002891854998816  5.576551066953919e-05  0.04516444392241759  0.12968756221074854  0.012759275906535668
0.545   0.0012517897351320886  0.004388596128885488  0.0001636494434292392  0.009750843012013026  0.06066012000429046  5.722800817594447e-05  0.045453119817778075  0.13671595542695322  0.01268443831953298
0.55   0.0012532950815213719  0.004398366182829604  0.00016357649830082624  0.0098938012226591  0.06128994604399745  5.871979605643502e-05  0.045751104290800426  0.14442778868400416  0.012611686734956308
0.555   0.0012546404514951841  0.004405304518912657  0.00016351806041350816  0.010036870102972805  0.06191834625273562  6.0241182131030026e-05  0.046059057543392096  0.1528915053626325  0.012541024370866048
0.56   0.001255829991832975  0.004409016425571086  0.00016347406725003227  0.010180032878796898  0.06254526503948284  6.18051488667235e-05  0.04637764996992988  0.16218280586703934  0.012472454227370889
0.565   0.0012568678364616732  0.004409695710543783  0.00016344446298886955  0.010323275970119582  0.06317064315602253  6.338712967343889e-05  0.04670783218575352  0.17238549713120263  0.012405979089530023
0.57   0.0012577580904579823  0.0044073745147452685  0.00016342919818230424  0.010466585613927047  0.06379441820066527  6.49996018772122e-05  0.047050398764991105  0.18359245271905433  0.012341601530568454
0.575   0.001258504547460531  0.004402029125464087  0.00016342822942295925  0.010609947737377714  0.06485454520798689  6.66428478424038e-05  0.047406236347393924  0.1959066994634577  0.012279323914825838
0.58   0.0012591116708593883  0.004393706777173723  0.00016344151898881623  0.010753348627618326  0.06598697531034156  6.831714246814976e-05  0.04777642094053141  0.2094426490922791  0.012219148400955417
0.585   0.001259583333266826  0.004382440733612069  0.00016346903448057702  0.010896774183928714  0.06713077275985314  7.002276418001139e-05  0.04816201731510411  0.22432749628867604  0.01216107694494239
0.59   0.001259924112921869  0.004368271073570335  0.00016351074848790876  0.011040210727216816  0.06828569418364844  7.17599502758199e-05  0.048564161047914264  0.24070280801148272  0.012105111303206349
0.595   0.0012601377209982255  0.004358803632559392  0.0001635666383449976  0.011183643510005297  0.06945148070788432  7.352896195729715e-05  0.04898415618794726  0.2587263330454501  0.012051253035688044
0.6   0.0012602287402518997  0.004361219786645534  0.0001636366860223333  0.011327060040084326  0.07062786043746165  7.533004132586433e-05  0.049423324575067026  0.27857406547750596  0.011999503508879171
0.605   0.0012602011457830296  0.004361386508123817  0.00016372087815539132  0.011470444043607532  0.0718145507685791  7.716342158821819e-05  0.04988306661382446  0.30034793360199535  0.011949863898838651
0.61   0.0012600590772856492  0.004359322042745915  0.00016381920614805975  0.01161378288073211  0.07301126034187605  7.902932677224554e-05  0.05036516433605085  0.3244509165118972  0.011902335194232446
0.615   0.0012598064290158906  0.004355049337686732  0.00016393166626534712  0.011757061636323698  0.07421769041889524  8.092797144077048e-05  0.050871278819646475  0.35104051675458675  0.011856918199234954
0.62   0.0012594474523281714  0.0043485950923793605  0.00016405825965050416  0.011900266721281723  0.07543353545757318  8.2859560395968e-05  0.05140316936423976  0.3803929246277071  0.011813613536490115
0.625   0.001258986410483756  0.0043399906623649695  0.00016419899225213118  0.01204338419079104  0.07665848265929012  8.482428837785069e-05  0.05196288853309937  0.41281833677204544  0.01177242164999215
0.63   0.001258427275579402  0.004329271149862877  0.00016435387468517594  0.01218640006583363  0.07789221011848547  8.682233975396752e-05  0.05255263728166507  0.44866564934068304  0.01173334280790345
0.635   0.0012577745625225606  0.004316475357758326  0.00016452292206328023  0.012329300105636395  0.0791343834521745  8.885388819996067e-05  0.053174889893486864  0.48832787166848274  0.01169637710530952
0.64   0.0012570307975331896  0.004301690198151487  0.00016470615383193642  0.012472070062835133  0.08038465007502017  9.091909637019371e-05  0.053832069618325665  0.5322483819584459  0.011661524466981089
0.645   0.001256200525071661  0.004284874730118656  0.0001649035936161412  0.012614695719906035  0.08164249492101402  9.301811555838804e-05  0.05452716530069577  0.5809281687812623  0.011628784650002454
0.65   0.001255287084129245  0.00426611932970779  0.00016511526908276773  0.012757164043376321  0.0829077735396397  9.515108534678171e-05  0.0552632328538855  0.6349342288731574  0.011598157246346403
0.655   0.0012542942505962764  0.004245475328908029  0.0001653412118110483  0.012899458445944546  0.08417988825777324  9.731813324534203e-05  0.05604347677414479  0.6949093237295163  0.0115694364286639
0.66   0.0012532262088726957  0.004223338930009434  0.00016558145716282887  0.013041567771676213  0.08545831107680117  9.952876249185507e-05  0.05687169724716085  0.7615833359644124  0.011543026213013752
0.665   0.0012520857524281309  0.004199093937417511  0.00016583604414618862  0.013183477389148884  0.08674243093967961  0.00010176466257613756  0.057751940159033725  0.8357865127231155  0.011518726138058492
0.67   0.0012508769441137088  0.004173128774613126  0.00016610501527050263  0.013325174524316627  0.0880315331867329  0.00010403496480248183  0.058688552774181876  0.9184649392643979  0.011496535161346745
0.675   0.0012496025988511835  0.004145503545442855  0.00016638841639561025  0.013466643767817926  0.08932477602555208  0.00010633975100720327  0.05968645493651276  1.0106986532227926  0.011476452087353869
0.68   0.0012482674154939933  0.00411627999277161  0.00016668629657866048  0.013607873300706319  0.09062116479911583  0.0001086790733004393  0.060750896882605446  1.1137228914702182  0.011458475569660086
0.685   0.0012468729899017222  0.004088405340274045  0.00016699870792685276  0.013748847581000177  0.09191952454171091  0.00011105298447935301  0.06188788210015993  1.2289530599272185  0.011442604112938263
0.69   0.0012454234927914496  0.004086247189519986  0.00016732570546004082  0.013889553584168369  0.0932184716504065  0.00011346151766951812  0.06310386249604083  1.3580141357089235  0.011428836074991518
0.695   0.0012439220605919379  0.0040819837116509135  0.0001676673469887731  0.01402997704854332  0.09451638547250432  0.00011590469076321893  0.06440600124367038  1.5027753549593579  0.01141716966857905
0.7   0.001242370612891194  0.004075635883116014  0.00016802369300902075  0.014170102937962899  0.09581138071380704  0.00011838250600605594  0.06580246568541258  1.6653912137606794  0.011407602963295424
0.705   0.001240772982407405  0.004067228845547826  0.00016839480661445824  0.014309918115277933  0.09710128190648347  0.00012089494957879584  0.06730208116876457  1.8483500196592388  0.011400133887230069
0.71   0.0012391332896980103  0.0040567920866495044  0.00016878075342419098  0.014449408748217681  0.09838360154207619  0.00012344199117507942  0.06891471562359286  2.054531484692956  0.01139476022856705
0.715   0.001237453314746154  0.004044359072035706  0.0001691080436213578  0.014588558206107098  0.0996555236384215  0.000126023583577283  0.07065138709474766  2.2872751553731727  0.01139147963719004
0.72   0.0012357357935259066  0.004029967089532778  0.00016894732615788455  0.014727351084550543  0.10091389450634417  0.00012863966222797515  0.07252461453237839  2.5504618398717587  0.011390289626082755
0.725   0.001233982291810832  0.004013657043305545  0.0001687930605424041  0.014865768402530304  0.1021552225147344  0.00013129014479965878  0.07454831064033206  2.848610627233292  0.011391187572662186
0.73   0.0012321965749681996  0.0039954732405347105  0.00016864518445345466  0.015003793243401318  0.10337568874670759  0.0001339749307636067  0.0767381829647  3.1869946073421436  0.011394170720109382
0.735   0.0012303817052962609  0.003975463171784898  0.00016689182055651467  0.0151414060128586  0.10457117050625339  0.00013669390095668926  0.07911193381892474  3.5717790019005298  0.011399236246031683
0.74   0.0012285376775115076  0.003953677286622537  0.00016471817952777926  0.015278586548069864  0.10573727957603163  0.00013944691714974975  0.0816892942222889  4.010186110735273  0.011406380995696658
0.745   0.0012266676473239356  0.003930168765998268  0.00016270095591863345  0.015415310445232606  0.10686941695237771  0.0001422338216151615  0.0844930676102533  4.510692262327982  0.011415601881531227
0.75   0.0012247759435614828  0.003904993292841671  0.00016085103832139366  0.015551559553458962  0.10796284547021916  0.00014505443669719827  0.0875490570398461  5.083262817733057  0.011426895620576775
0.755   0.0012228636383272403  0.0038782088222521745  0.0001591285276739523  0.015687307414966132  0.10901278129585772  0.0001479085643853778  0.09088674677476326  5.739632176142248  0.01144025880066264
0.76   0.0012209312987467799  0.0038498753525653072  0.0001575503989304079  0.015822522433716846  0.11001450468323928  0.00015079598589010817  0.09453984867734097  6.49363659471091  0.011455687881178922
0.765   0.0012189810098139438  0.003820054698498772  0.00015611472886213506  0.015957180088285287  0.11096348962006579  0.00015372533633766893  0.09854687150050477  7.3616083322654084  0.01147317919373127
0.77   0.0012170172529642194  0.003809454839482996  0.0001547751095176138  0.016091250978408446  0.11185555137764826  0.00015667905784212617  0.10295229855425518  8.362839930453097  0.011492728942746932
0.775   0.0012150422721763066  0.0038213157755362737  0.00015359019922940278  0.016224703321597853  0.11268700801500446  0.00015966531220255658  0.10780752677096388  9.52012698752694  0.011514333205880892
0.78   0.0012130534919012287  0.0038316988830941466  0.0001524507356863421  0.016357499254474134  0.11345485652482291  0.00016268379466103945  0.11317141970999817  10.86039597305858  0.011537987934333752
0.785   0.001211056986967251  0.0038405889962516123  0.00014920144029888574  0.016489610106654822  0.11415695121426567  0.00016573417770201224  0.11911268866150088  12.415419569370643  0.011563688952946745
0.79   0.0012090517290641895  0.0038479735240408964  0.0001446508210716356  0.01662099648802372  0.11479218478537716  0.00016881611066893841  0.12571077255381097  14.222614338159618  0.011591431959970276
0.795   0.0012070433292006655  0.0038538424640504384  0.00014026061599148605  0.016751625826820094  0.11536083733535434  0.00017192921938940416  0.13305762420334252  16.32590218523666  0.011621212526451947
0.8   0.0012050286021459465  0.0038581884075155988  0.0001360892505856052  0.016881457579001294  0.11612498832502448  0.00017507310581352356  0.14126077665148365  18.776595261995816  0.011653026094995658
0.805   0.0012030127681939742  0.0038610065352155834  0.00013212255778237452  0.01701045954041047  0.117630272001149  0.00017824734766134495  0.15044439928239547  21.634229716891785  0.011686867977649153
0.81   0.0012009945490991686  0.0038622946042180767  0.00012829613646844618  0.017138594025387498  0.11910944097237867  0.00018145149808315651  0.16075258313069918  24.967221523389977  0.0117227333526002
0.815   0.0011989769549338564  0.0038868784600861648  0.0001246927851581299  0.017265834572765152  0.12055661728464721  0.00018468508533031277  0.17235136757165953  28.853143346484327  0.01176061725924949
0.82   0.001196963841812386  0.003915391405352852  0.0001212690712699283  0.017392155746312556  0.12196560481946403  0.00018794761243670277  0.18543253085603137  33.378314383958156  0.011800514591140178
0.825   0.0011949519000239977  0.003943415536458676  0.00011803451379788532  0.01751753015708817  0.12332996740812349  0.00019123855690731086  0.20021437097986952  38.63625853173859  0.011842420086418826
0.83   0.0011929444494525614  0.003970931783716531  0.00011497527482418861  0.017641948255012096  0.1246431270777974  0.00019455737041010316  0.21694415363530775  44.72441611193128  0.01188632831557986
0.835   0.0011909468281296736  0.003997921298944951  0.00011210297252675104  0.01776541179138617  0.12589848419476132  0.000197903478465662  0.23589823636854873  51.73831411583721  0.011932233668478029
0.84   0.0011889567149800824  0.004024365486319108  0.00010942024299266813  0.0178879221815991  0.1270895600276243  0.00020127628012379765  0.25738100594246494  59.762254403583206  0.011980130346166946
0.845   0.0011869746585313039  0.004050246032706774  0.00010691991510420577  0.018009503099632236  0.12821016204091  0.00020467514761664696  0.2817211388261955  68.85556172118412  0.01203001237697927
0.85   0.0011850048382284423  0.0040755449375865565  0.00010459504359527746  0.018130196546840695  0.12925457153877323  0.00020809942596719958  0.30926790025821244  79.03369744665578  0.012081873705086702
0.855   0.001183044815317417  0.004100244542639776  0.00010244739863729809  0.01825006019315665  0.13021775228507537  0.00021154843253506691  0.34038349568291265  90.24430452010476  0.012135708442612742
0.86   0.0011811019286890932  0.004124327561021721  0.00010048797549457656  0.018369176855749486  0.1310955784974155  0.00021502145646954234  0.375441048868079  102.3397318052602  0.012191304775753422
0.865   0.0011791708694380008  0.004147777106303805  9.870311019973472e-05  0.01848764126084787  0.13188507764098628  0.00021851775804063113  0.4148284151167645  115.04990415155756  0.012249069074796436
0.87   0.0011772571027437331  0.004170576720991859  9.708857115501417e-05  0.01860558740459812  0.1325846842533342  0.00022203656781535553  0.4589713841357598  127.96231877081054  0.012308791935367897
0.875   0.0011753610258498411  0.004192710404547461  9.564749828059237e-05  0.018723165396902264  0.13319430955143324  0.00022557708565614968  0.508388092199453  140.51858403506347  0.012370467483763749
0.88   0.0011734840329580532  0.004214312054818754  9.436966302121755e-05  0.018840551837879554  0.13371634292871623  0.00022913847953173953  0.5637923436225126  152.03763564777196  0.012434087082800761
0.885   0.0011716269762985982  0.004235072397262043  9.326160065092967e-05  0.018957938963485924  0.13415477003956225  0.0002327198841691903  0.6262613433296716  161.77256272549695  0.012499642254569834
0.89   0.0011697956044227549  0.004255121925526382  9.231168576327686e-05  0.019075545805889986  0.1345161221943514  0.00023632039963765984  0.6974813482867623  168.9996630395459  0.012567125687039587
0.895   0.0011679833187324274  0.004274446733629433  9.154684876969337e-05  0.019193578394113297  0.13480945084516394  0.00023993909002556163  0.7800810381292226  192.65666103281956  0.012636530545909906
0.9   0.0011661967394301386  0.004293033500910263  9.087101117781513e-05  0.019312258395062166  0.1350464207608732  0.00024361226954153204  0.8780639112814511  248.7616426022505  0.01270784998270835
0.905   0.0011644360728655877  0.004310869514844213  9.03662312456513e-05  0.019431784376999883  0.1352413152776955  0.0002472663538200217  0.9973608388826278  325.07007052025625  0.012781076984578288
0.91   0.0011627046769021425  0.004327942692594289  8.999865376677933e-05  0.019552291415035363  0.13575535702861555  0.0002509356892238078  1.1465560006719366  430.027916522616  0.012856204349495805
0.915   0.0011610022477650814  0.004353218988461962  8.976646998838517e-05  0.019673773533240877  0.13995924455716865  0.00025461920236511114  1.3378522265042778  575.8266271806206  0.012933224689793169
0.92   0.0011593329843521483  0.004393737098102612  8.927989589885015e-05  0.019795944287870845  0.14434591491061  0.0002583157879155919  1.5882982309233025  779.8285640093993  0.013012130439328324
0.925   0.0011576901982085146  0.004435858749500169  8.888888803732744e-05  0.019918025947943407  0.14884553909492776  0.00026202431093398556  1.9210377235197995  1065.9648681478823  0.01309291386081016
0.93   0.0011560841648599576  0.004479525230357393  8.856925021591258e-05  0.02003870649998074  0.15336648258586555  0.00026574360821946436  2.365563776794742  1465.0003244385732  0.013175567053021373
0.935   0.001158573868965097  0.004524652475755001  8.826572506745671e-05  0.020156533306683  0.1577976108236971  0.000269472488231131  2.9542413033038373  2010.8569900613002  0.01326008195808883
0.94   0.0011569053503001929  0.004571127090525579  8.81577706542111e-05  0.02027185559517947  0.16201308999581018  0.0002732097297752155  3.709621342754799  2727.514331046957  0.013346450368031225
0.945   0.0011514761265194419  0.004618802737414645  8.807431949807917e-05  0.020390943672359968  0.1658794898204728  0.0002769540801045554  4.615746894309672  3599.772624048697  0.013434663929979995
0.95   0.0011500161142396317  0.004667495079905818  8.803842980589339e-05  0.020530829564559355  0.16926458653857596  0.0002807042531447325  5.5754944799655295  4530.099094572075  0.01352471414996063
0.955   0.0011487917508045896  0.004716977815287881  8.80911271458553e-05  0.020717808380690764  0.17204686548838163  0.00028445892854343395  6.386305175822092  5314.086777958979  0.013616592395085836
0.96   0.001147210238107391  0.004766817153486947  8.83126245391858e-05  0.020971280651166383  0.2968925932367431  0.0002882167526440601  6.797637939314364  5697.9693780530115  0.013710289894721553
0.965   0.0011458730468859564  0.004816987473218167  8.837397339071977e-05  0.021279713596981602  0.49775126427677013  0.00029197634321218767  6.662402680478853  5530.42210571096  0.013805797740652433
0.97   0.0011445712261412856  0.004866961303325522  8.860301509401338e-05  0.021595495808618637  0.7125064266001339  0.00029573629935385643  6.0535130692908785  4879.667728741665  0.01390310688685869
0.975   0.001147220528455001  0.004916176587497965  8.885480461223872e-05  0.021861911445854126  0.8837468900520256  0.00029960864717003965  5.208419467947456  3978.6280418763213  0.01400220830952143
0.98   0.001143302959985577  0.004964312049277923  8.847331120114785e-05  0.022046422836019392  0.9774863018503683  0.00030337211115878936  4.368621529656958  3065.071789609891  0.014103092368818425
0.985   0.0011507870968484948  0.005798900649039926  8.960813077601206e-05  0.022150535992916994  0.993047646112856  0.00030713223077834977  3.677339391862892  2279.981755310545  0.014205749757280471
0.99   0.0011417621887715656  0.005055070291028872  8.940347407005842e-05  0.022197467149049938  0.9506840597553435  0.0003108875849352477  3.1776660032524235  1666.5438769408383  0.01431017087113082
0.995   0.001140367807881011  0.005096212682737087  8.9058488175913e-05  0.022215829461817528  0.87523975901907  0.0003146367467158948  2.853519022822233  1212.0673825598471  0.01441634596549372
1.0   0.001139373667690046  0.005133644763190306  8.43761763945529e-05  0.02223015627632576  0.7867332031344716  0.00031837825873745233  2.6650611690015342  884.2971243562032  0.014524265153868789
