# Supplementary material for: Interpolating numerically exact many-body wave functions for accelerated molecular dynamics
Source: Nat Commun. 2025 Feb 26;16:2005. doi: 10.1038/s41467-025-57134-9 (PMC11865551; doi:10.1038/s41467-025-57134-9)
Supplement: Supplementary file 3 — Source data [file 41467_2025_57134_MOESM3_ESM.zip › Source Data/fig_3/O_H_dist_6_31G.txt]

# Time	Exact (FCI)	Continuation (N=1)	Continuation (N=2)
0.000000000000000000e+00	2.214336500081145687e+00	2.214336500081145687e+00	2.214336500081145687e+00
1.209442163292850092e-01	2.213724091753671797e+00	2.213723967580533358e+00	2.213723990765481542e+00
2.418884326585700184e-01	2.211887551750562952e+00	2.211887405042591404e+00	2.211887158930469610e+00
3.628326489878549999e-01	2.208828953107959236e+00	2.208829927184825515e+00	2.208828109094859382e+00
4.837768653171400368e-01	2.204551806479461806e+00	2.204556758289905716e+00	2.204550403020955951e+00
6.047210816464250183e-01	2.199061147515508630e+00	2.199075283022905669e+00	2.199059142068962025e+00
7.256652979757099997e-01	2.192363656301862473e+00	2.192395120012868404e+00	2.192361084502190582e+00
8.466095143049950922e-01	2.184467816701622489e+00	2.184528220783415353e+00	2.184464799735248430e+00
9.675537306342800736e-01	2.175384117515025473e+00	2.175488997563475024e+00	2.175380862056980114e+00
1.088497946963564944e+00	2.165125291468179114e+00	2.165294484605034597e+00	2.165122086867546702e+00
1.209442163292850037e+00	2.153706604058470475e+00	2.153964538901651071e+00	2.153703812926782923e+00
1.330386379622135129e+00	2.141146191452063530e+00	2.141522087647609762e+00	2.141144234492994514e+00
1.451330595951419999e+00	2.127465449905836969e+00	2.127993431388707890e+00	2.127464787503144272e+00
1.572274812280705092e+00	2.112689481900701605e+00	2.113408613542233194e+00	2.112690594060512961e+00
1.693219028609990184e+00	2.096847603173957797e+00	2.097801868703730754e+00	2.096850969394719932e+00
1.814163244939275055e+00	2.079973915508206872e+00	2.081212163735272291e+00	2.079979995064504816e+00
1.935107461268560147e+00	2.062107945079357574e+00	2.063683846767224050e+00	2.062117161389679598e+00
2.056051677597845018e+00	2.043295354929722141e+00	2.045267419537815989e+00	2.043308080805503302e+00
2.176995893927129888e+00	2.023588718312914203e+00	2.026020447383135803e+00	2.023605271884826973e+00
2.297940110256415203e+00	2.003048369110296267e+00	2.006008617946406947e+00	2.003069010996018307e+00
2.418884326585700073e+00	1.981743303970735282e+00	1.985306953409114339e+00	1.981768244754268382e+00
2.539828542914984943e+00	1.959752139610126287e+00	1.964001170748365555e+00	1.959781551349938367e+00
2.660772759244270258e+00	1.937164101069102751e+00	1.942189169166523399e+00	1.937198132253822758e+00
2.781716975573555128e+00	1.914080016319524846e+00	1.919982602546259631e+00	1.914118807463427663e+00
2.902661191902839999e+00	1.890613280737110102e+00	1.897508467096689078e+00	1.890656977167945785e+00
3.023605408232125313e+00	1.866890742222525601e+00	1.874910600574641428e+00	1.866939500378505645e+00
3.144549624561410184e+00	1.843053442893108906e+00	1.852350951060866002e+00	1.843107426799758031e+00
3.265493840890695054e+00	1.819257136761947669e+00	1.830010433310248041e+00	1.819316502442345440e+00
3.386438057219980369e+00	1.795672484925982859e+00	1.808089154183000646e+00	1.795737353120303137e+00
3.507382273549265239e+00	1.772484818386710348e+00	1.786805762679833931e+00	1.772555234649748623e+00
3.628326489878550110e+00	1.749893337227573120e+00	1.766395673556411028e+00	1.749969226727677407e+00
3.749270706207834980e+00	1.728109615450831527e+00	1.747107936293045727e+00	1.728190742541662939e+00
3.870214922537120295e+00	1.707355295606717505e+00	1.729200582675030073e+00	1.707441232451618607e+00
3.991159138866405165e+00	1.687858868350833097e+00	1.712934392715349974e+00	1.687948982427926348e+00
4.112103355195690035e+00	1.669851482312640467e+00	1.698565170315990303e+00	1.669944950896620872e+00
4.233047571524974906e+00	1.653561801353869987e+00	1.686334807758804732e+00	1.653657654249187425e+00
4.353991787854259776e+00	1.639210015233791617e+00	1.676461621111552613e+00	1.639307201272576009e+00
4.474936004183545535e+00	1.627001218587062814e+00	1.669130624905907911e+00	1.627098684821031815e+00
4.595880220512830405e+00	1.617118485520864901e+00	1.664484544841753344e+00	1.617215253527906293e+00
4.716824436842115276e+00	1.609716066729715234e+00	1.662616403960151423e+00	1.609811289392290234e+00
4.837768653171400146e+00	1.604913200950982777e+00	1.663564435392434815e+00	1.605006186942321111e+00
4.958712869500685017e+00	1.602789043120599777e+00	1.667309871066706917e+00	1.602879245429758237e+00
5.079657085829969887e+00	1.603379163159956766e+00	1.673777856296783551e+00	1.603466133159208162e+00
5.200601302159255646e+00	1.606673933450317504e+00	1.682841395106466464e+00	1.606757261284652349e+00
5.321545518488540516e+00	1.612618976660061598e+00	1.694327902834488420e+00	1.612698227403784212e+00
5.442489734817825386e+00	1.621117607968658003e+00	1.708027688900529029e+00	1.621192284890964785e+00
5.563433951147110257e+00	1.632035061691123667e+00	1.723703551908630560e+00	1.632104597103807508e+00
5.684378167476395127e+00	1.645204098399588366e+00	1.741100652361947443e+00	1.645267879354519902e+00
5.805322383805679998e+00	1.660431519747888052e+00	1.759955919735469942e+00	1.660488938452330920e+00
5.926266600134964868e+00	1.677505078946287087e+00	1.780006417205091562e+00	1.677555597233336471e+00
6.047210816464250627e+00	1.696200322524392456e+00	1.800996289116147953e+00	1.696243532532605958e+00
6.168155032793535497e+00	1.716286973357327161e+00	1.822682116926454210e+00	1.716322641794959747e+00
6.289099249122820368e+00	1.737534575897701439e+00	1.844836682240936332e+00	1.737562663982292754e+00
6.410043465452105238e+00	1.759717236383693262e+00	1.867251265815059069e+00	1.759737894087421095e+00
6.530987681781390108e+00	1.782617393018241847e+00	1.889736694848641818e+00	1.782630932036106453e+00
6.651931898110674979e+00	1.806028636690655498e+00	1.912123391168781827e+00	1.806035487161338438e+00
6.772876114439960737e+00	1.829757648978014739e+00	1.934260678284806190e+00	1.829758315799760338e+00
6.893820330769245608e+00	1.853625384721955927e+00	1.956015585877043161e+00	1.853620403254798710e+00
7.014764547098530478e+00	1.877467617782944798e+00	1.977271355898335692e+00	1.877457516264471993e+00
7.135708763427815349e+00	1.901134974968321067e+00	1.997925813465162070e+00	1.901120253020871509e+00
7.256652979757100219e+00	1.924492591002700426e+00	2.017889724361470627e+00	1.924473709399748156e+00
7.377597196086385090e+00	1.947419484490356956e+00	2.037085223399528022e+00	1.947396866333529930e+00
7.498541412415669960e+00	1.969807746864804976e+00	2.055444366321462990e+00	1.969781787212287139e+00
7.619485628744955719e+00	1.991561617577725318e+00	2.072907833162330515e+00	1.991532697907480776e+00
7.740429845074240589e+00	2.012596502912026075e+00	2.089423792804940394e+00	2.012565006778305410e+00
7.861374061403525459e+00	2.032837981826432827e+00	2.104946926021555864e+00	2.032804308534675641e+00
7.982318277732810330e+00	2.052220830460979251e+00	2.119437596537028679e+00	2.052185404368877641e+00
8.103262494062095200e+00	2.070688087352889006e+00	2.132861155444996548e+00	2.070651361334538088e+00
8.224206710391380071e+00	2.088190173852623399e+00	2.145187362648821150e+00	2.088152626397153711e+00
8.345150926720664941e+00	2.104684078087212473e+00	2.156389909036898977e+00	2.104646204679946564e+00
8.466095143049949812e+00	2.120132608531760887e+00	2.166446024180455066e+00	2.120094906933481571e+00
8.587039359379234682e+00	2.134503715019186565e+00	2.175336155979818109e+00	2.134466667924728611e+00
8.707983575708519552e+00	2.147769879598340648e+00	2.183043710550890637e+00	2.147733935050529563e+00
8.828927792037806199e+00	2.159907573158851068e+00	2.189554842523782519e+00	2.159873124839736036e+00
8.949872008367091070e+00	2.170896774837984378e+00	2.194858287695485188e+00	2.170864143955309356e+00
9.070816224696375940e+00	2.180720550435598870e+00	2.198945231575477610e+00	2.180689970708001635e+00
9.191760441025660811e+00	2.189364685895781815e+00	2.201809208767168791e+00	2.189336292837783304e+00
9.312704657354945681e+00	2.196817371972121347e+00	2.203446029345554447e+00	2.196791197320242528e+00
9.433648873684230551e+00	2.203068936412889478e+00	2.203853729445298892e+00	2.203044908143851455e+00
9.554593090013515422e+00	2.208111620297304789e+00	2.203032544195193232e+00	2.208089568326645935e+00
9.675537306342800292e+00	2.211939395632507743e+00	2.200984901960759021e+00	2.211919062856545271e+00
9.796481522672085163e+00	2.214547821528189520e+00	2.197715439624220668e+00	2.214528879718223209e+00
9.917425739001370033e+00	2.215933937343142812e+00	2.193231039378147784e+00	2.215916006688515516e+00
1.003836995533065490e+01	2.216096190713737535e+00	2.187540888272806683e+00	2.216078862126982241e+00
1.015931417165993977e+01	2.215034396512868931e+00	2.180656562573407786e+00	2.215017258547603785e+00
1.028025838798922464e+01	2.212749740786312369e+00	2.172592139885053619e+00	2.212732398324922301e+00
1.040120260431851129e+01	2.209244801662267665e+00	2.163364343018897351e+00	2.209226901459019121e+00
1.052214682064779616e+01	2.204523614929204456e+00	2.152992720723934106e+00	2.204504865895049903e+00
1.064309103697708103e+01	2.198591772063927419e+00	2.141499871702963631e+00	2.198571961461986302e+00
1.076403525330636590e+01	2.191456553064700774e+00	2.128911719756330978e+00	2.191435559057367755e+00
1.088497946963565077e+01	2.183127098882787998e+00	2.115257849409176494e+00	2.183104897254481536e+00
1.100592368596493564e+01	2.173614623738119978e+00	2.100571912887004178e+00	2.173591289035957441e+00
1.112686790229422051e+01	2.162932670932301793e+00	2.084892120655624126e+00	2.162908371849475042e+00
1.124781211862350538e+01	2.151097415207599006e+00	2.068261828693302995e+00	2.151072404616800604e+00
1.136875633495279025e+01	2.138128015325624354e+00	2.050730235863884587e+00	2.138102615678859841e+00
1.148970055128207512e+01	2.124047020661116836e+00	2.032353203727441660e+00	2.124021605889242270e+00
1.161064476761136000e+01	2.108880835779632701e+00	2.013194208235565608e+00	2.108855811126245428e+00
1.173158898394064487e+01	2.092660246844867178e+00	1.993325427252792048e+00	2.092636028314811991e+00
1.185253320026992974e+01	2.075421013325610797e+00	1.972828958870765481e+00	2.075398008552085116e+00
1.197347741659921638e+01	2.057204527705318142e+00	1.951798152177358858e+00	2.057183120010642519e+00
1.209442163292850125e+01	2.038058542704569653e+00	1.930339013791632530e+00	2.038039081824273513e+00
1.221536584925778612e+01	2.018037974999983941e+00	1.908571629723258445e+00	2.018020767987900310e+00
1.233631006558707099e+01	1.997205762917950933e+00	1.886631513259839465e+00	1.997191077241499135e+00
1.245725428191635586e+01	1.975633789838328713e+00	1.864670756910349336e+00	1.975621860744300129e+00
1.257819849824564074e+01	1.953403850916725082e+00	1.842858832535759328e+00	1.953394893842239410e+00
1.269914271457492561e+01	1.930608645213030439e+00	1.821382852839170008e+00	1.930602871138811905e+00
1.282008693090421048e+01	1.907352764339602658e+00	1.800447085152560245e+00	1.907350395161720558e+00
1.294103114723349535e+01	1.883753637560052319e+00	1.780271502106854475e+00	1.883754917998298417e+00
1.306197536356278022e+01	1.859942379850802574e+00	1.761089171157856459e+00	1.859947582305557345e+00
1.318291957989206509e+01	1.836064473989515777e+00	1.743142333376924924e+00	1.836073893274987157e+00
1.330386379622134996e+01	1.812280200867490088e+00	1.726677106381031335e+00	1.812294137013799711e+00
1.342480801255063483e+01	1.788764714684240253e+00	1.711936867175216870e+00	1.788783444510325893e+00
1.354575222887992147e+01	1.765707648241127803e+00	1.699154521538958296e+00	1.765731385738528392e+00
1.366669644520920635e+01	1.743312115487953839e+00	1.688544032412700124e+00	1.743340968282753867e+00
1.378764066153849122e+01	1.721792977872059982e+00	1.680291737007151065e+00	1.721826912849161229e+00
1.390858487786777609e+01	1.701374273734327591e+00	1.674548101594824701e+00	1.701413088711888344e+00
1.402952909419706096e+01	1.682285701571683001e+00	1.671420614309139685e+00	1.682329020390548768e+00
1.415047331052634583e+01	1.664758134080189800e+00	1.670968477375049943e+00	1.664805426932111088e+00
1.427141752685563070e+01	1.649018200104863219e+00	1.673199623985692774e+00	1.649068829285370352e+00
1.439236174318491557e+01	1.635282073449259244e+00	1.678070364797890290e+00	1.635335357776315890e+00
1.451330595951420044e+01	1.623748718010919578e+00	1.685487697711656407e+00	1.623804003417068875e+00
1.463425017584348531e+01	1.614592949685063061e+00	1.695314037905549132e+00	1.614649670018973859e+00
1.475519439217277018e+01	1.607958766700603670e+00	1.707373890019630691e+00	1.608016479399477117e+00
1.487613860850205505e+01	1.603953450450194884e+00	1.721461827366470132e+00	1.604011837264130325e+00
1.499708282483133992e+01	1.602642930242710984e+00	1.737351081878622638e+00	1.602701763105983446e+00
1.511802704116062657e+01	1.604048835470896606e+00	1.754802080275162490e+00	1.604107913084351189e+00
1.523897125748991144e+01	1.608147504828030483e+00	1.773570367057670794e+00	1.608206583691896174e+00
1.535991547381919631e+01	1.614871062076888908e+00	1.793413504674103320e+00	1.614929794953593678e+00
1.548085969014848118e+01	1.624110440286532953e+00	1.814096705633524653e+00	1.624168345873896691e+00
1.560180390647776605e+01	1.635720081216213151e+00	1.835397105621025871e+00	1.635776547256540203e+00
1.572274812280705092e+01	1.649523876215885698e+00	1.857106714018957216e+00	1.649578198430662557e+00
1.584369233913633579e+01	1.665321857506614878e+00	1.879034170557957406e+00	1.665373303055856180e+00
1.596463655546562066e+01	1.682897137997052761e+00	1.901005493173021588e+00	1.682945017753860073e+00
1.608558077179490553e+01	1.702022651066802617e+00	1.922864026587304931e+00	1.702066384712981550e+00
1.620652498812419040e+01	1.722467334441594167e+00	1.944469800476308574e+00	1.722506495893484146e+00
1.632746920445347527e+01	1.744001512976556922e+00	1.965698487926440308e+00	1.744035849944854499e+00
1.644841342078276014e+01	1.766401346589748123e+00	1.986440126496088920e+00	1.766430774205053345e+00
1.656935763711204501e+01	1.789452304876261390e+00	2.006597731502967719e+00	1.789476879780324436e+00
1.669030185344132988e+01	1.812951710768652358e+00	2.026085898650340944e+00	1.812971590776705666e+00
1.681124606977061475e+01	1.836710435325118906e+00	2.044829463683093262e+00	1.836725837833095953e+00
1.693219028609989962e+01	1.860553869562779239e+00	2.062762262011806236e+00	1.860565033532980417e+00
1.705313450242918449e+01	1.884322301557354029e+00	2.079826011702123445e+00	1.884329457347611259e+00
1.717407871875846936e+01	1.907870820915093191e+00	2.095969328724386571e+00	1.907874175357253010e+00
1.729502293508775423e+01	1.931068876987956484e+00	2.111146873293511916e+00	1.931068609610668840e+00
1.741596715141703910e+01	1.953799587592852438e+00	2.125318619702970757e+00	1.953795857291154681e+00
1.753691136774632753e+01	1.975958884625343526e+00	2.138449238436224586e+00	1.975951843573315658e+00
1.765785558407561240e+01	1.997454564891184114e+00	2.150507577757994504e+00	1.997444375998171484e+00
1.777879980040489727e+01	2.018205299123013940e+00	2.161466231798949256e+00	2.018192153454472670e+00
1.789974401673418214e+01	2.038139638821871547e+00	2.171301182838920152e+00	2.038123769978782196e+00
1.802068823306346701e+01	2.057195049458439229e+00	2.179991506683883529e+00	2.057176742753940690e+00
1.814163244939275188e+01	2.075316989360456610e+00	2.187519131451570953e+00	2.075296584843333125e+00
1.826257666572203675e+01	2.092458048163618578e+00	2.193868641551777188e+00	2.092435936168362876e+00
1.838352088205132162e+01	2.108577149500793446e+00	2.199027120061836538e+00	2.108553760783550057e+00
1.850446509838060649e+01	2.123638823790193531e+00	2.202984023997346608e+00	2.123614614379384591e+00
1.862540931470989136e+01	2.137612550345235896e+00	2.205731088140409302e+00	2.137587982911495210e+00
1.874635353103917623e+01	2.150472167575518068e+00	2.207262254112736688e+00	2.150447691104306003e+00
1.886729774736846110e+01	2.162195348547047757e+00	2.207573622284570103e+00	2.162171378125568921e+00
1.898824196369774597e+01	2.172763138413839723e+00	2.206663424916582628e+00	2.172740036821795062e+00
1.910918618002703084e+01	2.182159549864912673e+00	2.204532019670687681e+00	2.182137612417364814e+00
1.923013039635631571e+01	2.190371212643057675e+00	2.201181903329623601e+00	2.190350656409651986e+00
1.935107461268560058e+01	2.197387073304961636e+00	2.196617746269123206e+00	2.197368031457195059e+00
1.947201882901488545e+01	2.203198141646236952e+00	2.190846448966302429e+00	2.203180663293711206e+00
1.959296304534417033e+01	2.207797280580433785e+00	2.183877222640414395e+00	2.207781336057837329e+00
1.971390726167345520e+01	2.211179036600422698e+00	2.175721697044173286e+00	2.211164527869347918e+00
1.983485147800274007e+01	2.213339508532877975e+00	2.166394059490565294e+00	2.213326283979585529e+00
1.995579569433202494e+01	2.214276252942899870e+00	2.155911230442737914e+00	2.214264125356666391e+00
2.007673991066130981e+01	2.213988223295893398e+00	2.144293082435088316e+00	2.213976991121171967e+00
2.019768412699059468e+01	2.212475745752185752e+00	2.131562710737603616e+00	2.212465213815590914e+00
2.031862834331987955e+01	2.209740525426457491e+00	2.117746766000541125e+00	2.209730527065196792e+00
2.043957255964916442e+01	2.205785689886476497e+00	2.102875861056378692e+00	2.205776105764794437e+00
2.056051677597844929e+01	2.200615864199066518e+00	2.086985065979280574e+00	2.200606639501692552e+00
2.068146099230773771e+01	2.194237283165726193e+00	2.070114507184978248e+00	2.194228440496873933e+00
2.080240520863702258e+01	2.186657940366556030e+00	2.052310087447963838e+00	2.186649587908473080e+00
2.092334942496630745e+01	2.177887776492339000e+00	2.033624343712479021e+00	2.177880110887250531e+00
2.104429364129559232e+01	2.167938909586974994e+00	2.014117457787586218e+00	2.167932213290975962e+00
2.116523785762487719e+01	2.156825910204297259e+00	1.993858430554432681e+00	2.156820543437326432e+00
2.128618207395416206e+01	2.144566124842810062e+00	1.972926422105907740e+00	2.144562512679411004e+00
2.140712629028344693e+01	2.131180051387515650e+00	1.951412247106775633e+00	2.131178666892281193e+00
2.152807050661273180e+01	2.116691770454880217e+00	1.929419995466625348e+00	2.116693115119963942e+00
2.164901472294201668e+01	2.101129436567723552e+00	1.907068722301938468e+00	2.101134019594482982e+00
2.176995893927130155e+01	2.084525832877539120e+00	1.884494117905655797e+00	2.084534151029181270e+00
2.189090315560058642e+01	2.066918992616731732e+00	1.861850028901889331e+00	2.066931512417527372e+00
2.201184737192987129e+01	2.048352889486354744e+00	1.839309658375603895e+00	2.048370033422431291e+00
2.213279158825915616e+01	2.028878195748624602e+00	1.817066229996699755e+00	2.028900335681580458e+00
2.225373580458844103e+01	2.008553115696617652e+00	1.795332865771803288e+00	2.008580566814774926e+00
2.237468002091772590e+01	1.987444270727632745e+00	1.774341408037054535e+00	1.987477297403559495e+00
2.249562423724701077e+01	1.965627645233015919e+00	1.754339924196112177e+00	1.965666470498114160e+00
2.261656845357629564e+01	1.943189568216277641e+00	1.735588678207141911e+00	1.943234387047699130e+00
2.273751266990558051e+01	1.920227709003139438e+00	1.718354444494085032e+00	1.920278702803343229e+00
2.285845688623486538e+01	1.896852053552856798e+00	1.702903181139992617e+00	1.896909402489980412e+00
2.297940110256415025e+01	1.873185815737559823e+00	1.689491264557136718e+00	1.873249705260932707e+00
2.310034531889343512e+01	1.849366223632205042e+00	1.678355700343349355e+00	1.849436841672277287e+00
2.322128953522271999e+01	1.825545104720408540e+00	1.669703935187194288e+00	1.825622626980466956e+00
2.334223375155200486e+01	1.801889176815923754e+00	1.663704063010476464e+00	1.801973739252405782e+00
2.346317796788128973e+01	1.778579934543824681e+00	1.660476302842823326e+00	1.778671594991480198e+00
2.358412218421057460e+01	1.755813011727829442e+00	1.660086592382888471e+00	1.755911701946588410e+00
2.370506640053985947e+01	1.733796882636567283e+00	1.662542976399251415e+00	1.733902361646088908e+00
2.382601061686914790e+01	1.712750779470531892e+00	1.667795188374601612e+00	1.712862597076513449e+00
2.394695483319843277e+01	1.692901721397154224e+00	1.675737471269911794e+00	1.693019198555438143e+00
2.406789904952771764e+01	1.674480584371500047e+00	1.686214322309768754e+00	1.674602817968964263e+00
2.418884326585700251e+01	1.657717203617197432e+00	1.699028542938320507e+00	1.657843101732240365e+00
2.430978748218628738e+01	1.642834593814075372e+00	1.713950778859129276e+00	1.642962936877386149e+00
2.443073169851557225e+01	1.630042468322833393e+00	1.730729669300931084e+00	1.630171988753858381e+00
2.455167591484485712e+01	1.619530358427400341e+00	1.749101782559969287e+00	1.619659823023431144e+00
2.467262013117414199e+01	1.611460734085320201e+00	1.768800666542704736e+00	1.611589012618529493e+00
2.479356434750342686e+01	1.605962605413352451e+00	1.789564547048489329e+00	1.606088711060167151e+00
2.491450856383271173e+01	1.603126111261925946e+00	1.811142421732321317e+00	1.603249205305134151e+00
2.503545278016199660e+01	1.602998564136200565e+00	1.833298491569281374e+00	1.603117927683937571e+00
2.515639699649128147e+01	1.605582320711318456e+00	1.855815024119187751e+00	1.605697302408083837e+00
2.527734121282056634e+01	1.610834675230783830e+00	1.878493846083417296e+00	1.610944637620371989e+00
2.539828542914985121e+01	1.618669793908335208e+00	1.901156718243367072e+00	1.618774073709230876e+00
2.551922964547913608e+01	1.628962501465731183e+00	1.923644861614818069e+00	1.629060396497045815e+00
2.564017386180842095e+01	1.641553565334751497e+00	1.945817890052729870e+00	1.641644354322859156e+00
2.576111807813770582e+01	1.656256017358058275e+00	1.967552372351928591e+00	1.656339006937205260e+00
2.588206229446699069e+01	1.672862006612762853e+00	1.988740205506962955e+00	1.672936593200706534e+00
2.600300651079627556e+01	1.691149699165706899e+00	2.009286937465989631e+00	1.691215430197125169e+00
2.612395072712556043e+01	1.710889812335698146e+00	2.029110137361881616e+00	1.710946433023253332e+00
2.624489494345484530e+01	1.731851474309543004e+00	2.048137876653277623e+00	1.731898950755684341e+00
2.636583915978413017e+01	1.753807212629685086e+00	2.066307357017621360e+00	1.753845728564700002e+00
2.648678337611341504e+01	1.776536981413914917e+00	2.083563700193769908e+00	1.776566911702153861e+00
2.660772759244269992e+01	1.799831225967160275e+00	2.099858900544360640e+00	1.799853093526205150e+00
2.672867180877198479e+01	1.823493046231159598e+00	2.115150931820847013e+00	1.823507472434835908e+00
2.684961602510126966e+01	1.847339567604403543e+00	2.129402994304785857e+00	1.847347221957358121e+00
2.697056024143055453e+01	1.871202636386157359e+00	2.142582886083582938e+00	1.871204197669470881e+00
2.709150445775984295e+01	1.894928984742322742e+00	2.154662481777559702e+00	1.894925108740177055e+00
2.721244867408912782e+01	1.918379970000847035e+00	2.165617302839456304e+00	1.918371275581684188e+00
2.733339289041841269e+01	1.941431018670446207e+00	2.175426165056134398e+00	1.941418082441240367e+00
2.745433710674769756e+01	1.963970855014915085e+00	2.184070890714197244e+00	1.963954218114483785e+00
2.757528132307698243e+01	1.985900601315447211e+00	2.191536074796362144e+00	1.985880781590826372e+00
2.769622553940626730e+01	2.007132807207638425e+00	2.197808896401063805e+00	2.007110313848569305e+00
2.781716975573555217e+01	2.027590455776537848e+00	2.202878968242222513e+00	2.027565803036153191e+00
2.793811397206483704e+01	2.047205980932096825e+00	2.206738218555888587e+00	2.047179698275674919e+00
2.805905818839412191e+01	2.065920320439776692e+00	2.209380801013435480e+00	2.065892957369476424e+00
2.818000240472340678e+01	2.083682020912767552e+00	2.210803029333942682e+00	2.083654145662516832e+00
2.830094662105269165e+01	2.100446404504395570e+00	2.211003334229357797e+00	2.100418597001587617e+00
2.842189083738197652e+01	2.116174804329359116e+00	2.209982241137950609e+00	2.116147642891200942e+00
2.854283505371126139e+01	2.130833867279889215e+00	2.207742367940218386e+00	2.130807912329079734e+00
2.866377927004054627e+01	2.144394927043119736e+00	2.204288442542726489e+00	2.144370702184609012e+00
2.878472348636983114e+01	2.156833443617381718e+00	2.199627340895123240e+00	2.156811416161517503e+00
2.890566770269911601e+01	2.168128506524594101e+00	2.193768146708861000e+00	2.168109069191497262e+00
2.902661191902840088e+01	2.178262398038441017e+00	2.186722234906779860e+00	2.178245853397115184e+00
2.914755613535768575e+01	2.187220212507960060e+00	2.178503381682793894e+00	2.187206761424571599e+00
2.926850035168697062e+01	2.194989527862686085e+00	2.169127905018925162e+00	2.194979262886930016e+00
2.938944456801625549e+01	2.201560125568736037e+00	2.158614840615347141e+00	2.201553029802574279e+00
2.951038878434554036e+01	2.206923755573662049e+00	2.146986159449331133e+00	2.206919707204735293e+00
2.963133300067482523e+01	2.211073943246438578e+00	2.134267034584844680e+00	2.211072725491638913e+00
2.975227721700411010e+01	2.214005835512880438e+00	2.120486166371688519e+00	2.214007151550865249e+00
2.987322143333339497e+01	2.215716084399426578e+00	2.105676176725401305e+00	2.215719576200974039e+00
2.999416564966267984e+01	2.216202765947936637e+00	2.089874084631299311e+00	2.216208036032218498e+00
3.011510986599196471e+01	2.215465333110847368e+00	2.073121876151292842e+00	2.215471968283864612e+00
3.023605408232125313e+01	2.213504601275838368e+00	2.055467182709876717e+00	2.213512197961291061e+00
3.035699829865053800e+01	2.210322770902042322e+00	2.036964080848089775e+00	2.210330956965922855e+00
3.047794251497982287e+01	2.205923479300679890e+00	2.017674024371224561e+00	2.205931935582765124e+00
3.059888673130910774e+01	2.200311889946831023e+00	1.997666915145053013e+00	2.200320367239836372e+00
3.071983094763839262e+01	2.193494815465280912e+00	1.977022310869516852e+00	2.193503148018502102e+00
3.084077516396767749e+01	2.185480879656228836e+00	1.955830756087039157e+00	2.185488992947359321e+00
3.096171938029696236e+01	2.176280718759264321e+00	1.934195205657664340e+00	2.176288631647251837e+00
3.108266359662624723e+01	2.165907225404938519e+00	1.912232487428383143e+00	2.165915046398269705e+00
3.120360781295553210e+01	2.154375838234533269e+00	1.890074722860797474e+00	2.154383756152945306e+00
3.132455202928481697e+01	2.141704880710182834e+00	1.867870591855112616e+00	2.141713150397640320e+00
3.144549624561410184e+01	2.127915952954725132e+00	1.845786293034466619e+00	2.127924877031438733e+00
3.156644046194338671e+01	2.113034380507810006e+00	1.824006016971085442e+00	2.113044288541983118e+00
3.168738467827267158e+01	2.097089723925203764e+00	1.802731722577980866e+00	2.097100950650431894e+00
3.180832889460195645e+01	2.080116352823762949e+00	1.782181993099386075e+00	2.080129217195459734e+00
3.192927311093124132e+01	2.062154087327465746e+00	1.762589755885156428e+00	2.062168874231918192e+00
3.205021732726052619e+01	2.043248906811619747e+00	1.744198687622146693e+00	2.043265855012515786e+00
3.217116154358981106e+01	2.023453735632035233e+00	1.727258200584016246e+00	2.023473025553641502e+00
3.229210575991909593e+01	2.002829283990855913e+00	1.712017018624125475e+00	2.002851037682713553e+00
3.241304997624838080e+01	1.981444957058229317e+00	1.698715500556552627e+00	1.981469242618337123e+00
3.253399419257766567e+01	1.959379811451605446e+00	1.687577041029525660e+00	1.959406653013635369e+00
3.265493840890695054e+01	1.936723543245894463e+00	1.678799053088928739e+00	1.936752934748593225e+00
3.277588262523623541e+01	1.913577481237442202e+00	1.672544182291445969e+00	1.913609401346179517e+00
3.289682684156552028e+01	1.890055548590628964e+00	1.668932486105460855e+00	1.890089973510732824e+00
3.301777105789480515e+01	1.866285143160737459e+00	1.668035305768562182e+00	1.866322053855444585e+00
3.313871527422409002e+01	1.842407871834258248e+00	1.669871445997937576e+00	1.842447252512196654e+00
3.325965949055337489e+01	1.818580057643018888e+00	1.674406067365433071e+00	1.818621883450301180e+00
3.338060370688265976e+01	1.794972920607940337e+00	1.681552416107950476e+00	1.795017134922023638e+00
3.350154792321194464e+01	1.771772321449422982e+00	1.691176213539784312e+00	1.771818802143154015e+00
3.362249213954122951e+01	1.749177937488882950e+00	1.703102254939752758e+00	1.749226458612062718e+00
3.374343635587051438e+01	1.727401735902414970e+00	1.717122570907088530e+00	1.727451937838379692e+00
3.386438057219979925e+01	1.706665639698965897e+00	1.733005409109284800e+00	1.706717004044895791e+00
3.398532478852908412e+01	1.687198264051565699e+00	1.750504304275949830e+00	1.687250113480862179e+00
3.410626900485836899e+01	1.669230690739252232e+00	1.769366601893991753e+00	1.669282211891913281e+00
3.422721322118765386e+01	1.652991287265229481e+00	1.789340956187101650e+00	1.653041581362950874e+00
3.434815743751693873e+01	1.638699685629157132e+00	1.810183501910224146e+00	1.638747840767440067e+00
3.446910165384622360e+01	1.626560140683631861e+00	1.831662572677759782e+00	1.626605312849561225e+00
3.459004587017550847e+01	1.616754597415055006e+00	1.853561985008140622e+00	1.616796085587338005e+00
3.471099008650479334e+01	1.609435900418582532e+00	1.875683015857727121e+00	1.609473197829958124e+00
3.483193430283407821e+01	1.604721638107170945e+00	1.897845269615441977e+00	1.604754447422103603e+00
3.495287851916337019e+01	1.602689123910396862e+00	1.919886662050090287e+00	1.602717333292239088e+00
3.507382273549265506e+01	1.603371964765252233e+00	1.941662750861388398e+00	1.603395587686562873e+00
3.519476695182193993e+01	1.606758530942343333e+00	1.963045623934795314e+00	1.606777630160911130e+00
3.531571116815122480e+01	1.612792485137748644e+00	1.983922525479614452e+00	1.612807095943049607e+00
3.543665538448050967e+01	1.621375307358340123e+00	2.004194363966572023e+00	1.621385386191038558e+00
3.555759960080979454e+01	1.632370588245959819e+00	2.023774209439841876e+00	1.632375991640833135e+00
3.567854381713907941e+01	1.645609686890534995e+00	2.042585854820516467e+00	1.645610186915046347e+00
3.579948803346836428e+01	1.660898274285038001e+00	2.060562488122798630e+00	1.660893602426798843e+00
3.592043224979764915e+01	1.678023255528406477e+00	2.077645500719951244e+00	1.678013161248795404e+00
3.604137646612693402e+01	1.696759603702641561e+00	2.093783440726356471e+00	1.696743911701829255e+00
3.616232068245621889e+01	1.716876721739352574e+00	2.108931109506209989e+00	1.716855374685283264e+00
