# Supplementary material for: Interpolating numerically exact many-body wave functions for accelerated molecular dynamics
Source: Nat Commun. 2025 Feb 26;16:2005. doi: 10.1038/s41467-025-57134-9 (PMC11865551; doi:10.1038/s41467-025-57134-9)
Supplement: Supplementary file 3 — Source data [file 41467_2025_57134_MOESM3_ESM.zip › Source Data/fig_3/vibration_freq_6_31_G.txt]

Reference (FCI), Continuation N = 1, Continuation N = 2, Continuation N = 3, Continuation N = 4, Continuation N = 5, Continuation N = 6
0.5000972580868803, 0.6833284848790432, 0.5322923605388254, 0.5000972580868803, 0.5021219433422929, 0.5021219433422929, 0.5000972580868803
