# Supplementary material for: Interpolating numerically exact many-body wave functions for accelerated molecular dynamics
Source: Nat Commun. 2025 Feb 26;16:2005. doi: 10.1038/s41467-025-57134-9 (PMC11865551; doi:10.1038/s41467-025-57134-9)
Supplement: Supplementary file 3 — Source data [file 41467_2025_57134_MOESM3_ESM.zip › Source Data/fig_3/vibration_freq_cc_pVDZ.txt]

Reference (CAS), Continuation N = 1, Continuation N = 2, Continuation N = 3, Continuation N = 4, Continuation N = 5, Continuation N = 6, Continuation N = 7, Continuation N = 8, Continuation N = 9
0.5611951131472684, 1.130428177133886, 0.7408848267953784, 0.5300176068613092, 0.46801554719074095, 0.6170354229131658, 0.5715397235278633, 0.5611951131472684, 0.5611951131472684, 0.5611951131472684
