# Supplementary material for: Interpolating numerically exact many-body wave functions for accelerated molecular dynamics
Source: Nat Commun. 2025 Feb 26;16:2005. doi: 10.1038/s41467-025-57134-9 (PMC11865551; doi:10.1038/s41467-025-57134-9)
Supplement: Supplementary file 3 — Source data [file 41467_2025_57134_MOESM3_ESM.zip › Source Data/fig_3/vibration_freq_cc_pVTZ.txt]

Reference (CAS), Continuation N = 1, Continuation N = 2, Continuation N = 3, Continuation N = 4, Continuation N = 5, Continuation N = 6, Continuation N = 7, Continuation N = 8, Continuation N = 9, Continuation N = 10, Continuation N = 11, Continuation N = 12, Continuation N = 13, Continuation N = 14
0.5611951131472684, 1.57901078710765, 0.8074486979527755, 0.6216747869952197, 0.5512183111357615, 0.5439654386208173, 0.6459589583622205, 0.599150338191045, 0.5948399041033398, 0.5715397235278633, 0.5715397235278633, 0.5715397235278633, 0.5663201826737275, 0.5663201826737275, 0.5637460000252107
