# Supplementary material for: Interpolating numerically exact many-body wave functions for accelerated molecular dynamics
Source: Nat Commun. 2025 Feb 26;16:2005. doi: 10.1038/s41467-025-57134-9 (PMC11865551; doi:10.1038/s41467-025-57134-9)
Supplement: Supplementary file 3 — Source data [file 41467_2025_57134_MOESM3_ESM.zip › Source Data/fig_4/H2O_energies_6_31G.txt]

# Time (fs)	Energy exact	Energy predicted (N=1)	Energy predicted (N=2)	Energy predicted (N=3)	Energy predicted (N=4)	Energy predicted (N=5)	Energy predicted (N=6)
0.000000000000000000e+00	-7.608168008903415114e+01	-7.608164759064696625e+01	-7.608164759197985916e+01	-7.608164759284001377e+01	-7.608164759288536061e+01	-7.608164760167400686e+01	-7.608164760728773501e+01
1.209442163292850092e-01	-7.608178770728021334e+01	-7.608175504707550374e+01	-7.608175521722895951e+01	-7.608175522243227817e+01	-7.608175523346831426e+01	-7.608175523610745472e+01	-7.608175524227921471e+01
2.418884326585700184e-01	-7.608211007062988074e+01	-7.608207506096439943e+01	-7.608207743745977325e+01	-7.608207747709873559e+01	-7.608207763706703020e+01	-7.608207764268848905e+01	-7.608207765073092332e+01
3.628326489878549999e-01	-7.608264568862554711e+01	-7.608260053095776243e+01	-7.608261227632917212e+01	-7.608261244102345700e+01	-7.608261323541879051e+01	-7.608261331548773398e+01	-7.608261332734845439e+01
4.837768653171400368e-01	-7.608339202269955592e+01	-7.608331950452001990e+01	-7.608335640697987401e+01	-7.608335687610639297e+01	-7.608335936843087666e+01	-7.608335969183934822e+01	-7.608335971067900516e+01
6.047210816464250183e-01	-7.608434540391863266e+01	-7.608421500354688760e+01	-7.608430510151414694e+01	-7.608430615393533003e+01	-7.608431221372376285e+01	-7.608431307244573816e+01	-7.608431310345420684e+01
7.256652979757099997e-01	-7.608550091679181548e+01	-7.608526478249838476e+01	-7.608545215800121753e+01	-7.608545415977704351e+01	-7.608546668609396590e+01	-7.608546850815585572e+01	-7.608546855971030709e+01
8.466095143049950922e-01	-7.608685224827787863e+01	-7.608644102190007175e+01	-7.608678980265179348e+01	-7.608679316800309778e+01	-7.608681630515086169e+01	-7.608681965225459010e+01	-7.608681973751502881e+01
9.675537306342800736e-01	-7.608839150113008998e+01	-7.608770996169232603e+01	-7.608830856395252340e+01	-7.608831368845430632e+01	-7.608835302910389942e+01	-7.608835857705246042e+01	-7.608835871606360968e+01
1.088497946963564944e+00	-7.609010897094869108e+01	-7.608903148124852578e+01	-7.608999711466422866e+01	-7.609000428359463797e+01	-7.609006705264843617e+01	-7.609007555380318877e+01	-7.609007577610782391e+01
1.209442163292850037e+00	-7.609199288685057638e+01	-7.609035863609625494e+01	-7.609184207664090138e+01	-7.609185135694302460e+01	-7.609194656717576777e+01	-7.609195879554106057e+01	-7.609195914319826670e+01
1.330386379622135129e+00	-7.609402911662306224e+01	-7.609163716574946079e+01	-7.609382778255911717e+01	-7.609383891434397640e+01	-7.609397748230082925e+01	-7.609399416348530565e+01	-7.609399469421333606e+01
1.451330595951419999e+00	-7.609620083874672503e+01	-7.609280499285448229e+01	-7.609593598801313874e+01	-7.609594830123926101e+01	-7.609614310911173618e+01	-7.609616483931102948e+01	-7.609616562923535810e+01
1.572274812280705092e+00	-7.609848818590572250e+01	-7.609379174137428947e+01	-7.609814552732123616e+01	-7.609815792136181756e+01	-7.609842380781931581e+01	-7.609845096799990927e+01	-7.609845211319004932e+01
1.693219028609990184e+00	-7.610086786776500389e+01	-7.609451831113611320e+01	-7.610043190727982676e+01	-7.610044294535013876e+01	-7.610079660589553896e+01	-7.610082927935715702e+01	-7.610083089501152642e+01
1.814163244939275055e+00	-7.610331278510346920e+01	-7.609489655803174912e+01	-7.610276683562402411e+01	-7.610277502178114162e+01	-7.610323479758709198e+01	-7.610327270077176820e+01	-7.610327491662212651e+01
1.935107461268560147e+00	-7.610579165308561755e+01	-7.609482914377011298e+01	-7.610511768602600569e+01	-7.610512200818180872e+01	-7.610570754217312128e+01	-7.610574997962137900e+01	-7.610575292998325381e+01
2.056051677597845018e+00	-7.610826865879622005e+01	-7.609420963644774361e+01	-7.610744691020434516e+01	-7.610744774576114935e+01	-7.610817948671851241e+01	-7.610822534102831582e+01	-7.610822914807535255e+01
2.176995893927129888e+00	-7.611070318732473083e+01	-7.609292296320418814e+01	-7.610971142145083945e+01	-7.610971190892432503e+01	-7.611061044949001086e+01	-7.611065821558888445e+01	-7.611066296507537743e+01
2.297940110256415203e+00	-7.611304966177809206e+01	-7.609084633831261613e+01	-7.611186199391930529e+01	-7.611186996899230905e+01	-7.611295521258305996e+01	-7.611300308222648425e+01	-7.611300879224479843e+01
2.418884326585700073e+00	-7.611525755444955621e+01	-7.608785081302045228e+01	-7.611384274939038619e+01	-7.611387332075568679e+01	-7.611516348629947970e+01	-7.611520948331872205e+01	-7.611521606894416436e+01
2.539828542914984943e+00	-7.611727164810297097e+01	-7.608380361513502521e+01	-7.611559083813328641e+01	-7.611566963016473153e+01	-7.611718012265473021e+01	-7.611722228230301823e+01	-7.611722952222218908e+01
2.660772759244270258e+00	-7.611903261791395892e+01	-7.607857146325267195e+01	-7.611703646165436510e+01	-7.611720347104494522e+01	-7.611894566977093746e+01	-7.611898224723762496e+01	-7.611898976250326143e+01
2.781716975573555128e+00	-7.612047805662703581e+01	-7.607202504738314985e+01	-7.611810342888922776e+01	-7.611841732731313925e+01	-7.612039737078725921e+01	-7.612042705580930146e+01	-7.612043431514422309e+01
2.902661191902839999e+00	-7.612154403414528758e+01	-7.606404485716525699e+01	-7.611871047698360826e+01	-7.611925304342202026e+01	-7.612147071745029336e+01	-7.612149282566673492e+01	-7.612149919515299246e+01
3.023605408232125313e+00	-7.612216730675022802e+01	-7.605452850120107655e+01	-7.611877361263481134e+01	-7.611965380748068810e+01	-7.612210166583621174e+01	-7.612211627507471690e+01	-7.612212113091821664e+01
3.144549624561410184e+00	-7.612228826763028167e+01	-7.604339958435572555e+01	-7.611820972565227805e+01	-7.611956674513464804e+01	-7.612222960461340904e+01	-7.612223760742699596e+01	-7.612224052665636975e+01
3.265493840890695054e+00	-7.612185469419981132e+01	-7.603061808125653442e+01	-7.611694167593590521e+01	-7.611894618245699462e+01	-7.612180112873508619e+01	-7.612180418214920508e+01	-7.612180521546423506e+01
3.386438057219980369e+00	-7.612082627998881890e+01	-7.601619195157849163e+01	-7.611490494095201598e+01	-7.611775759486452841e+01	-7.612077460628405845e+01	-7.612077497535729265e+01	-7.612077498757454919e+01
3.507382273549265239e+00	-7.611917983370962304e+01	-7.600018947889898868e+01	-7.611205571937423997e+01	-7.611598218643588609e+01	-7.611912542640793333e+01	-7.611912573750208821e+01	-7.611912677479611489e+01
3.628326489878550110e+00	-7.611691488186852439e+01	-7.598275148339847362e+01	-7.610838011367589218e+01	-7.611362192959842332e+01	-7.611685167706502853e+01	-7.611685461558415966e+01	-7.611686022873874435e+01
3.749270706207834980e+00	-7.611405922909018784e+01	-7.596410218115899227e+01	-7.610390367266087708e+01	-7.611070473263659153e+01	-7.611397982378957749e+01	-7.611398782461745327e+01	-7.611400325129190492e+01
3.870214922537120295e+00	-7.611067382755007316e+01	-7.594455708718902542e+01	-7.609870020070229657e+01	-7.610728919686718541e+01	-7.611056975741186648e+01	-7.611058473992414974e+01	-7.611061683723141869e+01
3.991159138866405165e+00	-7.610685612038022896e+01	-7.592452606540075521e+01	-7.609289839960808877e+01	-7.610346820201942819e+01	-7.610671837970122056e+01	-7.610674157087089498e+01	-7.610679840391557605e+01
4.112103355195690035e+00	-7.610274091371381644e+01	-7.590450952685277741e+01	-7.608668469592450379e+01	-7.609937037032426588e+01	-7.610256075301919054e+01	-7.610259262304623462e+01	-7.610268266364801093e+01
4.233047571524974906e+00	-7.609849782429351706e+01	-7.588508599416533684e+01	-7.608030063321454861e+01	-7.609515838707638125e+01	-7.609826782461074401e+01	-7.609830813452160214e+01	-7.609843910670471701e+01
4.353991787854259776e+00	-7.609432461338334974e+01	-7.586688989627961632e+01	-7.607403357966367707e+01	-7.609102329026904954e+01	-7.609403992553154694e+01	-7.609408786230267197e+01	-7.609426537412028324e+01
4.474936004183545535e+00	-7.609043613326964817e+01	-7.585057958146391854e+01	-7.606820027294452302e+01	-7.608717425715785510e+01	-7.609009569468219070e+01	-7.609015005338454785e+01	-7.609037625203673372e+01
4.595880220512830405e+00	-7.608704932705421697e+01	-7.583679706828935707e+01	-7.606312385963273925e+01	-7.608382412150204743e+01	-7.608665678839966517e+01	-7.608671615662571242e+01	-7.608698870176232276e+01
4.716824436842115276e+00	-7.608436552857322965e+01	-7.582612277059163830e+01	-7.605910642101417807e+01	-7.608117176120171621e+01	-7.608392961341273519e+01	-7.608399252076448249e+01	-7.608430415895250576e+01
4.837768653171400146e+00	-7.608255207865595082e+01	-7.581902996417991858e+01	-7.605640022134178935e+01	-7.607938340161064161e+01	-7.608208617560886466e+01	-7.608215118662194243e+01	-7.608249011481126445e+01
4.958712869500685017e+00	-7.608172577147620075e+01	-7.581584467114835491e+01	-7.605518171246525583e+01	-7.607857551375074934e+01	-7.608124671666705297e+01	-7.608131246380511925e+01	-7.608166350492579966e+01
5.079657085829969887e+00	-7.608194067351888634e+01	-7.581671654950422123e+01	-7.605553236889134894e+01	-7.607880209532429205e+01	-7.608146688141297886e+01	-7.608153205084219906e+01	-7.608187847164998630e+01
5.200601302159255646e+00	-7.608318232667997449e+01	-7.582160513903518506e+01	-7.605742957158447837e+01	-7.608004857767663509e+01	-7.608273160519313194e+01	-7.608279489893082825e+01	-7.608312053618553250e+01
5.321545518488540516e+00	-7.608536932970970668e+01	-7.583028359767276072e+01	-7.606074912904360019e+01	-7.608223347802261571e+01	-7.608495680689455298e+01	-7.608501690956289565e+01	-7.608530818847815169e+01
5.442489734817825386e+00	-7.608836202295481144e+01	-7.584235934248380318e+01	-7.606527899462312803e+01	-7.608521748945338459e+01	-7.608799858294725027e+01	-7.608805415971639263e+01	-7.608830161604618070e+01
5.563433951147110257e+00	-7.609197680262511199e+01	-7.585730842922683337e+01	-7.607074182138973129e+01	-7.608881835883438782e+01	-7.609166828848529462e+01	-7.609171803312214877e+01	-7.609191707835941543e+01
5.684378167476395127e+00	-7.609600376013605683e+01	-7.587451866052293781e+01	-7.607682266290152029e+01	-7.609282900070047617e+01	-7.609575100186515328e+01	-7.609579374078592195e+01	-7.609594459676000611e+01
5.805322383805679998e+00	-7.610022505047629693e+01	-7.589333566133346665e+01	-7.608319765512742094e+01	-7.609703603031448438e+01	-7.610002458618318144e+01	-7.610005942784445665e+01	-7.610016634438488836e+01
5.926266600134964868e+00	-7.610443164081985401e+01	-7.591310652825123384e+01	-7.608955990715645612e+01	-7.610123625458854235e+01	-7.610427687438101430e+01	-7.610430337682129220e+01	-7.610437338177464994e+01
6.047210816464250627e+00	-7.610843673063254755e+01	-7.593321688334354747e+01	-7.609563986004468461e+01	-7.610524944189009489e+01	-7.610831923498511742e+01	-7.610833755269247547e+01	-7.610837903823215811e+01
6.168155032793535497e+00	-7.611208494993120155e+01	-7.595311882413056992e+01	-7.610121869782186366e+01	-7.610892662695087552e+01	-7.611199566939265537e+01	-7.611200663844613246e+01	-7.611202806128707721e+01
6.289099249122820368e+00	-7.611525720980658605e+01	-7.597234893593460470e+01	-7.610613467373765673e+01	-7.611215404594415190e+01	-7.611518741542367650e+01	-7.611519254508037591e+01	-7.611520143445838471e+01
6.410043465452105238e+00	-7.611787170630762489e+01	-7.599053690899278024e+01	-7.611028320815994164e+01	-7.611485338382401267e+01	-7.611781363571023462e+01	-7.611781499362471948e+01	-7.611781735414703576e+01
6.530987681781390108e+00	-7.611988188595940130e+01	-7.600740622453064077e+01	-7.611361221419512901e+01	-7.611697930680500690e+01	-7.611982910305623307e+01	-7.611982910499391153e+01	-7.611982920375109529e+01
6.651931898110674979e+00	-7.612127235522295621e+01	-7.602276882779712253e+01	-7.611611432114636955e+01	-7.611851528944934842e+01	-7.612121988627808378e+01	-7.612122102276559588e+01	-7.612122148215105710e+01
6.772876114439960737e+00	-7.612205363977616912e+01	-7.603651577305457465e+01	-7.611781757682213367e+01	-7.611946861401780495e+01	-7.612199795909852185e+01	-7.612200250502277754e+01	-7.612200459135199537e+01
6.893820330769245608e+00	-7.612225655371403832e+01	-7.604860562815609626e+01	-7.611877592904772882e+01	-7.611986520928196853e+01	-7.612219547903943351e+01	-7.612220523462917754e+01	-7.612220923330509947e+01
7.014764547098530478e+00	-7.612192673944713306e+01	-7.605905208688093921e+01	-7.611906042131697347e+01	-7.611974477614255363e+01	-7.612185927696272358e+01	-7.612187538023687239e+01	-7.612188096998374931e+01
7.135708763427815349e+00	-7.612111974215676469e+01	-7.606791185369570485e+01	-7.611875167027747580e+01	-7.611915645881691717e+01	-7.612104590321359865e+01	-7.612106873810583352e+01	-7.612107530763410068e+01
7.256652979757100219e+00	-7.611989681471035851e+01	-7.607527350392140875e+01	-7.611793387673873212e+01	-7.611815517867506742e+01	-7.611981741493333686e+01	-7.611984662056757145e+01	-7.611985350122263583e+01
7.377597196086385090e+00	-7.611832152048675937e+01	-7.608124771829211852e+01	-7.611669038274648358e+01	-7.611679865221927344e+01	-7.611823796777765949e+01	-7.611827253727068410e+01	-7.611827914890801594e+01
7.498541412415669960e+00	-7.611645711329023811e+01	-7.608595905758760125e+01	-7.611510062955802880e+01	-7.611514505651726381e+01	-7.611637119182951494e+01	-7.611640963672145688e+01	-7.611641555910833290e+01
7.619485628744955719e+00	-7.611436462098735944e+01	-7.608953927860729038e+01	-7.611323828612800924e+01	-7.611325127410637492e+01	-7.611427827971489535e+01	-7.611431883007435317e+01	-7.611432381910513811e+01
7.740429845074240589e+00	-7.611210152504810367e+01	-7.609212208748414241e+01	-7.611117028904416770e+01	-7.611117163581292289e+01	-7.611201668749944815e+01	-7.611205749767805173e+01	-7.611206146659159799e+01
7.861374061403525459e+00	-7.610972094247068753e+01	-7.609383916746233467e+01	-7.610895654502209595e+01	-7.610895707730476545e+01	-7.610963933905283341e+01	-7.610967867360531613e+01	-7.610968165656777273e+01
7.982318277732810330e+00	-7.610727118415773873e+01	-7.609481729315710652e+01	-7.610665007990586162e+01	-7.610665462898870715e+01	-7.610719422650390698e+01	-7.610723060807836760e+01	-7.610723271901017029e+01
8.103262494062095200e+00	-7.610479561034307494e+01	-7.609517634096683025e+01	-7.610429746076577828e+01	-7.610430716618263602e+01	-7.610472430865675619e+01	-7.610475661784914791e+01	-7.610475801271611829e+01
8.224206710391380071e+00	-7.610233269657899768e+01	-7.609502801704368835e+01	-7.610193936118488978e+01	-7.610195335556777252e+01	-7.610226762240901621e+01	-7.610229514721667954e+01	-7.610229599402543954e+01
8.345150926720664941e+00	-7.609991624517940068e+01	-7.609447514357290743e+01	-7.609961117876991921e+01	-7.609962774358493220e+01	-7.609985753685062093e+01	-7.609987997550885552e+01	-7.609988043331114227e+01
8.466095143049949812e+00	-7.609757568974711717e+01	-7.609361136662735703e+01	-7.609734364579837518e+01	-7.609736094197035072e+01	-7.609752309417912386e+01	-7.609754051940278430e+01	-7.609754072573588246e+01
8.587039359379234682e+00	-7.609533645252834333e+01	-7.609252117162583318e+01	-7.609516339813758634e+01	-7.609517987450782073e+01	-7.609528939477667109e+01	-7.609530218975156401e+01	-7.609530225495622346e+01
8.707983575708519552e+00	-7.609322032455742146e+01	-7.609128011373738332e+01	-7.609309348481873769e+01	-7.609310805704004110e+01	-7.609317799523398662e+01	-7.609318677236294093e+01	-7.609318677888613536e+01
8.828927792037806199e+00	-7.609124584688836990e+01	-7.608995518950641213e+01	-7.609115381209178963e+01	-7.609116588964066352e+01	-7.609120729753074386e+01	-7.609121281033912965e+01	-7.609121281521147750e+01
8.949872008367091070e+00	-7.608942867778756636e+01	-7.608860529219302293e+01	-7.608936152280705301e+01	-7.608937094557663272e+01	-7.608939291504694324e+01	-7.608939597221420570e+01	-7.608939601119703866e+01
9.070816224696375940e+00	-7.608778193581586891e+01	-7.608728170681462188e+01	-7.608773131581314431e+01	-7.608773824631313687e+01	-7.608774800675278982e+01	-7.608774939534275461e+01	-7.608774948762399504e+01
9.191760441025660811e+00	-7.608631651250337313e+01	-7.608602861182761501e+01	-7.608627571177460425e+01	-7.608628051542912374e+01	-7.608628357506013629e+01	-7.608628399798334385e+01	-7.608628415067808248e+01
9.312704657354945681e+00	-7.608504135105062005e+01	-7.608488356308006928e+01	-7.608500527217832143e+01	-7.608500840703248969e+01	-7.608500872568077966e+01	-7.608500875645070494e+01	-7.608500896848002526e+01
9.433648873684230551e+00	-7.608396368938751664e+01	-7.608387794244993074e+01	-7.608392877791582976e+01	-7.608393070625399446e+01	-7.608393088971992313e+01	-7.608393094580030436e+01	-7.608393121096284517e+01
9.554593090013515422e+00	-7.608308926718625287e+01	-7.608303735873988671e+01	-7.608305337303694671e+01	-7.608305450075850729e+01	-7.608305600933380219e+01	-7.608305634388052852e+01	-7.608305665309836741e+01
9.675537306342800292e+00	-7.608242249718360029e+01	-7.608238199227007215e+01	-7.608238467835134600e+01	-7.608238532310306823e+01	-7.608238868883569239e+01	-7.608238939943603896e+01	-7.608238974225537277e+01
9.796481522672085163e+00	-7.608196660157391022e+01	-7.608192687743088811e+01	-7.608192687861543391e+01	-7.608192726428013941e+01	-7.608193231327872752e+01	-7.608193336536538709e+01	-7.608193373084654354e+01
9.917425739001370033e+00	-7.608172371435411208e+01	-7.608168211947548798e+01	-7.608168278616315661e+01	-7.608168305901186557e+01	-7.608168913640798792e+01	-7.608169039834558589e+01	-7.608169077549489145e+01
1.003836995533065490e+01	-7.608169495045251551e+01	-7.608165304324511169e+01	-7.608165388304577448e+01	-7.608165414338945709e+01	-7.608166033955457408e+01	-7.608166162592654302e+01	-7.608166200382332534e+01
1.015931417165993977e+01	-7.608188044226709223e+01	-7.608184027250372594e+01	-7.608184034303326371e+01	-7.608184068534076516e+01	-7.608184606260468286e+01	-7.608184718193028573e+01	-7.608184754969634866e+01
1.028025838798922464e+01	-7.608227934397611136e+01	-7.608223973925694850e+01	-7.608224103417698814e+01	-7.608224158820694072e+01	-7.608224540766489952e+01	-7.608224621062700521e+01	-7.608224655737937780e+01
1.040120260431851129e+01	-7.608288980365934151e+01	-7.608284262297854639e+01	-7.608285350200867470e+01	-7.608285446745668423e+01	-7.608285641549038303e+01	-7.608285683973672064e+01	-7.608285715466442412e+01
1.052214682064779616e+01	-7.608370890295459787e+01	-7.608363522021667791e+01	-7.608367393284828495e+01	-7.608367560032631616e+01	-7.608367601420573578e+01	-7.608367612189977081e+01	-7.608367639460850285e+01
1.064309103697708103e+01	-7.608473256367709325e+01	-7.608459874569088299e+01	-7.608469709604334241e+01	-7.608469984794835739e+01	-7.608469993931203135e+01	-7.608469994386507551e+01	-7.608470016514090162e+01
1.076403525330636590e+01	-7.608595542061945594e+01	-7.608570906688349567e+01	-7.608591626326770552e+01	-7.608592054938948479e+01	-7.608592262351153579e+01	-7.608592290234814470e+01	-7.608592306549270745e+01
1.088497946963565077e+01	-7.608737065963791224e+01	-7.608693637541865940e+01	-7.608732310224280582e+01	-7.608732938701167825e+01	-7.608733705452783624e+01	-7.608733814535868589e+01	-7.608733824823460168e+01
1.100592368596493564e+01	-7.608896982020826272e+01	-7.608824480034846260e+01	-7.608890754137516410e+01	-7.608891622272551558e+01	-7.608893459889470989e+01	-7.608893717782665078e+01	-7.608893722570958573e+01
1.112686790229422051e+01	-7.609074256194915620e+01	-7.608959197106464956e+01	-7.609065760088978436e+01	-7.609066890514381498e+01	-7.609070478975748131e+01	-7.609070963069861193e+01	-7.609070963994578563e+01
1.124781211862350538e+01	-7.609267639526784421e+01	-7.609092854110932080e+01	-7.609255918509228422e+01	-7.609257304841142400e+01	-7.609263507714892683e+01	-7.609264299338420301e+01	-7.609264299578094892e+01
1.136875633495279025e+01	-7.609475637739723197e+01	-7.609219768895106029e+01	-7.609459582955555845e+01	-7.609461178471661924e+01	-7.609471054014539959e+01	-7.609472231065878134e+01	-7.609472235808472362e+01
1.148970055128207512e+01	-7.609696477680094517e+01	-7.609333461810827259e+01	-7.609674839649940736e+01	-7.609676549429440229e+01	-7.609691356195378376e+01	-7.609692984700464535e+01	-7.609693001576148674e+01
1.161064476761136000e+01	-7.609928071142077499e+01	-7.609426608715496343e+01	-7.609899471175181418e+01	-7.609901151924592000e+01	-7.609922347155631428e+01	-7.609924472406108009e+01	-7.609924511784275580e+01
1.173158898394064487e+01	-7.610167976970483039e+01	-7.609491001046930592e+01	-7.610130913797036101e+01	-7.610132387086531480e+01	-7.610161615931168910e+01	-7.610164254054804189e+01	-7.610164329064502908e+01
1.185253320026992974e+01	-7.610413362804976600e+01	-7.609517518337254671e+01	-7.610366208198107074e+01	-7.610367294450308862e+01	-7.610406367913994075e+01	-7.610409498888949997e+01	-7.610409624988569988e+01
1.197347741659921638e+01	-7.610660968444084062e+01	-7.609496120079697334e+01	-7.610601944015677134e+01	-7.610602526142730540e+01	-7.610653385689147399e+01	-7.610656948900702901e+01	-7.610657142807389164e+01
1.209442163292850125e+01	-7.610907073591921801e+01	-7.609415865685491553e+01	-7.610834199589447735e+01	-7.610834326370259362e+01	-7.610898993339716867e+01	-7.610902886749865104e+01	-7.610903164560001244e+01
1.221536584925778612e+01	-7.611147473722731149e+01	-7.609264973342705218e+01	-7.611058479882548511e+01	-7.611058519578610060e+01	-7.611139028161217368e+01	-7.611143111976724640e+01	-7.611143486388546364e+01
1.233631006558707099e+01	-7.611377468960944270e+01	-7.609030930840377493e+01	-7.611269657767408603e+01	-7.611270511520288551e+01	-7.611368825005683902e+01	-7.611372930357840971e+01	-7.611373407070362873e+01
1.245725428191635586e+01	-7.611591872108652979e+01	-7.608700673704248629e+01	-7.611461926852814486e+01	-7.611465308406391728e+01	-7.611583219898302843e+01	-7.611587162479784752e+01	-7.611587736107861701e+01
1.257819849824564074e+01	-7.611785044108063403e+01	-7.608260848047079605e+01	-7.611628777751360531e+01	-7.611637560287380211e+01	-7.611776581043703516e+01	-7.611780178914425221e+01	-7.611780829132803206e+01
1.269914271457492561e+01	-7.611950964472418946e+01	-7.607698176970610859e+01	-7.611763013958356794e+01	-7.611781635741309060e+01	-7.611942876719895423e+01	-7.611945970673959039e+01	-7.611946659757687428e+01
1.282008693090421048e+01	-7.612083349127786391e+01	-7.606999949573057052e+01	-7.611856827873825182e+01	-7.611891735739889953e+01	-7.612075790617669213e+01	-7.612078264730297406e+01	-7.612078938123333671e+01
1.294103114723349535e+01	-7.612175824951603431e+01	-7.606154649815590574e+01	-7.611901961159801999e+01	-7.611962055062318200e+01	-7.612168895616936481e+01	-7.612170695040693147e+01	-7.612171286927473091e+01
1.306197536356278022e+01	-7.612222172196220527e+01	-7.605152737632843696e+01	-7.611889975393246743e+01	-7.611986999571300316e+01	-7.612215896369679058e+01	-7.612217039314306533e+01	-7.612217485196961775e+01
1.318291957989206509e+01	-7.612216643086716772e+01	-7.603987585512584246e+01	-7.611812657317204867e+01	-7.611961466659819564e+01	-7.612210948849181591e+01	-7.612211530116816505e+01	-7.612211787880481495e+01
1.330386379622134996e+01	-7.612154360427953748e+01	-7.602656559017275129e+01	-7.611662576146406423e+01	-7.611881193602592077e+01	-7.612149060566511594e+01	-7.612149245083756455e+01	-7.612149324746540913e+01
1.342480801255063483e+01	-7.612031792216440351e+01	-7.601162208280676680e+01	-7.611433796665664886e+01	-7.611743173546773278e+01	-7.612026567719237846e+01	-7.612026574117835764e+01	-7.612026574305579629e+01
1.354575222887992147e+01	-7.611847286501794940e+01	-7.599513508933122807e+01	-7.611122730129021363e+01	-7.611546130416529365e+01	-7.611841674450037942e+01	-7.611841750625376335e+01	-7.611841896915127847e+01
1.366669644520920635e+01	-7.611601634925442283e+01	-7.597727056014677771e+01	-7.610729075245836839e+01	-7.611291031116076056e+01	-7.611595024286725675e+01	-7.611595418583823403e+01	-7.611596095706555332e+01
1.378764066153849122e+01	-7.611298614255588291e+01	-7.595828076127220641e+01	-7.610256765759636721e+01	-7.610981595729703031e+01	-7.611290255092119139e+01	-7.611291187853800011e+01	-7.611292955214557310e+01
1.390858487786777609e+01	-7.610945435050632568e+01	-7.593851087091417185e+01	-7.609714803815549544e+01	-7.610624744967422828e+01	-7.610934468184272816e+01	-7.610936108465244843e+01	-7.610939687700636114e+01
1.402952909419706096e+01	-7.610553009284978998e+01	-7.591840009691244973e+01	-7.609117826986869204e+01	-7.610230902223122484e+01	-7.610538523337348238e+01	-7.610540974513801871e+01	-7.610547200029276382e+01
1.415047331052634583e+01	-7.610135941185183128e+01	-7.589847534459998712e+01	-7.608486241672434858e+01	-7.609814051487570907e+01	-7.610117060004908751e+01	-7.610120356012114939e+01	-7.610130085304199099e+01
1.427141752685563070e+01	-7.609712150384922325e+01	-7.587933580475248618e+01	-7.607845767894292521e+01	-7.609391450594236517e+01	-7.609688148877322078e+01	-7.609692260420038679e+01	-7.609706250149719153e+01
1.439236174318491557e+01	-7.609302069876592611e+01	-7.586162762517086833e+01	-7.607226289769488403e+01	-7.608982920907320135e+01	-7.609272504289279482e+01	-7.609277352271205075e+01	-7.609296116802286747e+01
1.451330595951420044e+01	-7.608927410478878528e+01	-7.584600909404002778e+01	-7.606659995352553949e+01	-7.608609685405195933e+01	-7.608892241334247331e+01	-7.608897713524531525e+01	-7.608921392001090567e+01
1.463425017584348531e+01	-7.608609560284909890e+01	-7.583310838388099739e+01	-7.606178911753342220e+01	-7.608292805396605729e+01	-7.608569239188955180e+01	-7.608575206058748108e+01	-7.608603468561402394e+01
1.475519439217277018e+01	-7.608367769003925218e+01	-7.582347760916458412e+01	-7.605812075830085917e+01	-7.608051359270976377e+01	-7.608323261781585245e+01	-7.608329588391488585e+01	-7.608361608494291772e+01
1.487613860850205505e+01	-7.608217338189882639e+01	-7.581754833628714607e+01	-7.605582695412427086e+01	-7.607900591819164049e+01	-7.608170066985162805e+01	-7.608176619380118666e+01	-7.608211128808314072e+01
1.499708282483133992e+01	-7.608168075464897129e+01	-7.581559431629042933e+01	-7.605505715293884350e+01	-7.607850312063253284e+01	-7.608119780230936158e+01	-7.608126426505393169e+01	-7.608161849727854076e+01
1.511802704116062657e+01	-7.608223256736300755e+01	-7.581770676830750233e+01	-7.605586179010828118e+01	-7.607903808596140038e+01	-7.608175796964378890e+01	-7.608182404592855619e+01	-7.608217051833102573e+01
1.523897125748991144e+01	-7.608379270649410842e+01	-7.582378596586802644e+01	-7.605818665322672700e+01	-7.608057477077538522e+01	-7.608334404440240917e+01	-7.608340836395454687e+01	-7.608373118603361718e+01
1.535991547381919631e+01	-7.608626006810078479e+01	-7.583355044085416807e+01	-7.606187897909705953e+01	-7.608301228904457503e+01	-7.608585190610256177e+01	-7.608591303123162675e+01	-7.608619926759837426e+01
1.548085969014848118e+01	-7.608947920882421556e+01	-7.584656236980433164e+01	-7.606670421465710774e+01	-7.608619605590151025e+01	-7.608912167114129943e+01	-7.608917811631941674e+01	-7.608941916559896868e+01
1.560180390647776605e+01	-7.609325598296467774e+01	-7.586226529778510042e+01	-7.607237059076317109e+01	-7.608993399449224171e+01	-7.609295412040901851e+01	-7.609300443003529324e+01	-7.609319661489554676e+01
1.572274812280705092e+01	-7.609737570750979785e+01	-7.588002882581946551e+01	-7.607855757167760657e+01	-7.609401509608166236e+01	-7.609712966476728013e+01	-7.609717255030132321e+01	-7.609731689046840586e+01
1.584369233913633579e+01	-7.610162127949628541e+01	-7.589919449662953355e+01	-7.608494404846173609e+01	-7.609822756351989881e+01	-7.610142709742461875e+01	-7.610146161688112443e+01	-7.610156293491473889e+01
1.596463655546562066e+01	-7.610578905970805863e+01	-7.591911778718665005e+01	-7.609123276687847692e+01	-7.610237428443673480e+01	-7.610563984672251081e+01	-7.610566559261656039e+01	-7.610573121899864191e+01
1.608558077179490553e+01	-7.610970105704272726e+01	-7.593920252665944304e+01	-7.609716864224283484e+01	-7.610628424231802569e+01	-7.610958825082570911e+01	-7.610960550253744827e+01	-7.610964388069389486e+01
1.620652498812419040e+01	-7.611321276261891455e+01	-7.595892576787458950e+01	-7.610254995792857358e+01	-7.610981940393972422e+01	-7.611312727028263225e+01	-7.611313706782807742e+01	-7.611315651790800985e+01
1.632746920445347527e+01	-7.611621674387080816e+01	-7.597785275096742907e+01	-7.610723265524080716e+01	-7.611287739485575798e+01	-7.611614982290404896e+01	-7.611615393238207616e+01	-7.611616174215572528e+01
1.644841342078276014e+01	-7.611864259128472554e+01	-7.599564284370319456e+01	-7.611112879979468460e+01	-7.611539077008271192e+01	-7.611858644885965930e+01	-7.611858721237616976e+01	-7.611858911877310163e+01
1.656935763711204501e+01	-7.612045413468467814e+01	-7.601204811574866937e+01	-7.611420078470477790e+01	-7.611732389117341313e+01	-7.612040226909950036e+01	-7.612040235750218642e+01	-7.612040239224644722e+01
1.669030185344132988e+01	-7.612164488669482409e+01	-7.602690652579339314e+01	-7.611645294003443496e+01	-7.611866839424125430e+01	-7.612159223190816704e+01	-7.612159433997668145e+01	-7.612159495437104795e+01
1.681124606977061475e+01	-7.612223259016840871e+01	-7.604013167048913147e+01	-7.611792205720087168e+01	-7.611943806713458116e+01	-7.612217552563498657e+01	-7.612218206086089367e+01	-7.612218442161304210e+01
1.693219028609989962e+01	-7.612225357118035163e+01	-7.605170078915307386e+01	-7.611866801959472184e+01	-7.611966373341640235e+01	-7.612218984536377775e+01	-7.612220266085573428e+01	-7.612220701456183747e+01
1.705313450242918449e+01	-7.612175739681410391e+01	-7.606164235475807800e+01	-7.611876535735575544e+01	-7.611938852677536715e+01	-7.612168599509286082e+01	-7.612170620582315905e+01	-7.612171223318279090e+01
1.717407871875846936e+01	-7.612080214679966161e+01	-7.607002419850765307e+01	-7.611829618888772586e+01	-7.611866376427687442e+01	-7.612072312058884904e+01	-7.612075102417131234e+01	-7.612075813491645704e+01
1.729502293508775423e+01	-7.611945045123691500e+01	-7.607694276825569091e+01	-7.611734471820680881e+01	-7.611754549989835539e+01	-7.611936471801415394e+01	-7.611939982147886496e+01	-7.611940736883967418e+01
1.741596715141703910e+01	-7.611776633058558161e+01	-7.608251383817790270e+01	-7.611599324390699906e+01	-7.611609175702074026e+01	-7.611767545337885110e+01	-7.611771659042237559e+01	-7.611772400497673630e+01
1.753691136774632753e+01	-7.611581279701736946e+01	-7.608686477584330987e+01	-7.611431950185007622e+01	-7.611436039001335985e+01	-7.611571875406986010e+01	-7.611576426586569255e+01	-7.611577112144354373e+01
1.765785558407561240e+01	-7.611365013271407065e+01	-7.609012832823134431e+01	-7.611239509791190017e+01	-7.611240750041912406e+01	-7.611355508953189997e+01	-7.611360303736032051e+01	-7.611360906719653485e+01
1.777879980040489727e+01	-7.611133473236135671e+01	-7.609243779905877147e+01	-7.611028477229686473e+01	-7.611028632396691762e+01	-7.611124083636210003e+01	-7.611128921546071524e+01	-7.611129429701109927e+01
1.789974401673418214e+01	-7.610891841690566650e+01	-7.609392344298076694e+01	-7.610804625556002634e+01	-7.610804650462884524e+01	-7.610882761711521027e+01	-7.610887454663844665e+01	-7.610887867058298184e+01
1.802068823306346701e+01	-7.610644809391087051e+01	-7.609470988554571136e+01	-7.610573051336851336e+01	-7.610573367726286165e+01	-7.610636200665410911e+01	-7.610640587850028282e+01	-7.610640911328604830e+01
1.814163244939275188e+01	-7.610396568959475871e+01	-7.609491438084860704e+01	-7.610338222052757828e+01	-7.610338928851540174e+01	-7.610388551068544416e+01	-7.610392508836902437e+01	-7.610392754746202115e+01
1.826257666572203675e+01	-7.610150826988783024e+01	-7.609464573368380513e+01	-7.610104034715857324e+01	-7.610105059509059799e+01	-7.610143473510078138e+01	-7.610146920143496629e+01	-7.610147101695400806e+01
1.838352088205132162e+01	-7.609910828953839257e+01	-7.609400373382639771e+01	-7.609873877670854370e+01	-7.609875078820745387e+01	-7.609904167963142640e+01	-7.609907063790947745e+01	-7.609907194177915812e+01
1.850446509838060649e+01	-7.609679392060584746e+01	-7.609307897297560430e+01	-7.609650690489296210e+01	-7.609651920244641587e+01	-7.609673410366707458e+01	-7.609675754096910794e+01	-7.609675845313029185e+01
1.862540931470989136e+01	-7.609458942328441822e+01	-7.609195293736679844e+01	-7.609437019058967167e+01	-7.609438157579369033e+01	-7.609453592495411556e+01	-7.609455414822195962e+01	-7.609455477061325723e+01
1.874635353103917623e+01	-7.609251553168864746e+01	-7.609069828970741867e+01	-7.609235064500431633e+01	-7.609236033531259125e+01	-7.609246762286458932e+01	-7.609248117879309348e+01	-7.609248159354535801e+01
1.886729774736846110e+01	-7.609058983503081208e+01	-7.608937927217631625e+01	-7.609046725535539224e+01	-7.609047488934393755e+01	-7.609054662683688264e+01	-7.609055621583817697e+01	-7.609055648620136481e+01
1.898824196369774597e+01	-7.608882714074864850e+01	-7.608805217758234107e+01	-7.608873634527174090e+01	-7.608874191250590968e+01	-7.608878767757266814e+01	-7.608879407051141186e+01	-7.608879424329130359e+01
1.910918618002703084e+01	-7.608723981077972098e+01	-7.608676584841911961e+01	-7.608717187719069841e+01	-7.608717561402832530e+01	-7.608720315378802468e+01	-7.608720711823609406e+01	-7.608720722683676740e+01
1.923013039635631571e+01	-7.608583806563443375e+01	-7.608556217375478070e+01	-7.608578570329825652e+01	-7.608578798326719550e+01	-7.608580336106889774e+01	-7.608580560177489360e+01	-7.608580566925006394e+01
1.935107461268560058e+01	-7.608463025337191254e+01	-7.608447656194192632e+01	-7.608458777165954245e+01	-7.608458900871059427e+01	-7.608459678193183606e+01	-7.608459789824983943e+01	-7.608459794002212107e+01
1.947201882901488545e+01	-7.608362308227656001e+01	-7.608353837335263847e+01	-7.608358629365470449e+01	-7.608358686854698760e+01	-7.608359028780392919e+01	-7.608359074909900244e+01	-7.608359077519570235e+01
1.959296304534417033e+01	-7.608282181712264958e+01	-7.608277130206670336e+01	-7.608278787800823295e+01	-7.608278809206696280e+01	-7.608278931455278382e+01	-7.608278945315176145e+01	-7.608278946993453928e+01
1.971390726167345520e+01	-7.608223043955185005e+01	-7.608219369894227668e+01	-7.608219763576664718e+01	-7.608219769191842374e+01	-7.608219800359296414e+01	-7.608219802369298179e+01	-7.608219803513311774e+01
1.983485147800274007e+01	-7.608185177339396432e+01	-7.608181883104026610e+01	-7.608181925965953951e+01	-7.608181926763961656e+01	-7.608181931062702574e+01	-7.608181931069151460e+01	-7.608181931927953201e+01
1.995579569433202494e+01	-7.608168757581655939e+01	-7.608165507418610218e+01	-7.608165508043366287e+01	-7.608165508105609831e+01	-7.608165508386623799e+01	-7.608165508939742949e+01	-7.608165509678687499e+01
2.007673991066130981e+01	-7.608173859507468251e+01	-7.608170603671042898e+01	-7.608170610197510086e+01	-7.608170610409564460e+01	-7.608170611319002319e+01	-7.608170611633224212e+01	-7.608170612381668718e+01
2.019768412699059468e+01	-7.608200459540938709e+01	-7.608197061329701683e+01	-7.608197201634288831e+01	-7.608197203943294085e+01	-7.608197215122204682e+01	-7.608197215338972796e+01	-7.608197216230666982e+01
2.031862834331987955e+01	-7.608248434934066040e+01	-7.608244296851574973e+01	-7.608245119919017441e+01	-7.608245131415429796e+01	-7.608245190675549452e+01	-7.608245196037211144e+01	-7.608245197252387015e+01
2.043957255964916442e+01	-7.608317559728433821e+01	-7.608311245017580404e+01	-7.608314068543383257e+01	-7.608314104638715492e+01	-7.608314301040017824e+01	-7.608314325586755444e+01	-7.608314327405194888e+01
2.056051677597844929e+01	-7.608407497410138376e+01	-7.608396343320652022e+01	-7.608403612439448693e+01	-7.608403698458910469e+01	-7.608404195175489804e+01	-7.608404264595067445e+01	-7.608404267469890669e+01
2.068146099230773771e+01	-7.608517790192404107e+01	-7.608497509552712756e+01	-7.608513171297489919e+01	-7.608513341901074511e+01	-7.608514398689989378e+01	-7.608514551984035279e+01	-7.608514556646558447e+01
2.080240520863702258e+01	-7.608647844842266750e+01	-7.608612112840722830e+01	-7.608642010471417905e+01	-7.608642306474776262e+01	-7.608644301456089920e+01	-7.608644591139233171e+01	-7.608644598744947984e+01
2.092334942496630745e+01	-7.608796914963389213e+01	-7.608736938531089322e+01	-7.608789229174369950e+01	-7.608789691584402703e+01	-7.608793141897926660e+01	-7.608793632521120287e+01	-7.608793644844899973e+01
2.104429364129559232e+01	-7.608964079664022506e+01	-7.608868147535132209e+01	-7.608953745579145789e+01	-7.608954407017732535e+01	-7.608959987742061060e+01	-7.608960752631752200e+01	-7.608960772315097643e+01
2.116523785762487719e+01	-7.609148218583708001e+01	-7.609001231044764779e+01	-7.609134278344903635e+01	-7.609135152541608704e+01	-7.609143713044460355e+01	-7.609144829278217514e+01	-7.609144860121787701e+01
2.128618207395416206e+01	-7.609347983335820231e+01	-7.609130961931174397e+01	-7.609329324000968597e+01	-7.609330394727723501e+01	-7.609342971367797759e+01	-7.609344513164711543e+01	-7.609344560443666694e+01
2.140712629028344693e+01	-7.609561765558962065e+01	-7.609251344678362727e+01	-7.609537129547037182e+01	-7.609538341276629581e+01	-7.609556165105909997e+01	-7.609558195993436414e+01	-7.609558266751150768e+01
2.152807050661273180e+01	-7.609787661972535489e+01	-7.609355566406807725e+01	-7.609755659600628519e+01	-7.609756913315311522e+01	-7.609781411154628472e+01	-7.609783975474536533e+01	-7.609784078721719425e+01
2.164901472294201668e+01	-7.610023437121878942e+01	-7.609435952444216866e+01	-7.609982557479915499e+01	-7.609983716428385492e+01	-7.610016503436908408e+01	-7.610019617955128979e+01	-7.610019764669281983e+01
2.176995893927130155e+01	-7.610266484896001771e+01	-7.609483931031232373e+01	-7.610215099811546224e+01	-7.610216011557228910e+01	-7.610258873230665699e+01	-7.610262519795560365e+01	-7.610262722585001427e+01
2.189090315560058642e+01	-7.610513790431987502e+01	-7.609490013138533016e+01	-7.610450144682428686e+01	-7.610450687378428825e+01	-7.610505548848834678e+01	-7.610509669166239632e+01	-7.610509941442875004e+01
2.201184737192987129e+01	-7.610761894707644615e+01	-7.609443795035539893e+01	-7.610684074119997433e+01	-7.610684236361458943e+01	-7.610753117007848800e+01	-7.610757610628729708e+01	-7.610757965139104897e+01
2.213279158825915616e+01	-7.611006864991020393e+01	-7.609333993183321354e+01	-7.610912732912139234e+01	-7.610912737407025475e+01	-7.610997689207066230e+01	-7.611002415712586355e+01	-7.611002862325180729e+01
2.225373580458844103e+01	-7.611244275372585832e+01	-7.609148523185552904e+01	-7.611131367603172748e+01	-7.611131848778138931e+01	-7.611234877629695461e+01	-7.611239663710000514e+01	-7.611240206471214265e+01
2.237468002091772590e+01	-7.611469202740961748e+01	-7.608874636819605541e+01	-7.611334572037092983e+01	-7.611336815936422795e+01	-7.611459786436259378e+01	-7.611464438073733163e+01	-7.611465071744959232e+01
2.249562423724701077e+01	-7.611676245736060764e+01	-7.608499133397918968e+01	-7.611516249113762456e+01	-7.611522499855689716e+01	-7.611667025791359720e+01	-7.611671345085500207e+01	-7.611672051671516215e+01
2.261656845357629564e+01	-7.611859573288838021e+01	-7.608008663567309782e+01	-7.611669602396455048e+01	-7.611683432352390355e+01	-7.611850757428369718e+01	-7.611854562793800483e+01	-7.611855308958259059e+01
2.273751266990558051e+01	-7.612013014767751429e+01	-7.607390144665106391e+01	-7.611787175565666530e+01	-7.611813905868169172e+01	-7.612004781831066680e+01	-7.612007929470397016e+01	-7.612008666163922044e+01
2.285845688623486538e+01	-7.612130200622195275e+01	-7.606631306236906198e+01	-7.611860961865866670e+01	-7.611908105842607597e+01	-7.612122677934857506e+01	-7.612125081795713299e+01	-7.612125747800291720e+01
2.297940110256415025e+01	-7.612204765184918642e+01	-7.605721381375677481e+01	-7.611882608686049423e+01	-7.611960294132899207e+01	-7.612198006263885475e+01	-7.612199653327368765e+01	-7.612200184595047858e+01
2.310034531889343512e+01	-7.612230621368311745e+01	-7.604651953026800015e+01	-7.611843742908240529e+01	-7.611965051556279604e+01	-7.612224585146799427e+01	-7.612225543048785426e+01	-7.612225889479259422e+01
2.322128953522271999e+01	-7.612202314037286044e+01	-7.603417953041255828e+01	-7.611736439004936017e+01	-7.611917586068041430e+01	-7.612196846507664816e+01	-7.612197261285518834e+01	-7.612197411727184715e+01
2.334223375155200486e+01	-7.612115452949190342e+01	-7.602018794288125036e+01	-7.611553842297051631e+01	-7.611814109617773738e+01	-7.612110272014336942e+01	-7.612110355190648647e+01	-7.612110369800826959e+01
2.346317796788128973e+01	-7.611967216683031268e+01	-7.600459591668021631e+01	-7.611290942784351898e+01	-7.611652280395924208e+01	-7.611961901368536587e+01	-7.611961907444721476e+01	-7.611961954106462258e+01
2.358412218421057460e+01	-7.611756905451092337e+01	-7.598752396403216380e+01	-7.610945469801031038e+01	-7.611431696936406865e+01	-7.611750891676054209e+01	-7.611751089045738183e+01	-7.611751477592031279e+01
2.370506640053985947e+01	-7.611486503310585761e+01	-7.596917331121953509e+01	-7.610518845167288760e+01	-7.611154415578565136e+01	-7.611479090048497653e+01	-7.611479729869230937e+01	-7.611480935058401087e+01
2.382601061686914790e+01	-7.611161190341437077e+01	-7.594983475036339371e+01	-7.610017095459940606e+01	-7.610825443236254273e+01	-7.611151561758258310e+01	-7.611152849968650003e+01	-7.611155512485358088e+01
2.394695483319843277e+01	-7.610789725796297489e+01	-7.592989316041172287e+01	-7.609451588282796308e+01	-7.610453135184140194e+01	-7.610776995876288709e+01	-7.610779073023880414e+01	-7.610783968414189360e+01
2.406789904952771764e+01	-7.610384609902099839e+01	-7.590982570127057727e+01	-7.608839431714174850e+01	-7.610049407180933656e+01	-7.610367893955952923e+01	-7.610370825840392683e+01	-7.610378795179438782e+01
2.418884326585700251e+01	-7.609961926821017641e+01	-7.589019180547261101e+01	-7.608203371359186917e+01	-7.609629660063539802e+01	-7.609940441670427447e+01	-7.609944221404639109e+01	-7.609956064875444781e+01
2.430978748218628738e+01	-7.609540791993534015e+01	-7.587161361617866362e+01	-7.607571046590595643e+01	-7.609212322097103254e+01	-7.609513976142419267e+01	-7.609518535754014579e+01	-7.609534880235230503e+01
2.443073169851557225e+01	-7.609142361903288077e+01	-7.585474651838855209e+01	-7.606973533986320035e+01	-7.608817948036787016e+01	-7.609109999536269697e+01	-7.609115227376636881e+01	-7.609136389300273606e+01
2.455167591484485712e+01	-7.608788430445207496e+01	-7.584024084827134971e+01	-7.606443210852810921e+01	-7.608467877141393387e+01	-7.608750754040323727e+01	-7.608756513527612242e+01	-7.608782385414460236e+01
2.467262013117414199e+01	-7.608499714577233419e+01	-7.582869756234593694e+01	-7.606011102154101877e+01	-7.608182539142167400e+01	-7.608457458057318945e+01	-7.608463603752707627e+01	-7.608493593711192204e+01
2.479356434750342686e+01	-7.608294012137325524e+01	-7.582062226907380875e+01	-7.605704004193691503e+01	-7.607979590117713542e+01	-7.608248391686953482e+01	-7.608254780100217829e+01	-7.608287826279374144e+01
2.491450856383271173e+01	-7.608184473718372942e+01	-7.581638313894515591e+01	-7.605541773317845866e+01	-7.607872133451392926e+01	-7.608137087249431829e+01	-7.608143581574852021e+01	-7.608178248688481915e+01
2.503545278016199660e+01	-7.608178247195790789e+01	-7.581617841027140514e+01	-7.605535194175350000e+01	-7.607867307707530813e+01	-7.608130902866663803e+01	-7.608137372543532706e+01	-7.608172018579443829e+01
2.515639699649128147e+01	-7.608275715239717840e+01	-7.582001827299022523e+01	-7.605684780177577409e+01	-7.607965486264802735e+01	-7.608230218419463142e+01	-7.608236535643337106e+01	-7.608269519201803632e+01
2.527734121282056634e+01	-7.608470455658317633e+01	-7.582772392163354880e+01	-7.605980713700827778e+01	-7.608160234613887951e+01	-7.608428395609053041e+01	-7.608434431544102949e+01	-7.608464319516804153e+01
2.539828542914985121e+01	-7.608749931314874004e+01	-7.583894392467908574e+01	-7.606403936674354327e+01	-7.608439033140189167e+01	-7.608712509181177097e+01	-7.608718132620613517e+01	-7.608743867715136844e+01
2.551922964547913608e+01	-7.609096791540821414e+01	-7.585318537875949119e+01	-7.606928202582386689e+01	-7.608784633014099086e+01	-7.609064719806917765e+01	-7.609069800422591356e+01	-7.609090798459089910e+01
2.564017386180842095e+01	-7.609490571934944114e+01	-7.586985523215808769e+01	-7.607522748594209361e+01	-7.609176808315532980e+01	-7.609464056542122989e+01	-7.609468473703059033e+01	-7.609484638223385389e+01
2.576111807813770582e+01	-7.609909535345576614e+01	-7.588830610595462645e+01	-7.608155175356651512e+01	-7.609594223480263508e+01	-7.609888331804640416e+01	-7.609891988367894555e+01	-7.609903649320730779e+01
2.588206229446699069e+01	-7.610332408208466859e+01	-7.590788102805201731e+01	-7.608794139705692317e+01	-7.610016155553516626e+01	-7.610315928509338335e+01	-7.610318767299365561e+01	-7.610326565825695866e+01
2.600300651079627556e+01	-7.610739821943181482e+01	-7.592795252896243596e+01	-7.609411554818539969e+01	-7.610423880127292762e+01	-7.610727263266208809e+01	-7.610729282621949210e+01	-7.610734031636609132e+01
2.612395072712556043e+01	-7.611115348169992956e+01	-7.594795313549117566e+01	-7.609984120448933709e+01	-7.610801621906948355e+01	-7.611105817014062325e+01	-7.611107081274136021e+01	-7.611109630868486420e+01
2.624489494345484530e+01	-7.611446095919052368e+01	-7.596739600425999583e+01	-7.610494137724333541e+01	-7.611137059178199138e+01	-7.611438710466939028e+01	-7.611439351871734971e+01	-7.611440481389445267e+01
2.636583915978413017e+01	-7.611722907230185342e+01	-7.598588591279418836e+01	-7.610929671389448004e+01	-7.611421437637349641e+01	-7.611716868767886979e+01	-7.611717078922247026e+01	-7.611717427172271755e+01
2.648678337611341504e+01	-7.611940224958635781e+01	-7.600312187383552498e+01	-7.611284193054460445e+01	-7.611649385830239112e+01	-7.611934860201886011e+01	-7.611934871534000990e+01	-7.611934906370254339e+01
2.660772759244269992e+01	-7.612095729455852222e+01	-7.601889321110489561e+01	-7.611555870028395532e+01	-7.611818534113011481e+01	-7.612090508781950859e+01	-7.612090568701127324e+01	-7.612090589531214846e+01
2.672867180877198479e+01	-7.612189837287206728e+01	-7.603307109322020096e+01	-7.611746662410840258e+01	-7.611929029436362271e+01	-7.612184376226866789e+01	-7.612184718290635033e+01	-7.612184881011157245e+01
2.684961602510126966e+01	-7.612225142645351639e+01	-7.604559738301082916e+01	-7.611861367046557802e+01	-7.611983018537085854e+01	-7.612219193114515292e+01	-7.612220010065126985e+01	-7.612220363252407651e+01
2.697056024143055453e+01	-7.612205862917922161e+01	-7.605647234725616102e+01	-7.611906711758034305e+01	-7.611984149894627194e+01	-7.612199298700213035e+01	-7.612200721665939795e+01	-7.612201244602496786e+01
2.709150445775984295e+01	-7.612137329765506877e+01	-7.606574239266124948e+01	-7.611890565984133161e+01	-7.611937124899039020e+01	-7.612130128851605093e+01	-7.612132215588094653e+01	-7.612132851659954724e+01
2.721244867408912782e+01	-7.612025549389970536e+01	-7.607348862209020979e+01	-7.611821300666393597e+01	-7.611847313231932333e+01	-7.612017774437205730e+01	-7.612020507650635182e+01	-7.612021189755711248e+01
2.733339289041841269e+01	-7.611876841741839428e+01	-7.607981668394170072e+01	-7.611707304171028454e+01	-7.611720436750282204e+01	-7.611868619322112295e+01	-7.611871914334524547e+01	-7.611872581509074109e+01
2.745433710674769756e+01	-7.611697558569143496e+01	-7.608484813534093405e+01	-7.611556643161046054e+01	-7.611562319455914860e+01	-7.611689057837540417e+01	-7.611692777485073691e+01	-7.611693383682836611e+01
2.757528132307698243e+01	-7.611493874001344295e+01	-7.608871335792231605e+01	-7.611376847029865189e+01	-7.611378697385596581e+01	-7.611485285648505794e+01	-7.611489259532544338e+01	-7.611489776378758165e+01
2.769622553940626730e+01	-7.611271638170127574e+01	-7.609154594524954973e+01	-7.611174790317961936e+01	-7.611175080505252311e+01	-7.611263154629470762e+01	-7.611267199685268281e+01	-7.611267615248596030e+01
2.781716975573555217e+01	-7.611036282295664535e+01	-7.609347841098826848e+01	-7.610956647686768406e+01	-7.610956658186755419e+01	-7.611028080961486353e+01	-7.611032020655697750e+01	-7.611032336070333315e+01
2.793811397206483704e+01	-7.610792766280980004e+01	-7.609463903402621554e+01	-7.610727898846465678e+01	-7.610728240087551910e+01	-7.610784995591653512e+01	-7.610788675731667752e+01	-7.610788901077361857e+01
2.805905818839412191e+01	-7.610545556757315921e+01	-7.609514964927200253e+01	-7.610493364939605954e+01	-7.610494224911806782e+01	-7.610538326960883637e+01	-7.610541626906208990e+01	-7.610541777280877795e+01
2.818000240472340678e+01	-7.610298628821266220e+01	-7.609512420154733547e+01	-7.610257262272511980e+01	-7.610258590404029633e+01	-7.610292007142231796e+01	-7.610294845994444302e+01	-7.610294938292766176e+01
2.830094662105269165e+01	-7.610055483824918099e+01	-7.609466789780167062e+01	-7.610023263334703358e+01	-7.610024898885217226e+01	-7.610049493973340873e+01	-7.610051831978420012e+01	-7.610051882568247095e+01
2.842189083738197652e+01	-7.609819177741761109e+01	-7.609387681487149280e+01	-7.609794558430942857e+01	-7.609796313602831219e+01	-7.609813803226154505e+01	-7.609815639096902373e+01	-7.609815662371808287e+01
2.854283505371126139e+01	-7.609592355781350648e+01	-7.609283784290276742e+01	-7.609573913872617368e+01	-7.609575622075445267e+01	-7.609587546216944531e+01	-7.609588911362972397e+01	-7.609588919030412058e+01
2.866377927004054627e+01	-7.609377289997466676e+01	-7.609162886634894107e+01	-7.609363724572243370e+01	-7.609365263434827398e+01	-7.609372969451234781e+01	-7.609373920209895914e+01	-7.609373921127338747e+01
2.878472348636983114e+01	-7.609175917516660093e+01	-7.609031910407188093e+01	-7.609166060169879131e+01	-7.609167357484886907e+01	-7.609171993894052832e+01	-7.609172602824850173e+01	-7.609172603196465445e+01
2.890566770269911601e+01	-7.608989877715657713e+01	-7.608896954701667426e+01	-7.608982704625823601e+01	-7.608983733799446725e+01	-7.608986252252515214e+01	-7.608986599431955256e+01	-7.608986603205352139e+01
2.902661191902840088e+01	-7.608820547219727359e+01	-7.608763344612793844e+01	-7.608815189670910684e+01	-7.608815959671397877e+01	-7.608817123269481897e+01	-7.608817288343369967e+01	-7.608817297683816605e+01
2.914755613535768575e+01	-7.608669072002555822e+01	-7.608635681477493051e+01	-7.608664822724867349e+01	-7.608665366113326911e+01	-7.608665762479006389e+01	-7.608665818027043315e+01	-7.608665833785391897e+01
2.926850035168697062e+01	-7.608536396166680049e+01	-7.608517891921431442e+01	-7.608532709959195017e+01	-7.608533071404136194e+01	-7.608533129191633293e+01	-7.608533135759263644e+01	-7.608533157883591969e+01
2.938944456801625549e+01	-7.608423287194042928e+01	-7.608413273786869979e+01	-7.608419775157568665e+01	-7.608420001892879725e+01	-7.608420009689122310e+01	-7.608420012659198051e+01	-7.608420040526515038e+01
2.951038878434554036e+01	-7.608330357597026250e+01	-7.608324537576417868e+01	-7.608326774956404392e+01	-7.608326909922891446e+01	-7.608327036737604487e+01	-7.608327065058054473e+01	-7.608327097720942334e+01
2.963133300067482523e+01	-7.608258082989235049e+01	-7.608253842465084915e+01	-7.608254310957788391e+01	-7.608254388839678484e+01	-7.608254705596513645e+01	-7.608254772252722375e+01	-7.608254808607462394e+01
2.975227721700411010e+01	-7.608206816643563286e+01	-7.608202826240069783e+01	-7.608202839112283300e+01	-7.608202885105436053e+01	-7.608203386724366624e+01	-7.608203490745648878e+01	-7.608203529634563722e+01
2.987322143333339497e+01	-7.608176800624708846e+01	-7.608172628749505861e+01	-7.608172676680142388e+01	-7.608172707573403670e+01	-7.608173335376194757e+01	-7.608173465091859100e+01	-7.608173505355368604e+01
2.999416564966267984e+01	-7.608168173581066185e+01	-7.608163908596419844e+01	-7.608164006997255058e+01	-7.608164033982131969e+01	-7.608164698259255943e+01	-7.608164835467633225e+01	-7.608164875961658424e+01
3.011510986599196471e+01	-7.608180975265554480e+01	-7.608176852922456135e+01	-7.608176882199084901e+01	-7.608176914721936157e+01	-7.608177517372598686e+01	-7.608177642052368128e+01	-7.608177681646338897e+01
3.023605408232125313e+01	-7.608215147828261138e+01	-7.608211180201648460e+01	-7.608211223988959659e+01	-7.608211273907234329e+01	-7.608211731106069919e+01	-7.608211826280607681e+01	-7.608211863850442569e+01
3.035699829865053800e+01	-7.608270533893694676e+01	-7.608266136022993464e+01	-7.608266822475128777e+01	-7.608266907765201381e+01	-7.608267172621010843e+01	-7.608267228981108588e+01	-7.608267263411347869e+01
3.047794251497982287e+01	-7.608346871402812894e+01	-7.608340481892820151e+01	-7.608343333039198342e+01	-7.608343480325041241e+01	-7.608343565478817538e+01	-7.608343585376978524e+01	-7.608343615586409214e+01
3.059888673130910774e+01	-7.608443785169950502e+01	-7.608432477149128204e+01	-7.608440271136072397e+01	-7.608440516369839202e+01	-7.608440516430928824e+01	-7.608440516881773874e+01	-7.608440541887563313e+01
3.071983094763839262e+01	-7.608560775080607641e+01	-7.608539854160873972e+01	-7.608557004857306083e+01	-7.608557391595881825e+01	-7.608557505234725227e+01	-7.608557519593452412e+01	-7.608557538629018779e+01
3.084077516396767749e+01	-7.608697200841797326e+01	-7.608659787101410643e+01	-7.608692745014721481e+01	-7.608693319918862130e+01	-7.608693871320582502e+01	-7.608693949367692255e+01	-7.608693962068782923e+01
3.096171938029696236e+01	-7.608852263198956223e+01	-7.608788854752724262e+01	-7.608846532417913977e+01	-7.608847337877921291e+01	-7.608848797111006945e+01	-7.608849003350472628e+01	-7.608849010020333026e+01
3.108266359662624723e+01	-7.609024981557173817e+01	-7.608922998033386875e+01	-7.609017221927786068e+01	-7.609018286123189512e+01	-7.609021287790451993e+01	-7.609021697873757262e+01	-7.609021699831079388e+01
3.120360781295553210e+01	-7.609214168000109169e+01	-7.609057473271101912e+01	-7.609203462773966464e+01	-7.609204788039704681e+01	-7.609210147355950937e+01	-7.609210842678517395e+01	-7.609210842678542974e+01
3.132455202928481697e+01	-7.609418397797961120e+01	-7.609186802683971962e+01	-7.609403674535474238e+01	-7.609405225670225548e+01	-7.609413950856945519e+01	-7.609415011536390239e+01	-7.609415014235561614e+01
3.144549624561410184e+01	-7.609635976648453948e+01	-7.609304724122213770e+01	-7.609616018119854175e+01	-7.609617713262724692e+01	-7.609631012875763645e+01	-7.609632509509665965e+01	-7.609632521916235248e+01
3.156644046194338671e+01	-7.609864905122076095e+01	-7.609404142885964006e+01	-7.609838361067268409e+01	-7.609840069000532026e+01	-7.609859352531228183e+01	-7.609861337335431131e+01	-7.609861369153557575e+01
3.168738467827267158e+01	-7.610102841100410842e+01	-7.609477089404536798e+01	-7.610068236595763835e+01	-7.610069785783990426e+01	-7.610096655628304063e+01	-7.610099153758623913e+01	-7.610099217494767743e+01
3.180832889460195645e+01	-7.610347061430960025e+01	-7.609514687774336039e+01	-7.610302796063967889e+01	-7.610304002340622276e+01	-7.610340235059170766e+01	-7.610343237092968138e+01	-7.610343347757648758e+01
3.192927311093124132e+01	-7.610594424595063856e+01	-7.609507141627692306e+01	-7.610538755045260473e+01	-7.610539476453467955e+01	-7.610586991208448637e+01	-7.610590447874186282e+01	-7.610590622090565205e+01
3.205021732726052619e+01	-7.610841336923242295e+01	-7.609443745555574878e+01	-7.610772334098899705e+01	-7.610772562722395662e+01	-7.610833374951729979e+01	-7.610837195201953875e+01	-7.610837449542300703e+01
3.217116154358981106e+01	-7.611083725812746081e+01	-7.609312932320735001e+01	-7.610999196723297189e+01	-7.610999198012719091e+01	-7.611075356875038267e+01	-7.611079410260060740e+01	-7.611079758693462338e+01
3.229210575991909593e+01	-7.611317024515527407e+01	-7.609102368313554621e+01	-7.611214389015064796e+01	-7.611214898587358846e+01	-7.611308407575464230e+01	-7.611312531554757754e+01	-7.611312982028897522e+01
3.241304997624838080e+01	-7.611536174253470222e+01	-7.608799111997663545e+01	-7.611412288336401843e+01	-7.611414773841761416e+01	-7.611527495294092205e+01	-7.611531507605602087e+01	-7.611532058023894365e+01
3.253399419257766567e+01	-7.611735651583400397e+01	-7.608389852245545626e+01	-7.611586571832462766e+01	-7.611593562528811674e+01	-7.611727108608215531e+01	-7.611730824119746330e+01	-7.611731458321774824e+01
3.265493840890695054e+01	-7.611909528116393631e+01	-7.607861245114496285e+01	-7.611730219798683095e+01	-7.611745698310807029e+01	-7.611901313335266650e+01	-7.611904563992304418e+01	-7.611905248784901801e+01
3.277588262523623541e+01	-7.612051574841474633e+01	-7.607200368230422782e+01	-7.611835573303015678e+01	-7.611865412320082669e+01	-7.612043853978413210e+01	-7.612046509657915294e+01	-7.612047194417397122e+01
3.289682684156552028e+01	-7.612155420195763611e+01	-7.606395310780466446e+01	-7.611894469418513154e+01	-7.611946881007096977e+01	-7.612148310684504793e+01	-7.612150298131854242e+01	-7.612150918890441176e+01
3.301777105789480515e+01	-7.612214773355080411e+01	-7.605435913187598373e+01	-7.611898479840129994e+01	-7.611984427682635612e+01	-7.612208322399673932e+01	-7.612209639158045604e+01	-7.612210129220319743e+01
3.313871527422409002e+01	-7.612223721816798161e+01	-7.604314662659052715e+01	-7.611839278089405525e+01	-7.611972785460920932e+01	-7.612217885187099853e+01	-7.612218605697940177e+01	-7.612218914479285559e+01
3.325965949055337489e+01	-7.612177108638479694e+01	-7.603027737668554664e+01	-7.611709155229789303e+01	-7.611907427232128498e+01	-7.612171730887394006e+01	-7.612172002841353446e+01	-7.612172123549697744e+01
3.338060370688265976e+01	-7.612070987806384892e+01	-7.601576174863137680e+01	-7.611501692281512987e+01	-7.611784964043306445e+01	-7.612065784737245622e+01	-7.612065815240362099e+01	-7.612065820088434975e+01
3.350154792321194464e+01	-7.611903145546261840e+01	-7.599967105194227202e+01	-7.611212577989340389e+01	-7.611603605838803333e+01	-7.611897690501706393e+01	-7.611897723468150900e+01	-7.611897802362067011e+01
3.362249213954122951e+01	-7.611673660614272308e+01	-7.598214972671399892e+01	-7.610840532904526867e+01	-7.611363666881392476e+01	-7.611667377639359700e+01	-7.611667665638746882e+01	-7.611668161121471599e+01
3.374343635587051438e+01	-7.611385458249439750e+01	-7.596342611286311808e+01	-7.610388266235896992e+01	-7.611068081742195091e+01	-7.611377627131399493e+01	-7.611378402227430229e+01	-7.611379830641391209e+01
3.386438057219979925e+01	-7.611044792170139317e+01	-7.594382018267131684e+01	-7.609863354380453870e+01	-7.610722877075706094e+01	-7.611034572157471700e+01	-7.611036020650540479e+01	-7.611039068140998154e+01
3.398532478852908412e+01	-7.610661570442130142e+01	-7.592374633018695818e+01	-7.609278896178344098e+01	-7.610337522126862098e+01	-7.610648049876802190e+01	-7.610650295096019136e+01	-7.610655778419528872e+01
3.410626900485836899e+01	-7.610249430395025172e+01	-7.590370922010083632e+01	-7.608653779307947218e+01	-7.609925062457926970e+01	-7.610231706447935096e+01	-7.610234801949532368e+01	-7.610243588945905913e+01
3.422721322118765386e+01	-7.609825467645049457e+01	-7.588429093162295658e+01	-7.608012396101887020e+01	-7.609501934828296044e+01	-7.609802756329386852e+01	-7.609806689508360478e+01	-7.609819582517198455e+01
3.434815743751693873e+01	-7.609409551529114424e+01	-7.586612829930021462e+01	-7.607383685759671721e+01	-7.609087375728236680e+01	-7.609381316618717506e+01	-7.609386020490612168e+01	-7.609403616608054222e+01
3.446910165384622360e+01	-7.609023201852126306e+01	-7.584988049676913135e+01	-7.606799458848489337e+01	-7.608702378880838069e+01	-7.608989283247105107e+01	-7.608994652642506651e+01	-7.609017204828066383e+01
3.459004587017550847e+01	-7.608688074109140587e+01	-7.583618845588635793e+01	-7.606292074955310056e+01	-7.608368228754687834e+01	-7.608648787826108162e+01	-7.608654695833035930e+01	-7.608682005009067950e+01
3.471099008650479334e+01	-7.608424181285465693e+01	-7.582562943217170925e+01	-7.605891678352807617e+01	-7.608104728253252347e+01	-7.608380362242564843e+01	-7.608386673426308278e+01	-7.608418040731447718e+01
3.483193430283407821e+01	-7.608248056766710476e+01	-7.581867154362547012e+01	-7.605623320148677635e+01	-7.607928328785800431e+01	-7.608201023309966615e+01	-7.608207601694391542e+01	-7.608241860563073544e+01
3.495287851916337019e+01	-7.608171111201177439e+01	-7.581563398374838414e+01	-7.605504372854417738e+01	-7.607850432599410340e+01	-7.608122546483552640e+01	-7.608129258000607820e+01	-7.608164889109599471e+01
3.507382273549265506e+01	-7.608198436881238536e+01	-7.581665847393009017e+01	-7.605542643895353194e+01	-7.607876145467598406e+01	-7.608150202629882131e+01	-7.608156913288513579e+01	-7.608192225814043752e+01
3.519476695182193993e+01	-7.608328257802880046e+01	-7.582169623450634788e+01	-7.605735505341739611e+01	-7.608003700480728071e+01	-7.608282174116813223e+01	-7.608288746229135313e+01	-7.608322092100016221e+01
3.531571116815122480e+01	-7.608552120084000592e+01	-7.583051250080376349e+01	-7.606070191405500225e+01	-7.608224659129008671e+01	-7.608509754270438918e+01	-7.608516043575656340e+01	-7.608546022851571422e+01
3.543665538448050967e+01	-7.608855789896949773e+01	-7.584270787827479410e+01	-7.606525211334435710e+01	-7.608524852474366185e+01	-7.608818294534070503e+01	-7.608824150933720887e+01	-7.608849768907052180e+01
3.555759960080979454e+01	-7.609220706945222901e+01	-7.585775326660673556e+01	-7.607072634748146811e+01	-7.608885891967707948e+01	-7.609188733478870859e+01	-7.609194007322540187e+01	-7.609214756570861482e+01
3.567854381713907941e+01	-7.609625760267611838e+01	-7.587503327740118664e+01	-7.607680876043187368e+01	-7.609286991608804840e+01	-7.609599454655615602e+01	-7.609604009137380842e+01	-7.609619868362740647e+01
3.579948803346836428e+01	-7.610049126265488439e+01	-7.589389236760609947e+01	-7.608317560781702582e+01	-7.609706819522233445e+01	-7.610028194288545933e+01	-7.610031922728484233e+01	-7.610043283001016334e+01
3.592043224979764915e+01	-7.610469935613437542e+01	-7.591367832406135108e+01	-7.608952099470204189e+01	-7.610125135076737024e+01	-7.610453753065792171e+01	-7.610456598062091871e+01	-7.610464140805947864e+01
3.604137646612693402e+01	-7.610869601022724851e+01	-7.593377899000785192e+01	-7.609557699386782303e+01	-7.610524047411736603e+01	-7.610857340477214450e+01	-7.610859310665418320e+01	-7.610863867446725806e+01
3.616232068245621889e+01	-7.611232719782597655e+01	-7.595364979817821904e+01	-7.610112678227454808e+01	-7.610888825083623033e+01	-7.611223469772806993e+01	-7.611224649710860035e+01	-7.611227071565767233e+01
