# Supplementary material for: Interpolating numerically exact many-body wave functions for accelerated molecular dynamics
Source: Nat Commun. 2025 Feb 26;16:2005. doi: 10.1038/s41467-025-57134-9 (PMC11865551; doi:10.1038/s41467-025-57134-9)
Supplement: Supplementary file 3 — Source data [file 41467_2025_57134_MOESM3_ESM.zip › Source Data/fig_4/H2O_energies_cc_pVDZ.txt]

# Time (fs)	Energy exact	Energy predicted (N=1)	Energy predicted (N=2)	Energy predicted (N=3)	Energy predicted (N=4)	Energy predicted (N=5)	Energy predicted (N=6)	Energy predicted (N=7)	Energy predicted (N=8)	Energy predicted (N=9)
0.000000000000000000e+00	-7.599710509281300119e+01	-7.599710509281304383e+01	-7.599710515443959480e+01	-7.599715425332767893e+01	-7.599718035511230596e+01	-7.599720741728341977e+01	-7.599725813313308720e+01	-7.599738701862852963e+01	-7.599768974519049891e+01	-7.599789522888704596e+01
1.209442163292850092e-01	-7.599731633276792309e+01	-7.599731412381227358e+01	-7.599731468520651845e+01	-7.599736215961422658e+01	-7.599738945473984586e+01	-7.599741927370379813e+01	-7.599747062097601713e+01	-7.599759845484014420e+01	-7.599790135554992787e+01	-7.599810754756953202e+01
2.418884326585700184e-01	-7.599794889358797434e+01	-7.599792667692945258e+01	-7.599794072984170157e+01	-7.599798358418878763e+01	-7.599801465872937456e+01	-7.599805354459098794e+01	-7.599810679933531787e+01	-7.599823153120846086e+01	-7.599853497213278786e+01	-7.599874321542063171e+01
3.628326489878549999e-01	-7.599899925168467973e+01	-7.599889871544493758e+01	-7.599897564289470608e+01	-7.599901159826461594e+01	-7.599904966130570472e+01	-7.599910630580049542e+01	-7.599916278047240326e+01	-7.599928251537171775e+01	-7.599958691661255727e+01	-7.599979832978483785e+01
4.837768653171400368e-01	-7.600046137866630147e+01	-7.600015545308424691e+01	-7.600040666815500856e+01	-7.600043449872561041e+01	-7.600048388211003214e+01	-7.600057091815759236e+01	-7.600063197478512222e+01	-7.600074506569828259e+01	-7.600105093979966853e+01	-7.600126625823703819e+01
6.047210816464250183e-01	-7.600232650467106055e+01	-7.600158926264654724e+01	-7.600221589698031721e+01	-7.600223556848946771e+01	-7.600230235864518136e+01	-7.600243787143335794e+01	-7.600250491672930764e+01	-7.600261004115770902e+01	-7.600291803502960875e+01	-7.600313744259941018e+01
7.256652979757099997e-01	-7.600458278114717814e+01	-7.600305674576675585e+01	-7.600438016307934674e+01	-7.600439272784375078e+01	-7.600448559267566395e+01	-7.600469455081400838e+01	-7.600476900339128861e+01	-7.600486521838263343e+01	-7.600517616002444754e+01	-7.600539911694946227e+01
8.466095143049950922e-01	-7.600721483773969567e+01	-7.600437497417001964e+01	-7.600687081532900891e+01	-7.600687806548789638e+01	-7.600700934732157066e+01	-7.600732491124486501e+01	-7.600740812898469301e+01	-7.600749490034239386e+01	-7.600780985146123214e+01	-7.600803493253575027e+01
9.675537306342800736e-01	-7.601020322734413526e+01	-7.600531693513656251e+01	-7.600965327695236340e+01	-7.600965723820543474e+01	-7.600984439027993744e+01	-7.601030904179987147e+01	-7.601040219570019474e+01	-7.601047939872350412e+01	-7.601079971403549962e+01	-7.601102448131241829e+01
1.088497946963564944e+00	-7.601352375370861125e+01	-7.600560625304991902e+01	-7.601268625432653891e+01	-7.601268873208364596e+01	-7.601295617701052265e+01	-7.601362260017533856e+01	-7.601372648087685491e+01	-7.601379437219270585e+01	-7.601412176565804657e+01	-7.601434270986540298e+01
1.209442163292850037e+00	-7.601714667773568124e+01	-7.600491132081775447e+01	-7.601592040129330030e+01	-7.601592298800728997e+01	-7.601630446563669352e+01	-7.601723609713525320e+01	-7.601735084379616580e+01	-7.601741000645203883e+01	-7.601774662370905844e+01	-7.601795921613289408e+01
1.330386379622135129e+00	-7.602103580255499082e+01	-7.600283906667053202e+01	-7.601929617821427598e+01	-7.601930141228712046e+01	-7.601984285251262463e+01	-7.602111401298517990e+01	-7.602123876433519456e+01	-7.602129003097039117e+01	-7.602163852560120461e+01	-7.602183742443305903e+01
1.451330595951419999e+00	-7.602514744450799355e+01	-7.599892871102851188e+01	-7.602274057863044732e+01	-7.602275532212198073e+01	-7.602351821348045746e+01	-7.602521373346773714e+01	-7.602534622209597615e+01	-7.602539058306139452e+01	-7.602575419148838876e+01	-7.602593363948129479e+01
1.572274812280705092e+00	-7.602942930872106331e+01	-7.599264604243498411e+01	-7.602616234990313160e+01	-7.602620491656170998e+01	-7.602727003035658981e+01	-7.602948430113161749e+01	-7.602962044991653556e+01	-7.602965895384298278e+01	-7.603004155912577744e+01	-7.603019598904296572e+01
1.693219028609990184e+00	-7.603381930510806797e+01	-7.598337896710934558e+01	-7.602944534103161800e+01	-7.602955841550392790e+01	-7.603102957488295033e+01	-7.603386498995624265e+01	-7.603399863009454407e+01	-7.603403228289668903e+01	-7.603443845066712470e+01	-7.603456327917416502e+01
1.814163244939275055e+00	-7.603824436987893876e+01	-7.597043536585287882e+01	-7.603243971989090255e+01	-7.603271156607328862e+01	-7.603471891404625183e+01	-7.603828372530156798e+01	-7.603840664337555211e+01	-7.603843630805236842e+01	-7.603887126775136096e+01	-7.603896380759360341e+01
1.935107461268560147e+00	-7.604261938276125932e+01	-7.595304461976385824e+01	-7.603495107413297660e+01	-7.603554776451827024e+01	-7.603824969453893345e+01	-7.604265538808427038e+01	-7.604275802494356640e+01	-7.604278432060253579e+01	-7.604325385204279542e+01	-7.604331421350079268e+01
2.056051677597845018e+00	-7.604684633599998733e+01	-7.593036452505606348e+01	-7.603672790459624764e+01	-7.603793906166193040e+01	-7.604152166855118367e+01	-7.604688006410970047e+01	-7.604695332058587098e+01	-7.604697651964433192e+01	-7.604748669023426544e+01	-7.604751848968564332e+01
2.176995893927129888e+00	-7.605081395231168528e+01	-7.590149567072978698e+01	-7.603744877048320916e+01	-7.603974828464991731e+01	-7.604442095471789287e+01	-7.605084133514895939e+01	-7.605088006056324446e+01	-7.605089999658571287e+01	-7.605145668257333114e+01	-7.605146734961152788e+01
2.297940110256415203e+00	-7.605439803028272649e+01	-7.586550563776417277e+01	-7.603671132299855628e+01	-7.604083239442357467e+01	-7.604681811464224950e+01	-7.605440477547510625e+01	-7.605441357118338885e+01	-7.605442960761119764e+01	-7.605503773178729432e+01	-7.605503823033603794e+01
2.418884326585700073e+00	-7.605746286553629432e+01	-7.582146549773672461e+01	-7.603402654158558960e+01	-7.604104700481254042e+01	-7.604856630482339597e+01	-7.605741694448408907e+01	-7.605741882449316904e+01	-7.605743000655711228e+01	-7.605809244796854784e+01	-7.605809631834412698e+01
2.539828542914984943e+00	-7.605986416200227040e+01	-7.576850090745378452e+01	-7.602882242095444099e+01	-7.604025175745138654e+01	-7.604950007398380762e+01	-7.605970538541140513e+01	-7.605975349711283684e+01	-7.605975911507033516e+01	-7.606047530914941035e+01	-7.606049709507337298e+01
2.660772759244270258e+00	-7.606145388535809104e+01	-7.570585944716644633e+01	-7.602046180719307245e+01	-7.603831608291692135e+01	-7.604943583084610736e+01	-7.606108047011011308e+01	-7.606127239578023591e+01	-7.606127330353068317e+01	-7.606203766572014047e+01	-7.606209098072304187e+01
2.781716975573555128e+00	-7.606208749352450127e+01	-7.563299455559300100e+01	-7.600827867604731125e+01	-7.603512494661646315e+01	-7.604817555833368203e+01	-7.606134033980677600e+01	-7.606183344090048593e+01	-7.606183454050628256e+01	-7.606263500925695098e+01	-7.606273065785937604e+01
2.902661191902839999e+00	-7.606163387310053281e+01	-7.554966433266899628e+01	-7.599163558564617915e+01	-7.603058464017567530e+01	-7.604551584206033965e+01	-7.606028056202657694e+01	-7.606130549659489759e+01	-7.606131971984703455e+01	-7.606213689071839212e+01	-7.606228151531556136e+01
3.023605408232125313e+00	-7.605998807794399852e+01	-7.545604057292928246e+01	-7.597000219911778629e+01	-7.602462956676940564e+01	-7.604126443359436394e+01	-7.605771022313966512e+01	-7.605957846708345471e+01	-7.605963225094961899e+01	-7.606043968469329286e+01	-7.606063530604949108e+01
3.144549624561410184e+00	-7.605708657091255986e+01	-7.535281980898692211e+01	-7.594305080234465777e+01	-7.601723202046505889e+01	-7.603526601975215726e+01	-7.605347569337082803e+01	-7.605657614154880264e+01	-7.605671574305785043e+01	-7.605748196650678494e+01	-7.605772653288993013e+01
3.265493840890695054e+00	-7.605292408982325014e+01	-7.524132429144616196e+01	-7.591076008398515285e+01	-7.600841753826158254e+01	-7.602743730277369139e+01	-7.604749195974730469e+01	-7.605227208154207119e+01	-7.605256917995728827e+01	-7.605326156064924703e+01	-7.605355030351448420e+01
3.386438057219980369e+00	-7.604757050582571765e+01	-7.512357738278357999e+01	-7.587351383469517430e+01	-7.599828765058727242e+01	-7.601780884063133215e+01	-7.603977915794646947e+01	-7.604670819015524330e+01	-7.604726235366339893e+01	-7.604785241027569498e+01	-7.604817955390724649e+01
3.507382273549265239e+00	-7.604118519259667153e+01	-7.500233567112096011e+01	-7.583217762038867704e+01	-7.598704915475423149e+01	-7.600656770512921412e+01	-7.603049906194587493e+01	-7.604001433404712884e+01	-7.604094954717294286e+01	-7.604141851917950135e+01	-7.604177881472426748e+01
3.628326489878550110e+00	-7.603402564936953922e+01	-7.488106014465292048e+01	-7.578813494885326918e+01	-7.597504461568267686e+01	-7.599409172626197062e+01	-7.601998355429415710e+01	-7.603242558415907126e+01	-7.603387863609879105e+01	-7.603422161131297230e+01	-7.603461128179642969e+01
3.749270706207834980e+00	-7.602644670027109441e+01	-7.476381183085366899e+01	-7.574326596201427719e+01	-7.596277407420022598e+01	-7.598096409426756281e+01	-7.600874553238415388e+01	-7.602429174483351915e+01	-7.602639211393508845e+01	-7.602661908150811598e+01	-7.602703599852617344e+01
3.870214922537120295e+00	-7.601888689344855266e+01	-7.465506397018286577e+01	-7.569985694683899169e+01	-7.595089520674189032e+01	-7.596795761166715977e+01	-7.599746333036172530e+01	-7.601607270805699557e+01	-7.601891636458790913e+01	-7.601904941378457181e+01	-7.601949256921886899e+01
3.991159138866405165e+00	-7.601184006664995252e+01	-7.455943322840788312e+01	-7.566043814710884874e+01	-7.594019063345243126e+01	-7.595598176735056484e+01	-7.598693320345222446e+01	-7.600831386572866677e+01	-7.601193628236610778e+01	-7.601200359739574708e+01	-7.601247211054104014e+01
4.112103355195690035e+00	-7.600581262867670773e+01	-7.448134611107424519e+01	-7.562755984000440890e+01	-7.593149764986516459e+01	-7.594599305938676537e+01	-7.597799067288207198e+01	-7.600159913038575610e+01	-7.600595454583427113e+01	-7.600598324949449136e+01	-7.600647524651138554e+01
4.233047571524974906e+00	-7.600127057158528032e+01	-7.442467188208881623e+01	-7.560353061354062731e+01	-7.592560624193384911e+01	-7.593887845660012204e+01	-7.597140953989745071e+01	-7.599648492776384501e+01	-7.600143857406509085e+01	-7.600144912040587997e+01	-7.600196084574039901e+01
4.353991787854259776e+00	-7.599858382576417171e+01	-7.439236657503555250e+01	-7.559015409993207868e+01	-7.592314267656796289e+01	-7.593533112126830531e+01	-7.596779509422735543e+01	-7.599342535177250113e+01	-7.599876267816463837e+01	-7.599876695244373082e+01	-7.599929241189263962e+01
4.474936004183545535e+00	-7.599797795381098808e+01	-7.438617957509804057e+01	-7.558850704620994065e+01	-7.592446396805721065e+01	-7.593574326520383977e+01	-7.596749275174211391e+01	-7.599270389653143809e+01	-7.599815647943984231e+01	-7.599816018365707748e+01	-7.599869146157811883e+01
4.595880220512830405e+00	-7.599950311829259419e+01	-7.440647057591056068e+01	-7.559879898397088027e+01	-7.592958937649044060e+01	-7.594014038313440551e+01	-7.597053264003244522e+01	-7.599438810850020332e+01	-7.599967130979601393e+01	-7.599967929927211685e+01	-7.600020746246326553e+01
4.716824436842115276e+00	-7.600302721478105639e+01	-7.445216906416249003e+01	-7.562034076893590395e+01	-7.593818743064716159e+01	-7.594817309549497963e+01	-7.597662368407898725e+01	-7.599831887177074918e+01	-7.600317294973586968e+01	-7.600319485117231011e+01	-7.600371113398625766e+01
4.837768653171400146e+00	-7.600825472106879488e+01	-7.452088384489218242e+01	-7.565162851072769001e+01	-7.594962281522550995e+01	-7.595916932141101086e+01	-7.598519916124413953e+01	-7.600413704433306350e+01	-7.600836247138236956e+01	-7.600841580420832599e+01	-7.600891266780193689e+01
4.958712869500685017e+00	-7.601476693453618338e+01	-7.460914331106168618e+01	-7.569052673841576961e+01	-7.596305168264632357e+01	-7.597223484393049375e+01	-7.599550323436167787e+01	-7.601134015295301083e+01	-7.601481965842120303e+01	-7.601492885164654467e+01	-7.601540057782683846e+01
5.079657085829969887e+00	-7.602207487674404263e+01	-7.471272594788985089e+01	-7.573451670139947112e+01	-7.597754213136431645e+01	-7.598637947514512803e+01	-7.600669885985331575e+01	-7.601935470228349345e+01	-7.602205841085026350e+01	-7.602224998497716513e+01	-7.602269266569281569e+01
5.200601302159255646e+00	-7.602967454622873333e+01	-7.482703018419357477e+01	-7.578096706478852695e+01	-7.599219254216103536e+01	-7.600064227723088095e+01	-7.601797446771551847e+01	-7.602760777203565112e+01	-7.602958242154642221e+01	-7.602987828404259574e+01	-7.603028930155460330e+01
5.321545518488540516e+00	-7.603709546716167722e+01	-7.494743400966396507e+01	-7.582738582293916352e+01	-7.600622472623754788e+01	-7.601419301847288068e+01	-7.602863014585693691e+01	-7.603558485632754582e+01	-7.603693192142546309e+01	-7.603734343249642791e+01	-7.603772069496771735e+01
5.442489734817825386e+00	-7.604393663119044788e+01	-7.506960486716299386e+01	-7.587162167764500964e+01	-7.601903890220928872e+01	-7.602639598694250367e+01	-7.603813172932005671e+01	-7.604286714616944209e+01	-7.604371661489822998e+01	-7.604424157107882820e+01	-7.604458282746347209e+01
5.563433951147110257e+00	-7.604988763034222643e+01	-7.518973474284142355e+01	-7.591199654823667231e+01	-7.603022927119769747e+01	-7.603683294697037809e+01	-7.604613020103043652e+01	-7.604914782599519185e+01	-7.604963403286727441e+01	-7.605025736224597210e+01	-7.605055987366731074e+01
5.684378167476395127e+00	-7.605473584915260687e+01	-7.530469015434285041e+01	-7.594736463471535615e+01	-7.603956845977828038e+01	-7.604529115570234410e+01	-7.605245145551099029e+01	-7.605423137757615848e+01	-7.605447521758046037e+01	-7.605517271677464919e+01	-7.605543343630159825e+01
5.805322383805679998e+00	-7.605836256181896715e+01	-7.541207933660523111e+01	-7.597710496013930026e+01	-7.604697392469689987e+01	-7.605172791815007827e+01	-7.605706611733047851e+01	-7.605802169939073565e+01	-7.605812079617888344e+01	-7.605886432547468701e+01	-7.605908056597921529e+01
5.926266600134964868e+00	-7.606073153168330236e+01	-7.551024812013267251e+01	-7.600106218863248841e+01	-7.605246922233629903e+01	-7.605622460515232319e+01	-7.606005032892844042e+01	-7.606050456944257121e+01	-7.606053060555515799e+01	-7.606129305334260948e+01	-7.606146344623897448e+01
6.047210816464250627e+00	-7.606187357926741299e+01	-7.559822143299788877e+01	-7.601945434479057440e+01	-7.605614931114936894e+01	-7.605894112000538598e+01	-7.606154682985118143e+01	-7.606172860824551663e+01	-7.606172966718190764e+01	-7.606248851990594062e+01	-7.606261394556383948e+01
6.168155032793535497e+00	-7.606186993198829782e+01	-7.567560923719041455e+01	-7.603276618547593557e+01	-7.605815411207164800e+01	-7.606007795693621176e+01	-7.606173244272933687e+01	-7.606178732174375057e+01	-7.606179280420083444e+01	-7.606253191174131700e+01	-7.606261606895225214e+01
6.289099249122820368e+00	-7.606083633963838508e+01	-7.574249465541039683e+01	-7.604164425871702804e+01	-7.605865045714135420e+01	-7.605984884497924270e+01	-7.606079457504087316e+01	-7.606080351911350590e+01	-7.606082965012170405e+01	-7.606153939851408552e+01	-7.606158879085948854e+01
6.410043465452105238e+00	-7.605890915858736889e+01	-7.579931898026713100e+01	-7.604680526950924957e+01	-7.605782033218042670e+01	-7.605846369904220694e+01	-7.605891654429315452e+01	-7.605891654913200739e+01	-7.605897124496422634e+01	-7.605964766916821418e+01	-7.605967097697404711e+01
6.530987681781390108e+00	-7.605623398049834805e+01	-7.584677421452913393e+01	-7.604896441494585702e+01	-7.605585288695517932e+01	-7.605611972527890430e+01	-7.605626990507334995e+01	-7.605627232146927952e+01	-7.605635888862147453e+01	-7.605700229476623520e+01	-7.605700929334491889e+01
6.651931898110674979e+00	-7.605295693009122715e+01	-7.588570968149170426e+01	-7.604878580086510453e+01	-7.605293833022675187e+01	-7.605299796435258486e+01	-7.605301145288414943e+01	-7.605301585370571615e+01	-7.605313547763338988e+01	-7.605374901091413165e+01	-7.605374931546745643e+01
6.772876114439960737e+00	-7.604921846133311192e+01	-7.591705570476260334e+01	-7.604685352844342106e+01	-7.604926276428290066e+01	-7.604926287125600481e+01	-7.604928284369580638e+01	-7.604928600072096856e+01	-7.604943923009129492e+01	-7.605002764106210122e+01	-7.605002957337525515e+01
6.893820330769245608e+00	-7.604514931121437371e+01	-7.594176470123659328e+01	-7.604365980877179254e+01	-7.604500374156540943e+01	-7.604506323059138140e+01	-7.604521137359373029e+01	-7.604521200599532449e+01	-7.604539950999674147e+01	-7.604596821587705335e+01	-7.604597801272993252e+01
7.014764547098530478e+00	-7.604086819524199825e+01	-7.596076830378402178e+01	-7.603960549024216675e+01	-7.604032668231232606e+01	-7.604053342218696798e+01	-7.604091108357512496e+01	-7.604091152411839971e+01	-7.604113437473922943e+01	-7.604168881225575660e+01	-7.604171027454964360e+01
7.135708763427815349e+00	-7.603648079386110226e+01	-7.597494820360905976e+01	-7.603500842023716189e+01	-7.603538234031739762e+01	-7.603579459474431701e+01	-7.603648382151919805e+01	-7.603648978431094463e+01	-7.603674945447468758e+01	-7.603729467337321068e+01	-7.603732923638973773e+01
7.256652979757100219e+00	-7.603207981483581079e+01	-7.598511807401804674e+01	-7.603011575829866331e+01	-7.603030538808729943e+01	-7.603095563266023760e+01	-7.603202016914757166e+01	-7.603203959245077215e+01	-7.603233780006563336e+01	-7.603287823476945562e+01	-7.603292535664915874e+01
7.377597196086385090e+00	-7.602774540237385281e+01	-7.599201400119507355e+01	-7.602511735930654879e+01	-7.602521404039758579e+01	-7.602611395269593686e+01	-7.602760026311774766e+01	-7.602764190431149416e+01	-7.602798038560334248e+01	-7.602851974932326584e+01	-7.602857747829293089e+01
7.498541412415669960e+00	-7.602354617576929741e+01	-7.599629113135780756e+01	-7.602015836964018547e+01	-7.602021052075721741e+01	-7.602135620745517031e+01	-7.602329456569387389e+01	-7.602336674495685997e+01	-7.602374700919328632e+01	-7.602428826784162652e+01	-7.602435385327767392e+01
7.619485628744955719e+00	-7.601954032209020795e+01	-7.599852462219956806e+01	-7.601535004875564994e+01	-7.601538212281697326e+01	-7.601675895875361277e+01	-7.601916462346831338e+01	-7.601927429575695783e+01	-7.601969739385283731e+01	-7.602024278976664107e+01	-7.602031323310595212e+01
7.740429845074240589e+00	-7.601577677152215529e+01	-7.599921337898194906e+01	-7.601077846668675875e+01	-7.601080262127373999e+01	-7.601238935376895256e+01	-7.601526382570722262e+01	-7.601541601719011965e+01	-7.601588234431810065e+01	-7.601643344961351545e+01	-7.601650593249132726e+01
7.861374061403525459e+00	-7.601229634528753820e+01	-7.599878541625324146e+01	-7.600651113372879308e+01	-7.600653382463113417e+01	-7.600830580977716977e+01	-7.601163815310016503e+01	-7.601183571838407715e+01	-7.601234486239866328e+01	-7.601290264855830969e+01	-7.601297481494188446e+01
7.982318277732810330e+00	-7.600913282614538957e+01	-7.599760399365719366e+01	-7.600260183348834175e+01	-7.600262711515671299e+01	-7.600455869607174009e+01	-7.600832689738562920e+01	-7.600857052028189287e+01	-7.600912116169872945e+01	-7.600968607641449637e+01	-7.600975617580384380e+01
8.103262494062095200e+00	-7.600631392372056894e+01	-7.599597392280806218e+01	-7.599909401042049240e+01	-7.599912487463393518e+01	-7.600119099415233848e+01	-7.600536333091906727e+01	-7.600565168699026231e+01	-7.600624155165009199e+01	-7.600681359686714700e+01	-7.600688051440133108e+01
8.224206710391380071e+00	-7.600386212199647673e+01	-7.599414763464224620e+01	-7.599602306021058951e+01	-7.599606173955028510e+01	-7.599823891666001430e+01	-7.600277530925025360e+01	-7.600310531932039737e+01	-7.600373118141820328e+01	-7.600430998854137954e+01	-7.600437319588019136e+01
8.345150926720664941e+00	-7.600179540572473513e+01	-7.599233074008400024e+01	-7.599341782628926012e+01	-7.599346566291545457e+01	-7.599573246869900345e+01	-7.600058579589700969e+01	-7.600095291677793341e+01	-7.600161064754297513e+01	-7.600219554726633930e+01	-7.600225500798862299e+01
8.466095143049949812e+00	-7.600012786795043951e+01	-7.599068691979793755e+01	-7.599130154544489812e+01	-7.599135878207718520e+01	-7.599369593970349968e+01	-7.599881330447479399e+01	-7.599921182079273763e+01	-7.599989647663599612e+01	-7.600048656209732201e+01	-7.600054261995150284e+01
8.587039359379234682e+00	-7.599887020355424738e+01	-7.598934204963370576e+01	-7.598969242562993998e+01	-7.598975810454169277e+01	-7.599214831835978146e+01	-7.599747225798940065e+01	-7.599789555438449895e+01	-7.599860149763115658e+01	-7.599919568055693730e+01	-7.599924895085685250e+01
8.707983575708519552e+00	-7.599803009464234549e+01	-7.598838751458285401e+01	-7.598860398717438613e+01	-7.598867602927829523e+01	-7.599110362655156337e+01	-7.599657326800897295e+01	-7.599701407311638945e+01	-7.599773511829313577e+01	-7.599833217861834100e+01	-7.599838345449411747e+01
8.828927792037806199e+00	-7.599761249337278457e+01	-7.598788269203592449e+01	-7.598804525711054225e+01	-7.598812072155949693e+01	-7.599057117064167244e+01	-7.599612333772446959e+01	-7.599657394020312040e+01	-7.599730351904369741e+01	-7.599790214910720465e+01	-7.599795232646324905e+01
8.949872008367091070e+00	-7.599761980686467666e+01	-7.598785660001540521e+01	-7.598802087460667565e+01	-7.598809635683308272e+01	-7.599055570970473639e+01	-7.599612599287441128e+01	-7.599657843577091398e+01	-7.599730977443859103e+01	-7.599790861931819563e+01	-7.599795863803927887e+01
9.070816224696375940e+00	-7.599805198746493318e+01	-7.598830871207302096e+01	-7.598853114164657541e+01	-7.598860324474685513e+01	-7.599105754080601116e+01	-7.599658134353096273e+01	-7.599702760698485804e+01	-7.599775390933234576e+01	-7.599835160516406063e+01	-7.599840239984708035e+01
9.191760441025660811e+00	-7.599890653003635066e+01	-7.598920894111003577e+01	-7.598957203455076126e+01	-7.598963783912202530e+01	-7.599207250136589664e+01	-7.599748607819540780e+01	-7.599791826235724557e+01	-7.599863289324856908e+01	-7.599922810554292596e+01	-7.599928055681988326e+01
9.312704657354945681e+00	-7.600017837621874150e+01	-7.599049679237867849e+01	-7.599113517598738099e+01	-7.599119263392634593e+01	-7.599359188830577239e+01	-7.599883338982216685e+01	-7.599924391011302305e+01	-7.599994057285502436e+01	-7.600053203681747505e+01	-7.600058691438628955e+01
9.433648873684230551e+00	-7.600185972392137046e+01	-7.599207968402097890e+01	-7.599320775107239001e+01	-7.599325593956858427e+01	-7.599560229334448991e+01	-7.600061283159875813e+01	-7.600099463709287306e+01	-7.600166753887080517e+01	-7.600225410358962108e+01	-7.600231199430982088e+01
9.554593090013515422e+00	-7.600393973869037723e+01	-7.599383043430913176e+01	-7.599577233225684836e+01	-7.599581152849492582e+01	-7.599808535376183727e+01	-7.600281009883812544e+01	-7.600315692135734480e+01	-7.600380092028595413e+01	-7.600438159835923102e+01	-7.600444281708303151e+01
9.675537306342800292e+00	-7.600640416225695617e+01	-7.599558392121092254e+01	-7.599880655327427803e+01	-7.599883813472054328e+01	-7.600101741848899906e+01	-7.600540673254768365e+01	-7.600571336855715288e+01	-7.600632409563789338e+01	-7.600689811935116325e+01	-7.600696260644258473e+01
9.796481522672085163e+00	-7.600923481264356951e+01	-7.599713293540210657e+01	-7.600228253991235761e+01	-7.600230878940431012e+01	-7.600436913078480927e+01	-7.600837974049139234e+01	-7.600864235950183456e+01	-7.600921630857183686e+01	-7.600978319308838138e+01	-7.600985041030712352e+01
9.917425739001370033e+00	-7.601240897003225427e+01	-7.599822327663150645e+01	-7.600616596290703342e+01	-7.600618997523210396e+01	-7.600810493130944678e+01	-7.601170113331723144e+01	-7.601191759470250986e+01	-7.601245217354711770e+01	-7.601301178675008430e+01	-7.601308063153710748e+01
1.003836995533065490e+01	-7.601589864357237047e+01	-7.599854819056830024e+01	-7.601041452539296017e+01	-7.601044058798565572e+01	-7.601218248921209408e+01	-7.601533737691461567e+01	-7.601550752171645797e+01	-7.601600105809951913e+01	-7.601655369568922538e+01	-7.601662246156536185e+01
1.015931417165993977e+01	-7.601966971714156784e+01	-7.599774231526656365e+01	-7.601497563672450042e+01	-7.601501070649223379e+01	-7.601655207374322742e+01	-7.601924876775899520e+01	-7.601937463394294525e+01	-7.601982633158407054e+01	-7.602037279479003473e+01	-7.602043921043487273e+01
1.028025838798922464e+01	-7.602368097765216248e+01	-7.599537541060902868e+01	-7.601978296408913138e+01	-7.601984019449679408e+01	-7.602115588419212600e+01	-7.602338874521441880e+01	-7.602347463642283287e+01	-7.602388447809747163e+01	-7.602442614981174529e+01	-7.602448752891896788e+01
1.040120260431851129e+01	-7.602788303915662027e+01	-7.599094628883379698e+01	-7.602475150952372474e+01	-7.602485719157972710e+01	-7.602592736013028230e+01	-7.602770316240321335e+01	-7.602775548664081384e+01	-7.602812408474551376e+01	-7.602866299790808569e+01	-7.602871652327246466e+01
1.052214682064779616e+01	-7.603221719144177371e+01	-7.598387755785680042e+01	-7.602977086057514100e+01	-7.602997659493881599e+01	-7.603079049456704297e+01	-7.603212954294539827e+01	-7.603215633763684878e+01	-7.603248473695958864e+01	-7.603302362623995236e+01	-7.603306677233877053e+01
1.064309103697708103e+01	-7.603661422453740215e+01	-7.597351203844691270e+01	-7.603469634910412367e+01	-7.603509868602004929e+01	-7.603565916642546085e+01	-7.603659635114162541e+01	-7.603660643774976791e+01	-7.603689588125190824e+01	-7.603743820492914551e+01	-7.603746927318134397e+01
1.076403525330636590e+01	-7.604099331746819246e+01	-7.595911202396581530e+01	-7.603933807730712147e+01	-7.604010810668171416e+01	-7.604043649272236394e+01	-7.604102229416221803e+01	-7.604102407594439228e+01	-7.604127575314683440e+01	-7.604182566588005443e+01	-7.604184436836700911e+01
1.088497946963565077e+01	-7.604526113336800108e+01	-7.593986291110903153e+01	-7.604344818823366836e+01	-7.604487342352004475e+01	-7.604501417443296418e+01	-7.604531565443508612e+01	-7.604531570257461226e+01	-7.604553051372877803e+01	-7.604609276191723666e+01	-7.604610075027511584e+01
1.100592368596493564e+01	-7.604931119646055038e+01	-7.591488312008962680e+01	-7.604670740935402762e+01	-7.604924751601227229e+01	-7.604927177948763983e+01	-7.604937362238675291e+01	-7.604937540000076979e+01	-7.604955379108865543e+01	-7.605013349096033437e+01	-7.605013469968679374e+01
1.112686790229422051e+01	-7.605302411523328487e+01	-7.588324259655689730e+01	-7.604871277730639179e+01	-7.605306896531047300e+01	-7.605307589047549754e+01	-7.605308157922341650e+01	-7.605308492241852036e+01	-7.605322688061518477e+01	-7.605382912734533818e+01	-7.605382980038795893e+01
1.124781211862350538e+01	-7.605626854259642755e+01	-7.584399246363446423e+01	-7.604896947813510621e+01	-7.605616450088614044e+01	-7.605627908047986807e+01	-7.605631229898240520e+01	-7.605631456657218337e+01	-7.605641991649082456e+01	-7.605704916659082926e+01	-7.605705747624422486e+01
1.136875633495279025e+01	-7.605890359981709992e+01	-7.579620844476589525e+01	-7.604689072697043173e+01	-7.605835240973598843e+01	-7.605871882447539178e+01	-7.605892514969339402e+01	-7.605892517326377344e+01	-7.605899437864376011e+01	-7.605965355915792259e+01	-7.605967881091321203e+01
1.148970055128207512e+01	-7.606078304663108725e+01	-7.573905033365687700e+01	-7.604181027859767994e+01	-7.605944670651511785e+01	-7.606021677012252269e+01	-7.606076563426884718e+01	-7.606077159379141506e+01	-7.606080733126819382e+01	-7.606149667417041371e+01	-7.606154820669357264e+01
1.161064476761136000e+01	-7.606176163278404090e+01	-7.567183883991523885e+01	-7.603301215369327792e+01	-7.605926193424031112e+01	-7.606057932052527804e+01	-7.606166606018837228e+01	-7.606170798513952036e+01	-7.606171777801023381e+01	-7.606243347246405051e+01	-7.606251947459912799e+01
1.173158898394064487e+01	-7.606170395862979206e+01	-7.559414938649713633e+01	-7.601978113986749008e+01	-7.605761885760452401e+01	-7.605960118232334821e+01	-7.606144872822297032e+01	-7.606159531609159785e+01	-7.606159543204148576e+01	-7.606232833410412297e+01	-7.606245486395472710e+01
1.185253320026992974e+01	-7.606049599306756193e+01	-7.550591975265461997e+01	-7.600147534407983585e+01	-7.605435207847730794e+01	-7.605707422039890275e+01	-7.605993362038405792e+01	-7.606031145184491038e+01	-7.606033199987561488e+01	-7.606106681135001679e+01	-7.606123727575818805e+01
1.197347741659921638e+01	-7.605805909421749789e+01	-7.540756489275877072e+01	-7.597761850754503143e+01	-7.604932156314373515e+01	-7.605280427180562697e+01	-7.605695282712864014e+01	-7.605776409080822020e+01	-7.605785474132875379e+01	-7.605857019338849057e+01	-7.605878542023650368e+01
1.209442163292850125e+01	-7.605436592256171480e+01	-7.530008813898611209e+01	-7.594800522188010916e+01	-7.604243069550219047e+01	-7.604663801832798242e+01	-7.605237346541655086e+01	-7.605390657594632842e+01	-7.605414160175439520e+01	-7.605481214139123836e+01	-7.605507098881889760e+01
1.221536584925778612e+01	-7.604945700894440108e+01	-7.518517396001627162e+01	-7.591280723259248475e+01	-7.603365296095589088e+01	-7.603850016951982127e+01	-7.604612924964821730e+01	-7.604875608628478290e+01	-7.604923666274372351e+01	-7.604983583383045698e+01	-7.605013610276336067e+01
1.233631006558707099e+01	-7.604345596338029623e+01	-7.506524442190323043e+01	-7.587266463983814901e+01	-7.602306701939717470e+01	-7.602843797750975341e+01	-7.603825813864918359e+01	-7.604241282062267260e+01	-7.604326408917494007e+01	-7.604376921079173712e+01	-7.604410853351394906e+01
1.245725428191635586e+01	-7.603658049253607487e+01	-7.494346052137612446e+01	-7.582874316972718987e+01	-7.601089571352187590e+01	-7.601666600414959873e+01	-7.602894005109811815e+01	-7.603507747376363568e+01	-7.603643821225600163e+01	-7.603683524819774675e+01	-7.603721165126511039e+01
1.257819849824564074e+01	-7.602914576112587497e+01	-7.482365156736237566e+01	-7.578273894114158793e+01	-7.599753957332445964e+01	-7.600360026989886819e+01	-7.601852550841182676e+01	-7.602706273818864702e+01	-7.602906691256534089e+01	-7.602935394057094243e+01	-7.602976590533775436e+01
1.269914271457492561e+01	-7.602155653473069208e+01	-7.471016139660702038e+01	-7.573681615413043744e+01	-7.598359172967128927e+01	-7.598986902931456200e+01	-7.600754452883619194e+01	-7.601879325426560285e+01	-7.602154516024089048e+01	-7.602173296561048232e+01	-7.602217898259817730e+01
1.282008693090421048e+01	-7.601428533945926347e+01	-7.460760961000859481e+01	-7.569347119698255710e+01	-7.596982117437646309e+01	-7.597628892336987860e+01	-7.599668635315342158e+01	-7.601078826517610310e+01	-7.601433575288871225e+01	-7.601444494952058051e+01	-7.601492273129191801e+01
1.294103114723349535e+01	-7.600783590136101964e+01	-7.452057880776860088e+01	-7.565532836137184347e+01	-7.595711640460955039e+01	-7.596380087555537841e+01	-7.598674522683111832e+01	-7.600362318693862562e+01	-7.600793551758242472e+01	-7.600799098423743771e+01	-7.600849662791438277e+01
1.306197536356278022e+01	-7.600269423305162775e+01	-7.445325367714175968e+01	-7.562488621056323268e+01	-7.594639121276657079e+01	-7.595336924848677995e+01	-7.597853506738366036e+01	-7.599787083972239543e+01	-7.600282799087349872e+01	-7.600285266931194883e+01	-7.600338010949897694e+01
1.318291957989206509e+01	-7.599927342597035818e+01	-7.440905210506414846e+01	-7.560424699714943131e+01	-7.593846618891160460e+01	-7.594585836576598581e+01	-7.597278473828609435e+01	-7.599402947841716127e+01	-7.599942769315484270e+01	-7.599943823583618041e+01	-7.599997926697696471e+01
1.330386379622134996e+01	-7.599786128395200535e+01	-7.439029822454105556e+01	-7.559487065432297470e+01	-7.593394938752027201e+01	-7.594190923805905413e+01	-7.597003311109939716e+01	-7.599245089167980893e+01	-7.599802533747961775e+01	-7.599803137939706232e+01	-7.599857634430526332e+01
1.342480801255063483e+01	-7.599858107152724074e+01	-7.439798803697846097e+01	-7.559739595972345683e+01	-7.593314349271285835e+01	-7.594184273002261421e+01	-7.597054615199711236e+01	-7.599328487876387328e+01	-7.599874562842718717e+01	-7.599875284741955284e+01	-7.599929183528678323e+01
1.354575222887992147e+01	-7.600137390861037545e+01	-7.443168725229614324e+01	-7.561156228921268507e+01	-7.593600231629748976e+01	-7.594561131313349733e+01	-7.597427499918764227e+01	-7.599645425434883350e+01	-7.600152796441382463e+01	-7.600154333558883479e+01	-7.600206751644975611e+01
1.366669644520920635e+01	-7.600600685494512732e+01	-7.448957934896561994e+01	-7.563624704484169570e+01	-7.594214730967962623e+01	-7.595281049403681095e+01	-7.598086475220878810e+01	-7.600166719519779690e+01	-7.600613515112839025e+01	-7.600617175063948139e+01	-7.600667440251615403e+01
1.378764066153849122e+01	-7.601210485060047972e+01	-7.456865500175869954e+01	-7.566961109570861765e+01	-7.595093891507933392e+01	-7.596274640745487261e+01	-7.598971133018758906e+01	-7.600846374065578459e+01	-7.601218796110808285e+01	-7.601226685248815329e+01	-7.601274375155074381e+01
1.390858487786777609e+01	-7.601919944019682873e+01	-7.466500973433520016e+01	-7.570932408658831037e+01	-7.596158363781444223e+01	-7.597454287818490570e+01	-7.600005249707351140e+01	-7.601628446759184499e+01	-7.601921697509740738e+01	-7.601936503308968440e+01	-7.601981411544181810e+01
1.402952909419706096e+01	-7.602678431974777595e+01	-7.477420157871654283e+01	-7.575282895339654488e+01	-7.597325044979203312e+01	-7.598726372769462500e+01	-7.601107262710164036e+01	-7.602454502761239041e+01	-7.602672004304579900e+01	-7.602696439094093250e+01	-7.602738484229206506e+01
1.415047331052634583e+01	-7.603436782455067089e+01	-7.489161741448324960e+01	-7.579760285463369485e+01	-7.598517139993063552e+01	-7.600002593706979326e+01	-7.602200046859317695e+01	-7.603270140665861732e+01	-7.603421455384541616e+01	-7.603457574024173482e+01	-7.603496683328927475e+01
1.427141752685563070e+01	-7.604151493654525495e+01	-7.501280392808929776e+01	-7.584137870807144566e+01	-7.599670960294173483e+01	-7.601208532562509390e+01	-7.603218410586001141e+01	-7.604029607697358983e+01	-7.604127732533780204e+01	-7.604176379815648090e+01	-7.604212385134503904e+01
1.439236174318491557e+01	-7.604787498819629832e+01	-7.513373256957405033e+01	-7.588230400922076058e+01	-7.600738931294331735e+01	-7.602288569894624004e+01	-7.604113505222862557e+01	-7.604698195626585289e+01	-7.604756933041863931e+01	-7.604817507636578000e+01	-7.604850087287204019e+01
1.451330595951420044e+01	-7.605319465279683300e+01	-7.525098300508722104e+01	-7.591902759426145053e+01	-7.601689330628514085e+01	-7.603207172560300364e+01	-7.604854125024817790e+01	-7.605252672643422329e+01	-7.605284604443153285e+01	-7.605355189792643955e+01	-7.605383879922445090e+01
1.463425017584348531e+01	-7.605731832256506664e+01	-7.536184312436668620e+01	-7.595071740863181731e+01	-7.602503920354297406e+01	-7.603947275273395690e+01	-7.605425473418998195e+01	-7.605680321776492292e+01	-7.605695626881231419e+01	-7.605773405601698300e+01	-7.605797686860080375e+01
1.475519439217277018e+01	-7.606017925549672043e+01	-7.546433397241295893e+01	-7.597702139563978108e+01	-7.603174761346924981e+01	-7.604506830170532794e+01	-7.605826288857093687e+01	-7.605977218087524250e+01	-7.605983299775988371e+01	-7.606065092436357133e+01	-7.606084534572933364e+01
1.487613860850205505e+01	-7.606178513256014639e+01	-7.555717450746018926e+01	-7.599798871688071245e+01	-7.603701208329454175e+01	-7.604894621141524169e+01	-7.606065262955918627e+01	-7.606146265110540128e+01	-7.606147972343998731e+01	-7.606230740419451308e+01	-7.606245165119852913e+01
1.499708282483133992e+01	-7.606220123050050574e+01	-7.563970401106293195e+01	-7.601396985961153518e+01	-7.604087602728708362e+01	-7.605126222964884164e+01	-7.606157513868105013e+01	-7.606195328539303091e+01	-7.606195496103454445e+01	-7.606276701980637256e+01	-7.606286313166975788e+01
1.511802704116062657e+01	-7.606153364312908138e+01	-7.571177987170580082e+01	-7.602551249946776579e+01	-7.604341736813668717e+01	-7.605220654049863072e+01	-7.606121602151701211e+01	-7.606135632001101499e+01	-7.606135700647560327e+01	-7.606213488095578157e+01	-7.606218926110628331e+01
1.523897125748991144e+01	-7.605991414701090036e+01	-7.577366617040544838e+01	-7.603326627644349855e+01	-7.604473895063159716e+01	-7.605197942022044799e+01	-7.605977295763403845e+01	-7.605980456901698972e+01	-7.605981018945206529e+01	-7.606054234668667391e+01	-7.606056534547224146e+01
1.535991547381919631e+01	-7.605748756928029763e+01	-7.582592496298477158e+01	-7.603790498139260023e+01	-7.604496207107885652e+01	-7.605077571407828430e+01	-7.605744075419377737e+01	-7.605744122717483435e+01	-7.605745325769119347e+01	-7.605813432631653370e+01	-7.605813896942242991e+01
1.548085969014848118e+01	-7.605440194686873667e+01	-7.586931826135042911e+01	-7.604006999849804060e+01	-7.604422107195446756e+01	-7.604877641376305064e+01	-7.605440248825112803e+01	-7.605441202552481172e+01	-7.605443007808338507e+01	-7.605505944777993932e+01	-7.605505965792627876e+01
1.560180390647776605e+01	-7.605080137805563822e+01	-7.590472513618651362e+01	-7.604033492661812943e+01	-7.604265801681223991e+01	-7.604614517521268624e+01	-7.605082502857432303e+01	-7.605085931709461988e+01	-7.605088256579790595e+01	-7.605146289131947412e+01	-7.605147165132453324e+01
1.572274812280705092e+01	-7.604682123751108236e+01	-7.593307548955408492e+01	-7.603918853209492568e+01	-7.604041735397640878e+01	-7.604302782184990406e+01	-7.604685737890045516e+01	-7.604691777803870423e+01	-7.604694561472722114e+01	-7.604748149453280348e+01	-7.604750934873540302e+01
1.584369233913633579e+01	-7.604258532075634491e+01	-7.595530001285885646e+01	-7.603703168900237586e+01	-7.603764094408437302e+01	-7.603955337518026170e+01	-7.604263067340491489e+01	-7.604271149796358031e+01	-7.604274374866308506e+01	-7.604324069696305344e+01	-7.604329483549138047e+01
1.596463655546562066e+01	-7.603820446681312717e+01	-7.597229460233496923e+01	-7.603418360575506085e+01	-7.603446390084511108e+01	-7.603583568241334945e+01	-7.603825906099761767e+01	-7.603835227072799796e+01	-7.603838919938415586e+01	-7.603885292563271037e+01	-7.603893691447937897e+01
1.608558077179490553e+01	-7.603377624558649472e+01	-7.598489689899349742e+01	-7.603089311463133981e+01	-7.603101153849692651e+01	-7.603197513282717068e+01	-7.603384102948905365e+01	-7.603393889419760399e+01	-7.603398112132759934e+01	-7.603441707464929777e+01	-7.603453114426832826e+01
1.620652498812419040e+01	-7.602938536277035553e+01	-7.599387247105217114e+01	-7.602735174435575516e+01	-7.602739749573426309e+01	-7.602806023432141558e+01	-7.602946092160135549e+01	-7.602955726996847829e+01	-7.602960566481917226e+01	-7.603001878055421514e+01	-7.603016049774572593e+01
1.632746920445347527e+01	-7.602510450511272211e+01	-7.599990829662064584e+01	-7.602370637123428310e+01	-7.602372291882176114e+01	-7.602416897871560764e+01	-7.602519050519978805e+01	-7.602528108412361973e+01	-7.602533665102406246e+01	-7.602573123787982468e+01	-7.602589636228056236e+01
1.644841342078276014e+01	-7.602099543065104115e+01	-7.600361149969243968e+01	-7.602007021432157785e+01	-7.602007647745797669e+01	-7.602036999752020563e+01	-7.602109051453247446e+01	-7.602117285838856731e+01	-7.602123662265712767e+01	-7.602161634002749224e+01	-7.602179969134986948e+01
1.656935763711204501e+01	-7.601711014928827126e+01	-7.600551164895107092e+01	-7.601653168245108816e+01	-7.601653495367348512e+01	-7.601672353536456228e+01	-7.601721210626899961e+01	-7.601728518774386600e+01	-7.601735808360839997e+01	-7.601772597200987036e+01	-7.601792218485046249e+01
1.669030185344132988e+01	-7.601349210522792532e+01	-7.600606528598777345e+01	-7.601316106907036385e+01	-7.601316416423989608e+01	-7.601328227125569015e+01	-7.601359819079907254e+01	-7.601366201918804677e+01	-7.601374478395592860e+01	-7.601410332342966569e+01	-7.601430742261923967e+01
1.681124606977061475e+01	-7.601017729746573082e+01	-7.600566167309570176e+01	-7.601001535859575142e+01	-7.601002002515491540e+01	-7.601009201296250239e+01	-7.601028461324160901e+01	-7.601033986884613114e+01	-7.601043294960109620e+01	-7.601078413011471469e+01	-7.601099190813215500e+01
1.693219028609989962e+01	-7.600719530357399378e+01	-7.600462902496165896e+01	-7.600714151465884072e+01	-7.600714962237486816e+01	-7.600719228382112647e+01	-7.600730117171160316e+01	-7.600734891414893468e+01	-7.600745239380759699e+01	-7.600779778812116660e+01	-7.600800600050030198e+01
1.705313450242918449e+01	-7.600457018888447180e+01	-7.600324070926538411e+01	-7.600457862627102656e+01	-7.600459220350731471e+01	-7.600461681645671774e+01	-7.600467247198284326e+01	-7.600471393018034405e+01	-7.600482747867806665e+01	-7.600516831238020643e+01	-7.600537472640685621e+01
1.717407871875846936e+01	-7.600232129446854401e+01	-7.600172107129938581e+01	-7.600235924092216067e+01	-7.600238004490145727e+01	-7.600239396461140018e+01	-7.600241862677295046e+01	-7.600245506294791653e+01	-7.600257791720110845e+01	-7.600291513331637816e+01	-7.600311847213096428e+01
1.729502293508775423e+01	-7.600046390417242037e+01	-7.600025066355581771e+01	-7.600051014698382801e+01	-7.600053917634929235e+01	-7.600054704203712674e+01	-7.600055581390095938e+01	-7.600058844759723797e+01	-7.600071942137962822e+01	-7.600105373859571500e+01	-7.600125356063513493e+01
1.741596715141703910e+01	-7.599900979473127904e+01	-7.599897075040634320e+01	-7.599905280092914950e+01	-7.599908996285408591e+01	-7.599909459579129134e+01	-7.599909671057214666e+01	-7.599912668784118353e+01	-7.599926421033083557e+01	-7.599959617488927677e+01	-7.599979272118159201e+01
1.753691136774632753e+01	-7.599796767463591607e+01	-7.599798701812723323e+01	-7.599800353726287483e+01	-7.599804755205035178e+01	-7.599805061997476230e+01	-7.599805082152023772e+01	-7.599807921590573301e+01	-7.599822139569104706e+01	-7.599855142760981153e+01	-7.599874545980105722e+01
1.765785558407561240e+01	-7.599734351768168494e+01	-7.599737245843108724e+01	-7.599737365371750286e+01	-7.599742219929407838e+01	-7.599742471479709138e+01	-7.599742471730789362e+01	-7.599745255173640146e+01	-7.599759726160601758e+01	-7.599792569624615624e+01	-7.599811833847647335e+01
1.777879980040489727e+01	-7.599714079646645359e+01	-7.599716941521892011e+01	-7.599716943073482867e+01	-7.599721948221265677e+01	-7.599722219478701390e+01	-7.599722219637989440e+01	-7.599725047742367678e+01	-7.599739545427242149e+01	-7.599772258049571860e+01	-7.599791516990995888e+01
1.789974401673418214e+01	-7.599736061988481595e+01	-7.599739079432293920e+01	-7.599739212039263236e+01	-7.599744041412482431e+01	-7.599744414899306832e+01	-7.599744438100123034e+01	-7.599747413876647784e+01	-7.599761709233438012e+01	-7.599794318861262354e+01	-7.599813713289172767e+01
1.802068823306346701e+01	-7.599800177711320259e+01	-7.599802043850985456e+01	-7.599803792299336180e+01	-7.599808146218485660e+01	-7.599808745510505048e+01	-7.599808975331043825e+01	-7.599812208118383694e+01	-7.599826080501820513e+01	-7.599858617492284907e+01	-7.599878281141751302e+01
1.814163244939275188e+01	-7.599906068884159538e+01	-7.599901266828804580e+01	-7.599909795671084112e+01	-7.599913447202698080e+01	-7.599914474858677238e+01	-7.599915413360989191e+01	-7.599919022218499265e+01	-7.599932270010678792e+01	-7.599964770862011676e+01	-7.599984815842826436e+01
1.826257666572203675e+01	-7.600053126473274290e+01	-7.600029098600805355e+01	-7.600055821424024316e+01	-7.600058649648821074e+01	-7.600060434710582058e+01	-7.600063059879732918e+01	-7.600067175748534964e+01	-7.600079625894161950e+01	-7.600112137101379517e+01	-7.600132638277071351e+01
1.838352088205132162e+01	-7.600240466435629116e+01	-7.600174593915784271e+01	-7.600239948761731057e+01	-7.600241952201341178e+01	-7.600245012974642123e+01	-7.600250933459679459e+01	-7.600255699276493715e+01	-7.600267215079716721e+01	-7.600299797351391362e+01	-7.600320775577489485e+01
1.850446509838060649e+01	-7.600466895730778560e+01	-7.600323214158058249e+01	-7.600459722551890707e+01	-7.600461008302123389e+01	-7.600466136964564612e+01	-7.600477741106550411e+01	-7.600483308819529782e+01	-7.600493795443695433e+01	-7.600526528404512305e+01	-7.600547933178130222e+01
1.862540931470989136e+01	-7.600730867702151272e+01	-7.600456446199228822e+01	-7.600712126362797960e+01	-7.600712875250141565e+01	-7.600721251775408405e+01	-7.600741846692326931e+01	-7.600748369860752973e+01	-7.600757777086433009e+01	-7.600790764573045522e+01	-7.600812457518998144e+01
1.874635353103917623e+01	-7.601030426218538594e+01	-7.600551341174407582e+01	-7.600993533529965873e+01	-7.600993949745863176e+01	-7.601007293429060496e+01	-7.601041228487224544e+01	-7.601048848918709666e+01	-7.601057170885481185e+01	-7.601090546911233048e+01	-7.601112288551728113e+01
1.886729774736846110e+01	-7.601363138001246966e+01	-7.600579980332678076e+01	-7.601299622470524753e+01	-7.601299889208537763e+01	-7.601320656302870304e+01	-7.601373423772541571e+01	-7.601382250593967171e+01	-7.601389522481024130e+01	-7.601423457892180124e+01	-7.601444901155514344e+01
1.898824196369774597e+01	-7.601726012742003036e+01	-7.600508881374811665e+01	-7.601625236740656533e+01	-7.601625519181354207e+01	-7.601657154156579566e+01	-7.601735458441086735e+01	-7.601745538332467333e+01	-7.601751830210730532e+01	-7.601786539964494693e+01	-7.601807234676248015e+01
1.910918618002703084e+01	-7.602115411017317115e+01	-7.600298367982581738e+01	-7.601964163714110612e+01	-7.601964729020433253e+01	-7.602011973785687360e+01	-7.602123759644088352e+01	-7.602135038028468728e+01	-7.602140446405577734e+01	-7.602176197238992472e+01	-7.602195610077009746e+01
1.923013039635631571e+01	-7.602526940724969506e+01	-7.599901938351611363e+01	-7.602308799213713542e+01	-7.602310361041597275e+01	-7.602379619897364194e+01	-7.602534049972877028e+01	-7.602546325234348501e+01	-7.602550963048992116e+01	-7.602588081033462686e+01	-7.602605634733234297e+01
1.935107461268560058e+01	-7.602955343941567889e+01	-7.599265686252167029e+01	-7.602649660941844445e+01	-7.602654102517790591e+01	-7.602753849164595579e+01	-7.602961222394567642e+01	-7.602974099310148404e+01	-7.602978085224160054e+01	-7.603016962249607502e+01	-7.603032095834181803e+01
1.947201882901488545e+01	-7.603394377847710928e+01	-7.598327851099938357e+01	-7.602974714505717202e+01	-7.602986395258389507e+01	-7.603127590523507706e+01	-7.603399196174632380e+01	-7.603412051372774272e+01	-7.603415499075978801e+01	-7.603456596602319451e+01	-7.603468844797748716e+01
1.959296304534417033e+01	-7.603836696328453115e+01	-7.597018601968173357e+01	-7.603268487145007271e+01	-7.603296383353315946e+01	-7.603492847698679213e+01	-7.603840755278724828e+01	-7.603852737215719060e+01	-7.603855745086315210e+01	-7.603899592474013502e+01	-7.603908677383049053e+01
1.971390726167345520e+01	-7.604273741419920896e+01	-7.595260193903493473e+01	-7.603510972053555861e+01	-7.603571924721970277e+01	-7.603840579011691148e+01	-7.604277372298744808e+01	-7.604287470987530639e+01	-7.604290112002249202e+01	-7.604337295374320149e+01	-7.604343217506286123e+01
1.983485147800274007e+01	-7.604695660408680169e+01	-7.592967671518560735e+01	-7.603676376413322657e+01	-7.603799694255496888e+01	-7.604160549634158883e+01	-7.604699023131720992e+01	-7.604706259540215285e+01	-7.604708571267218531e+01	-7.604759707314592276e+01	-7.604762817669133312e+01
1.995579569433202494e+01	-7.605091268549584527e+01	-7.590050330855805782e+01	-7.603731842205257863e+01	-7.603965402925759065e+01	-7.604441154386421431e+01	-7.605094001421487349e+01	-7.605097800001853159e+01	-7.605099775687529018e+01	-7.605155463531392002e+01	-7.605156495673193717e+01
2.007673991066130981e+01	-7.605448085530755975e+01	-7.586414179414771297e+01	-7.603636367501091797e+01	-7.604054145950871657e+01	-7.604669217955007809e+01	-7.605448749096242977e+01	-7.605449563463523077e+01	-7.605451148804820605e+01	-7.605511892849676769e+01	-7.605511936211328816e+01
2.019768412699059468e+01	-7.605752480800988735e+01	-7.581965645971412471e+01	-7.603340264292295103e+01	-7.604050873741007877e+01	-7.604829798089789961e+01	-7.605747733199908112e+01	-7.605747985566242164e+01	-7.605749092803058886e+01	-7.605815191804732933e+01	-7.605815596560424297e+01
2.031862834331987955e+01	-7.605989969447222165e+01	-7.576616772509271414e+01	-7.602785582203030401e+01	-7.603940956155501851e+01	-7.604906050053241984e+01	-7.605973422999629463e+01	-7.605978781359604568e+01	-7.605979342884108974e+01	-7.606050746891499159e+01	-7.606052966499997581e+01
2.043957255964916442e+01	-7.606145704022284804e+01	-7.570292053117312037e+01	-7.601907971090570015e+01	-7.603710794269129281e+01	-7.604879258860843549e+01	-7.606106456771344426e+01	-7.606127399645680498e+01	-7.606127495129756255e+01	-7.606203643842465567e+01	-7.606209040565633472e+01
2.056051677597844929e+01	-7.606205205922422863e+01	-7.562936951097245242e+01	-7.600640411939919261e+01	-7.603348440823195631e+01	-7.604729204453690272e+01	-7.606126131222353592e+01	-7.606179634414706925e+01	-7.606179732591934339e+01	-7.606259405671124796e+01	-7.606269060722735276e+01
2.068146099230773771e+01	-7.606155369202070915e+01	-7.554527911647483052e+01	-7.598919084395024015e+01	-7.602844236886815565e+01	-7.604435077355225303e+01	-7.606011385322983642e+01	-7.606122419917966226e+01	-7.606123768899536230e+01	-7.606204997209084695e+01	-7.606219573011759394e+01
2.080240520863702258e+01	-7.605985746254738444e+01	-7.545083390306854199e+01	-7.596691349031516438e+01	-7.602191560568243744e+01	-7.603977178794882263e+01	-7.605742459953505374e+01	-7.605944848964938387e+01	-7.605950016188593565e+01	-7.606030114659320418e+01	-7.606049806562738524e+01
2.092334942496630745e+01	-7.605690084897855741e+01	-7.534675053249102916e+01	-7.593925418433485675e+01	-7.601387886774475078e+01	-7.603339581424604887e+01	-7.605303362831482161e+01	-7.605639461199756113e+01	-7.605652959307273875e+01	-7.605728735412299102e+01	-7.605753324943269433e+01
2.104429364129559232e+01	-7.605268027707771239e+01	-7.523437916892039823e+01	-7.590620819622652959e+01	-7.600436410324562075e+01	-7.602513761731788122e+01	-7.604685126330723222e+01	-7.605203831074480547e+01	-7.605232676063693020e+01	-7.605300832367724695e+01	-7.605329822173656851e+01
2.116523785762487719e+01	-7.604726808085615630e+01	-7.511577850204669460e+01	-7.586818287136915728e+01	-7.599348402234387834e+01	-7.601502936430900093e+01	-7.603889608335683192e+01	-7.604642421384542672e+01	-7.604696381761986856e+01	-7.604754065961806475e+01	-7.604786851257389912e+01
2.128618207395416206e+01	-7.604082691222330936e+01	-7.499374651715547202e+01	-7.582607368834607087e+01	-7.598146190806602362e+01	-7.600326480939615692e+01	-7.602933287175426358e+01	-7.603968541388600499e+01	-7.604059798455548957e+01	-7.604105176919668452e+01	-7.604141200323851990e+01
2.140712629028344693e+01	-7.603361829457175247e+01	-7.487178927148779906e+01	-7.578129881871765861e+01	-7.596866212031724785e+01	-7.599023467576463986e+01	-7.601850219023438626e+01	-7.603206065252577162e+01	-7.603348065082388985e+01	-7.603380741468237147e+01	-7.603419589687619862e+01
2.152807050661273180e+01	-7.602600159290047088e+01	-7.475401313877578957e+01	-7.573577521803180446e+01	-7.595561103655126090e+01	-7.597654158807397096e+01	-7.600693167149424312e+01	-7.602390372154921749e+01	-7.602595833835093231e+01	-7.602616942861058646e+01	-7.602658367352836422e+01
2.164901472294201668e+01	-7.601841999057928945e+01	-7.464493281195859709e+01	-7.569182471658461964e+01	-7.594299555814906455e+01	-7.596298352847747992e+01	-7.599531982226503146e+01	-7.601567852325764818e+01	-7.601846175955279250e+01	-7.601858073430271645e+01	-7.601901941685819963e+01
2.176995893927130155e+01	-7.601137144746815011e+01	-7.454919796779797991e+01	-7.565200796128513616e+01	-7.593162797422054666e+01	-7.595049889076325655e+01	-7.598448677236315518e+01	-7.600793394371625311e+01	-7.601147997859257543e+01	-7.601153619160628239e+01	-7.601199820969556242e+01
2.189090315560058642e+01	-7.600536525957666356e+01	-7.447125534040802108e+01	-7.561889672247187377e+01	-7.592237279734879962e+01	-7.594007376225317785e+01	-7.597529290975228378e+01	-7.600125610096927176e+01	-7.600551896271656460e+01	-7.600554002471798754e+01	-7.600602344578075531e+01
2.201184737192987129e+01	-7.600086837522037797e+01	-7.441497823702466974e+01	-7.559480917519124432e+01	-7.591604197020383538e+01	-7.593262182373091207e+01	-7.596853462200073182e+01	-7.599620148854621959e+01	-7.600104766566954595e+01	-7.600105363843614725e+01	-7.600155487621699990e+01
2.213279158825915616e+01	-7.599824926396283331e+01	-7.438330884677036181e+01	-7.558154508348727063e+01	-7.591327634456764883e+01	-7.592885668440034408e+01	-7.596483428178841280e+01	-7.599322148960042966e+01	-7.599843940461660452e+01	-7.599844099208391413e+01	-7.599895449030060490e+01
2.225373580458844103e+01	-7.599772950594339704e+01	-7.437796540454549188e+01	-7.558016425516717618e+01	-7.591443922449649051e+01	-7.592918222604718892e+01	-7.596454637011738953e+01	-7.599259398466332982e+01	-7.599791990364737160e+01	-7.599792122174639530e+01	-7.599843976286352643e+01
2.237468002091772590e+01	-7.599935312494073969e+01	-7.439926217890500482e+01	-7.559084862936818183e+01	-7.591954831823262850e+01	-7.593362569573038456e+01	-7.596770076869610477e+01	-7.599437857821388320e+01	-7.599953393808668523e+01	-7.599953841793958986e+01	-7.600005395683291454e+01
2.249562423724701077e+01	-7.600298051194734228e+01	-7.444607402804078333e+01	-7.561287487150974584e+01	-7.592826438093494801e+01	-7.594182991713871900e+01	-7.597399698788119338e+01	-7.599840709943447337e+01	-7.600313895392999086e+01	-7.600315551950566828e+01	-7.600366024435629697e+01
2.261656845357629564e+01	-7.600830831614291583e+01	-7.451595210192952834e+01	-7.564470316596678856e+01	-7.593994033563535595e+01	-7.595310710579049385e+01	-7.598285117370375019e+01	-7.600431179175538432e+01	-7.600842722315377387e+01	-7.600847376717020154e+01	-7.600896100816329692e+01
2.273751266990558051e+01	-7.601491073219911243e+01	-7.460537019679436810e+01	-7.568416502785524358e+01	-7.595371874224693443e+01	-7.596654186686433263e+01	-7.599348502056338361e+01	-7.601158346385744835e+01	-7.601497065630643135e+01	-7.601507307573066896e+01	-7.601553775822702619e+01
2.285845688623486538e+01	-7.602229323825939389e+01	-7.471006016231794433e+01	-7.572871513445112157e+01	-7.596865379104650629e+01	-7.598112004822172594e+01	-7.600503650098431763e+01	-7.601964476431984963e+01	-7.602227732642431590e+01	-7.602246437419580616e+01	-7.602290290772199910e+01
2.297940110256415025e+01	-7.602994832917590884e+01	-7.482538479770306594e+01	-7.577570391557148355e+01	-7.598383026968137699e+01	-7.599585647965653834e+01	-7.601666935887337218e+01	-7.602792204470340209e+01	-7.602984775669757767e+01	-7.603014376750599013e+01	-7.603055348048108897e+01
2.310034531889343512e+01	-7.603740416812188130e+01	-7.494669851233669533e+01	-7.582262967412599153e+01	-7.599845658509427437e+01	-7.600989852370901190e+01	-7.602766175295552387e+01	-7.603590279068374969e+01	-7.603722170660361712e+01	-7.603764004081665462e+01	-7.603801842683076018e+01
2.322128953522271999e+01	-7.604426031894924165e+01	-7.506965656954182009e+01	-7.586733881491788622e+01	-7.601191924556954405e+01	-7.602259144521975998e+01	-7.603746221434850838e+01	-7.604317203568565731e+01	-7.604401067064544861e+01	-7.604455021580170637e+01	-7.604489431047920789e+01
2.334223375155200486e+01	-7.605020846698616310e+01	-7.519044839845892625e+01	-7.590815638227815043e+01	-7.602379802264763953e+01	-7.603350234123803375e+01	-7.604571017951695922e+01	-7.604942762700409276e+01	-7.604991550465803130e+01	-7.605056115472370948e+01	-7.605086731539432776e+01
2.346317796788128973e+01	-7.605503910872506879e+01	-7.530594527697164153e+01	-7.594394287537292598e+01	-7.603385038471566304e+01	-7.604240853691138113e+01	-7.605222609106181153e+01	-7.605447861546909394e+01	-7.605473130861099662e+01	-7.605545777529457041e+01	-7.605572200735741717e+01
2.358412218421057460e+01	-7.605863714648228324e+01	-7.541376517735244533e+01	-7.597408470113330736e+01	-7.604197838374227558e+01	-7.604926195088276586e+01	-7.605698079766128217e+01	-7.605823275802382000e+01	-7.605834280572676676e+01	-7.605912010876264162e+01	-7.605933890014793519e+01
2.370506640053985947e+01	-7.606097004643933701e+01	-7.551226658536154446e+01	-7.599843333029862436e+01	-7.604819075985948018e+01	-7.605414244190842510e+01	-7.606005531274792020e+01	-7.606067871753850795e+01	-7.606071349271556414e+01	-7.606151231981627348e+01	-7.606168375469721354e+01
2.382601061686914790e+01	-7.606207206160456735e+01	-7.560048836823952456e+01	-7.601721189718412575e+01	-7.605256916708968618e+01	-7.605721128081739835e+01	-7.606160048413254060e+01	-7.606186706330431946e+01	-7.606187138761963240e+01	-7.606266704096188391e+01	-7.606279183561966306e+01
2.394695483319843277e+01	-7.606202734814070254e+01	-7.567805451915444337e+01	-7.603090799546920664e+01	-7.605524248279149901e+01	-7.605867209397501938e+01	-7.606180295606422703e+01	-7.606189253382480331e+01	-7.606189362439099000e+01	-7.606266806283015569e+01	-7.606275016221671592e+01
2.406789904952771764e+01	-7.606095395860812403e+01	-7.574506147879081652e+01	-7.604016863628181966e+01	-7.605636916782964363e+01	-7.605874246890198265e+01	-7.606086027455712895e+01	-7.606087872718035214e+01	-7.606089156185353772e+01	-7.606163372132522227e+01	-7.606168022709329080e+01
2.418884326585700251e+01	-7.605898990140065052e+01	-7.580196264405779516e+01	-7.604570888269262241e+01	-7.605612555095356697e+01	-7.605763608703658463e+01	-7.605896511331737031e+01	-7.605896556360370653e+01	-7.605899751913075590e+01	-7.605970245678187780e+01	-7.605972287360235384e+01
2.430978748218628738e+01	-7.605628181865027670e+01	-7.584946063298222896e+01	-7.604824070048783824e+01	-7.605469758250539769e+01	-7.605555329645524409e+01	-7.605629687652738369e+01	-7.605629943790441416e+01	-7.605635374776375102e+01	-7.605702121510248048e+01	-7.605702621133920616e+01
2.443073169851557225e+01	-7.605297637886494044e+01	-7.588841378044141095e+01	-7.604842401171438837e+01	-7.605227429595558419e+01	-7.605267740136180521e+01	-7.605301834763211843e+01	-7.605302580118161870e+01	-7.605310384055931650e+01	-7.605373676200964894e+01	-7.605373676402511762e+01
2.455167591484485712e+01	-7.604921418667153432e+01	-7.591975981667779649e+01	-7.604683842368778812e+01	-7.604904215138135726e+01	-7.604917421177727022e+01	-7.604927525998677140e+01	-7.604928385747622599e+01	-7.604938648388056777e+01	-7.604998962591504608e+01	-7.604999357130897408e+01
2.467262013117414199e+01	-7.604512584787720186e+01	-7.594445703849289941e+01	-7.604397189887055220e+01	-7.604518013108703656e+01	-7.604519307710108933e+01	-7.604519724407043668e+01	-7.604520305393826618e+01	-7.604533128219861737e+01	-7.604591022973272629e+01	-7.604592471428762224e+01
2.479356434750342686e+01	-7.604082976123707738e+01	-7.596344156464904529e+01	-7.604022169131260966e+01	-7.604085577380803329e+01	-7.604086834585118027e+01	-7.604089922548300251e+01	-7.604090104736424394e+01	-7.604105629913421183e+01	-7.604161674430064011e+01	-7.604164566135074210e+01
2.491450856383271173e+01	-7.603643120976352066e+01	-7.597759834566016934e+01	-7.603590294904964253e+01	-7.603622234856678119e+01	-7.603632075215878672e+01	-7.603648282953818693e+01	-7.603648283732829327e+01	-7.603666693921667274e+01	-7.603721423209788099e+01	-7.603725887377953541e+01
2.503545278016199660e+01	-7.603202236927887725e+01	-7.598774327317440225e+01	-7.603126111003550136e+01	-7.603141723211540182e+01	-7.603165857649838699e+01	-7.603203764523462382e+01	-7.603204076998500227e+01	-7.603225581433081004e+01	-7.603279470931829565e+01	-7.603285421110361142e+01
2.515639699649128147e+01	-7.602768291366768949e+01	-7.599461380060807869e+01	-7.602648524254480833e+01	-7.602656139197151219e+01	-7.602697859747377152e+01	-7.602764234388901343e+01	-7.602765514154093296e+01	-7.602790328088363481e+01	-7.602843781771967713e+01	-7.602850979130003850e+01
2.527734121282056634e+01	-7.602348093681908381e+01	-7.599886577312868496e+01	-7.602172051495016092e+01	-7.602175976105165489e+01	-7.602236690529312568e+01	-7.602336569155909274e+01	-7.602339516713391276e+01	-7.602367838672854816e+01	-7.602421185876833931e+01	-7.602429306632265593e+01
2.539828542914985121e+01	-7.601947424915748286e+01	-7.600107454652908245e+01	-7.601707884815066052e+01	-7.601710224023973694e+01	-7.601789964248368392e+01	-7.601926749010044659e+01	-7.601932012610383538e+01	-7.601964002325425440e+01	-7.602017499928628297e+01	-7.602026195746330473e+01
2.551922964547913608e+01	-7.601571132600271596e+01	-7.600173886998457817e+01	-7.601264743420804848e+01	-7.601266507197608746e+01	-7.601364371192877911e+01	-7.601539946281810955e+01	-7.601548054281111888e+01	-7.601583813237247966e+01	-7.601637650946931046e+01	-7.601646595694060693e+01
2.564017386180842095e+01	-7.601223261241506179e+01	-7.600128637107177099e+01	-7.600849520007190563e+01	-7.600851236970426328e+01	-7.600965746696979863e+01	-7.601180608408667183e+01	-7.601191930766934490e+01	-7.601231486651704472e+01	-7.601285793923148049e+01	-7.601294714426195753e+01
2.576111807813770582e+01	-7.600907155908171831e+01	-7.600007979123657265e+01	-7.600467750021419988e+01	-7.600469764397317363e+01	-7.600599138091970985e+01	-7.600852534347893652e+01	-7.600867268185554337e+01	-7.600910563985732438e+01	-7.600965417629325316e+01	-7.600974109290356751e+01
2.588206229446699069e+01	-7.600625558763996992e+01	-7.599842337014504778e+01	-7.600123939405207807e+01	-7.600126522118800665e+01	-7.600268868461523653e+01	-7.600558943326993244e+01	-7.600577115921969096e+01	-7.600624003976948018e+01	-7.600679435837439257e+01	-7.600687765946649677e+01
2.600300651079627556e+01	-7.600380693687758082e+01	-7.599656897089032270e+01	-7.599821785596141410e+01	-7.599825149714418160e+01	-7.599978595838800288e+01	-7.600302535093676681e+01	-7.600324018000894455e+01	-7.600374258948907880e+01	-7.600430263268229680e+01	-7.600438165664601797e+01
2.612395072712556043e+01	-7.600174338706329991e+01	-7.599472168202717626e+01	-7.599564321764987085e+01	-7.599568600159648213e+01	-7.599731366636426344e+01	-7.600085541277088907e+01	-7.600110070421544606e+01	-7.600163336694299687e+01	-7.600219876923003426e+01	-7.600227341621045696e+01
2.624489494345484530e+01	-7.600007886496042886e+01	-7.599304473546551719e+01	-7.599354008111005498e+01	-7.599359227253995641e+01	-7.599529662407186947e+01	-7.599909767901274904e+01	-7.599936965925859056e+01	-7.599992849256736349e+01	-7.600049864201334060e+01	-7.600056925011170961e+01
2.636583915978413017e+01	-7.599882393467871111e+01	-7.599166364991557998e+01	-7.599192788044582869e+01	-7.599198855165344924e+01	-7.599375439355782191e+01	-7.599776629406738948e+01	-7.599806027910447881e+01	-7.599864050212261191e+01	-7.599921459494599674e+01	-7.599928181817408301e+01
2.648678337611341504e+01	-7.599798618037756626e+01	-7.599066955543817414e+01	-7.599082121956564606e+01	-7.599088831793113741e+01	-7.599270160283745668e+01	-7.599687174702590653e+01	-7.599718235134116640e+01	-7.599777862057734978e+01	-7.599835570938593321e+01	-7.599842041007647708e+01
2.660772759244269992e+01	-7.599757048653773950e+01	-7.599012168215701024e+01	-7.599023007208563740e+01	-7.599030067719790793e+01	-7.599214818826274609e+01	-7.599642105801588343e+01	-7.599674238637705059e+01	-7.599734895120711542e+01	-7.599792798794780424e+01	-7.599799114819371937e+01
2.672867180877198479e+01	-7.599757922052864956e+01	-7.599004901060956740e+01	-7.599015989901863577e+01	-7.599023062279209739e+01	-7.599209955934006189e+01	-7.599641789513498225e+01	-7.599674371967901720e+01	-7.599735459103149537e+01	-7.599793446614501136e+01	-7.599799711627227339e+01
2.684961602510126966e+01	-7.599801232078979751e+01	-7.599045108677152882e+01	-7.599061171684802218e+01	-7.599067917847686715e+01	-7.599255668578916811e+01	-7.599686262518920898e+01	-7.599718655431523473e+01	-7.599779568012205289e+01	-7.599837525966772489e+01	-7.599843841728365135e+01
2.697056024143055453e+01	-7.599886729230215110e+01	-7.599129800494443998e+01	-7.599158213081483382e+01	-7.599164342947233308e+01	-7.599351610643930144e+01	-7.599775229948224364e+01	-7.599806794732657522e+01	-7.599866938850496467e+01	-7.599924755116856545e+01	-7.599931216212848994e+01
2.709150445775984295e+01	-7.600013910929398264e+01	-7.599252955935033071e+01	-7.599306333296728155e+01	-7.599311644191774917e+01	-7.599496985912131208e+01	-7.599908057374364034e+01	-7.599938173972986988e+01	-7.599996984053780125e+01	-7.600054551644052481e+01	-7.600061238906445737e+01
2.721244867408912782e+01	-7.600182002339438725e+01	-7.599405356308724890e+01	-7.599504304901806506e+01	-7.599508706548290604e+01	-7.599690533028062589e+01	-7.600083755919776252e+01	-7.600111842633000947e+01	-7.600168797287213351e+01	-7.600226018598699795e+01	-7.600232991217430367e+01
2.733339289041841269e+01	-7.600389927382860833e+01	-7.599574333368781254e+01	-7.599750439958550885e+01	-7.599753960862437907e+01	-7.599930502284820477e+01	-7.600300960002350337e+01	-7.600326495802757165e+01	-7.600381131852554972e+01	-7.600437923425899100e+01	-7.600445209553784309e+01
2.745433710674769756e+01	-7.600636269488489916e+01	-7.599743435081300902e+01	-7.600042561725200585e+01	-7.600045337170092807e+01	-7.600214624123574936e+01	-7.600557897137139207e+01	-7.600580446610433683e+01	-7.600632370637474367e+01	-7.600688668542514392e+01	-7.600696254834426213e+01
2.757528132307698243e+01	-7.600919221492897293e+01	-7.599892010701181277e+01	-7.600377952847017582e+01	-7.600380202067042035e+01	-7.600540069346048710e+01	-7.600852349206697056e+01	-7.600871589532984274e+01	-7.600920486286847222e+01	-7.600976252190223192e+01	-7.600984073497717475e+01
2.769622553940626730e+01	-7.601236524105101466e+01	-7.599994720120287184e+01	-7.600753266670801622e+01	-7.600755278471848442e+01	-7.600903401263147430e+01	-7.601181604762285815e+01	-7.601197353119360400e+01	-7.601242990150740297e+01	-7.601298218038004961e+01	-7.601306149317477434e+01
2.781716975573555217e+01	-7.601585392436510347e+01	-7.600020977172525249e+01	-7.601164382978419098e+01	-7.601166546669439583e+01	-7.601300520349660417e+01	-7.601542402259563858e+01	-7.601554640688362952e+01	-7.601596868641486537e+01	-7.601651592065285001e+01	-7.601659445320987629e+01
2.793811397206483704e+01	-7.601962430375957069e+01	-7.599934343776391188e+01	-7.601606183259028171e+01	-7.601609126791043991e+01	-7.601726602437815927e+01	-7.601930864693129308e+01	-7.601939757890801275e+01	-7.601978506021075077e+01	-7.602032805620564204e+01	-7.602040335158987716e+01
2.805905818839412191e+01	-7.602363533138968421e+01	-7.599691902207831617e+01	-7.602072214416752161e+01	-7.602077145105263867e+01	-7.602176032007081119e+01	-7.602342426855067004e+01	-7.602348326782296795e+01	-7.602383593469508583e+01	-7.602437604344164868e+01	-7.602444523529517539e+01
2.818000240472340678e+01	-7.602783779275345921e+01	-7.599243647239458710e+01	-7.602554205160404877e+01	-7.602563589833698643e+01	-7.602642332579596030e+01	-7.602771757299123578e+01	-7.602775187375461030e+01	-7.602807025689122611e+01	-7.602860943996742549e+01	-7.602866955754798539e+01
2.830094662105269165e+01	-7.603217314942676808e+01	-7.598531959183529239e+01	-7.603041399038407633e+01	-7.603060166655338037e+01	-7.603118096393528447e+01	-7.603212677838891409e+01	-7.603214289653972457e+01	-7.603242788409659170e+01	-7.603296876266894344e+01	-7.603301717572631446e+01
2.842189083738197652e+01	-7.603657235507536427e+01	-7.597491243703201746e+01	-7.603519676310061470e+01	-7.603557169254483483e+01	-7.603594915098405238e+01	-7.603658083716344152e+01	-7.603658581792237214e+01	-7.603683843060098013e+01	-7.603738430390852443e+01	-7.603741927851599769e+01
2.854283505371126139e+01	-7.604095475578589003e+01	-7.596047854856088577e+01	-7.603970458916664654e+01	-7.604043385286834678e+01	-7.604063311912275935e+01	-7.604099867076045882e+01	-7.604099903790402948e+01	-7.604122018589411880e+01	-7.604177499944273677e+01	-7.604179629656135830e+01
2.866377927004054627e+01	-7.604522704881590300e+01	-7.594120453583340691e+01	-7.604369434368611280e+01	-7.604506061426154417e+01	-7.604512673445285031e+01	-7.604528844851148506e+01	-7.604528899729901070e+01	-7.604547924894902167e+01	-7.604604748394085334e+01	-7.604605689289600434e+01
2.878472348636983114e+01	-7.604928287603505055e+01	-7.591620992603418472e+01	-7.604685199466968015e+01	-7.604930950635473152e+01	-7.604931176799780701e+01	-7.604934689919568314e+01	-7.604934966086003101e+01	-7.604950907413655159e+01	-7.605009551890513819e+01	-7.605009719108963395e+01
2.890566770269911601e+01	-7.605300277752063209e+01	-7.588456555842054740e+01	-7.604878013069054532e+01	-7.605302458513530439e+01	-7.605305706358275586e+01	-7.605305862810804740e+01	-7.605306257667619718e+01	-7.605319067933190524e+01	-7.605380003321700144e+01	-7.605380048297428175e+01
2.902661191902840088e+01	-7.605625523822281764e+01	-7.584532308100929754e+01	-7.604898950489052822e+01	-7.605603892937529054e+01	-7.605621758358591933e+01	-7.605629543352063138e+01	-7.605629776554252430e+01	-7.605639382246098990e+01	-7.605703007861893639e+01	-7.605703776207212741e+01
2.914755613535768575e+01	-7.605889905188547573e+01	-7.579755816227920207e+01	-7.604689852257448024e+01	-7.605817805032482681e+01	-7.605863345252448937e+01	-7.605891572209114315e+01	-7.605891572855162508e+01	-7.605897950305268296e+01	-7.605964507020134135e+01	-7.605966954213148767e+01
2.926850035168697062e+01	-7.606078746010024361e+01	-7.574042969539377168e+01	-7.604184528205487936e+01	-7.605926397768891434e+01	-7.606012942037537528e+01	-7.606076436852913503e+01	-7.606077089450457152e+01	-7.606080417856239251e+01	-7.606149874765705476e+01	-7.606154951654977481e+01
2.938944456801625549e+01	-7.606177448567365218e+01	-7.567325634192883399e+01	-7.603311678895931891e+01	-7.605911984722246189e+01	-7.606051567033283334e+01	-7.606167378572683901e+01	-7.606171686261913578e+01	-7.606172607990295376e+01	-7.606244533432546007e+01	-7.606253065063854990e+01
2.951038878434554036e+01	-7.606172379611075485e+01	-7.559561003482663466e+01	-7.601999895736165058e+01	-7.605757520698325891e+01	-7.605959156118538544e+01	-7.606146753393483095e+01	-7.606161382477372968e+01	-7.606161393380470770e+01	-7.606234834227711872e+01	-7.606247421630098415e+01
2.963133300067482523e+01	-7.606052025092196800e+01	-7.550742340807036612e+01	-7.600184874841892224e+01	-7.605447304273393172e+01	-7.605715454684131771e+01	-7.605996834531335082e+01	-7.606033855224329443e+01	-7.606035821219296622e+01	-7.606109230446489278e+01	-7.606126201679320786e+01
2.975227721700411010e+01	-7.605808397896272766e+01	-7.540910458450073861e+01	-7.597818625015082716e+01	-7.604968052229855857e+01	-7.605301680792251773e+01	-7.605701266997067478e+01	-7.605779725358800647e+01	-7.605788470071857432e+01	-7.605859733610427043e+01	-7.605881156813561006e+01
2.987322143333339497e+01	-7.605438637230180632e+01	-7.530164864258838975e+01	-7.594879993980374877e+01	-7.604310614541751079e+01	-7.604703159531622703e+01	-7.605247336340102038e+01	-7.605394136815502293e+01	-7.605416971064875042e+01	-7.605483580172939639e+01	-7.605509331623379410e+01
2.999416564966267984e+01	-7.604946675479496321e+01	-7.518673102897089677e+01	-7.591385340798903769e+01	-7.603472554645043147e+01	-7.603912950661566583e+01	-7.604629059654131140e+01	-7.604878583969684769e+01	-7.604925569283629727e+01	-7.604984954241994899e+01	-7.605014816201043004e+01
3.011510986599196471e+01	-7.604344770950281429e+01	-7.506676509890205296e+01	-7.587397740495902099e+01	-7.602461590022849691e+01	-7.602936179803946004e+01	-7.603850843128796555e+01	-7.604242850432486023e+01	-7.604326541785603411e+01	-7.604376525860853064e+01	-7.604410279837330222e+01
3.023605408232125313e+01	-7.603654623383980038e+01	-7.494490489226211594e+01	-7.583032835057899490e+01	-7.601299466335719046e+01	-7.601794385601580473e+01	-7.602931120122400444e+01	-7.603506788962505425e+01	-7.603641232190554433e+01	-7.603680497602952926e+01	-7.603717981816939187e+01
3.035699829865053800e+01	-7.602907725706288034e+01	-7.482497613647623780e+01	-7.578459458737663113e+01	-7.600025331710210708e+01	-7.600528824257997940e+01	-7.601905081586667734e+01	-7.602701512684754448e+01	-7.602900412923264639e+01	-7.602928825908335853e+01	-7.602969938876739775e+01
3.047794251497982287e+01	-7.602144594720664372e+01	-7.471132396431069367e+01	-7.573893553903383236e+01	-7.598697298748871276e+01	-7.599201484097756065e+01	-7.600825462111633612e+01	-7.601869434334021491e+01	-7.602143656083286771e+01	-7.602162311728828570e+01	-7.602206961518886885e+01
3.059888673130910774e+01	-7.601412601552721071e+01	-7.460857516873825546e+01	-7.569584692539325488e+01	-7.597390868700789213e+01	-7.597892703632891198e+01	-7.599760466533669501e+01	-7.601062571341601881e+01	-7.601417414063949707e+01	-7.601428347828638721e+01	-7.601476363696912131e+01
3.071983094763839262e+01	-7.600762323684263322e+01	-7.452132562298592688e+01	-7.565795687298074768e+01	-7.596193391996067135e+01	-7.596694832795823515e+01	-7.598788374457512873e+01	-7.600338728260136634e+01	-7.600771635299969375e+01	-7.600777281409010300e+01	-7.600828317867339479e+01
3.084077516396767749e+01	-7.600242650221136387e+01	-7.445377848362417694e+01	-7.562777171516046337e+01	-7.595194712018283667e+01	-7.595702276949737097e+01	-7.597989104663801641e+01	-7.599755621319499710e+01	-7.600255016119197649e+01	-7.600257612225584580e+01	-7.600311081809795155e+01
3.096171938029696236e+01	-7.599895242554548247e+01	-7.440937332055634101e+01	-7.560740382867768972e+01	-7.594475331898223658e+01	-7.594999313140141339e+01	-7.597433896657631180e+01	-7.599363651878209680e+01	-7.599909400613248067e+01	-7.599910577229786668e+01	-7.599965643305239382e+01
3.108266359662624723e+01	-7.599749263983999015e+01	-7.439045631710375517e+01	-7.559832324305077123e+01	-7.594094453243225473e+01	-7.594647940609166881e+01	-7.597175004331822379e+01	-7.599198655332821772e+01	-7.599764264588741014e+01	-7.599764985849394350e+01	-7.599820628738201833e+01
3.120360781295553210e+01	-7.599817410514431515e+01	-7.439804266460077997e+01	-7.560117608290013891e+01	-7.594080645278486941e+01	-7.594678371953000351e+01	-7.597237599872840974e+01	-7.599276265073191894e+01	-7.599832454081467858e+01	-7.599833319738732484e+01	-7.599888462579278325e+01
3.132455202928481697e+01	-7.600094104827211083e+01	-7.443171142412140284e+01	-7.561570386825874834e+01	-7.594427465926877119e+01	-7.595084367048866625e+01	-7.597615760225278336e+01	-7.599589322767788246e+01	-7.600108216874271250e+01	-7.600109967215730933e+01	-7.600163623437775584e+01
3.144549624561410184e+01	-7.600556267616147466e+01	-7.448965147329047909e+01	-7.564077934544522464e+01	-7.595095139401834672e+01	-7.595824507248161694e+01	-7.598273485601987431e+01	-7.600109035030664018e+01	-7.600568044261351019e+01	-7.600572012159844348e+01	-7.600623406539855864e+01
3.156644046194338671e+01	-7.601166490223668859e+01	-7.456885011580411060e+01	-7.567455158328861842e+01	-7.596017792437369565e+01	-7.596829043929588465e+01	-7.599150464865051902e+01	-7.600789572497444624e+01	-7.601174109518082389e+01	-7.601182385661394392e+01	-7.601231011016992056e+01
3.168738467827267158e+01	-7.601877903797191038e+01	-7.466539134197316230e+01	-7.571467228176780395e+01	-7.597114330603187682e+01	-7.598010633642795142e+01	-7.600171180755816636e+01	-7.601574920565180093e+01	-7.601879445706342153e+01	-7.601894653740166063e+01	-7.601940250064737370e+01
3.180832889460195645e+01	-7.602639746491455242e+01	-7.477481533951194592e+01	-7.575856240812083797e+01	-7.598300283083867157e+01	-7.599276521613691671e+01	-7.601255304823928327e+01	-7.602406350353936659e+01	-7.602633694429633238e+01	-7.602658448317217221e+01	-7.602700918199241187e+01
3.192927311093124132e+01	-7.603402635338271409e+01	-7.489248750467668003e+01	-7.580367591108441161e+01	-7.599498054885165743e+01	-7.600539730677307659e+01	-7.602327315424187759e+01	-7.603228990899667394e+01	-7.603388344237394847e+01	-7.603424596372749988e+01	-7.603463889063068848e+01
3.205021732726052619e+01	-7.604122794993894274e+01	-7.501393235427936190e+01	-7.584772414456874401e+01	-7.600643854615937300e+01	-7.601727436433868945e+01	-7.603323783378699829e+01	-7.603996511971106997e+01	-7.604100742080198927e+01	-7.604149266848027366e+01	-7.604185269449122586e+01
3.217116154358981106e+01	-7.604764856654274752e+01	-7.513510118630857448e+01	-7.588883716008963631e+01	-7.601690734708218145e+01	-7.602785658118494894e+01	-7.604197556130232272e+01	-7.604673599063822564e+01	-7.604736601074321811e+01	-7.604796787419329007e+01	-7.604829257740667003e+01
3.229210575991909593e+01	-7.605303183361414199e+01	-7.525255757250056377e+01	-7.592565216326514133e+01	-7.602608258211687087e+01	-7.603680336233462356e+01	-7.604918858950854599e+01	-7.605236463184191109e+01	-7.605271080225928415e+01	-7.605341073840465071e+01	-7.605369638497273854e+01
3.241304997624838080e+01	-7.605721930243288398e+01	-7.536357850884738241e+01	-7.595733203536335054e+01	-7.603379973770060474e+01	-7.604395560213743011e+01	-7.605473922080474836e+01	-7.605671942003911568e+01	-7.605688713009456592e+01	-7.605765822037750468e+01	-7.605790046425434525e+01
3.253399419257766567e+01	-7.606014176741985011e+01	-7.546617956487143886e+01	-7.598352607948609716e+01	-7.604000024892145859e+01	-7.604930046163715929e+01	-7.605862044739629368e+01	-7.605975812954197579e+01	-7.605982530185887924e+01	-7.606063739933092904e+01	-7.606083255159292378e+01
3.265493840890695054e+01	-7.606180494164264871e+01	-7.555907908506593174e+01	-7.600429040103952616e+01	-7.604469935618975285e+01	-7.605292963911806225e+01	-7.606092027857246762e+01	-7.606150833767644315e+01	-7.606152707710741367e+01	-7.606235153131095217e+01	-7.606249804229868516e+01
3.277588262523623541e+01	-7.606227268566594546e+01	-7.564161953473441713e+01	-7.601998674723060390e+01	-7.604796125934535667e+01	-7.605499974399776875e+01	-7.606178722266396619e+01	-7.606204852263526561e+01	-7.606205015690755999e+01	-7.606286313733902205e+01	-7.606296282463986813e+01
3.289682684156552028e+01	-7.606165022368372775e+01	-7.571366401078874731e+01	-7.603117693676638567e+01	-7.604988250901357105e+01	-7.605569994811411050e+01	-7.606140154863102509e+01	-7.606149161060410790e+01	-7.606149274375290759e+01	-7.606227685811114725e+01	-7.606233546752885388e+01
3.301777105789480515e+01	-7.606006895227480413e+01	-7.577548360453336329e+01	-7.603852624232760604e+01	-7.605058173334296612e+01	-7.605522878461862035e+01	-7.605995413551086415e+01	-7.605997152620214763e+01	-7.605997952143337670e+01	-7.606072395484729043e+01	-7.606075085122472501e+01
3.313871527422409002e+01	-7.605767371625026385e+01	-7.582764768454163118e+01	-7.604272435340057257e+01	-7.605019295995957407e+01	-7.605377954735321566e+01	-7.605763261303262368e+01	-7.605763262239275946e+01	-7.605764977843551833e+01	-7.605834944440947254e+01	-7.605835650648448620e+01
3.325965949055337489e+01	-7.605461286091252759e+01	-7.587092517958090809e+01	-7.604442783103154113e+01	-7.604886034123022398e+01	-7.605153245261976735e+01	-7.605461334841925236e+01	-7.605462159971509095e+01	-7.605464791937237123e+01	-7.605530213901228365e+01	-7.605530216304445901e+01
3.338060370688265976e+01	-7.605103097987478122e+01	-7.590620128165306824e+01	-7.604422400004585825e+01	-7.604673315381651832e+01	-7.604865139811556674e+01	-7.605105752117574980e+01	-7.605108149988228661e+01	-7.605111629616945379e+01	-7.605172740670815301e+01	-7.605173242692657709e+01
3.350154792321194464e+01	-7.604706404230525152e+01	-7.593441106427792420e+01	-7.604261342795797418e+01	-7.604396086643293984e+01	-7.604528343348917474e+01	-7.604710974228079579e+01	-7.604714742791055926e+01	-7.604719012141953272e+01	-7.604776225587930583e+01	-7.604778215242900785e+01
3.362249213954122951e+01	-7.604283647140836422e+01	-7.595648945681091391e+01	-7.604000662686443945e+01	-7.604068857558128514e+01	-7.604155958449818797e+01	-7.604289810144179285e+01	-7.604294372879469677e+01	-7.604299415542431007e+01	-7.604353229600182829e+01	-7.604357392577844621e+01
3.374343635587051438e+01	-7.603845972301971301e+01	-7.597333577376176095e+01	-7.603673024491294541e+01	-7.603705321831773745e+01	-7.603759619697170535e+01	-7.603853494674910962e+01	-7.603858238440430739e+01	-7.603864084240471755e+01	-7.603915015613353034e+01	-7.603921707503785399e+01
3.386438057219979925e+01	-7.603403194733715509e+01	-7.598579040750988156e+01	-7.603303848136809506e+01	-7.603318083997162091e+01	-7.603349636637352660e+01	-7.603411801321838936e+01	-7.603416240627863942e+01	-7.603422958122880004e+01	-7.603471499721115379e+01	-7.603480770099791641e+01
3.398532478852908412e+01	-7.602963838166122912e+01	-7.599462116307763893e+01	-7.602912639685720819e+01	-7.602918498542645409e+01	-7.602935127048399977e+01	-7.602973170577479323e+01	-7.602976999818518777e+01	-7.602984683826058188e+01	-7.603031280904414757e+01	-7.603042933490004884e+01
3.410626900485836899e+01	-7.602535219209840989e+01	-7.600051687124017974e+01	-7.602514286556049683e+01	-7.602516610205026382e+01	-7.602524135480935286e+01	-7.602544843729795332e+01	-7.602547926558065683e+01	-7.602556684044161273e+01	-7.602601723223531849e+01	-7.602615393813221090e+01
3.422721322118765386e+01	-7.602123556526237280e+01	-7.600408622516600587e+01	-7.602120189192100952e+01	-7.602121173499750739e+01	-7.602123737531225345e+01	-7.602132996208764837e+01	-7.602135326602622456e+01	-7.602145262423456984e+01	-7.602189069086099948e+01	-7.602204305061638934e+01
3.434815743751693873e+01	-7.601734089241139714e+01	-7.600586015090971159e+01	-7.601739176668650089e+01	-7.601739726177294187e+01	-7.601740131751749630e+01	-7.601742866011235833e+01	-7.601744522527619097e+01	-7.601755725866861724e+01	-7.601798566607466512e+01	-7.601814896401450028e+01
3.446910165384622360e+01	-7.601371195617669230e+01	-7.600629638361502316e+01	-7.601378203662807209e+01	-7.601378693191968239e+01	-7.601378720902563657e+01	-7.601378873548156889e+01	-7.601379978294194473e+01	-7.601392510504078359e+01	-7.601434598357627692e+01	-7.601451584490357050e+01
3.459004587017550847e+01	-7.601038505518670263e+01	-7.600578524624380350e+01	-7.601042854061806509e+01	-7.601043502463161872e+01	-7.601044183665763398e+01	-7.601044730113210335e+01	-7.601045417267351922e+01	-7.601059301796843215e+01	-7.601100802765168396e+01	-7.601118076619695785e+01
3.471099008650479334e+01	-7.600739003152624207e+01	-7.600465590137680749e+01	-7.600737687972086576e+01	-7.600738699189888337e+01	-7.600740537490892734e+01	-7.600743533193818280e+01	-7.600743927907994646e+01	-7.600759142916288624e+01	-7.600800182875491373e+01	-7.600817462636902633e+01
3.483193430283407821e+01	-7.600475118311545941e+01	-7.600318256605402212e+01	-7.600466470018852760e+01	-7.600468050485761751e+01	-7.600471193010557158e+01	-7.600477847899503558e+01	-7.600478054374158887e+01	-7.600494528454461829e+01	-7.600535199905263539e+01	-7.600552294948766985e+01
3.495287851916337019e+01	-7.600248805451199985e+01	-7.600159034824797288e+01	-7.600232312432552817e+01	-7.600234636044902459e+01	-7.600239000406760681e+01	-7.600249774703067374e+01	-7.600249871450934336e+01	-7.600267482661541862e+01	-7.600307851033859663e+01	-7.600324656708880866e+01
3.507382273549265506e+01	-7.600061610653722255e+01	-7.600006048808286607e+01	-7.600037759869466925e+01	-7.600040923304747764e+01	-7.600046288128945093e+01	-7.600061004367925932e+01	-7.600061044628510842e+01	-7.600079622792951284e+01	-7.600119732175704712e+01	-7.600136218738656169e+01
3.519476695182193993e+01	-7.599914726890288819e+01	-7.599873487508826031e+01	-7.599884836215728967e+01	-7.599888827273717595e+01	-7.599894894398703116e+01	-7.599912861339416281e+01	-7.599912876899973924e+01	-7.599932208930151489e+01	-7.599972087203695992e+01	-7.599988285952188960e+01
3.531571116815122480e+01	-7.599809038162911179e+01	-7.599771977219789676e+01	-7.599775067775040327e+01	-7.599779756075025716e+01	-7.599786191947197267e+01	-7.599806337030628356e+01	-7.599806344118348989e+01	-7.599826181952097670e+01	-7.599865845369831163e+01	-7.599881834110462364e+01
3.543665538448050967e+01	-7.599745153128272079e+01	-7.599708871471062821e+01	-7.599709492590170612e+01	-7.599714643570172257e+01	-7.599721106413372240e+01	-7.599742114390213032e+01	-7.599742120694054393e+01	-7.599762191323196703e+01	-7.599801648632771389e+01	-7.599817537681030899e+01
3.555759960080979454e+01	-7.599723428737816278e+01	-7.599688457375272321e+01	-7.599688662170048303e+01	-7.599693970365282780e+01	-7.599700128781790909e+01	-7.599720584952719094e+01	-7.599720597148233026e+01	-7.599740614138444528e+01	-7.599779870363774137e+01	-7.599795789465389362e+01
3.567854381713907941e+01	-7.599743984305052891e+01	-7.599712078373482882e+01	-7.599712639393291624e+01	-7.599717774228106748e+01	-7.599723322173737472e+01	-7.599741859296506163e+01	-7.599741890657324461e+01	-7.599761566516211531e+01	-7.599800626537270887e+01	-7.599816712488765802e+01
3.579948803346836428e+01	-7.599806706254103972e+01	-7.599778173572744322e+01	-7.599780994563563752e+01	-7.599785650548611216e+01	-7.599790323227476563e+01	-7.599805771502285268e+01	-7.599805849280755865e+01	-7.599824908005820134e+01	-7.599863780083981624e+01	-7.599880164447701247e+01
3.592043224979764915e+01	-7.599911243628858415e+01	-7.599882233687182520e+01	-7.599892800227024736e+01	-7.599896743031882806e+01	-7.599900338225845076e+01	-7.599911877844635910e+01	-7.599912050092123650e+01	-7.599930239219668238e+01	-7.599968938616234482e+01	-7.599985734805454740e+01
3.604137646612693402e+01	-7.600056994263066201e+01	-7.600016673270421563e+01	-7.600046624148554031e+01	-7.600049724354256853e+01	-7.600052134051202302e+01	-7.600059449570206027e+01	-7.600059790945809368e+01	-7.600076892424362995e+01	-7.600115445258759905e+01	-7.600132734399620915e+01
3.616232068245621889e+01	-7.600243081335970885e+01	-7.600170618736872541e+01	-7.600240518515040833e+01	-7.600242766081831292e+01	-7.600244023976411256e+01	-7.600247459233165159e+01	-7.600248075121278646e+01	-7.600263914353703854e+01	-7.600302361836473608e+01	-7.600320177199334637e+01
