# Supplementary material for: Interpolating numerically exact many-body wave functions for accelerated molecular dynamics
Source: Nat Commun. 2025 Feb 26;16:2005. doi: 10.1038/s41467-025-57134-9 (PMC11865551; doi:10.1038/s41467-025-57134-9)
Supplement: Supplementary file 3 — Source data [file 41467_2025_57134_MOESM3_ESM.zip › Source Data/fig_4/H2O_energies_cc_pVTZ.txt]

# Time (fs)	Energy exact	Energy predicted (N=1)	Energy predicted (N=2)	Energy predicted (N=3)	Energy predicted (N=4)	Energy predicted (N=5)	Energy predicted (N=6)	Energy predicted (N=7)	Energy predicted (N=8)	Energy predicted (N=9)	Energy predicted (N=10)	Energy predicted (N=11)	Energy predicted (N=12)	Energy predicted (N=13)	Energy predicted (N=14)
0.000000000000000000e+00	-7.601356751593088745e+01	-7.601356751593078798e+01	-7.601356763730328225e+01	-7.601356793619578411e+01	-7.601366498210022371e+01	-7.601371839069298630e+01	-7.601371925281392805e+01	-7.601378363729145349e+01	-7.601380101990523031e+01	-7.601380844407086101e+01	-7.601381276705711798e+01	-7.601381292432454018e+01	-7.601381295673068905e+01	-7.601381612028829693e+01	-7.601382775150993609e+01
1.209442163292850092e-01	-7.601379360554942366e+01	-7.601379145491183920e+01	-7.601379306612324172e+01	-7.601379324470370591e+01	-7.601389033261212091e+01	-7.601394331481346001e+01	-7.601394483414033232e+01	-7.601400899857350169e+01	-7.601402587902104813e+01	-7.601403295901805279e+01	-7.601403712750010300e+01	-7.601403724833026843e+01	-7.601403726287783513e+01	-7.601404056749009897e+01	-7.601405270976030693e+01
2.418884326585700184e-01	-7.601447050857920829e+01	-7.601442875670980470e+01	-7.601446635301155652e+01	-7.601446635730539469e+01	-7.601456366501540174e+01	-7.601461538733272505e+01	-7.601461998902580319e+01	-7.601468346854557012e+01	-7.601469889540322811e+01	-7.601470499723208718e+01	-7.601470871309034294e+01	-7.601470875390933202e+01	-7.601470875708734809e+01	-7.601471250308424032e+01	-7.601472623033539833e+01
3.628326489878549999e-01	-7.601559406129966590e+01	-7.601537508524761222e+01	-7.601557858620418529e+01	-7.601557881478261436e+01	-7.601567680064917454e+01	-7.601572648527782405e+01	-7.601573993059784584e+01	-7.601580218703543323e+01	-7.601581536423245211e+01	-7.601582001296928581e+01	-7.601582301429645838e+01	-7.601582301560480914e+01	-7.601582313619591957e+01	-7.601582767816933028e+01	-7.601584421157042470e+01
4.837768653171400368e-01	-7.601715710142144644e+01	-7.601645390865022023e+01	-7.601711516680784086e+01	-7.601711644263893675e+01	-7.601721603247140990e+01	-7.601726298735373177e+01	-7.601729660894407914e+01	-7.601735698593435586e+01	-7.601736736467802302e+01	-7.601737033729816062e+01	-7.601737243473431249e+01	-7.601737256461635184e+01	-7.601737312095002608e+01	-7.601737890231939332e+01	-7.601739968151906623e+01
6.047210816464250183e-01	-7.601914912774327604e+01	-7.601741253377920771e+01	-7.601905605944953948e+01	-7.601905921169858971e+01	-7.601916199391023099e+01	-7.601920563292938482e+01	-7.601927858122313353e+01	-7.601933626699999991e+01	-7.601934361892715231e+01	-7.601934501696669599e+01	-7.601934614957713165e+01	-7.601934672918648062e+01	-7.601934827550638829e+01	-7.601935585970146292e+01	-7.601938257589345938e+01
7.256652979757099997e-01	-7.602155581365956039e+01	-7.601791654811093224e+01	-7.602137586426421478e+01	-7.602138099541669192e+01	-7.602148944265687192e+01	-7.602152929349975352e+01	-7.602167078742270689e+01	-7.602172479199691679e+01	-7.602172925368992651e+01	-7.602172954716564846e+01	-7.602172986805436494e+01	-7.602173137354351695e+01	-7.602173471830056428e+01	-7.602174481325623390e+01	-7.602177939324676004e+01
8.466095143049950922e-01	-7.602435837065903002e+01	-7.601754268518860158e+01	-7.602404339094913155e+01	-7.602404918620139540e+01	-7.602416693132465753e+01	-7.602420263006824541e+01	-7.602445419427374418e+01	-7.602450335156248684e+01	-7.602450542894294472e+01	-7.602450546274079102e+01	-7.602450546657563279e+01	-7.602450850381579528e+01	-7.602451469411057872e+01	-7.602452816480527531e+01	-7.602457269986282995e+01
9.675537306342800736e-01	-7.602753276690164341e+01	-7.601577017005068626e+01	-7.602702027271551799e+01	-7.602702413813211990e+01	-7.602715633562469577e+01	-7.602718760920026853e+01	-7.602760526666973817e+01	-7.602764827744128695e+01	-7.602764879773654627e+01	-7.602764975187041330e+01	-7.602765045828866164e+01	-7.602765570935716255e+01	-7.602766597787810099e+01	-7.602768383928101059e+01	-7.602774045837675487e+01
1.088497946963564944e+00	-7.603104882383266272e+01	-7.601197067338927127e+01	-7.603025798999864548e+01	-7.603025842282690405e+01	-7.603041221470182620e+01	-7.603043885535366542e+01	-7.603109522910820317e+01	-7.603113076737103881e+01	-7.603113076770350176e+01	-7.603113406382092876e+01	-7.603113727135409761e+01	-7.603114541515699898e+01	-7.603116108895217451e+01	-7.603118446928228025e+01	-7.603125516324543298e+01
1.209442163292850037e+00	-7.603486916402086138e+01	-7.600539712107173784e+01	-7.603369249658170759e+01	-7.603369592286378520e+01	-7.603388098831042896e+01	-7.603390282864710059e+01	-7.603488909074391700e+01	-7.603491600427206265e+01	-7.603491655150837403e+01	-7.603492370030448910e+01	-7.603493232346792752e+01	-7.603494393687893194e+01	-7.603496631124896510e+01	-7.603499637365736419e+01	-7.603508278404878240e+01
1.330386379622135129e+00	-7.603894857417300557e+01	-7.599517178617134050e+01	-7.603723549044407548e+01	-7.603727084453947782e+01	-7.603749993148491626e+01	-7.603751683596063060e+01	-7.603894442758878824e+01	-7.603896207198039292e+01	-7.603896402117807440e+01	-7.603897640968246208e+01	-7.603899490489938273e+01	-7.603901035506974893e+01	-7.603904054076863872e+01	-7.603907835164373807e+01	-7.603918154506028770e+01
1.451330595951419999e+00	-7.604323268011404480e+01	-7.598027435471712465e+01	-7.604076131157937368e+01	-7.604090680397382584e+01	-7.604119600777734433e+01	-7.604120790842978295e+01	-7.604320994391682120e+01	-7.604321869752128293e+01	-7.604322241969897789e+01	-7.604324104470758527e+01	-7.604327591560510768e+01	-7.604329525800464751e+01	-7.604333401556309013e+01	-7.604338035156362707e+01	-7.604350060507672993e+01
1.572274812280705092e+00	-7.604765771640511218e+01	-7.595953102802354806e+01	-7.604408857276328604e+01	-7.604451621106873915e+01	-7.604488458414789420e+01	-7.604489160771504430e+01	-7.604762386992032930e+01	-7.604762588145885616e+01	-7.604763102930751018e+01	-7.604765619493110762e+01	-7.604771654057000774e+01	-7.604773943999448704e+01	-7.604778702088610487e+01	-7.604784211685746698e+01	-7.604797874238742850e+01
1.693219028609990184e+00	-7.605215018669559868e+01	-7.593160622794999881e+01	-7.604695605287494686e+01	-7.604800021071801552e+01	-7.604846809124271090e+01	-7.604847085323397948e+01	-7.605211229004591189e+01	-7.605211250748516250e+01	-7.605211794287028226e+01	-7.605214895823493748e+01	-7.605224698577885079e+01	-7.605227267805436497e+01	-7.605232869779827354e+01	-7.605239195631881444e+01	-7.605254318960994908e+01
1.814163244939275055e+00	-7.605662689436039159e+01	-7.589499912441058882e+01	-7.604899321912606069e+01	-7.605124938534046919e+01	-7.605183471176150078e+01	-7.605183488864406627e+01	-7.605658753055664079e+01	-7.605659504247920211e+01	-7.605659912202371231e+01	-7.605663406226047130e+01	-7.605678542787492802e+01	-7.605681273749624438e+01	-7.605687610941187415e+01	-7.605694582077904897e+01	-7.605710879417151205e+01
1.935107461268560147e+00	-7.606099509366589473e+01	-7.584804800604746333e+01	-7.604968705974340537e+01	-7.605414520789516075e+01	-7.605485720437144437e+01	-7.605485852585962903e+01	-7.606094676026407342e+01	-7.606097644170462502e+01	-7.606097794028671899e+01	-7.606101357328489598e+01	-7.606123734738666542e+01	-7.606126477053921064e+01	-7.606133372900448819e+01	-7.606140688535985817e+01	-7.606157769413349001e+01
2.056051677597845018e+00	-7.606515257310670108e+01	-7.578894642604367959e+01	-7.604834866125234782e+01	-7.605656179884259416e+01	-7.605739202097372242e+01	-7.605740182055501464e+01	-7.606507097176384491e+01	-7.606514535734504534e+01	-7.606514538847338258e+01	-7.606517742413247163e+01	-7.606549541634271350e+01	-7.606552127019088516e+01	-7.606559350670781328e+01	-7.606566582676362032e+01	-7.606583968856271838e+01
2.176995893927129888e+00	-7.606898764159619475e+01	-7.571577597320153075e+01	-7.604408495941467550e+01	-7.605836688166255044e+01	-7.605927898355005823e+01	-7.605931035289128772e+01	-7.606882451362096731e+01	-7.606897571781242107e+01	-7.606898105660935983e+01	-7.606900494393667600e+01	-7.606944010166031944e+01	-7.606946273086641952e+01	-7.606953565262978145e+01	-7.606960194636246797e+01	-7.606977344630816162e+01
2.297940110256415203e+00	-7.607237930637111845e+01	-7.562656125228525639e+01	-7.603578297313013934e+01	-7.605942008431065915e+01	-7.606034198604668006e+01	-7.606041632667637487e+01	-7.607205534586613282e+01	-7.607232671981556393e+01	-7.607235490740201556e+01	-7.607236747840941860e+01	-7.607294113864044505e+01	-7.607295916105827871e+01	-7.607303025877986613e+01	-7.607308522961005792e+01	-7.607324864248721497e+01
2.418884326585700073e+00	-7.607519823863577813e+01	-7.551935291375930603e+01	-7.602211513270805199e+01	-7.605956625457172038e+01	-7.606039147870943395e+01	-7.606054078018955522e+01	-7.607459621113102344e+01	-7.607504329318709324e+01	-7.607512974861838018e+01	-7.607513206001776496e+01	-7.607586003895414706e+01	-7.607587260687921571e+01	-7.607593988884742942e+01	-7.607597936994567078e+01	-7.607612905550574567e+01
2.539828542914984943e+00	-7.607730923133726719e+01	-7.539234397173815694e+01	-7.600157457222238122e+01	-7.605862184726730391e+01	-7.605922980300272229e+01	-7.605949734474782531e+01	-7.607626698488273576e+01	-7.607695721781881559e+01	-7.607716425107568625e+01	-7.607716595258983716e+01	-7.607805383047924863e+01	-7.607806088383740928e+01	-7.607812330702333270e+01	-7.607814575254215583e+01	-7.607827662478960917e+01
2.660772759244270258e+00	-7.607857571704344934e+01	-7.524402278137303313e+01	-7.597254811180476963e+01	-7.605635440507029443e+01	-7.605666059415331404e+01	-7.605709821007773996e+01	-7.607687863900085290e+01	-7.607788936086349452e+01	-7.607831642761243529e+01	-7.607834180860062645e+01	-7.607938026911988061e+01	-7.607938276331654492e+01	-7.607944059198088382e+01	-7.607944842890591985e+01	-7.607955649446209634e+01
2.781716975573555128e+00	-7.607886665066705234e+01	-7.507336256854560474e+01	-7.593343191255127067e+01	-7.605245909387713255e+01	-7.605250320232998718e+01	-7.605316325445687653e+01	-7.607623957250771696e+01	-7.607765400404262834e+01	-7.607844777273906800e+01	-7.607854321637239536e+01	-7.607970478262920722e+01	-7.607970488450462199e+01	-7.607975996267613539e+01	-7.607976024592186093e+01	-7.607984317763792603e+01
2.902661191902839999e+00	-7.607806582896998293e+01	-7.488004213902752326e+01	-7.588279038883935357e+01	-7.604654165382655151e+01	-7.604661221887357669e+01	-7.604753360692970432e+01	-7.607416552823785594e+01	-7.607606688916081339e+01	-7.607742879384504420e+01	-7.607767065174023458e+01	-7.607890936595154585e+01	-7.607891062046286379e+01	-7.607896667666953761e+01	-7.607897050880826839e+01	-7.607902816405442081e+01
3.023605408232125313e+00	-7.607608357512469865e+01	-7.466468542280050258e+01	-7.581955294514744992e+01	-7.603812207828190139e+01	-7.603890083603380390e+01	-7.604009103648897394e+01	-7.607049476775600283e+01	-7.607295916685276893e+01	-7.607514732364839460e+01	-7.607564829006065565e+01	-7.607690352535651357e+01	-7.607691099305148441e+01	-7.607697427296234594e+01	-7.607699475261985356e+01	-7.607702947834425800e+01
3.144549624561410184e+00	-7.607287057410570696e+01	-7.442909927174230234e+01	-7.574323560643247788e+01	-7.602667475541349518e+01	-7.602936545097091425e+01	-7.603078414588219403e+01	-7.606511021684589480e+01	-7.606819937865306258e+01	-7.607152143627955354e+01	-7.607243262897108593e+01	-7.607363716501346573e+01	-7.607365750555770489e+01	-7.607373812889612452e+01	-7.607378715594907703e+01	-7.607380368688373551e+01
3.265493840890695054e+00	-7.606843332147150250e+01	-7.417648039642980962e+01	-7.565416605877997824e+01	-7.601171574275204534e+01	-7.601810843756196334e+01	-7.601966093834663241e+01	-7.605796932387160325e+01	-7.606172430737318280e+01	-7.606651844090224301e+01	-7.606802406684870732e+01	-7.606911501863382341e+01	-7.606915644705536295e+01	-7.606927070647918754e+01	-7.606935558866059921e+01	-7.606936039865199461e+01
3.386438057219980369e+00	-7.606284999270437197e+01	-7.391155523170910158e+01	-7.555368207895641319e+01	-7.599293540398251423e+01	-7.600535681383257725e+01	-7.600690469914273706e+01	-7.604913993177896714e+01	-7.605357664783706184e+01	-7.606017979428102649e+01	-7.606248201964852740e+01	-7.606341179674340935e+01	-7.606348378537120425e+01	-7.606365698625033644e+01	-7.606377811842529013e+01	-7.606377825642080381e+01
3.507382273549265239e+00	-7.605628454965182073e+01	-7.364061337735481061e+01	-7.544426682089263636e+01	-7.597035737957159540e+01	-7.599147606024696699e+01	-7.599286671278512983e+01	-7.603883674982306218e+01	-7.604394341805077318e+01	-7.605264884416692439e+01	-7.605594256114915197e+01	-7.605668654069815204e+01	-7.605679912164612233e+01	-7.605706760326913241e+01	-7.605721824351799398e+01	-7.605721993031464478e+01
3.628326489878550110e+00	-7.604899584507026589e+01	-7.337139877896971996e+01	-7.532958274431869938e+01	-7.594448845345704058e+01	-7.597697889957335349e+01	-7.597808636889655531e+01	-7.602744921737922823e+01	-7.603318526769267294e+01	-7.604419490574312590e+01	-7.604863516630389597e+01	-7.604919366881223652e+01	-7.604935625317065728e+01	-7.604976644651803497e+01	-7.604993479658426736e+01	-7.604994224385792734e+01
3.749270706207834980e+00	-7.604133776258640864e+01	-7.311283464867807425e+01	-7.521437178311050786e+01	-7.591641493611098213e+01	-7.596252672501654502e+01	-7.596328833333780040e+01	-7.601554954768457151e+01	-7.602184524898825657e+01	-7.603522479211702034e+01	-7.604089276307330181e+01	-7.604128697530903480e+01	-7.604150675750015864e+01	-7.604210928722305596e+01	-7.604228207557191865e+01	-7.604229696601920807e+01
3.870214922537120295e+00	-7.603374658026932309e+01	-7.287457771484615421e+01	-7.510420386255314895e+01	-7.588780446879367503e+01	-7.594891675672160147e+01	-7.594934878312162141e+01	-7.600387109705640398e+01	-7.601062755110643820e+01	-7.602627305533253832e+01	-7.603314812856844185e+01	-7.603341185804416114e+01	-7.603369207067626689e+01	-7.603453048610442977e+01	-7.603469661439764593e+01	-7.603471840894876266e+01
3.991159138866405165e+00	-7.602671313634759542e+01	-7.266642195520590519e+01	-7.500507796671729466e+01	-7.586078860154015047e+01	-7.593704407101016329e+01	-7.593722809568379262e+01	-7.599325226400246436e+01	-7.600034215840483398e+01	-7.601796548857207370e+01	-7.602591071265740652e+01	-7.602608116332129384e+01	-7.602641959897542279e+01	-7.602751596116948463e+01	-7.602766888732928408e+01	-7.602769574125318286e+01
4.112103355195690035e+00	-7.602074012058652386e+01	-7.249759771676519904e+01	-7.492290638755301302e+01	-7.583772791896458898e+01	-7.592782906380404029e+01	-7.592787462136899990e+01	-7.598454883755462674e+01	-7.599181906684700039e+01	-7.601095638071822691e+01	-7.601972166784764795e+01	-7.601983224365832825e+01	-7.602022048296140611e+01	-7.602156247366770003e+01	-7.602170077143878757e+01	-7.602173058738745226e+01
4.233047571524974906e+00	-7.601628856796085643e+01	-7.237603534234722247e+01	-7.486293894846052410e+01	-7.582089160921071880e+01	-7.592211038438097148e+01	-7.592211164511522270e+01	-7.597852623434114605e+01	-7.598580370714699939e+01	-7.600584722196542486e+01	-7.601509080166621857e+01	-7.601516759235580878e+01	-7.601559124947110035e+01	-7.601712619302522000e+01	-7.601725263548949840e+01	-7.601728381025796466e+01
4.353991787854259776e+00	-7.601372148620590963e+01	-7.230767917535256117e+01	-7.482920436252595664e+01	-7.581210933959749809e+01	-7.592051865705109037e+01	-7.592052577334268904e+01	-7.597575028395418428e+01	-7.598285169491651914e+01	-7.600310117557737044e+01	-7.601242588954755774e+01	-7.601248783312053092e+01	-7.601292789540801209e+01	-7.601456732892927448e+01	-7.601468733230977648e+01	-7.601471900172501250e+01
4.474936004183545535e+00	-7.601325512760031700e+01	-7.229594313077528511e+01	-7.482405430558178239e+01	-7.581246724053713137e+01	-7.592336034958178459e+01	-7.592337802210052189e+01	-7.597649890726054878e+01	-7.598324408325817103e+01	-7.600297147825978072e+01	-7.601196979293152367e+01	-7.601203131852410877e+01	-7.601246639629840729e+01	-7.601410113041130501e+01	-7.601422125689892084e+01	-7.601425310335740448e+01
4.595880220512830405e+00	-7.601492833864990928e+01	-7.234138782248075472e+01	-7.484788694904898421e+01	-7.582211586904688261e+01	-7.593054575304402931e+01	-7.593055700086621584e+01	-7.598071513010353328e+01	-7.598694220726753201e+01	-7.600546093876532439e+01	-7.601376135174774618e+01	-7.601383586913955526e+01	-7.601424495649891355e+01	-7.601576654399822530e+01	-7.601589324962795047e+01	-7.601592505976235259e+01
4.716824436842115276e+00	-7.601859708816263606e+01	-7.244166978643106347e+01	-7.489909924032950528e+01	-7.584023512098335118e+01	-7.594158584816004520e+01	-7.594158592945443331e+01	-7.598801362982040075e+01	-7.599359336213566962e+01	-7.601032304375986826e+01	-7.601763067852564859e+01	-7.601773343014366446e+01	-7.601809865342458750e+01	-7.601942064723147041e+01	-7.601955905209062792e+01	-7.601959021919989823e+01
4.837768653171400146e+00	-7.602395546590193476e+01	-7.259177058366982749e+01	-7.497427637023292846e+01	-7.586516466616231469e+01	-7.595566245904042546e+01	-7.595568328983169692e+01	-7.599774023226048314e+01	-7.600258661509619174e+01	-7.601710445651954728e+01	-7.602322973597524935e+01	-7.602337895424643932e+01	-7.602368777202477190e+01	-7.602476024341515881e+01	-7.602491273091563073e+01	-7.602494189932613722e+01
4.958712869500685017e+00	-7.603057816772032140e+01	-7.278446863201962458e+01	-7.506858367954039579e+01	-7.589466952953515033e+01	-7.597175318941600608e+01	-7.597186457449109298e+01	-7.600907071514890845e+01	-7.601314591351113847e+01	-7.602521779491948450e+01	-7.603008898061065679e+01	-7.603030481295667187e+01	-7.603055123788055880e+01	-7.603136468662221148e+01	-7.603152955846017846e+01	-7.603155463569200379e+01
5.079657085829969887e+00	-7.603797498784206255e+01	-7.301098177175509818e+01	-7.517629287391298476e+01	-7.592628091712290939e+01	-7.598877725509251491e+01	-7.598906419103110466e+01	-7.602112662049674441e+01	-7.602443960370345621e+01	-7.603402671602981400e+01	-7.603768476347110550e+01	-7.603798602645858296e+01	-7.603817065566610722e+01	-7.603874947369081383e+01	-7.603892031738877222e+01	-7.603893903258105524e+01
5.200601302159255646e+00	-7.604564646053714227e+01	-7.326169127606314646e+01	-7.529135853688161717e+01	-7.595764024175031182e+01	-7.600572649140832482e+01	-7.600625451441334235e+01	-7.603308414177575969e+01	-7.603568389100276192e+01	-7.604292468931697613e+01	-7.604550212744977955e+01	-7.604590164658252149e+01	-7.604603057377276798e+01	-7.604641982806928979e+01	-7.604658627327606268e+01	-7.604659723335012700e+01
5.321545518488540516e+00	-7.605313144231499223e+01	-7.352685857338809683e+01	-7.540796341027058247e+01	-7.598678095134022215e+01	-7.602175667544651105e+01	-7.602254287607328820e+01	-7.604425704732528857e+01	-7.604622220429047275e+01	-7.605139364190645779e+01	-7.605308243022099646e+01	-7.605358238004910731e+01	-7.605366533833719700e+01	-7.605391628637056556e+01	-7.605406630050950412e+01	-7.605407015538833093e+01
5.442489734817825386e+00	-7.606004094749982869e+01	-7.379725980084890580e+01	-7.552096744251304017e+01	-7.601230400780443119e+01	-7.603623132968451159e+01	-7.603723463786224102e+01	-7.605414338979485933e+01	-7.605557051482870179e+01	-7.605903620763822914e+01	-7.606005176154698688e+01	-7.606064072934302089e+01	-7.606068898033853998e+01	-7.606084793144023593e+01	-7.606097101487569034e+01	-7.606097112922034853e+01
5.563433951147110257e+00	-7.606607650338369808e+01	-7.406468496483326192e+01	-7.562622004073612914e+01	-7.603343153632897611e+01	-7.604872521162698717e+01	-7.604985889947184319e+01	-7.606243532567401644e+01	-7.606342762898674437e+01	-7.606558271034202789e+01	-7.606613159105630473e+01	-7.606678473966864829e+01	-7.606680921356158365e+01	-7.606691187364580742e+01	-7.606700196587109986e+01	-7.606700411970942355e+01
5.684378167476395127e+00	-7.607103455811324011e+01	-7.432227354338689906e+01	-7.572072149132239360e+01	-7.604995146224889879e+01	-7.605900229396723944e+01	-7.606016091271762036e+01	-7.606899922246159917e+01	-7.606965703270877555e+01	-7.607087926420996382e+01	-7.607113617507150138e+01	-7.607181886150662820e+01	-7.607182887875860899e+01	-7.607189966119607050e+01	-7.607195662994375596e+01	-7.607196771105256516e+01
5.805322383805679998e+00	-7.607480047136290580e+01	-7.456468315048734041e+01	-7.580264324261278830e+01	-7.606208705107911783e+01	-7.606698264962993505e+01	-7.606807056930928468e+01	-7.607383776729673741e+01	-7.607425140847396960e+01	-7.607486561123660351e+01	-7.607496206154685581e+01	-7.607563597860463744e+01	-7.607563863952002237e+01	-7.607569286348784487e+01	-7.607572208613038356e+01	-7.607574822865667841e+01
5.926266600134964868e+00	-7.607733626267300053e+01	-7.478810925022261813e+01	-7.587123411991132116e+01	-7.607033475197226835e+01	-7.607270769958736878e+01	-7.607365856762311296e+01	-7.607704644426229379e+01	-7.607729174922684479e+01	-7.607755067280959338e+01	-7.607757429622779455e+01	-7.607820426949658099e+01	-7.607820439742772578e+01	-7.607825119284706261e+01	-7.607826156812370755e+01	-7.607830643710809682e+01
6.047210816464250627e+00	-7.607866576407859327e+01	-7.499018490002150372e+01	-7.592664749839583749e+01	-7.607531044402747966e+01	-7.607630780032489781e+01	-7.607709072343095613e+01	-7.607877404448602476e+01	-7.607891043201608738e+01	-7.607899116017266294e+01	-7.607899240847946487e+01	-7.607955186055566799e+01	-7.607955229319541957e+01	-7.607959688417408017e+01	-7.607959818077706871e+01	-7.607966198830426663e+01
6.168155032793535497e+00	-7.607885978202001809e+01	-7.516980330751907502e+01	-7.596972798763100343e+01	-7.607763207058458477e+01	-7.607797368384895265e+01	-7.607858829898944464e+01	-7.607919270045934468e+01	-7.607926347173398085e+01	-7.607927554323545394e+01	-7.607927779993028139e+01	-7.607975156762964275e+01	-7.607975360083717931e+01	-7.607979864110792789e+01	-7.607979916423559530e+01	-7.607987864926774080e+01
6.289099249122820368e+00	-7.607802247288981334e+01	-7.532689416201979782e+01	-7.600178792398953931e+01	-7.607784903641008611e+01	-7.607793162284771427e+01	-7.607839749816439223e+01	-7.607847844921502656e+01	-7.607851276300074517e+01	-7.607851301845450109e+01	-7.607852283553513928e+01	-7.607890710815645718e+01	-7.607891095873461040e+01	-7.607895720617406710e+01	-7.607896241981686103e+01	-7.607905165325588825e+01
6.410043465452105238e+00	-7.607627934738407305e+01	-7.546218762559840343e+01	-7.602439933262741079e+01	-7.607641469561247050e+01	-7.607642310721945478e+01	-7.607676874810113077e+01	-7.607680074497093869e+01	-7.607681657652733520e+01	-7.607682604146432936e+01	-7.607684149173863375e+01	-7.607714156447903520e+01	-7.607714678289153198e+01	-7.607719353137454732e+01	-7.607720577365347481e+01	-7.607729743237078424e+01
6.530987681781390108e+00	-7.607376689442963880e+01	-7.557698869626970861e+01	-7.603921751087686687e+01	-7.607368907727615692e+01	-7.607368951534429868e+01	-7.607394413686492385e+01	-7.607431810078571743e+01	-7.607432548555749463e+01	-7.607434483903440992e+01	-7.607436125885813283e+01	-7.607458824115406060e+01	-7.607459405016790299e+01	-7.607463958354313149e+01	-7.607465861533091811e+01	-7.607474534148913392e+01
6.651931898110674979e+00	-7.607062388735587888e+01	-7.567297724883265175e+01	-7.604784493681121660e+01	-7.606995699435192648e+01	-7.606996183102748432e+01	-7.607015074366306351e+01	-7.607117718417568142e+01	-7.607118118135983309e+01	-7.607120285854358599e+01	-7.607121614826131406e+01	-7.607138369946314072e+01	-7.607138925789870143e+01	-7.607143138503499813e+01	-7.607145534328503800e+01	-7.607153090576171905e+01
6.772876114439960737e+00	-7.606698463470854676e+01	-7.575204181189957353e+01	-7.605173773395978287e+01	-7.606544957781360949e+01	-7.606545476503657710e+01	-7.606559772943242592e+01	-7.606751340973747233e+01	-7.606751644200392093e+01	-7.606753273377981373e+01	-7.606754081106751642e+01	-7.606766259500551541e+01	-7.606766719410231303e+01	-7.606770379591128517e+01	-7.606773016236806484e+01	-7.606779027472850885e+01
6.893820330769245608e+00	-7.606297450358914602e+01	-7.581614929289158056e+01	-7.605215190140609138e+01	-7.606036222033986860e+01	-7.606036415994257993e+01	-7.606047555605252342e+01	-7.606345187121613094e+01	-7.606345532564306211e+01	-7.606346276240419968e+01	-7.606346583727139432e+01	-7.606355394413223792e+01	-7.606355714448282868e+01	-7.606358663293808320e+01	-7.606361297765384677e+01	-7.606365573933024393e+01
7.014764547098530478e+00	-7.605870784030497589e+01	-7.586724870800740916e+01	-7.605012305301511333e+01	-7.605486646850314969e+01	-7.605486647073742290e+01	-7.605495626342136006e+01	-7.605910808463464434e+01	-7.605911323391622147e+01	-7.605911404912298224e+01	-7.605911427209522913e+01	-7.605917852330607332e+01	-7.605918023780962756e+01	-7.605920185664280098e+01	-7.605922627498128463e+01	-7.605925226841804943e+01
7.135708763427815349e+00	-7.605428796383161227e+01	-7.590720449706452655e+01	-7.604647150977541514e+01	-7.604911636200353087e+01	-7.604911934353506808e+01	-7.604919420099272998e+01	-7.605458841505500800e+01	-7.605459681288633078e+01	-7.605459844750585319e+01	-7.605459930744963515e+01	-7.605464719366834458e+01	-7.605464771964368254e+01	-7.605466166406435491e+01	-7.605468293799425794e+01	-7.605469504297356309e+01
7.256652979757100219e+00	-7.604980840178161827e+01	-7.593775394057111328e+01	-7.604182414368327159e+01	-7.604325098941869499e+01	-7.604326266780896049e+01	-7.604332693425996581e+01	-7.604999026536131623e+01	-7.605000379442621750e+01	-7.605001733528347074e+01	-7.605002302613240772e+01	-7.605006000279929879e+01	-7.605006000602708127e+01	-7.605006737850075638e+01	-7.605008494536326680e+01	-7.605008793899004615e+01
7.377597196086385090e+00	-7.604535429653255107e+01	-7.596048314826444425e+01	-7.603664511592310760e+01	-7.603739511359594871e+01	-7.603741978988784922e+01	-7.603747623228392172e+01	-7.604540217253148171e+01	-7.604542290263948701e+01	-7.604546115455976008e+01	-7.604547601804250689e+01	-7.604550593729096875e+01	-7.604550639260661171e+01	-7.604550903462242673e+01	-7.604552285244206189e+01	-7.604552286268494754e+01
7.498541412415669960e+00	-7.604100316518822922e+01	-7.597681664397573797e+01	-7.603126919414418694e+01	-7.603165922720690162e+01	-7.603169877287639622e+01	-7.603174912173625444e+01	-7.604090394065164560e+01	-7.604093391384354561e+01	-7.604100957441001185e+01	-7.604103765793711034e+01	-7.604106319558758287e+01	-7.604106529194785935e+01	-7.604106553934664703e+01	-7.604107591906530672e+01	-7.604107979696144071e+01
7.619485628744955719e+00	-7.603682482689146127e+01	-7.598801639783866335e+01	-7.602593322551490473e+01	-7.602613978619045554e+01	-7.602619367409374718e+01	-7.602623900579342830e+01	-7.603656688548517195e+01	-7.603660790246905776e+01	-7.603673209693437229e+01	-7.603677683035367352e+01	-7.603679983848721236e+01	-7.603680485981575998e+01	-7.603680526664084027e+01	-7.603681271560837729e+01	-7.603682738721131784e+01
7.740429845074240589e+00	-7.603288087512105164e+01	-7.599518703002307518e+01	-7.602080318496348355e+01	-7.602091987665298234e+01	-7.602098582607878541e+01	-7.602102682932429900e+01	-7.603245420591899517e+01	-7.603250765337243422e+01	-7.603268892469763784e+01	-7.603275290418788757e+01	-7.603277466990053313e+01	-7.603278386526945098e+01	-7.603278693308203628e+01	-7.603279203121587670e+01	-7.603282388411210491e+01
7.861374061403525459e+00	-7.602922425178634569e+01	-7.599928470691848759e+01	-7.601599573775428098e+01	-7.601607027139095862e+01	-7.601614509381653306e+01	-7.601618225101876192e+01	-7.602862145279313211e+01	-7.602868818665567119e+01	-7.602893192862610761e+01	-7.602901679119399603e+01	-7.602903821020669284e+01	-7.602905266737209899e+01	-7.602906060708376401e+01	-7.602906392108145894e+01	-7.602911827114638754e+01
7.982318277732810330e+00	-7.602589926083895477e+01	-7.600112791907842791e+01	-7.601159433089011941e+01	-7.601165070333576068e+01	-7.601173106722788475e+01	-7.601176477202537285e+01	-7.602511704285976180e+01	-7.602519732789296825e+01	-7.602550559119640639e+01	-7.602561196324425907e+01	-7.602563364853770622e+01	-7.602565418346354420e+01	-7.602566872704500156e+01	-7.602567075898461724e+01	-7.602575143155345927e+01
8.103262494062095200e+00	-7.602294207415538096e+01	-7.600140886101412718e+01	-7.600766046518228336e+01	-7.600771116829288587e+01	-7.600779414562134662e+01	-7.600782477247329894e+01	-7.602198276294767254e+01	-7.602207626121384010e+01	-7.602244784072718176e+01	-7.602257534591554133e+01	-7.602259769294077785e+01	-7.602262476517471157e+01	-7.602264703619567854e+01	-7.602264819898675796e+01	-7.602275724571389048e+01
8.224206710391380071e+00	-7.602038157363271864e+01	-7.600070453781657420e+01	-7.600424108335238316e+01	-7.600429311259149756e+01	-7.600437647985211242e+01	-7.600440441898379618e+01	-7.601925422036924829e+01	-7.601936001841752955e+01	-7.601979073155818867e+01	-7.601993804539631583e+01	-7.601996127185491048e+01	-7.601999493214071890e+01	-7.602002537743749144e+01	-7.602002598904890363e+01	-7.602016354939213727e+01
8.345150926720664941e+00	-7.601824032661815522e+01	-7.599948702230628328e+01	-7.600137305053854675e+01	-7.600143042219410461e+01	-7.600151275343917234e+01	-7.600153842271134863e+01	-7.601696121316184929e+01	-7.601707787770936875e+01	-7.601756095788661582e+01	-7.601772589850448014e+01	-7.601775007168892273e+01	-7.601778994458537397e+01	-7.601782832443151960e+01	-7.601782861394673319e+01	-7.601799291908940859e+01
8.466095143049949812e+00	-7.601653553164696575e+01	-7.599813249974025098e+01	-7.599908560520211154e+01	-7.599915018505318187e+01	-7.599923080025577349e+01	-7.599925464369833605e+01	-7.601512801130391495e+01	-7.601525366456473876e+01	-7.601578021262086793e+01	-7.601595985901069241e+01	-7.601598491894171161e+01	-7.601603021999184762e+01	-7.601607565083942575e+01	-7.601607577109480474e+01	-7.601626327931013805e+01
8.587039359379234682e+00	-7.601527983686720802e+01	-7.599692888406839586e+01	-7.599740149872818051e+01	-7.599747323803012478e+01	-7.599755206962214515e+01	-7.599757455012584728e+01	-7.601377355421458049e+01	-7.601390596193608928e+01	-7.601446541733005802e+01	-7.601465624789976516e+01	-7.601468203077943997e+01	-7.601473161515562538e+01	-7.601478265695811842e+01	-7.601478270025170048e+01	-7.601498834644178260e+01
8.707983575708519552e+00	-7.601448198764740027e+01	-7.599608188652462104e+01	-7.599633737092472074e+01	-7.599641453185961382e+01	-7.599649195771533527e+01	-7.599651354886066201e+01	-7.601291157872321946e+01	-7.601304824588859788e+01	-7.601362885571970196e+01	-7.601382690130685660e+01	-7.601385316523192159e+01	-7.601390560283351761e+01	-7.601396038187706949e+01	-7.601396039666877869e+01	-7.601417793457952143e+01
8.828927792037806199e+00	-7.601414729281501081e+01	-7.599571947737211985e+01	-7.599590375249886165e+01	-7.599598335499116786e+01	-7.599606002688176432e+01	-7.599608120644325027e+01	-7.601255069513837270e+01	-7.601268896588312884e+01	-7.601327824253303334e+01	-7.601347924914423970e+01	-7.601350570235358362e+01	-7.601355937306801991e+01	-7.601361573079699951e+01	-7.601361573839010077e+01	-7.601383815139669764e+01
8.949872008367091070e+00	-7.601427791384146815e+01	-7.599589471567514920e+01	-7.599610495396835574e+01	-7.599618345353567861e+01	-7.599626013239242184e+01	-7.599628137800611682e+01	-7.601269442811786803e+01	-7.601283158765416204e+01	-7.601341675494997219e+01	-7.601361635223452140e+01	-7.601364268326135232e+01	-7.601369588524298138e+01	-7.601375154341884866e+01	-7.601375155434071473e+01	-7.601397150980025685e+01
9.070816224696375940e+00	-7.601487298435397122e+01	-7.599658693873999482e+01	-7.599693899247752427e+01	-7.599701307378046522e+01	-7.599709047060387945e+01	-7.599711225667948611e+01	-7.601334123438481072e+01	-7.601347461144116835e+01	-7.601404304459794048e+01	-7.601423691664594173e+01	-7.601426282523860323e+01	-7.601431388868311956e+01	-7.601436662128938337e+01	-7.601436665151128125e+01	-7.601457697265759350e+01
9.191760441025660811e+00	-7.601592856412618460e+01	-7.599770130948695623e+01	-7.599839761700349072e+01	-7.599846493894776245e+01	-7.599854355473851797e+01	-7.599856634908215369e+01	-7.601448450285363378e+01	-7.601461157143927494e+01	-7.601515123826578701e+01	-7.601533529348353113e+01	-7.601536052102028407e+01	-7.601540791972183797e+01	-7.601545572204500445e+01	-7.601545580934902091e+01	-7.601564993897798672e+01
9.312704657354945681e+00	-7.601743742615845179e+01	-7.599906672248410189e+01	-7.600046640893738470e+01	-7.600052615548023027e+01	-7.600060611577333702e+01	-7.600063037461374904e+01	-7.601611253522055733e+01	-7.601623101434633156e+01	-7.601673092418199928e+01	-7.601690146090081157e+01	-7.601692581910532454e+01	-7.601696827214529151e+01	-7.601700951742807888e+01	-7.601700973815746920e+01	-7.601718216813060280e+01
9.433648873684230551e+00	-7.601938867084831486e+01	-7.600043207341212792e+01	-7.600312484868692309e+01	-7.600317802837703596e+01	-7.600325891759074182e+01	-7.600328507875086359e+01	-7.601820849775822353e+01	-7.601831644707674229e+01	-7.601876710968159045e+01	-7.601892097372314083e+01	-7.601894437087628376e+01	-7.601898092711539334e+01	-7.601901450115583714e+01	-7.601901498726668649e+01	-7.601916162819259171e+01
9.554593090013515422e+00	-7.602176716104735021e+01	-7.600146090806778432e+01	-7.600634613965493713e+01	-7.600639575220731103e+01	-7.600647646878141472e+01	-7.600650494449679684e+01	-7.602075032947234945e+01	-7.602084623770294058e+01	-7.602124012668838304e+01	-7.602137485640659520e+01	-7.602139732100457081e+01	-7.602142741968320649e+01	-7.602145282377135516e+01	-7.602145377949845795e+01	-7.602157224615838516e+01
9.675537306342800292e+00	-7.602455278073664147e+01	-7.600172449224174898e+01	-7.601009646053826430e+01	-7.601014793721878959e+01	-7.601022660962404132e+01	-7.601025778276887479e+01	-7.602371058887450772e+01	-7.602379345039715020e+01	-7.602412545463401727e+01	-7.602423940785948275e+01	-7.602426111113003060e+01	-7.602428461291651729e+01	-7.602430202575355622e+01	-7.602430374226175047e+01	-7.602439353180965043e+01
9.796481522672085163e+00	-7.602771954406459542e+01	-7.600069339084078024e+01	-7.601433317147862567e+01	-7.601439593197997624e+01	-7.601446995309404997e+01	-7.601450418304162326e+01	-7.602705622255169260e+01	-7.602712559572232465e+01	-7.602739342725355698e+01	-7.602748588337964009e+01	-7.602750716430482214e+01	-7.602752434883453247e+01	-7.602753463891113483e+01	-7.602753750398191812e+01	-7.602760004792479265e+01
9.917425739001370033e+00	-7.603123462562439272e+01	-7.599772772323642300e+01	-7.601900133335041687e+01	-7.601909291917594658e+01	-7.601915916419213204e+01	-7.601919681087544234e+01	-7.603074824487933370e+01	-7.603080428377602118e+01	-7.603100879309269544e+01	-7.603108002195806137e+01	-7.603110142186598353e+01	-7.603111295011576942e+01	-7.603111763161011538e+01	-7.603112212975109685e+01	-7.603116070584685815e+01
1.003836995533065490e+01	-7.603505744413095613e+01	-7.599206638423697768e+01	-7.602402773042931017e+01	-7.602418279298680659e+01	-7.602423807271672729e+01	-7.602427954941757093e+01	-7.603474132952709397e+01	-7.603478477938409696e+01	-7.603493011014032277e+01	-7.603498139762422170e+01	-7.603500371593602836e+01	-7.603501055877791259e+01	-7.603501168679856903e+01	-7.603501838331182228e+01	-7.603503788165927801e+01
1.015931417165993977e+01	-7.603913898672986704e+01	-7.598281570120254003e+01	-7.602931145335080032e+01	-7.602959887554079899e+01	-7.602964062961180502e+01	-7.602968649668744661e+01	-7.603898332912639546e+01	-7.603901547545152084e+01	-7.603910897471239139e+01	-7.603914259296865907e+01	-7.603916698085727432e+01	-7.603917031864519060e+01	-7.603917032387218455e+01	-7.603917982489673477e+01	-7.603918637285680404e+01
1.028025838798922464e+01	-7.604342156214249826e+01	-7.596893825559702407e+01	-7.603471006691012235e+01	-7.603526259067967885e+01	-7.603528973321924411e+01	-7.603534084714793551e+01	-7.604341475678536710e+01	-7.604343732035886205e+01	-7.604348911377576314e+01	-7.604350822191165093e+01	-7.604353633515286504e+01	-7.604353743682121092e+01	-7.604353890553707629e+01	-7.604355178568737017e+01	-7.604355224844090344e+01
1.040120260431851129e+01	-7.604783903186812211e+01	-7.594924295193587227e+01	-7.604002054870439054e+01	-7.604108226891038669e+01	-7.604109596409756477e+01	-7.604115370043196265e+01	-7.604796827690958594e+01	-7.604798325333122477e+01	-7.604800540680605536e+01	-7.604801386595205770e+01	-7.604804809922910636e+01	-7.604804819258291104e+01	-7.604805360579786111e+01	-7.604807029723495759e+01	-7.604807168385572425e+01
1.052214682064779616e+01	-7.605231732432612546e+01	-7.592237788962917477e+01	-7.604495465067360271e+01	-7.604695227548850767e+01	-7.604695627014400827e+01	-7.604702284716785243e+01	-7.605256825651817110e+01	-7.605257771208854933e+01	-7.605258294493899029e+01	-7.605258503101188694e+01	-7.605262884888655606e+01	-7.605262899583158287e+01	-7.605264045044522447e+01	-7.605266109394979424e+01	-7.605266991131534837e+01
1.064309103697708103e+01	-7.605677474718052622e+01	-7.588682820024351372e+01	-7.604910920783652273e+01	-7.605275258432568819e+01	-7.605275263487480686e+01	-7.605283157727815535e+01	-7.605713041422295362e+01	-7.605713627203900273e+01	-7.605713627429915391e+01	-7.605713627481503636e+01	-7.605719463305187844e+01	-7.605719562393218780e+01	-7.605721456886867315e+01	-7.605723884071261409e+01	-7.605726044784732665e+01
1.076403525330636590e+01	-7.606112160932948996e+01	-7.584092175666002333e+01	-7.605193324490890916e+01	-7.605834870475068499e+01	-7.605835074692183184e+01	-7.605844754021664755e+01	-7.606156156915713495e+01	-7.606156545190320628e+01	-7.606156899988131670e+01	-7.606157069252903113e+01	-7.606165050117742510e+01	-7.606165278089692094e+01	-7.606167981029021519e+01	-7.606170675946782467e+01	-7.606174478214086321e+01
1.088497946963565077e+01	-7.606525906027900419e+01	-7.578284651192331012e+01	-7.605269545302073197e+01	-7.606359146240808400e+01	-7.606359868886427478e+01	-7.606372166803627977e+01	-7.606575943872141465e+01	-7.606576267616054565e+01	-7.606577393483027549e+01	-7.606577997327309504e+01	-7.606589048692192989e+01	-7.606589412252179727e+01	-7.606592887342175402e+01	-7.606595683015424925e+01	-7.606601269996482984e+01
1.100592368596493564e+01	-7.606907769544298503e+01	-7.571068409637936725e+01	-7.605045752051142927e+01	-7.606831556043252363e+01	-7.606832571615751704e+01	-7.606848717149553352e+01	-7.606961237721040447e+01	-7.606961632961123598e+01	-7.606963395835360586e+01	-7.606964524644132553e+01	-7.606979818490394507e+01	-7.606980288073559393e+01	-7.606984408019344812e+01	-7.606987072120091398e+01	-7.606994340573625379e+01
1.112686790229422051e+01	-7.607245692524779201e+01	-7.562246501570191981e+01	-7.604406055394747455e+01	-7.607233525810400465e+01	-7.607234134722492058e+01	-7.607255866876022310e+01	-7.607299891423508598e+01	-7.607300579218787107e+01	-7.607302368568835504e+01	-7.607303891779602623e+01	-7.607324804752445857e+01	-7.607325321143247265e+01	-7.607329890200827549e+01	-7.607332156587503391e+01	-7.607340755732423077e+01
1.124781211862350538e+01	-7.607526607714753197e+01	-7.551625106384889818e+01	-7.603213298104894591e+01	-7.607543525890039859e+01	-7.607543525894224956e+01	-7.607573164489545547e+01	-7.607578698310113907e+01	-7.607580133507110531e+01	-7.607581195761541437e+01	-7.607582764683438370e+01	-7.607610753774713430e+01	-7.607611240084020210e+01	-7.607616034093784663e+01	-7.607617665660380624e+01	-7.607627028209674336e+01
1.136875633495279025e+01	-7.607736778382187026e+01	-7.539025000993407843e+01	-7.601312845675457197e+01	-7.607735555707176900e+01	-7.607737884161691966e+01	-7.607778270433037449e+01	-7.607783287576135933e+01	-7.607786383995950530e+01	-7.607786504694495022e+01	-7.607787654018240175e+01	-7.607824031721773395e+01	-7.607824411109623952e+01	-7.607829230062128545e+01	-7.607830110393766176e+01	-7.607839520243463483e+01
1.148970055128207512e+01	-7.607862371670029233e+01	-7.524296581731060485e+01	-7.598540106959330842e+01	-7.607777114948278552e+01	-7.607792958571911868e+01	-7.607847148646202129e+01	-7.607898027942427177e+01	-7.607904453946103729e+01	-7.607905041209450303e+01	-7.607905454623794128e+01	-7.607951072834910633e+01	-7.607951292594378856e+01	-7.607956016644220654e+01	-7.607956253230095456e+01	-7.607964949437885593e+01
1.161064476761136000e+01	-7.607890240784585956e+01	-7.507338426633283746e+01	-7.594732238908940758e+01	-7.607627142120928454e+01	-7.607683955158498179e+01	-7.607754564477249914e+01	-7.607906028799233411e+01	-7.607918544483300138e+01	-7.607924089941022316e+01	-7.607924097234567284e+01	-7.607978991868348828e+01	-7.607979054572555810e+01	-7.607983694403409913e+01	-7.607983699261991717e+01	-7.607991006750721397e+01
1.173158898394064487e+01	-7.607808885960648126e+01	-7.488118874220174348e+01	-7.589744056473924161e+01	-7.607234900406797351e+01	-7.607386885685340872e+01	-7.607475084039222679e+01	-7.607789403014027130e+01	-7.607812185956484541e+01	-7.607831960841329533e+01	-7.607833306099360016e+01	-7.607896399793847309e+01	-7.607896401750451787e+01	-7.607901142646321091e+01	-7.607901645783621802e+01	-7.607907110268169504e+01
1.185253320026992974e+01	-7.607609580432500707e+01	-7.466699426421484986e+01	-7.583467584413263296e+01	-7.606541207377658509e+01	-7.606880445299489679e+01	-7.606984803595655364e+01	-7.607530035891929288e+01	-7.607568924732808568e+01	-7.607618620790310615e+01	-7.607625468807944458e+01	-7.607694453531968293e+01	-7.607694629183565382e+01	-7.607699886256719424e+01	-7.607701844443599271e+01	-7.607705336735826052e+01
1.197347741659921638e+01	-7.607287662799080863e+01	-7.443258004240075820e+01	-7.575853968971998142e+01	-7.605483454438370927e+01	-7.606148378064366966e+01	-7.606264009595207654e+01	-7.607111150327449423e+01	-7.607173731907045067e+01	-7.607276614111046342e+01	-7.607296643148620774e+01	-7.607368142821059109e+01	-7.607368910235905446e+01	-7.607375432154779560e+01	-7.607379826812962165e+01	-7.607381578089552931e+01
1.209442163292850125e+01	-7.606843981013064138e+01	-7.418109282406719274e+01	-7.566935655143394968e+01	-7.604005290225502733e+01	-7.605182261186727999e+01	-7.605300833279341077e+01	-7.606519905669163961e+01	-7.606615383708829370e+01	-7.606802443514956735e+01	-7.606847732233632087e+01	-7.606917768026765714e+01	-7.606919764916101201e+01	-7.606928825339633704e+01	-7.606936392985198836e+01	-7.606936935970848879e+01
1.221536584925778612e+01	-7.606286405059954348e+01	-7.391718650524434508e+01	-7.556845924472511911e+01	-7.602070599160259690e+01	-7.603984653760473122e+01	-7.604095691479034258e+01	-7.605751057113145919e+01	-7.605889863424702924e+01	-7.606198514839326208e+01	-7.606285827120461818e+01	-7.606350496053106269e+01	-7.606354589107979791e+01	-7.606368264901020382e+01	-7.606379249933227982e+01	-7.606379272516231538e+01
1.233631006558707099e+01	-7.605631210097092776e+01	-7.364706012831202031e+01	-7.545832259679497156e+01	-7.599679754806734877e+01	-7.602572536372547063e+01	-7.602665929020764679e+01	-7.604811325710198844e+01	-7.605004461510610270e+01	-7.605475548382706563e+01	-7.605625625882646546e+01	-7.605681806399401523e+01	-7.605689053005772848e+01	-7.605710499847063488e+01	-7.605724533105690455e+01	-7.605724689305770880e+01
1.245725428191635586e+01	-7.604904007798288035e+01	-7.337835902279215361e+01	-7.534259816349984362e+01	-7.596884600368358065e+01	-7.600980778674394855e+01	-7.601049707125204691e+01	-7.603723672007978962e+01	-7.603981795390302523e+01	-7.604655052921367542e+01	-7.604890693369617338e+01	-7.604936563525950532e+01	-7.604948109465246375e+01	-7.604981643437042749e+01	-7.604997812293859738e+01	-7.604998559449327900e+01
1.257819849824564074e+01	-7.604139818782772409e+01	-7.311991429762343842e+01	-7.522601801794112930e+01	-7.593797813432263411e+01	-7.599264938314760798e+01	-7.599307971607410650e+01	-7.602530298839496936e+01	-7.602862610995308046e+01	-7.603771147467347191e+01	-7.604114161510707959e+01	-7.604149378655787928e+01	-7.604166291305031677e+01	-7.604217044481700327e+01	-7.604234141211051679e+01	-7.604235663402744194e+01
1.269914271457492561e+01	-7.603381889116705850e+01	-7.288131404584800066e+01	-7.511414924647172597e+01	-7.590592684660907707e+01	-7.597502149414367523e+01	-7.597523412977884050e+01	-7.601293114826842157e+01	-7.601706148805314456e+01	-7.602870844248690219e+01	-7.603338347088552496e+01	-7.603363864985985288e+01	-7.603386925372416272e+01	-7.603459936939287900e+01	-7.603476791390295375e+01	-7.603479028003451390e+01
1.282008693090421048e+01	-7.602678991940143760e+01	-7.267232317136603115e+01	-7.501300202978305265e+01	-7.587490966922487701e+01	-7.595788570748777602e+01	-7.595795736550513766e+01	-7.600090680273720523e+01	-7.600587156302447056e+01	-7.602011997486059158e+01	-7.602612761517664808e+01	-7.602630389205043571e+01	-7.602659888009466727e+01	-7.602758725845578169e+01	-7.602774493423518720e+01	-7.602777241708508882e+01
1.294103114723349535e+01	-7.602081229782015726e+01	-7.250219419009044941e+01	-7.492852005849272246e+01	-7.584739034615793685e+01	-7.594232249699007298e+01	-7.594233238297371713e+01	-7.599011323409158081e+01	-7.599589280206785702e+01	-7.601258528419637628e+01	-7.601990189146872012e+01	-7.602002068047747230e+01	-7.602037659154740368e+01	-7.602162946279005951e+01	-7.602177254689453889e+01	-7.602180287006387971e+01
1.306197536356278022e+01	-7.601634728812098274e+01	-7.237893505588650100e+01	-7.486600810428448938e+01	-7.582575538294915418e+01	-7.592941466237786585e+01	-7.592941513398407949e+01	-7.598143036471289236e+01	-7.598795445750140232e+01	-7.600673213657006499e+01	-7.601520964728595686e+01	-7.601529137401230685e+01	-7.601569792806743919e+01	-7.601718184414554003e+01	-7.601731120718784496e+01	-7.601734265151657155e+01
1.318291957989206509e+01	-7.601376004690297350e+01	-7.230861805134803433e+01	-7.482957241048748642e+01	-7.581196292312637297e+01	-7.592010319599560830e+01	-7.592010941832478466e+01	-7.597561722030157227e+01	-7.598276722115340931e+01	-7.600309117407070403e+01	-7.601246224024959020e+01	-7.601252410468487142e+01	-7.601296496037060990e+01	-7.601460594745468313e+01	-7.601472586687829391e+01	-7.601475751430497496e+01
1.330386379622134996e+01	-7.601327045672698546e+01	-7.229482096889751119e+01	-7.482165901487066151e+01	-7.580723522949818971e+01	-7.591504773178741061e+01	-7.591505168713413809e+01	-7.597320065901521957e+01	-7.598081818856618952e+01	-7.600201396869185544e+01	-7.601191508397710095e+01	-7.601197129973573396e+01	-7.601242592057728586e+01	-7.601411993484441609e+01	-7.601423662183267993e+01	-7.601426813832499363e+01
1.342480801255063483e+01	-7.601492164130137041e+01	-7.233828277287769026e+01	-7.484276765191906122e+01	-7.581186245163651449e+01	-7.591452800613687657e+01	-7.591452869458646546e+01	-7.597439460290058832e+01	-7.598229486420605383e+01	-7.600361413710878367e+01	-7.601362349132116947e+01	-7.601368769818495252e+01	-7.601413397402555461e+01	-7.601576642393295913e+01	-7.601588672163721583e+01	-7.601591790172196283e+01
1.354575222887992147e+01	-7.601857347817295363e+01	-7.243682833275786948e+01	-7.489139267321826310e+01	-7.582516292252486778e+01	-7.591841304818038338e+01	-7.591844513652830528e+01	-7.597906826469304065e+01	-7.598705557651553022e+01	-7.600774660158475626e+01	-7.601743108217382883e+01	-7.601752002606679071e+01	-7.601793714091664356e+01	-7.601940570423624877e+01	-7.601953590185780740e+01	-7.601956618417150935e+01
1.366669644520920635e+01	-7.602392268302153866e+01	-7.258557492104689857e+01	-7.496420217380173767e+01	-7.584560909113957905e+01	-7.592620419363862538e+01	-7.592634728203445604e+01	-7.598677014870293078e+01	-7.599465278822229664e+01	-7.601403042452324144e+01	-7.602299466154205732e+01	-7.602313171819098159e+01	-7.602350271777693536e+01	-7.602473635719640299e+01	-7.602488081525372365e+01	-7.602490895700159967e+01
1.378764066153849122e+01	-7.603054472606380898e+01	-7.277738774178016001e+01	-7.505642298447523331e+01	-7.587108911327953820e+01	-7.593713530854766702e+01	-7.593749582938360732e+01	-7.599680095483140008e+01	-7.600440306647391253e+01	-7.602190914460047111e+01	-7.602983886054174434e+01	-7.603005565883049144e+01	-7.603036924892887782e+01	-7.603133782664284013e+01	-7.603149735414029919e+01	-7.603152145760221003e+01
1.390858487786777609e+01	-7.603794822370096540e+01	-7.300351526308378425e+01	-7.516236468526548720e+01	-7.589924417377818600e+01	-7.595029876690401238e+01	-7.595097120778206090e+01	-7.600831771909800239e+01	-7.601548730493492201e+01	-7.603073357538679033e+01	-7.603742605992067638e+01	-7.603776062766668531e+01	-7.603801191375474389e+01	-7.603872446680904318e+01	-7.603889494622869449e+01	-7.603891297235655600e+01
1.402952909419706096e+01	-7.604563092935514135e+01	-7.325431565412947066e+01	-7.527599850731550646e+01	-7.592780906920889095e+01	-7.596476437646697377e+01	-7.596578999276789546e+01	-7.602044664326460577e+01	-7.602705997290826190e+01	-7.603984838447411221e+01	-7.604522500971000909e+01	-7.604571579483717869e+01	-7.604590592260844062e+01	-7.604639983647616930e+01	-7.604657197892640852e+01	-7.604658268189162129e+01
1.415047331052634583e+01	-7.605312799632818610e+01	-7.351998415100504758e+01	-7.539150829633740614e+01	-7.595489015439993352e+01	-7.597966911591211669e+01	-7.598101210004662676e+01	-7.603238341199742933e+01	-7.603834703178624466e+01	-7.604866564701852383e+01	-7.605276491819674334e+01	-7.605344165818398494e+01	-7.605357657261535564e+01	-7.605390271613740083e+01	-7.605406362894598260e+01	-7.605406757427878972e+01
1.427141752685563070e+01	-7.606004666420294313e+01	-7.379120357452438839e+01	-7.550374659924551679e+01	-7.597913634988910303e+01	-7.599427116879468258e+01	-7.599582341398385665e+01	-7.604346574311489348e+01	-7.604871734378588144e+01	-7.605671428717738536e+01	-7.605966821385555932e+01	-7.606054231397146737e+01	-7.606063104086371141e+01	-7.606084028269063424e+01	-7.606097673330083353e+01	-7.606097691966385810e+01
1.439236174318491557e+01	-7.606608546546208061e+01	-7.405966117721550290e+01	-7.560855331801079160e+01	-7.599978822452573013e+01	-7.600797422207338627e+01	-7.600958565142721568e+01	-7.605321122850568827e+01	-7.605772004439722878e+01	-7.606366164668648366e+01	-7.606566185816444658e+01	-7.606671975198409541e+01	-7.606677265316119474e+01	-7.606690728209184726e+01	-7.606700959874251566e+01	-7.606701133233781320e+01
1.451330595951420044e+01	-7.607103931498920701e+01	-7.431840015156066670e+01	-7.570292135769055619e+01	-7.601661911930787596e+01	-7.602033280442735474e+01	-7.602185291020057889e+01	-7.606132199372255798e+01	-7.606508856757658066e+01	-7.606931028280146734e+01	-7.607057198431236600e+01	-7.607177423874826161e+01	-7.607180159019375765e+01	-7.607189233529969385e+01	-7.607195741102783870e+01	-7.607196742315647953e+01
1.463425017584348531e+01	-7.607479384415940160e+01	-7.456199977839833082e+01	-7.578501823940139559e+01	-7.602980370359354367e+01	-7.603104736587513912e+01	-7.603236085482195961e+01	-7.606766427177642242e+01	-7.607071883750812447e+01	-7.607357781320911272e+01	-7.607430886335433229e+01	-7.607559574155214932e+01	-7.607560679301643347e+01	-7.607567391794218281e+01	-7.607570610909324671e+01	-7.607573124373551821e+01
1.475519439217277018e+01	-7.607731301297181403e+01	-7.478660049313623404e+01	-7.585409080763091083e+01	-7.603975852945865199e+01	-7.603995310908499050e+01	-7.604099833244291062e+01	-7.607223411323514028e+01	-7.607463285685130927e+01	-7.607646920088541265e+01	-7.607684884869939879e+01	-7.607815065262965959e+01	-7.607815314333066681e+01	-7.607820929811032329e+01	-7.607821894423830145e+01	-7.607826487790333658e+01
1.487613860850205505e+01	-7.607862363436372277e+01	-7.498980566783198753e+01	-7.591028979404630661e+01	-7.604699514717812292e+01	-7.604700335843597259e+01	-7.604777170008797782e+01	-7.607511982014509044e+01	-7.607693884883644841e+01	-7.607804943193539771e+01	-7.607821786375895101e+01	-7.607946681785165310e+01	-7.607946681786610554e+01	-7.607951980754462795e+01	-7.607952009948948557e+01	-7.607959045460235359e+01
1.499708282483133992e+01	-7.607879949200328440e+01	-7.517049900632878234e+01	-7.595445233043761846e+01	-7.605201241639247201e+01	-7.605224790553876346e+01	-7.605276989851736857e+01	-7.607646842087959271e+01	-7.607779605881077600e+01	-7.607842131074770009e+01	-7.607847839354391795e+01	-7.607961872498967182e+01	-7.607962065938485807e+01	-7.607967529113744831e+01	-7.607967875996527596e+01	-7.607977474767332637e+01
1.511802704116062657e+01	-7.607794666519541238e+01	-7.532861590341069302e+01	-7.598787572332062723e+01	-7.605523694304552862e+01	-7.605580816030436608e+01	-7.605613487276532680e+01	-7.607645950686084291e+01	-7.607738811306354876e+01	-7.607770972689844768e+01	-7.607771988760015347e+01	-7.607871390391238720e+01	-7.607872066168769720e+01	-7.607877967038848510e+01	-7.607879547846293633e+01	-7.607891600223305772e+01
1.523897125748991144e+01	-7.607619085672125436e+01	-7.546490136697332218e+01	-7.601210782039873948e+01	-7.605700552150707949e+01	-7.605785216990886966e+01	-7.605803884068660636e+01	-7.607528662812180187e+01	-7.607590524262170106e+01	-7.607605144218319992e+01	-7.607605148218877389e+01	-7.607688109384417885e+01	-7.607689417928824582e+01	-7.607695861460521769e+01	-7.607699128496815888e+01	-7.607713333530500677e+01
1.535991547381919631e+01	-7.607366704936340795e+01	-7.558067889083196178e+01	-7.602877055106567639e+01	-7.605757513654430113e+01	-7.605857256897509444e+01	-7.605866794773349682e+01	-7.607314483053143306e+01	-7.607353362185824608e+01	-7.607358854658480141e+01	-7.607359589487427343e+01	-7.607426041248385218e+01	-7.607428013241366216e+01	-7.607434959084476134e+01	-7.607439916880007047e+01	-7.607455834047203780e+01
1.548085969014848118e+01	-7.607051160387197797e+01	-7.567764611195799773e+01	-7.603942517456347616e+01	-7.605714499409936025e+01	-7.605816940807326887e+01	-7.605821102945077428e+01	-7.607022257327346892e+01	-7.607044950430368146e+01	-7.607046389145001797e+01	-7.607048379333468802e+01	-7.607099552964855604e+01	-7.607102122004167200e+01	-7.607109413512860385e+01	-7.607115732984861722e+01	-7.607132834861069171e+01
1.560180390647776605e+01	-7.606685677511323718e+01	-7.575770547041121006e+01	-7.604548107734737528e+01	-7.605587889491175702e+01	-7.605683832996965066e+01	-7.605685213196483119e+01	-7.606669659160647257e+01	-7.606681619163283870e+01	-7.606681743885107494e+01	-7.606684845846876897e+01	-7.606722768530430301e+01	-7.606725797383683130e+01	-7.606733200851782328e+01	-7.606740371985608817e+01	-7.606758092566425944e+01
1.572274812280705092e+01	-7.606282742962079624e+01	-7.582283205050612196e+01	-7.604814485033561766e+01	-7.605392179210622317e+01	-7.605476341952463315e+01	-7.605476569218825489e+01	-7.606272875424224367e+01	-7.606278254029716379e+01	-7.606278309899379053e+01	-7.606282090659988171e+01	-7.606309130818229391e+01	-7.606312439704269934e+01	-7.606319688570911808e+01	-7.606327162209552739e+01	-7.606344939395127369e+01
1.584369233913633579e+01	-7.605853949353674182e+01	-7.587497653268235354e+01	-7.604840291475858294e+01	-7.605140907852816667e+01	-7.605211352751544496e+01	-7.605211358803671828e+01	-7.605846434800571387e+01	-7.605848231129868964e+01	-7.605848603871012870e+01	-7.605852575661536719e+01	-7.605871098155051868e+01	-7.605874492590265845e+01	-7.605881328876589009e+01	-7.605888619452963439e+01	-7.605905931475955128e+01
1.596463655546562066e+01	-7.605409946759819206e+01	-7.591599864903506045e+01	-7.604702914036190009e+01	-7.604846994776733027e+01	-7.604904086941425589e+01	-7.604904352280618696e+01	-7.605403144870001597e+01	-7.605403406183084769e+01	-7.605404060794666066e+01	-7.605407808265830738e+01	-7.605419953656463861e+01	-7.605423249164745414e+01	-7.605429456077428085e+01	-7.605436197781031638e+01	-7.605452593091975189e+01
1.608558077179490553e+01	-7.604960435814838604e+01	-7.594762542844196673e+01	-7.604460858260974021e+01	-7.604522715214278605e+01	-7.604568097488804312e+01	-7.604568838256577124e+01	-7.604954114313606794e+01	-7.604954147171451950e+01	-7.604954901981507476e+01	-7.604958136522657242e+01	-7.604965709294479836e+01	-7.604968750695863378e+01	-7.604974173382667857e+01	-7.604980136202073027e+01	-7.604995255738056414e+01
1.620652498812419040e+01	-7.604514161228823355e+01	-7.597142844785122406e+01	-7.604156936659354926e+01	-7.604179528337431293e+01	-7.604215338646352507e+01	-7.604216631115438929e+01	-7.604508840542206372e+01	-7.604509405684099477e+01	-7.604510082385374403e+01	-7.604512651094226783e+01	-7.604517088774034050e+01	-7.604519762640373415e+01	-7.604524316864721811e+01	-7.604529395120019331e+01	-7.604542985727047721e+01
1.632746920445347527e+01	-7.604078897095550360e+01	-7.598881487374632115e+01	-7.603821643371313144e+01	-7.603827900582621169e+01	-7.603856275524913144e+01	-7.603858130426765172e+01	-7.604075344041982021e+01	-7.604076821222834326e+01	-7.604077310222157848e+01	-7.604079179488559248e+01	-7.604081573281666806e+01	-7.604083813210800713e+01	-7.604087483613001552e+01	-7.604091669950882704e+01	-7.604103588258088564e+01
1.644841342078276014e+01	-7.603661437801298462e+01	-7.600102794674998563e+01	-7.603476286391619965e+01	-7.603477194444741372e+01	-7.603500013157042758e+01	-7.603502415327113795e+01	-7.603660331250195270e+01	-7.603662849705956717e+01	-7.603663123554038350e+01	-7.603664350758512569e+01	-7.603665493226029071e+01	-7.603667278580907407e+01	-7.603670109184766090e+01	-7.603673464252663905e+01	-7.603683671264698773e+01
1.656935763711204501e+01	-7.603267620988930275e+01	-7.600915349628375850e+01	-7.603135637746926534e+01	-7.603135639081590114e+01	-7.603154432303992394e+01	-7.603157358826098289e+01	-7.603269369038963532e+01	-7.603272905104661561e+01	-7.603273004427123283e+01	-7.603273706362443818e+01	-7.603274148663933829e+01	-7.603275498168152069e+01	-7.603277578074289522e+01	-7.603280202418137890e+01	-7.603288750223076420e+01
1.669030185344132988e+01	-7.602902339645737584e+01	-7.601412993188156975e+01	-7.602810013797333966e+01	-7.602810368625230808e+01	-7.602826322734610187e+01	-7.602829748974902202e+01	-7.602907056290199250e+01	-7.602911502703635449e+01	-7.602911511099779318e+01	-7.602911834259622026e+01	-7.602911942106401000e+01	-7.602912904093081181e+01	-7.602914351110155167e+01	-7.602916362569108344e+01	-7.602923375412133566e+01
1.681124606977061475e+01	-7.602569665686742439e+01	-7.601675987919057320e+01	-7.602506801914472589e+01	-7.602507502646574267e+01	-7.602521506813278052e+01	-7.602525406354924087e+01	-7.602577181413820995e+01	-7.602582393893213464e+01	-7.602582411773997251e+01	-7.602582507300067505e+01	-7.602582509936338795e+01	-7.602583151117876525e+01	-7.602584095623916483e+01	-7.602585613147488175e+01	-7.602591265606561421e+01
1.693219028609989962e+01	-7.602272910518901483e+01	-7.601772219696164257e+01	-7.602231508817837380e+01	-7.602232243706473014e+01	-7.602244948245856904e+01	-7.602249290312576591e+01	-7.602282858513470387e+01	-7.602288685083468067e+01	-7.602288807680093896e+01	-7.602288812209886260e+01	-7.602288842266594315e+01	-7.602289236696884700e+01	-7.602289807446317127e+01	-7.602290940861738022e+01	-7.602295435889504915e+01
1.705313450242918449e+01	-7.602014730728159009e+01	-7.601758353801433543e+01	-7.601988429741250286e+01	-7.601988973078803724e+01	-7.602000843013983911e+01	-7.602005589423852427e+01	-7.602026638669640590e+01	-7.602032936503222516e+01	-7.602033238147625127e+01	-7.602033260818242866e+01	-7.602033385006039623e+01	-7.602033604542130263e+01	-7.602033917544285657e+01	-7.602034762159608761e+01	-7.602038311387836700e+01
1.717407871875846936e+01	-7.601797222049080460e+01	-7.601680892499592801e+01	-7.601781038265781376e+01	-7.601781333261280338e+01	-7.601792691670175373e+01	-7.601797794429199939e+01	-7.601810596027232236e+01	-7.601817239648792679e+01	-7.601817764567766744e+01	-7.601817879831168057e+01	-7.601818121531763950e+01	-7.601818228663975674e+01	-7.601818379721385099e+01	-7.601819014498880733e+01	-7.601821822604694034e+01
1.729502293508775423e+01	-7.601622002886483642e+01	-7.601577102559883770e+01	-7.601612184599403577e+01	-7.601612292453053499e+01	-7.601623353966978414e+01	-7.601628754051996850e+01	-7.601636390760511119e+01	-7.601643274534025352e+01	-7.601644033438870451e+01	-7.601644279006686133e+01	-7.601644634246979138e+01	-7.601644677732741684e+01	-7.601644738776670351e+01	-7.601645226934910227e+01	-7.601647481140624052e+01
1.741596715141703910e+01	-7.601490284105838668e+01	-7.601475795440960326e+01	-7.601484172961677643e+01	-7.601484190856812972e+01	-7.601495088046672777e+01	-7.601500715576061395e+01	-7.601505312461853237e+01	-7.601512349478905151e+01	-7.601513320848287947e+01	-7.601513699920521105e+01	-7.601514148255610337e+01	-7.601514161609937048e+01	-7.601514180617930094e+01	-7.601514571759510375e+01	-7.601516436814728195e+01
1.753691136774632753e+01	-7.601402923971167525e+01	-7.601397951858342594e+01	-7.601398771259452758e+01	-7.601398771385554198e+01	-7.601409577058157652e+01	-7.601415352810676040e+01	-7.601418308115687239e+01	-7.601425426941388253e+01	-7.601426561839940632e+01	-7.601427048716611523e+01	-7.601427560402800054e+01	-7.601427562992230946e+01	-7.601427567013759301e+01	-7.601427900131284332e+01	-7.601429518480581748e+01
1.765785558407561240e+01	-7.601360468324594422e+01	-7.601357187706322804e+01	-7.601357190786445983e+01	-7.601357198450679675e+01	-7.601367946144787879e+01	-7.601373784218559138e+01	-7.601375998729369599e+01	-7.601383138965590547e+01	-7.601384368342894504e+01	-7.601384916523137747e+01	-7.601385457155393510e+01	-7.601385457416081692e+01	-7.601385458054475919e+01	-7.601385764993190719e+01	-7.601387261299578313e+01
1.777879980040489727e+01	-7.601363176591335957e+01	-7.601360060961236798e+01	-7.601360061009093272e+01	-7.601360068420419225e+01	-7.601370772366560402e+01	-7.601376583650066721e+01	-7.601378688066651534e+01	-7.601385795339325568e+01	-7.601387038902741722e+01	-7.601387590808000994e+01	-7.601388124400646973e+01	-7.601388124547750635e+01	-7.601388125133046003e+01	-7.601388434257916060e+01	-7.601389923062556875e+01
1.789974401673418214e+01	-7.601411034208099693e+01	-7.601406220135319813e+01	-7.601407414420108921e+01	-7.601407414475950475e+01	-7.601418089412369739e+01	-7.601423785463052241e+01	-7.601426365941239283e+01	-7.601433386694634464e+01	-7.601434562578926091e+01	-7.601435060072068950e+01	-7.601435551415096370e+01	-7.601435552919159022e+01	-7.601435556541494520e+01	-7.601435896468167641e+01	-7.601437491507904554e+01
1.802068823306346701e+01	-7.601503751816181875e+01	-7.601488394766857937e+01	-7.601498688249444058e+01	-7.601498707286141610e+01	-7.601509388045234061e+01	-7.601514884934218230e+01	-7.601518707318238910e+01	-7.601525583687161713e+01	-7.601526618219180875e+01	-7.601527013113727094e+01	-7.601527430157442211e+01	-7.601527439222905969e+01	-7.601527456768005209e+01	-7.601527860070132192e+01	-7.601529683651178004e+01
1.814163244939275188e+01	-7.601640751184925193e+01	-7.601592227881300801e+01	-7.601632742584375535e+01	-7.601632851420009729e+01	-7.601643612218003909e+01	-7.601648833905075264e+01	-7.601655067171363100e+01	-7.601661732196687637e+01	-7.601662569056708207e+01	-7.601662832815183890e+01	-7.601663149830486077e+01	-7.601663182116429596e+01	-7.601663239446924081e+01	-7.601663746249356279e+01	-7.601665937075964052e+01
1.826257666572203675e+01	-7.601821137460889588e+01	-7.601695949836839361e+01	-7.601807887145787390e+01	-7.601808175924428213e+01	-7.601819149795771580e+01	-7.601824030643722097e+01	-7.601834469748413881e+01	-7.601840843295745742e+01	-7.601841451309752529e+01	-7.601841583115185585e+01	-7.601841785443242827e+01	-7.601841869316515954e+01	-7.601842012775162516e+01	-7.601842674083118823e+01	-7.601845392068315732e+01
1.838352088205132162e+01	-7.602043657103317287e+01	-7.601769892981650401e+01	-7.602021900583781644e+01	-7.602022416225118207e+01	-7.602033815932483662e+01	-7.602038302058711849e+01	-7.602055589731953944e+01	-7.602061575676121663e+01	-7.602061954347306028e+01	-7.602061986706958407e+01	-7.602062078043016413e+01	-7.602062255755058118e+01	-7.602062555235019659e+01	-7.602063435733050767e+01	-7.602066862573914818e+01
1.850446509838060649e+01	-7.602306640921928249e+01	-7.601775847670131725e+01	-7.602272015774933323e+01	-7.602272683717352209e+01	-7.602284826481862012e+01	-7.602288875777948363e+01	-7.602316721859391180e+01	-7.602322207416503375e+01	-7.602322389153945892e+01	-7.602322390173064548e+01	-7.602322403503740134e+01	-7.602322729844200921e+01	-7.602323278788249183e+01	-7.602324458670800311e+01	-7.602328793363409432e+01
1.862540931470989136e+01	-7.602607932206707630e+01	-7.601666263119787459e+01	-7.602554831566529003e+01	-7.602555419434223438e+01	-7.602568758502394530e+01	-7.602572339338119889e+01	-7.602615735041526079e+01	-7.602620593579244712e+01	-7.602620641469663099e+01	-7.602620712939712178e+01	-7.602620726431625542e+01	-7.602621264644628241e+01	-7.602622176514859120e+01	-7.602623751687706033e+01	-7.602629200674455490e+01
1.874635353103917623e+01	-7.602944801285801191e+01	-7.601383302257805497e+01	-7.602866095617990538e+01	-7.602866329432703196e+01	-7.602881495074842633e+01	-7.602884583962503484e+01	-7.602950007061997439e+01	-7.602954106302030368e+01	-7.602954106303330661e+01	-7.602954376816829551e+01	-7.602954536062988211e+01	-7.602955351120252203e+01	-7.602956752138088348e+01	-7.602958831884859592e+01	-7.602965594163093499e+01
1.886729774736846110e+01	-7.603313850197338297e+01	-7.600857769298255562e+01	-7.603200285356101062e+01	-7.603200302451273274e+01	-7.603218152388723183e+01	-7.603220731262621257e+01	-7.603316336717898594e+01	-7.603319554953142756e+01	-7.603319601733434752e+01	-7.603320214211333905e+01	-7.603320762155712487e+01	-7.603321911857537430e+01	-7.603323930162167699e+01	-7.603326631153731796e+01	-7.603334879373980471e+01
1.898824196369774597e+01	-7.603710907148523290e+01	-7.600007943852401127e+01	-7.603549897210498898e+01	-7.603551315262944854e+01	-7.603572988414015299e+01	-7.603575042774647841e+01	-7.603710831912917456e+01	-7.603713085647140701e+01	-7.603713262191268996e+01	-7.603714355549158199e+01	-7.603715670936358606e+01	-7.603717195730308731e+01	-7.603719947545471314e+01	-7.603723382987152490e+01	-7.603733242266523007e+01
1.910918618002703084e+01	-7.604130966253730151e+01	-7.598738377829555191e+01	-7.603904343282347611e+01	-7.603912337812737121e+01	-7.603939294367643242e+01	-7.603940814513197211e+01	-7.604128774765845833e+01	-7.604130061939608254e+01	-7.604130414813734262e+01	-7.604132100082020429e+01	-7.604134744142820068e+01	-7.604136656957926732e+01	-7.604140230879362150e+01	-7.604144493798462179e+01	-7.604156020541017824e+01
1.923013039635631571e+01	-7.604568070029731075e+01	-7.596938743525225846e+01	-7.604248357463852415e+01	-7.604275257620894024e+01	-7.604309272387460794e+01	-7.604310261539906435e+01	-7.604564468124871723e+01	-7.604564931607482947e+01	-7.604565446775291093e+01	-7.604567778938493916e+01	-7.604572547883047662e+01	-7.604574825597545384e+01	-7.604579266682267757e+01	-7.604584407077486219e+01	-7.604597570429231723e+01
1.935107461268560058e+01	-7.605015301932958494e+01	-7.594482865573206709e+01	-7.604559840569753248e+01	-7.604630848479351357e+01	-7.604673905017919822e+01	-7.604674400579193616e+01	-7.605011071643325238e+01	-7.605011087600495046e+01	-7.605011676250683195e+01	-7.605014624542566537e+01	-7.605022601946866700e+01	-7.605025180245915806e+01	-7.605030476136717255e+01	-7.605036473183838552e+01	-7.605051141703448536e+01
1.947201882901488545e+01	-7.605464770210618042e+01	-7.591228128016514631e+01	-7.604807138169505265e+01	-7.604968807619876259e+01	-7.605022824092660017e+01	-7.605022941547866822e+01	-7.605460439256749794e+01	-7.605460733827098352e+01	-7.605461243937875793e+01	-7.605464665541288127e+01	-7.605477263693359191e+01	-7.605480036939087540e+01	-7.605486108692308278e+01	-7.605492841595463460e+01	-7.605508777257198005e+01
1.959296304534417033e+01	-7.605907621340107028e+01	-7.587015521520990546e+01	-7.604945854854204867e+01	-7.605277871830497816e+01	-7.605344188686467533e+01	-7.605344201124754022e+01	-7.605902972884416613e+01	-7.605904767628604191e+01	-7.605905044654485891e+01	-7.605908669988619408e+01	-7.605927642974540959e+01	-7.605930470251701081e+01	-7.605937170709813699e+01	-7.605944395025520066e+01	-7.605961255854506931e+01
1.971390726167345520e+01	-7.606334054871720696e+01	-7.581670682741162182e+01	-7.604915465971575372e+01	-7.605545989517676730e+01	-7.605624585369763224e+01	-7.605625053108653333e+01	-7.606327508980406549e+01	-7.606332690057655554e+01	-7.606332718108171775e+01	-7.606336160422705461e+01	-7.606363565322082820e+01	-7.606366283053186805e+01	-7.606373405324126225e+01	-7.606380745060074844e+01	-7.606398096693406785e+01
1.983485147800274007e+01	-7.606733326445167620e+01	-7.575006370912409182e+01	-7.604636180119203459e+01	-7.605760468804790264e+01	-7.605848971726470609e+01	-7.605850931788599212e+01	-7.606721255042319285e+01	-7.606732552489835086e+01	-7.606732713521198264e+01	-7.606735521463740213e+01	-7.606773599993356072e+01	-7.606776040548592732e+01	-7.606783338192417432e+01	-7.606790306340747065e+01	-7.606807641995041536e+01
1.995579569433202494e+01	-7.607093751778357671e+01	-7.566826910963149544e+01	-7.604006704078335588e+01	-7.605907947788571732e+01	-7.606000699459400494e+01	-7.606005907109592101e+01	-7.607069792890798965e+01	-7.607090944943152522e+01	-7.607092434361778999e+01	-7.607094213060969423e+01	-7.607145168426156090e+01	-7.607147183185573169e+01	-7.607154401884177730e+01	-7.607160461055531187e+01	-7.607177229075585956e+01
2.007673991066130981e+01	-7.607402758794384567e+01	-7.556935183043641757e+01	-7.602903723675679259e+01	-7.605973967085380139e+01	-7.606061678377216140e+01	-7.606072855925546605e+01	-7.607357165878062233e+01	-7.607393030661232558e+01	-7.607398458706379074e+01	-7.607399090973528644e+01	-7.607464748664851584e+01	-7.607466233280263168e+01	-7.607473151118325916e+01	-7.607477819061685409e+01	-7.607493457520355662e+01
2.019768412699059468e+01	-7.607647057213772257e+01	-7.545142720844680184e+01	-7.601183991329415335e+01	-7.605941916714280637e+01	-7.606012773589222320e+01	-7.606033764336413583e+01	-7.607566070864876906e+01	-7.607622637906115415e+01	-7.607636821970612573e+01	-7.607636822571825519e+01	-7.607718193505934323e+01	-7.607719112900741720e+01	-7.607725583538717729e+01	-7.607728573947545669e+01	-7.607742552499996691e+01
2.031862834331987955e+01	-7.607812992004775765e+01	-7.531283354940424601e+01	-7.598689862106496662e+01	-7.605791248531963333e+01	-7.605834552070055565e+01	-7.605870214134833418e+01	-7.607678187089851463e+01	-7.607762439946790778e+01	-7.607793348932204935e+01	-7.607794374912745639e+01	-7.607891184121362471e+01	-7.607891595198236701e+01	-7.607897586796539713e+01	-7.607898955455274859e+01	-7.607910824768410407e+01
2.043957255964916442e+01	-7.607887124108856369e+01	-7.515230564070451180e+01	-7.595258917966376089e+01	-7.605495152222660238e+01	-7.605508488349491358e+01	-7.605564132694621549e+01	-7.607674698292331072e+01	-7.607794293814505693e+01	-7.607854039830318982e+01	-7.607859550036687324e+01	-7.607969844347715593e+01	-7.607969915373487879e+01	-7.607975540836960704e+01	-7.607975787496856412e+01	-7.607985234881401482e+01
2.056051677597844929e+01	-7.607857054954737919e+01	-7.496918250468317524e+01	-7.590737953331242238e+01	-7.605018384127646414e+01	-7.605018678901608098e+01	-7.605098917209103604e+01	-7.607537104637685843e+01	-7.607699867331153598e+01	-7.607805557123479900e+01	-7.607821557380137278e+01	-7.607941540025524318e+01	-7.607941566796885979e+01	-7.607947110442658811e+01	-7.607947179493000078e+01	-7.607954084877260925e+01
2.068146099230773771e+01	-7.607712492390513148e+01	-7.476364030813174111e+01	-7.585001064176120167e+01	-7.604316487214684628e+01	-7.604353996538364413e+01	-7.604461068449947447e+01	-7.607248469747210606e+01	-7.607461746690947280e+01	-7.607635921055118899e+01	-7.607671649317143192e+01	-7.607795879759395064e+01	-7.607796299064642653e+01	-7.607802260849113907e+01	-7.607803401104845875e+01	-7.607807880615709450e+01
2.080240520863702258e+01	-7.607446542845812587e+01	-7.453693359053241352e+01	-7.577970895942436869e+01	-7.603337981155533498e+01	-7.603510474813379005e+01	-7.603642457627819340e+01	-7.606795276857653221e+01	-7.607065244104524027e+01	-7.607335579250292312e+01	-7.607403895540589644e+01	-7.607525917340966259e+01	-7.607527316815755114e+01	-7.607534510103515402e+01	-7.607537999967860287e+01	-7.607540418382328085e+01
2.092334942496630745e+01	-7.607057192755505071e+01	-7.429161942681221831e+01	-7.569641289410853346e+01	-7.602030910154346088e+01	-7.602493621518833322e+01	-7.602643259363338757e+01	-7.606170024061947288e+01	-7.606501057142051536e+01	-7.606899020627992059e+01	-7.607016208400833079e+01	-7.607129531551207435e+01	-7.607132651125942857e+01	-7.607142386665302070e+01	-7.607149192969724538e+01	-7.607150126602216744e+01
2.104429364129559232e+01	-7.606548893390213095e+01	-7.403173117566979045e+01	-7.560098692139624177e+01	-7.600354208758898267e+01	-7.601320389879290929e+01	-7.601475377118728716e+01	-7.605374514432077149e+01	-7.605768716515635219e+01	-7.606327001011132438e+01	-7.606511710996426245e+01	-7.606610922708668454e+01	-7.606616637360940558e+01	-7.606630985123607047e+01	-7.606641472521124570e+01	-7.606641615747460605e+01
2.116523785762487719e+01	-7.605934077998135479e+01	-7.376286327497139439e+01	-7.549538933890187309e+01	-7.598292778414889881e+01	-7.600020680158151265e+01	-7.600165873824417417e+01	-7.604423477718157187e+01	-7.604880401736203055e+01	-7.605629209761755760e+01	-7.605900423812440181e+01	-7.605982108091184557e+01	-7.605991377719217894e+01	-7.606013415759524321e+01	-7.606027225514363010e+01	-7.606027256634320111e+01
2.128618207395416206e+01	-7.605234334462333834e+01	-7.349212886263180167e+01	-7.538275548710844021e+01	-7.595873406673256056e+01	-7.598638374515370231e+01	-7.598759589127884340e+01	-7.603347770764148095e+01	-7.603864303386401957e+01	-7.604826877416989817e+01	-7.605201033101613461e+01	-7.605264210322080487e+01	-7.605277984770849287e+01	-7.605311852613205303e+01	-7.605328011140140632e+01	-7.605328457034485723e+01
2.140712629028344693e+01	-7.604480863013000658e+01	-7.322796009839775877e+01	-7.526736050979387471e+01	-7.593177360550504318e+01	-7.597231828648889973e+01	-7.597319930699039503e+01	-7.602196108543280673e+01	-7.602766443214076730e+01	-7.603954528788692357e+01	-7.604442254904138565e+01	-7.604488215997966449e+01	-7.604507294550070640e+01	-7.604557836182142694e+01	-7.604575056619449924e+01	-7.604576204910921433e+01
2.152807050661273180e+01	-7.603713819568113763e+01	-7.297973743224898158e+01	-7.515443637224387885e+01	-7.590345235166032012e+01	-7.595873365273578770e+01	-7.595926914389383455e+01	-7.601034257641495628e+01	-7.601649897827638824e+01	-7.603059982193141764e+01	-7.603663130861946229e+01	-7.603694766706635733e+01	-7.603719629722800732e+01	-7.603791504718327587e+01	-7.603808560280549500e+01	-7.603810451470226894e+01
2.164901472294201668e+01	-7.602980225314225038e+01	-7.275725681468254891e+01	-7.504983684494327179e+01	-7.587570714711576159e+01	-7.594646823401711799e+01	-7.594671940011232891e+01	-7.599940971763548703e+01	-7.600590769962738591e+01	-7.602201888890323289e+01	-7.602911597667512922e+01	-7.602932500115983316e+01	-7.602963148526163195e+01	-7.603059513977224526e+01	-7.603075539101249092e+01	-7.603078034825000486e+01
2.176995893927130155e+01	-7.602330338077203464e+01	-7.257006945371990980e+01	-7.495956911036675763e+01	-7.585082161627100561e+01	-7.593642053749243814e+01	-7.593649443469834637e+01	-7.599000614405647980e+01	-7.599670932006668522e+01	-7.601444593049031084e+01	-7.602240928938408615e+01	-7.602254581469833283e+01	-7.602290428276549505e+01	-7.602411559034862876e+01	-7.602426185471249198e+01	-7.602429074270206399e+01
2.189090315560058642e+01	-7.601812718151796844e+01	-7.242675339292111403e+01	-7.488923747430604294e+01	-7.583113883424627488e+01	-7.592945824793198994e+01	-7.592946310130270149e+01	-7.598293239729198945e+01	-7.598968359520108606e+01	-7.600850765833337164e+01	-7.601704151485452599e+01	-7.601713431956204658e+01	-7.601753283554734253e+01	-7.601895654698421367e+01	-7.601908979229187935e+01	-7.601912070176086900e+01
2.201184737192987129e+01	-7.601468615499896941e+01	-7.233419620628627911e+01	-7.484346823281316574e+01	-7.581871802198047305e+01	-7.592629933966205158e+01	-7.592630611770579208e+01	-7.597883689912215743e+01	-7.598546591524927862e+01	-7.600472963128252957e+01	-7.601347189907144752e+01	-7.601354245984927616e+01	-7.601396391582257195e+01	-7.601552678476227243e+01	-7.601565129163962808e+01	-7.601568300483444318e+01
2.213279158825915616e+01	-7.601326636850058094e+01	-7.229697904015903021e+01	-7.482539913141478394e+01	-7.581500264012557011e+01	-7.592738885121438841e+01	-7.592741680786983238e+01	-7.597811803533755892e+01	-7.598445318557516259e+01	-7.600345775073091659e+01	-7.601202091085113466e+01	-7.601208508054736512e+01	-7.601250909684074486e+01	-7.601411064566264031e+01	-7.601423245345013413e+01	-7.601426443498419872e+01
2.225373580458844103e+01	-7.601398774637043232e+01	-7.231694880430153205e+01	-7.483631611345334989e+01	-7.582057172142008028e+01	-7.593280465959661285e+01	-7.593283578437399228e+01	-7.598085898098321422e+01	-7.598674127936666878e+01	-7.600480361644792993e+01	-7.601281949510928371e+01	-7.601289059892387456e+01	-7.601329611375209083e+01	-7.601482772414180999e+01	-7.601495327709450578e+01	-7.601498532061967239e+01
2.237468002091772590e+01	-7.601678690934080862e+01	-7.239304384250631585e+01	-7.487550068860775809e+01	-7.583503158854607307e+01	-7.594222272809975038e+01	-7.594223503422040267e+01	-7.598681142517474996e+01	-7.599210903263529815e+01	-7.600862750430066228e+01	-7.601578878690153829e+01	-7.601588061503521487e+01	-7.601624867995188595e+01	-7.601761528686741087e+01	-7.601775021492763074e+01	-7.601778194628965934e+01
2.249562423724701077e+01	-7.602142661785114797e+01	-7.252140065280767089e+01	-7.494031540361356747e+01	-7.585707372569687834e+01	-7.595495619076909577e+01	-7.595495655783561517e+01	-7.599543328442776158e+01	-7.600005336477964590e+01	-7.601456353987745729e+01	-7.602065564748320980e+01	-7.602078419229212614e+01	-7.602110042802509327e+01	-7.602223805046845939e+01	-7.602238585307854635e+01	-7.602241628294082432e+01
2.261656845357629564e+01	-7.602752954132625973e+01	-7.269572390068614709e+01	-7.502651137491523059e+01	-7.588468536425384059e+01	-7.597005961304705579e+01	-7.597009811424911163e+01	-7.600597211423567501e+01	-7.600986766862274635e+01	-7.602208043814957250e+01	-7.602699900430579305e+01	-7.602718228024667724e+01	-7.602743850451338403e+01	-7.602832249773337026e+01	-7.602848316808754703e+01	-7.602851050842772906e+01
2.273751266990558051e+01	-7.603462857063760794e+01	-7.290786154824557741e+01	-7.512870296501920109e+01	-7.591546442809342921e+01	-7.598646995005098859e+01	-7.598662816877474313e+01	-7.601757502694512425e+01	-7.602074550172183365e+01	-7.603056229320813486e+01	-7.603431382574763120e+01	-7.603456963837288640e+01	-7.603476435255261379e+01	-7.603540686247443148e+01	-7.603557593881693322e+01	-7.603559790065834534e+01
2.285845688623486538e+01	-7.604222306103959284e+01	-7.314850151525408251e+01	-7.524093061646486547e+01	-7.594697007925704213e+01	-7.600314750198458569e+01	-7.600350729701574437e+01	-7.602940124661614618e+01	-7.603188724033461199e+01	-7.603939059566570791e+01	-7.604207689265166437e+01	-7.604241901582149410e+01	-7.604255670503529529e+01	-7.604299573400318479e+01	-7.604316446865118451e+01	-7.604317911645394190e+01
2.297940110256415025e+01	-7.604983078368324811e+01	-7.340789931662594370e+01	-7.535722748397418513e+01	-7.597703858514569220e+01	-7.601918588411091093e+01	-7.601979482681812783e+01	-7.604071581894160659e+01	-7.604258948000618545e+01	-7.604801139720026981e+01	-7.604980149357025709e+01	-7.605023533203278419e+01	-7.605032482791135351e+01	-7.605060986190234473e+01	-7.605076689181652227e+01	-7.605077381837304529e+01
2.310034531889343512e+01	-7.605702821512001321e+01	-7.367655473092986540e+01	-7.547211644828189492e+01	-7.600400963744664296e+01	-7.603387536047765138e+01	-7.603472567746459276e+01	-7.605095052332708860e+01	-7.605230384463655469e+01	-7.605597824747371760e+01	-7.605707425695749180e+01	-7.605759349967613048e+01	-7.605764587914023878e+01	-7.605782520585910333e+01	-7.605795940442504843e+01	-7.605796068578038671e+01
2.322128953522271999e+01	-7.606347570628206256e+01	-7.394577428806164221e+01	-7.558098567656517730e+01	-7.602683444656453560e+01	-7.604672084454435321e+01	-7.604775056623441287e+01	-7.605972758448321258e+01	-7.606066071568139364e+01	-7.606296918762086534e+01	-7.606357340141890688e+01	-7.606415910451124773e+01	-7.606418566256539293e+01	-7.606429859181579900e+01	-7.606440211391677053e+01	-7.606440246394826943e+01
2.334223375155200486e+01	-7.606892773989164880e+01	-7.420808028386153410e+01	-7.568031703482120065e+01	-7.604506620376979242e+01	-7.605742730526762330e+01	-7.605854077505183852e+01	-7.606685050555802263e+01	-7.606746165558126904e+01	-7.606878226238998764e+01	-7.606907175902196627e+01	-7.606969458646078408e+01	-7.606970530292888100e+01	-7.606977976727334578e+01	-7.606985011136823971e+01	-7.606985597975643998e+01
2.346317796788128973e+01	-7.607323108530637512e+01	-7.445745226000394723e+01	-7.576776705080874308e+01	-7.605875845224241516e+01	-7.606586834088824389e+01	-7.606696495351266663e+01	-7.607227227518413315e+01	-7.607265010146124951e+01	-7.607331742153499476e+01	-7.607342961340197007e+01	-7.607405482106796057e+01	-7.607405750655669863e+01	-7.607411143092085126e+01	-7.607415176462404816e+01	-7.607416963598342363e+01
2.358412218421057460e+01	-7.607631488835114908e+01	-7.468940980726426915e+01	-7.584212050519388981e+01	-7.606831189305691510e+01	-7.607205015688467142e+01	-7.607304893800579748e+01	-7.607605336597717383e+01	-7.607627217427435085e+01	-7.607655310803292537e+01	-7.607658225435807253e+01	-7.607717595447144276e+01	-7.607717602637183063e+01	-7.607722018382935403e+01	-7.607723795405252076e+01	-7.607727249157505867e+01
2.370506640053985947e+01	-7.607817670551602873e+01	-7.490096276907586059e+01	-7.590314935219026893e+01	-7.607431258895790904e+01	-7.607607742681393859e+01	-7.607692987864739109e+01	-7.607832048199986730e+01	-7.607843815239100138e+01	-7.607852392876550596e+01	-7.607852597563912411e+01	-7.607906078969746488e+01	-7.607906148807575164e+01	-7.607910211569713965e+01	-7.607910664685336144e+01	-7.607915936417079195e+01
2.382601061686914790e+01	-7.607886755574540416e+01	-7.509046439250002436e+01	-7.595141399067809118e+01	-7.607739566536983489e+01	-7.607812313844252117e+01	-7.607881359326874815e+01	-7.607923315830736044e+01	-7.607929142049503923e+01	-7.607930280600703554e+01	-7.607930473073992061e+01	-7.607976331409250292e+01	-7.607976614137027127e+01	-7.607980661901983410e+01	-7.607980666627098287e+01	-7.607987553037784778e+01
2.394695483319843277e+01	-7.607847779059198956e+01	-7.525740484996261159e+01	-7.598804148707516504e+01	-7.607815302286050496e+01	-7.607840270529267457e+01	-7.607894032575387655e+01	-7.607896088237635013e+01	-7.607898734442917998e+01	-7.607898823279485612e+01	-7.607899834330250144e+01	-7.607937418713963496e+01	-7.607937940514395336e+01	-7.607942110729204899e+01	-7.607942313631060927e+01	-7.607950310529967908e+01
2.406789904952771764e+01	-7.607712445920597588e+01	-7.540217878549327679e+01	-7.601450884638117600e+01	-7.607708732673172847e+01	-7.607715250459473566e+01	-7.607756046439239128e+01	-7.607766995362327123e+01	-7.607768115643864348e+01	-7.607769555646716242e+01	-7.607771234583613307e+01	-7.607800823619973585e+01	-7.607801532472475969e+01	-7.607805806885396294e+01	-7.607806558085340498e+01	-7.607814977688903468e+01
2.418884326585700251e+01	-7.607494023794009763e+01	-7.552585363416146436e+01	-7.603245134081718959e+01	-7.607460272177537774e+01	-7.607461321776985130e+01	-7.607491925863293147e+01	-7.607551751552546193e+01	-7.607552228254537852e+01	-7.607555073284649438e+01	-7.607556921915403336e+01	-7.607579433852421857e+01	-7.607580237597477435e+01	-7.607584481962854284e+01	-7.607585859969654507e+01	-7.607593971058759053e+01
2.430978748218628738e+01	-7.605576972035885319e+01	-7.562995750412889606e+01	-7.604350791756435513e+01	-7.607101765071855937e+01	-7.607101814710425458e+01	-7.607124839074801059e+01	-7.607264990200980037e+01	-7.607265238967784171e+01	-7.607268532970996944e+01	-7.607270084189647719e+01	-7.607286759630581230e+01	-7.607287555593880768e+01	-7.607291568236104240e+01	-7.607293459809993408e+01	-7.607300616182185138e+01
2.443073169851557225e+01	-7.605201845150081397e+01	-7.571629777097103897e+01	-7.604920868623230490e+01	-7.606658609106631275e+01	-7.606658610461676062e+01	-7.606676210597692034e+01	-7.606920301113022731e+01	-7.606920509376632822e+01	-7.606923216498398688e+01	-7.606924209955265326e+01	-7.606936346830765672e+01	-7.606937043777537610e+01	-7.606940609896950889e+01	-7.606942804541108671e+01	-7.606948541080434723e+01
2.455167591484485712e+01	-7.604789656274314780e+01	-7.578681503600060410e+01	-7.605090381250209930e+01	-7.606151785436556167e+01	-7.606151791594156464e+01	-7.606165600889517009e+01	-7.606530324990295355e+01	-7.606530611486593330e+01	-7.606532145622304597e+01	-7.606532569095963936e+01	-7.606541346789757085e+01	-7.606541880283381829e+01	-7.606544821937913525e+01	-7.606547092023063783e+01	-7.606551181140595475e+01
2.467262013117414199e+01	-7.604352675811824724e+01	-7.584347218759606335e+01	-7.604972897803779119e+01	-7.605599352882953212e+01	-7.605599535212661522e+01	-7.605610721257795603e+01	-7.606106832316237387e+01	-7.606107334097004014e+01	-7.606107759817359693e+01	-7.606107816736741256e+01	-7.606114209527993353e+01	-7.606114551553631031e+01	-7.606116764330971591e+01	-7.606118917594997697e+01	-7.606121387766674502e+01
2.479356434750342686e+01	-7.603901988096880871e+01	-7.588817510167658043e+01	-7.604659996519657739e+01	-7.605017339782864383e+01	-7.605018142553542759e+01	-7.605027506019600025e+01	-7.605660763969105176e+01	-7.605661667888517741e+01	-7.605661671533465551e+01	-7.605661717620520790e+01	-7.605666476376721619e+01	-7.605666639763640546e+01	-7.605668111736665082e+01	-7.605670015692460595e+01	-7.605671138209085314e+01
2.491450856383271173e+01	-7.605179308698428997e+01	-7.592271986566510122e+01	-7.604222783903581728e+01	-7.604420167753512771e+01	-7.604422130796177726e+01	-7.604430203554878176e+01	-7.605202238756277211e+01	-7.605203777173750268e+01	-7.605204505713130914e+01	-7.605204980484182897e+01	-7.605208655421382957e+01	-7.605208693407351461e+01	-7.605209506569410394e+01	-7.605211091461499961e+01	-7.605211342851616507e+01
2.503545278016199660e+01	-7.604732030418932709e+01	-7.594876095648136527e+01	-7.603714643637388804e+01	-7.603820797821937560e+01	-7.603824346687891023e+01	-7.603831472520694490e+01	-7.604740544187544060e+01	-7.604742972255024824e+01	-7.604745819897014769e+01	-7.604747185856020053e+01	-7.604750166866246275e+01	-7.604750168199386451e+01	-7.604750485661379855e+01	-7.604751734618136538e+01	-7.604751742211132637e+01
2.515639699649128147e+01	-7.604291624457327714e+01	-7.596779512868793915e+01	-7.603174509486697730e+01	-7.603230760739153027e+01	-7.603236085829468038e+01	-7.603242481472697989e+01	-7.604284127169995600e+01	-7.604287694414063026e+01	-7.604294092884238410e+01	-7.604296787185596429e+01	-7.604299345875099903e+01	-7.604299426104579140e+01	-7.604299469707540027e+01	-7.604300403597905245e+01	-7.604300881268046908e+01
2.527734121282056634e+01	-7.603865434601256368e+01	-7.598115650007981969e+01	-7.602630133204736751e+01	-7.602660174088626377e+01	-7.602667213777075972e+01	-7.602673013453585327e+01	-7.603840596074981306e+01	-7.603845520130994373e+01	-7.603856765101059523e+01	-7.603861164189517297e+01	-7.603863489327889624e+01	-7.603863779272607815e+01	-7.603863802364092805e+01	-7.603864464475469731e+01	-7.603866145072291260e+01
2.539828542914985121e+01	-7.603460024715519694e+01	-7.599001918665577193e+01	-7.602101008401757554e+01	-7.602117792741582036e+01	-7.602126288496374684e+01	-7.602131575842855682e+01	-7.603416738815630538e+01	-7.603423185227354963e+01	-7.603440312485197694e+01	-7.603446708359454931e+01	-7.603448932024333828e+01	-7.603449564689006479e+01	-7.603449824165481630e+01	-7.603450267465132129e+01	-7.603453837756505607e+01
2.551922964547913608e+01	-7.603081115267673340e+01	-7.599540467280836253e+01	-7.601600779938087271e+01	-7.601611100433872537e+01	-7.601620682665785012e+01	-7.601625513149204494e+01	-7.603018555721241967e+01	-7.603026625005554706e+01	-7.603050336969556611e+01	-7.603058923161388805e+01	-7.603061138140400033e+01	-7.603062235473424835e+01	-7.603062966222655916e+01	-7.603063244166672519e+01	-7.603069287203864235e+01
2.564017386180842095e+01	-7.602733553904060670e+01	-7.599819182613470048e+01	-7.601139096537792739e+01	-7.601146430080204652e+01	-7.601156702401938503e+01	-7.601161118422501772e+01	-7.602651302395722155e+01	-7.602661023979568711e+01	-7.602691659706583494e+01	-7.602702525101572917e+01	-7.602704795548299899e+01	-7.602706456372609978e+01	-7.602707850235749731e+01	-7.602708011011452527e+01	-7.602716959686817688e+01
2.576111807813770582e+01	-7.602421339527550970e+01	-7.599912805444455444e+01	-7.600722947277968444e+01	-7.600729094327918745e+01	-7.600739697984508325e+01	-7.600743738314052678e+01	-7.602319536466606564e+01	-7.602330868342217229e+01	-7.602368407027718433e+01	-7.602381535899179710e+01	-7.602383903498886752e+01	-7.602386193723454255e+01	-7.602388384182744119e+01	-7.602388467744032141e+01	-7.602400572006814627e+01
2.588206229446699069e+01	-7.602147692428120251e+01	-7.599884055956131590e+01	-7.600357565849394348e+01	-7.600363509957621488e+01	-7.600374162497851671e+01	-7.600377867445392610e+01	-7.602027162690738749e+01	-7.602039995417210605e+01	-7.602084083119413549e+01	-7.602099360020866925e+01	-7.602101847590709838e+01	-7.602104793482551770e+01	-7.602107846532511815e+01	-7.602107883650107567e+01	-7.602123192578065414e+01
2.600300651079627556e+01	-7.601915149082817891e+01	-7.599784698526423199e+01	-7.600047000366706129e+01	-7.600053305259812930e+01	-7.600063815603209605e+01	-7.600067229160221416e+01	-7.601777472449779793e+01	-7.601791636212162473e+01	-7.601841626882736591e+01	-7.601858845292268541e+01	-7.601861459207925975e+01	-7.601865044141929673e+01	-7.601868955237752346e+01	-7.601868967853437198e+01	-7.601887326588851579e+01
2.612395072712556043e+01	-7.601725661453816940e+01	-7.599656500569187756e+01	-7.599794441991511462e+01	-7.599801405376911134e+01	-7.599811671316383865e+01	-7.599814841388553077e+01	-7.601573175547511596e+01	-7.601588449205226539e+01	-7.601643453145543106e+01	-7.601662326965744398e+01	-7.601665059289119597e+01	-7.601669224052139384e+01	-7.601673920639045434e+01	-7.601673922968558372e+01	-7.601694983601281308e+01
2.624489494345484530e+01	-7.601580687145927584e+01	-7.599532057541379970e+01	-7.599602391752836184e+01	-7.599610095245037655e+01	-7.599620090185253218e+01	-7.599623067815652178e+01	-7.601416423928708355e+01	-7.601432545252947648e+01	-7.601491480259318223e+01	-7.601511657439057501e+01	-7.601514488216510301e+01	-7.601519134648319209e+01	-7.601524483522308628e+01	-7.601524483522558739e+01	-7.601547728277689941e+01
2.636583915978413017e+01	-7.601481263477460004e+01	-7.599435468043310493e+01	-7.599472727951527418e+01	-7.599481062705623913e+01	-7.599490817337493809e+01	-7.599493655577887807e+01	-7.601308828128307482e+01	-7.601325504670691657e+01	-7.601387147019403301e+01	-7.601408224711977368e+01	-7.601411124627060190e+01	-7.601416122162734723e+01	-7.601421940777322561e+01	-7.601421941741816113e+01	-7.601446716359885158e+01
2.648678337611341504e+01	-7.601428063095926291e+01	-7.599382850514788856e+01	-7.599406720055787900e+01	-7.599415425685771197e+01	-7.599425008402266712e+01	-7.599427761228380973e+01	-7.601251467939340500e+01	-7.601268388180506008e+01	-7.601331422125915083e+01	-7.601352962906727839e+01	-7.601355896294981562e+01	-7.601361090816197930e+01	-7.601367161583792154e+01	-7.601367163745862854e+01	-7.601392718692864037e+01
2.660772759244269992e+01	-7.601421431136094498e+01	-7.599382697551678234e+01	-7.599405020665594179e+01	-7.599413747406669017e+01	-7.599423245323339415e+01	-7.599425966755214290e+01	-7.601244898930066540e+01	-7.601261743507977542e+01	-7.601324809070393940e+01	-7.601346357823817357e+01	-7.601349285959305746e+01	-7.601354510262203235e+01	-7.601360596879557363e+01	-7.601360598983175976e+01	-7.601386135923537779e+01
2.672867180877198479e+01	-7.601461404708429370e+01	-7.599436066299016090e+01	-7.599467655277624090e+01	-7.599476042772612061e+01	-7.599485543686999733e+01	-7.599488287097575778e+01	-7.601289156180756379e+01	-7.601305609092180759e+01	-7.601367348614363095e+01	-7.601388449762261246e+01	-7.601391334273786526e+01	-7.601396419407373628e+01	-7.601402284238625384e+01	-7.601402285086693666e+01	-7.601427006059734026e+01
2.684961602510126966e+01	-7.601547715389703797e+01	-7.599536604482439373e+01	-7.599594019760142771e+01	-7.599601777748900133e+01	-7.599611352505895923e+01	-7.599614169999438218e+01	-7.601383756082277898e+01	-7.601399515795115747e+01	-7.601458620097133689e+01	-7.601478834867401702e+01	-7.601481641127942623e+01	-7.601486427828064052e+01	-7.601491849381761767e+01	-7.601491849396562372e+01	-7.601515006037320177e+01
2.697056024143055453e+01	-7.601679774869430162e+01	-7.599670412076842752e+01	-7.599782886813595439e+01	-7.599789861940045910e+01	-7.599799546571401265e+01	-7.599802488297869729e+01	-7.601527696347196184e+01	-7.601542486748923011e+01	-7.601597741717306178e+01	-7.601616665147079743e+01	-7.601619365480743795e+01	-7.601623714923417197e+01	-7.601628504461444891e+01	-7.601628507293493442e+01	-7.601649447500513190e+01
2.709150445775984295e+01	-7.601856643348665443e+01	-7.599815738948960586e+01	-7.600032414221348631e+01	-7.600038632945515360e+01	-7.600048410630303408e+01	-7.600051523972871337e+01	-7.601719453669304016e+01	-7.601733034713822690e+01	-7.601783368832106191e+01	-7.601800646172395659e+01	-7.601803222749911981e+01	-7.601807025869553058e+01	-7.601811042180010247e+01	-7.601811056380522302e+01	-7.601829265812523317e+01
2.721244867408912782e+01	-7.602076980040666854e+01	-7.599942519625166426e+01	-7.600340138359831599e+01	-7.600345829626067484e+01	-7.600355613891564133e+01	-7.600358942613290480e+01	-7.601956977853521380e+01	-7.601969155655645238e+01	-7.602013688319078710e+01	-7.602029030433598678e+01	-7.602031477785376978e+01	-7.602034662449398184e+01	-7.602037823809729389e+01	-7.602037864535074618e+01	-7.602053000354665357e+01
2.733339289041841269e+01	-7.602338975613588445e+01	-7.600011748243689169e+01	-7.600702925320261727e+01	-7.600708550413614262e+01	-7.600718172851246379e+01	-7.600721756495524062e+01	-7.602237680830890554e+01	-7.602248316792947946e+01	-7.602286406205783464e+01	-7.602299603467575650e+01	-7.602301930652762962e+01	-7.602304466074636480e+01	-7.602306758444620982e+01	-7.602306849082401641e+01	-7.602318763530462320e+01
2.745433710674769756e+01	-7.602640268220541486e+01	-7.599974700475480915e+01	-7.601116838493095429e+01	-7.601123192559921904e+01	-7.601132400265395006e+01	-7.601136274345343224e+01	-7.602558418916339633e+01	-7.602567437266003481e+01	-7.602598725304038396e+01	-7.602609659364172501e+01	-7.602611892027371709e+01	-7.602613789939363187e+01	-7.602615270474663589e+01	-7.602615443965265740e+01	-7.602624195580948196e+01
2.757528132307698243e+01	-7.602977848478194289e+01	-7.599772015639088352e+01	-7.601576865626360302e+01	-7.601585369136124370e+01	-7.601593838418492055e+01	-7.601598036166805628e+01	-7.602915467060383037e+01	-7.602922859949721612e+01	-7.602947309611346327e+01	-7.602955962260379863e+01	-7.602958145108782162e+01	-7.602959457420310230e+01	-7.602960252517425488e+01	-7.602960551990955196e+01	-7.602966402772581489e+01
2.769622553940626730e+01	-7.603347964489191213e+01	-7.599332662492571444e+01	-7.602076431346802110e+01	-7.602089803038566629e+01	-7.602097175678269991e+01	-7.602101732329201411e+01	-7.603304484728991497e+01	-7.603310313821883426e+01	-7.603328232915556839e+01	-7.603334691078613616e+01	-7.603336891743923331e+01	-7.603337704689018040e+01	-7.603338001999537710e+01	-7.603338480161902169e+01	-7.603341877636481172e+01
2.781716975573555217e+01	-7.603746044299310824e+01	-7.598572827635200611e+01	-7.602606605868876954e+01	-7.602630201448110370e+01	-7.602636146646150905e+01	-7.602641107373180773e+01	-7.603720474425610121e+01	-7.603724867766281648e+01	-7.603736910618827949e+01	-7.603741366311194838e+01	-7.603743682106011192e+01	-7.603744107216215298e+01	-7.603744141426248859e+01	-7.603744857943890167e+01	-7.603746402093405266e+01
2.793811397206483704e+01	-7.604166655691486199e+01	-7.597394787744433131e+01	-7.603154912471489979e+01	-7.603199119870021150e+01	-7.603203417771426587e+01	-7.603208850554703702e+01	-7.604157735481632585e+01	-7.604160878494995757e+01	-7.604168016254155305e+01	-7.604170760084470260e+01	-7.604173329736110531e+01	-7.604173492341979568e+01	-7.604173525040859261e+01	-7.604174541056595160e+01	-7.604174937228933118e+01
2.805905818839412191e+01	-7.604603515624491195e+01	-7.595685857944340569e+01	-7.603703643463614981e+01	-7.603787830904070688e+01	-7.603790461668938860e+01	-7.603796476638353852e+01	-7.604609817185962584e+01	-7.604611937093906704e+01	-7.604615387512848201e+01	-7.604616794081439934e+01	-7.604619816904005347e+01	-7.604619843218895880e+01	-7.604620137890472620e+01	-7.604621506870287817e+01	-7.604621507158077520e+01
2.818000240472340678e+01	-7.605049537875628118e+01	-7.593317550544873029e+01	-7.604227627278820023e+01	-7.604386216716447677e+01	-7.604387424010019458e+01	-7.604394201407954768e+01	-7.605069475992193873e+01	-7.605070819985975561e+01	-7.605071930614910514e+01	-7.605072433976043556e+01	-7.605076198740260907e+01	-7.605076202845305033e+01	-7.605076996895201091e+01	-7.605078751435948448e+01	-7.605079088370371210e+01
2.830094662105269165e+01	-7.605496879402068089e+01	-7.590145133134795685e+01	-7.604691458907846879e+01	-7.604982701551274715e+01	-7.604982986310551496e+01	-7.604990816289985389e+01	-7.605528640655974471e+01	-7.605529450127501434e+01	-7.605529535958214638e+01	-7.605529593387316822e+01	-7.605534517757492097e+01	-7.605534589927736988e+01	-7.605536066659851713e+01	-7.605538201886785998e+01	-7.605539519515780000e+01
2.842189083738197652e+01	-7.605936930453574973e+01	-7.586007843566690667e+01	-7.605046319610242733e+01	-7.605564225892345576e+01	-7.605564226417823193e+01	-7.605573565231303235e+01	-7.605978386218012588e+01	-7.605978872475901653e+01	-7.605979021516399996e+01	-7.605979064521460487e+01	-7.605985742638978309e+01	-7.605985940386113953e+01	-7.605988204835642819e+01	-7.605990660779464463e+01	-7.605993449148736829e+01
2.854283505371126139e+01	-7.606360220555218632e+01	-7.580730100405541805e+01	-7.605226668740667151e+01	-7.606116231707321163e+01	-7.606116477441641166e+01	-7.606128025048445807e+01	-7.606408912717969883e+01	-7.606409243932384356e+01	-7.606410122390235529e+01	-7.606410495925298676e+01	-7.606419745951434663e+01	-7.606420088919830391e+01	-7.606423152200466120e+01	-7.606425800012479499e+01	-7.606430339692219889e+01
2.866377927004054627e+01	-7.606756272783758277e+01	-7.574124134950496057e+01	-7.605147276346434637e+01	-7.606622577346152525e+01	-7.606623188466372198e+01	-7.606637989499535024e+01	-7.606809518490138089e+01	-7.606809832670683136e+01	-7.606811544273418235e+01	-7.606812439532508563e+01	-7.606825334882617540e+01	-7.606825804398795299e+01	-7.606829581359713188e+01	-7.606832220994897398e+01	-7.606838544647892775e+01
2.878472348636983114e+01	-7.607113495692418326e+01	-7.565994551411364455e+01	-7.604701250698784065e+01	-7.607065240251714044e+01	-7.607065801143053818e+01	-7.607085360168815669e+01	-7.607168553112683185e+01	-7.607169016430140118e+01	-7.607171094312971604e+01	-7.607172488681521827e+01	-7.607190347952419529e+01	-7.607190891716317083e+01	-7.607195215719059433e+01	-7.607197594576359734e+01	-7.607205472702497673e+01
2.890566770269911601e+01	-7.607419216789723748e+01	-7.556145371323478344e+01	-7.603759859231963958e+01	-7.607423622410321684e+01	-7.607423679096955027e+01	-7.607450057673112553e+01	-7.607473335290022476e+01	-7.607474266677687069e+01	-7.607475894567917862e+01	-7.607477525436031840e+01	-7.607501830592330805e+01	-7.607502372834768778e+01	-7.607507028882118050e+01	-7.607508889942076280e+01	-7.607517847714643722e+01
2.902661191902840088e+01	-7.607659929991017123e+01	-7.544390102111294993e+01	-7.602175000379153857e+01	-7.607673295423592208e+01	-7.607674161567055648e+01	-7.607709988602996987e+01	-7.607710030979126259e+01	-7.607712109592668526e+01	-7.607712672064963044e+01	-7.607714088994795532e+01	-7.607746305363870931e+01	-7.607746762837496135e+01	-7.607751536094183109e+01	-7.607752698028696159e+01	-7.607762068854101756e+01
2.914755613535768575e+01	-7.607821778949275426e+01	-7.530565246360941956e+01	-7.599785119936662170e+01	-7.607784170034091176e+01	-7.607792850018310560e+01	-7.607841139693410071e+01	-7.607863512553817031e+01	-7.607868071571846258e+01	-7.607868109395984391e+01	-7.607868867919343359e+01	-7.607910159308157461e+01	-7.607910463665372447e+01	-7.607915195736259761e+01	-7.607915655011335332e+01	-7.607924672748760031e+01
2.926850035168697062e+01	-7.607891258330637640e+01	-7.514547399091755153e+01	-7.596425154869352525e+01	-7.607718393121507461e+01	-7.607754258919679557e+01	-7.607817920632122366e+01	-7.607917266243717336e+01	-7.607926654182729465e+01	-7.607929239211412664e+01	-7.607929310119642707e+01	-7.607980180168918594e+01	-7.607980307410402077e+01	-7.607984950517214884e+01	-7.607984978425450606e+01	-7.607992902555626813e+01
2.938944456801625549e+01	-7.607856101179572761e+01	-7.496273641840990365e+01	-7.591940720568301515e+01	-7.607428741068645195e+01	-7.607532949971890446e+01	-7.607613934083393303e+01	-7.607853484629345076e+01	-7.607871447574586909e+01	-7.607883886007989815e+01	-7.607884341085306801e+01	-7.607944280467188491e+01	-7.607944287889543489e+01	-7.607948951726176290e+01	-7.607949144223381666e+01	-7.607955400271828239e+01
2.951038878434554036e+01	-7.607706331655005272e+01	-7.475764337153428585e+01	-7.586206236523156576e+01	-7.606858754180240112e+01	-7.607105216536078274e+01	-7.607203398173561482e+01	-7.607653565039403532e+01	-7.607685578132405624e+01	-7.607721206781337742e+01	-7.607725187814780554e+01	-7.607792446191758984e+01	-7.607792516108719383e+01	-7.607797516776606983e+01	-7.607798752753052440e+01	-7.607803056813814635e+01
2.963133300067482523e+01	-7.607435482312462227e+01	-7.453146688066489389e+01	-7.579146021781136255e+01	-7.605946088384114034e+01	-7.606451312155563471e+01	-7.606563449271585853e+01	-7.607299303443153349e+01	-7.607352767286140249e+01	-7.607432450376529687e+01	-7.607446322897165203e+01	-7.607517927445343275e+01	-7.607518414207245883e+01	-7.607524355712995145e+01	-7.607527639932754937e+01	-7.607530068064691875e+01
2.975227721700411010e+01	-7.607041975110799115e+01	-7.428676622565055254e+01	-7.570756613125195145e+01	-7.604630264199738576e+01	-7.605558164632236640e+01	-7.605677464752108108e+01	-7.606775070590441601e+01	-7.606859293762587981e+01	-7.607012109374210240e+01	-7.607046558280029558e+01	-7.607118647200439909e+01	-7.607120119107298706e+01	-7.607128050161497868e+01	-7.607134261273282050e+01	-7.607135230758598254e+01
2.987322143333339497e+01	-7.606530618734097970e+01	-7.402755811319136114e+01	-7.561127733574451781e+01	-7.602865017385882140e+01	-7.604422509779148243e+01	-7.604539326599403637e+01	-7.606071115088842305e+01	-7.606197025847703230e+01	-7.606459620768727348e+01	-7.606530307719604878e+01	-7.606598743432539322e+01	-7.606602004531374916e+01	-7.606613672352033007e+01	-7.606623288913831971e+01	-7.606623443616346947e+01
2.999416564966267984e+01	-7.605914074715865070e+01	-7.375940117888737291e+01	-7.550458608521002191e+01	-7.600633929443498005e+01	-7.603054375964164535e+01	-7.603158200208996220e+01	-7.605187819789144044e+01	-7.605367380532439370e+01	-7.605781629126197174e+01	-7.605908975600083011e+01	-7.605970087450585027e+01	-7.605976158760554995e+01	-7.605994310225979405e+01	-7.606007220084359233e+01	-7.606007250224354266e+01
3.011510986599196471e+01	-7.605214019060380792e+01	-7.348935764195637432e+01	-7.539065923599771679e+01	-7.597966373786506722e+01	-7.601480735915816922e+01	-7.601563005988764132e+01	-7.604140287373955687e+01	-7.604385618336989694e+01	-7.604994551948671244e+01	-7.605202308479073281e+01	-7.605253546335895010e+01	-7.605263586883756943e+01	-7.605292161869972745e+01	-7.605307645737863709e+01	-7.605308104879652831e+01
3.023605408232125313e+01	-7.604461617999876921e+01	-7.322580200274782669e+01	-7.527379918475142517e+01	-7.594949657455188685e+01	-7.599748803927148799e+01	-7.599805458357383259e+01	-7.602962190325708036e+01	-7.603284445855163654e+01	-7.604126852417078908e+01	-7.604439383971754296e+01	-7.604479684238073389e+01	-7.604494843990710251e+01	-7.604538828141978968e+01	-7.604555742384377481e+01	-7.604556929885340821e+01
3.035699829865053800e+01	-7.603696903443291433e+01	-7.297806176816510515e+01	-7.515926119445089171e+01	-7.591733099978847576e+01	-7.597927932442320298e+01	-7.597960488635118281e+01	-7.601707582431797050e+01	-7.602115670717927287e+01	-7.603220164738294784e+01	-7.603658758923705818e+01	-7.603688529750152725e+01	-7.603709748530818047e+01	-7.603774485547825179e+01	-7.603791580753423318e+01	-7.603793528028259630e+01
3.047794251497982287e+01	-7.602966716482654874e+01	-7.275589686696881131e+01	-7.505292045487905739e+01	-7.588520912989190492e+01	-7.596108631374445963e+01	-7.596123138512834316e+01	-7.600449488385811492e+01	-7.600948784289204241e+01	-7.602328376654475051e+01	-7.602907228697483788e+01	-7.602928000998386437e+01	-7.602955791824169296e+01	-7.603045740066582425e+01	-7.603061990342749255e+01	-7.603064539078130224e+01
3.059888673130910774e+01	-7.602321107223067997e+01	-7.256884951024773045e+01	-7.496080661659371458e+01	-7.585552983206324029e+01	-7.594397319847480787e+01	-7.594401591999380230e+01	-7.599274611464842621e+01	-7.599865865851063518e+01	-7.601514044207149823e+01	-7.602236750064612636e+01	-7.602250649157390683e+01	-7.602284919364485916e+01	-7.602402120695042242e+01	-7.602416941906629688e+01	-7.602419862332878608e+01
3.071983094763839262e+01	-7.601808420092044116e+01	-7.242552111542762816e+01	-7.488855009311728850e+01	-7.583075532093188542e+01	-7.592906309770458506e+01	-7.592906809726447648e+01	-7.598274350035455882e+01	-7.598953017442855185e+01	-7.600842096469014564e+01	-7.601699426430899109e+01	-7.601708654915123020e+01	-7.601748615710100410e+01	-7.601891385160010373e+01	-7.601904686092518659e+01	-7.601907776807328787e+01
3.084077516396767749e+01	-7.601469690060395124e+01	-7.233285381653308832e+01	-7.484080810792076477e+01	-7.581306424457690696e+01	-7.591740084744273531e+01	-7.591740091408982494e+01	-7.597533309929552559e+01	-7.598289471390367567e+01	-7.600371574014552323e+01	-7.601341040916149439e+01	-7.601347529542489667e+01	-7.601391724685537099e+01	-7.601554117437873970e+01	-7.601566212444853932e+01	-7.601569348125231329e+01
3.096171938029696236e+01	-7.601333308462685068e+01	-7.229550644365571088e+01	-7.482075334731993621e+01	-7.580401844967967406e+01	-7.590980580786975906e+01	-7.590980612205640909e+01	-7.597117369653823005e+01	-7.597936314957981097e+01	-7.600146908987710503e+01	-7.601194291230839895e+01	-7.601199602701071001e+01	-7.601246057853937543e+01	-7.601418462034722268e+01	-7.601429923206610795e+01	-7.601433049858141544e+01
3.108266359662624723e+01	-7.601411043000889833e+01	-7.231541310929418387e+01	-7.482970810019322982e+01	-7.580431466123823725e+01	-7.590675089596359726e+01	-7.590675296988089826e+01	-7.597063781139587491e+01	-7.597927164046514292e+01	-7.600190692034904316e+01	-7.601273324745213245e+01	-7.601278816907243652e+01	-7.601325282899290414e+01	-7.601496091831941726e+01	-7.601507607865598004e+01	-7.601510705113945221e+01
3.120360781295553210e+01	-7.601696310651330180e+01	-7.239159256476588666e+01	-7.486698815323617850e+01	-7.581367741459771992e+01	-7.590830009416737312e+01	-7.590833098618918484e+01	-7.597375525406999941e+01	-7.598262870216635179e+01	-7.600499724577724692e+01	-7.601571089295725869e+01	-7.601578272264703173e+01	-7.601622515486272391e+01	-7.601780420055854393e+01	-7.601792677662888309e+01	-7.601795710274993212e+01
3.132455202928481697e+01	-7.602165115877664903e+01	-7.252023954846916354e+01	-7.492998527926664565e+01	-7.583091810693795765e+01	-7.591411982884471854e+01	-7.591424824683211625e+01	-7.598021184489951452e+01	-7.598911456116555030e+01	-7.601045385125766529e+01	-7.602060323247989970e+01	-7.602071280081030125e+01	-7.602111364640110480e+01	-7.602247559210982786e+01	-7.602261118840432630e+01	-7.602263996369831034e+01
3.144549624561410184e+01	-7.602779431825943846e+01	-7.269508384730129080e+01	-7.501447350162834482e+01	-7.585414577027043492e+01	-7.592355668397591728e+01	-7.592388388924509002e+01	-7.598940239823600962e+01	-7.599813217942022447e+01	-7.601778203076165141e+01	-7.602697955195651502e+01	-7.602715644716104748e+01	-7.602750154256388271e+01	-7.602859780647548860e+01	-7.602874920595256469e+01	-7.602877483531852931e+01
3.156644046194338671e+01	-7.603492247945372640e+01	-7.290796125457164578e+01	-7.511508480303230328e+01	-7.588108026376042403e+01	-7.593575501956664198e+01	-7.593638190844764324e+01	-7.600052442008382059e+01	-7.600889747705716104e+01	-7.602635467419963788e+01	-7.603431724648109480e+01	-7.603459973815182593e+01	-7.603488135037201801e+01	-7.603570587106561618e+01	-7.603587139316879018e+01	-7.603589188108361441e+01
3.168738467827267158e+01	-7.604253220926429435e+01	-7.314951352807776175e+01	-7.522587502152936167e+01	-7.590939839098749076e+01	-7.594978105341570540e+01	-7.595076612091456525e+01	-7.601269120127219026e+01	-7.602054881593200264e+01	-7.603550072444578234e+01	-7.604207358900178804e+01	-7.604250415841919164e+01	-7.604272108491646520e+01	-7.604330252106333887e+01	-7.604347509192187715e+01	-7.604348879054217036e+01
3.180832889460195645e+01	-7.605013903472136860e+01	-7.340992576498690880e+01	-7.534089457086918173e+01	-7.593704245223477756e+01	-7.596472625526257616e+01	-7.596605479547778828e+01	-7.602504160618875062e+01	-7.603225412824389196e+01	-7.604458751455985066e+01	-7.604974762012622591e+01	-7.605036431131043173e+01	-7.605052095776045462e+01	-7.605090830708702754e+01	-7.605107614735213417e+01	-7.605108274486175901e+01
3.192927311093124132e+01	-7.605731810753466959e+01	-7.367961687315191455e+01	-7.545468919151461762e+01	-7.596243696512641463e+01	-7.597977726173620283e+01	-7.598135684571954584e+01	-7.603682796192435944e+01	-7.604329745477569702e+01	-7.605308275955053432e+01	-7.605692227253550186e+01	-7.605774801233646087e+01	-7.605785279051026748e+01	-7.605810021081639150e+01	-7.605824946708507639e+01	-7.605825079337370198e+01
3.205021732726052619e+01	-7.606372975130965131e+01	-7.394981681439065824e+01	-7.556267757620952352e+01	-7.598458640255307728e+01	-7.599425372326275863e+01	-7.599593787760369423e+01	-7.604747100890838851e+01	-7.605313342284443934e+01	-7.606058893517736408e+01	-7.606328388912415051e+01	-7.606431734475518169e+01	-7.606438084614055128e+01	-7.606453637977168114e+01	-7.606465502801658829e+01	-7.606465526797795462e+01
3.217116154358981106e+01	-7.606913003344881474e+01	-7.421298820615766090e+01	-7.566137929293196862e+01	-7.600305679464588593e+01	-7.600762329070741430e+01	-7.600925207932218086e+01	-7.605657964494756129e+01	-7.606140649663450404e+01	-7.606685023282531688e+01	-7.606862230677745629e+01	-7.606983382817372785e+01	-7.606986718717354279e+01	-7.606996736711488438e+01	-7.607004892674922303e+01	-7.607005408880394270e+01
3.229210575991909593e+01	-7.607336905139227667e+01	-7.446307583381410211e+01	-7.574849252966092195e+01	-7.601786919089502703e+01	-7.601950315476697995e+01	-7.602094325139603370e+01	-7.606394097514993291e+01	-7.606793969477013206e+01	-7.607173828404100391e+01	-7.607281818745973112e+01	-7.607415270284458586e+01	-7.607416639790264412e+01	-7.607423597427404616e+01	-7.607428152102723118e+01	-7.607429834867232898e+01
3.241304997624838080e+01	-7.607638081687177589e+01	-7.469559186130393869e+01	-7.582284234852006932e+01	-7.602934738097582112e+01	-7.602965347871464985e+01	-7.603082349977016463e+01	-7.606949104693406127e+01	-7.607270290346518493e+01	-7.607522596799887538e+01	-7.607582492959008391e+01	-7.607721108326326487e+01	-7.607721422356628693e+01	-7.607726874875655199e+01	-7.607728645601609685e+01	-7.607732118271874810e+01
3.253399419257766567e+01	-7.607816863144600461e+01	-7.490756324531551513e+01	-7.588423337152461556e+01	-7.603796334992578920e+01	-7.603796421373191095e+01	-7.603884008248567739e+01	-7.607327763646283358e+01	-7.607577261838568461e+01	-7.607735841430360324e+01	-7.607765087272714766e+01	-7.607901349834781968e+01	-7.607901349841016270e+01	-7.607906250727924657e+01	-7.607906503377461149e+01	-7.607912236953040974e+01
3.265493840890695054e+01	-7.607878906405726127e+01	-7.509737849588591985e+01	-7.593324535641471584e+01	-7.604421333544902950e+01	-7.604443562538133961e+01	-7.604503967770438067e+01	-7.607542411142225092e+01	-7.607729306020073068e+01	-7.607822760998601552e+01	-7.607834481878285260e+01	-7.607961702045972174e+01	-7.607961951603377315e+01	-7.607966894968319593e+01	-7.607966981973197562e+01	-7.607975238168671694e+01
3.277588262523623541e+01	-7.607833659656517966e+01	-7.526457327070299641e+01	-7.597100746579525321e+01	-7.604854033448206962e+01	-7.604915398945149718e+01	-7.604953620723550500e+01	-7.607609946017524294e+01	-7.607744463419192016e+01	-7.607795343736185600e+01	-7.607798540558775358e+01	-7.607911722702834822e+01	-7.607912611491063615e+01	-7.607917965597350474e+01	-7.607918997636237179e+01	-7.607929817090665381e+01
3.289682684156552028e+01	-7.607693005834526900e+01	-7.540959026951178146e+01	-7.599897998268545507e+01	-7.605130216093411377e+01	-7.605226546906173724e+01	-7.605248497251324125e+01	-7.607549593257131448e+01	-7.607642160241121587e+01	-7.607667103251547758e+01	-7.607667338199651397e+01	-7.607763567079541644e+01	-7.607765321363662281e+01	-7.607771282602131180e+01	-7.607773928622219728e+01	-7.607787151920531699e+01
3.301777105789480515e+01	-7.607470135152877333e+01	-7.553354131835482121e+01	-7.601876353150049681e+01	-7.605277294960352208e+01	-7.605395167797387046e+01	-7.605406338899787499e+01	-7.607381346373450981e+01	-7.607441798547327494e+01	-7.607452280693431135e+01	-7.607452545679323919e+01	-7.607530920678031805e+01	-7.607533619039097061e+01	-7.607540231557052834e+01	-7.607544674921047090e+01	-7.607559981019031170e+01
3.313871527422409002e+01	-7.607178664438380622e+01	-7.563799087221785555e+01	-7.603194740702845422e+01	-7.605316225926070217e+01	-7.605440959795727451e+01	-7.605445734410783132e+01	-7.607124922756504759e+01	-7.607161947917023781e+01	-7.607165322247668371e+01	-7.607166874441332993e+01	-7.607228129405669392e+01	-7.607231724260778094e+01	-7.607238898062060173e+01	-7.607244918584481752e+01	-7.607261868870347143e+01
3.325965949055337489e+01	-7.606832003423026833e+01	-7.572477204423006469e+01	-7.604000133647437565e+01	-7.605263824938694484e+01	-7.605383699084512727e+01	-7.605385186582435608e+01	-7.606799077014343879e+01	-7.606819916506347568e+01	-7.606820490738999752e+01	-7.606823541031334912e+01	-7.606869520587872557e+01	-7.606873865505644972e+01	-7.606881406283906699e+01	-7.606888529059577309e+01	-7.606906610823119763e+01
3.338060370688265976e+01	-7.606442950147483373e+01	-7.579583955148714836e+01	-7.604420925026100520e+01	-7.605134665921887915e+01	-7.605242303938760529e+01	-7.605242492790031861e+01	-7.606421161637030082e+01	-7.606431537445496360e+01	-7.606431538970856820e+01	-7.606435758327941699e+01	-7.606468895527044083e+01	-7.606473776843716905e+01	-7.606481426400617352e+01	-7.606489079145191567e+01	-7.606507746326184360e+01
3.350154792321194464e+01	-7.606023474456594613e+01	-7.585315900178326842e+01	-7.604563952052967579e+01	-7.604942255907252502e+01	-7.605034313190299144e+01	-7.605034350037217905e+01	-7.606006866035428970e+01	-7.606011072858595412e+01	-7.606011426300148059e+01	-7.606016282745963508e+01	-7.606039169142684386e+01	-7.606044339067304350e+01	-7.606051818854749058e+01	-7.606059458227190362e+01	-7.606078169023160740e+01
3.362249213954122951e+01	-7.605584628267686753e+01	-7.589862874916308044e+01	-7.604514365944712040e+01	-7.604699542189709405e+01	-7.604775650554994115e+01	-7.604776121731707406e+01	-7.605570091751393136e+01	-7.605571187643374742e+01	-7.605572088097174799e+01	-7.605577048188322919e+01	-7.605592133188731907e+01	-7.605597341028475000e+01	-7.605604391058253100e+01	-7.605611581413334932e+01	-7.605629832135035429e+01
3.374343635587051438e+01	-7.605136517307408894e+01	-7.593402890534498795e+01	-7.604337457799941546e+01	-7.604418967835272269e+01	-7.604480565803216052e+01	-7.604481722766681173e+01	-7.605122934856035499e+01	-7.605122973535678454e+01	-7.605124274016499442e+01	-7.605128906562150348e+01	-7.605138323094463715e+01	-7.605143341503313081e+01	-7.605149749425594052e+01	-7.605156195474039293e+01	-7.605173549282490342e+01
3.386438057219979925e+01	-7.604688286906603878e+01	-7.596099165149634302e+01	-7.604081596736287452e+01	-7.604112307675102045e+01	-7.604161676788655200e+01	-7.604163592005959060e+01	-7.604675751636770542e+01	-7.604676015572376002e+01	-7.604677464366180573e+01	-7.604681479421441281e+01	-7.604686971345412871e+01	-7.604691615402731486e+01	-7.604697233664440148e+01	-7.604702778383077089e+01	-7.604718887023096840e+01
3.398532478852908412e+01	-7.604248104607231085e+01	-7.598098734678023902e+01	-7.603781579684414282e+01	-7.603790458348106540e+01	-7.603830065846140940e+01	-7.603832728571353528e+01	-7.604237285245380917e+01	-7.604238494837909457e+01	-7.604239862726281274e+01	-7.604243111320502635e+01	-7.604246031178031728e+01	-7.604250169315248797e+01	-7.604254920814089758e+01	-7.604259522624322187e+01	-7.604274139496214957e+01
3.410626900485836899e+01	-7.603823155122331912e+01	-7.599532171065267505e+01	-7.603461885085444294e+01	-7.603463279488477156e+01	-7.603495403770169503e+01	-7.603498772365283287e+01	-7.603814831821091502e+01	-7.603817319123770346e+01	-7.603818452929507998e+01	-7.603820905614243486e+01	-7.603822253756543148e+01	-7.603825810765140147e+01	-7.603829684999141136e+01	-7.603833386417558415e+01	-7.603846370204659877e+01
3.422721322118765386e+01	-7.603419617517015183e+01	-7.600514028723355864e+01	-7.603139519971605864e+01	-7.603139519990585882e+01	-7.603166085320418688e+01	-7.603170111787606800e+01	-7.603414426128165360e+01	-7.603418270588183248e+01	-7.603419102313594635e+01	-7.603420818598272035e+01	-7.603421301326028470e+01	-7.603424254661400994e+01	-7.603427297115750605e+01	-7.603430193410156335e+01	-7.603441502681884856e+01
3.434815743751693873e+01	-7.603042747231832266e+01	-7.601143730416420397e+01	-7.602826318357882940e+01	-7.602826823641390774e+01	-7.602849365379235280e+01	-7.602854003881452627e+01	-7.603041029417073560e+01	-7.603046158480937322e+01	-7.603046691311068628e+01	-7.603047787578938710e+01	-7.603047879272031651e+01	-7.603050250482374395e+01	-7.603052548112854936e+01	-7.603054760758284658e+01	-7.603064441110606708e+01
3.446910165384622360e+01	-7.602696916353782797e+01	-7.601506682259515912e+01	-7.602530671902867709e+01	-7.602531790323227767e+01	-7.602551487638709204e+01	-7.602556694791576319e+01	-7.602698705900252207e+01	-7.602704965888358402e+01	-7.602705251141952658e+01	-7.602705871492383949e+01	-7.602705871993710218e+01	-7.602707715333352212e+01	-7.602709380724061816e+01	-7.602711037536563765e+01	-7.602719203643235346e+01
3.459004587017550847e+01	-7.602385709083664267e+01	-7.601675470676967450e+01	-7.602258749560864715e+01	-7.602260065750152762e+01	-7.602277799854464035e+01	-7.602283531504681946e+01	-7.602390778486235945e+01	-7.602397981870534238e+01	-7.602398095313600379e+01	-7.602398387641322586e+01	-7.602398470772347139e+01	-7.602399860955813438e+01	-7.602401017227937530e+01	-7.602402239167713560e+01	-7.602409054456636284e+01
3.471099008650479334e+01	-7.602112019635177376e+01	-7.601711042402416751e+01	-7.602015299215500477e+01	-7.602016437421124806e+01	-7.602032851913909894e+01	-7.602039059082702011e+01	-7.602119958639968900e+01	-7.602127913523054303e+01	-7.602127935415373372e+01	-7.602128033639124283e+01	-7.602128285717463996e+01	-7.602129306441977974e+01	-7.602130074409416238e+01	-7.602130968063929117e+01	-7.602136624638410467e+01
3.483193430283407821e+01	-7.601878148617976194e+01	-7.601663803876499514e+01	-7.601804132696132399e+01	-7.601804921996635755e+01	-7.601820475188713999e+01	-7.601827100614505639e+01	-7.601888448950016652e+01	-7.601896975703263593e+01	-7.601896976317141252e+01	-7.601896988787058262e+01	-7.601897437719860307e+01	-7.601898172132946740e+01	-7.601898660628289406e+01	-7.601899315038788529e+01	-7.601904016023689792e+01
3.495287851916337019e+01	-7.601685890684932190e+01	-7.601574601223106242e+01	-7.601628387460478109e+01	-7.601628836559513047e+01	-7.601643843604452400e+01	-7.601650819584928342e+01	-7.601698019842184806e+01	-7.601706958859217877e+01	-7.601706989658175928e+01	-7.601706993246301636e+01	-7.601707629582159598e+01	-7.601708153395162526e+01	-7.601708453183209713e+01	-7.601708939716915836e+01	-7.601712885564711542e+01
3.507382273549265506e+01	-7.601536608504493131e+01	-7.601475558175823721e+01	-7.601490641654363856e+01	-7.601490851032085061e+01	-7.601505517563536785e+01	-7.601512765359143486e+01	-7.601550062913808858e+01	-7.601559276473682303e+01	-7.601559366337770030e+01	-7.601559405432284677e+01	-7.601560197007881925e+01	-7.601560574516216207e+01	-7.601560755796337787e+01	-7.601561129985765319e+01	-7.601564509562540195e+01
3.519476695182193993e+01	-7.601431295658035481e+01	-7.601390763563509267e+01	-7.601392946073626433e+01	-7.601393027087566168e+01	-7.601407477264412194e+01	-7.601414908048155894e+01	-7.601445629394221726e+01	-7.601454999801642032e+01	-7.601455155353237103e+01	-7.601455244847844028e+01	-7.601456146612243003e+01	-7.601456429524975533e+01	-7.601456542710597830e+01	-7.601456847260388372e+01	-7.601459833860970150e+01
3.531571116815122480e+01	-7.601370619681756580e+01	-7.601336798678005380e+01	-7.601336808989367455e+01	-7.601336839423842662e+01	-7.601351140940346340e+01	-7.601358658096117438e+01	-7.601385449691508711e+01	-7.601394875201177115e+01	-7.601395084227578991e+01	-7.601395215566293473e+01	-7.601396175988753612e+01	-7.601396404677930718e+01	-7.601396483904090928e+01	-7.601396752319433858e+01	-7.601399504128784201e+01
3.543665538448050967e+01	-7.601354954254716745e+01	-7.601323107708888926e+01	-7.601323170836795384e+01	-7.601323190460205126e+01	-7.601337378238281417e+01	-7.601344880679792482e+01	-7.601369946387791288e+01	-7.601379335929283343e+01	-7.601379572957446840e+01	-7.601379722310332454e+01	-7.601380687559948512e+01	-7.601380894158647550e+01	-7.601380962826333132e+01	-7.601381223329752856e+01	-7.601383887418877805e+01
3.555759960080979454e+01	-7.601384396900965612e+01	-7.601352209906072233e+01	-7.601352383791693512e+01	-7.601352417942371176e+01	-7.601366517265860523e+01	-7.601373903365151818e+01	-7.601399239518457307e+01	-7.601408506902606632e+01	-7.601408740080381676e+01	-7.601408877759334359e+01	-7.601409794665838149e+01	-7.601410007312716743e+01	-7.601410084879894669e+01	-7.601410364425547073e+01	-7.601413083025177286e+01
3.567854381713907941e+01	-7.601458773502888278e+01	-7.601419754317169009e+01	-7.601424206803361017e+01	-7.601424298149306935e+01	-7.601438347365319714e+01	-7.601445519033134701e+01	-7.601473146818764803e+01	-7.601482204910635687e+01	-7.601482403428602197e+01	-7.601482503683580205e+01	-7.601483322367707274e+01	-7.601483569833779086e+01	-7.601483679016519091e+01	-7.601484007293507261e+01	-7.601486924896063613e+01
3.579948803346836428e+01	-7.601577629738967801e+01	-7.601514417260986534e+01	-7.601537818491607368e+01	-7.601538045247814068e+01	-7.601552117964919830e+01	-7.601558984417421527e+01	-7.601591179467909853e+01	-7.601599934737556907e+01	-7.601600076059548883e+01	-7.601600126412878922e+01	-7.601600803425385777e+01	-7.601601119347344593e+01	-7.601601292883761118e+01	-7.601601706220213828e+01	-7.601604976002700198e+01
3.592043224979764915e+01	-7.601740209179449437e+01	-7.601617642083235182e+01	-7.601691843214078403e+01	-7.601692305834750130e+01	-7.601706532836412578e+01	-7.601713013611407632e+01	-7.601752532513766880e+01	-7.601760880422447997e+01	-7.601760956571207828e+01	-7.601760965847813623e+01	-7.601761468683743317e+01	-7.601761894664470276e+01	-7.601762180816145076e+01	-7.601762725857697944e+01	-7.601766513991366025e+01
3.604137646612693402e+01	-7.601945417467071309e+01	-7.601703220449954301e+01	-7.601884377837394879e+01	-7.601885146334501542e+01	-7.601899738136519602e+01	-7.601905764992875447e+01	-7.601956067903620351e+01	-7.601963889741882952e+01	-7.601963911816089592e+01	-7.601963916015816380e+01	-7.601964229963857633e+01	-7.601964816889427823e+01	-7.601965282914392219e+01	-7.601966019852771694e+01	-7.601970506466038557e+01
3.616232068245621889e+01	-7.602191771914513652e+01	-7.601736714995712418e+01	-7.602112997328001143e+01	-7.602114029910563886e+01	-7.602129301829022268e+01	-7.602134819273379662e+01	-7.602200286986195010e+01	-7.602207449062738931e+01	-7.602207449066919764e+01	-7.602207514214119044e+01	-7.602207652645752489e+01	-7.602208459715539846e+01	-7.602209192649679892e+01	-7.602210197618884990e+01	-7.602215573513272773e+01
