# Supplementary material for: Interpolating numerically exact many-body wave functions for accelerated molecular dynamics
Source: Nat Commun. 2025 Feb 26;16:2005. doi: 10.1038/s41467-025-57134-9 (PMC11865551; doi:10.1038/s41467-025-57134-9)
Supplement: Supplementary file 3 — Source data [file 41467_2025_57134_MOESM3_ESM.zip › Source Data/fig_5/data_dist_1_2.txt]

# Time (fs)	Distance DMRG	Distance HF	Distance DFT	Distance continuation (N=1)	Distance continuation (N=2)	Distance continuation (N=3)	Distance continuation (N=4)	Distance continuation (N=5)	Distance continuation (N=6)	Distance continuation (N=7)	Distance continuation (N=8)	Distance continuation (N=9)	Distance continuation (N=10)	Distance continuation (N=11)	Distance continuation (N=12)	Distance continuation (N=13)	Distance continuation (N=14)	Distance continuation (N=15)	Distance continuation (N=16)	Distance continuation (N=17)	Distance continuation (N=18)	Distance continuation (N=19)	Distance continuation (N=20)	Distance continuation (N=21)	Distance continuation (N=22)	Distance continuation (N=23)	Distance continuation (N=24)	Distance continuation (N=25)	Distance continuation (N=26)	Distance continuation (N=27)	Distance continuation (N=28)	Distance continuation (N=29)	Distance continuation (N=30)	Distance continuation (N=31)	Distance continuation (N=32)	Distance continuation (N=33)	Distance continuation (N=34)	Distance continuation (N=35)	Distance continuation (N=36)	Distance continuation (N=37)	Distance continuation (N=38)	Distance continuation (N=39)	Distance continuation (N=40)	Distance continuation (N=41)	Distance continuation (N=42)	Distance continuation (N=43)	Distance continuation (N=44)	Distance continuation (N=45)	Distance continuation (N=46)
0.000000000000000000e+00	1.899999999999999911e+00	1.899999999999999911e+00	1.899999999999999911e+00	1.899999999999999911e+00	1.899999999999999911e+00	1.899999999999999911e+00	1.899999999999999911e+00	1.899999999999999911e+00	1.899999999999999911e+00	1.899999999999999911e+00	1.899999999999999911e+00	1.899999999999999911e+00	1.899999999999999911e+00	1.899999999999999911e+00	1.899999999999999911e+00	1.899999999999999911e+00	1.899999999999999911e+00	1.899999999999999911e+00	1.899999999999999911e+00	1.899999999999999911e+00	1.899999999999999911e+00	1.899999999999999911e+00	1.899999999999999911e+00	1.899999999999999911e+00	1.899999999999999911e+00	1.899999999999999911e+00	1.899999999999999911e+00	1.899999999999999911e+00	1.899999999999999911e+00	1.899999999999999911e+00	1.899999999999999911e+00	1.899999999999999911e+00	1.899999999999999911e+00	1.899999999999999911e+00	1.899999999999999911e+00	1.899999999999999911e+00	1.899999999999999911e+00	1.899999999999999911e+00	1.899999999999999911e+00	1.899999999999999911e+00	1.899999999999999911e+00	1.899999999999999911e+00	1.899999999999999911e+00	1.899999999999999911e+00	1.899999999999999911e+00	1.899999999999999911e+00	1.899999999999999911e+00	1.899999999999999911e+00	1.899999999999999911e+00
1.209442163292850092e-01	1.898624073381383282e+00	1.898055060497932267e+00	1.898849073843010382e+00	1.898623520385042118e+00	1.898623341801591202e+00	1.898623372770360085e+00	1.898623373459090935e+00	1.898623368545279577e+00	1.898623369577725484e+00	1.898623391252779680e+00	1.898623391254769199e+00	1.898623371349797306e+00	1.898623377393251266e+00	1.898623378480075452e+00	1.898623378483043744e+00	1.898623376253298467e+00	1.898623378415564833e+00	1.898623378156211627e+00	1.898623373773836942e+00	1.898623372118882990e+00	1.898623369640242808e+00	1.898623365358535375e+00	1.898623373063055064e+00	1.898623372618928773e+00	1.898623372732419101e+00	1.898623375471036878e+00	1.898623375634461485e+00	1.898623372576684343e+00	1.898623372491394123e+00	1.898623373468167452e+00	1.898623373301278505e+00	1.898623374133784125e+00	1.898623374508779049e+00	1.898623372960891453e+00	1.898623376419186437e+00	1.898623385805392916e+00	1.898623397017764836e+00	1.898623398024501086e+00	1.898623394150821264e+00	1.898623393779881763e+00	1.898623393128243464e+00	1.898623389654106486e+00	1.898623390129320576e+00	1.898623394407904064e+00	1.898623396039528677e+00	1.898623397878099750e+00	1.898623387783501926e+00	1.898623389071910861e+00	1.898623383305526824e+00
2.418884326585700184e-01	1.894488636034053153e+00	1.892218040342235508e+00	1.895395459091489654e+00	1.894505650678500963e+00	1.894497241782755914e+00	1.894495501051677966e+00	1.894495537117766970e+00	1.894495381973093640e+00	1.894495588881355053e+00	1.894494595688025029e+00	1.894494595696000427e+00	1.894492583266828012e+00	1.894492720887131387e+00	1.894492756799993183e+00	1.894492756811738010e+00	1.894492818135104173e+00	1.894492809002336964e+00	1.894492807963243042e+00	1.894492734928493682e+00	1.894492752680086323e+00	1.894492682442840081e+00	1.894492481576552700e+00	1.894492469477265129e+00	1.894492464384613495e+00	1.894492473962507084e+00	1.894492016538342760e+00	1.894492031187209768e+00	1.894491987369379071e+00	1.894491987993071280e+00	1.894491976426677438e+00	1.894491975626469760e+00	1.894492023685819149e+00	1.894492026058016698e+00	1.894491972060784679e+00	1.894491946516009051e+00	1.894492003916378620e+00	1.894491368714527058e+00	1.894491168193578767e+00	1.894491204951861629e+00	1.894491187374656160e+00	1.894491167897271788e+00	1.894491137360034827e+00	1.894491116213912196e+00	1.894491075505394084e+00	1.894491096190547452e+00	1.894491068934663902e+00	1.894491367254319547e+00	1.894491177021644157e+00	1.894490853302686073e+00
3.628326489878549999e-01	1.887574251959522886e+00	1.882483176803503078e+00	1.889636628562980869e+00	1.887681012654641055e+00	1.887632801758251544e+00	1.887621868818652793e+00	1.887622073017826807e+00	1.887621223914284663e+00	1.887622458426263528e+00	1.887616244229810114e+00	1.887616244247813713e+00	1.887604512926430944e+00	1.887605256770672035e+00	1.887605456595106368e+00	1.887605456621046951e+00	1.887605859646008133e+00	1.887605775393267571e+00	1.887605773067646986e+00	1.887605402090411166e+00	1.887605534719717815e+00	1.887605148956914558e+00	1.887604002935006964e+00	1.887603816980661264e+00	1.887603793277449649e+00	1.887603846434994681e+00	1.887601070319091523e+00	1.887601154621487476e+00	1.887600937789424282e+00	1.887600942379182634e+00	1.887600859668238318e+00	1.887600857400592247e+00	1.887601136246957578e+00	1.887601145117921098e+00	1.887600845644513470e+00	1.887600637676446258e+00	1.887600844150039592e+00	1.887596905995521102e+00	1.887595712444229523e+00	1.887595993152618279e+00	1.887595896251391014e+00	1.887595789605685193e+00	1.887595656985444625e+00	1.887595518832491326e+00	1.887595217215166654e+00	1.887595317641647341e+00	1.887595134566445898e+00	1.887597090729901561e+00	1.887595935071918474e+00	1.887594100085654869e+00
4.837768653171400368e-01	1.877851392518098406e+00	1.868843509305073480e+00	1.881568696592635037e+00	1.878207033306971585e+00	1.878046752774187755e+00	1.878009781170103087e+00	1.878010449708938490e+00	1.878007730519388740e+00	1.878011873697136069e+00	1.877991200963087692e+00	1.877991200995213994e+00	1.877952624954078997e+00	1.877955061169321649e+00	1.877955714823456468e+00	1.877955714868354109e+00	1.877957096996057729e+00	1.877956799823398137e+00	1.877956795783169097e+00	1.877955628529425880e+00	1.877956099139811874e+00	1.877954841711593437e+00	1.877951061569786306e+00	1.877950344887935552e+00	1.877950273053019536e+00	1.877950436556853120e+00	1.877941198364407205e+00	1.877941471406153751e+00	1.877940793374498485e+00	1.877940807667011436e+00	1.877940524813723533e+00	1.877940519730119995e+00	1.877941451520811489e+00	1.877941476919064989e+00	1.877940508516522389e+00	1.877939753983733695e+00	1.877940323852737015e+00	1.877927244464858703e+00	1.877923377035475294e+00	1.877924375272788549e+00	1.877924071906116099e+00	1.877923727864699188e+00	1.877923327601493497e+00	1.877922840770954505e+00	1.877921808014745730e+00	1.877922123546953648e+00	1.877921525561796035e+00	1.877928254017915632e+00	1.877924411821658035e+00	1.877918482443327930e+00
6.047210816464250183e-01	1.865284371665498320e+00	1.851294503865728691e+00	1.871186931757122363e+00	1.866163562932979580e+00	1.865758690486002402e+00	1.865665575702725842e+00	1.865667260363623958e+00	1.865660694340814052e+00	1.865671186138906590e+00	1.865620363057135966e+00	1.865620363107496571e+00	1.865525210346032470e+00	1.865531344272323588e+00	1.865532969793125329e+00	1.865532969860815848e+00	1.865536481697434246e+00	1.865535751160483979e+00	1.865535745183840799e+00	1.865532922899951762e+00	1.865534138270209086e+00	1.865531015676721971e+00	1.865521581983437205e+00	1.865519713169503602e+00	1.865519543592441210e+00	1.865519912537441538e+00	1.865496992571020085e+00	1.865497653102998532e+00	1.865496014468459141e+00	1.865496043625306744e+00	1.865495343924746807e+00	1.865495334152142970e+00	1.865497695768233655e+00	1.865497756455154699e+00	1.865495394263666951e+00	1.865493416293760420e+00	1.865494740331757884e+00	1.865462582915232925e+00	1.865453344529176327e+00	1.865455918785703604e+00	1.865455214042540444e+00	1.865454372245437087e+00	1.865453402831056762e+00	1.865452114459787980e+00	1.865449575635510726e+00	1.865450351215157454e+00	1.865448952051517395e+00	1.865466124455694485e+00	1.865456608828713891e+00	1.865442252385266286e+00
7.256652979757099997e-01	1.849836027679198525e+00	1.829838616893275205e+00	1.858486490126112445e+00	1.851652400221512673e+00	1.850787025500071348e+00	1.850590718627194819e+00	1.850594429218423986e+00	1.850581205160133802e+00	1.850603647293938225e+00	1.850499840101534010e+00	1.850499840174167909e+00	1.850303513733824623e+00	1.850316640271611357e+00	1.850320050507900493e+00	1.850320050601038879e+00	1.850327516192388222e+00	1.850326060695325570e+00	1.850326052939363697e+00	1.850320290386779698e+00	1.850322895407209955e+00	1.850316350934560150e+00	1.850296548181340706e+00	1.850292604395931573e+00	1.850292264966453493e+00	1.850292944618234792e+00	1.850245471807240527e+00	1.850246802328234352e+00	1.850243453519812453e+00	1.850243493636513081e+00	1.850242068031625386e+00	1.850242051323625514e+00	1.850247108346056546e+00	1.850247234726656531e+00	1.850242420663172460e+00	1.850238114904386943e+00	1.850240836856291926e+00	1.850175094259172592e+00	1.850156953527591686e+00	1.850162453613727775e+00	1.850161107318702980e+00	1.850159375570924469e+00	1.850157347930960094e+00	1.850154468568820487e+00	1.850149347878706552e+00	1.850150976568455841e+00	1.850148324498907426e+00	1.850185007028459783e+00	1.850165343809954566e+00	1.850136378296227235e+00
8.466095143049950922e-01	1.831472798867826546e+00	1.804490561793483883e+00	1.843463429231966488e+00	1.834796774678313369e+00	1.833143598854455103e+00	1.832777009351464148e+00	1.832784731588690930e+00	1.832761425280334588e+00	1.832804360024652413e+00	1.832618028867984972e+00	1.832618028966698898e+00	1.832260613184033327e+00	1.832285758991191837e+00	1.832292119668984309e+00	1.832292119788843765e+00	1.832306192552948687e+00	1.832303683609346923e+00	1.832303674775553892e+00	1.832293239225525117e+00	1.832298159667385740e+00	1.832285965888815316e+00	1.832249111982731105e+00	1.832241869733466144e+00	1.832241266475869157e+00	1.832242345951433871e+00	1.832155642852423272e+00	1.832157998308003855e+00	1.832151934975163154e+00	1.832151956222838329e+00	1.832149416428490607e+00	1.832149390458442051e+00	1.832159043360650275e+00	1.832159278352246456e+00	1.832150660732797531e+00	1.832142375287312275e+00	1.832147476297429689e+00	1.832029256052145616e+00	1.831998511753331949e+00	1.832008848298731563e+00	1.832006628990976660e+00	1.832003472475791428e+00	1.831999656428848988e+00	1.831993910113542512e+00	1.831984902499943280e+00	1.831987965205883473e+00	1.831983665007932860e+00	1.832053122168157744e+00	1.832017298192597954e+00	1.831965977482839403e+00
9.675537306342800736e-01	1.810169772886088602e+00	1.775283165109934336e+00	1.826116023492589280e+00	1.815740838983830763e+00	1.812827235609043131e+00	1.812201638085943367e+00	1.812217590097183750e+00	1.812180827393236493e+00	1.812256787795633040e+00	1.811953652018128968e+00	1.811953652146261806e+00	1.811362437146264659e+00	1.811406858513547879e+00	1.811417718615933259e+00	1.811417718762325713e+00	1.811441996236822893e+00	1.811438122038765641e+00	1.811438113457949584e+00	1.811420873500827478e+00	1.811429331662746778e+00	1.811408527439513083e+00	1.811345916816413659e+00	1.811333902707742638e+00	1.811332924059206428e+00	1.811334460194995666e+00	1.811190588453768235e+00	1.811194369284194750e+00	1.811184385489299276e+00	1.811184304609072981e+00	1.811180217807568660e+00	1.811180180523583649e+00	1.811197096496345971e+00	1.811197492205392612e+00	1.811183567093041402e+00	1.811168998377030270e+00	1.811177872805754596e+00	1.810984907149552292e+00	1.810938976224767627e+00	1.810956601301271673e+00	1.810953369529814783e+00	1.810948115822068605e+00	1.810941495720276961e+00	1.810930943966393869e+00	1.810916656277827830e+00	1.810921954877563023e+00	1.810915827936258937e+00	1.811036094050913370e+00	1.810976753854077304e+00	1.810894505567562263e+00
1.088497946963564944e+00	1.785915686580253681e+00	1.742273812825918755e+00	1.806446428895795098e+00	1.794649219074780033e+00	1.789817386366682195e+00	1.788823885536487746e+00	1.788857218433060892e+00	1.788804994048220021e+00	1.788931886590185538e+00	1.788476597857047823e+00	1.788476598017187502e+00	1.787572638588948992e+00	1.787646302359842565e+00	1.787663560944090735e+00	1.787663561115475863e+00	1.787702565003048916e+00	1.787697089903352188e+00	1.787697083484178551e+00	1.787670647116758493e+00	1.787684133571268541e+00	1.787651038588551788e+00	1.787552239714892632e+00	1.787533835764677059e+00	1.787532360199311388e+00	1.787534401659478078e+00	1.787313657746576467e+00	1.787319272488573807e+00	1.787304087873370362e+00	1.787303730941653956e+00	1.787297675492852900e+00	1.787297625408101220e+00	1.787325293807307869e+00	1.787325902936004685e+00	1.787305253279681150e+00	1.787281396354113205e+00	1.787295887343191447e+00	1.787004344178465542e+00	1.786943611582314517e+00	1.786971341808268221e+00	1.786967143916867284e+00	1.786959007063163574e+00	1.786948265770341271e+00	1.786930136475643138e+00	1.786909279485553226e+00	1.786917847626466882e+00	1.786910070293972419e+00	1.787103932724819044e+00	1.787012863156598907e+00	1.786891375028987206e+00
1.209442163292850037e+00	1.758717897148577292e+00	1.705551577364749161e+00	1.784462743787879946e+00	1.771706658002458079e+00	1.764070781461888560e+00	1.762586805758891151e+00	1.762656522630666744e+00	1.762590241930297896e+00	1.762792907604908699e+00	1.762153946768083568e+00	1.762153946961801720e+00	1.760862542741804537e+00	1.760978424886387783e+00	1.761004183765221942e+00	1.761004183959047342e+00	1.761063024962782553e+00	1.761055831629097179e+00	1.761055829675177486e+00	1.761017766598208523e+00	1.761037957510500407e+00	1.760988290582434557e+00	1.760841878707313457e+00	1.760815470589341958e+00	1.760813376133872676e+00	1.760816050328264604e+00	1.760499390231226702e+00	1.760507214793500141e+00	1.760485660899657079e+00	1.760484723127109019e+00	1.760476357385459156e+00	1.760476293696850769e+00	1.760518908769059587e+00	1.760519772596963017e+00	1.760491328740294126e+00	1.760454530928438954e+00	1.760476881598397769e+00	1.760063627179633494e+00	1.759993397136244475e+00	1.760034028558333574e+00	1.760029163580961287e+00	1.760017286058934705e+00	1.760000841192519427e+00	1.759971419861710462e+00	1.759943012606862700e+00	1.759956081957321894e+00	1.759947217354732807e+00	1.760241173244171842e+00	1.760110021269191583e+00	1.759942343113319430e+00
1.330386379622135129e+00	1.728607302510842825e+00	1.665245187666672511e+00	1.760181513986157853e+00	1.747117771506424777e+00	1.735526397905376994e+00	1.733428350161286824e+00	1.733570388563291154e+00	1.733497209085118618e+00	1.733808506904980895e+00	1.732962843145053000e+00	1.732962843372749306e+00	1.731225485113024876e+00	1.731399426089299753e+00	1.731435686845729460e+00	1.731435687058934247e+00	1.731519169394226010e+00	1.731510260339066409e+00	1.731510265296529738e+00	1.731458368966328099e+00	1.731486990576332152e+00	1.731416094275534556e+00	1.731210737806547328e+00	1.731174875729168061e+00	1.731172049406813684e+00	1.731175693011129946e+00	1.730747569807691955e+00	1.730757903568645117e+00	1.730729109074701011e+00	1.730727123831304670e+00	1.730716252796539845e+00	1.730716175326213691e+00	1.730778258372452028e+00	1.730779396262043024e+00	1.730742575124065707e+00	1.730688730250015128e+00	1.730721410980965880e+00	1.730166122318707256e+00	1.730097844303711829e+00	1.730153584439551251e+00	1.730148603418702580e+00	1.730132109167475063e+00	1.730108221217052211e+00	1.730062874741141288e+00	1.730026419094200962e+00	1.730045322999444135e+00	1.730036188195035907e+00	1.730458120548542977e+00	1.730279187632288274e+00	1.730060432433615070e+00
1.451330595951419999e+00	1.695643718121235821e+00	1.621532065275888668e+00	1.733630729675364135e+00	1.721106909548975272e+00	1.704124565950091874e+00	1.701304679114027829e+00	1.701578850255918818e+00	1.701513190877517623e+00	1.701973413132413127e+00	1.700908965599914113e+00	1.700908965860851607e+00	1.698692285494682208e+00	1.698942127363393118e+00	1.698990344633990679e+00	1.698990344863513968e+00	1.699101331949385285e+00	1.699090784135570686e+00	1.699090798329849328e+00	1.699023316899022529e+00	1.699061970546362765e+00	1.698965119265960499e+00	1.698690769955074842e+00	1.698644303682761425e+00	1.698640649694155735e+00	1.698645912107702660e+00	1.698096638334122055e+00	1.698109649750052963e+00	1.698073145239565207e+00	1.698069475027910835e+00	1.698056097005820719e+00	1.698056006062559131e+00	1.698141763908199708e+00	1.698143169624144244e+00	1.698097768363897808e+00	1.698022653046509012e+00	1.698068059051747847e+00	1.697354668124551491e+00	1.697305690711713000e+00	1.697377543913659359e+00	1.697373165036137888e+00	1.697351213646784984e+00	1.697318170589633413e+00	1.697251556647672466e+00	1.697207156486977508e+00	1.697233173997997557e+00	1.697224568202784445e+00	1.697800395291416686e+00	1.697567323730024169e+00	1.697294769147684068e+00
1.572274812280705092e+00	1.659921493278977866e+00	1.574648697023814492e+00	1.704853358651313711e+00	1.693918089669529392e+00	1.669840389027318794e+00	1.666222187898806606e+00	1.666714306963042791e+00	1.666677178607376408e+00	1.667330813592393657e+00	1.666045612399891684e+00	1.666045612692403921e+00	1.663343645069617960e+00	1.663687507392526355e+00	1.663748091596046086e+00	1.663748091839138299e+00	1.663885203325989437e+00	1.663873094860346624e+00	1.663873120243216430e+00	1.663788899706791780e+00	1.663838869812366505e+00	1.663711632422492537e+00	1.663360547993671723e+00	1.663302707504152211e+00	1.663298154267090156e+00	1.663306001110892884e+00	1.662632894590319266e+00	1.662648559291897588e+00	1.662604260311711712e+00	1.662598117625026628e+00	1.662582437891896747e+00	1.662582334156557984e+00	1.662694875056275778e+00	1.662696522108699115e+00	1.662642354456649763e+00	1.662542065760783006e+00	1.662602132300291524e+00	1.661719474946807829e+00	1.661711198160311653e+00	1.661798511926214861e+00	1.661795472725100753e+00	1.661767306391202847e+00	1.661723669074838927e+00	1.661630139963756747e+00	1.661578559173392478e+00	1.661612731495036410e+00	1.661605133677212631e+00	1.662355233669728927e+00	1.662063467283621199e+00	1.661736230188580521e+00
1.693219028609990184e+00	1.621575661972062044e+00	1.524902637152694584e+00	1.673911455542360649e+00	1.665814935868648705e+00	1.632720834485472006e+00	1.628268089204402802e+00	1.629083155612142120e+00	1.629098808685456534e+00	1.629988943429132586e+00	1.628487604045664616e+00	1.628487604367414798e+00	1.625317268427848294e+00	1.625771046317340263e+00	1.625842961475639115e+00	1.625842961729906389e+00	1.625997981656806646e+00	1.625984322896885992e+00	1.625984360823568009e+00	1.625882887832587276e+00	1.625944962333231825e+00	1.625783602486114532e+00	1.625351065603361178e+00	1.625281480584208627e+00	1.625275987112650311e+00	1.625287591073030002e+00	1.624494725230188896e+00	1.624512786468358616e+00	1.624460880643150196e+00	1.624451380436581882e+00	1.624433788608309115e+00	1.624433673078027329e+00	1.624574276535988737e+00	1.624576130883670810e+00	1.624512506188444894e+00	1.624383932522662777e+00	1.624459755881398904e+00	1.623401651592566219e+00	1.623456640292142650e+00	1.623556997464617790e+00	1.623555888836949013e+00	1.623520868131486772e+00	1.623465742604715434e+00	1.623339900943675085e+00	1.623282561457705775e+00	1.623325530493814339e+00	1.623318892724588292e+00	1.624255286235046558e+00	1.623902285273927326e+00	1.623520950493649639e+00
1.814163244939275055e+00	1.580788890556522164e+00	1.472686401537659728e+00	1.640890879431874394e+00	1.637080521887037454e+00	1.592910739704169965e+00	1.587630126139552011e+00	1.588876053130493737e+00	1.588966638453901403e+00	1.590128587370812641e+00	1.588417751213118789e+00	1.588417751561290503e+00	1.584810743516671838e+00	1.585385106936544108e+00	1.585465695100129357e+00	1.585465695363362126e+00	1.585621262074864202e+00	1.585605956209501510e+00	1.585606007292927888e+00	1.585487376584472585e+00	1.585561710915696754e+00	1.585363616293949063e+00	1.584848363464488319e+00	1.584767035085484110e+00	1.584760596214124240e+00	1.584777165954609712e+00	1.583874043092899697e+00	1.583894044195465201e+00	1.583834849610717743e+00	1.583821089760567347e+00	1.583802106987477476e+00	1.583801980958625011e+00	1.583969603205995114e+00	1.583971639699929934e+00	1.583896822534154536e+00	1.583738072250519879e+00	1.583829629993247945e+00	1.582594705739310381e+00	1.582733623451084259e+00	1.582843162828001971e+00	1.582844287937596128e+00	1.582801916887246696e+00	1.582735208749195044e+00	1.582572531800793492e+00	1.582511448665175235e+00	1.582563362386825156e+00	1.582557076298166887e+00	1.583682060186605289e+00	1.583267316232807476e+00	1.582833825826234220e+00
1.935107461268560147e+00	1.537799024694421091e+00	1.418493392447975898e+00	1.605906641367965682e+00	1.608016981653942690e+00	1.550662265610966317e+00	1.544604022173705404e+00	1.546368409875742866e+00	1.546547823605491034e+00	1.548003747705518407e+00	1.546088007730307856e+00	1.546088008101667022e+00	1.542082959618391147e+00	1.542780241030850430e+00	1.542865339703233252e+00	1.542865339973164218e+00	1.542993506510372148e+00	1.542976347496025191e+00	1.542976411582103857e+00	1.542841255769579423e+00	1.542927305573350782e+00	1.542691430223098958e+00	1.542095872058862671e+00	1.542003121554367473e+00	1.541995770419922307e+00	1.542018386858306611e+00	1.541018046884184534e+00	1.541039483082980333e+00	1.540973343889586955e+00	1.540954505315113465e+00	1.540934713258141686e+00	1.540934578321890180e+00	1.541125702973249911e+00	1.541127922573611642e+00	1.541038692856792069e+00	1.540849413598841311e+00	1.540955451476390570e+00	1.539546920271114727e+00	1.539786024674328901e+00	1.539900141344336948e+00	1.539903426311569401e+00	1.539853370044039993e+00	1.539775973863828806e+00	1.539573401901603855e+00	1.539511048366912771e+00	1.539571554437354939e+00	1.539564595149764514e+00	1.540870982188313310e+00	1.540395907144718857e+00	1.539913780572933932e+00
2.056051677597845018e+00	1.492907892203303666e+00	1.362935698260384187e+00	1.569108884779660373e+00	1.578944714542527716e+00	1.506333456559737272e+00	1.499593766664576222e+00	1.501916370326631833e+00	1.502184203935551299e+00	1.503939774609071245e+00	1.501819038135892237e+00	1.501819038526736927e+00	1.497456531969058480e+00	1.498267939385109493e+00	1.498352278371210877e+00	1.498352278645305624e+00	1.498414421418559961e+00	1.498395124108981014e+00	1.498395200372032443e+00	1.498244615585225370e+00	1.498341153615950105e+00	1.498068439898177839e+00	1.497398756361490335e+00	1.497295176693959728e+00	1.497286983135257543e+00	1.497316496041184886e+00	1.496233573428189079e+00	1.496256187956259698e+00	1.496183446328383848e+00	1.496158901463612745e+00	1.496138867261096905e+00	1.496138725301812578e+00	1.496347583261057768e+00	1.496350030041107670e+00	1.496241430488674418e+00	1.496022974696371355e+00	1.496141085544610672e+00	1.494566570353986545e+00	1.494916196890408999e+00	1.495030458704831311e+00	1.495035424370351640e+00	1.494977523818137088e+00	1.494891409339291544e+00	1.494647797448589444e+00	1.494586898494090876e+00	1.494655217344150300e+00	1.494646410937462200e+00	1.496119008591142219e+00	1.495586779284694856e+00	1.495061508470409750e+00
2.176995893927129888e+00	1.446490827936236956e+00	1.306763044123742556e+00	1.530689470038089972e+00	1.550200982293130192e+00	1.460383929919964796e+00	1.453110262805519692e+00	1.455952620192053404e+00	1.456288833857145137e+00	1.458332198326480311e+00	1.456001018018189708e+00	1.456001018424237348e+00	1.451322468536617061e+00	1.452226079961974836e+00	1.452303873919154942e+00	1.452303874194487587e+00	1.452252218336609335e+00	1.452230471504871945e+00	1.452230558611671274e+00	1.452066049692091854e+00	1.452171269185160263e+00	1.451864997552252179e+00	1.451131166724504595e+00	1.451017598369067185e+00	1.451008663775239738e+00	1.451045677684495105e+00	1.449894859402549363e+00	1.449919069022412632e+00	1.449840118712538928e+00	1.449809537786671765e+00	1.449789748999491312e+00	1.449789602197780525e+00	1.450008707444549128e+00	1.450011485167047143e+00	1.449876806062827317e+00	1.449632232019300027e+00	1.449759105898398515e+00	1.448030549359404118e+00	1.448494656839716788e+00	1.448605709560642163e+00	1.448611500109391992e+00	1.448545788307368909e+00	1.448453964714007114e+00	1.448170329781158783e+00	1.448113599574509358e+00	1.448188642904656653e+00	1.448176979048882540e+00	1.449794611163893077e+00	1.449210045466478247e+00	1.448649404795783857e+00
2.297940110256415203e+00	1.399006909035291901e+00	1.250881173448757933e+00	1.490889082351550599e+00	1.522137673096908950e+00	1.413372168562342601e+00	1.405771006526909117e+00	1.408984132417770541e+00	1.409345068581627558e+00	1.411647838344835204e+00	1.409096958660815524e+00	1.409096959077066780e+00	1.404147164588613883e+00	1.405107127604631412e+00	1.405172735737052481e+00	1.405172736010258605e+00	1.404953479856520859e+00	1.404929014049439484e+00	1.404929110317736374e+00	1.404752568897980058e+00	1.404864255443417198e+00	1.404530260063806990e+00	1.403746039455521455e+00	1.403623581419954913e+00	1.403614032764366915e+00	1.403658988002342900e+00	1.402454214250546949e+00	1.402481593909280733e+00	1.402396991236589230e+00	1.402360439774267054e+00	1.402341260866243111e+00	1.402341111707588572e+00	1.402562001820963244e+00	1.402565287771872615e+00	1.402396303755884199e+00	1.402130239202247219e+00	1.402262023517727663e+00	1.400395737359201753e+00	1.400972283049376488e+00	1.401078526435722615e+00	1.401083982260035832e+00	1.401010705991194039e+00	1.400917071914242085e+00	1.400596620244082269e+00	1.400546481481127703e+00	1.400626971765650541e+00	1.400611892744633602e+00	1.402349217088407762e+00	1.401718738825554311e+00	1.401132805692478778e+00
2.418884326585700073e+00	1.351009443344754812e+00	1.196366347378013062e+00	1.450004697919203611e+00	1.495118003317386091e+00	1.365955156748232646e+00	1.358300657313977311e+00	1.361592450594579118e+00	1.361909008597992354e+00	1.364428658399813310e+00	1.361648689426202319e+00	1.361648689846826299e+00	1.356481012436090205e+00	1.357448251953286000e+00	1.357496769336957954e+00	1.357496769604229492e+00	1.357054496910528707e+00	1.357027160303856173e+00	1.357027263798265215e+00	1.356840982677034235e+00	1.356956713867102593e+00	1.356603407122856098e+00	1.355786241704171724e+00	1.355656296857928433e+00	1.355646283361012783e+00	1.355699611173667218e+00	1.354454172956570668e+00	1.354487870998759114e+00	1.354398463340023895e+00	1.354356487351629168e+00	1.354338144444789949e+00	1.354337995727276978e+00	1.354552040416312719e+00	1.354556090687622172e+00	1.354343546391157505e+00	1.354061969031537638e+00	1.354194653723548303e+00	1.352211583410144247e+00	1.352893313144829746e+00	1.352995207506339392e+00	1.352998966434737493e+00	1.352918615525980472e+00	1.352827726411337084e+00	1.352475702955881154e+00	1.352434040507180635e+00	1.352518594776486616e+00	1.352500218623967188e+00	1.354328809244272014e+00	1.353660528642359751e+00	1.353061374515543314e+00
2.539828542914984943e+00	1.303155450252126757e+00	1.144470370888672317e+00	1.408397107900797085e+00	1.469511947327503121e+00	1.318888920444679203e+00	1.311530565806172444e+00	1.314436332746848457e+00	1.314615224191771903e+00	1.317298078392673322e+00	1.314284761547175995e+00	1.314284761965429205e+00	1.308967316834642070e+00	1.309881840194641933e+00	1.309909519417834733e+00	1.309909519674934852e+00	1.309192389422206393e+00	1.309162223543877790e+00	1.309162332094670367e+00	1.308969050261780120e+00	1.309086371037247121e+00	1.308724541981076683e+00	1.307895341879895312e+00	1.307759684795694266e+00	1.307749379048781968e+00	1.307811681053076436e+00	1.306539135068889745e+00	1.306584056720243581e+00	1.306491090510521591e+00	1.306444784263621095e+00	1.306427378473596468e+00	1.306427233303152802e+00	1.306626385550021530e+00	1.306631524712457804e+00	1.306365870624035308e+00	1.306075864002835374e+00	1.306205608294164655e+00	1.304131862419102506e+00	1.304907096268022260e+00	1.305007065698232438e+00	1.305007678078626387e+00	1.304921022605435743e+00	1.304837818094051416e+00	1.304461253504948903e+00	1.304429250356305969e+00	1.304516411514344387e+00	1.304495667663248204e+00	1.306384195436917306e+00	1.305688093402223249e+00	1.305089266659050340e+00
2.660772759244270258e+00	1.256212271577830775e+00	1.096607813760698491e+00	1.366497981201320933e+00	1.445690240383512570e+00	1.273027371341207248e+00	1.266394265436805666e+00	1.268255783515089163e+00	1.268184481344341474e+00	1.270968440691810475e+00	1.267728555890054176e+00	1.267728556298259868e+00	1.262349575156045400e+00	1.263144209587474975e+00	1.263148673070309869e+00	1.263148673312593395e+00	1.262113837230913971e+00	1.262081141834599185e+00	1.262081253005401749e+00	1.261884217700566690e+00	1.262000749269500233e+00	1.261643133912638159e+00	1.260825859204899535e+00	1.260686707761831782e+00	1.260676310203867612e+00	1.260748493200370302e+00	1.259464111123519414e+00	1.259526723704919915e+00	1.259431907955242957e+00	1.259382953561479113e+00	1.259366497144778441e+00	1.259366358906952366e+00	1.259543761110968330e+00	1.259550352166493248e+00	1.259222736581035340e+00	1.258932258702010865e+00	1.259055601045464989e+00	1.256923203641345133e+00	1.257776344526683854e+00	1.257878333690900075e+00	1.257874381046527601e+00	1.257782514039506694e+00	1.257712041518413093e+00	1.257319476069320485e+00	1.257297556759607637e+00	1.257385777275224159e+00	1.257364438511242133e+00	1.259278134442817665e+00	1.258566298036882358e+00	1.257982283201123375e+00
2.781716975573555128e+00	1.211059030585483809e+00	1.054314818574524359e+00	1.324815685584317171e+00	1.424016896488572437e+00	1.229316067355675113e+00	1.223915280489208168e+00	1.223875075560885151e+00	1.223430336635171756e+00	1.226246777579872882e+00	1.222803591746755902e+00	1.222803592136347373e+00	1.217474357517212669e+00	1.218079550490053897e+00	1.218059816516099403e+00	1.218059816738563228e+00	1.216678607699975823e+00	1.216643983051578948e+00	1.216644094099947226e+00	1.216447119299452373e+00	1.216560586446319592e+00	1.216221238869236831e+00	1.215442241183186001e+00	1.215302310733011426e+00	1.215292054011069434e+00	1.215375353087048804e+00	1.214097705194221888e+00	1.214185386998244853e+00	1.214090903235585550e+00	1.214041565650946009e+00	1.214026031424359831e+00	1.214025903724269106e+00	1.214176306859046539e+00	1.214184702919465675e+00	1.213788201992126892e+00	1.213505868747373651e+00	1.213619800372969681e+00	1.211467492742092755e+00	1.212379195804213161e+00	1.212487987498248598e+00	1.212478199115996080e+00	1.212382578966791691e+00	1.212329730309805065e+00	1.211930966526248765e+00	1.211918843482193031e+00	1.212006441381791033e+00	1.211987034455572321e+00	1.213886848950933350e+00	1.213173668393618287e+00	1.212619454256579798e+00
2.902661191902839999e+00	1.168678941471755994e+00	1.019169095996350860e+00	1.283938670368943269e+00	1.404840326391479044e+00	1.188776912872316238e+00	1.185183315568392182e+00	1.182200441688598502e+00	1.181259498095231342e+00	1.184034323091684549e+00	1.180431668629345676e+00	1.180431668991003047e+00	1.175286038497912244e+00	1.175635265243874850e+00	1.175591649573386466e+00	1.175591649770771463e+00	1.173854210824016864e+00	1.173818567857548567e+00	1.173818675727173355e+00	1.173626170460225548e+00	1.173734362456758884e+00	1.173427873764071538e+00	1.172714958050530720e+00	1.172577477460537532e+00	1.172567626679134722e+00	1.172663474507323667e+00	1.171415723522134966e+00	1.171535680121803535e+00	1.171444137866324064e+00	1.171397197196516471e+00	1.171382570841156046e+00	1.171382457403747024e+00	1.171502449864938233e+00	1.171512934114797178e+00	1.171043944823173311e+00	1.170778798018326405e+00	1.170880720195368596e+00	1.168754510101635002e+00	1.169701637524495297e+00	1.169822050786534007e+00	1.169805415565938311e+00	1.169707898250753386e+00	1.169677156128841267e+00	1.169283046925620351e+00	1.169279841448669366e+00	1.169364954997449857e+00	1.169350537724608063e+00	1.171192495670345002e+00	1.170494706916904715e+00	1.169985478868509343e+00
3.023605408232125313e+00	1.130137268464126876e+00	9.926663633125700770e-01	1.244534779658613699e+00	1.388483325069951757e+00	1.152479679080828712e+00	1.151315283179714877e+00	1.144206688566927532e+00	1.142659802309390127e+00	1.145314178003595584e+00	1.141618580458328092e+00	1.141618580782238324e+00	1.136808814615636098e+00	1.136844160409056670e+00	1.136778120182114549e+00	1.136778120349104748e+00	1.134697194677976695e+00	1.134661728142709824e+00	1.134661829510572595e+00	1.134478765339279160e+00	1.134579467503785022e+00	1.134320081605366903e+00	1.133701261061121457e+00	1.133569931584245349e+00	1.133560777657360408e+00	1.133670518485230483e+00	1.132481045849906165e+00	1.132638925175140976e+00	1.132553263490648998e+00	1.132511870522994402e+00	1.132498196691657411e+00	1.132498101213418984e+00	1.132586168994963893e+00	1.132598892444321104e+00	1.132058540162448557e+00	1.131819754366613973e+00	1.131907369946225872e+00	1.129860439112341020e+00	1.130816044092426642e+00	1.130952123868454784e+00	1.130927994903398792e+00	1.130830841958468058e+00	1.130826020889373451e+00	1.130448253063450093e+00	1.130452652795612911e+00	1.130533219918816945e+00	1.130527031009897820e+00	1.132262261335509113e+00	1.131598709904830358e+00	1.131149570274378791e+00
3.144549624561410184e+00	1.096541793738254222e+00	9.760618546275277030e-01	1.207344413045698284e+00	1.375232405553010295e+00	1.121497087667813197e+00	1.123399281811045647e+00	1.110907156925673434e+00	1.108670239544648828e+00	1.111121846393870127e+00	1.107422338628921921e+00	1.107422338905192483e+00	1.103111433978308797e+00	1.102788964549055617e+00	1.102702928886034606e+00	1.102702929017545186e+00	1.100316448940909186e+00	1.100282573725054780e+00	1.100282665113122116e+00	1.100114452418991862e+00	1.100205393240326845e+00	1.100006063175390070e+00	1.099507998900789874e+00	1.099386879597658240e+00	1.099378724919331418e+00	1.099503216037527764e+00	1.098405297714285522e+00	1.098603725461033465e+00	1.098527060450811277e+00	1.098494511416324038e+00	1.098481926741780468e+00	1.098481852687231086e+00	1.098538302541219647e+00	1.098553229990216540e+00	1.097948575125242021e+00	1.097745064592005049e+00	1.097816268990487787e+00	1.095907839056843747e+00	1.096841464698843804e+00	1.096995760035860634e+00	1.096963946528897615e+00	1.096869791911174064e+00	1.096893763512106545e+00	1.096544563894567226e+00	1.096554982635102204e+00	1.096628766269811983e+00	1.096633781797762275e+00	1.098209603122404676e+00	1.097600622720054764e+00	1.097226189693886411e+00
3.265493840890695054e+00	1.068982328721981068e+00	9.702046401780164420e-01	1.173165187426361333e+00	1.365327154966063272e+00	1.096842722025191508e+00	1.102423107117145307e+00	1.083303753268842318e+00	1.080329820298197907e+00	1.082495345983644830e+00	1.078900673373221597e+00	1.078900673592468884e+00	1.075251701738080934e+00	1.074546202928130301e+00	1.074443401879137783e+00	1.074443401970699430e+00	1.071815340497725089e+00	1.071784595434904563e+00	1.071784673386392717e+00	1.071636924762837895e+00	1.071715777309939721e+00	1.071587209973256405e+00	1.071233377569817069e+00	1.071126687514636133e+00	1.071119825081905397e+00	1.071259004916039315e+00	1.070289392457973943e+00	1.070526706616534707e+00	1.070462127375653161e+00	1.070441569668305837e+00	1.070430317941022835e+00	1.070430268287240638e+00	1.070457042623367938e+00	1.070473916909215895e+00	1.069818701851016129e+00	1.069658617557413205e+00	1.069711449840902384e+00	1.068004309926442685e+00	1.068882854005372085e+00	1.069055870765927896e+00	1.069016706879619250e+00	1.068928466929814025e+00	1.068982878334625353e+00	1.068674566776590673e+00	1.068689285513239717e+00	1.068753957448553837e+00	1.068772416478747100e+00	1.070134687386230077e+00	1.069601040683103133e+00	1.069314803335193576e+00
3.386438057219980369e+00	1.048450771398673709e+00	9.754080964075200200e-01	1.142825928958939974e+00	1.358950436509773985e+00	1.079395507636780493e+00	1.089194068326873488e+00	1.062318144539147413e+00	1.058606257035759945e+00	1.060405461893783707e+00	1.057038488723577530e+00	1.057038488877651616e+00	1.054201785767562960e+00	1.053110318892285679e+00	1.052994596239769765e+00	1.052994596287966766e+00	1.050213423185643702e+00	1.050187350315264334e+00	1.050187411625383316e+00	1.050065591646552887e+00	1.050130050253866854e+00	1.050079813572522669e+00	1.049888536617292312e+00	1.049800378043580951e+00	1.049795066658922416e+00	1.049947588026979961e+00	1.049144043124372150e+00	1.049413517490399572e+00	1.049363842334555486e+00	1.049357942634084218e+00	1.049348369498907196e+00	1.049348346450288405e+00	1.049348748658291530e+00	1.049367081818950886e+00	1.048681761963474512e+00	1.048571913709900327e+00	1.048604605299498393e+00	1.047161255618060727e+00	1.047950535091154212e+00	1.048140439463028262e+00	1.048094814942150954e+00	1.048015533496304386e+00	1.048100555743796347e+00	1.047844905444653918e+00	1.047862188133225070e+00	1.047915471041986013e+00	1.047948453965753757e+00	1.049045127538897226e+00	1.048606552807533898e+00	1.048419959426975634e+00
3.507382273549265239e+00	1.035750068524438960e+00	9.913986617211969499e-01	1.117148774805686751e+00	1.356220313082734386e+00	1.069820241259526128e+00	1.084262408703031033e+00	1.048711128047929764e+00	1.044311303688289616e+00	1.045672398039212636e+00	1.042661884757126955e+00	1.042661884839889419e+00	1.040761524362916024e+00	1.039305107176375698e+00	1.039180694381763637e+00	1.039180694384675085e+00	1.036354910038654431e+00	1.036334921834564105e+00	1.036334963810529475e+00	1.036243957835578211e+00	1.036291885956732273e+00	1.036323695245817689e+00	1.036306314688928865e+00	1.036240343665710606e+00	1.036236782941068357e+00	1.036399806197012996e+00	1.035797883926319551e+00	1.036087679921190219e+00	1.036055200090474360e+00	1.036065825701104393e+00	1.036058352710686359e+00	1.036058357429066268e+00	1.036036698615149909e+00	1.036055795415714353e+00	1.035366674629392802e+00	1.035311962222283499e+00	1.035323084215674205e+00	1.034200844219640203e+00	1.034867795623181541e+00	1.035070425938809269e+00	1.035019762526458997e+00	1.034952399064705819e+00	1.035066565511380876e+00	1.034874004573530737e+00	1.034892192126172006e+00	1.034932042841759436e+00	1.034979191420748679e+00	1.035764656512233817e+00	1.035438193832232123e+00	1.035359589225543164e+00
3.628326489878550110e+00	1.031407233125098299e+00	1.017361323674071949e+00	1.096900189559052219e+00	1.357184491662620340e+00	1.068498551852032019e+00	1.087863829971478680e+00	1.043003261515438318e+00	1.038016008336095863e+00	1.038881475501772123e+00	1.036352047529715215e+00	1.036352047537728804e+00	1.035473716288166646e+00	1.033696487377164575e+00	1.033567728654571916e+00	1.033567728612103886e+00	1.030818463936009177e+00	1.030805716349684209e+00	1.030805737057428173e+00	1.030749408987632121e+00	1.030779028209704906e+00	1.030892358390940844e+00	1.031051907631757469e+00	1.031011004200775849e+00	1.031009313693996399e+00	1.031178524171093791e+00	1.030808154467120596e+00	1.031102116414705394e+00	1.031088369902261714e+00	1.031116345193484163e+00	1.031111426329064384e+00	1.031111458740141318e+00	1.031072641104411769e+00	1.031091654713197192e+00	1.030429112969334815e+00	1.030432083644476249e+00	1.030420754712042086e+00	1.029666621980666052e+00	1.030181834009336495e+00	1.030391038780176460e+00	1.030337203160590409e+00	1.030284392606517496e+00	1.030424590283350872e+00	1.030303365770608881e+00	1.030320953902204240e+00	1.030345754345359577e+00	1.030405205265755519e+00	1.030844640384080524e+00	1.030643036293612314e+00	1.030676684794852749e+00
3.749270706207834980e+00	1.035610183994664979e+00	1.052065437791760427e+00	1.082734676162095955e+00	1.361817875507554954e+00	1.075485818069227495e+00	1.099894823845900538e+00	1.045413467291941290e+00	1.039983409153057980e+00	1.040315010350161051e+00	1.038376851688717073e+00	1.038376851621678698e+00	1.038559545255154148e+00	1.036525144026862577e+00	1.036396189628437270e+00	1.036396189542454938e+00	1.033847670408603259e+00	1.033842962876550198e+00	1.033842961321962406e+00	1.033823793584404349e+00	1.033833866330314155e+00	1.034024015197527069e+00	1.034354759653588918e+00	1.034340764832730297e+00	1.034340971345152349e+00	1.034510832097646826e+00	1.034393400820685205e+00	1.034672623956778059e+00	1.034678247580147703e+00	1.034723241022569296e+00	1.034721308377466675e+00	1.034721367110090995e+00	1.034670437641400209e+00	1.034688449717909853e+00	1.034084478925159312e+00	1.034145122161698627e+00	1.034111212144472880e+00	1.033757538352534810e+00	1.034097623421011969e+00	1.034305881911320668e+00	1.034251040454490678e+00	1.034214870133524755e+00	1.034376519319510468e+00	1.034332004442035435e+00	1.034347707014489748e+00	1.034356420018839318e+00	1.034424981403462951e+00	1.034497763104182066e+00	1.034428307454579032e+00	1.034573778631161289e+00
3.870214922537120295e+00	1.048182833160012928e+00	1.094029576362041567e+00	1.075138333845960137e+00	1.370023490662273691e+00	1.090505003448023480e+00	1.119927152632363754e+00	1.055830736171696760e+00	1.050135155522731623e+00	1.049916885860760152e+00	1.048657055216095424e+00	1.048657055076900990e+00	1.049890500240524327e+00	1.047676041893161658e+00	1.047550553633779247e+00	1.047550553507988091e+00	1.045319981065805370e+00	1.045323701962709073e+00	1.045323678163951220e+00	1.045342578624645968e+00	1.045332536672917811e+00	1.045591174697514614e+00	1.046079206257199967e+00	1.046092785857222873e+00	1.046094821320359580e+00	1.046259010643082910e+00	1.046405572954067331e+00	1.046650479563107528e+00	1.046675174867400582e+00	1.046735744549028402e+00	1.046737152390730285e+00	1.046737234876007561e+00	1.046678965974623399e+00	1.046695076666443791e+00	1.046180539768430062e+00	1.046296375330980855e+00	1.046240637260574147e+00	1.046302605571879596e+00	1.046451888350674153e+00	1.046651104932777132e+00	1.046597542684402526e+00	1.046579394433791554e+00	1.046756799520968340e+00	1.046791115772101488e+00	1.046803909876458327e+00	1.046796162633042648e+00	1.046869704205010576e+00	1.046571059142424209e+00	1.046635136540461586e+00	1.046887253975576249e+00
3.991159138866405165e+00	1.068608526861125174e+00	1.141681509266171846e+00	1.074381781550406645e+00	1.381636681439218695e+00	1.112979082317354207e+00	1.147257593895311345e+00	1.073826488689581860e+00	1.068060946366736097e+00	1.067299229646335279e+00	1.066776198407318077e+00	1.066776198201730530e+00	1.069004549490398803e+00	1.066693215307190634e+00	1.066574139364819374e+00	1.066574139204428562e+00	1.064762799114822744e+00	1.064774925182659482e+00	1.064774880117838940e+00	1.064831197007267471e+00	1.064801186237844588e+00	1.065117300060838934e+00	1.065742100088739708e+00	1.065782762805643769e+00	1.065786472572815446e+00	1.065938410206029197e+00	1.066349357445286472e+00	1.066541894028617987e+00	1.066584513781955845e+00	1.066658298414286721e+00	1.066663274949316120e+00	1.066663377661607015e+00	1.066601941689466759e+00	1.066615352443594400e+00	1.066217444764498756e+00	1.066383873687444694e+00	1.066307960194859294e+00	1.066783367645781855e+00	1.066734545211736496e+00	1.066916871097287833e+00	1.066866808470718020e+00	1.066867297479982213e+00	1.067054099237123577e+00	1.067166141991392259e+00	1.067175288963964741e+00	1.067151367195022349e+00	1.067225340585331139e+00	1.066565907417202030e+00	1.066759353982334790e+00	1.067108739480785884e+00
4.112103355195690035e+00	1.096094423448384481e+00	1.193484351644737540e+00	1.080491929494293624e+00	1.396432118922206644e+00	1.142093674298692241e+00	1.180980566626484762e+00	1.098704290533173644e+00	1.093068121892475819e+00	1.091789321189821749e+00	1.092031427235907515e+00	1.092031426971917796e+00	1.095162156404432041e+00	1.092835722232340157e+00	1.092725172491165964e+00	1.092725172302395631e+00	1.091412166164525743e+00	1.091432310743724932e+00	1.091432246192939104e+00	1.091523972212812943e+00	1.091474812126046023e+00	1.091835844892790508e+00	1.092572474813643835e+00	1.092638728348894306e+00	1.092643887155419380e+00	1.092777242500882817e+00	1.093443316060107806e+00	1.093568886296342191e+00	1.093627615904222417e+00	1.093711621661378919e+00	1.093720235368886851e+00	1.093720354152161622e+00	1.093659145406372435e+00	1.093669220668629150e+00	1.093409501255588445e+00	1.093620314511405178e+00	1.093526671136706874e+00	1.094397849523636390e+00	1.094151583551445484e+00	1.094310129794845210e+00	1.094265569055612453e+00	1.094284582545363538e+00	1.094474215740889766e+00	1.094660053663282007e+00	1.094665093039853376e+00	1.094625855349420362e+00	1.094695833788174699e+00	1.093699397980952615e+00	1.094013524926316316e+00	1.094447592826779170e+00
4.233047571524974906e+00	1.129656597694628672e+00	1.248019160158325036e+00	1.093248878080120612e+00	1.414132903211166248e+00	1.176875155428565467e+00	1.220067929409678342e+00	1.129574341444759433e+00	1.124258486173340232e+00	1.122504495570456395e+00	1.123511922481897907e+00	1.123511922168934696e+00	1.127427668757714052e+00	1.125160122312994559e+00	1.125059389704818891e+00	1.125059389494374784e+00	1.124298499873912505e+00	1.124325993504619259e+00	1.124325911830192704e+00	1.124450011413072215e+00	1.124383091740948304e+00	1.124776054389633684e+00	1.125597520463794243e+00	1.125687115465706434e+00	1.125693446961298250e+00	1.125802546961217177e+00	1.126706749974245803e+00	1.126755609392532831e+00	1.126828196754779965e+00	1.126919113476495315e+00	1.126931257054914592e+00	1.126931387463455003e+00	1.126873011564032634e+00	1.126879312648269460e+00	1.126772451991159940e+00	1.127020364949705922e+00	1.126912024879817675e+00	1.128149198933867670e+00	1.127712882201519218e+00	1.127842238338089054e+00	1.127804859485909583e+00	1.127841671903422993e+00	1.128027744528775855e+00	1.128281269607871229e+00	1.128281988515780210e+00	1.128228730063495000e+00	1.128290865063577231e+00	1.126990962303223931e+00	1.127413948432526514e+00	1.127918101987672506e+00
4.353991787854259776e+00	1.168211303654779432e+00	1.304028112149058005e+00	1.112208628456470061e+00	1.434420905041357219e+00	1.216268927960505897e+00	1.263442363566406712e+00	1.165436277492290618e+00	1.160614857159695257e+00	1.158437850833617278e+00	1.160186969929853262e+00	1.160186969577998717e+00	1.164757867155483018e+00	1.162610763997180108e+00	1.162520437687903030e+00	1.162520437462507772e+00	1.162339747491276665e+00	1.162373729922962395e+00	1.162373633837156639e+00	1.162526411647080815e+00	1.162443557958026119e+00	1.162855933993308444e+00	1.163735328430613336e+00	1.163845529025630654e+00	1.163852724973920783e+00	1.163932820336459173e+00	1.165052655435412365e+00	1.165020645521516185e+00	1.165104630756056636e+00	1.165199117610040691e+00	1.165214508936929239e+00	1.165214646531247178e+00	1.165161059254798959e+00	1.165163351203203357e+00	1.165216530620058144e+00	1.165493639911331591e+00	1.165373961115458545e+00	1.166939152431395232e+00	1.166325230468008289e+00	1.166421763947954604e+00	1.166392873383267581e+00	1.166446301542980013e+00	1.166622851649179671e+00	1.166936524505821859e+00	1.166932909826790654e+00	1.166867210164510116e+00	1.166918537183470272e+00	1.165354731620402706e+00	1.165873054933237674e+00	1.166431840603196157e+00
4.474936004183545535e+00	1.210655595876121371e+00	1.360428509596496971e+00	1.136746422505671816e+00	1.456947492643251962e+00	1.259206537391986735e+00	1.310036013391980170e+00	1.205255794225660093e+00	1.201081680530342144e+00	1.198539003571650774e+00	1.200987688449921986e+00	1.200987688069253823e+00	1.206082210353145223e+00	1.204101874205289135e+00	1.204022040066130339e+00	1.204022039832158386e+00	1.204425385409526372e+00	1.204464890251666587e+00	1.204464782610095375e+00	1.204642225068484285e+00	1.204545560561556705e+00	1.204965914386869397e+00	1.205878090930137647e+00	1.206005921059692731e+00	1.206013657541451067e+00	1.206061042436785913e+00	1.207370598986281074e+00	1.207259223245074731e+00	1.207352132324495342e+00	1.207447034601316194e+00	1.207465231464893263e+00	1.207465372030332995e+00	1.207418122134608307e+00	1.207416359280338414e+00	1.207629145621658795e+00	1.207927265782235082e+00	1.207799653259190364e+00	1.209650377002642108e+00	1.208874584821503673e+00	1.208936538804522121e+00	1.208917061828688189e+00	1.208985625075571058e+00	1.209147256528944503e+00	1.209512816346411945e+00	1.209504999261408642e+00	1.209428582305655420e+00	1.209467149589621204e+00	1.207681625109136458e+00	1.208281280991753137e+00	1.208879337819104949e+00
4.595880220512830405e+00	1.255928023124665671e+00	1.416308309612240413e+00	1.166111672785404618e+00	1.481343901970507693e+00	1.304656067509082362e+00	1.358831602729789978e+00	1.248025998751595367e+00	1.244629771576721167e+00	1.241779633923783877e+00	1.244872384364643869e+00	1.244872383964760854e+00	1.250365592370676460e+00	1.248581897192029722e+00	1.248512370000597338e+00	1.248512369763846053e+00	1.249481591671921077e+00	1.249525611001150116e+00	1.249525494642340195e+00	1.249723544531397224e+00	1.249615363119107370e+00	1.250033644332374738e+00	1.250956349895037123e+00	1.251098785851746831e+00	1.251106735339541975e+00	1.251118736782398377e+00	1.252590367893150702e+00	1.252406284104836898e+00	1.252505768427545352e+00	1.252598251786834149e+00	1.252618675515335234e+00	1.252618815197455993e+00	1.252579334518159282e+00	1.252573631966940271e+00	1.252938153903491170e+00	1.253249052312513490e+00	1.253116703250990893e+00	1.255209009628990957e+00	1.254288768924300745e+00	1.254316189364080625e+00	1.254306692453127647e+00	1.254388753699351877e+00	1.254530685679003499e+00	1.254939745346450808e+00	1.254927947733194271e+00	1.254842569157549548e+00	1.254867400051203896e+00	1.252902215386267670e+00	1.253569594145588884e+00	1.254192339272850898e+00
4.716824436842115276e+00	1.303048365478809201e+00	1.470911698154409253e+00	1.199484721304510559e+00	1.507230691283975021e+00	1.351655231685104708e+00	1.408887278991641567e+00	1.292810169202698756e+00	1.290301489364626297e+00	1.287199777031543757e+00	1.290871926897361632e+00	1.290871926487086929e+00	1.296650777112302144e+00	1.295077118334783339e+00	1.295017662370037570e+00	1.295017662135611092e+00	1.296514827659735136e+00	1.296562351012011005e+00	1.296562228647644144e+00	1.296776980441773697e+00	1.296659634569092390e+00	1.297067223778326284e+00	1.297981720395407823e+00	1.298135821223740161e+00	1.298143660754127904e+00	1.298118521565185146e+00	1.299724085274437169e+00	1.299478121212352288e+00	1.299582040733094690e+00	1.299669648723774884e+00	1.299691611055610707e+00	1.299691746424328276e+00	1.299661632741636375e+00	1.299652230163611089e+00	1.300153557941800431e+00	1.300469144988778636e+00	1.300334850232620187e+00	1.302625566438364357e+00	1.301578662623355420e+00	1.301573177223845024e+00	1.301573907077530734e+00	1.301667783168483528e+00	1.301785863682332955e+00	1.302230358646996322e+00	1.302214849256398743e+00	1.302122214578976589e+00	1.302133138532447942e+00	1.300028237755277427e+00	1.300750650713924816e+00	1.301384724749731436e+00
4.837768653171400146e+00	1.351140167125545188e+00	1.523620482069087734e+00	1.236027632307112656e+00	1.534225929537819777e+00	1.399329675830805808e+00	1.459348507285984198e+00	1.338766787242723355e+00	1.337237202341828191e+00	1.333935475577415097e+00	1.338116196265074498e+00	1.338116195852294243e+00	1.344082081630584957e+00	1.342716195025335679e+00	1.342666688445183665e+00	1.342666688217457160e+00	1.344635803203878321e+00	1.344685832066319087e+00	1.344685706216631749e+00	1.344913528631770161e+00	1.344789328966772279e+00	1.345178893694993771e+00	1.346070157184497962e+00	1.346233140476441825e+00	1.346240557230693025e+00	1.346177238939488152e+00	1.347889062671058236e+00	1.347594885039610446e+00	1.347701342637213084e+00	1.347781994889812651e+00	1.347804722761279939e+00	1.347804850823465461e+00	1.347786099054191222e+00	1.347773321559389892e+00	1.348390044243596542e+00	1.348702581678104639e+00	1.348568614548954381e+00	1.351016852596253814e+00	1.349860426244714473e+00	1.349824883097013650e+00	1.349835813643450955e+00	1.349939853300519577e+00	1.350030585832972196e+00	1.350503074606137943e+00	1.350484140674144795e+00	1.350385849414451389e+00	1.350383251415953056e+00	1.348175162303385743e+00	1.348941083500840188e+00	1.349574621284342468e+00
4.958712869500685017e+00	1.399438122411583496e+00	1.573934761391892367e+00	1.274924481275513388e+00	1.561951964854951358e+00	1.446900261610165161e+00	1.509450859775946618e+00	1.385159847282251944e+00	1.384686227722183860e+00	1.381230859562789348e+00	1.385845008322125649e+00	1.385845007913755200e+00	1.391914003977891445e+00	1.390739423418293708e+00	1.390699924543627120e+00	1.390699924326269654e+00	1.393068046253813197e+00	1.393119590943435959e+00	1.393119463907419364e+00	1.393357065168036923e+00	1.393228189608811007e+00	1.393593422283599725e+00	1.394450015150394906e+00	1.394619295363052514e+00	1.394625991742306281e+00	1.394523928038821303e+00	1.396315757640273381e+00	1.395988352295282287e+00	1.396095691919132742e+00	1.396167644650871731e+00	1.396190299705740712e+00	1.396190417886213231e+00	1.396185568826771251e+00	1.396169788365797304e+00	1.396874847270688669e+00	1.397177211811065245e+00	1.397045331181246075e+00	1.399613424726296573e+00	1.398363282251826378e+00	1.398301248718604617e+00	1.398322131695464599e+00	1.398434764904141758e+00	1.398495383218988586e+00	1.398989207891816910e+00	1.398967144854020628e+00	1.398864652937744202e+00	1.398849196399903017e+00	1.396570294376056731e+00	1.397369418311485312e+00	1.397992211578389599e+00
5.079657085829969887e+00	1.447286681643356276e+00	1.621454713290531702e+00	1.315409763158075895e+00	1.590040780752291827e+00	1.493683106567240904e+00	1.558517177411828714e+00	1.431358027591573157e+00	1.432006047064001697e+00	1.428438426097930147e+00	1.433407522310946147e+00	1.433407521912945848e+00	1.439508971130886827e+00	1.438497042516688307e+00	1.438467725969503785e+00	1.438467725765544714e+00	1.441145757796983728e+00	1.441197827839877155e+00	1.441197701688705424e+00	1.441442154704908329e+00	1.441310569490481752e+00	1.441645873829255686e+00	1.442459584310187948e+00	1.442632795041792315e+00	1.442638495532771348e+00	1.442497334309460699e+00	1.444345528089797659e+00	1.443999678322172242e+00	1.444106460818961768e+00	1.444168249952432426e+00	1.444189943913307905e+00	1.444190050020602856e+00	1.444202241054026725e+00	1.444183841097435250e+00	1.444945692892973144e+00	1.445231683233948683e+00	1.445103265900317790e+00	1.447757307668484872e+00	1.446427567735024677e+00	1.446342698463438436e+00	1.446373116185461827e+00	1.446492881023931920e+00	1.446521483700695665e+00	1.447030797563112703e+00	1.447005915616519811e+00	1.446900508872531077e+00	1.446872882861192977e+00	1.444551116949625014e+00	1.445374328765071770e+00	1.445977918802280549e+00
5.200601302159255646e+00	1.494132839453730321e+00	1.665864292301185934e+00	1.356785799201266851e+00	1.618138063399376492e+00	1.539085560426867394e+00	1.605951866275681095e+00	1.476826114437053805e+00	1.478653372584632475e+00	1.475011083808355217e+00	1.480253854748752040e+00	1.480253854366194943e+00	1.486328048702856952e+00	1.485440477706387874e+00	1.485421432828844868e+00	1.485421432640737782e+00	1.488305168074237406e+00	1.488356768593193769e+00	1.488356645176290627e+00	1.488605387307887717e+00	1.488472789888162229e+00	1.488772972393283878e+00	1.489538303293332033e+00	1.489713324733583422e+00	1.489717786064832294e+00	1.489537164403632152e+00	1.491422278250515321e+00	1.491071236843104497e+00	1.491176206712330421e+00	1.491226589005698600e+00	1.491246401865525817e+00	1.491246494054137006e+00	1.491279411531658772e+00	1.491258757552192282e+00	1.492042903733358905e+00	1.492307524218572157e+00	1.492183818993533473e+00	1.494893925051724803e+00	1.493497042776224415e+00	1.493392350506266952e+00	1.493431770444177298e+00	1.493557323297258099e+00	1.493553051196736092e+00	1.494072716815058044e+00	1.494045358464912931e+00	1.493938133323267747e+00	1.493898861371070863e+00	1.491557891629305743e+00	1.492397216945781091e+00	1.492974916143813502e+00
5.321545518488540516e+00	1.539516895237786231e+00	1.706917060001558850e+00	1.398431193508921533e+00	1.645906173244628734e+00	1.582600545332472297e+00	1.651234350482720714e+00	1.521111728851653577e+00	1.524170251649370700e+00	1.520489102224241718e+00	1.525922127249822458e+00	1.525922126886976482e+00	1.531917892093296096e+00	1.531109774147747293e+00	1.531100699725171932e+00	1.531100699554877709e+00	1.534072801737406788e+00	1.534122945630172152e+00	1.534122826586916677e+00	1.534373644292535532e+00	1.534241441953573037e+00	1.534501452479625661e+00	1.535215034534125556e+00	1.535390042767144969e+00	1.535393066800803341e+00	1.535172461969823710e+00	1.537081163940358319e+00	1.536735685735337142e+00	1.536837740222040338e+00	1.536875641551735061e+00	1.536892654650684698e+00	1.536892731387196953e+00	1.536950477771539925e+00	1.536927895874531824e+00	1.537698742216277115e+00	1.537938358462336508e+00	1.537820824134678022e+00	1.540561186589241460e+00	1.539108406899777792e+00	1.538985505174734758e+00	1.539033335391085000e+00	1.539163449432272346e+00	1.539126662794444877e+00	1.539652025021867932e+00	1.539622583539997702e+00	1.539514435535728420e+00	1.539463763088253057e+00	1.537123510500716161e+00	1.537972072262245860e+00	1.538518885252929236e+00
5.442489734817825386e+00	1.583060562602518262e+00	1.744424047622557872e+00	1.439802708753690874e+00	1.673026245284857882e+00	1.623801018062091428e+00	1.693913069702944973e+00	1.563830194351162328e+00	1.568168155440974321e+00	1.564484807849689574e+00	1.570023760583622030e+00	1.570023760244037669e+00	1.575896652243072182e+00	1.575119829140656069e+00	1.575119706424110255e+00	1.575119706273171882e+00	1.578053162040973234e+00	1.578100900858357081e+00	1.578100787635082325e+00	1.578351791518121772e+00	1.578221128951310837e+00	1.578435878303121376e+00	1.579095869811361963e+00	1.579269416243990420e+00	1.579270862122221120e+00	1.579009549126441314e+00	1.580936567742641463e+00	1.580604401104606094e+00	1.580702570289798992e+00	1.580727044744603127e+00	1.580740402253618004e+00	1.580740462290652903e+00	1.580827360132299075e+00	1.580803125697493039e+00	1.581526052168001684e+00	1.581738313199665846e+00	1.581628973927265758e+00	1.584377708923740524e+00	1.582879970021429328e+00	1.582738391789752175e+00	1.582794034961626517e+00	1.582927590468594659e+00	1.582859986449960177e+00	1.583386534495660802e+00	1.583355461031663580e+00	1.583247085912533603e+00	1.583184943415451906e+00	1.580862574192210657e+00	1.581714547682906646e+00	1.582226963023890098e+00
5.563433951147110257e+00	1.624456441512294846e+00	1.778243416364142959e+00	1.480432739328256142e+00	1.699199643141070082e+00	1.662335795071229860e+00	1.733600895492856564e+00	1.604650212350587912e+00	1.610312808772438098e+00	1.606667649995984437e+00	1.612229430271855168e+00	1.612229429958453641e+00	1.617940946193480833e+00	1.617147407178819885e+00	1.617154263788039836e+00	1.617154263657659463e+00	1.619917446313893894e+00	1.619961913696570166e+00	1.619961807577538604e+00	1.620211399066392000e+00	1.620083242218407271e+00	1.620247507193535164e+00	1.620853023747500510e+00	1.621024141948798736e+00	1.621023931400175311e+00	1.620721055882172523e+00	1.622670700972422386e+00	1.622356545968450137e+00	1.622449988787719732e+00	1.622460188943688486e+00	1.622469196887967424e+00	1.622469239246819850e+00	1.622589597046137033e+00	1.622563934306818112e+00	1.623207391007125411e+00	1.623390856653634362e+00	1.623292592621292885e+00	1.626031365645348670e+00	1.624500594953203647e+00	1.624337311267419981e+00	1.624400213832510875e+00	1.624536182713374632e+00	1.624440796358399108e+00	1.624963746727370539e+00	1.624931535029732421e+00	1.624823449440407019e+00	1.624749475719655445e+00	1.622460812407801711e+00	1.623311347927659076e+00	1.623787004228345321e+00
5.684378167476395127e+00	1.663458236618110986e+00	1.808271639834287514e+00	1.519924140482393993e+00	1.724148972063486163e+00	1.697927562962950887e+00	1.769972406946872301e+00	1.643282583553796972e+00	1.650312072315617273e+00	1.646751842349739592e+00	1.652257516154016725e+00	1.652257515869174576e+00	1.657775282994262467e+00	1.656920249594879602e+00	1.656931117095244765e+00	1.656931116986358310e+00	1.659394087653879080e+00	1.659434541477730063e+00	1.659434443646882196e+00	1.659681271452407847e+00	1.659556546178971637e+00	1.659664956776355060e+00	1.660215555567988721e+00	1.660383881225922620e+00	1.660381990325773049e+00	1.660036740957033352e+00	1.662023515865498791e+00	1.661729370294691366e+00	1.661817386455766821e+00	1.661812544377943013e+00	1.661816806061551688e+00	1.661816830021537239e+00	1.661974692354809990e+00	1.661947784519219207e+00	1.662485202899301351e+00	1.662638693674257873e+00	1.662555389363196134e+00	1.665268810889809714e+00	1.663719441802791854e+00	1.663528697068572759e+00	1.663598389454028270e+00	1.663735815452308309e+00	1.663616869721628255e+00	1.664130723248356425e+00	1.664097865829127443e+00	1.663990453099667643e+00	1.663904062525832339e+00	1.661665327984130913e+00	1.662510407951082847e+00	1.662947689265339868e+00
5.805322383805679998e+00	1.699871229761209079e+00	1.834435952017121840e+00	1.557943651991713585e+00	1.747618822893889812e+00	1.730373393894322875e+00	1.802763064953347927e+00	1.679473338843516128e+00	1.687908296081388482e+00	1.684487973113921733e+00	1.689866043305939147e+00	1.689866043051572841e+00	1.695164541242785372e+00	1.694208894991638958e+00	1.694220009242074054e+00	1.694220009155412932e+00	1.696261292429387835e+00	1.696297139094909090e+00	1.696297050746941926e+00	1.696539953758132713e+00	1.696419728083118361e+00	1.696466820916072704e+00	1.696962047516765049e+00	1.697127927357303889e+00	1.697124360945920341e+00	1.696736205132595821e+00	1.698784174489644583e+00	1.698509929193992019e+00	1.698591980832329096e+00	1.698571400227442796e+00	1.698570973483492175e+00	1.698570978573930024e+00	1.698769876761291986e+00	1.698741884862331020e+00	1.699153211152092391e+00	1.699274984060578531e+00	1.699211481265967327e+00	1.701886303302110104e+00	1.700336727051845909e+00	1.700110263867301130e+00	1.700186387884152994e+00	1.700324363346393586e+00	1.700186971631748367e+00	1.700685115794438929e+00	1.700652032652377965e+00	1.700545613387502986e+00	1.700446096791734973e+00	1.698275768912899775e+00	1.699111979902111269e+00	1.699509633983612211e+00
5.926266600134964868e+00	1.733544278209263378e+00	1.856687814564624617e+00	1.594214855575381229e+00	1.769376379073232863e+00	1.759547161185591069e+00	1.831769918043278045e+00	1.713001489561823742e+00	1.722875400905236942e+00	1.719658910543840236e+00	1.724848220535489807e+00	1.724848220313143221e+00	1.729909401058273621e+00	1.728821231663495661e+00	1.728828448934555784e+00	1.728828448870687762e+00	1.730341391241222437e+00	1.730372179747371675e+00	1.730372102257079270e+00	1.730610035739180486e+00	1.730495724982876071e+00	1.730476042676238668e+00	1.730915036563997811e+00	1.731079596344701432e+00	1.731074348083512016e+00	1.730643284381604641e+00	1.732784129634503012e+00	1.732528254755433483e+00	1.732603985569337812e+00	1.732567046737895300e+00	1.732562596648861364e+00	1.732562582639815441e+00	1.732805295727714689e+00	1.732776383366798401e+00	1.733049094591307959e+00	1.733136009551869972e+00	1.733097850120278727e+00	1.735722036558978942e+00	1.734195640991068599e+00	1.733923312127771954e+00	1.734005632347130010e+00	1.734143272193256813e+00	1.733993037305591400e+00	1.734467471159455210e+00	1.734434419397377969e+00	1.734329337379715064e+00	1.734215991945140756e+00	1.732136419066144573e+00	1.732960642022009168e+00	1.733317510128174366e+00
6.047210816464250627e+00	1.764362535333778403e+00	1.874997265616916264e+00	1.628511180356360555e+00	1.789211976676777116e+00	1.785401569337894845e+00	1.856853023258864477e+00	1.743680601089859339e+00	1.755019942412452405e+00	1.752079411212584148e+00	1.757031026314257005e+00	1.757031026125214890e+00	1.761844207840759680e+00	1.760599427449110133e+00	1.760598763241795428e+00	1.760598763201122630e+00	1.761496726893136744e+00	1.761522110151834575e+00	1.761522045287962746e+00	1.761753988864442455e+00	1.761647554372685720e+00	1.761555772428347488e+00	1.761936922565850328e+00	1.762102064674052615e+00	1.762095074581147225e+00	1.761621857094477273e+00	1.763891853856474512e+00	1.763652037780464754e+00	1.763721274021020191e+00	1.763667453494239368e+00	1.763660368850696658e+00	1.763660335741983554e+00	1.763948667222704714e+00	1.763919028284802293e+00	1.764048566756384329e+00	1.764095420136248205e+00	1.764088402782554521e+00	1.766650169653103175e+00	1.765175651097183440e+00	1.764846327682726868e+00	1.764934724915229181e+00	1.765071138525952321e+00	1.764913720144635434e+00	1.765354967131486985e+00	1.765321944299056423e+00	1.765218649054638878e+00	1.765090928836741124e+00	1.763129289658224019e+00	1.763938334248473350e+00	1.764253221776779679e+00
6.168155032793535497e+00	1.792241216112918423e+00	1.889348012807350319e+00	1.660649290426591929e+00	1.806939666707951364e+00	1.807965455472520633e+00	1.877936242690334101e+00	1.771362826059426299e+00	1.784184853850055763e+00	1.781598341653520379e+00	1.786275976449953173e+00	1.786275976295391477e+00	1.790836598766844423e+00	1.789418722834429154e+00	1.789406887258879975e+00	1.789406887241581146e+00	1.789626841001217938e+00	1.789646512876223561e+00	1.789646463015141631e+00	1.789871311622617256e+00	1.789775417436856531e+00	1.789606485949590153e+00	1.789927131898906509e+00	1.790095440459193554e+00	1.790086568829562852e+00	1.789572871583844593e+00	1.792009257686455914e+00	1.791782907819160719e+00	1.791845627816793574e+00	1.791774533242435963e+00	1.791766977928966886e+00	1.791766925941537192e+00	1.792101500949297987e+00	1.792071388238982044e+00	1.792061033984196694e+00	1.792060194818060559e+00	1.792089800502028707e+00	1.794576712964004450e+00	1.793187487795143253e+00	1.792790102409276054e+00	1.792884549291118290e+00	1.793018811334737617e+00	1.792859538603472913e+00	1.793256782021491080e+00	1.793223436305992013e+00	1.793122539261965853e+00	1.792980205988636389e+00	1.791168446950340165e+00	1.791958671854488649e+00	1.792230301359055478e+00
6.289099249122820368e+00	1.817120265255926181e+00	1.899733210992180732e+00	1.690483018706915308e+00	1.822397792227209878e+00	1.827331714620297420e+00	1.895005584550664368e+00	1.795943798173604833e+00	1.810254339151647685e+00	1.808102249119840632e+00	1.812481059786106519e+00	1.812481059667292005e+00	1.816788191030096034e+00	1.815187488166121188e+00	1.815162296205713455e+00	1.815162296211647819e+00	1.814666699841414932e+00	1.814680323493942371e+00	1.814680291761280762e+00	1.814896734581735283e+00	1.814814823505623398e+00	1.814564118628386957e+00	1.814820307601299865e+00	1.814994852647870527e+00	1.814983890163989422e+00	1.814432398391010892e+00	1.817069711137203614e+00	1.816854281297604734e+00	1.816910549184777235e+00	1.816821967658170722e+00	1.816816847531090628e+00	1.816816777105850544e+00	1.817196868362912943e+00	1.817166622001887832e+00	1.817026895804855435e+00	1.816968305847468157e+00	1.817039062090644030e+00	1.819437240390835209e+00	1.818169990085510834e+00	1.817694529399597636e+00	1.817795050447442939e+00	1.817926172097844351e+00	1.817769759449221700e+00	1.818111194796803831e+00	1.818076751893190401e+00	1.817979036855439379e+00	1.817822279021698906e+00	1.816195838562559839e+00	1.816962805447949636e+00	1.817189730715532026e+00
6.410043465452105238e+00	1.838959260199606760e+00	1.906151913232820627e+00	1.717897911411526479e+00	1.835449562559394066e+00	1.843635298000500189e+00	1.908103231537114919e+00	1.817366557191689935e+00	1.833158156349983914e+00	1.831518826269723732e+00	1.835582565246485887e+00	1.835582565165016167e+00	1.839635489322848594e+00	1.837847746744816213e+00	1.837808315867722087e+00	1.837808315896338751e+00	1.836585451860093476e+00	1.836592595452678056e+00	1.836592585715267845e+00	1.836798983437506694e+00	1.836735237458067882e+00	1.836398723569091729e+00	1.836585057798273635e+00	1.836769108380683413e+00	1.836755834571476953e+00	1.836170269308416980e+00	1.839037242544170336e+00	1.838830399281563555e+00	1.838880272309580288e+00	1.838774227779580439e+00	1.838775066222475552e+00	1.838774978024559470e+00	1.839198375970825472e+00	1.839168449940833172e+00	1.838916179663849571e+00	1.838787699761468719e+00	1.838902558606109849e+00	1.841196008765512371e+00	1.840088603737766171e+00	1.839526894740390883e+00	1.839633515814695031e+00	1.839760418302992528e+00	1.839610810842941646e+00	1.839884171500923316e+00	1.839847383406540970e+00	1.839753763909202089e+00	1.839583251113781515e+00	1.838178646302776720e+00	1.838916852129792057e+00	1.839097218280276058e+00
6.530987681781390108e+00	1.857733318396117772e+00	1.908606238079187056e+00	1.742806387412661362e+00	1.845983584607300498e+00	1.857027399111408350e+00	1.917316447458722095e+00	1.835622378043082037e+00	1.852873182549698905e+00	1.851818442337905601e+00	1.855555081179777188e+00	1.855555081137807427e+00	1.859349828241978697e+00	1.857374982035274513e+00	1.857321683545903879e+00	1.857321683596229622e+00	1.855384727608160977e+00	1.855384818929675550e+00	1.855384835592216897e+00	1.855579113206219155e+00	1.855538279286283121e+00	1.855112684081980046e+00	1.855222319249508978e+00	1.855418995406882043e+00	1.855403282964682043e+00	1.854788379027891621e+00	1.857905982000406686e+00	1.857705652601780777e+00	1.857749085669484268e+00	1.857625898376926488e+00	1.857636627964069032e+00	1.857636522876537466e+00	1.858099473188159934e+00	1.858070456476007104e+00	1.857727634150666551e+00	1.857515660174626770e+00	1.857675462713805459e+00	1.859845533212973301e+00	1.858934746620566569e+00	1.858280946391192012e+00	1.858393640848284845e+00	1.858515133805735520e+00	1.858375476738351573e+00	1.858568663960126877e+00	1.858527781413604307e+00	1.858439213425784775e+00	1.858256066782124849e+00	1.857107705736877890e+00	1.857810428930738000e+00	1.857941544356737751e+00
6.651931898110674979e+00	1.873429236964067934e+00	1.907099354702714189e+00	1.765143482381294593e+00	1.853914298478248845e+00	1.867654388443083624e+00	1.922762616925975054e+00	1.850746544898435264e+00	1.869420180774064688e+00	1.869011748537221740e+00	1.872407792619592559e+00	1.872407792619950717e+00	1.875934875005198288e+00	1.873775728087289760e+00	1.873709922599100519e+00	1.873709922669872130e+00	1.871095096565484894e+00	1.871087404272338439e+00	1.871087451901683574e+00	1.871267029951901861e+00	1.871254124826170706e+00	1.870737123433664495e+00	1.870761990119575113e+00	1.870973899278311592e+00	1.870955846168377956e+00	1.870317303254696695e+00	1.873698472499314205e+00	1.873502827094624790e+00	1.873539606266185320e+00	1.873399944155587082e+00	1.873424637030913775e+00	1.873424516112196514e+00	1.873921749560383265e+00	1.873894377120758126e+00	1.873486900451835080e+00	1.873177142427245645e+00	1.873380235179877396e+00	1.875405213611340827e+00	1.874724719099762682e+00	1.873975493864486364e+00	1.874094133889700586e+00	1.874208901223034740e+00	1.874081604672631629e+00	1.874183340954567623e+00	1.874136109683263385e+00	1.874053482376784929e+00	1.873859167572013984e+00	1.872995978339385914e+00	1.873655261863834243e+00	1.873733068275142077e+00
6.772876114439960737e+00	1.886042092599495401e+00	1.901634443242129713e+00	1.784863131008372017e+00	1.859182261767030608e+00	1.875645898188988969e+00	1.924573447173271834e+00	1.862808504578576718e+00	1.882854920071190152e+00	1.883142229723742567e+00	1.886176162422075198e+00	1.886176162468187201e+00	1.889420578198806933e+00	1.887081773005194751e+00	1.887005417186129685e+00	1.887005417276069741e+00	1.883769590655533621e+00	1.883753242239741166e+00	1.883753325108170174e+00	1.883915110413941996e+00	1.883935055231818145e+00	1.883325446839081208e+00	1.883256733582290288e+00	1.883485639255035426e+00	1.883465702536403663e+00	1.882810111164789912e+00	1.886461518374510593e+00	1.886268927266135931e+00	1.886298658329841338e+00	1.886143568647866253e+00	1.886186140599576788e+00	1.886186004992105980e+00	1.886710872776245829e+00	1.886686023615912866e+00	1.886242390948955849e+00	1.885820705224177329e+00	1.886062753163017414e+00	1.887917635069146449e+00	1.887496731014769225e+00	1.886651175086752952e+00	1.886775495401284530e+00	1.886882090836979886e+00	1.886768950091973096e+00	1.886769373862626775e+00	1.886713054274691714e+00	1.886637088215721514e+00	1.886433265745275811e+00	1.885875801813736263e+00	1.886482578421511125e+00	1.886501201727096122e+00
6.893820330769245608e+00	1.895572310758969037e+00	1.892214796607433414e+00	1.801934935977545837e+00	1.861754233566434102e+00	1.881110980235556784e+00	1.922881425893241625e+00	1.871898215388692943e+00	1.893255169234301150e+00	1.894274671492867546e+00	1.896910235860179261e+00	1.896910235955790336e+00	1.899853818470331301e+00	1.897341145132009244e+00	1.897256380812939680e+00	1.897256380921109820e+00	1.893474493519379909e+00	1.893448548122008468e+00	1.893448669780904758e+00	1.893589111858756446e+00	1.893646362698614416e+00	1.892944211889120876e+00	1.892773059430560512e+00	1.893019615031799052e+00	1.892998724632519503e+00	1.892333447378146349e+00	1.896259129661002074e+00	1.896068114172984043e+00	1.896090270435533354e+00	1.895921183289646095e+00	1.895985108764453031e+00	1.895984959581649587e+00	1.896529661974213132e+00	1.896508346410173740e+00	1.896058381362784484e+00	1.895511555650288171e+00	1.895785560147434268e+00	1.897442013208916478e+00	1.897305293528792181e+00	1.896364680362245370e+00	1.896494256949892598e+00	1.896591109338441772e+00	1.896493440659129615e+00	1.896384570608042885e+00	1.896315979182588762e+00	1.896247156792009614e+00	1.896035539302963535e+00	1.895794061887386750e+00	1.896338398731308050e+00	1.896289964202524381e+00
7.014764547098530478e+00	1.902023295240995449e+00	1.878845172903921945e+00	1.816341368711127169e+00	1.861623024180070196e+00	1.884138939668830615e+00	1.917810129086055637e+00	1.878112169031612710e+00	1.900706943756946821e+00	1.902482483386541023e+00	1.904662626806404413e+00	1.904662626955183402e+00	1.907287689931567609e+00	1.904607715784990773e+00	1.904516530909737382e+00	1.904516531035838067e+00	1.900279142612745442e+00	1.900242741931619905e+00	1.900242904895415474e+00	1.900358102754877931e+00	1.900456325975104166e+00	1.899663041704910293e+00	1.899381302970746477e+00	1.899644858350802989e+00	1.899624501400996035e+00	1.898957491752575333e+00	1.903163550046644836e+00	1.902972729845142208e+00	1.902986736972867909e+00	1.902805442938853453e+00	1.902893507081005797e+00	1.902893345332753006e+00	1.903449215975923092e+00	1.903432557249227219e+00	1.903006254862157132e+00	1.902322662944151865e+00	1.902619152780131273e+00	1.904045657833037586e+00	1.904213525540501717e+00	1.903180993835577040e+00	1.903315234306856008e+00	1.903400659935660988e+00	1.903319421337066553e+00	1.903095445148638820e+00	1.903011012767449994e+00	1.902949552078660123e+00	1.902731810136717883e+00	1.902805505933936381e+00	1.903276911427156604e+00	1.903151687845848761e+00
7.135708763427815349e+00	1.905399480347055086e+00	1.861534405996714714e+00	1.828075379402281264e+00	1.858807097185046109e+00	1.884801880931809226e+00	1.909468302135447049e+00	1.881542113920332771e+00	1.905293157015572225e+00	1.907836954367720050e+00	1.909479093408255945e+00	1.909479093613398959e+00	1.911771947093757529e+00	1.908931888558007328e+00	1.908835891301601695e+00	1.908835891446118982e+00	1.904247009447128436e+00	1.904199625391276518e+00	1.904199830973269947e+00	1.904285662216316677e+00	1.904427476696754606e+00	1.903545816500141541e+00	1.903146713471577822e+00	1.903425179387230770e+00	1.903407456477934412e+00	1.902747025752913324e+00	1.907246314523773467e+00	1.907054356932814887e+00	1.907059680220868136e+00	1.906868295258942414e+00	1.906982391396303322e+00	1.906982217997932771e+00	1.907540017008708233e+00	1.907529231483499288e+00	1.907155800639129817e+00	1.906325871904105629e+00	1.906633212568149993e+00	1.907795327729030044e+00	1.908285001308879014e+00	1.907165259164086857e+00	1.907303397713390636e+00	1.907375615121236656e+00	1.907311495355368924e+00	1.906968877354461744e+00	1.906864717108517127e+00	1.906810584513780160e+00	1.906588314666601613e+00	1.906965468198732694e+00	1.907353184435600424e+00	1.907139960540741530e+00
7.256652979757100219e+00	1.905704717279510074e+00	1.840299120510280106e+00	1.837138340691146787e+00	1.853349933807017402e+00	1.883157215116592731e+00	1.897946811637210462e+00	1.882267607603357984e+00	1.907085984931176981e+00	1.910399915713296037e+00	1.911392890082683316e+00	1.911392890346607532e+00	1.913346288093133118e+00	1.910354032338866137e+00	1.910254338043306577e+00	1.910254338207485691e+00	1.905429491747854698e+00	1.905371277590616641e+00	1.905371525913453379e+00	1.905423774313184992e+00	1.905610569886826422e+00	1.904644574609754004e+00	1.904123145122951888e+00	1.904412889183405344e+00	1.904400547471287730e+00	1.903755116181022666e+00	1.908571063810214685e+00	1.908376650362365368e+00	1.908372857142587531e+00	1.908173791863865265e+00	1.908314759503323410e+00	1.908314575358890819e+00	1.908864754501104155e+00	1.908861131999276761e+00	1.908568256985747613e+00	1.907584745873256660e+00	1.907889514695801703e+00	1.908750221342884412e+00	1.909576840548929066e+00	1.908375933448820394e+00	1.908517024485112623e+00	1.908574167898396068e+00	1.908527639380505292e+00	1.908065078407431336e+00	1.907937056120444730e+00	1.907890004772014203e+00	1.907664747523754922e+00	1.908323516848170476e+00	1.908616734517252667e+00	1.908303247106107436e+00
7.377597196086385090e+00	1.902941444198882559e+00	1.815168334776886105e+00	1.843538328374231039e+00	1.845319192122464758e+00	1.879249311714590753e+00	1.883317625988311317e+00	1.880351845016634105e+00	1.906142499070289542e+00	1.910219534209765868e+00	1.910422483397756777e+00	1.910422483721922582e+00	1.912036784559418390e+00	1.908900992814113851e+00	1.908798204343283844e+00	1.908798204528941778e+00	1.903862602381229063e+00	1.903794840434191116e+00	1.903795130623408216e+00	1.903809602664594536e+00	1.904041445382318010e+00	1.902996319194568908e+00	1.902349634190018346e+00	1.902645381048880147e+00	1.902641826568739480e+00	1.902019698175603679e+00	1.907188833781892967e+00	1.906990660463768306e+00	1.906977446527808873e+00	1.906773391754547076e+00	1.906940885684206055e+00	1.906940691792498033e+00	1.907473613058648265e+00	1.907478497474514700e+00	1.907291792323217994e+00	1.906149869279760933e+00	1.906437261612591971e+00	1.906957407080935862e+00	1.908134959730698244e+00	1.906860112907617699e+00	1.907003022179444507e+00	1.907043152074093584e+00	1.907014490860314160e+00	1.906432776717314148e+00	1.906276582296558608e+00	1.906236201915399997e+00	1.906009486887396909e+00	1.906918945121862663e+00	1.907106917274030700e+00	1.906680185103120539e+00
7.498541412415669960e+00	1.897110393535091699e+00	1.786188740560292532e+00	1.847288685997542590e+00	1.834805712227076668e+00	1.873109980157353194e+00	1.865634518723068513e+00	1.875839570268371004e+00	1.902502394571787825e+00	1.907328130265173449e+00	1.906571644019078970e+00	1.906571644403925347e+00	1.907854935799789153e+00	1.904585195255402930e+00	1.904479456259789760e+00	1.904479456469032828e+00	1.899566003992913643e+00	1.899491626994662674e+00	1.899491957535125009e+00	1.899464591464962604e+00	1.899740230090523063e+00	1.898622180130088211e+00	1.897849368779280121e+00	1.898144084130026998e+00	1.898153370447410948e+00	1.897562547895470964e+00	1.903135630440169423e+00	1.902932448595863191e+00	1.902909630133446051e+00	1.902703561694861989e+00	1.902895945123816102e+00	1.902895742654598488e+00	1.903401845832021877e+00	1.903416616144943951e+00	1.903359226890326328e+00	1.902056430415254740e+00	1.902310680897216333e+00	1.902449595119537484e+00	1.903991533416357740e+00	1.902651057132503931e+00	1.902794454630416965e+00	1.902815566490383858e+00	1.902804844495097569e+00	1.902106656191889567e+00	1.901917880406449157e+00	1.901883647995122217e+00	1.901657047308901616e+00	1.902778255917815242e+00	1.902850328035597727e+00	1.902296843122710301e+00
7.619485628744955719e+00	1.888211185269965009e+00	1.753430551299003604e+00	1.848406890158918348e+00	1.821922430741078625e+00	1.864757687794031282e+00	1.844935821457040381e+00	1.868756068645513135e+00	1.896186772147378408e+00	1.901740958768752598e+00	1.899831135167875606e+00	1.899831135612854771e+00	1.900798705427132695e+00	1.897405724116774328e+00	1.897296830774513055e+00	1.897296831009402496e+00	1.892543769759090999e+00	1.892467909767552747e+00	1.892468278960046879e+00	1.892395256078258203e+00	1.892712243286803986e+00	1.891528288507968725e+00	1.890630424749476068e+00	1.890915173738701771e+00	1.890941958582655458e+00	1.890390003839648614e+00	1.896431751154985967e+00	1.896222443035462835e+00	1.896189921217611651e+00	1.895985118669357927e+00	1.896199378965249593e+00	1.896199169281226116e+00	1.896669090467457242e+00	1.896695142257021516e+00	1.896787462657291368e+00	1.895323550739570928e+00	1.895528365720048347e+00	1.895244764539247839e+00	1.897164279273087839e+00	1.895767516352059312e+00	1.895909879398253395e+00	1.895909913499207899e+00	1.895916967234255290e+00	1.895106639052241526e+00	1.894880865060851516e+00	1.894852190429375804e+00	1.894627369073881518e+00	1.895914355238321969e+00	1.895859955609355385e+00	1.895165773319098523e+00
7.740429845074240589e+00	1.876243532070137832e+00	1.716993930311914163e+00	1.846913679621041915e+00	1.806803272397644822e+00	1.854195539862295128e+00	1.821249986532812226e+00	1.859106788430354484e+00	1.887197454015391962e+00	1.893455345137824875e+00	1.890181664602064382e+00	1.890181665105738151e+00	1.890855143594345922e+00	1.887350996800530867e+00	1.887238559655556758e+00	1.887238559917788105e+00	1.882786529773677886e+00	1.882717012897030529e+00	1.882717419309854812e+00	1.882595286309205029e+00	1.882950220356889082e+00	1.881707975822543455e+00	1.880687872386070714e+00	1.880951656523379700e+00	1.881001113731160412e+00	1.880495038202094182e+00	1.887082422615838029e+00	1.886866094941370031e+00	1.886823801760231678e+00	1.886623869480333004e+00	1.886855561761182853e+00	1.886855346391968169e+00	1.887279989875067621e+00	1.887318716720709055e+00	1.887578206188631924e+00	1.885954934776330028e+00	1.886093935592379145e+00	1.885347214483856337e+00	1.887657181724206046e+00	1.886214474233260274e+00	1.886354111044850734e+00	1.886330966892491912e+00	1.886355345660224003e+00	1.885438608955787299e+00	1.885171528640342320e+00	1.885147791805735773e+00	1.884926547881288883e+00	1.886327134306843956e+00	1.886135779351709285e+00	1.885286600182769279e+00
7.861374061403525459e+00	1.861209455014234404e+00	1.677016151756600015e+00	1.842832478024196696e+00	1.789602082587826715e+00	1.841408228119559176e+00	1.794604635465867126e+00	1.846877792133323037e+00	1.875516941830176698e+00	1.882450140603012745e+00	1.877598101658863872e+00	1.877598102219037779e+00	1.878004442244849415e+00	1.874402881142176902e+00	1.874286531754032037e+00	1.874286532044668441e+00	1.870274957043498221e+00	1.870222617942907561e+00	1.870223060732647324e+00	1.870048865423239892e+00	1.870437742641034351e+00	1.869145186902454459e+00	1.868007129995645554e+00	1.868236721626890251e+00	1.868314394240804033e+00	1.867860566071959827e+00	1.875079613765938458e+00	1.874855686372178365e+00	1.874803521201448442e+00	1.874612395706115597e+00	1.874855625927932312e+00	1.874855406520296475e+00	1.875225970449150958e+00	1.875278743396717296e+00	1.875719857425368176e+00	1.873940704091688447e+00	1.873997877526261790e+00	1.872749835378851424e+00	1.875462469416248945e+00	1.873985120687857719e+00	1.874120223545674868e+00	1.874071782590257307e+00	1.874112679038970386e+00	1.873096375403688674e+00	1.872783936444727182e+00	1.872764515686592413e+00	1.872548801775431704e+00	1.874005286510722179e+00	1.873666654684333022e+00	1.872648003141001771e+00
7.982318277732810330e+00	1.843116047940621671e+00	1.633679720222758203e+00	1.836189052253689447e+00	1.770491653158378309e+00	1.826358585952255309e+00	1.765038930555531627e+00	1.832037871278943797e+00	1.861109760238896182e+00	1.868686068697154479e+00	1.862055037216120645e+00	1.862055037829988935e+00	1.862225313852992059e+00	1.858542140208246041e+00	1.858421776947832837e+00	1.858421777267146746e+00	1.854984657383186297e+00	1.854963310468761062e+00	1.854963789468599078e+00	1.854735222199658917e+00	1.855153868365981840e+00	1.853819108206309796e+00	1.852568557088775325e+00	1.852748365684688814e+00	1.852859949592742694e+00	1.852464012139362071e+00	1.860405123949257167e+00	1.860173389764410157e+00	1.860111157957158312e+00	1.859933082712124985e+00	1.860180546489687226e+00	1.860180324760302151e+00	1.860488279756336905e+00	1.860556422132030541e+00	1.861190674868166361e+00	1.859260524299241046e+00	1.859220669293795369e+00	1.857437578873735395e+00	1.860563842441463223e+00	1.859064049886834713e+00	1.859192781756301871e+00	1.859116941247737298e+00	1.859173109442853855e+00	1.858064867516700414e+00	1.857703448588398309e+00	1.857687738736922167e+00	1.857479649860704907e+00	1.858929370990509922e+00	1.858433487928209393e+00	1.857231071248694132e+00
8.103262494062095200e+00	1.821978817649847704e+00	1.587221749433060491e+00	1.827011464675837971e+00	1.749662875673218432e+00	1.808985275702451601e+00	1.732617763165821279e+00	1.814543594953077932e+00	1.843926432904428481e+00	1.852108123332620204e+00	1.843533556676442364e+00	1.843533557340720330e+00	1.843501386770427519e+00	1.839754885779212756e+00	1.839630950076506233e+00	1.839630950423943867e+00	1.836892372022716158e+00	1.836918276840442399e+00	1.836918792391798894e+00	1.836634315398045114e+00	1.837078840644972733e+00	1.835709896902011362e+00	1.834353169188996491e+00	1.834465186314468754e+00	1.834616244277831765e+00	1.834283055864818213e+00	1.843035102291159300e+00	1.842795741725754777e+00	1.842723108798441700e+00	1.842562559504944186e+00	1.842805653952976908e+00	1.842805431660035298e+00	1.843042453496365640e+00	1.843127208728436273e+00	1.843963376557671285e+00	1.841888193110499117e+00	1.841737346689277022e+00	1.839392127634908558e+00	1.842940975858402108e+00	1.841431710871405780e+00	1.841552319389585080e+00	1.841447038746180098e+00	1.841516709538437491e+00	1.840324585148086722e+00	1.839911186083152073e+00	1.839898606957233396e+00	1.839700314937469772e+00	1.841076172630478291e+00	1.840413728109405511e+00	1.839014001776791307e+00
8.224206710391380071e+00	1.797825327901917181e+00	1.537944918492864854e+00	1.815330321235349098e+00	1.727324033272657378e+00	1.789204481785086731e+00	1.697445342954070568e+00	1.794348386310509191e+00	1.823911335272058398e+00	1.832651493657982300e+00	1.822028696926978997e+00	1.822028697638007566e+00	1.821827983060476885e+00	1.818039395407377246e+00	1.817913165780534079e+00	1.817913166154803806e+00	1.815983026420781021e+00	1.816073754018684649e+00	1.816074306625683032e+00	1.815733248763292673e+00	1.816200457297869164e+00	1.814805102501126033e+00	1.813349065077672240e+00	1.813372941576711028e+00	1.813568564206053058e+00	1.813302186193155308e+00	1.822945954633005572e+00	1.822699503173815350e+00	1.822615978320525132e+00	1.822477530499123644e+00	1.822706552669538960e+00	1.822706331605549401e+00	1.822864195777413654e+00	1.822966688199959329e+00	1.824011130287424898e+00	1.821797658296989475e+00	1.821523484657112668e+00	1.818597604076761964e+00	1.822575163136631815e+00	1.821069980779348230e+00	1.821180920912974788e+00	1.821044279999918913e+00	1.821125089490947424e+00	1.819857186783442327e+00	1.819389613192129218e+00	1.819379608207962962e+00	1.819193223138912741e+00	1.820424272507255470e+00	1.819587057243076345e+00	1.817977945400912176e+00
8.345150926720664941e+00	1.770699059128653330e+00	1.486230288011934686e+00	1.801179342545121020e+00	1.703700215753247926e+00	1.766919452249246625e+00	1.659676192861899491e+00	1.771415494359868781e+00	1.801014658541153501e+00	1.810252000667030625e+00	1.797556694676781142e+00	1.797556695430583273e+00	1.797218412829290735e+00	1.793412422228514602e+00	1.793286310222450330e+00	1.793286310621696078e+00	1.792256766396533418e+00	1.792429516626954156e+00	1.792430106583105420e+00	1.792032706268406272e+00	1.792520398870649068e+00	1.791106076226314237e+00	1.789557858714890370e+00	1.789471167017485209e+00	1.789715615532412318e+00	1.789519382810240256e+00	1.800121189210816208e+00	1.799868477259073174e+00	1.799773435435568780e+00	1.799661582245707825e+00	1.799866019730342437e+00	1.799865801728217418e+00	1.799936258521656729e+00	1.800057450763079769e+00	1.801314479202085206e+00	1.798970024484782382e+00	1.798562161915941093e+00	1.795046888635067450e+00	1.799455670871160651e+00	1.797968447985486051e+00	1.798068484948549095e+00	1.797898751825758756e+00	1.797987703926744896e+00	1.796651819625434410e+00	1.796128843062387626e+00	1.796120867955528055e+00	1.795948221119306076e+00	1.796960484598121521e+00	1.795941899995404656e+00	1.794113547894428784e+00
8.466095143049949812e+00	1.740663428024758153e+00	1.432552132090042285e+00	1.784596249508985100e+00	1.679032813972548555e+00	1.742040160006788074e+00	1.619523067147634832e+00	1.745732733193473996e+00	1.775206757248431799e+00	1.784860353115089726e+00	1.770161070870654774e+00	1.770161071662943231e+00	1.769708992689595028e+00	1.765914207928167556e+00	1.765792038033397127e+00	1.765792038455391344e+00	1.765735000512169472e+00	1.766004597474220672e+00	1.766005224597635870e+00	1.765552618788817529e+00	1.766059752011822415e+00	1.764633593850277293e+00	1.763000335360663362e+00	1.762779064005922658e+00	1.763075442007108418e+00	1.762952138282772641e+00	1.774558367382984114e+00	1.774300464684384071e+00	1.774193207111024684e+00	1.774112153007090020e+00	1.774281061990398589e+00	1.774280848933045496e+00	1.774255509348689808e+00	1.774396162562899670e+00	1.775868366568739143e+00	1.773400711571295085e+00	1.772851086429459322e+00	1.768747919536225233e+00	1.773586135529149121e+00	1.772130761668100130e+00	1.772219025767084899e+00	1.772014730479117617e+00	1.772108216182454399e+00	1.770711570645397304e+00	1.770133057266807475e+00	1.770126558896003566e+00	1.769968928847843515e+00	1.770686588379930981e+00	1.769482159984484770e+00	1.767427576136573864e+00
8.587039359379234682e+00	1.707806096228686510e+00	1.377494668495356622e+00	1.765624038528168516e+00	1.653579020436034552e+00	1.714509794106521934e+00	1.577262732614659102e+00	1.717325554283534172e+00	1.746491530220013244e+00	1.756457366952663968e+00	1.739916935290962030e+00	1.739916936117092749e+00	1.739362406277507489e+00	1.735611822274761407e+00	1.735499075229619326e+00	1.735499075671917968e+00	1.736464781201147334e+00	1.736841716668128255e+00	1.736842380196743196e+00	1.736336554716123359e+00	1.736863252681422720e+00	1.735432199272521681e+00	1.733720834385635401e+00	1.733340153265147787e+00	1.733690155371679475e+00	1.733642285741161970e+00	1.746275276616675365e+00	1.746013468639062038e+00	1.745893311160151118e+00	1.745846776608080519e+00	1.745969231718809578e+00	1.745969025546695974e+00	1.745839297486599051e+00	1.745999939909571586e+00	1.747688375956113926e+00	1.745105862992167189e+00	1.744408986059467370e+00	1.739729401614152904e+00	1.744990356562224676e+00	1.743580431033342482e+00	1.743656408685682280e+00	1.743416419744022505e+00	1.743510311850373196e+00	1.742059437844856173e+00	1.741426453267778118e+00	1.741420839437825219e+00	1.741278675922306451e+00	1.741625777260675134e+00	1.740233604793862687e+00	1.737949106596173854e+00
8.707983575708519552e+00	1.672243812046751543e+00	1.321770056023102491e+00	1.744312669969281027e+00	1.627611234205210700e+00	1.684329085860665653e+00	1.533241047591805462e+00	1.686265778133079873e+00	1.714915829137450443e+00	1.725066489472845577e+00	1.706933470551322385e+00	1.706933471406204550e+00	1.706269600278470300e+00	1.702601021863250796e+00	1.702505014516536574e+00	1.702505014976546827e+00	1.704521498179221606e+00	1.705010443736858061e+00	1.705011142342222286e+00	1.704454869455889865e+00	1.705002307155941477e+00	1.703573311692676784e+00	1.701790407041626541e+00	1.701225727021267176e+00	1.701629499905187970e+00	1.701659616727239088e+00	1.715314877250825099e+00	1.715050677933211754e+00	1.714917050714033220e+00	1.714908118930989156e+00	1.714973707717664109e+00	1.714973510433129622e+00	1.714730629546769247e+00	1.714911534544161675e+00	1.716815730594233091e+00	1.714127521472720517e+00	1.713280772427619336e+00	1.708045703863725562e+00	1.713717200164071031e+00	1.712365808176215642e+00	1.712429273344164171e+00	1.712152874257128587e+00	1.712242706645404677e+00	1.710743552291305258e+00	1.710058455799789989e+00	1.710053060017577842e+00	1.709925783336750271e+00	1.709828514378326725e+00	1.708249616264379211e+00	1.705735099758898476e+00
8.828927792037806199e+00	1.634127836834728731e+00	1.266236149469288419e+00	1.720721201098440734e+00	1.601416241556322229e+00	1.651570613765706019e+00	1.487878412348960788e+00	1.652675583296296935e+00	1.680574082764804578e+00	1.690761534564780399e+00	1.671355074470589841e+00	1.671355075348560426e+00	1.670550934501773277e+00	1.667007331098977474e+00	1.666937294378578072e+00	1.666937294853545470e+00	1.670010538880574602e+00	1.670609681816713543e+00	1.670610413649765036e+00	1.670007202192314466e+00	1.670577388074798275e+00	1.669157685827553195e+00	1.667309360314748634e+00	1.666537678660831467e+00	1.666993807531441663e+00	1.667104815916162330e+00	1.681749291524705203e+00	1.681484470039559254e+00	1.681337013051130480e+00	1.681368034600418504e+00	1.681367357829085307e+00	1.681367171497016866e+00	1.681002372708611636e+00	1.681203542259372519e+00	1.683321299704310547e+00	1.680537797712087222e+00	1.679541684680678548e+00	1.673781211044820694e+00	1.679844861262352884e+00	1.678564500448275654e+00	1.678615408495590211e+00	1.678302372525746211e+00	1.678383598801304055e+00	1.676841865543672316e+00	1.676108395846364951e+00	1.676102445939011920e+00	1.675988398166304627e+00	1.675377901225143518e+00	1.673616445575975886e+00	1.670875596079889336e+00
8.949872008367091070e+00	1.593650210331830852e+00	1.211911104085604318e+00	1.694920435018049787e+00	1.575294021129763467e+00	1.616382490791466120e+00	1.441675921921186765e+00	1.616728223201405967e+00	1.643609488233823468e+00	1.653670110402183591e+00	1.633361928325300694e+00	1.633361929219981246e+00	1.632357673208244542e+00	1.628987398384822649e+00	1.628954399866562541e+00	1.628954400353486376e+00	1.633069051470071642e+00	1.633770425900976209e+00	1.633771188594201673e+00	1.633125262645059417e+00	1.633720746632780108e+00	1.632318165151223965e+00	1.630410160532556940e+00	1.629411623690317112e+00	1.629917229195681827e+00	1.630112582937381038e+00	1.645683695858132678e+00	1.645420281459617051e+00	1.645258926233944319e+00	1.645331479483687520e+00	1.645256610252301854e+00	1.645256436995530036e+00	1.644761310224102546e+00	1.644982456677829274e+00	1.647309447828158468e+00	1.644442852440739511e+00	1.643301220615907887e+00	1.637054759775306678e+00	1.643485150960546370e+00	1.642287850834577512e+00	1.642326225046765620e+00	1.641976887314468669e+00	1.642045197266703171e+00	1.640466885102333183e+00	1.639690217699513619e+00	1.639682822007775931e+00	1.639579416912189114e+00	1.638394979599393952e+00	1.636458422956584169e+00	1.633499014884631118e+00
9.070816224696375940e+00	1.551050935812257947e+00	1.159979915063726885e+00	1.666996072170029208e+00	1.549556006488513216e+00	1.578986198702761579e+00	1.395221748158267827e+00	1.578647398805293811e+00	1.604213912466976533e+00	1.613974765622167240e+00	1.593170840907212282e+00	1.593170841811361482e+00	1.591875098055369753e+00	1.588731858023197940e+00	1.588748505667080035e+00	1.588748506162597662e+00	1.593869114348040572e+00	1.594659823587613268e+00	1.594660614179041369e+00	1.593976924924298988e+00	1.594600449938519793e+00	1.593223738202858453e+00	1.591261733316841287e+00	1.590021268814807875e+00	1.590572172112457716e+00	1.590855872208364774e+00	1.607261146730127432e+00	1.607001384782247744e+00	1.606826420607236017e+00	1.606941312077475370e+00	1.606786167612749061e+00	1.606786009600206233e+00	1.606153072984612296e+00	1.606393592401051507e+00	1.608922751944335205e+00	1.605987702790396821e+00	1.604707869536364573e+00	1.598024871572520933e+00	1.604788584144051455e+00	1.603686210041494142e+00	1.603712048409287272e+00	1.603327375797720444e+00	1.603379033498939066e+00	1.601771117519729781e+00	1.600957855400458207e+00	1.600948020704907382e+00	1.600852090662690630e+00	1.599044456922437130e+00	1.596943631629610394e+00	1.593778020712295351e+00
9.191760441025660811e+00	1.506626195508310229e+00	1.111785514635307281e+00	1.637052421314566741e+00	1.524522633930726512e+00	1.539673425831751041e+00	1.349196488637227631e+00	1.538706710241710018e+00	1.562628314664986640e+00	1.571913905770399245e+00	1.551037219564120884e+00	1.551037220469502875e+00	1.549328459667315805e+00	1.546470864446954252e+00	1.546550738805505310e+00	1.546550739305783573e+00	1.552623398863153481e+00	1.553487345489830806e+00	1.553488160275807939e+00	1.552772428501553614e+00	1.553426531530305965e+00	1.552085684677240618e+00	1.550075936351485995e+00	1.548584745141414309e+00	1.549175641919671831e+00	1.549551970849062155e+00	1.566669085795357130e+00	1.566415348084479131e+00	1.566227477384080080e+00	1.566384758913609510e+00	1.566145352752412734e+00	1.566145212179334667e+00	1.565368716000433258e+00	1.565627650202095156e+00	1.568348366155498663e+00	1.565362618587053500e+00	1.563955432433962178e+00	1.556896302137414256e+00	1.563950834351884200e+00	1.562955508785784708e+00	1.562968728525754525e+00	1.562550389537942008e+00	1.562582548747577293e+00	1.560953679211629419e+00	1.560111740040442507e+00	1.560098428500765966e+00	1.560006717797585596e+00	1.557541205388803363e+00	1.555290407202911673e+00	1.551936225098155209e+00
9.312704657354945681e+00	1.460737557811708776e+00	1.068794854138597872e+00	1.605216675597316289e+00	1.500520013954555809e+00	1.498804418185050169e+00	1.304375430644755696e+00	1.497229974514254103e+00	1.519144882197871693e+00	1.527783840365157131e+00	1.507259011753413036e+00	1.507259012650696839e+00	1.504992469561136748e+00	1.502482980121046863e+00	1.502639787507484836e+00	1.502639788008141686e+00	1.509593757678806103e+00	1.510513361830461143e+00	1.510514196177265456e+00	1.509772982260773944e+00	1.510459543758280843e+00	1.509166095034423893e+00	1.507116422587801763e+00	1.505373138906440644e+00	1.505997725405286314e+00	1.506470693829214946e+00	1.524147711583751397e+00	1.523902401297816844e+00	1.523702791961372593e+00	1.523901772475426686e+00	1.523576340422071240e+00	1.523576219482064786e+00	1.522653167412078901e+00	1.522929156853237931e+00	1.525826287468220244e+00	1.522811353014551283e+00	1.521291201569712426e+00	1.513928080331654158e+00	1.521220739291579083e+00	1.520345267038982318e+00	1.520345692027876838e+00	1.519896130277817337e+00	1.519907084007559916e+00	1.518268198600738472e+00	1.517406589430654762e+00	1.517388809227760982e+00	1.517298532342519657e+00	1.514157672516499797e+00	1.511774802563845777e+00	1.508255770927113160e+00
9.433648873684230551e+00	1.413821853871309875e+00	1.032530122560711972e+00	1.571643733329880721e+00	1.477875596393595226e+00	1.456808340436287930e+00	1.261624930659769106e+00	1.454592853368518401e+00	1.474111616165441729e+00	1.481942677650017970e+00	1.462183366043977806e+00	1.462183366922686911e+00	1.459203993340885130e+00	1.457107120493609909e+00	1.457353630775875653e+00	1.457353631271932848e+00	1.465102231745490258e+00	1.466059721373704106e+00	1.466060569516843159e+00	1.465301370316998586e+00	1.466021122691628431e+00	1.464788368001704866e+00	1.462709395578040361e+00	1.460720836065653838e+00	1.461371852675958039e+00	1.461944395585043299e+00	1.479999835278771547e+00	1.479765347383624530e+00	1.479555687389556784e+00	1.479794924450276605e+00	1.479383948604445109e+00	1.479383849450992772e+00	1.478315197416318449e+00	1.478606428970412612e+00	1.481659197047985987e+00	1.478640883750091284e+00	1.477025696800766452e+00	1.469442845779775908e+00	1.476909644189874360e+00	1.476167807953954636e+00	1.476155194545581750e+00	1.475677710258551656e+00	1.475667041671556268e+00	1.474031804535876677e+00	1.473160320113640731e+00	1.473137232448587408e+00	1.473046610208428087e+00	1.469232151478438553e+00	1.466738959231993267e+00	1.463085691042288250e+00
9.554593090013515422e+00	1.366401244907408330e+00	1.004459452332873148e+00	1.536521585664234024e+00	1.456912756946203924e+00	1.414185058974714471e+00	1.221889577555095086e+00	1.411226152083399299e+00	1.427939751276560143e+00	1.434816403628327741e+00	1.416216363622017749e+00	1.416216364470542777e+00	1.412376432736680565e+00	1.410756146848901382e+00	1.411103036356080143e+00	1.411103036841940384e+00	1.419543185478027825e+00	1.420521304670049556e+00	1.420522159514360894e+00	1.419753530342265258e+00	1.420505565866336140e+00	1.419348682285170415e+00	1.417255167853923137e+00	1.415036748927106736e+00	1.415705939451830542e+00	1.416378956827541558e+00	1.434601466483420351e+00	1.434380246246500956e+00	1.434162798992343335e+00	1.434440064370944068e+00	1.433946245558721300e+00	1.433946170250023577e+00	1.432738139066222827e+00	1.433042289194118135e+00	1.436223124945654739e+00	1.433231922931628155e+00	1.431543218415314289e+00	1.423836985187354465e+00	1.431401560774581805e+00	1.430808165045365232e+00	1.430782257010938752e+00	1.430281100153338203e+00	1.430249718922520952e+00	1.428634744970280313e+00	1.427763665280913585e+00	1.427734685407921589e+00	1.427643384167060159e+00	1.423177689925223532e+00	1.420600143993982822e+00	1.416850811740648641e+00
9.675537306342800292e+00	1.319092489964620807e+00	9.858524147650156166e-01	1.500077060934998263e+00	1.437944319578279062e+00	1.371507233493003630e+00	1.186166800270426647e+00	1.367620991378245332e+00	1.381113856135225859e+00	1.386907188361202525e+00	1.369835298174721938e+00	1.369835298980400573e+00	1.365013665842393698e+00	1.363930082546963352e+00	1.364384805105776532e+00	1.364384805575200588e+00	1.373395028850604271e+00	1.374377242173923097e+00	1.374378095098325758e+00	1.373609786525610277e+00	1.374391122856488678e+00	1.373327141099312643e+00	1.371239192092726711e+00	1.368815193726629076e+00	1.369493206503506144e+00	1.370264575665500972e+00	1.388412242924545570e+00	1.388206930195869937e+00	1.387984581739492684e+00	1.388296800425578903e+00	1.387725040883450944e+00	1.387724991303259658e+00	1.386390401987400711e+00	1.386704569650250241e+00	1.389977991264351731e+00	1.387049259320705108e+00	1.385312255528972747e+00	1.377590809435120134e+00	1.385163398200363938e+00	1.384733971272773978e+00	1.384694574434417014e+00	1.384175050278008801e+00	1.384125118537145926e+00	1.382549984906404461e+00	1.381689858665669401e+00	1.381654732600520408e+00	1.381564148831649463e+00	1.376491191777824197e+00	1.373859971151393911e+00	1.370060776115885393e+00
9.796481522672085163e+00	1.272613876865530624e+00	9.776224489054740063e-01	1.462581906895110695e+00	1.421265143854920865e+00	1.329421258695300034e+00	1.155466488304468520e+00	1.324335404092440438e+00	1.334203539817280015e+00	1.338803442072750816e+00	1.323601785029279609e+00	1.323601785778553586e+00	1.317721559160526246e+00	1.317227009097971413e+00	1.317792773498820402e+00	1.317792773944925111e+00	1.327230140722704288e+00	1.328200507077566872e+00	1.328201347758473538e+00	1.327444434129693818e+00	1.328249678564072944e+00	1.327297266889876148e+00	1.325241259336551902e+00	1.322645098221808535e+00	1.323321371373632704e+00	1.324185054672659900e+00	1.341984775954690123e+00	1.341798358386796064e+00	1.341574644336524846e+00	1.341917806614453923e+00	1.341275256671856209e+00	1.341275234421895890e+00	1.339834739248893847e+00	1.340155361878491158e+00	1.343477008865330724e+00	1.340650920332107310e+00	1.338894692970658440e+00	1.331277738897456597e+00	1.338754305831095781e+00	1.338504410967073843e+00	1.338451480365161261e+00	1.337920062768849672e+00	1.337854833011952627e+00	1.336341904856971130e+00	1.335503479195067955e+00	1.335462327249840042e+00	1.335375674818589653e+00	1.329761905777841591e+00	1.327112955829899743e+00	1.323318385009860432e+00
9.917425739001370033e+00	1.227787447197275394e+00	9.801940810289702100e-01	1.424358837163015368e+00	1.407144041003436596e+00	1.288645260744530008e+00	1.130755377627320923e+00	1.282000672049443457e+00	1.287874535304304846e+00	1.291190184521514128e+00	1.278172943266622230e+00	1.278172943945276252e+00	1.271215393105031843e+00	1.271349962184210369e+00	1.272024849408489144e+00	1.272024849823763404e+00	1.281721676324924841e+00	1.282664559526837111e+00	1.282665375816693487e+00	1.281932339103711627e+00	1.282753457458042590e+00	1.281932468187177321e+00	1.279941512692840622e+00	1.277216080087306027e+00	1.277878759330983272e+00	1.278824103000022916e+00	1.295971799780034406e+00	1.295807659498907860e+00	1.295586759760404494e+00	1.295955805687263096e+00	1.295252001808940179e+00	1.295252008073330074e+00	1.293735048582538960e+00	1.294057803064599721e+00	1.297373773965140753e+00	1.294694971683997498e+00	1.292952581578249216e+00	1.285571080340643046e+00	1.292832838077363045e+00	1.292776985582634763e+00	1.292710720472897590e+00	1.292175159485995373e+00	1.292098757495549144e+00	1.290672853221710659e+00	1.289867155615500582e+00	1.289820483612763802e+00	1.289742655544379168e+00	1.283677948592129914e+00	1.281052986498216306e+00	1.277325846260324749e+00
1.003836995533065490e+01	1.185533155136316852e+00	9.934356499128382811e-01	1.385787200026900923e+00	1.395815421931390299e+00	1.249962019396522406e+00	1.112889529742475236e+00	1.241324400577865417e+00	1.242895936341613439e+00	1.244856996972691920e+00	1.234307370323720621e+00	1.234307370917231861e+00	1.226321373492662570e+00	1.227107982177134238e+00	1.227884227129030670e+00	1.227884227505424031e+00	1.237645576088669541e+00	1.238545326506020228e+00	1.238546104422670435e+00	1.237850825011628908e+00	1.238677003266810628e+00	1.238007726967977895e+00	1.236121539986183349e+00	1.233319514071206546e+00	1.233955454307865907e+00	1.234966743368631548e+00	1.251129527432210065e+00	1.250991271827885276e+00	1.250777962909046082e+00	1.251166643624990193e+00	1.250413726533449621e+00	1.250413761919288769e+00	1.248859047372514075e+00	1.249178753856408086e+00	1.252425442211171580e+00	1.249942332945861878e+00	1.248250801174100477e+00	1.241246418608477953e+00	1.248160120664779438e+00	1.248310311755546742e+00	1.248231254800957757e+00	1.247700653491742973e+00	1.247617838739847107e+00	1.246305731845827047e+00	1.245544249218696109e+00	1.245492934287462106e+00	1.245430130492228837e+00	1.239028781635968857e+00	1.236475571152004571e+00	1.232886716749113099e+00
1.015931417165993977e+01	1.146851124687547463e+00	1.016680849848917045e+00	1.347307595922034418e+00	1.387471201641595542e+00	1.214204479811624715e+00	1.102542693680621744e+00	1.203086630906965215e+00	1.200139778881546215e+00	1.200699589293755754e+00	1.192862481152677123e+00	1.192862481646731698e+00	1.183969628053739509e+00	1.185408782553381002e+00	1.186272274439428731e+00	1.186272274768557899e+00	1.195875333928538398e+00	1.196716054675484475e+00	1.196716778566653483e+00	1.196074374551452379e+00	1.196891976906138133e+00	1.196394053974958904e+00	1.194658098912350308e+00	1.191841999553721720e+00	1.192436904780692641e+00	1.193493221407336158e+00	1.208314839008564956e+00	1.208205853940608643e+00	1.208005408485455234e+00	1.208406142207525846e+00	1.207619100128481282e+00	1.207619164489440733e+00	1.206074442540142400e+00	1.206385005178521874e+00	1.209489669266065270e+00	1.207253262617407952e+00	1.205653233061455110e+00	1.199176934139900563e+00	1.205596476063401479e+00	1.205960451969429803e+00	1.205869587848803048e+00	1.205354409787463554e+00	1.205270334634555240e+00	1.204100047683936969e+00	1.203394899162740561e+00	1.203340158220356892e+00	1.203299297054269967e+00	1.196700728330063690e+00	1.194272884825770653e+00	1.190900439571817238e+00
1.028025838798922464e+01	1.112787934716770399e+00	1.048831450843241475e+00	1.309424609737042999e+00	1.382253560546970794e+00	1.182231671909551807e+00	1.100142251668650983e+00	1.168125464689528492e+00	1.160568931513866087e+00	1.159710222553294479e+00	1.154779726029832254e+00	1.154779726411039542e+00	1.145175162491118170e+00	1.147239700178815269e+00	1.148169802986333421e+00	1.148169803259811772e+00	1.157366270832103305e+00	1.158131774605491771e+00	1.158132427551479271e+00	1.157558879960856046e+00	1.158351545397705795e+00	1.158042513760926706e+00	1.156506289696970669e+00	1.153747931336396526e+00	1.154286688982719689e+00	1.155362122739334696e+00	1.168473064203570999e+00	1.168395799735606477e+00	1.168213821585983636e+00	1.168617582333485228e+00	1.167814422412198905e+00	1.167814514666230652e+00	1.166335411037203951e+00	1.166629840362464199e+00	1.169512172810702300e+00	1.167574350732847099e+00	1.166109263727355350e+00	1.160318278937669589e+00	1.166088224182247224e+00	1.166667548293889300e+00	1.166566393399431245e+00	1.166078350055405277e+00	1.165998323096724132e+00	1.164998134333855351e+00	1.164362110583714527e+00	1.164305456795630800e+00	1.164293417993929936e+00	1.157661891785857433e+00	1.155417943199771313e+00	1.152345675209754283e+00
1.040120260431851129e+01	1.084384210085735711e+00	1.088507171797724826e+00	1.272706470394218581e+00	1.380249169292565803e+00	1.154893675926352392e+00	1.105825701108377856e+00	1.137309573131009222e+00	1.125209410808151400e+00	1.122952136541233159e+00	1.121054377272377556e+00	1.121054377529150603e+00	1.111002911292005457e+00	1.113633365426806687e+00	1.114603200013205564e+00	1.114603200223160950e+00	1.123125725949950748e+00	1.123799779394457188e+00	1.123800343899653553e+00	1.123311855055233455e+00	1.124060814067638248e+00	1.123954336598725234e+00	1.122668738517528908e+00	1.120047684603126203e+00	1.120514942011043180e+00	1.121579212861210983e+00	1.132612592648893246e+00	1.132567667089634078e+00	1.132409850425920794e+00	1.132806148785275413e+00	1.132007867166120008e+00	1.132007985126591176e+00	1.130655734395138889e+00	1.130926297204293496e+00	1.133501254579944106e+00	1.131912369746910452e+00	1.130626988328975902e+00	1.125679406015875017e+00	1.130640997496813016e+00	1.131429170491416780e+00	1.131319840018757850e+00	1.130871602139904786e+00	1.130800847791491925e+00	1.129997927316596984e+00	1.129444276517572066e+00	1.129387464166268451e+00	1.129410238731345828e+00	1.122932622771062094e+00	1.120934069755775919e+00	1.118248546374301489e+00
1.052214682064779616e+01	1.062604417354487962e+00	1.134201011811285298e+00	1.237780213772947446e+00	1.381485405042174097e+00	1.132986023664459996e+00	1.119427608327866475e+00	1.111496573044092884e+00	1.095104224592766906e+00	1.091514122501240580e+00	1.092687653288583416e+00	1.092687653412220072e+00	1.082514115048769376e+00	1.085615658630973757e+00	1.086592994689681291e+00	1.086592994829364445e+00	1.094166396680904985e+00	1.094733318840301228e+00	1.094733777832479049e+00	1.094345843955865760e+00	1.095030553715259591e+00	1.095134472147553328e+00	1.094148257605691343e+00	1.091748932727327759e+00	1.092129934242584977e+00	1.093149494073014871e+00	1.101762981447558465e+00	1.101748251921652821e+00	1.101620059339890823e+00	1.101997087490537375e+00	1.101227297305974462e+00	1.101227437557205757e+00	1.100065433360045475e+00	1.100303964904466802e+00	1.102486027033023674e+00	1.101291805775820087e+00	1.100230008390706837e+00	1.096276572386821524e+00	1.100276501551986863e+00	1.101257394460973815e+00	1.101142627768337157e+00	1.100747314824104262e+00	1.100690717017336340e+00	1.100109360398171754e+00	1.099651241886725694e+00	1.099596195704108492e+00	1.099658041708385658e+00	1.093538618106896010e+00	1.091846844748911138e+00	1.089633096516026578e+00
1.064309103697708103e+01	1.048254309466513767e+00	1.184408746558676118e+00	1.205320730608737012e+00	1.385928925758900698e+00	1.117196609944999475e+00	1.140500025767763770e+00	1.091478796264851336e+00	1.071248430859696121e+00	1.066444121040440507e+00	1.070621693918357265e+00	1.070621693904183713e+00	1.060694527699287404e+00	1.064136659154815812e+00	1.065085512511064536e+00	1.065085512575562721e+00	1.071442684819787328e+00	1.071888299599570882e+00	1.071888637694366153e+00	1.071614881608711212e+00	1.072214049177698802e+00	1.072528536531569987e+00	1.071884130928836498e+00	1.069791453679287851e+00	1.070073099180331777e+00	1.071012746701260676e+00	1.076915336862168893e+00	1.076925121531677965e+00	1.076831391999365728e+00	1.077176397937217533e+00	1.076460501244950407e+00	1.076460659103610329e+00	1.075549942130865633e+00	1.075748329273763293e+00	1.077457128188071600e+00	1.076695024319902494e+00	1.075896923505576863e+00	1.073070281190863673e+00	1.075971893681640701e+00	1.077118856100740318e+00	1.077001978893833645e+00	1.076672414327070948e+00	1.076634239958636385e+00	1.076293783261038639e+00	1.075943384961199456e+00	1.075892108684198600e+00	1.075994828514718060e+00	1.070446460527254118e+00	1.069118575776869529e+00	1.067454324304114799e+00
1.076403525330636590e+01	1.041899183721868294e+00	1.237718841729654073e+00	1.176032207725676848e+00	1.393486746121548769e+00	1.108051302869401455e+00	1.168361137851782194e+00	1.077921456891261176e+00	1.054509732441478498e+00	1.048665738578604678e+00	1.055662536801566409e+00	1.055662536649920602e+00	1.046370489353793953e+00	1.049990475565499182e+00	1.050873376956446004e+00	1.050873376943362913e+00	1.055774529984404575e+00	1.056087369656275587e+00	1.056087574554052555e+00	1.055938473515532605e+00	1.056431450684893525e+00	1.056947637971245912e+00	1.056676772705720690e+00	1.054970547634430211e+00	1.055142552492535302e+00	1.055967505919055416e+00	1.058947928652414827e+00	1.058972567374002249e+00	1.058917090778869641e+00	1.059217009135978049e+00	1.058580879023184318e+00	1.058581048628411292e+00	1.057975126775624775e+00	1.058125929088399531e+00	1.059292800864489958e+00	1.058988200117692458e+00	1.058486861804286638e+00	1.056889438889533572e+00	1.058585199433770274e+00	1.059861209357418455e+00	1.059746015987933498e+00	1.059493795975371855e+00	1.059477411864550245e+00	1.059390075503225281e+00	1.059157492305505155e+00	1.059111954825393331e+00	1.059254414040504910e+00	1.054486165483460303e+00	1.053570193172717051e+00	1.052519202057353276e+00
1.088497946963565077e+01	1.043799568325274763e+00	1.292863547202367513e+00	1.150621011108264202e+00	1.404009711426024598e+00	1.105866887440804858e+00	1.202160870143274662e+00	1.071301900099318249e+00	1.045544939795682193e+00	1.038888317442985931e+00	1.048401818718748268e+00	1.048401818435553468e+00	1.040125386516475903e+00	1.043735822381264722e+00	1.044516531880282040e+00	1.044516531790234293e+00	1.047768938403673911e+00	1.047941482449812334e+00	1.047941546238265520e+00	1.047923275786724728e+00	1.048291679625277251e+00	1.048991149409414403e+00	1.049111064074341071e+00	1.047859841425959448e+00	1.047915799434915751e+00	1.048594025992836798e+00	1.048545724750853392e+00	1.048571622693320826e+00	1.048556746075583579e+00	1.048799045093300908e+00	1.048267316499023716e+00	1.048267491058444190e+00	1.048007193060012998e+00	1.048104318705534332e+00	1.048678868512992413e+00	1.048841799533696495e+00	1.048660069637382009e+00	1.048352673672602986e+00	1.048775835421533076e+00	1.050134944935641856e+00	1.050025498496422127e+00	1.049859996709930465e+00	1.049867615211401928e+00	1.050036676561064475e+00	1.049928749000998751e+00	1.049890754811946492e+00	1.050068745415991156e+00	1.046271195063767312e+00	1.045801386183255799e+00	1.045407026530986050e+00
1.100592368596493564e+01	1.053878864671815130e+00	1.348739531920596146e+00	1.129760247360742875e+00	1.417298037679951550e+00	1.110720399872236142e+00	1.240950478721207784e+00	1.071860967124808717e+00	1.044727771274580608e+00	1.037527311594343304e+00	1.049152107153362490e+00	1.049152106750117941e+00	1.042233534479294788e+00	1.045633288474923983e+00	1.046279538110005625e+00	1.046279537946799287e+00	1.047753955337618059e+00	1.047783618068814704e+00	1.047783538156218164e+00	1.047897189568235632e+00	1.048126478929006122e+00	1.048981892396152249e+00	1.049492901990659366e+00	1.048748395323206406e+00	1.048686512252935632e+00	1.049190965719683843e+00	1.046127867552296919e+00	1.046138077466765681e+00	1.046164424790039460e+00	1.046338049143825666e+00	1.045932266899912699e+00	1.045932439083802290e+00	1.046041711776715344e+00	1.046081024714685892e+00	1.046036456928663760e+00	1.046659579302642973e+00	1.046807666822413774e+00	1.047801391794573211e+00	1.046934354064837702e+00	1.048324427304898609e+00	1.048224797386517304e+00	1.048152288466317028e+00	1.048184790365483954e+00	1.048603538991046857e+00	1.048622913052802641e+00	1.048593973654413425e+00	1.048800475251446152e+00	1.046131098623393152e+00	1.046124343916338129e+00	1.046404762264155242e+00
1.112686790229422051e+01	1.071733164278275918e+00	1.404408163218590744e+00	1.114048045014380595e+00	1.433108415493682841e+00	1.122441469873454389e+00	1.283745443730189395e+00	1.079576862432138906e+00	1.052104527741547724e+00	1.044653556570078745e+00	1.057910706201458328e+00	1.057910705694549147e+00	1.052627698629531983e+00	1.055614394425483660e+00	1.056100148775445779e+00	1.056100148545865647e+00	1.055740254600137762e+00	1.055629857964592411e+00	1.055629637412105470e+00	1.055871014228173310e+00	1.055951702542047066e+00	1.056928562172042119e+00	1.057813581482094811e+00	1.057606799554489774e+00	1.057430111499565673e+00	1.057740464839214800e+00	1.051799075686957963e+00	1.051774354319370497e+00	1.051840731886657831e+00	1.051936964694998089e+00	1.051673938063297786e+00	1.051674100494569108e+00	1.052157615383278788e+00	1.052137343775991329e+00	1.051473336958273830e+00	1.052531814847161851e+00	1.053006219078066685e+00	1.055259823395058083e+00	1.053137037560530453e+00	1.054503432546516350e+00	1.054417412418642730e+00	1.054440505381190052e+00	1.054497383869615668e+00	1.055149198480928030e+00	1.055293846492690646e+00	1.055275075622511105e+00	1.055500888688001293e+00	1.054072411837910561e+00	1.054526618461811394e+00	1.055472713573329058e+00
1.124781211862350538e+01	1.096680331257844809e+00	1.459084076714129541e+00	1.103963760108506609e+00	1.451162085791623202e+00	1.140629419600308170e+00	1.329575372479046669e+00	1.094167623382364285e+00	1.067389082279453172e+00	1.059984891832051357e+00	1.074361062928684163e+00	1.074361062338114570e+00	1.070909026823243959e+00	1.073290626571780315e+00	1.073597431476340125e+00	1.073597431189579510e+00	1.071420195341639348e+00	1.071177791916095412e+00	1.071177439078383253e+00	1.071537498488468021e+00	1.071465751146845946e+00	1.072524990339150941e+00	1.073751143727380342e+00	1.074091031004114072e+00	1.073807046646665597e+00	1.073910590174779633e+00	1.065337236294893852e+00	1.065257397321021537e+00	1.065360916694871873e+00	1.065373985863952377e+00	1.065264685611442719e+00	1.065264831364852283e+00	1.066107901269536917e+00	1.066028757427845530e+00	1.064771166495952937e+00	1.066224589950791390e+00	1.067008659549988581e+00	1.070432279642173690e+00	1.067136835365438685e+00	1.068426392070706887e+00	1.068357247412728528e+00	1.068474757215569060e+00	1.068554201571382700e+00	1.069413814753279679e+00	1.069677144324228557e+00	1.069669197800814597e+00	1.069903836957933896e+00	1.069777972028581381e+00	1.070672804524220867e+00	1.072249537414476261e+00
1.136875633495279025e+01	1.127834176077405104e+00	1.512118229907046807e+00	1.099828149553117695e+00	1.471153291058430401e+00	1.164691318086690242e+00	1.377518973924076962e+00	1.115121596286231531e+00	1.089998520149855654e+00	1.082922460984145241e+00	1.097911204156236664e+00	1.097911203504041477e+00	1.096396673124994114e+00	1.098000017693165686e+00	1.098117245667978192e+00	1.098117245334840675e+00	1.094204572153004706e+00	1.093842667574094651e+00	1.093842195141175644e+00	1.094308027847239240e+00	1.094085558213839793e+00	1.095186433725790165e+00	1.096708344712318706e+00	1.097583055927326967e+00	1.097202915071827878e+00	1.097094504798636461e+00	1.086220518006499436e+00	1.086065843758835747e+00	1.086202237477411625e+00	1.086129558958096375e+00	1.086178753769632355e+00	1.086178876788344905e+00	1.087349610474014128e+00	1.087214608543938699e+00	1.085412091540025159e+00	1.087208049996353454e+00	1.088274028511917901e+00	1.092738372217867404e+00	1.088393086292917644e+00	1.089557697755460186e+00	1.089507990902509604e+00	1.089715260974391420e+00	1.089814363266783603e+00	1.090850059009269568e+00	1.091221573057520100e+00	1.091224643336611511e+00	1.091457320496527217e+00	1.092644870596495732e+00	1.093944620185705929e+00	1.096095275688070636e+00
1.148970055128207512e+01	1.164188352604379029e+00	1.562979345191250147e+00	1.101774230654784414e+00	1.492757573689590167e+00	1.193893101395506084e+00	1.426725259086139452e+00	1.141748874587612761e+00	1.119120034275804754e+00	1.112621785600423907e+00	1.127759208746458297e+00	1.127759208055101769e+00	1.128204166809203102e+00	1.128879331832349564e+00	1.128803422423255931e+00	1.128803422055292049e+00	1.123287558294158162e+00	1.122821937427626260e+00	1.122821361103470750e+00	1.123377476698115274e+00	1.123010840202312455e+00	1.124113581335549839e+00	1.125877571477973405e+00	1.127257834197265662e+00	1.126795187186764080e+00	1.126476376032848892e+00	1.113686883009295858e+00	1.113439373101971164e+00	1.113603431177621061e+00	1.113445484354026460e+00	1.113652108944641839e+00	1.113652204309672822e+00	1.115105295616130032e+00	1.114919330775381967e+00	1.112637758769881469e+00	1.114716265611867207e+00	1.116028307882821480e+00	1.121377127373675897e+00	1.116132296174090044e+00	1.117131503271155069e+00	1.117103013471320239e+00	1.117392585847084119e+00	1.117507625642741864e+00	1.118683893887654435e+00	1.119150223145269685e+00	1.119164084268157833e+00	1.119384606977451124e+00	1.121851224720427975e+00	1.123509051429234518e+00	1.126161358028785253e+00
1.161064476761136000e+01	1.204694327514835850e+00	1.611235940885014539e+00	1.109734386805280693e+00	1.515639508989700346e+00	1.227414549377921382e+00	1.476423695566920546e+00	1.173242965716169151e+00	1.153793142374019087e+00	1.148081061739694153e+00	1.162970639476098800e+00	1.162970638767122811e+00	1.165325050143446006e+00	1.164945561683482511e+00	1.164678569746263381e+00	1.164678569354995696e+00	1.157724772577578776e+00	1.157173196574493579e+00	1.157172533672912174e+00	1.157802186146179579e+00	1.157301694438347184e+00	1.158369523405971213e+00	1.160317886576959445e+00	1.162161514486444336e+00	1.161631356393338033e+00	1.161109012608275481e+00	1.146811621075791265e+00	1.146455931232326808e+00	1.146641968145519108e+00	1.146401887884940241e+00	1.146759960456378735e+00	1.146760024489752006e+00	1.148441303957328685e+00	1.148210602719570650e+00	1.145526494132258044e+00	1.147824379341909395e+00	1.149341871959313588e+00	1.155405084435366270e+00	1.149425505895838917e+00	1.150227876685915973e+00	1.150221609636876696e+00	1.150584072497340404e+00	1.150710825703362250e+00	1.151990963753676933e+00	1.152537031002762946e+00	1.152561118111448124e+00	1.152760574548000516e+00	1.156436236315275812e+00	1.158398832703496195e+00	1.161471607015499785e+00
1.173158898394064487e+01	1.248324267547007205e+00	1.656540024675533740e+00	1.123446323607398156e+00	1.539459597321741535e+00	1.264400250631386058e+00	1.525926436630431482e+00	1.208741927973203456e+00	1.192990992853282251e+00	1.188228620517015388e+00	1.202553428728688534e+00	1.202553428021749582e+00	1.206712234040411724e+00	1.205172044947777188e+00	1.204719884930160134e+00	1.204719884526484375e+00	1.196509566517775625e+00	1.195890573456299677e+00	1.195889841645055851e+00	1.196576184092643214e+00	1.195954686391981880e+00	1.196955066792814382e+00	1.199029781379740811e+00	1.201286380600901760e+00	1.200704027434105203e+00	1.199988787732700679e+00	1.184587058742093024e+00	1.184111076061993506e+00	1.184313350591257308e+00	1.183996362774156541e+00	1.184496189305070502e+00	1.184496219529117544e+00	1.186347145091522393e+00	1.186078698474503978e+00	1.183072845855002608e+00	1.185527452638774903e+00	1.187208059530267867e+00	1.193813352296684727e+00	1.187266774702718131e+00	1.187850147390449251e+00	1.187866408054953249e+00	1.188291249985611309e+00	1.188425279188826789e+00	1.189773558822142085e+00	1.190383659435971353e+00	1.190417162505653659e+00	1.190588334716425223e+00	1.195378236382240278e+00	1.197590096702630724e+00	1.200999295665864164e+00
1.185253320026992974e+01	1.294114709283692655e+00	1.698612847394669778e+00	1.142476608619414691e+00	1.563880174136923040e+00	1.304001545978699994e+00	1.574625456279782565e+00	1.247380963165715784e+00	1.235689008181048543e+00	1.231996516010213982e+00	1.245520246807854559e+00	1.245520246120165542e+00	1.251341354818116702e+00	1.248549814115899048e+00	1.247920540720196758e+00	1.247920540313993243e+00	1.238637002230278839e+00	1.237968953376836989e+00	1.237968169702738486e+00	1.238695123538907872e+00	1.237966851637076537e+00	1.238872034453220694e+00	1.241017583629225651e+00	1.243632741112573603e+00	1.243013051920162315e+00	1.242117893019094366e+00	1.225992136190910298e+00	1.225387210942574967e+00	1.225600251541525632e+00	1.225213071917063967e+00	1.225842492321735921e+00	1.225842487320373042e+00	1.227804007702342215e+00	1.227505069260090620e+00	1.224257157166021903e+00	1.226809034825456557e+00	1.228611117872118408e+00	1.235592814176006637e+00	1.228641044010932326e+00	1.228991911494386136e+00	1.229030407931296143e+00	1.229506755607463031e+00	1.229643661434127289e+00	1.231026879037046218e+00	1.231685540783536315e+00	1.231727494404514456e+00	1.231865005717423411e+00	1.237659971779360379e+00	1.240066769455439033e+00	1.243730287881052110e+00
1.197347741659921638e+01	1.341192173652897557e+00	1.737232740451378543e+00	1.166257110212463255e+00	1.588570311469972074e+00	1.345407488856454004e+00	1.621986862575412136e+00	1.288332222473905109e+00	1.280915227864138473e+00	1.278374100943702629e+00	1.290933996925031746e+00	1.290933996271162343e+00	1.298254754725577387e+00	1.294130711441552339e+00	1.293333067844809392e+00	1.293333067444768947e+00	1.283150680570075641e+00	1.282451097620650238e+00	1.282450277852077658e+00	1.283203093279641438e+00	1.282382687071978777e+00	1.283169744197425022e+00	1.285334991460735710e+00	1.288253571631247985e+00	1.287610440208512674e+00	1.286549539817403831e+00	1.270045285568359272e+00	1.269306180179219812e+00	1.269525000462558229e+00	1.269075280730914246e+00	1.269820786612429586e+00	1.269820745843935894e+00	1.271836273931689743e+00	1.271513964500526228e+00	1.268098545066887795e+00	1.270693152177739371e+00	1.272577459917582310e+00	1.279782351808502971e+00	1.272575329262259691e+00	1.272687696949448055e+00	1.272747647498577273e+00	1.273264826089000712e+00	1.273400460994599026e+00	1.274788864118832521e+00	1.275481435919624928e+00	1.275530792820434911e+00	1.275631037217793029e+00	1.282316266884945932e+00	1.284867175433629161e+00	1.288708182258291757e+00
1.209442163292850125e+01	1.388784628219530415e+00	1.772224874342974044e+00	1.194127811302806874e+00	1.613209771207420928e+00	1.387865214461540209e+00	1.667544080656113481e+00	1.330830904711822527e+00	1.327781854411078433e+00	1.326441200995928327e+00	1.337936570564127958e+00	1.337936569956058808e+00	1.346587328164673414e+00	1.341053224950860212e+00	1.340095577649598191e+00	1.340095577263165083e+00	1.329172279588698657e+00	1.328457447597522378e+00	1.328456605855019124e+00	1.329222151666366258e+00	1.328323911744941688e+00	1.328974473354242125e+00	1.331113716399948688e+00	1.334282183268340027e+00	1.333628268017325258e+00	1.332416216540700304e+00	1.315839311428171676e+00	1.314963940251709484e+00	1.315184152371144277e+00	1.314680016164992971e+00	1.315527654944943947e+00	1.315527578546506149e+00	1.317545047226112320e+00	1.317206074572511598e+00	1.313689933690459943e+00	1.316278559065565901e+00	1.318209251327719933e+00	1.325499744096812371e+00	1.318172257231635225e+00	1.318046256856670206e+00	1.318126483049778752e+00	1.318674391058675344e+00	1.318805050925295763e+00	1.320172742243888919e+00	1.320885727236742024e+00	1.320941409597796268e+00	1.321002329001419007e+00	1.328464011691849578e+00	1.331113045643976367e+00	1.335061973907159860e+00
1.221536584925778612e+01	1.436223649959647020e+00	1.803452701585837037e+00	1.225379550724491118e+00	1.637492126929472658e+00	1.430691481550915523e+00	1.710891101128102942e+00	1.374188918483092881e+00	1.375500597535697977e+00	1.375383878681989192e+00	1.385763535005313241e+00	1.385763534452630008e+00	1.395577797597465253e+00	1.388554319453234154e+00	1.387444015462394820e+00	1.387444015095764538e+00	1.375916454891087826e+00	1.375201229774039469e+00	1.375200378388210076e+00	1.375967227087560918e+00	1.375004595051493972e+00	1.375504470709748794e+00	1.377577868860841104e+00	1.380945738186991179e+00	1.380292371989280120e+00	1.378943714910818352e+00	1.362560418375040161e+00	1.361549449815368629e+00	1.361767295827357227e+00	1.361216975389504258e+00	1.362153022092302823e+00	1.362152910702497000e+00	1.364126013185548825e+00	1.363776494429089103e+00	1.360217253830307005e+00	1.362757418206642424e+00	1.364702578569415792e+00	1.371957786585339178e+00	1.364628200057874885e+00	1.364268652336618537e+00	1.364367650511669972e+00	1.364936972919962965e+00	1.365059584948617566e+00	1.366384542901736276e+00	1.367105727301236362e+00	1.367166654947280069e+00	1.367187431802817432e+00	1.375317260139274467e+00	1.378023838656491584e+00	1.382019306095464639e+00
1.233631006558707099e+01	1.482939393620622326e+00	1.830810836225004845e+00	1.259291775456432561e+00	1.661127199855305658e+00	1.473277673387625608e+00	1.751676589501116155e+00	1.417798482508433988e+00	1.423385634640552455e+00	1.424497021837138000e+00	1.433748247688362509e+00	1.433748247198571191e+00	1.444569496351278293e+00	1.435971141032283960e+00	1.434714272746885122e+00	1.434714272405124280e+00	1.422694808965770275e+00	1.421992561380800879e+00	1.421991710910916806e+00	1.422750088364337806e+00	1.421735330940923969e+00	1.422074132128916091e+00	1.424047702746746413e+00	1.427568314850306219e+00	1.426925532247000472e+00	1.425454574000111663e+00	1.409495069499676179e+00	1.408351455056698676e+00	1.408563780279343591e+00	1.407975346041801190e+00	1.408986763921590946e+00	1.408986618534096902e+00	1.410875377391600960e+00	1.410520744154786899e+00	1.406966473735150824e+00	1.409422031057883995e+00	1.411353829264945903e+00	1.418469298156085578e+00	1.411239640668696005e+00	1.410654675817735848e+00	1.410770668868418287e+00	1.411352965818357674e+00	1.411465283875624532e+00	1.412729130894110341e+00	1.413447571921658819e+00	1.413512669849275927e+00	1.413493394515250134e+00	1.422191260016469894e+00	1.424920229655687987e+00	1.428909203944909168e+00
1.245725428191635586e+01	1.528451597912362292e+00	1.854219143682690030e+00	1.295162525528555930e+00	1.683842960311882520e+00	1.515090513579618436e+00	1.789599306711775029e+00	1.461128450335111850e+00	1.470848080094435684e+00	1.473177941734818752e+00	1.481318668016388562e+00	1.481318667595256100e+00	1.493004249338182987e+00	1.482736089586293993e+00	1.481337622394775400e+00	1.481337622081971839e+00	1.468912577993155111e+00	1.468235215822207396e+00	1.468234375175738737e+00	1.468976033613023979e+00	1.467920093897912892e+00	1.468090914238556977e+00	1.469936258084023617e+00	1.473567075144406102e+00	1.472943703031965423e+00	1.471364480053281909e+00	1.456028542703178719e+00	1.454757029210579589e+00	1.454961220625206497e+00	1.454342388055038571e+00	1.455417117160397789e+00	1.455416939012543098e+00	1.457187742140177988e+00	1.456832708529125053e+00	1.453322314834993190e+00	1.455663380297893994e+00	1.457558013366924587e+00	1.464444634195110950e+00	1.457401506004572411e+00	1.456601296083702923e+00	1.456732272212677870e+00	1.457319981456401958e+00	1.457420784856580998e+00	1.458608404559217142e+00	1.459314337373166515e+00	1.459382527245650429e+00	1.459323886888281185e+00	1.468499124306482440e+00	1.471220454490663077e+00	1.475157939115269823e+00
1.257819849824564074e+01	1.572360078775432601e+00	1.873617858338649356e+00	1.332329861342082422e+00	1.705387034961584725e+00	1.555670448072977941e+00	1.824404949109601048e+00	1.503716255490194609e+00	1.517385467503817198e+00	1.520914621374226172e+00	1.527989498208524033e+00	1.527989497860300583e+00	1.540412131716667687e+00	1.528368007379391047e+00	1.526832198497366733e+00	1.526832198216745429e+00	1.514061102799671765e+00	1.513419132019785618e+00	1.513418308624671083e+00	1.514136366466033667e+00	1.513048838122766693e+00	1.513048000689314332e+00	1.514741871811959628e+00	1.518444475610618127e+00	1.517848248660479182e+00	1.516174576029415189e+00	1.501638512134041203e+00	1.500245183366552659e+00	1.500439093022517323e+00	1.499797089761213620e+00	1.500924206508338798e+00	1.500923997002062027e+00	1.502549219558236615e+00	1.502197796886887593e+00	1.498761963644365647e+00	1.500964703308719006e+00	1.502802194887595366e+00	1.509384715646366004e+00	1.502600648604183409e+00	1.501596282495444301e+00	1.501740030353311939e+00	1.502326416508685814e+00	1.502415689634124307e+00	1.503514762482133005e+00	1.504199475293039878e+00	1.504269657149253758e+00	1.504172677076442977e+00	1.513744208432912686e+00	1.516432523731368720e+00	1.520280968845313829e+00
1.269914271457492561e+01	1.614334321692186602e+00	1.888963554759270469e+00	1.370185355337658173e+00	1.725527937365603393e+00	1.594629246948732426e+00	1.855884167332741974e+00	1.545158304042020703e+00	1.562569263416959231e+00	1.567271675692837540e+00	1.573351631705464326e+00	1.573351631433181241e+00	1.586399142886275815e+00	1.572461497405454267e+00	1.570792502141622471e+00	1.570792501895700521e+00	1.557708418044316812e+00	1.557111019214778791e+00	1.557110219208398982e+00	1.557798996016033222e+00	1.556688173493141480e+00	1.556515026157510473e+00	1.558038823036631548e+00	1.561778744969121169e+00	1.561216422649463809e+00	1.559461931491730624e+00	1.545886174615630715e+00	1.544378055408904160e+00	1.544559924901416581e+00	1.543901403150160334e+00	1.545071190300304265e+00	1.545070950950067967e+00	1.546528270147755180e+00	1.546183816678527778e+00	1.542846279972099666e+00	1.544892537798357335e+00	1.546656430645409364e+00	1.552871816930078808e+00	1.546406882846266706e+00	1.545209415339084735e+00	1.545363564914793875e+00	1.545942641424449704e+00	1.546021695654321348e+00	1.547022198093150669e+00	1.547677911118131799e+00	1.547748942934368266e+00	1.547614794257242465e+00	1.557510475680928153e+00	1.560144533147676871e+00	1.563873099900555896e+00
1.282008693090421048e+01	1.654103241783122291e+00	1.900225900857953842e+00	1.408181027098207139e+00	1.744056110292856454e+00	1.631647947240730367e+00	1.883871223031387432e+00	1.585101224839286171e+00	1.606032864548894601e+00	1.611876554394536809e+00	1.617060389433248702e+00	1.617060389238950346e+00	1.630634299876713822e+00	1.614675807938993568e+00	1.612878336435366267e+00	1.612878336226048148e+00	1.599489582819372036e+00	1.598944693684384077e+00	1.598943922094946624e+00	1.599598784354077985e+00	1.598471746326497245e+00	1.598128474676360877e+00	1.599467700954273042e+00	1.603214172000812177e+00	1.602691646966447170e+00	1.600869755252969373e+00	1.588406620135996317e+00	1.586791360981580024e+00	1.586959758839466827e+00	1.586290741454581932e+00	1.587494699787582952e+00	1.587494432188775839e+00	1.588765941627773959e+00	1.588431238872310969e+00	1.585210182268986134e+00	1.587086910708030540e+00	1.588763859182728222e+00	1.594559637741373770e+00	1.588463221667259617e+00	1.587082939699523632e+00	1.587245016215091287e+00	1.587811458869924808e+00	1.587882951473460702e+00	1.588776649596806312e+00	1.589396419488703360e+00	1.589467103279436522e+00	1.589296975272378898e+00	1.599452403040539483e+00	1.602014572844974838e+00	1.605598318928266099e+00
1.294103114723349535e+01	1.691446128469848098e+00	1.907385102689762135e+00	1.445831338468528848e+00	1.760784836712828483e+00	1.666475721609765426e+00	1.908242578443637427e+00	1.623235465780730191e+00	1.647461748433574069e+00	1.654407881042150308e+00	1.658823696220500743e+00	1.658823696105408807e+00	1.672837306891506559e+00	1.654724295889426156e+00	1.652804166658556895e+00	1.652804166487250370e+00	1.639097750474370674e+00	1.638612152949633360e+00	1.638611413856813082e+00	1.639228637979099901e+00	1.638091333103189218e+00	1.637582761872649062e+00	1.638726486472896315e+00	1.642452159053133354e+00	1.641974555299852145e+00	1.640098347274505208e+00	1.628899432874140851e+00	1.627185078277430197e+00	1.627338857521925197e+00	1.626664710528024527e+00	1.627895532231785403e+00	1.627895238043540971e+00	1.628966474484948357e+00	1.628643823244714683e+00	1.625553188141982686e+00	1.627251683929143544e+00	1.628830946629916454e+00	1.634163591432055584e+00	1.628476308598554523e+00	1.626922266706573694e+00	1.627089761028290615e+00	1.627638825686054780e+00	1.627706637491090236e+00	1.628486601523957411e+00	1.629064259673282056e+00	1.629133342959078412e+00	1.628928367966619994e+00	1.639285364586514415e+00	1.641761134772078190e+00	1.645180154037230391e+00
1.306197536356278022e+01	1.726184825116716004e+00	1.910430007364996463e+00	1.482711771226141728e+00	1.775551046122699317e+00	1.698929439899095062e+00	1.928914726771947752e+00	1.659291533869013069e+00	1.686586464466083291e+00	1.694586958952631228e+00	1.698391130089009549e+00	1.698391130053690024e+00	1.712767696737575118e+00	1.692365147410179738e+00	1.690329603083242871e+00	1.690329602950944921e+00	1.676276462790806665e+00	1.675855875843121234e+00	1.675855172514899571e+00	1.676431825293548394e+00	1.675289146497705994e+00	1.674622509659096092e+00	1.675562844737982005e+00	1.679243513262428600e+00	1.678815277187245769e+00	1.676897299031651745e+00	1.667119965973563378e+00	1.665314798269273533e+00	1.665453076281957934e+00	1.664778504556243544e+00	1.666030014891320743e+00	1.666029695828656454e+00	1.666888693777013319e+00	1.666580023256716503e+00	1.663630559644127205e+00	1.665145565967168118e+00	1.666618410506722103e+00	1.671451796647410726e+00	1.666207533089131054e+00	1.664487405168223466e+00	1.664657859445977772e+00	1.665185311169005811e+00	1.665254267084094186e+00	1.665914434205625350e+00	1.666444555912353742e+00	1.666510755802429244e+00	1.666271971356792836e+00	1.676776942367257162e+00	1.679154446373507525e+00	1.682392988003593048e+00
1.318291957989206509e+01	1.758176687930343762e+00	1.909356852156852025e+00	1.518455248230335064e+00	1.788216016594542657e+00	1.728892456798546196e+00	1.945840728199695890e+00	1.693038263521918108e+00	1.723178244286057925e+00	1.732172517182056559e+00	1.735544579877851046e+00	1.735544579922340347e+00	1.750216061884063201e+00	1.727393730079126000e+00	1.725251441500803784e+00	1.725251441408182096e+00	1.710813268856072655e+00	1.710462450466945450e+00	1.710461785477731311e+00	1.710995618805029261e+00	1.709851469902579524e+00	1.709036141861334457e+00	1.709767750396417041e+00	1.713382081240347077e+00	1.713007071277395710e+00	1.711059075997645396e+00	1.702871395751306860e+00	1.700983838361119549e+00	1.701105995346414268e+00	1.700435060848728863e+00	1.701702120819361674e+00	1.701701778650479557e+00	1.702338257180519010e+00	1.702045239770636709e+00	1.699245176926148293e+00	1.700573966485718458e+00	1.701933019978774997e+00	1.706236963365609594e+00	1.701464972441934176e+00	1.699585241148005910e+00	1.699756343273908232e+00	1.700258399374754426e+00	1.700333849237513517e+00	1.700868665238526534e+00	1.701346558195712788e+00	1.701408611308135921e+00	1.701136947802403654e+00	1.711739262529389016e+00	1.714008820230559227e+00	1.717054425584483734e+00
1.330386379622134996e+01	1.787308194606422207e+00	1.904168668779880447e+00	1.552747355743202773e+00	1.798665952892284592e+00	1.756309866570923361e+00	1.959005177590389835e+00	1.724282180942023679e+00	1.757046474232607514e+00	1.766958034408382616e+00	1.770091001776140427e+00	1.770091001900053751e+00	1.784997648460485031e+00	1.759636659709857387e+00	1.757397429603704264e+00	1.757397429551159185e+00	1.742534514645601496e+00	1.742257380290443525e+00	1.742256755630565923e+00	1.742746111213952176e+00	1.741603482020912086e+00	1.740650674235220130e+00	1.741170315184654260e+00	1.744699586528533075e+00	1.744381169440377022e+00	1.742413858020963602e+00	1.735997535434651073e+00	1.734036095104536601e+00	1.734141781248448755e+00	1.733477943497544915e+00	1.734756294956371292e+00	1.734755931501691162e+00	1.735160688929076933e+00	1.734884852466397787e+00	1.732240140504181181e+00	1.733381713487523790e+00	1.734620311146041427e+00	1.738369215030429293e+00	1.734096132498250009e+00	1.732062591462705470e+00	1.732232267498022615e+00	1.732705552914672431e+00	1.732792865314513042e+00	1.733197035815957188e+00	1.733618731449161121e+00	1.733675466405565357e+00	1.733371755612272302e+00	1.744022249321849571e+00	1.746175915270264500e+00	1.749018627931599124e+00
1.342480801255063483e+01	1.813490104073205877e+00	1.894875367227901286e+00	1.585321049824255368e+00	1.806812408701964134e+00	1.781177427352315767e+00	1.968417693100306343e+00	1.752867144318321024e+00	1.788037140477229725e+00	1.798770662930346820e+00	1.801857455352253945e+00	1.801857455554876086e+00	1.816948209239642953e+00	1.788947417189233891e+00	1.786621670266319128e+00	1.786621670254034733e+00	1.771301015991617600e+00	1.771100791281077891e+00	1.771100208467895953e+00	1.771543929107216808e+00	1.770404997071053366e+00	1.769327433668256511e+00	1.769633549691883356e+00	1.773061394197074536e+00	1.772802559925833688e+00	1.770825366726645367e+00	1.766376422651228628e+00	1.764349648982229013e+00	1.764438785504744089e+00	1.763784962425478664e+00	1.765070991578593596e+00	1.765070608708893207e+00	1.765235158229150780e+00	1.764977987500897516e+00	1.762492134581570058e+00	1.763446639435366503e+00	1.764558228833373432e+00	1.767729858495922013e+00	1.763981447407615200e+00	1.761799935245165649e+00	1.761966426444221856e+00	1.762407936803829234e+00	1.762511982919323872e+00	1.762780358621028443e+00	1.763142589079046196e+00	1.763193010730053523e+00	1.762858015553536717e+00	1.773507637164206230e+00	1.775538758421173036e+00	1.778170467005719235e+00
1.354575222887992147e+01	1.836652672046859891e+00	1.881494531078578891e+00	1.615951303886597135e+00	1.812592517118592372e+00	1.803523947398289362e+00	1.974105446790276996e+00	1.778673615647802464e+00	1.816031424102916514e+00	1.827470789042557886e+00	1.830688276826731187e+00	1.830688277107091366e+00	1.845921698936948019e+00	1.815203197663876278e+00	1.812801380451532385e+00	1.812801380479511337e+00	1.797004299234023605e+00	1.796883740742481361e+00	1.796883200937155145e+00	1.797280546965914994e+00	1.796146811059821990e+00	1.794958402240819595e+00	1.795050751127340138e+00	1.798362888123610226e+00	1.798166400195547965e+00	1.796187358729337546e+00	1.793914773406768193e+00	1.791831217525745812e+00	1.791903975678120986e+00	1.791262621147720502e+00	1.792553019254096158e+00	1.792552618886401383e+00	1.792469054662408912e+00	1.792232075017146320e+00	1.789905668019201590e+00	1.790674093135955713e+00	1.791651740219384337e+00	1.794226141055701662e+00	1.791028581720483626e+00	1.788705819913481543e+00	1.788867731494089508e+00	1.789274797782265392e+00	1.789399505614485797e+00	1.789527112181366064e+00	1.789827259239969770e+00	1.789870627934677216e+00	1.789505093462383734e+00	1.800103653322509656e+00	1.802006448461656696e+00	1.804420400570043270e+00
1.366669644520920635e+01	1.856742275052502888e+00	1.864052956214757195e+00	1.644449980404290690e+00	1.815968997777058336e+00	1.823390958429712549e+00	1.976105621599312689e+00	1.801616965907480772e+00	1.840943695614066566e+00	1.852951373558974213e+00	1.856444008663105105e+00	1.856444009020040697e+00	1.871789241684254979e+00	1.838302643162782246e+00	1.835834646755265975e+00	1.835834646823351957e+00	1.819563146399076459e+00	1.819524882304010660e+00	1.819524386425984908e+00	1.819874958219489081e+00	1.818747386614512518e+00	1.817462918824350293e+00	1.817342244509728477e+00	1.820526183603857540e+00	1.820394785558256734e+00	1.818420489587810440e+00	1.818543394896528387e+00	1.816411558701201745e+00	1.816468305020296992e+00	1.815841499153449945e+00	1.817132810726440617e+00	1.817132394817879693e+00	1.816793446813683488e+00	1.816578284840154156e+00	1.814408325298976443e+00	1.814992444705201047e+00	1.815828466642272598e+00	1.817787036157424208e+00	1.815167646686222103e+00	1.812712035802693133e+00	1.812868348425684228e+00	1.813238597836025701e+00	1.813386638014294450e+00	1.813368842684244919e+00	1.813604851877680835e+00	1.813640740043580113e+00	1.813245460644862028e+00	1.823740402782783487e+00	1.825509579505049107e+00	1.827700063141158182e+00
1.378764066153849122e+01	1.873718256962660922e+00	1.842588951142150933e+00	1.670661085771955490e+00	1.816929920176109547e+00	1.840815173121776116e+00	1.974458805306246401e+00	1.821644206068509853e+00	1.862718226790936349e+00	1.875136285742234232e+00	1.879001627085987280e+00	1.879001627518191997e+00	1.894438829826568194e+00	1.858164176280475477e+00	1.855638855628760187e+00	1.855638855736644999e+00	1.838920275447357255e+00	1.838967326428874394e+00	1.838966875247088684e+00	1.839270544394298934e+00	1.838149692320608874e+00	1.836784548933255712e+00	1.836452283976359734e+00	1.839496980969172801e+00	1.839433675488818754e+00	1.837469327385255369e+00	1.840213519718012503e+00	1.838041801178475154e+00	1.838083006288578680e+00	1.837472556104508215e+00	1.838760623457947219e+00	1.838760193998877801e+00	1.838159417200237122e+00	1.837967836128626908e+00	1.835947045294826108e+00	1.836349556020084650e+00	1.837035287578756559e+00	1.838360019740293838e+00	1.836347403027237091e+00	1.833769651313787996e+00	1.833919692247104383e+00	1.834251002372515149e+00	1.834423633788410113e+00	1.834256423351622534e+00	1.834426685753861364e+00	1.834454999021988275e+00	1.834030889882854121e+00	1.844366049382999417e+00	1.845996479268746882e+00	1.847958625124987542e+00
1.390858487786777609e+01	1.887550458433163492e+00	1.817155400756270467e+00	1.694456485094391951e+00	1.815488218744495397e+00	1.855816961286916422e+00	1.969204177529437771e+00	1.838728701604428473e+00	1.881324150860879119e+00	1.893976957433176178e+00	1.898255686684663601e+00	1.898255687190721908e+00	1.913775362432037497e+00	1.874724752351438761e+00	1.872149573805419909e+00	1.872149573952647028e+00	1.855039069883245517e+00	1.855175597990459835e+00	1.855175192165795961e+00	1.855432044671930347e+00	1.854318091145737757e+00	1.852888007733763054e+00	1.852346001913045104e+00	1.855241453505657612e+00	1.855249853672251259e+00	1.853299377085447563e+00	1.858893815881101919e+00	1.856690469346506056e+00	1.856716588581565741e+00	1.856124138891649844e+00	1.857403474361355666e+00	1.857403033369025902e+00	1.856535078867429522e+00	1.856368989405819736e+00	1.854485238037149930e+00	1.854710008695708012e+00	1.855235700967463153e+00	1.855908646195492784e+00	1.854532363009751439e+00	1.851845868396314820e+00	1.851989245684322549e+00	1.852279692820531398e+00	1.852476762918237929e+00	1.852157095991984415e+00	1.852260309100936864e+00	1.852281268523372049e+00	1.851829426806379075e+00	1.861943828773711784e+00	1.863430294842078672e+00	1.865159930790843301e+00
1.402952909419706096e+01	1.898216994746545039e+00	1.787823604439933822e+00	1.715732101382103858e+00	1.811680973376248671e+00	1.868394600287459628e+00	1.960377025830263076e+00	1.852862930034180788e+00	1.896748685274944446e+00	1.909447033796317861e+00	1.914120125881821899e+00	1.914120126460227667e+00	1.929720796850015629e+00	1.887938913087332526e+00	1.885319739191180677e+00	1.885319739377138371e+00	1.867900313884808927e+00	1.868132601057294728e+00	1.868132241124216719e+00	1.868342536138283716e+00	1.867235213025268070e+00	1.865756059987740745e+00	1.865006343623619056e+00	1.867743120582645355e+00	1.867827840042814325e+00	1.865894033391085394e+00	1.874567654209115197e+00	1.872340790748649564e+00	1.872352134465034901e+00	1.871779289277534009e+00	1.873042428039802587e+00	1.873041977552914794e+00	1.871902900173003648e+00	1.871764350845094516e+00	1.870000353712340857e+00	1.870052706777608265e+00	1.870407558428472505e+00	1.870410574163122064e+00	1.869700503402003555e+00	1.866921464748337645e+00	1.867057973013591887e+00	1.867305778742869959e+00	1.867525848850623671e+00	1.867052039725404455e+00	1.867087065773148646e+00	1.867101157799314404e+00	1.866622900165411547e+00	1.876449769825380143e+00	1.877786797760900628e+00	1.879280294451376454e+00
1.415047331052634583e+01	1.905702734310861457e+00	1.754687886423568433e+00	1.734404591771794291e+00	1.805568486665835026e+00	1.878522214821263470e+00	1.948008788384955281e+00	1.864050053107656701e+00	1.908989284535987707e+00	1.921535337105843677e+00	1.926530474196422649e+00	1.926530474845574714e+00	1.942214283184612533e+00	1.897778021226149248e+00	1.895119045465687879e+00	1.895119045689611426e+00	1.877498912811254694e+00	1.877836486726736975e+00	1.877836173033022193e+00	1.878000320382108956e+00	1.876898762484791039e+00	1.875386339162248284e+00	1.874430951908724552e+00	1.876999687516857307e+00	1.877166695569825849e+00	1.875251413092516639e+00	1.887230196981358965e+00	1.884987843046111777e+00	1.884984459342163188e+00	1.884432910695732044e+00	1.885669810333586494e+00	1.885669352407633337e+00	1.884256914874120170e+00	1.884148068934190512e+00	1.882481447222857041e+00	1.882368412101073751e+00	1.882540735180124880e+00	1.881855616076515636e+00	1.881841173300836001e+00	1.878988453298885863e+00	1.879117963809956882e+00	1.879321446087731218e+00	1.879561999321170074e+00	1.878934088156423377e+00	1.878899831104293039e+00	1.878907739432936541e+00	1.878404607794484482e+00	1.887870832823349776e+00	1.889052611752845223e+00	1.890306689925283390e+00
1.427141752685563070e+01	1.909998179551473552e+00	1.717871076511434447e+00	1.750408476017074388e+00	1.797233203290670600e+00	1.886149361843852734e+00	1.932129518650703925e+00	1.872295600554475747e+00	1.918045885697066577e+00	1.930238138628887157e+00	1.935445935413443230e+00	1.935445936131622524e+00	1.951212157756992305e+00	1.904229504597223510e+00	1.901533368579514605e+00	1.901533368840493399e+00	1.883840658079114494e+00	1.884297370459897980e+00	1.884297103113816485e+00	1.884415661818020560e+00	1.883318265203254738e+00	1.881788087879794347e+00	1.880629021619328434e+00	1.883019885172669383e+00	1.883276720296633844e+00	1.881381076098953109e+00	1.896885076865670428e+00	1.894635290646314196e+00	1.894616880504917056e+00	1.894088534493703957e+00	1.895286084879931332e+00	1.895285621583863156e+00	1.893599557355551521e+00	1.893522664370578479e+00	1.891926411641967398e+00	1.891656904195822442e+00	1.891634419702256098e+00	1.890243465339578766e+00	1.890952821087234614e+00	1.888047615217736119e+00	1.888169965707228393e+00	1.888327500597116515e+00	1.888585186822858475e+00	1.887805249656202333e+00	1.887700569760893732e+00	1.887703105739273912e+00	1.887176839497415548e+00	1.896203105338918782e+00	1.897223499150078929e+00	1.898235012523541876e+00
1.439236174318491557e+01	1.911098527302570460e+00	1.677530990523647070e+00	1.763693685297935243e+00	1.786778525917686711e+00	1.891201111397415424e+00	1.912772378455788846e+00	1.877600586730879817e+00	1.923914474273030306e+00	1.935552062184216382e+00	1.940850415954318287e+00	1.940850416739642537e+00	1.956687645120970931e+00	1.907295922701473856e+00	1.904564056557670026e+00	1.904564056854660681e+00	1.886939275747151701e+00	1.887534023924061222e+00	1.887533802800718696e+00	1.887607499081884743e+00	1.886511896198410199e+00	1.884978969567143947e+00	1.883618272017173467e+00	1.885820458519777532e+00	1.886176186772589691e+00	1.884300774140337698e+00	1.903540809197106221e+00	1.901291832701514029e+00	1.901257707083858772e+00	1.900754789673414713e+00	1.901896477821974685e+00	1.901896011237814488e+00	1.899938211512576469e+00	1.899895579472255402e+00	1.898338873321305575e+00	1.897923773907655320e+00	1.897694015220706021e+00	1.895581009961431640e+00	1.897040397159075020e+00	1.894105779927243827e+00	1.894220680823308189e+00	1.894330678756037223e+00	1.894601555447476660e+00	1.893673909700737568e+00	1.893497586841988323e+00	1.893495632193511025e+00	1.892948110577298948e+00	1.901449803735343558e+00	1.902302447546897035e+00	1.903068193198087510e+00
1.451330595951420044e+01	1.909003333543905390e+00	1.633868122440298887e+00	1.774223498353189932e+00	1.774327584497934707e+00	1.893578517604082911e+00	1.889979494569379748e+00	1.879956982466256976e+00	1.926582878415489919e+00	1.937468776970665107e+00	1.942751577798830009e+00	1.942751578649193345e+00	1.958630167891310281e+00	1.906993787000097917e+00	1.904226980727556029e+00	1.904226981059397472e+00	1.886814199776648326e+00	1.887570903928170063e+00	1.887570728750671334e+00	1.887600484865360695e+00	1.886503707886809877e+00	1.884982283294843963e+00	1.883422341024262092e+00	1.885423599127607153e+00	1.885888428099384839e+00	1.884033534841972335e+00	1.907207427830894808e+00	1.904967842200016470e+00	1.904916916659830317e+00	1.904442040186830720e+00	1.905507789198778834e+00	1.905507321425173872e+00	1.903281922133160720e+00	1.903275891958738697e+00	1.901725110238710048e+00	1.901177223901787894e+00	1.900728007483613924e+00	1.897879484815128137e+00	1.900112624795199601e+00	1.897173045974022365e+00	1.897280018059648743e+00	1.897340915117488036e+00	1.897620652945231523e+00	1.896551924835619740e+00	1.896302671470885493e+00	1.896297140250001956e+00	1.895730301054028732e+00	1.903619091176277811e+00	1.904297558416172986e+00	1.904814180182670125e+00
1.463425017584348531e+01	1.903716270379398834e+00	1.587134806153655431e+00	1.781972834490117563e+00	1.760022011606769521e+00	1.893160371916538409e+00	1.863808358242355467e+00	1.879345981254686437e+00	1.926029263617969001e+00	1.935972191443476653e+00	1.941177884324953862e+00	1.941177885237967526e+00	1.957044338224196878e+00	1.903352302048108236e+00	1.900551443736757662e+00	1.900551444102180465e+00	1.883489544230674273e+00	1.884435987408461743e+00	1.884435857870448983e+00	1.884422815265587303e+00	1.883321646662122539e+00	1.881824984470021889e+00	1.880068962189042736e+00	1.881855172213558358e+00	1.882439678623092361e+00	1.880605474431915614e+00	1.907893941081448386e+00	1.905672798104081966e+00	1.905603610075145671e+00	1.905159787179449005e+00	1.906125968905864276e+00	1.906125502063919397e+00	1.903638864927422958e+00	1.903671787046681718e+00	1.902091561076005188e+00	1.901425452728521481e+00	1.900745367165257882e+00	1.897151964294490512e+00	1.900179587686870342e+00	1.897260377792703956e+00	1.897358731276153954e+00	1.897368993341328025e+00	1.897653028997498215e+00	1.896452069812005314e+00	1.896128586033848151e+00	1.896120405000268683e+00	1.895536145522083160e+00	1.902722006788703624e+00	1.903220022584449556e+00	1.903484051274920485e+00
1.475519439217277018e+01	1.895245516161462529e+00	1.537646117297456261e+00	1.786926878429045518e+00	1.744020766126958222e+00	1.889807943536116142e+00	1.834338032564240883e+00	1.875739161897976626e+00	1.922223438596918577e+00	1.931038428256459216e+00	1.936174781293106717e+00	1.936174782266047778e+00	1.951948888772348401e+00	1.896412360233781902e+00	1.893579216718229707e+00	1.893579217115858526e+00	1.876994496924997868e+00	1.878159726185013145e+00	1.878159642058397916e+00	1.878105160513406036e+00	1.876996610837621482e+00	1.875536772087856185e+00	1.873589151210894865e+00	1.875143961347298882e+00	1.875857948538800724e+00	1.874044632395074794e+00	1.905607019355058052e+00	1.903413936542792229e+00	1.903324667967954520e+00	1.902915269622592387e+00	1.903754882247460589e+00	1.903754418484979949e+00	1.901015021102996361e+00	1.901089234948801110e+00	1.899443413800653513e+00	1.898675122283608907e+00	1.897753993432988784e+00	1.893411700913851359e+00	1.897251107814594828e+00	1.894378028050272444e+00	1.894466885653117716e+00	1.894425022480481502e+00	1.894708655290085808e+00	1.893386317688437348e+00	1.892987377420205952e+00	1.892977478733813612e+00	1.892377542152666736e+00	1.898770930247344335e+00	1.899082601773728562e+00	1.899090629588912282e+00
1.487613860850205505e+01	1.883604281412101678e+00	1.485792743229396695e+00	1.789080017874741024e+00	1.726499032167296610e+00	1.883374506707802709e+00	1.801674769549872046e+00	1.869102412175445815e+00	1.915130765095413468e+00	1.922638533494690716e+00	1.927801443045846774e+00	1.927801444075618154e+00	1.943375823023269167e+00	1.886226051655134350e+00	1.883363966767636732e+00	1.883363967195984756e+00	1.867364934963364087e+00	1.868775102092190110e+00	1.868775063280956772e+00	1.868680686642663957e+00	1.867562522268270797e+00	1.866150214044453470e+00	1.864017361381852922e+00	1.865321891135197419e+00	1.866172953912525800e+00	1.864380871976668130e+00	1.900350991883191787e+00	1.898196211493122787e+00	1.898084703824710173e+00	1.897713366781013766e+00	1.898396367598070178e+00	1.898395909088959055e+00	1.895414175288381742e+00	1.895531994955890198e+00	1.893784469762167522e+00	1.892931118148299063e+00	1.891760424876429258e+00	1.886671585542770924e+00	1.891336187648548606e+00	1.888535034070849772e+00	1.888613393142849262e+00	1.888517980228047843e+00	1.888796420040295354e+00	1.887365224109816442e+00	1.886889782308760033e+00	1.886879100980060731e+00	1.886264948947368625e+00	1.891778909710655654e+00	1.891898947325955538e+00	1.891647890276964894e+00
1.499708282483133992e+01	1.868811886863374960e+00	1.432055913411505399e+00	1.788435080984731140e+00	1.707647201077356236e+00	1.873719986714866170e+00	1.765957076629736333e+00	1.859402155893587150e+00	1.904718072837049636e+00	1.910743549793989970e+00	1.916128823475590659e+00	1.916128824558684940e+00	1.931369922929746963e+00	1.872856722082078207e+00	1.869971159684194362e+00	1.869971160141649769e+00	1.854645731169258793e+00	1.856318472200439107e+00	1.856318478737256195e+00	1.856185875306207489e+00	1.855057134310903910e+00	1.853701625660259422e+00	1.851392329887800781e+00	1.852424949116918906e+00	1.853416883012950489e+00	1.851646644620442927e+00	1.892128933462436491e+00	1.890023352840355386e+00	1.889887108478878197e+00	1.889557602303075567e+00	1.890051387082350320e+00	1.890050936020924333e+00	1.886839045359661515e+00	1.887002754933046367e+00	1.885118154670416546e+00	1.884197486393392573e+00	1.882770719801841963e+00	1.876944698916005239e+00	1.882443509529673875e+00	1.879739762840289430e+00	1.879806585601810687e+00	1.879656292986775723e+00	1.879924672823025666e+00	1.878398399746995961e+00	1.877845712889090635e+00	1.877835183033030209e+00	1.877207854746998139e+00	1.881759945195138117e+00	1.881683857912732405e+00	1.881171241175270126e+00
1.511802704116062657e+01	1.850895073844284200e+00	1.377024204148727060e+00	1.785002819982766997e+00	1.687669923257040905e+00	1.860728090994995920e+00	1.727360611040479554e+00	1.846612959105456975e+00	1.890960542044731074e+00	1.895331183058129199e+00	1.901238976446358642e+00	1.901238977578818989e+00	1.915988599684412597e+00	1.856379439745330373e+00	1.853478357835889545e+00	1.853478358320692410e+00	1.838893153238205569e+00	1.840830799279824959e+00	1.840830851288302705e+00	1.840661755262827270e+00	1.839523214063936818e+00	1.838232329143577370e+00	1.835758256895606788e+00	1.836494444235399648e+00	1.837625689060570666e+00	1.835878310579363237e+00	1.880944463866222272e+00	1.878899646521795752e+00	1.878735817066456981e+00	1.878451882718957577e+00	1.878721903801325199e+00	1.878721462394284059e+00	1.875293176728135114e+00	1.875505035785390184e+00	1.873449335054487630e+00	1.872479212392141878e+00	1.870792186043411132e+00	1.864245702573575469e+00	1.870582771399843969e+00	1.868001276207635009e+00	1.868055593950066484e+00	1.867849221977546659e+00	1.868102590485925418e+00	1.866495841362100894e+00	1.865865595550145972e+00	1.865856142500204928e+00	1.865216102757596861e+00	1.868730095974446836e+00	1.868454356114406911e+00	1.867678565911019550e+00
1.523897125748991144e+01	1.829889747452507986e+00	1.321411512932010313e+00	1.778801880415280312e+00	1.666785194598788822e+00	1.844321076459893849e+00	1.686103413654194139e+00	1.830725196229907148e+00	1.873848275927505469e+00	1.876392937338154265e+00	1.883225288789069030e+00	1.883225289966448557e+00	1.897302017281950803e+00	1.836881709259309936e+00	1.833975786939159081e+00	1.833975787449371619e+00	1.820176928023035101e+00	1.822358963715356772e+00	1.822359061365027122e+00	1.822155253953277709e+00	1.821009825966238171e+00	1.819790011647687056e+00	1.817166047698676401e+00	1.817578327551494066e+00	1.818840675654587180e+00	1.817117770098609864e+00	1.866803867956619900e+00	1.864832044190787297e+00	1.864637410339958112e+00	1.864402582581052847e+00	1.864413098436206173e+00	1.864412668896075598e+00	1.860783206615381769e+00	1.861045461374473797e+00	1.858786541679987359e+00	1.857784443434789878e+00	1.855835570829046155e+00	1.848592746336130022e+00	1.855766557017902052e+00	1.853331216213155219e+00	1.853372232689057153e+00	1.853108754986044548e+00	1.853342062835607873e+00	1.851669816258087131e+00	1.850962258742272049e+00	1.850954787068590957e+00	1.850301770405291535e+00	1.852709168577287180e+00	1.852231349340177857e+00	1.851191819962686891e+00
1.535991547381919631e+01	1.805843143240428716e+00	1.266074620839469533e+00	1.769858793993980939e+00	1.645223421162874455e+00	1.824468393971777180e+00	1.642451934679876047e+00	1.811751473407799740e+00	1.853391494888982471e+00	1.853940547819651563e+00	1.862193300037223942e+00	1.862193301254537525e+00	1.875393443249723902e+00	1.814464340650163265e+00	1.811567089803857611e+00	1.811567090337321773e+00	1.798581804558005315e+00	1.800957057140152529e+00	1.800957200609359710e+00	1.800720572433563094e+00	1.799573629743197456e+00	1.798430088063648125e+00	1.795674532575166182e+00	1.795732490689377681e+00	1.797110314750222759e+00	1.795414326148313311e+00	1.849718236023018658e+00	1.847832299597437444e+00	1.847603250677539055e+00	1.847420676452826038e+00	1.847135626365602912e+00	1.847135210908526837e+00	1.843321188905487684e+00	1.843636079463974342e+00	1.841144274118213575e+00	1.840126824720325960e+00	1.837917382744528982e+00	1.830009628044563907e+00	1.838012478978523934e+00	1.835745956007784452e+00	1.835773136701001063e+00	1.835451750527166803e+00	1.835659843302298144e+00	1.833937041463128637e+00	1.833153112624866576e+00	1.833148492268453555e+00	1.832481356441131748e+00	1.833722754887990192e+00	1.833041649796534056e+00	1.831738983022350276e+00
1.548085969014848118e+01	1.778816452640336720e+00	1.212027372481191190e+00	1.758208427988840583e+00	1.623226386340115068e+00	1.801188990904443177e+00	1.596728117899321120e+00	1.789731028295272530e+00	1.829623894099605685e+00	1.828010940785124161e+00	1.838261919752025131e+00	1.838261921003695010e+00	1.850359829216906782e+00	1.789242459464324586e+00	1.786370248562370699e+00	1.786370249116660647e+00	1.774208667034301801e+00	1.776687773884720656e+00	1.776687963330572106e+00	1.776420693251632654e+00	1.775280303691200379e+00	1.774217175247031708e+00	1.771351777077418976e+00	1.771022164017342915e+00	1.772492419333363101e+00	1.770826881517701512e+00	1.829705478070871472e+00	1.827918981029571066e+00	1.827651504945003502e+00	1.827523769578518475e+00	1.826907767520937975e+00	1.826907368369733664e+00	1.822926821295636657e+00	1.823296572021251061e+00	1.820545213209647351e+00	1.819527769669496475e+00	1.817062163172124212e+00	1.808528074225466131e+00	1.817345450384522998e+00	1.815268880714253186e+00	1.815282017233395662e+00	1.814902201023647965e+00	1.815079829890760443e+00	1.813321020427064445e+00	1.812462484534421270e+00	1.812461538238977266e+00	1.811778146909277964e+00	1.811804489428072262e+00	1.810920224581007432e+00	1.809356263329479519e+00
1.560180390647776605e+01	1.748888005582861949e+00	1.160446545117439721e+00	1.743894809736118212e+00	1.601046028636736285e+00	1.774549733282057229e+00	1.549317548620164020e+00	1.764732047877639820e+00	1.802604372778654707e+00	1.798669602613530483e+00	1.811564967353106237e+00	1.811564968632903838e+00	1.822312661581982907e+00	1.761346692458485075e+00	1.758518700383174593e+00	1.758518700955543412e+00	1.747175368577204235e+00	1.749624194381516507e+00	1.749624429904540479e+00	1.749329298494838092e+00	1.748206363772041971e+00	1.747226945100458950e+00	1.744276756403886131e+00	1.743523705158308346e+00	1.745056917285009224e+00	1.743426701153521607e+00	1.806792243910036788e+00	1.805119384797849946e+00	1.804809082408633802e+00	1.804738054931180002e+00	1.803757494327541844e+00	1.803757113719066885e+00	1.799629592463686256e+00	1.800056371554525247e+00	1.797022350724297501e+00	1.796018671044167458e+00	1.793304705032592761e+00	1.784190163854724620e+00	1.793800089211162074e+00	1.791932809338040888e+00	1.791932050994353709e+00	1.791493628646144032e+00	1.791635489027233685e+00	1.789854548199238282e+00	1.788924122141515527e+00	1.788927616927184827e+00	1.788224777338958571e+00	1.786998530253443462e+00	1.785912680067319735e+00	1.784090576258775318e+00
1.572274812280705092e+01	1.716157030597295075e+00	1.112662104744609914e+00	1.726972179146216035e+00	1.578942926871949481e+00	1.744662753053799031e+00	1.500678354209571630e+00	1.736852360931409045e+00	1.772417755207162049e+00	1.766012794489728588e+00	1.782253024701079713e+00	1.782253026002061702e+00	1.791379143783458527e+00	1.730924583223702129e+00	1.728162691332286949e+00	1.728162691919615579e+00	1.717617493517525240e+00	1.719852375158435809e+00	1.719852656745815445e+00	1.719533482145609860e+00	1.718441748376572376e+00	1.717548723007062517e+00	1.714541769086359357e+00	1.713327173151327987e+00	1.714889502115136688e+00	1.713301006512365499e+00	1.781015951248229978e+00	1.779471542718271460e+00	1.779113684297010556e+00	1.779100392446262946e+00	1.777724646102167405e+00	1.777724286296907596e+00	1.773471034490755383e+00	1.773956870288136312e+00	1.770621218419023979e+00	1.769643237777217770e+00	1.766692391724115740e+00	1.757051051352994442e+00	1.767423398302700122e+00	1.765782704913192669e+00	1.765768552487989140e+00	1.765271763880129408e+00	1.765372570888338100e+00	1.763582531630964789e+00	1.762584010668247991e+00	1.762592654201954767e+00	1.761866139523322605e+00	1.759362395120569911e+00	1.758078110499557978e+00	1.756002438837960256e+00
1.584369233913633579e+01	1.680748050342460997e+00	1.070122513117680141e+00	1.707506546333842801e+00	1.557184384886435513e+00	1.711683547250705706e+00	1.451350184718938507e+00	1.706219123776195445e+00	1.739175235461651425e+00	1.730169300493969109e+00	1.750495618548693511e+00	1.750495619863133623e+00	1.757703783368322892e+00	1.698142296844366239e+00	1.695470919348553540e+00	1.695470919947306587e+00	1.685689254786951752e+00	1.687475203024271231e+00	1.687475530458967476e+00	1.687137667159482657e+00	1.686093560932862889e+00	1.685289219618621770e+00	1.682255990449904148e+00	1.680540104402483692e+00	1.682096359738019187e+00	1.680557601952264779e+00	1.752427262592643142e+00	1.751026653899287355e+00	1.750616298304959795e+00	1.750660842158649588e+00	1.748863528323368666e+00	1.748863191614713264e+00	1.744507400405013398e+00	1.745054046397203962e+00	1.741402535513446370e+00	1.740460283612345949e+00	1.737287969473455762e+00	1.727182232365925385e+00	1.738277961225568324e+00	1.736878914059710066e+00	1.736852174575090224e+00	1.736297752219941870e+00	1.736352358801923845e+00	1.734565362994215709e+00	1.733503740565591755e+00	1.733518180324069791e+00	1.732762866459116591e+00	1.728970371428749431e+00	1.727492526806881035e+00	1.725169500988918081e+00
1.596463655546562066e+01	1.642816264196497178e+00	1.034325686292901558e+00	1.685577578955831823e+00	1.536042012043257188e+00	1.675810632769849207e+00	1.401962210564630773e+00	1.672988080119942378e+00	1.703015242022726472e+00	1.691302390669808586e+00	1.716483751777994282e+00	1.716483753097316267e+00	1.721450467361770542e+00	1.663186674675149801e+00	1.660632521206916401e+00	1.660632521813104390e+00	1.651564737424444429e+00	1.652617899506800381e+00	1.652618272238521424e+00	1.652269053569105806e+00	1.651291282089373036e+00	1.650577704386413602e+00	1.647550489538740504e+00	1.645292817207324010e+00	1.646810011235278370e+00	1.645330585834873016e+00	1.721093436445543468e+00	1.719852357833856926e+00	1.719384554674914467e+00	1.719486064560289629e+00	1.717246333493765986e+00	1.717246022214420798e+00	1.712813168411528419e+00	1.713421916073188944e+00	1.709445675842732992e+00	1.708547373715827877e+00	1.705173149109697750e+00	1.694675618876567036e+00	1.706445924318748864e+00	1.705301203708988744e+00	1.705262910717213476e+00	1.704652163661893871e+00	1.704655722745585633e+00	1.702883108833740389e+00	1.701764683344406892e+00	1.701785503598136629e+00	1.700995644876744706e+00	1.695917743429639746e+00	1.694253106727022340e+00	1.691690948515849335e+00
1.608558077179490553e+01	1.602553692401414320e+00	1.006710572623847666e+00	1.661280953536523164e+00	1.515788711291540025e+00	1.637286951031459381e+00	1.353238666756830133e+00	1.637342981520381269e+00	1.664105385878629662e+00	1.649612584939673887e+00	1.680432786912655407e+00	1.680432788227362639e+00	1.682805124569755506e+00	1.626267707433911358e+00	1.623859467208878415e+00	1.623859467818031810e+00	1.615439735905560781e+00	1.615435340462822555e+00	1.615435757447282183e+00	1.615084709728037637e+00	1.614193563244811447e+00	1.613572733579006657e+00	1.610584836767640082e+00	1.607745359267897634e+00	1.609196133699478670e+00	1.607787031146488133e+00	1.687102977089391498e+00	1.686037273172350970e+00	1.685507360423497802e+00	1.685663998871146152e+00	1.682967781545074759e+00	1.682967498068145273e+00	1.678485776885225267e+00	1.679157224752009903e+00	1.674853360796748847e+00	1.674005726000488581e+00	1.670453431945496447e+00	1.659648638557094769e+00	1.672033982111885253e+00	1.671153805479533405e+00	1.671105117064354717e+00	1.670440025275198082e+00	1.670388191210711026e+00	1.668640714953892434e+00	1.667473171128426079e+00	1.667500881833105408e+00	1.666670538080709640e+00	1.660326032443907085e+00	1.658483460792960162e+00	1.655692948943439768e+00
1.620652498812419040e+01	1.560196325201496537e+00	9.885151933103790700e-01	1.634731172397401178e+00	1.496695015631079650e+00	1.596402947823614582e+00	1.306000032441241299e+00	1.599495928889777652e+00	1.622646153584555107e+00	1.605341750084223085e+00	1.642585655133495859e+00	1.642585656433109387e+00	1.641979097397580523e+00	1.587621510593468122e+00	1.585389444239071022e+00	1.585389444846230456e+00	1.577534503957115364e+00	1.576121007127798013e+00	1.576121466648514602e+00	1.575780110203992335e+00	1.574996428650959901e+00	1.574470268041227250e+00	1.571555146559248106e+00	1.568095920876918736e+00	1.569461108669171434e+00	1.568134410324296235e+00	1.650571877699767320e+00	1.649697113829687867e+00	1.649101105127353639e+00	1.649310104879993188e+00	1.646151266995129481e+00	1.646151013727286783e+00	1.641651881562919080e+00	1.642385677809731659e+00	1.637757879080219858e+00	1.636966631722824417e+00	1.633264436605873060e+00	1.622250451176591612e+00	1.635179451785170324e+00	1.634571541760312385e+00	1.634513636179910190e+00	1.633796961037470963e+00	1.633686119849401930e+00	1.631974288088446245e+00	1.630766736884620371e+00	1.630801750964197439e+00	1.629925361031939746e+00	1.622349330883213758e+00	1.620339996144879668e+00	1.617335178351775760e+00
1.632746920445347527e+01	1.516032230181600715e+00	9.806233001139239569e-01	1.606064878388266504e+00	1.479024757966100001e+00	1.553501145790724625e+00	1.261157431562202280e+00	1.559689619718219289e+00	1.578876933365319202e+00	1.558779072838742508e+00	1.603216317619254649e+00	1.603216318892251468e+00	1.599213379671516222e+00	1.547513908389131387e+00	1.545489329904752296e+00	1.545489330504472125e+00	1.538097804660137013e+00	1.534917030200763755e+00	1.534917529688899274e+00	1.534598634061901112e+00	1.533942450559264037e+00	1.533512758690785072e+00	1.530703134986390879e+00	1.526590278941540424e+00	1.527860046507417469e+00	1.526628530185825117e+00	1.611651475955298451e+00	1.610982437155828340e+00	1.610317467784717183e+00	1.610575191326983679e+00	1.606956558968928528e+00	1.606956338332533374e+00	1.602475178619193752e+00	1.603269759377486281e+00	1.598328899204635611e+00	1.597599396951530526e+00	1.593779757406149411e+00	1.582669213851220169e+00	1.596057354651490456e+00	1.595726934899912131e+00	1.595660928016849223e+00	1.594896345520722347e+00	1.594723859873674154e+00	1.593058337844776018e+00	1.591821301517461151e+00	1.591863902102297335e+00	1.590936979243904092e+00	1.582181660526232658e+00	1.580019312414353116e+00	1.576818309685059427e+00
1.644841342078276014e+01	1.470410694968994791e+00	9.834365900804049598e-01	1.575444649811168496e+00	1.463030118468000573e+00	1.508981951235932817e+00	1.219697337195870812e+00	1.518202428821685546e+00	1.533084689969472780e+00	1.510269429854492529e+00	1.562633340042275165e+00	1.562633341276062460e+00	1.554783915703104480e+00	1.506244749393694571e+00	1.504459374616263334e+00	1.504459375202627847e+00	1.497412630525458921e+00	1.492124595643142149e+00	1.492125131505532831e+00	1.491841396766650174e+00	1.491330338297305325e+00	1.490998653459840284e+00	1.488325644785847279e+00	1.483531726833840381e+00	1.484705107382921607e+00	1.483581801209205242e+00	1.570537592682914374e+00	1.570087732997393237e+00	1.569352514568296719e+00	1.569654519253718350e+00	1.565588782352540509e+00	1.565588596752774952e+00	1.561165506720235685e+00	1.562017851115148126e+00	1.556782619383773714e+00	1.556120482117056891e+00	1.552220068661299024e+00	1.541140186728994443e+00	1.554888293479170125e+00	1.554838069207148843e+00	1.554764975388468251e+00	1.553957236182649027e+00	1.553721690258269117e+00	1.552113726718932440e+00	1.550859067220175636e+00	1.550909371180663632e+00	1.549929277567300367e+00	1.540065156278205061e+00	1.537766435692142331e+00	1.534392231067447820e+00
1.656935763711204501e+01	1.423752036474702498e+00	9.968114933288421131e-01	1.543063291387307245e+00	1.448946165057712010e+00	1.463310320673421261e+00	1.182653451169863867e+00	1.475356658443475633e+00	1.485615131209930384e+00	1.460224450028442256e+00	1.521183351407950468e+00	1.521183352588860949e+00	1.509008180624376472e+00	1.464153058316524980e+00	1.462638185404236069e+00	1.462638185970888793e+00	1.455803742293432457e+00	1.448114016533429194e+00	1.448114583991642723e+00	1.447876826681210760e+00	1.447524414511582203e+00	1.447291804932393067e+00	1.444784115933301472e+00	1.439290982314334499e+00	1.440373982181964552e+00	1.439371695179843424e+00	1.527480378217165535e+00	1.527261288352621982e+00	1.526456524442936225e+00	1.526797621821358586e+00	1.522308160580773118e+00	1.522308012353087436e+00	1.517988675663908715e+00	1.518894091701384230e+00	1.513391725577750702e+00	1.512803281969427260e+00	1.508862942178511135e+00	1.497954405572620384e+00	1.511946882199330933e+00	1.512176946248652509e+00	1.512097694828612671e+00	1.511252808667231440e+00	1.510954239524096021e+00	1.509416045559336172e+00	1.508156852127131131e+00	1.508214777719677491e+00	1.507181521126796264e+00	1.496298817958654492e+00	1.493883635103573360e+00	1.490364743634436273e+00
1.669030185344132988e+01	1.376557624289324488e+00	1.020082254829942192e+00	1.509148551976258412e+00	1.436985080587586339e+00	1.417022714139333228e+00	1.151063271058285986e+00	1.431529340975074227e+00	1.436885701501574575e+00	1.409136026918445417e+00	1.479254042554314807e+00	1.479254043667654228e+00	1.462253229474814509e+00	1.421623025016261366e+00	1.420408497170575712e+00	1.420408497710762719e+00	1.413646687401714841e+00	1.403333915332003023e+00	1.403334508271692149e+00	1.403149490746933292e+00	1.402963518279034538e+00	1.402830316696737523e+00	1.400513536699865558e+00	1.394315614112330293e+00	1.395318308333616919e+00	1.394449150204747800e+00	1.482794294932332058e+00	1.482815218555090464e+00	1.481943957799106926e+00	1.482318262075545512e+00	1.477439962835655596e+00	1.477439854169001032e+00	1.473276413920649119e+00	1.474228359426424273e+00	1.468495541294676299e+00	1.467987963972630538e+00	1.464052788477624656e+00	1.453467649848845245e+00	1.467570526764117034e+00	1.468078125888351293e+00	1.467993631298261992e+00	1.467119065181323956e+00	1.466759169527005913e+00	1.465304189495672205e+00	1.464054656034895263e+00	1.464119900220568926e+00	1.463036885951490174e+00	1.451247574859053646e+00	1.448739561415637311e+00	1.445110527154861213e+00
1.681124606977061475e+01	1.329419248064867665e+00	1.052162207545040751e+00	1.473968151521222847e+00	1.427330345428993841e+00	1.370733453898366205e+00	1.125908987637744829e+00	1.387164165576697306e+00	1.387399360455204400e+00	1.357591267267931556e+00	1.437276220062816190e+00	1.437276221092975925e+00	1.414945237663717936e+00	1.379090579915381420e+00	1.378203467799219872e+00	1.378203468305848611e+00	1.371377297236247683e+00	1.358318979318452691e+00	1.358319590151357614e+00	1.358187637913504275e+00	1.358168806188563504e+00	1.358134294415249022e+00	1.356030330019684316e+00	1.349138418121975658e+00	1.350071523258241646e+00	1.349346409787034018e+00	1.436867859565577943e+00	1.437135220020624882e+00	1.436203151517620791e+00	1.436604115418226524e+00	1.431384240445718437e+00	1.431384173278243743e+00	1.427435958416793493e+00	1.428425891158702443e+00	1.422509844178853289e+00	1.422090917519295949e+00	1.418210429578990794e+00	1.408109414447759944e+00	1.422168364437158328e+00	1.422947467906639174e+00	1.422858737716912625e+00	1.421963609954594254e+00	1.421545918445731749e+00	1.420188944822857069e+00	1.418964269931548783e+00	1.419036296788177554e+00	1.417910962900027938e+00	1.405351382151348583e+00	1.402778410887509430e+00	1.399080140108421411e+00
1.693219028609989962e+01	1.283026417578967848e+00	1.091690107422105704e+00	1.437834924256453206e+00	1.420131204443892514e+00	1.325139173605877962e+00	1.108046264367264611e+00	1.342782729508181783e+00	1.337757833528633977e+00	1.306287050433152741e+00	1.395724282071197919e+00	1.395724283001859467e+00	1.367580165311108154e+00	1.337049862411685108e+00	1.336512808998726598e+00	1.336512809464432294e+00	1.329500067823108589e+00	1.313695492133911458e+00	1.313696111683693157e+00	1.313608644875114972e+00	1.313749619268195445e+00	1.313811666528580169e+00	1.311938318548972138e+00	1.304383817243196297e+00	1.305255196296664977e+00	1.304683325160540974e+00	1.390172909850505789e+00	1.390689748963367389e+00	1.389705458173253083e+00	1.390125894477237445e+00	1.384625043889056828e+00	1.384625019774450516e+00	1.380958914844437668e+00	1.381976159909691582e+00	1.375935904445577673e+00	1.375613447665709588e+00	1.371841867149415695e+00	1.362391430367562384e+00	1.376230022569973066e+00	1.377270656729841170e+00	1.377178912508102204e+00	1.376274161043423261e+00	1.375804176167187309e+00	1.374561279110442236e+00	1.373377607382663568e+00	1.373455645045928319e+00	1.372299910660002231e+00	1.359133893843306407e+00	1.356528631313747235e+00	1.352808610138297007e+00
1.705313450242918449e+01	1.238169223276567754e+00	1.137181361567852766e+00	1.401111746913271006e+00	1.415497779930654287e+00	1.281019495938883423e+00	1.098129511281735748e+00	1.298993236646105442e+00	1.288672664662250833e+00	1.256041592452090239e+00	1.355114358709923916e+00	1.355114359524391743e+00	1.320734502614254291e+00	1.296058282661251893e+00	1.295887495143275059e+00	1.295887495560538172e+00	1.288593501682470333e+00	1.270183298393327442e+00	1.270183915828853038e+00	1.270121016776546652e+00	1.270406052170324429e+00	1.270560714100003930e+00	1.268931380603925518e+00	1.260770769624144139e+00	1.261582254087731503e+00	1.261170531271798456e+00	1.343273021962723357e+00	1.344038230960225455e+00	1.343013427402997007e+00	1.343445514581228073e+00	1.337738661775625504e+00	1.337738681719216949e+00	1.334428873356908962e+00	1.335460499135000534e+00	1.329368150722778363e+00	1.329149174729755689e+00	1.325545628015272648e+00	1.316914901323355203e+00	1.330333496771826995e+00	1.331620842516461511e+00	1.331527626063802705e+00	1.330626126989368885e+00	1.330111423640080837e+00	1.328999682713565500e+00	1.327874078242378797e+00	1.327957119319507884e+00	1.326787585020753779e+00	1.313209854778975894e+00	1.310610273318645325e+00	1.306922706792844613e+00
1.717407871875846936e+01	1.195734212481042835e+00	1.187154092723598842e+00	1.364215757943613605e+00	1.413497186356680535e+00	1.239231486774818869e+00	1.096546628081803254e+00	1.256494653613288603e+00	1.240971774318609500e+00	1.207799530297104740e+00	1.315999328794242640e+00	1.315999329475924240e+00	1.275074139536022111e+00	1.256738235824831129e+00	1.256941196161313945e+00	1.256941196522625148e+00	1.249310411512816410e+00	1.228592140591329596e+00	1.228592743444709035e+00	1.228520914178355072e+00	1.228926191554491787e+00	1.229167287769430850e+00	1.227790750504548223e+00	1.219109943946910857e+00	1.219854790292974167e+00	1.219607192621390501e+00	1.296830221967542940e+00	1.297837469462602922e+00	1.296787176734990554e+00	1.297222451125166875e+00	1.291399937603610715e+00	1.291400001868075353e+00	1.288526794557907085e+00	1.289557504654160303e+00	1.283499397962228228e+00	1.283389108750331964e+00	1.280017579247282766e+00	1.272375033405983347e+00	1.285150883011221712e+00	1.286664177223035388e+00	1.286571418911838460e+00	1.285688026796603767e+00	1.285138313572993685e+00	1.284175345942701219e+00	1.283125754912305405e+00	1.283212555280113909e+00	1.282050408726112423e+00	1.268289723241038169e+00	1.265739449258332927e+00	1.262145292239228223e+00
1.729502293508775423e+01	1.156688997585798351e+00	1.240216816971928537e+00	1.327621164678506105e+00	1.414150953063648242e+00	1.200694976391528002e+00	1.103377290926522036e+00	1.216074030061776279e+00	1.195598303335724255e+00	1.162625981030738220e+00	1.278960085458509477e+00	1.278960085991570406e+00	1.231358437309501008e+00	1.219773055770478898e+00	1.220346141132934381e+00	1.220346141431038811e+00	1.212371203681865461e+00	1.189809624918689357e+00	1.189810199237292032e+00	1.189680530960981475e+00	1.190175352427728317e+00	1.190494059781117775e+00	1.189374298794583673e+00	1.180292238547256067e+00	1.180953478647087440e+00	1.180870356867107951e+00	1.251608363940845958e+00	1.252844693312964663e+00	1.251787364247130441e+00	1.252216710383428522e+00	1.246384950979057438e+00	1.246385058861759543e+00	1.244032442497529090e+00	1.245044518244106335e+00	1.239121827758441707e+00	1.239122610515964729e+00	1.236051360808275046e+00	1.229560704644910851e+00	1.241449984390728511e+00	1.243161322183118589e+00	1.243071355837851888e+00	1.242222828511438726e+00	1.241649959376709411e+00	1.240853234694659468e+00	1.239898362129717047e+00	1.239987435924763792e+00	1.238858029015295958e+00	1.225179250510089579e+00	1.222727572640923022e+00	1.219294313040117039e+00
1.741596715141703910e+01	1.122052156627444175e+00	1.295118438898537505e+00	1.291859692348489519e+00	1.417433969945674166e+00	1.166365832312872275e+00	1.118384957957262005e+00	1.178594311312405551e+00	1.153597511989294278e+00	1.121684060852791154e+00	1.244592867870921271e+00	1.244592868241118477e+00	1.190435831866021976e+00	1.185894703557710983e+00	1.186821030632787322e+00	1.186821030861022752e+00	1.178548228762493988e+00	1.154777743149430380e+00	1.154778273836416291e+00	1.154525332416351358e+00	1.155074316146002200e+00	1.155458840171461832e+00	1.154594828606351875e+00	1.145265395291637400e+00	1.145815281790808271e+00	1.145892644365371638e+00	1.208470609818748542e+00	1.209914781823749674e+00	1.208872271225416961e+00	1.209285935357665043e+00	1.203567423786464197e+00	1.203567573376581157e+00	1.201819271424443336e+00	1.202792632465817357e+00	1.197121036639119840e+00	1.197231565025522526e+00	1.194531727298711932e+00	1.189346391280007076e+00	1.200089053509977965e+00	1.201962256805065854e+00	1.201877773492530554e+00	1.201082531082405591e+00	1.200500440758716314e+00	1.199886365410381295e+00	1.199045370486261364e+00	1.199134984304727869e+00	1.198067055480393606e+00	1.184770961549055590e+00	1.182472276675409217e+00	1.179273208545796869e+00
1.753691136774632753e+01	1.092845424838861934e+00	1.350768589936168329e+00	1.257517480873934002e+00	1.423275049097335376e+00	1.137195161756234363e+00	1.141044616600686457e+00	1.144969868715062233e+00	1.116086914216259274e+00	1.086190268812901261e+00	1.213493163890862592e+00	1.213493164086541620e+00	1.153227046543029433e+00	1.155861149787717812e+00	1.157109049305175441e+00	1.157109049457908378e+00	1.148639612635912854e+00	1.124455349600323784e+00	1.124455820989232802e+00	1.123997606346259115e+00	1.124563979694416682e+00	1.124999392332246551e+00	1.124384855206563394e+00	1.114995957416899941e+00	1.115396626248023271e+00	1.115625495241273413e+00	1.168367546201804608e+00	1.169988333299451400e+00	1.168985632191450241e+00	1.169373298428260100e+00	1.163905349216441287e+00	1.163905537151584069e+00	1.162839401051491306e+00	1.163751880240014636e+00	1.158459714539107788e+00	1.158674325450856468e+00	1.156417378905115534e+00	1.152672991840272276e+00	1.162001326421649106e+00	1.163991122473885254e+00	1.163915062007458090e+00	1.163192719320903512e+00	1.162617235472324762e+00	1.162199992945159410e+00	1.161491907203460627e+00	1.161580082303971251e+00	1.160604599955585403e+00	1.148023985934133684e+00	1.145936445260952841e+00	1.143049081181137794e+00
1.765785558407561240e+01	1.070028235350986012e+00	1.406238062897893215e+00	1.225227055947736288e+00	1.431559060137116646e+00	1.114074642411685634e+00	1.170599234484411610e+00	1.116127647721394833e+00	1.084205496286090975e+00	1.057344183550805949e+00	1.186237270863840676e+00	1.186237270877023908e+00	1.120692536089600733e+00	1.130422573628785177e+00	1.131945133888029531e+00	1.131945133961159700e+00	1.123431926732692432e+00	1.099765761649612594e+00	1.099766158326975773e+00	1.099005463476276034e+00	1.099555443493301699e+00	1.100023789504614991e+00	1.099646965383227037e+00	1.090415676332018524e+00	1.090621026849041275e+00	1.090987012908070319e+00	1.132311984484029255e+00	1.134066763192730365e+00	1.133131381485651401e+00	1.133482359561198916e+00	1.128413938595813182e+00	1.128414159854552734e+00	1.128095037701577041e+00	1.128922978060423743e+00	1.124147310202957106e+00	1.124455764024403059e+00	1.122709732490025925e+00	1.120514386599741119e+00	1.128165923369364831e+00	1.130217748714994475e+00	1.130153133209310212e+00	1.129523747268198708e+00	1.128972217034435177e+00	1.128762383895445254e+00	1.128205186923981529e+00	1.128289722299994136e+00	1.127438334335150172e+00	1.115928937179592850e+00	1.114112100554435436e+00	1.111615381861110530e+00
1.777879980040489727e+01	1.054419571212649176e+00	1.460747724947461856e+00	1.195653008142920637e+00	1.442130468890375106e+00	1.097771809297389378e+00	1.206131841435949870e+00	1.092953788246579627e+00	1.059040788195477978e+00	1.036234241985108939e+00	1.163362469405189614e+00	1.163362469232649854e+00	1.093782527177256547e+00	1.110277450815694511e+00	1.112013512171873497e+00	1.112013512163355422e+00	1.103652907707491027e+00	1.081531989699260787e+00	1.081532297531558218e+00	1.080359620476419202e+00	1.080867685382383314e+00	1.081348447058459783e+00	1.081191956729026460e+00	1.072354984650820464e+00	1.072313599320670496e+00	1.072796878559719058e+00	1.101337001514514524e+00	1.103171103564123179e+00	1.102331999239622551e+00	1.102635569509630820e+00	1.098121647024503655e+00	1.098121894809172661e+00	1.098593505000438508e+00	1.099312764413155730e+00	1.095192995501493183e+00	1.095580707458013725e+00	1.094405150139716287e+00	1.093827986168852684e+00	1.099562678422665973e+00	1.101613455105494133e+00	1.101563175430313235e+00	1.101046179810969639e+00	1.100536850307970438e+00	1.100539878445766284e+00	1.100149233371739532e+00	1.100227762828040134e+00	1.099530872786275371e+00	1.089456114917926266e+00	1.087967563820478212e+00	1.085937693409750660e+00
1.789974401673418214e+01	1.046617960777436185e+00	1.513651951515502025e+00	1.169470347989882475e+00	1.454798007211181687e+00	1.088863475736658648e+00	1.246639168166609579e+00	1.076229003115551031e+00	1.041538285800594599e+00	1.023729928069648576e+00	1.145345747997123853e+00	1.145345747641277834e+00	1.073371338633730687e+00	1.096022214434702491e+00	1.097899024130816859e+00	1.097899024041103289e+00	1.089918134137762840e+00	1.070406605992632265e+00	1.070406813239197286e+00	1.068704649252864680e+00	1.069159271206124862e+00	1.069630227847049975e+00	1.069671201644366132e+00	1.061470900547311302e+00	1.061129605686712996e+00	1.061705464870038140e+00	1.076435978593228926e+00	1.078283295446689882e+00	1.077569307491502926e+00	1.077815244276550732e+00	1.074008456102000686e+00	1.074008721877042438e+00	1.075285562343000212e+00	1.075872941186210019e+00	1.072541973825446915e+00	1.072990754824574511e+00	1.072430988789518924e+00	1.073490604787585845e+00	1.077111062561843635e+00	1.079091233429774643e+00	1.079057808343001579e+00	1.078670672380572793e+00	1.078221797037255403e+00	1.078436553958041610e+00	1.078224308659153419e+00	1.078294400040534118e+00	1.077778968787330927e+00	1.069488658675081805e+00	1.068379771475037154e+00	1.066884841448373589e+00
1.802068823306346701e+01	1.046935070730733219e+00	1.564420420006722878e+00	1.147335313566358650e+00	1.469340138889443814e+00	1.087678904283057024e+00	1.291096007759998887e+00	1.066560372752658026e+00	1.032405418929902341e+00	1.020379966688325313e+00	1.132580264349226429e+00	1.132580263818686372e+00	1.060182438724701193e+00	1.088100900870256238e+00	1.090038347256191864e+00	1.090038347088515325e+00	1.082678479587485310e+00	1.066807507766902807e+00	1.066807606095006467e+00	1.064455541150990836e+00	1.064864749217957263e+00	1.065303175980014228e+00	1.065513786741980384e+00	1.058181190152089446e+00	1.057488659650426932e+00	1.058128684523006680e+00	1.058487684852623012e+00	1.060272906063714604e+00	1.059710766063785448e+00	1.059890012075146437e+00	1.056930083992949854e+00	1.056930357736444392e+00	1.058991136259747501e+00	1.059426123266665520e+00	1.056999842393228306e+00	1.057489123023088506e+00	1.057570536492158597e+00	1.060225617287979150e+00	1.061597710261201755e+00	1.063434622252424910e+00	1.063419960616224458e+00	1.063176709174655343e+00	1.062805419100697479e+00	1.063223074233074383e+00	1.063195752811744166e+00	1.063255047137761311e+00	1.062942337567057471e+00	1.056747223678810910e+00	1.056058641737995574e+00	1.055152698627907393e+00
1.814163244939275188e+01	1.055358292755101068e+00	1.612620441103752356e+00	1.129849759947792798e+00	1.485510967562838180e+00	1.094264803340399439e+00	1.338504536443086756e+00	1.064321004187420483e+00	1.032028960589183697e+00	1.026341016623192548e+00	1.125349916986664978e+00	1.125349916296313868e+00	1.054715734854690723e+00	1.086763030965158361e+00	1.088679020882096671e+00	1.088679020642506767e+00	1.082177107856548970e+00	1.070872622161562315e+00	1.070872607360107143e+00	1.067752307766662412e+00	1.068148386412095530e+00	1.068532432815680444e+00	1.068880904687352196e+00	1.062618440504228934e+00	1.061528166449929866e+00	1.062201992534509642e+00	1.048175285094045561e+00	1.049817845447128306e+00	1.049430001203517815e+00	1.049535403055199323e+00	1.047537664950420444e+00	1.047537935640918683e+00	1.050322172775926433e+00	1.050588762511396546e+00	1.049155375190781614e+00	1.049663799104110451e+00	1.050387424495144106e+00	1.054532326271947484e+00	1.053602291889624176e+00	1.055224681443110324e+00	1.055229886400713246e+00	1.055139715377131582e+00	1.054860784584418232e+00	1.055464363639410319e+00	1.055621961833216105e+00	1.055668336426363929e+00	1.055571937430628937e+00	1.051717921385891152e+00	1.051475515940036853e+00	1.051193129891839773e+00
1.826257666572203675e+01	1.071552439547555746e+00	1.657900910329972222e+00	1.117522019427987345e+00	1.503046253891539674e+00	1.108380484693475276e+00	1.387927463001090045e+00	1.069610086062875887e+00	1.040426170357080071e+00	1.041356995616169456e+00	1.123805291968798858e+00	1.123805291139313711e+00	1.057191575047123466e+00	1.092037807409008909e+00	1.093854042870320509e+00	1.093854042567425022e+00	1.088424486356045717e+00	1.082444125490909403e+00	1.082443997729161556e+00	1.078443126517421913e+00	1.078885898733218163e+00	1.079195915989201282e+00	1.079647948209230046e+00	1.074614970797117097e+00	1.073087050031143352e+00	1.073764431532967523e+00	1.045913543947117219e+00	1.047332896495600130e+00	1.047135522176550371e+00	1.047162484833895624e+00	1.046207543497314152e+00	1.046207799797202131e+00	1.049616886253563752e+00	1.049705117734780480e+00	1.049316437736336871e+00	1.049823610861481349e+00	1.051164113723962679e+00	1.056631498112368561e+00	1.053435509598542819e+00	1.054778462413328288e+00	1.054803716682727099e+00	1.054869990420104653e+00	1.054694700994068590e+00	1.055459549717245649e+00	1.055794951455755193e+00	1.055826679146133262e+00	1.055951194724771058e+00	1.054598194386954457e+00	1.054810419731816662e+00	1.055162966143051495e+00
1.838352088205132162e+01	1.094899873987388306e+00	1.699978296507309139e+00	1.110728867579564350e+00	1.521669261389995143e+00	1.129524419285563352e+00	1.438506919690165420e+00	1.082242740022719252e+00	1.057243257455413810e+00	1.064795326002219600e+00	1.127946391364454515e+00	1.127946390421302070e+00	1.067524479942578708e+00	1.103730005372443701e+00	1.105377282238281245e+00	1.105377281882731211e+00	1.101196810062917031e+00	1.101086096182596341e+00	1.101085859770059017e+00	1.096100220509667711e+00	1.096678686068647046e+00	1.096898273887060293e+00	1.097418689730665475e+00	1.093722391723760845e+00	1.091723894999630406e+00	1.092376752068552781e+00	1.051800414954925156e+00	1.052921794654926080e+00	1.052923404141564934e+00	1.052870312101751971e+00	1.052997119935912718e+00	1.052997350966596413e+00	1.056900384224653378e+00	1.056807252692582244e+00	1.057473907516858880e+00	1.057962014193321254e+00	1.059868796151719028e+00	1.066439773238875510e+00	1.061103228546260491e+00	1.062112726720733313e+00	1.062157285593428480e+00	1.062377158896432361e+00	1.062312492768887839e+00	1.063207690347284462e+00	1.063706907556985160e+00	1.063722779907276372e+00	1.064063488093127008e+00	1.065273548419743976e+00	1.065930826162750478e+00	1.066905390249895280e+00
1.850446509838060649e+01	1.124568455235693154e+00	1.738624711114483468e+00	1.109684302140877765e+00	1.541096220630183034e+00	1.156985808741736621e+00	1.489472380427000253e+00	1.101772191555166813e+00	1.081801671235266937e+00	1.095729304096652923e+00	1.137617035088538842e+00	1.137617034060575349e+00	1.085333100016500296e+00	1.121438319264717709e+00	1.122860576872716232e+00	1.122860576476509831e+00	1.120058123516265880e+00	1.126131187373515807e+00	1.126130850101121794e+00	1.120064556448707727e+00	1.120897024970101130e+00	1.121013646963467725e+00	1.121568014011962822e+00	1.119260847928254643e+00	1.116764927110694527e+00	1.117369051868959851e+00	1.065605319508397208e+00	1.066364937257515910e+00	1.066565907147684733e+00	1.066434209208934059e+00	1.067638098606875863e+00	1.067638294672307087e+00	1.071881771110664516e+00	1.071611301420637652e+00	1.073302956603880087e+00	1.073757950913108550e+00	1.076159271001773554e+00	1.083579459844678849e+00	1.076305783090776735e+00	1.076941975631902526e+00	1.077004270233135497e+00	1.077369035254270413e+00	1.077417357800447784e+00	1.078407866400625581e+00	1.079051096542456012e+00	1.079050486413700494e+00	1.079594060459372562e+00	1.083331164456945883e+00	1.084407434943216453e+00	1.085968577389240686e+00
1.862540931470989136e+01	1.159591913674741903e+00	1.773657914249277656e+00	1.114420589853799548e+00	1.561041277408451222e+00	1.189909813388653870e+00	1.540141068282224301e+00	1.127538815121654769e+00	1.113179377159695616e+00	1.133044154390130398e+00	1.152513014010676295e+00	1.152513012928527258e+00	1.109983565496754698e+00	1.144592052443269337e+00	1.145748708826399564e+00	1.145748708402137161e+00	1.144401198388381946e+00	1.156745455779218723e+00	1.156745028007787335e+00	1.149508995297632286e+00	1.150742118754622290e+00	1.150747254389632213e+00	1.151303249951661334e+00	1.150386348999495878e+00	1.147370535277922210e+00	1.147906757204069539e+00	1.086797273262409380e+00	1.087146023827276542e+00	1.087539097433895208e+00	1.087333044441945118e+00	1.089568985501826015e+00	1.089569138628439404e+00	1.093988584950302601e+00	1.093551078013726752e+00	1.096201433095788325e+00	1.096613605448000461e+00	1.099422829814793667e+00	1.107421200547162421e+00	1.098472661219706881e+00	1.098711325706646091e+00	1.098789152302078964e+00	1.099285222968329201e+00	1.099444498582538010e+00	1.100493642314130716e+00	1.101256923175963021e+00	1.101239778550790582e+00	1.101965900177936497e+00	1.108106858801559902e+00	1.109562872844050752e+00	1.111656741372086810e+00
1.874635353103917623e+01	1.198947390172894423e+00	1.804933034239706524e+00	1.124785197547362836e+00	1.581220861478652484e+00	1.227364294480318252e+00	1.589913852989744525e+00	1.158734887208572761e+00	1.150306950553287022e+00	1.175542772227015309e+00	1.172202622874390920e+00	1.172202621768838604e+00	1.140655345227802542e+00	1.172498694032145128e+00	1.173365185524875232e+00	1.173365185085052165e+00	1.173498844864734103e+00	1.191998289046389825e+00	1.191997782728667632e+00	1.183507139138039177e+00	1.185314327633798515e+00	1.185203235408647693e+00	1.185731626009738138e+00	1.186162538207924833e+00	1.182606789824153681e+00	1.183061557201210423e+00	1.114605429289229344e+00	1.114510648884467381e+00	1.115082237229557904e+00	1.114808355173593668e+00	1.117998330737468349e+00	1.117998434956187559e+00	1.122429775904979943e+00	1.121840447983664113e+00	1.125355566957880971e+00	1.125719443600210923e+00	1.128842094579851629e+00	1.137149086187994484e+00	1.126823841512608393e+00	1.126655998987543095e+00	1.126746751914310174e+00	1.127357049139604994e+00	1.127621495846663047e+00	1.128693316117723944e+00	1.129550429271697354e+00	1.129517208521409577e+00	1.130400706134187416e+00	1.138753875546338445e+00	1.140541429307530441e+00	1.143101201981097326e+00
1.886729774736846110e+01	1.241619718484699542e+00	1.832335761193857770e+00	1.140454209346923209e+00	1.601357471477606209e+00	1.268398662409898847e+00	1.638268948090790822e+00	1.194472343846294971e+00	1.192059153607998523e+00	1.222033812971045075e+00	1.196155617234126334e+00	1.196155616134684241e+00	1.176415206797040369e+00	1.204394075629052763e+00	1.204960851692022494e+00	1.204960851248464859e+00	1.206556752553969103e+00	1.230926374667322021e+00	1.230925802453854523e+00	1.221096861794218169e+00	1.223676480300556868e+00	1.223447705756279813e+00	1.223922920467949149e+00	1.225625567464566634e+00	1.221510545527808134e+00	1.221876005370307272e+00	1.148097369591984496e+00	1.147542712821177702e+00	1.148274646206280503e+00	1.147941078938220061e+00	1.151983655434827281e+00	1.151983706804794449e+00	1.156272630110446453e+00	1.155549971320237956e+00	1.159817958227149948e+00	1.160131650696961669e+00	1.163471982970238905e+00	1.171834185714506260e+00	1.160443866652969502e+00	1.159873944707393356e+00	1.159974847342669202e+00	1.160680295187345390e+00	1.161041300543613985e+00	1.162102438041863195e+00	1.163026713344206931e+00	1.162978284163181275e+00	1.163991372386809831e+00	1.174318774280108890e+00	1.176385032825466137e+00	1.179336593641410857e+00
1.898824196369774597e+01	1.286647700879878675e+00	1.855776790537080778e+00	1.160959594704543019e+00	1.621182914998782643e+00	1.312089710371841189e+00	1.684755011009535952e+00	1.233843122098817524e+00	1.237329112299519362e+00	1.271394292200330511e+00	1.223775626258391869e+00	1.223775625192216054e+00	1.216286383576004049e+00	1.239488201250400046e+00	1.239758624737768100e+00	1.239758624301235290e+00	1.242760758115830200e+00	1.272584969668156152e+00	1.272584344184927829e+00	1.261331639281630501e+00	1.264905213441536613e+00	1.264559981989088033e+00	1.264960342562243767e+00	1.267835368601277102e+00	1.263141234152091785e+00	1.263414955632628400e+00	1.186259152135968886e+00	1.185243043103297422e+00	1.186114405447554754e+00	1.185730258718267871e+00	1.190510386204404414e+00	1.190510382635529885e+00	1.194518836225699099e+00	1.193682998683450736e+00	1.198583201146493193e+00	1.198847426425680984e+00	1.202313679049834105e+00	1.210503758471016322e+00	1.198354755227432733e+00	1.197397911199476361e+00	1.197506209502358532e+00	1.198287096400290519e+00	1.198734203094815820e+00	1.199755138391774389e+00	1.200720913973559068e+00	1.200658440553803663e+00	1.201772714363360528e+00	1.213811527933280843e+00	1.216102783743031379e+00	1.219369783198656521e+00
1.910918618002703084e+01	1.333153034750071519e+00	1.875187323312440979e+00	1.185725364992267661e+00	1.640441069577366573e+00	1.357573289075642897e+00	1.728984606303294758e+00	1.275965895342478618e+00	1.285079978331846728e+00	1.322606713488851948e+00	1.254431528599651013e+00	1.254431527590811779e+00	1.259304684576249667e+00	1.277002460677868934e+00	1.276990116874979764e+00	1.276990116454942203e+00	1.281314391704337474e+00	1.316084191477912890e+00	1.316083524803969507e+00	1.303317187127674748e+00	1.308127675354685326e+00	1.307669281120065641e+00	1.307976990876257961e+00	1.311911250887855429e+00	1.306617074829472536e+00	1.306801565271659138e+00	1.228064836123078596e+00	1.226598087399303427e+00	1.227586854010074724e+00	1.227161631910076434e+00	1.232559231183682158e+00	1.232559172139567893e+00	1.236168973181473341e+00	1.235240402559701911e+00	1.240650952049564770e+00	1.240867970837541856e+00	1.244375969442221175e+00	1.252197823315509995e+00	1.239577769629818693e+00	1.238256971961435804e+00	1.238370071448542831e+00	1.239207128233682953e+00	1.239728939478851988e+00	1.240684597592159655e+00	1.241668227722115381e+00	1.241593065268731255e+00	1.242781047667673056e+00	1.256261783161007894e+00	1.258726304208815705e+00	1.262234146020477343e+00
1.923013039635631571e+01	1.380354817007054757e+00	1.890515465526497074e+00	1.214106828396728677e+00	1.658890241873412608e+00	1.404063353209135556e+00	1.770628438706663310e+00	1.320017263092054804e+00	1.334374950705177865e+00	1.374775192277606140e+00	1.287484677393659460e+00	1.287484676462784305e+00	1.304558437640393365e+00	1.316196639694373838e+00	1.315922498416376207e+00	1.315922498020928977e+00	1.321465431492405918e+00	1.360611302081162766e+00	1.360610605412954532e+00	1.346234186623089357e+00	1.352544251155118449e+00	1.351977511725897863e+00	1.352178506489356113e+00	1.357053051614186989e+00	1.351136769629318835e+00	1.351238901459210329e+00	1.272529070759301106e+00	1.270632200825488001e+00	1.271716530044881610e+00	1.271259704020089254e+00	1.277156313061124759e+00	1.277156199218923316e+00	1.280270274844436340e+00	1.279268682964409765e+00	1.285071894842064300e+00	1.285244577812839184e+00	1.288719780898840206e+00	1.296009771013706402e+00	1.283179282766060636e+00	1.281522590062035061e+00	1.281638132557775034e+00	1.282513279685211671e+00	1.283098198795459277e+00	1.283968035126587859e+00	1.284948455386644373e+00	1.284862062311812547e+00	1.286098248894897322e+00	1.300758426152782254e+00	1.303348327385364547e+00	1.307026969505707070e+00
1.935107461268560058e+01	1.427572745506749063e+00	1.901723408348878763e+00	1.245427816584241176e+00	1.676305201091076391e+00	1.450861159999953021e+00	1.809410333852239816e+00	1.365248647013431293e+00	1.384389782654739554e+00	1.427126516329191963e+00	1.322310449540545108e+00	1.322310448704748786e+00	1.351213061307650731e+00	1.356386196151326828e+00	1.355875951960636705e+00	1.355875951596518636e+00	1.362522268617058385e+00	1.405441658543785444e+00	1.405440942012113226e+00	1.389349650194112495e+00	1.397439793047157375e+00	1.396770602453548671e+00	1.396854346615741704e+00	1.402550731565158859e+00	1.395989480490492873e+00	1.396019906467687033e+00	1.318741633438542227e+00	1.316442254213600505e+00	1.317601397117935003e+00	1.317122107087348670e+00	1.323405462454111170e+00	1.323405295377010571e+00	1.325947266659314394e+00	1.324890950487201291e+00	1.330976660639154208e+00	1.331107818761217310e+00	1.334486132856652407e+00	1.341111567839021745e+00	1.328300392657125961e+00	1.326338672777291228e+00	1.326454560131737459e+00	1.327351349016189896e+00	1.327988126456841611e+00	1.328755854314533469e+00	1.329714784289772300e+00	1.329618654429545188e+00	1.330880100267740174e+00	1.346473428757696933e+00	1.349145683631230330e+00	1.352931364100946610e+00
1.947201882901488545e+01	1.474223715277302560e+00	1.908785281011541990e+00	1.279012344766717213e+00	1.692478951803273901e+00	1.497357568622493362e+00	1.845102689757253778e+00	1.410992035153174839e+00	1.434412906730477832e+00	1.479001788793137262e+00	1.358313898014604337e+00	1.358313897287635852e+00	1.398523159963660945e+00	1.396951442239137142e+00	1.396233225956692081e+00	1.396233225629382346e+00	1.403861984441317823e+00	1.449941455816236457e+00	1.449940728416499347e+00	1.432020000104023083e+00	1.442186411492471176e+00	1.441421397175331354e+00	1.441380681133533681e+00	1.447785699204130916e+00	1.440556337888164506e+00	1.440528935975260882e+00	1.365886205148653554e+00	1.363216687182285725e+00	1.364431551872083093e+00	1.363938415973759533e+00	1.370505213643918641e+00	1.370504995498239786e+00	1.372417759482676303e+00	1.371323218161424329e+00	1.377590446484401321e+00	1.377682477929799143e+00	1.380910227814826641e+00	1.386766235806924819e+00	1.374172612893577838e+00	1.371937779899290444e+00	1.372052157575221809e+00	1.372955967983704451e+00	1.373634068809252984e+00	1.374287181435961180e+00	1.375209071533904703e+00	1.375104683581084508e+00	1.376371229473762892e+00	1.392672959218034245e+00	1.395389750559169029e+00	1.399225847409494516e+00
1.959296304534417033e+01	1.519814700732248891e+00	1.911685634276698575e+00	1.314208983969592737e+00	1.707224294224726435e+00	1.543030911122408089e+00	1.877522056097221226e+00	1.456658428485171797e+00	1.483837989291419079e+00	1.529843285677523923e+00	1.394940107384270433e+00	1.394940106776791922e+00	1.445835611898277362e+00	1.437340670709874368e+00	1.436443214500959797e+00	1.436443214214802033e+00	1.444932348760322949e+00	1.493565094417029560e+00	1.493564364017371249e+00	1.473688697656095448e+00	1.486240678454139541e+00	1.485386952862508103e+00	1.485217723751719010e+00	1.492226803198379859e+00	1.484306437483317698e+00	1.484237801854600747e+00	1.413247121779401816e+00	1.410242622022265246e+00	1.411496061216413134e+00	1.410997063204760593e+00	1.417754293438479696e+00	1.417754026768032194e+00	1.418997819727227494e+00	1.417879600813219509e+00	1.424237038528965327e+00	1.424291869932903687e+00	1.427325264264173610e+00	1.432330967816528133e+00	1.420123016256556348e+00	1.417646757801561241e+00	1.417757973008737515e+00	1.418656037332931108e+00	1.419365860735174900e+00	1.419895068415307549e+00	1.420766894028672178e+00	1.420655673277227304e+00	1.421909920497933300e+00	1.438719278881938068e+00	1.441447898967300301e+00	1.445285148778107986e+00
1.971390726167345520e+01	1.563932784871300719e+00	1.910418500234287276e+00	1.350407754063160048e+00	1.720375199893406482e+00	1.587442115108542495e+00	1.906524567218693011e+00	1.501732545911652394e+00	1.532152791656150148e+00	1.579179980966310515e+00	1.431680220585549002e+00	1.431680220105485901e+00	1.492586752735328259e+00	1.477069137888764594e+00	1.476020404041612721e+00	1.476020403799959579e+00	1.485249759177100115e+00	1.535849396445899462e+00	1.535848669845481629e+00	1.513880689034206029e+00	1.529137541135253020e+00	1.528202532276881964e+00	1.527903771838833302e+00	1.535423295036448810e+00	1.526789677232696985e+00	1.526698657850390717e+00	1.460207926847684634e+00	1.456904791304878710e+00	1.458181687019546757e+00	1.457684112623148120e+00	1.464549369957585334e+00	1.464549057515347030e+00	1.465099298404110018e+00	1.463970004945468917e+00	1.470335795589458483e+00	1.470355040799963708e+00	1.473159380804695884e+00	1.477254007587813112e+00	1.465572176402532234e+00	1.462885094516657380e+00	1.462991642953726856e+00	1.463872960675605350e+00	1.464605946161777306e+00	1.465004610549863084e+00	1.465815598676352582e+00	1.465698886333089757e+00	1.466926017517241165e+00	1.484066619637057993e+00	1.486779101090801358e+00	1.490575375647666290e+00
1.983485147800274007e+01	1.606235272266629988e+00	1.904987008403171700e+00	1.387050341327560776e+00	1.731788010742729700e+00	1.630227880298078746e+00	1.932001073108335021e+00	1.545766333238696610e+00	1.578927073996472252e+00	1.626614020497631152e+00	1.468074145809362463e+00	1.468074145462341829e+00	1.538295990405799119e+00	1.515715425636186442e+00	1.514541676368896361e+00	1.514541676174228302e+00	1.524394728295095147e+00	1.576406240362624889e+00	1.576405523380311813e+00	1.552195304245136187e+00	1.570482623708665093e+00	1.569473968126203101e+00	1.569047619888690681e+00	1.576996401813267612e+00	1.567628142594782670e+00	1.567535429382724832e+00	1.506244940972897073e+00	1.502679461264693428e+00	1.503966671902773777e+00	1.503477072159297601e+00	1.510378180409678750e+00	1.510377825039999511e+00	1.510222896231046441e+00	1.509093296650225069e+00	1.515394485386069023e+00	1.515379716899652118e+00	1.517928498325320508e+00	1.521067806059001493e+00	1.510027699605787976e+00	1.507158777628364366e+00	1.507259251061405791e+00	1.508114442694663104e+00	1.508863090852054611e+00	1.509126704535139307e+00	1.509868055602268333e+00	1.509747082345985314e+00	1.510934604275137483e+00	1.528253566268485297e+00	1.530926182742234021e+00	1.534645985604408125e+00
1.995579569433202494e+01	1.646439854373882516e+00	1.895403550801010084e+00	1.423634935332047657e+00	1.741342452345438607e+00	1.671091962541548126e+00	1.953871931733224709e+00	1.588372620680451153e+00	1.623801168105829307e+00	1.671809316649681465e+00	1.503710803835475840e+00	1.503710803625065262e+00	1.582557407837456687e+00	1.552916255267395407e+00	1.551641530651307388e+00	1.551641530505316169e+00	1.562006076626774043e+00	1.614914620890161689e+00	1.614913918470708198e+00	1.588298692778035592e+00	1.609944045504746679e+00	1.608869529028235767e+00	1.608320470159405158e+00	1.616630587713739242e+00	1.606507186152698274e+00	1.606434931596844695e+00	1.550918239513269903e+00	1.547125732692338662e+00	1.548411955077127145e+00	1.547936122222304478e+00	1.554810336843031049e+00	1.554809941404737161e+00	1.553948980768307120e+00	1.552828176685509209e+00	1.559000083183007979e+00	1.558953112643015615e+00	1.561227092064742861e+00	1.563380285720542773e+00	1.553075449449506928e+00	1.550051769892896836e+00	1.550144814432866891e+00	1.550965949796772492e+00	1.551723775743623523e+00	1.551849509256492121e+00	1.552514155578356814e+00	1.552390017975488590e+00	1.553527478072535439e+00	1.570893770289766067e+00	1.573506502734381307e+00	1.577120309949455734e+00
2.007673991066130981e+01	1.684315480841528156e+00	1.881690503247865687e+00	1.459717083526030246e+00	1.748942439803445215e+00	1.709794297643211447e+00	1.972081552607604982e+00	1.629219372420311895e+00	1.666475940620562923e+00	1.714482512039108064e+00	1.538226558877277883e+00	1.538226558805348976e+00	1.625030329762624959e+00	1.588360461236768773e+00	1.587006418784855821e+00	1.587006418688638121e+00	1.597774612667922201e+00	1.651112710444926579e+00	1.651112026774661956e+00	1.621916447063128874e+00	1.647244454114175749e+00	1.646111988504253665e+00	1.645448037774959404e+00	1.654065154800267834e+00	1.643166907178689184e+00	1.643138380531569798e+00	1.593861654968420360e+00	1.589875836478526594e+00	1.591151422733797949e+00	1.590694370886510889e+00	1.597487352576998365e+00	1.597486919897395552e+00	1.595927667526357396e+00	1.594823287273629209e+00	1.600808938775470258e+00	1.600732030357106206e+00	1.602718276045174806e+00	1.603865456567037606e+00	1.594369935241001457e+00	1.591216593812089686e+00	1.591300886111592261e+00	1.592081309775514431e+00	1.592842738868665453e+00	1.592829060282432430e+00	1.593411484028310454e+00	1.593285124383739149e+00	1.594363831357898054e+00	1.611666233704109441e+00	1.614202260435996905e+00	1.617685795424188111e+00
2.019768412699059468e+01	1.719674164575780484e+00	1.863881520854890894e+00	1.494907827107048170e+00	1.754516648738244422e+00	1.746138062633378674e+00	1.986592928690458892e+00	1.668024521784163827e+00	1.706704259318874817e+00	1.754395967183550731e+00	1.571302290075054842e+00	1.571302290142130964e+00	1.665429501487427855e+00	1.621782611307558852e+00	1.620368648673435885e+00	1.620368648627602326e+00	1.631436813644181250e+00	1.684790205155223042e+00	1.684789543781985088e+00	1.652826749239431736e+00	1.682153659676603574e+00	1.680971285859802045e+00	1.680203236395959365e+00	1.689086529444835172e+00	1.677394412291524528e+00	1.677433677923045874e+00	1.634772800112216373e+00	1.630625421403583575e+00	1.631882179513985953e+00	1.631448127626198730e+00	1.638112828349939543e+00	1.638112361200618761e+00	1.635869108064291755e+00	1.634787504429795701e+00	1.640537162465665944e+00	1.640433147333633324e+00	1.642124073136529860e+00	1.642254174328299454e+00	1.633624822385274733e+00	1.630365002612520264e+00	1.630439248274369701e+00	1.631173416053243175e+00	1.631933627125674802e+00	1.631779989607966330e+00	1.632276107364201811e+00	1.632148299290130611e+00	1.633161061917421053e+00	1.650305948373496090e+00	1.652751187218336693e+00	1.656084689554601974e+00
2.031862834331987955e+01	1.752363951614824833e+00	1.842023445208964105e+00	1.528870149858887917e+00	1.758018824617322284e+00	1.779955689580031475e+00	1.997382535025161943e+00	1.704551239626304504e+00	1.744283741722878922e+00	1.791352192403373733e+00	1.602659543879472626e+00	1.602659544085180521e+00	1.703515380475943308e+00	1.652956657270142404e+00	1.651500197589904184e+00	1.651500197594635733e+00	1.662768845384513527e+00	1.715781067585893549e+00	1.715780431538843853e+00	1.680854158110881347e+00	1.714482042205242696e+00	1.713257952697148756e+00	1.712399615634278671e+00	1.721521375674278875e+00	1.709017012074646624e+00	1.709148623296937952e+00	1.673403662778491174e+00	1.669124382560636111e+00	1.670355379894447934e+00	1.669947738126767778e+00	1.676443300281013071e+00	1.676442801367958868e+00	1.673534505276800477e+00	1.672480944615291509e+00	1.677951681808819373e+00	1.677823988445920733e+00	1.679216371321614165e+00	1.678325503657470685e+00	1.670604129552505146e+00	1.667259314440606266e+00	1.667322269603115137e+00	1.668005603663040848e+00	1.668760326087816104e+00	1.668466914588971006e+00	1.668874022161141557e+00	1.668745365279524773e+00	1.669686252722616837e+00	1.686595338438463765e+00	1.688938047659169550e+00	1.692105570290826533e+00
2.043957255964916442e+01	1.782262870456880810e+00	1.816178873670261318e+00	1.561314517292080595e+00	1.759427810788891655e+00	1.811095647497166450e+00	2.004436047186658243e+00	1.738603443830339934e+00	1.779050424332553781e+00	1.825189154183630480e+00	1.632055750955424323e+00	1.632055751298434387e+00	1.739084974948637008e+00	1.681689948474078156e+00	1.680206740763147133e+00	1.680206740818280364e+00	1.691581141942726241e+00	1.743956707637323245e+00	1.743956099541858373e+00	1.705864011068826791e+00	1.744074763783185489e+00	1.742817337920886445e+00	1.741885580606123973e+00	1.751230546020118961e+00	1.737896359651780909e+00	1.738145057571741425e+00	1.709552040543983464e+00	1.705168490127266345e+00	1.706367870751674953e+00	1.705989233460856846e+00	1.712279967875396380e+00	1.712279439837734341e+00	1.708728087255404260e+00	1.707706923328149884e+00	1.712862164517846342e+00	1.712714812869384762e+00	1.713808810964474016e+00	1.711898922761645681e+00	1.705114386067879684e+00	1.701704685160866592e+00	1.701755198472694186e+00	1.702383964137264893e+00	1.703129240639645214e+00	1.702696768176731101e+00	1.703013528208846106e+00	1.702884455602941882e+00	1.703748577694864652e+00	1.720356703302028833e+00	1.722587134775941831e+00	1.725575886375938506e+00
2.056051677597844929e+01	1.809273482723356530e+00	1.786429464890947560e+00	1.591994056897862997e+00	1.758747287732994824e+00	1.839411837551310214e+00	2.007745293641256978e+00	1.770021326905378611e+00	1.810872970171777618e+00	1.855775994022607955e+00	1.659279653709330393e+00	1.659279654187464370e+00	1.771963617071765862e+00	1.707817890762874713e+00	1.706322187113287647e+00	1.706322187218365150e+00	1.717713678494033447e+00	1.769219642290330352e+00	1.769219064472667746e+00	1.727757335988352461e+00	1.770806731964314151e+00	1.769524577755575701e+00	1.768539338648451142e+00	1.778103804350040562e+00	1.763923447105770981e+00	1.764313852131337512e+00	1.743053934628360668e+00	1.738591925315528641e+00	1.739754744414416798e+00	1.739406893202121163e+00	1.745461366798405578e+00	1.745460812211896195e+00	1.741290099046661766e+00	1.740304928683889418e+00	1.745113867498919724e+00	1.744951483717961604e+00	1.745749689945053973e+00	1.742827461572454606e+00	1.736997820717438135e+00	1.733542383337365989e+00	1.733579451602483168e+00	1.734150655580686706e+00	1.734882590639054589e+00	1.734312135785770259e+00	1.734538582583750932e+00	1.734409383554114337e+00	1.735192688701906460e+00	1.751445682484284116e+00	1.753555774949105750e+00	1.756355515850422044e+00
2.068146099230773771e+01	1.833318590803524994e+00	1.752880081254368561e+00	1.620699746962948051e+00	1.756005231095490782e+00	1.864756750408173236e+00	2.007306705849240203e+00	1.798676664069393860e+00	1.839647104383379306e+00	1.883008824048344243e+00	1.684146574939411778e+00	1.684146575550034441e+00	1.801998015747906301e+00	1.731199475485549533e+00	1.729703999368199296e+00	1.729703999522526736e+00	1.741032005257168169e+00	1.791497705398100049e+00	1.791497159974379194e+00	1.746466142752805206e+00	1.794578215463750404e+00	1.793280211378556643e+00	1.792264474809664332e+00	1.802055219541706110e+00	1.787014329285631531e+00	1.787570611515553409e+00	1.773776964870827477e+00	1.769260774874828135e+00	1.770382847394293524e+00	1.770066766558309634e+00	1.775856996153843514e+00	1.775856417536675780e+00	1.771090793955168996e+00	1.770144593063132765e+00	1.774581427563622027e+00	1.774409319610660285e+00	1.774915894476351896e+00	1.770991787650160632e+00	1.766126533752502947e+00	1.762644005644486978e+00	1.762666832926884197e+00	1.763178139900437147e+00	1.763892660465232520e+00	1.763185539113951483e+00	1.763323070560186778e+00	1.763193928834849267e+00	1.763893018549671510e+00	1.779745658239177075e+00	1.781728758774072663e+00	1.784331260907506156e+00
2.080240520863702258e+01	1.854337599584420238e+00	1.715663899622320132e+00	1.647255844789030865e+00	1.751253111584037292e+00	1.886978699319039166e+00	2.003121313467854492e+00	1.824467724020267578e+00	1.865290130847816030e+00	1.906806405512876612e+00	1.706494250435599991e+00	1.706494251175631138e+00	1.829050889767714461e+00	1.751713845960786387e+00	1.750229550116917832e+00	1.750229550319603700e+00	1.761424064766200059e+00	1.810738901799763712e+00	1.810738390746204241e+00	1.761948986847363896e+00	1.815310999372515832e+00	1.814006328555423098e+00	1.812986047444408833e+00	1.823019124058068430e+00	1.807106431173661987e+00	1.807851945928963922e+00	1.801614848263804358e+00	1.797067525640191565e+00	1.798145282354502106e+00	1.797861187663025051e+00	1.803361908836034866e+00	1.803361308655464734e+00	1.798025389517400097e+00	1.797120627936493076e+00	1.801163613972130539e+00	1.800987915951845597e+00	1.801207837823985303e+00	1.796295225877510449e+00	1.792397559158428688e+00	1.788906526597866087e+00	1.788914574480248376e+00	1.789364236665195396e+00	1.790056894490366091e+00	1.789214559721569620e+00	1.789265886171168773e+00	1.789136930367885681e+00	1.789748890870453302e+00	1.805162976543434716e+00	1.807013582486224790e+00	1.809412173489895137e+00
2.092334942496630745e+01	1.872283411868330250e+00	1.674948676921057089e+00	1.671515680495731404e+00	1.744564873310499475e+00	1.905922875539806771e+00	1.995196109041960542e+00	1.847313783228079265e+00	1.887735616602250310e+00	1.927105694409372960e+00	1.726179428402199623e+00	1.726179429268192012e+00	1.852997420558194719e+00	1.769258020267039822e+00	1.767793720639692978e+00	1.767793720889683229e+00	1.778797789732554202e+00	1.826906990167719735e+00	1.826906515371029327e+00	1.774186756893902484e+00	1.832944979242337125e+00	1.831643147843663222e+00	1.830647111540927074e+00	1.840946549737973559e+00	1.824155307306397411e+00	1.825112184419195760e+00	1.826482953001000276e+00	1.821926583997021121e+00	1.822956927410806394e+00	1.822704308567916431e+00	1.827892276134488903e+00	1.827891656813469101e+00	1.822009955638951739e+00	1.821148689305663870e+00	1.824779068840914009e+00	1.824606928904087155e+00	1.824545383341718896e+00	1.818659696249956159e+00	1.815728734456727667e+00	1.812248094199059079e+00	1.812241111195261212e+00	1.812627903944170615e+00	1.813293745183936378e+00	1.812317709078595129e+00	1.812286734214391348e+00	1.812158094021611099e+00	1.812680345733467924e+00	1.827622891502132640e+00	1.829336410218523001e+00	1.831525633167754741e+00
2.104429364129559232e+01	1.887119960935705887e+00	1.630944352126304286e+00	1.693357878641064351e+00	1.736035736596923895e+00	1.921435605336997421e+00	1.983546433005436871e+00	1.867149516722610647e+00	1.906928565273276366e+00	1.943857441938148689e+00	1.743075443060209118e+00	1.743075444048297840e+00	1.873723664650817300e+00	1.783745850411863731e+00	1.782307880501369013e+00	1.782307880797463051e+00	1.793079474566669829e+00	1.839977833346910119e+00	1.839977396636681473e+00	1.783178713031892126e+00	1.847435126098474489e+00	1.846145957227881329e+00	1.845205612764614589e+00	1.855802086018984554e+00	1.838131753969081128e+00	1.839320434617778277e+00	1.848314873733660102e+00	1.843770790921145819e+00	1.844750946075460529e+00	1.844528624012669926e+00	1.849381908404710950e+00	1.849381272328078252e+00	1.842978186897403337e+00	1.842162126961227386e+00	1.845363032843256867e+00	1.845202798135989086e+00	1.844864709821615545e+00	1.838022551233961410e+00	1.836055326745710037e+00	1.832604527007887008e+00	1.832582548375046638e+00	1.832905704711215833e+00	1.833539223126847029e+00	1.832430994620692033e+00	1.832322613463321925e+00	1.832194472947865416e+00	1.832624638007733342e+00	1.847066194777847503e+00	1.848638723073100509e+00	1.850614147502954498e+00
2.116523785762487719e+01	1.898820175048132164e+00	1.583912251248619896e+00	1.712683026638775807e+00	1.725780875247333146e+00	1.933370789957059577e+00	1.968198951005483144e+00	1.883919796566654981e+00	1.922821535448152819e+00	1.957022208066523827e+00	1.757070895711341230e+00	1.757070896817269245e+00	1.891126918964802783e+00	1.795108259299583953e+00	1.793700294962128350e+00	1.793700295302988579e+00	1.804212930692739913e+00	1.849936490104969744e+00	1.849936093271186799e+00	1.788938866297727692e+00	1.858748799044456668e+00	1.857482394725583852e+00	1.856631638711814691e+00	1.867561142971992050e+00	1.849019219926077984e+00	1.850457942309924775e+00	1.867059879110694931e+00	1.862548813686082383e+00	1.863476174553712728e+00	1.863282376139591801e+00	1.867779646150898643e+00	1.867778995671063758e+00	1.860878962972531525e+00	1.860109524440489270e+00	1.862864982796175628e+00	1.862726329374225998e+00	1.862116029907167292e+00	1.854334269367983401e+00	1.853327379385860008e+00	1.849926496409417531e+00	1.849889811379060944e+00	1.850148950044792517e+00	1.850744127905585845e+00	1.849505162806708736e+00	1.849324976635051687e+00	1.849197616199907523e+00	1.849533403365108741e+00	1.863446540224737102e+00	1.864874667733984470e+00	1.866632877501234855e+00
2.128618207395416206e+01	1.907364444035003714e+00	1.534176119789004478e+00	1.729410782863533447e+00	1.713934016285574957e+00	1.941597098660470699e+00	1.949194834136743104e+00	1.897575543868007308e+00	1.935372123510741948e+00	1.966567211803327053e+00	1.768069494919040086e+00	1.768069496138328089e+00	1.905117842885775126e+00	1.803294729345039871e+00	1.801917891027605911e+00	1.801917891411754624e+00	1.812159463979087448e+00	1.856774961059757700e+00	1.856774605858451777e+00	1.791492817785573344e+00	1.866863425587876879e+00	1.865630091298656978e+00	1.864905051895352495e+00	1.876207631759630345e+00	1.856811509188466491e+00	1.858515752421595391e+00	1.882680988926896504e+00	1.878223197915674048e+00	1.879095177819083640e+00	1.878927631328831005e+00	1.883047450838770454e+00	1.883046788281272033e+00	1.875674531960155988e+00	1.874952868518167559e+00	1.877247014376120182e+00	1.877140977291975155e+00	1.876262003107083576e+00	1.867556910512372825e+00	1.867507721328269588e+00	1.864177362889768652e+00	1.864126453255963378e+00	1.864321498395308696e+00	1.864871927250097539e+00	1.863503590981880231e+00	1.863257556068171894e+00	1.863131376840293285e+00	1.863370483176941539e+00	1.876728479217256051e+00	1.878009120914604591e+00	1.879547877946025292e+00
2.140712629028344693e+01	1.912739511515755719e+00	1.482135174034144853e+00	1.743477403260399017e+00	1.700646002449959893e+00	1.946004375519817753e+00	1.926592891644197891e+00	1.908071188564787413e+00	1.944542026630787790e+00	1.972464367066039337e+00	1.775991019902908086e+00	1.775991021230757916e+00	1.915623918539824944e+00	1.808275859223860138e+00	1.806929134968018325e+00	1.806929135393823049e+00	1.816898712803799443e+00	1.860490460435826110e+00	1.860490148584775794e+00	1.790875163411176807e+00	1.871764598266222324e+00	1.870574728066820125e+00	1.870013549605132885e+00	1.881732090043029437e+00	1.861510807826201042e+00	1.863492709517300838e+00	1.895153382578703694e+00	1.890768796085068981e+00	1.891582699236862508e+00	1.891438752362996967e+00	1.895158955005956436e+00	1.895158282675558858e+00	1.887339089986498575e+00	1.886666125431542218e+00	1.888482720773777546e+00	1.888421595041694934e+00	1.887276617932961420e+00	1.877663172173153150e+00	1.878570524262573205e+00	1.875331578355837081e+00	1.875267038656924568e+00	1.875398133948833035e+00	1.875897198086896811e+00	1.874400747364790121e+00	1.874094791535541482e+00	1.873970319355808600e+00	1.874110349151769439e+00	1.886886172486148761e+00	1.888016435185251307e+00	1.889334980385180440e+00
2.152807050661273180e+01	1.914937614593547055e+00	1.428279219871485983e+00	1.754833660560818798e+00	1.686083345270599443e+00	1.946508156319776583e+00	1.900472588656937134e+00	1.915364028028703425e+00	1.950297602993759760e+00	1.974689662705126691e+00	1.780773291037050843e+00	1.780773292468298852e+00	1.922593567769703471e+00	1.810046480334128294e+00	1.808727460677921339e+00	1.808727461143570192e+00	1.818430279171585173e+00	1.861084069869929358e+00	1.861083803034812245e+00	1.787127527023197437e+00	1.873444641556427204e+00	1.872308565922738754e+00	1.871951194577015531e+00	1.884130277670445608e+00	1.863126086703537965e+00	1.865393851515200208e+00	1.904462858573858552e+00	1.900171287996340608e+00	1.900924226415756646e+00	1.900800983699923119e+00	1.904098210484995279e+00	1.904097530673079408e+00	1.895857512636710540e+00	1.895233980813969765e+00	1.896556281659101062e+00	1.896553385337200748e+00	1.895144284119372635e+00	1.884635826557739868e+00	1.886500229007110008e+00	1.883373496744870756e+00	1.883295950478234282e+00	1.883363375103406234e+00	1.883804474333784729e+00	1.882181067765110072e+00	1.881820722203757734e+00	1.881698591496965944e+00	1.881736994121677498e+00	1.893902657437485093e+00	1.894879744430786328e+00	1.895979159459889374e+00
2.164901472294201668e+01	1.913955886343635004e+00	1.373205596551476226e+00	1.763443120904049977e+00	1.670426780741377737e+00	1.943051992024391161e+00	1.870937040050459022e+00	1.919415426325246310e+00	1.952611555028200607e+00	1.973223805094800998e+00	1.782374975595692801e+00	1.782374977124756787e+00	1.925999948671061723e+00	1.808628342014961587e+00	1.807334223997403289e+00	1.807334224500871223e+00	1.816775789793039220e+00	1.858559640877377017e+00	1.858559420647708293e+00	1.780297233480275354e+00	1.871901688112793227e+00	1.870829490676866769e+00	1.870717442965823096e+00	1.883402254444744628e+00	1.861671931090742360e+00	1.864229244457458190e+00	1.910604174121290022e+00	1.906425597992529308e+00	1.907114479522495021e+00	1.907008948595761311e+00	1.909858426723207936e+00	1.909857741716927126e+00	1.901224047890782254e+00	1.900650550293572882e+00	1.901461514885809834e+00	1.901530828372033799e+00	1.899858904785872049e+00	1.888467289803275939e+00	1.891290631223181196e+00	1.888296394724348293e+00	1.888206422189271594e+00	1.888210518813454364e+00	1.888587304051237759e+00	1.886838049900230185e+00	1.886428148443223041e+00	1.886309067939140549e+00	1.886243096854380408e+00	1.897769464797875116e+00	1.898590621739425721e+00	1.899474153328913228e+00
2.176995893927130155e+01	1.909796211267616783e+00	1.317637167627752959e+00	1.769280754213587104e+00	1.653869822068782636e+00	1.935607981840592018e+00	1.838116159080276368e+00	1.920193445507869967e+00	1.951465171060579262e+00	1.968053827011904122e+00	1.780779025362047907e+00	1.780779026982850510e+00	1.925843259099836224e+00	1.804071030533735076e+00	1.802799800169300415e+00	1.802799800708311029e+00	1.811980576726623937e+00	1.852922854450026691e+00	1.852922682304115165e+00	1.770436595870958918e+00	1.867139279990557732e+00	1.866140592758995576e+00	1.866316674759875616e+00	1.879551936949738433e+00	1.857167832692413700e+00	1.860013287145081851e+00	1.913579267803665385e+00	1.909534176506245684e+00	1.910155781506976069e+00	1.910065010771319960e+00	1.912440616151731332e+00	1.912439928244827225e+00	1.903440906141884881e+00	1.902917989219044870e+00	1.903200761980436306e+00	1.903356478363601223e+00	1.901422801246605898e+00	1.889159104508165710e+00	1.892943951298019956e+00	1.890101529326510432e+00	1.889999620337178943e+00	1.889940744900968639e+00	1.890247340157501732e+00	1.888373380486382480e+00	1.887917870197199255e+00	1.887802572394253975e+00	1.887629266588433108e+00	1.898486340202863332e+00	1.899148843583482016e+00	1.899822099456503155e+00
2.189090315560058642e+01	1.902465314533691831e+00	1.262439675139020334e+00	1.772331921959818368e+00	1.636617286412139771e+00	1.924176235603463514e+00	1.802170146551695273e+00	1.917676226976974929e+00	1.946850527030008937e+00	1.959175239949777936e+00	1.775996494802509762e+00	1.775996496508386535e+00	1.922150592095495103e+00	1.796450153582596521e+00	1.795201765432992147e+00	1.795201766004985711e+00	1.804113895526253231e+00	1.844180442868881720e+00	1.844180320128566253e+00	1.757602783474377928e+00	1.859166492387650305e+00	1.858250281231721424e+00	1.858758218358131042e+00	1.872587124125309810e+00	1.849637960828547589e+00	1.852764494700804843e+00	1.913395530537290945e+00	1.909505282272725868e+00	1.910056429327380734e+00	1.909977618175719538e+00	1.911852214700353825e+00	1.911851526204903173e+00	1.902516833451117773e+00	1.902045078893921382e+00	1.901783641227660526e+00	1.902039675395374108e+00	1.899845513353101367e+00	1.886721217947778362e+00	1.891469819174202538e+00	1.888797156548228884e+00	1.888683695716802280e+00	1.888562194991655563e+00	1.888793383364838707e+00	1.886796000353874625e+00	1.886297884716285678e+00	1.886187059673849031e+00	1.885903246882870032e+00	1.896060868657013732e+00	1.896562055201355790e+00	1.897033021293964783e+00
2.201184737192987129e+01	1.891975199586741541e+00	1.208635362819761472e+00	1.772591597694548105e+00	1.618883756533158413e+00	1.908783949312097938e+00	1.763293453563839375e+00	1.911855321719472700e+00	1.938772165977356465e+00	1.946594302223936257e+00	1.768070345438535806e+00	1.768070347222122196e+00	1.914973225237531107e+00	1.785863089041440421e+00	1.784640383148644371e+00	1.784640383750750736e+00	1.793267005395870139e+00	1.832339771974571985e+00	1.832339699754013562e+00	1.741858271959199955e+00	1.847998572327176126e+00	1.847172925453406167e+00	1.848056860882035579e+00	1.862519984649009475e+00	1.839111417080892652e+00	1.842505759563236367e+00	1.910064359709476633e+00	1.906351492277391646e+00	1.906829273731741603e+00	1.906759842155030693e+00	1.908105850720818619e+00	1.908105163978830676e+00	1.898465855024586535e+00	1.898045970272978167e+00	1.897225836685723976e+00	1.897595341944545044e+00	1.895142631035747316e+00	1.881171089168424349e+00	1.886884242479257789e+00	1.884397566337744578e+00	1.884272851468345333e+00	1.884089068616757512e+00	1.884240427868264511e+00	1.882121148015563961e+00	1.881582554663104867e+00	1.881476767428922559e+00	1.881079086970039338e+00	1.890507922458488643e+00	1.890845253623300026e+00	1.891124142003134168e+00
2.213279158825915616e+01	1.878343859339506761e+00	1.157407787063013505e+00	1.770063840619028328e+00	1.600891925344890554e+00	1.889484587093847257e+00	1.721719274147376133e+00	1.902738245505924519e+00	1.927247973771805123e+00	1.930330082635601574e+00	1.757078554213621580e+00	1.757078556066734132e+00	1.904382309271062113e+00	1.772423895565305108e+00	1.771233035612583828e+00	1.771233036241605330e+00	1.779549538397533492e+00	1.817409284606470887e+00	1.817409263764063088e+00	1.723271964007898838e+00	1.833658091365089060e+00	1.832930023079874626e+00	1.834233846110700394e+00	1.849368009784783773e+00	1.825622975662453351e+00	1.829265090202145672e+00	1.903600188731133125e+00	1.900088644892588885e+00	1.900490700028423241e+00	1.900428314997688162e+00	1.901218448903049030e+00	1.901217766297027545e+00	1.891306381244515666e+00	1.890939276858959239e+00	1.889548137385571813e+00	1.890043068282844185e+00	1.887334866060161875e+00	1.872532797116548853e+00	1.879208728282840024e+00	1.876922289251394371e+00	1.876786577093957131e+00	1.876540880431856184e+00	1.876608864203015425e+00	1.874369536904046729e+00	1.873791877761733726e+00	1.873691468823426298e+00	1.873176412086265064e+00	1.881849009575990106e+00	1.882020161489520227e+00	1.882119149215019327e+00
2.225373580458844103e+01	1.861596347860298373e+00	1.110090400766511776e+00	1.764761706888175130e+00	1.582870762882982785e+00	1.866357475722189019e+00	1.677724561634742706e+00	1.890349773342657969e+00	1.912309176699351854e+00	1.910416167899363193e+00	1.743135537525032586e+00	1.743135539438553705e+00	1.890464466931256693e+00	1.756259183907013188e+00	1.755109566050575554e+00	1.755109566702973467e+00	1.763085529861700085e+00	1.799400564297076066e+00	1.799400595401599023e+00	1.701921193800340681e+00	1.816176622191081558e+00	1.815551902596498346e+00	1.817318374676015313e+00	1.833155445886457402e+00	1.809214317672332761e+00	1.813076838431458615e+00	1.894020082338054412e+00	1.890735328347523225e+00	1.891060119526572159e+00	1.891002685784506587e+00	1.891210794060520950e+00	1.891210118022641495e+00	1.881060798424428970e+00	1.880747642777870876e+00	1.878775897313771370e+00	1.879406641010353596e+00	1.876447537328249204e+00	1.860836386081128779e+00	1.868469749498051335e+00	1.866395652866137844e+00	1.866249223025574278e+00	1.865942050655573059e+00	1.865924021370424679e+00	1.863566861136003894e+00	1.862951043532273809e+00	1.862856013774752739e+00	1.862219982744226732e+00	1.870111718142160484e+00	1.870114685931590248e+00	1.870047623552488769e+00
2.237468002091772590e+01	1.841766187013707423e+00	1.068129591097012998e+00	1.756707347569987698e+00	1.565053442517650772e+00	1.839507995206247415e+00	1.631635540007540630e+00	1.874731791539781423e+00	1.893999564168407090e+00	1.886902026433187052e+00	1.726390972395781098e+00	1.726390974359546249e+00	1.873318500406259135e+00	1.737505891954170378e+00	1.736409631115186869e+00	1.736409631787066754e+00	1.744010461281789492e+00	1.778332583636240471e+00	1.778332666951786711e+00	1.677894911240935372e+00	1.795596955358189639e+00	1.795079973698447295e+00	1.797349628108159791e+00	1.813915224461732478e+00	1.789935775018789865e+00	1.793983438363932148e+00	1.881343900068471520e+00	1.878312934378187027e+00	1.878559997086175049e+00	1.878505626126942385e+00	1.878107600851961045e+00	1.878106933872192963e+00	1.867755582177886176e+00	1.867497828850955388e+00	1.864939005598862609e+00	1.865714087422026157e+00	1.862510564180685613e+00	1.846117659000435562e+00	1.854698696856904139e+00	1.852846820510104964e+00	1.852690047957714192e+00	1.852321960999362194e+00	1.852216187267099468e+00	1.849743787030087905e+00	1.849090439760093130e+00	1.849000325200172545e+00	1.848239712883457564e+00	1.855329487251827114e+00	1.855162694892646957e+00	1.854944846885030252e+00
2.249562423724701077e+01	1.818897173340839224e+00	1.033013080788767857e+00	1.745932436939074517e+00	1.547674967481349917e+00	1.809068489276336233e+00	1.583833691474567651e+00	1.855941819218795974e+00	1.872374207721733574e+00	1.859854159427866582e+00	1.707025913025438602e+00	1.707025915028137053e+00	1.853053678773686652e+00	1.716310940471457824e+00	1.715282097115558457e+00	1.715282097802663275e+00	1.722469911907651863e+00	1.754237798823635508e+00	1.754237934303437552e+00	1.651298224327740982e+00	1.771975869974378615e+00	1.771569535348334723e+00	1.774379335628892385e+00	1.791691402471086825e+00	1.767848602774959144e+00	1.772037686720885352e+00	1.865594995697257286e+00	1.862846252508786105e+00	1.863016398446752042e+00	1.862963370727221291e+00	1.861938088053829654e+00	1.861937432687747584e+00	1.851421922477712201e+00	1.851221309160501871e+00	1.848072393886876830e+00	1.848998249558036377e+00	1.845558996961960796e+00	1.828418553157237891e+00	1.837932385917394384e+00	1.836310377844594166e+00	1.836143806048105898e+00	1.835715544760330609e+00	1.835521178571618117e+00	1.832936516582468034e+00	1.832246207862911369e+00	1.832159954079739972e+00	1.831271253820491829e+00	1.837541893866849962e+00	1.837204305562557094e+00	1.836852150465107414e+00
2.261656845357629564e+01	1.793045653257788974e+00	1.006159405788441319e+00	1.732478918128563583e+00	1.530969451014985161e+00	1.775200000571586223e+00	1.534762191810253418e+00	1.834050585695729207e+00	1.847498136594138307e+00	1.829357242052617849e+00	1.685247367866560264e+00	1.685247369895711333e+00	1.829789505285012829e+00	1.692832272839331464e+00	1.691885955723396062e+00	1.691885956421086412e+00	1.698619696839249071e+00	1.727168791655244284e+00	1.727168978925336162e+00	1.622258092930090267e+00	1.745387463158909247e+00	1.745093141632570344e+00	1.748474892892390109e+00	1.766542115365890231e+00	1.743027793754360344e+00	1.747305591477702258e+00	1.846801434792372909e+00	1.844364586831390929e+00	1.844460045970522932e+00	1.844406779071281477e+00	1.842737052449460844e+00	1.842736411326581614e+00	1.832096847547582508e+00	1.831955366535907181e+00	1.828217088172451543e+00	1.829297886787357719e+00	1.825634090432298073e+00	1.807788160363723584e+00	1.818214139290871945e+00	1.816827486093992583e+00	1.816651894819088175e+00	1.816164433959028379e+00	1.815881481977826173e+00	1.813187951843641343e+00	1.812461388902251613e+00	1.812377239792716921e+00	1.811357191951398438e+00	1.816795576333819273e+00	1.816286810831339471e+00	1.815817896349472882e+00
2.273751266990558051e+01	1.764283280555121625e+00	9.887754481182764454e-01	1.716400084385539371e+00	1.515167024279163499e+00	1.738094935548666342e+00	1.484932655704258364e+00	1.809139325347925098e+00	1.819445614999859906e+00	1.795515515570573317e+00	1.661283229576073994e+00	1.661283231617955547e+00	1.803656636951832315e+00	1.667240747418409441e+00	1.666392173727643478e+00	1.666392174430883388e+00	1.672627064811820663e+00	1.697204214187296945e+00	1.697204452507747430e+00	1.590929572814707260e+00	1.715927034639556759e+00	1.715744517127731905e+00	1.719723032889883374e+00	1.738543038429643195e+00	1.715565437407656546e+00	1.719869804479387865e+00	1.824997749998422458e+00	1.822903411154127351e+00	1.822927902902712116e+00	1.822872934139686762e+00	1.820546462891044381e+00	1.820545838724226151e+00	1.809824862058341477e+00	1.809744702428827345e+00	1.805421827059551454e+00	1.806659324471598715e+00	1.802784937977388591e+00	1.784284414265889573e+00	1.795595450314927621e+00	1.794447606961284691e+00	1.794264070459838045e+00	1.793718672362123456e+00	1.793347972794979039e+00	1.790549465227734505e+00	1.789787673956579450e+00	1.789703093585270688e+00	1.788548877479098298e+00	1.793145857990123382e+00	1.792466311272938873e+00	1.791899140335596829e+00
2.285845688623486538e+01	1.732700413844078025e+00	9.817052649496695871e-01	1.697762019665381317e+00	1.500490375641202689e+00	1.697980768040344923e+00	1.434931781268588669e+00	1.781297688655193001e+00	1.788300746126280316e+00	1.758454772746884220e+00	1.635379043826217904e+00	1.635379045865856806e+00	1.774798638304613263e+00	1.639722489986162657e+00	1.638986039444549903e+00	1.638986040147905943e+00	1.644672541470742599e+00	1.664453771546125838e+00	1.664454059751963921e+00	1.557502004378180427e+00	1.683715522789000385e+00	1.683643014255423509e+00	1.688234049117826263e+00	1.707791355755609031e+00	1.685574611847485471e+00	1.689833638717477271e+00	1.800227288338318132e+00	1.798506613548343402e+00	1.798465340174787652e+00	1.798407327321909221e+00	1.795417627200866395e+00	1.795417022796866657e+00	1.784660150104031784e+00	1.784643611600110757e+00	1.779745295829505913e+00	1.781138696596963999e+00	1.777070712019440446e+00	1.757976459598828978e+00	1.770138244928272098e+00	1.769230813302532512e+00	1.769040745756651489e+00	1.768439011979623610e+00	1.767982225310612332e+00	1.765083283559946592e+00	1.764287770851944437e+00	1.764199419997539486e+00	1.762908896555132054e+00	1.766659103934462571e+00	1.765810087664767547e+00	1.765164006529271745e+00
2.297940110256415025e+01	1.698410177968473267e+00	9.853073899059734408e-01	1.676645424599148226e+00	1.487150962063090054e+00	1.655124886624935510e+00	1.385427029430190027e+00	1.750623246640409914e+00	1.754160000898806970e+00	1.718325392582811473e+00	1.607797053248307240e+00	1.607797055269480246e+00	1.743374345971851813e+00	1.610481453417191400e+00	1.609869726349395957e+00	1.609869727047052335e+00	1.614952128681252042e+00	1.629062823624328082e+00	1.629063160056099413e+00	1.522204923213622330e+00	1.648904499434562076e+00	1.648938617678642693e+00	1.654146582882953798e+00	1.674410252484674899e+00	1.653193788780181750e+00	1.657325659000152385e+00	1.772545221186178743e+00	1.771229400050774228e+00	1.771128959675453807e+00	1.771066698861037070e+00	1.767414006222914447e+00	1.767413424493605056e+00	1.756669417503528008e+00	1.756718796947640993e+00	1.751259046295132737e+00	1.752804853467744284e+00	1.748563578741717306e+00	1.728947726212543223e+00	1.741917776528278061e+00	1.741250715572466579e+00	1.741055901549771967e+00	1.740399826789174487e+00	1.739859445916785319e+00	1.736865507326889269e+00	1.736038409659253379e+00	1.735942199112073148e+00	1.734514206093680233e+00	1.737415833740069804e+00	1.736399736891313550e+00	1.735694802062031084e+00
2.310034531889343512e+01	1.661553291735589521e+00	9.993984047068509291e-01	1.653147854875549827e+00	1.475344975814760318e+00	1.609840668993648194e+00	1.337169870383799974e+00	1.717223377105875803e+00	1.717136949028113868e+00	1.675306976006914361e+00	1.578817096407881593e+00	1.578817098393143326e+00	1.709560713602227278e+00	1.579742016912312863e+00	1.579264894896117655e+00	1.579264895581883099e+00	1.583679688533236929e+00	1.591217380489645006e+00	1.591217762921248724e+00	1.485313833876923173e+00	1.611681747382761820e+00	1.611817519283586186e+00	1.617633004988785927e+00	1.638553968844963293e+00	1.618591728688751452e+00	1.622504829710344154e+00	1.742022282262851274e+00	1.741141923955333848e+00	1.740990148046126063e+00	1.740922604270276119e+00	1.736614753038140835e+00	1.736614197011301819e+00	1.725935453289993537e+00	1.726052906159611489e+00	1.720051175748076311e+00	1.721743012042432852e+00	1.717352361963336183e+00	1.697299739785820716e+00	1.711026202494748905e+00	1.710598046460794164e+00	1.710400655033656125e+00	1.709692690415597127e+00	1.709072073646636714e+00	1.705989799357677805e+00	1.705134020291176666e+00	1.705025259730605924e+00	1.703459957524682489e+00	1.705514610857969959e+00	1.704335090905388483e+00	1.703591903244078498e+00
2.322128953522271999e+01	1.622303720454570719e+00	1.023282183580189297e+00	1.627386397099888082e+00	1.465249193873485067e+00	1.562494813538660932e+00	1.290994442145077636e+00	1.681219894373322976e+00	1.677369102508580845e+00	1.629615112617504469e+00	1.548738602267107911e+00	1.548738604197834601e+00	1.673556068364368876e+00	1.547751488387782315e+00	1.547415195335225313e+00	1.547415196002533522e+00	1.551089417983752439e+00	1.551150049701213618e+00	1.551150475265224760e+00	1.447156056661304424e+00	1.572277453502314959e+00	1.572508298049808850e+00	1.578905434345371450e+00	1.600413472260469705e+00	1.581972843226494341e+00	1.585566202659661084e+00	1.708749279721095027e+00	1.708333687585324778e+00	1.708139419938714987e+00	1.708065763704790241e+00	1.703119043314113235e+00	1.703118516142158700e+00	1.692561478438751044e+00	1.692748860586436699e+00	1.686230824245324333e+00	1.688059216374890203e+00	1.683547020419451146e+00	1.663156704296937294e+00	1.677576897146594970e+00	1.677384952247046757e+00	1.677187534458959295e+00	1.676430670930312949e+00	1.675734099731425619e+00	1.672571784842474596e+00	1.671691122401040897e+00	1.671564775740323583e+00	1.669864038598836808e+00	1.671076728414014667e+00	1.669738936993482525e+00	1.668978444941788819e+00
2.334223375155200486e+01	1.580875428958412376e+00	1.055854607269667511e+00	1.599500800492133390e+00	1.457016878001704541e+00	1.513515856788155034e+00	1.247808817799073822e+00	1.642756296031141705e+00	1.635026533698947127e+00	1.581510600092663310e+00	1.517882937742220273e+00	1.517882939598699021e+00	1.635583738787261598e+00	1.514782366137158220e+00	1.514588534413262577e+00	1.514588535055223728e+00	1.517438358654447761e+00	1.509147184753051540e+00	1.509147649856885876e+00	1.408116662106659867e+00	1.530971033745528009e+00	1.531288724274163293e+00	1.538222425844854468e+00	1.560222802135000419e+00	1.543582991672265425e+00	1.546747121181295093e+00	1.672842409686354337e+00	1.672918741591994163e+00	1.672691590917717797e+00	1.672611234553399218e+00	1.667051244448472636e+00	1.667050749412931410e+00	1.656676329681174842e+00	1.656935026025639690e+00	1.649933526415171325e+00	1.651885656425107873e+00	1.647283981597975178e+00	1.626670887929493770e+00	1.641709555552969046e+00	1.641750040975374247e+00	1.641555511399126921e+00	1.640753396853164681e+00	1.639986158921513670e+00	1.636754207726871302e+00	1.635853470743719340e+00	1.635704516131079700e+00	1.633872361854424193e+00	1.634251709358492288e+00	1.632762556021788658e+00	1.632005841762661502e+00
2.346317796788128973e+01	1.537529986063662202e+00	1.095749937763843329e+00	1.569657067621569313e+00	1.450773924565467610e+00	1.463403630490669460e+00	1.208575699458762642e+00	1.602007143262036859e+00	1.590321866233602055e+00	1.531311094542489926e+00	1.486595493510029176e+00	1.486595495271609835e+00	1.595896014632671722e+00	1.481134183799772686e+00	1.481078943446152874e+00	1.481078944055599145e+00	1.483008894017899371e+00	1.465557195018054593e+00	1.465557695241499481e+00	1.368644175467595980e+00	1.488098545823561603e+00	1.488493148380229947e+00	1.495896310075860880e+00	1.518266106661411818e+00	1.503715642013918607e+00	1.506333886675104150e+00	1.634449393706440601e+00	1.635041697102873837e+00	1.634791809636893634e+00	1.634704438775932633e+00	1.628566957570392937e+00	1.628566498079528690e+00	1.618440508213297324e+00	1.618771255542049703e+00	1.611327433101662709e+00	1.613386874820469608e+00	1.608732353501820089e+00	1.588028835249255977e+00	1.603596137507112829e+00	1.603864235881136358e+00	1.603675839790274393e+00	1.602832944493328471e+00	1.602001441268888549e+00	1.598712887209571498e+00	1.597797998007187026e+00	1.597621874804560971e+00	1.595664925311591098e+00	1.595223635977186749e+00	1.593592092743596034e+00	1.592860162178452166e+00
2.358412218421057460e+01	1.492585110332651954e+00	1.141489517934426878e+00	1.538051493935263414e+00	1.446615478601745997e+00	1.412739131468083054e+00	1.174279631405611646e+00	1.559188948047506296e+00	1.543521307044664059e+00	1.479404840694139800e+00	1.455246995235815799e+00	1.455246996881127464e+00	1.554778378530923710e+00	1.447134717689984917e+00	1.447207847511293055e+00	1.447207848080865444e+00	1.448111165291225300e+00	1.420799698417103407e+00	1.420800228384872854e+00	1.329255332653646038e+00	1.444060521361247185e+00	1.444520312103266590e+00	1.452301060875416550e+00	1.474885307728036166e+00	1.462718247078294453e+00	1.464668760799200165e+00	1.593756473292343046e+00	1.594884573015634688e+00	1.594622479612416655e+00	1.594528078191323139e+00	1.587859961615350812e+00	1.587859541191849022e+00	1.578053111585638879e+00	1.578455820837852297e+00	1.570620404466385178e+00	1.572766876631235711e+00	1.568101018001227365e+00	1.547458411342281126e+00	1.563447688229120391e+00	1.563937473776982001e+00	1.563758741499948757e+00	1.562880583909157073e+00	1.561992459903289721e+00	1.558663507409324245e+00	1.557741586706171688e+00	1.557534696033488597e+00	1.555462661194737084e+00	1.554218314687192626e+00	1.552455763173718140e+00	1.551769360468357339e+00
2.370506640053985947e+01	1.446424198941521633e+00	1.191604226998519200e+00	1.504915083765745898e+00	1.444603221632846823e+00	1.362193852051194254e+00	1.145879240528149490e+00	1.514571967967752508e+00	1.494956489076437745e+00	1.426265904928603501e+00	1.424233571436179790e+00	1.424233572943439441e+00	1.512553910890564568e+00	1.413140289246024750e+00	1.413324497405235469e+00	1.413324497927505030e+00	1.413085282773111073e+00	1.375374891649477904e+00	1.375375444879588072e+00	1.290537725470149999e+00	1.399329842200761398e+00	1.399841214401460920e+00	1.407880384399886831e+00	1.430488182084326043e+00	1.420998545591933837e+00	1.422157040062204558e+00	1.550996306052008666e+00	1.552674511992626627e+00	1.552411101181220499e+00	1.552309971120992893e+00	1.545170082931512257e+00	1.545169705186536069e+00	1.535759653343074405e+00	1.536233233022691325e+00	1.528067960396909175e+00	1.530277137699338041e+00	1.525646587808990873e+00	1.505236647085278046e+00	1.521522041464263619e+00	1.522226260799658393e+00	1.522060949748460734e+00	1.521154387877839964e+00	1.520218677046359268e+00	1.516869241098078636e+00	1.515948669669890281e+00	1.515708883719765865e+00	1.513535059966508722e+00	1.511511253798509147e+00	1.509631874895835058e+00	1.509011334391933579e+00
2.382601061686914790e+01	1.399506514766133858e+00	1.244718723937167537e+00	1.470518237035978615e+00	1.444763514952046801e+00	1.312537013643708228e+00	1.124245937890534286e+00	1.468492401398771463e+00	1.445036928119688202e+00	1.372470133975838724e+00	1.393975112539217909e+00	1.393975113886652961e+00	1.469587718482969985e+00	1.379534861990123984e+00	1.379805300644028065e+00	1.379805301111630245e+00	1.378303111812082316e+00	1.329872140734625230e+00	1.329872709474323456e+00	1.253148725392602358e+00	1.354458974096252044e+00	1.355006355139834584e+00	1.363155443780960541e+00	1.385556413957469202e+00	1.379030283237137056e+00	1.379273720988764662e+00	1.506456790938964119e+00	1.508692386309782973e+00	1.508439039269047655e+00	1.508331817921511941e+00	1.500791983591180934e+00	1.500791652180283542e+00	1.491860736319992276e+00	1.492402913706329048e+00	1.483982031661001288e+00	1.486225459478772271e+00	1.481682160751826016e+00	1.461698278411882379e+00	1.478132342970077673e+00	1.479042032971885412e+00	1.478894055533339857e+00	1.477967637377836985e+00	1.476994919126692896e+00	1.473649135876872851e+00	1.472739585938837470e+00	1.472466717780685386e+00	1.470208489769305960e+00	1.467436363037995628e+00	1.465457565015073627e+00	1.464922698696061287e+00
2.394695483319843277e+01	1.352376485639461112e+00	1.299598824671942765e+00	1.435175501725819647e+00	1.447086530756578782e+00	1.264638354579918689e+00	1.110094783946275143e+00	1.421364522154674681e+00	1.394262786502451723e+00	1.318710695880188410e+00	1.364911451986103419e+00	1.364911453152495513e+00	1.426291177444667158e+00	1.346727629635675827e+00	1.347051789012382983e+00	1.347051789418206358e+00	1.344169264935947794e+00	1.284976315827380589e+00	1.284976890900579871e+00	1.217808708038152554e+00	1.310085438488861387e+00	1.310651249389838569e+00	1.318731235805322699e+00	1.340652833453859438e+00	1.337357551283858248e+00	1.336568959160732151e+00	1.460490770851747833e+00	1.463282243737281885e+00	1.463051141722405468e+00	1.462938820715328658e+00	1.455084774979089390e+00	1.455084493534175127e+00	1.446721450344771842e+00	1.447328581977615380e+00	1.438740352427752001e+00	1.440985511077649495e+00	1.436586697259111034e+00	1.417244728944668353e+00	1.433656203338862234e+00	1.434760142221057411e+00	1.434633474577735379e+00	1.433697825474844256e+00	1.432700379449528327e+00	1.429387055087353087e+00	1.428499482201737836e+00	1.428195673346184469e+00	1.425874999834812584e+00	1.422395146365090790e+00	1.420338019291464526e+00	1.419908019126066900e+00
2.406789904952771764e+01	1.305672224588421138e+00	1.355170162805529932e+00	1.399250069325308043e+00	1.451526437547960846e+00	1.219463221157935040e+00	1.103917711008540525e+00	1.373692202893705749e+00	1.343237318778450318e+00	1.265811343081283180e+00	1.337495927323951284e+00	1.337495928289308411e+00	1.383125714147694030e+00	1.315148836970520430e+00	1.315486997502343103e+00	1.315486997839751426e+00	1.311120738673548614e+00	1.241469784607985849e+00	1.241470355310565710e+00	1.185286462274363739e+00	1.266933851949500367e+00	1.267498555946140026e+00	1.275300113162655569e+00	1.296426589358998127e+00	1.296596565386329836e+00	1.294671112598292151e+00	1.413526387071676105e+00	1.416861380752343580e+00	1.416665966130323584e+00	1.416549914279267020e+00	1.408482186835246619e+00	1.408481958865282824e+00	1.400781179917796049e+00	1.401448038978316823e+00	1.392796136542753249e+00	1.395006699043900289e+00	1.390814644968504821e+00	1.372353044790079801e+00	1.388545071418717525e+00	1.389829073523856540e+00	1.389727637472710997e+00	1.388795844219765874e+00	1.387787788145800061e+00	1.384540741104985706e+00	1.383687324241432259e+00	1.383357319544708863e+00	1.381001172224261442e+00	1.376865923272195369e+00	1.374755694033760633e+00	1.374449008200383959e+00
2.418884326585700251e+01	1.260130840772151650e+00	1.410517719307397000e+00	1.363157527003520331e+00	1.458002631765928259e+00	1.178055934810941840e+00	1.105931971105052813e+00	1.326078985042088876e+00	1.292677793633515426e+00	1.214734373871539042e+00	1.312185975586050990e+00	1.312185976332396642e+00	1.340605758805633707e+00	1.285243672662165215e+00	1.285550096788016905e+00	1.285550097051106677e+00	1.279624424009598194e+00	1.200227284707056974e+00	1.200227838798685776e+00	1.156374964246139170e+00	1.225812245658148614e+00	1.226354546251434696e+00	1.233640330463265489e+00	1.253614423296024460e+00	1.257433289588325342e+00	1.254285677081412809e+00	1.366077562451594840e+00	1.369930546877645927e+00	1.369786092198471472e+00	1.369668082659290853e+00	1.361502723479476318e+00	1.361502552231411700e+00	1.354563200779317800e+00	1.355282728719894303e+00	1.346687354918431279e+00	1.348823682059810292e+00	1.344905106691630658e+00	1.327583926001581149e+00	1.343333087126493020e+00	1.344779170672347313e+00	1.344706678831051549e+00	1.343794611789123739e+00	1.342791999398595948e+00	1.339650231504174727e+00	1.338844244391927285e+00	1.338495537645331135e+00	1.336136242692923970e+00	1.331412249201135989e+00	1.329278690611448654e+00	1.329112813930253933e+00
2.430978748218628738e+01	1.216587691966279028e+00	1.464874369629620032e+00	1.327368183881440622e+00	1.466401934457695733e+00	1.141507239725699119e+00	1.116055484352856730e+00	1.279235643793473542e+00	1.243422800861152533e+00	1.166578717388796704e+00	1.289430617205648888e+00	1.289430617717901351e+00	1.299300348470826538e+00	1.257464197405106843e+00	1.257689184788426839e+00	1.257689184972313301e+00	1.250171556269696227e+00	1.162200308401622362e+00	1.162200832252019422e+00	1.131856660734492426e+00	1.187599841720153426e+00	1.188097099505162513e+00	1.194606900048062359e+00	1.213035585143624528e+00	1.220614939798107201e+00	1.216187953751742379e+00	1.318753640353294898e+00	1.323083354614740470e+00	1.323007574369423844e+00	1.322889812379722141e+00	1.314758788703801251e+00	1.314758676974391527e+00	1.308682990018867232e+00	1.309446005942054070e+00	1.301044455678985301e+00	1.303064377027887355e+00	1.299489371845113928e+00	1.283587497187832716e+00	1.298644206279306212e+00	1.300229688700613284e+00	1.300189444145235074e+00	1.299315941280578146e+00	1.298336787058538055e+00	1.295344392137651290e+00	1.294599983358315720e+00	1.294242825773901817e+00	1.291918231587401822e+00	1.286689194252109258e+00	1.284566912988398757e+00	1.284558019055794142e+00
2.443073169851557225e+01	1.175966974012901956e+00	1.517604274355298655e+00	1.292407061342495611e+00	1.476581609432931597e+00	1.110902796045110330e+00	1.133915152660873726e+00	1.233981865136918321e+00	1.196432683375316053e+00	1.122561971706680373e+00	1.269655007012814085e+00	1.269655007279701042e+00	1.259832532369842495e+00	1.232259357259257282e+00	1.232352147030988831e+00	1.232352147132100839e+00	1.223268150763579643e+00	1.128387545016274363e+00	1.128388023964856268e+00	1.112459200637750945e+00	1.153223297694188298e+00	1.153652231549662455e+00	1.159111721315202459e+00	1.175577437401962078e+00	1.186933245695564576e+00	1.181207014057481741e+00	1.272266581016458842e+00	1.277013375807710016e+00	1.277027003194095123e+00	1.276912146130972037e+00	1.268963139556868347e+00	1.268963089447429970e+00	1.263853561487604749e+00	1.264648437945915083e+00	1.256594737506552928e+00	1.258454678031663665e+00	1.255295004784424684e+00	1.241104837630281787e+00	1.255195792542714184e+00	1.256892402688615462e+00	1.256887047562638138e+00	1.256073870289950989e+00	1.255138054669624248e+00	1.252343741200674376e+00	1.251675594626767252e+00	1.251322857914444642e+00	1.249076219782005781e+00	1.243445492533349572e+00	1.241373984966231303e+00	1.241536326787650024e+00
2.455167591484485712e+01	1.139258844077921662e+00	1.568184796850929486e+00	1.258850416069261735e+00	1.488373015209458305e+00	1.087252906837807398e+00	1.158886042406299666e+00	1.191240329767909500e+00	1.152778562399114692e+00	1.083979399645199848e+00	1.253242672287372406e+00	1.253242672302304017e+00	1.222875146662135926e+00	1.210063113708662597e+00	1.209975414908678770e+00	1.209975414925062553e+00	1.199420705172801194e+00	1.099788915376181508e+00	1.099789334347932579e+00	1.098805084687202172e+00	1.123619067118159176e+00	1.123956778481920216e+00	1.128090293391778909e+00	1.142168767844834454e+00	1.157197662862693210e+00	1.150198727410006505e+00	1.227433322348730371e+00	1.232516655028971897e+00	1.232643898900936508e+00	1.232535055888895448e+00	1.224930254056227241e+00	1.224930266666812706e+00	1.220885397914205805e+00	1.221697737047306109e+00	1.214160844507956583e+00	1.215817369615468824e+00	1.213143955026548815e+00	1.200962633466755580e+00	1.213796195835759484e+00	1.215569337032384345e+00	1.215600551128494855e+00	1.214872013931811212e+00	1.214001009030827749e+00	1.211457084579254717e+00	1.210879928506081171e+00	1.210546804428678014e+00	1.208426242894354408e+00	1.202518870817910202e+00	1.200542198638851143e+00	1.200887224332158221e+00
2.467262013117414199e+01	1.107480901482015501e+00	1.616189039682797590e+00	1.227317514215469307e+00	1.501585681095469305e+00	1.071409120878874965e+00	1.190152083444872666e+00	1.152019935169001918e+00	1.113614524856718857e+00	1.052134213022812181e+00	1.240516566975014889e+00	1.240516566736820314e+00	1.189140746034586194e+00	1.191280628793447649e+00	1.190970376262957986e+00	1.190970376194554259e+00	1.179117017396173805e+00	1.077343372248774855e+00	1.077343716627148229e+00	1.091361424817890668e+00	1.099681424416633302e+00	1.099906724996979612e+00	1.102453814188159242e+00	1.113738724626118115e+00	1.132197793495651750e+00	1.124006642551017565e+00	1.185170036430923668e+00	1.190486544535496183e+00	1.190755338249117390e+00	1.190656033423353577e+00	1.183569374650039085e+00	1.183569449719831246e+00	1.180677807620849729e+00	1.181490184721319059e+00	1.174650145546558999e+00	1.176062000214001646e+00	1.173941476352941216e+00	1.164057821778827551e+00	1.175333235124068398e+00	1.177141584162460397e+00	1.177209744035831118e+00	1.176591924069304129e+00	1.175808271768729041e+00	1.173568927519266891e+00	1.173096865166202818e+00	1.172800370275520976e+00	1.170857737256162379e+00	1.164821303406025965e+00	1.162987215051158874e+00	1.163522393825208390e+00
2.479356434750342686e+01	1.081621192272025578e+00	1.661270020255953161e+00	1.198456410494376900e+00	1.516011598152241735e+00	1.063979873928257547e+00	1.226775461942087642e+00	1.117381954685130019e+00	1.080127883914131504e+00	1.028238550467275081e+00	1.231720552129277113e+00	1.231720551642703443e+00	1.159362949452242608e+00	1.176272482993742985e+00	1.175707353391322485e+00	1.175707353240189823e+00	1.162802859994549687e+00	1.061855067569674294e+00	1.061855324258391908e+00	1.090397896760695318e+00	1.082199068725008262e+00	1.082294003632334300e+00	1.083028431606630093e+00	1.091161545415884282e+00	1.112656272152457326e+00	1.103411632416259280e+00	1.146474308062553682e+00	1.151897091364520120e+00	1.152339048898092244e+00	1.152253132146548120e+00	1.145865387424458426e+00	1.145865522942140391e+00	1.144198071574167086e+00	1.144989947221211946e+00	1.139031408026628167e+00	1.140162097304605160e+00	1.138652332160535074e+00	1.131329127779903354e+00	1.140750282919057224e+00	1.142545954220037352e+00	1.142649776243344961e+00	1.142169235537516370e+00	1.141495716234676827e+00	1.139614485402167920e+00	1.139260138230001829e+00	1.139018386851351705e+00	1.137307384413927647e+00	1.131310887787473130e+00	1.129669219317606110e+00	1.130396654374530518e+00
2.491450856383271173e+01	1.062566503576071852e+00	1.703146887203456750e+00	1.172922830815106510e+00	1.531429535382941465e+00	1.065262116811160009e+00	1.267762837191585668e+00	1.088387863400673172e+00	1.053465148474112878e+00	1.013294013492093804e+00	1.227003239605614082e+00	1.227003238881509528e+00	1.134266937973746892e+00	1.165337350233563773e+00	1.164497666136447229e+00	1.164497665906900403e+00	1.150856331904343222e+00	1.053917827578460198e+00	1.053917986103516391e+00	1.095960898196010280e+00	1.071787567908919048e+00	1.071738928540873159e+00	1.070487607318319379e+00	1.075190958174624845e+00	1.099176149012693005e+00	1.089074343527212996e+00	1.112391217331324622e+00	1.117771131197986101e+00	1.118421147227119050e+00	1.118352640482302096e+00	1.112843809599946221e+00	1.112844001432331975e+00	1.112445052573334037e+00	1.113192976160895187e+00	1.108295687156254150e+00	1.109116561185620631e+00	1.108261329811942364e+00	1.103713445832699369e+00	1.111007282912293670e+00	1.112736798240164138e+00	1.112873004493208917e+00	1.112555018629954651e+00	1.112013482347112614e+00	1.110539856198616615e+00	1.110313350912266905e+00	1.110144574244944504e+00	1.108718044517233769e+00	1.102948015424727091e+00	1.101548274880710387e+00	1.102463286787377594e+00
2.503545278016199660e+01	1.051022428316787938e+00	1.741593209092416883e+00	1.151352029053666737e+00	1.547609224916994375e+00	1.075205547710603726e+00	1.312120392872107466e+00	1.066028820372612262e+00	1.034637274178623390e+00	1.007972321140259586e+00	1.226406194622901014e+00	1.226406193678013956e+00	1.114528876219783582e+00	1.158694437503388075e+00	1.157575260602687894e+00	1.157575260301308750e+00	1.143562705997556384e+00	1.053851996754989973e+00	1.053852050201153245e+00	1.107869326214231620e+00	1.068828779455993638e+00	1.068629334630195382e+00	1.065287810971085047e+00	1.066392587331974839e+00	1.092189672301810743e+00	1.081477925977055055e+00	1.083960632895589971e+00	1.089130418528422295e+00	1.090025902788552603e+00	1.089978780281402493e+00	1.085517658061635471e+00	1.085517899675735087e+00	1.086395631991502464e+00	1.087073850283087451e+00	1.083400332238462882e+00	1.083893985951560168e+00	1.083717254198752311e+00	1.082087537911946118e+00	1.087026050279460643e+00	1.088632295670569849e+00	1.088795356348679411e+00	1.088661747545830449e+00	1.088271648254863777e+00	1.087247035356495806e+00	1.087154925794219462e+00	1.087076259625413988e+00	1.085982723760793967e+00	1.080636032588565998e+00	1.079524228070765979e+00	1.080614198185519070e+00
2.515639699649128147e+01	1.047439417352748592e+00	1.776427190091589559e+00	1.134324789496775177e+00	1.564315300920090301e+00	1.093419083741280273e+00	1.358894319194742462e+00	1.051142583539865782e+00	1.024416312772435278e+00	1.012524762741465523e+00	1.229858232970095111e+00	1.229858231826508108e+00	1.100727337582493970e+00	1.156467918457303456e+00	1.155080273093751053e+00	1.155080272729239965e+00	1.141093165570175705e+00	1.061667939520562154e+00	1.061667885100490594e+00	1.125732841214477808e+00	1.073429699528178460e+00	1.073078884458817717e+00	1.067620081331700721e+00	1.065086231020002661e+00	1.091917158743041183e+00	1.080880894932039649e+00	1.062146390469865143e+00	1.066928188433888813e+00	1.068108019419179655e+00	1.068085937093734783e+00	1.064817438515436310e+00	1.064817720887588859e+00	1.066935878676310123e+00	1.067517405201927616e+00	1.065198825433671725e+00	1.065362422071260307e+00	1.065863089723659396e+00	1.067199557373041507e+00	1.069622869045780078e+00	1.071048060449667938e+00	1.071230073353219403e+00	1.071296883387690135e+00	1.071073658456699329e+00	1.070527145022093229e+00	1.070571428838382744e+00	1.070597565015064312e+00	1.069877327369192610e+00	1.065150750694482173e+00	1.064365757269506885e+00	1.065609578412378688e+00
2.527734121282056634e+01	1.051960889725048531e+00	1.807503592133082870e+00	1.122330338922422399e+00	1.581310919455025665e+00	1.119217839028510575e+00	1.407196977698937257e+00	1.044330041491780658e+00	1.023243665864286944e+00	1.026746747758136680e+00	1.237177014647188544e+00	1.237177013331404396e+00	1.093293281241310977e+00	1.158675974056645019e+00	1.157047203464487861e+00	1.157047203047370187e+00	1.143490680578494567e+00	1.077065385129598152e+00	1.077065224259744936e+00	1.148988613491892741e+00	1.085410375493985891e+00	1.084914284124542494e+00	1.077388471539927117e+00	1.071310353971233864e+00	1.098344149714805873e+00	1.087289775109172130e+00	1.047753501169258694e+00	1.051969609814145334e+00	1.053473015199725360e+00	1.053479024945588538e+00	1.051510844241989817e+00	1.051511156041451178e+00	1.054783994135442660e+00	1.055242085018732068e+00	1.054364382243450526e+00	1.054212333490189835e+00	1.055360557769063679e+00	1.059599605755315421e+00	1.059436213783235603e+00	1.060625635027250269e+00	1.060816392252081020e+00	1.061091762433004515e+00	1.061045304842683557e+00	1.060989932564670779e+00	1.061167371125294467e+00	1.061309248454096688e+00	1.060990636634799644e+00	1.057068157578687329e+00	1.056638168759889584e+00	1.058006604095231395e+00
2.539828542914985121e+01	1.064405837321195314e+00	1.834707126608657868e+00	1.115730528498434015e+00	1.598361025655337997e+00	1.151698323462792217e+00	1.456221118314251051e+00	1.045888158460296813e+00	1.031172813102879671e+00	1.050008745881920724e+00	1.248078430481224244e+00	1.248078429023044666e+00	1.092467337104154002e+00	1.165226588951351561e+00	1.163399860066125058e+00	1.163399859608303499e+00	1.150665320143539283e+00	1.099468752134867167e+00	1.099468490032140977e+00	1.176949163489686034e+00	1.104323893169980142e+00	1.103694587771265168e+00	1.094220685509141866e+00	1.084817299020380821e+00	1.111221841545895206e+00	1.100457708295978776e+00	1.041345827011089575e+00	1.044831557107623876e+00	1.046697230520461819e+00	1.046733531677681794e+00	1.046124598520797422e+00	1.046124926610752404e+00	1.050417340406549327e+00	1.050727185289835219e+00	1.051320173365830168e+00	1.050885569405761721e+00	1.052621757889588672e+00	1.059582012333216472e+00	1.056861770840525683e+00	1.057767760452289263e+00	1.057955019137912123e+00	1.058437704849833683e+00	1.058571236364572288e+00	1.059001622078636018e+00	1.059303563964930639e+00	1.059567325074213473e+00	1.059663789982470128e+00	1.056703545163768521e+00	1.056643304522297377e+00	1.058100377051428564e+00
2.551922964547913608e+01	1.084290825228651833e+00	1.857947093331351551e+00	1.114730574957615516e+00	1.615235266966386751e+00	1.189824471495602110e+00	1.505245261305277138e+00	1.055775623137759744e+00	1.047862870112930889e+00	1.081343824449300328e+00	1.262193451989900073e+00	1.262193450421168706e+00	1.098272980051230974e+00	1.175921087175940682e+00	1.173954074086781985e+00	1.173954073601021664e+00	1.162399728865829651e+00	1.128089474209417631e+00	1.128089119127727580e+00	1.208852997693513620e+00	1.129503542904085833e+00	1.128757855188398551e+00	1.117508270701295103e+00	1.105100425081354087e+00	1.130090710933471243e+00	1.119909351315156787e+00	1.043180958622671684e+00	1.045797455877095272e+00	1.048063230731487216e+00	1.048131014221884705e+00	1.048884474025871594e+00	1.048884804245523439e+00	1.054018639733920848e+00	1.054158970887182578e+00	1.056191033536195034e+00	1.055525402893050524e+00	1.057762495989401419e+00	1.067152037069704962e+00	1.062008438860615245e+00	1.062593913772389875e+00	1.062763837875006168e+00	1.063442712896440767e+00	1.063752331333027046e+00	1.064644288942458328e+00	1.065057111436363391e+00	1.065443534965679229e+00	1.065952267629864281e+00	1.064075560137283327e+00	1.064385001631236616e+00	1.065890263239841040e+00
2.564017386180842095e+01	1.110885144381692946e+00	1.877153073328931887e+00	1.119361378059020584e+00	1.631710575011227071e+00	1.232508547894252127e+00	1.553633199975705814e+00	1.073620421415251602e+00	1.072624970326929716e+00	1.119566134503044985e+00	1.279091075650967246e+00	1.279091074004340634e+00	1.110511295498331386e+00	1.190464971510829972e+00	1.188427784831256773e+00	1.188427784330623904e+00	1.178363755318885264e+00	1.162001095733934397e+00	1.162000658028659705e+00	1.243911088820663036e+00	1.160126411885825881e+00	1.159284497258584290e+00	1.146466906351509607e+00	1.131446562201883888e+00	1.154322217464380795e+00	1.144986406207732399e+00	1.053178137093386812e+00	1.054822621665764126e+00	1.057525893057817523e+00	1.057625315543356370e+00	1.059688015541511819e+00	1.059688333646070291e+00	1.065454293961634713e+00	1.065408607050523537e+00	1.068788451647363802e+00	1.067959824858346396e+00	1.070588672299378707e+00	1.082025099576823246e+00	1.074685842993204021e+00	1.074926679332422585e+00	1.075064372710553995e+00	1.075919066293425486e+00	1.076394096864283556e+00	1.077706480943109835e+00	1.078212617493228054e+00	1.078717138473521020e+00	1.079619539773808867e+00	1.078904052961932258e+00	1.079568668658015040e+00	1.081079936801706776e+00
2.576111807813770582e+01	1.143286478327072864e+00	1.892271515425981487e+00	1.129476734777909996e+00	1.647573453337847216e+00	1.278676609500854600e+00	1.600829988277975513e+00	1.098767232705782915e+00	1.104508056824081486e+00	1.163391273776511303e+00	1.298304668541334195e+00	1.298304666849178446e+00	1.128778256205763997e+00	1.208484427309721498e+00	1.206456914651012013e+00	1.206456914148329007e+00	1.198135816180760038e+00	1.200212998640528106e+00	1.200212489843133001e+00	1.281344818293977950e+00	1.195280902206189433e+00	1.194364802734985798e+00	1.180204260420577134e+00	1.163002100588236276e+00	1.183170326315830634e+00	1.174904334997016075e+00	1.070927779542467650e+00	1.071539143668844618e+00	1.074717983717159431e+00	1.074848273963254330e+00	1.078117110687388358e+00	1.078117403270856478e+00	1.084290396837257919e+00	1.084047587813746771e+00	1.088632708291632945e+00	1.087722407030018212e+00	1.090619210672643336e+00	1.103658678745023769e+00	1.094426480710884997e+00	1.094312348359153031e+00	1.094402379635026623e+00	1.095404909696965134e+00	1.096028988072558441e+00	1.097707417794740570e+00	1.098286790636290311e+00	1.098900079044952127e+00	1.100163953203594058e+00	1.100642244230773725e+00	1.101635057326005418e+00	1.103111080706626668e+00
2.588206229446699069e+01	1.180499934140069707e+00	1.903263089401414421e+00	1.144765892623583081e+00	1.662622014405610305e+00	1.327314607098213584e+00	1.646356078927776467e+00	1.130352141955405454e+00	1.142401800425729474e+00	1.211536988743166621e+00	1.319357829558313044e+00	1.319357827851777909e+00	1.152500463172382750e+00	1.229546162688138100e+00	1.227614771386474679e+00	1.227614770893863394e+00	1.221227854088028142e+00	1.241732693043581470e+00	1.241732125065917680e+00	1.320413669696842263e+00	1.234027808205786503e+00	1.233060207049064383e+00	1.217784033963742907e+00	1.198840281782274531e+00	1.215824181069315113e+00	1.208810284737845686e+00	1.095740000836449735e+00	1.095298973770073125e+00	1.098993629819548401e+00	1.099153291833848245e+00	1.103486962605671362e+00	1.103487217841696122e+00	1.109842170807244344e+00	1.109396581444348717e+00	1.115006387149375167e+00	1.114105255229589364e+00	1.117139584430216104e+00	1.131309018262496968e+00	1.120536847852187767e+00	1.120070503824982522e+00	1.120097341449077577e+00	1.121214378353720287e+00	1.121967020518392699e+00	1.123948703800116800e+00	1.124580294979261152e+00	1.125289235279589795e+00	1.126872168736057667e+00	1.128535148293991153e+00	1.129819791391283523e+00	1.131222367685109198e+00
2.600300651079627556e+01	1.221508712005438202e+00	1.910100708402026504e+00	1.164779226707016058e+00	1.676667807878162275e+00	1.377496031001686383e+00	1.689800660039020297e+00	1.167387213444291083e+00	1.185134934086086389e+00	1.262794395833064520e+00	1.341785820115164007e+00	1.341785818423482990e+00	1.180981939321755991e+00	1.253178152528316991e+00	1.251432601484654850e+00	1.251432601013226620e+00	1.247110771234770432e+00	1.285611984561383814e+00	1.285611369091293144e+00	1.360433019799215382e+00	1.275448768367066332e+00	1.274452024736620448e+00	1.258278650231902551e+00	1.238020111315966343e+00	1.251455098483671202e+00	1.245834427631441255e+00	1.126719577754235813e+00	1.125244113765920373e+00	1.129498433334171992e+00	1.129685488045087949e+00	1.134919016596087848e+00	1.134919224698005547e+00	1.141244637711838816e+00	1.140595679912863369e+00	1.147026407079590360e+00	1.146231223162464508e+00	1.149273185797429209e+00	1.164100051961360682e+00	1.152165563405880722e+00	1.151360968400108487e+00	1.151309289797265212e+00	1.152504595774407115e+00	1.153362939209666482e+00	1.155581670773353276e+00	1.156244971949536682e+00	1.157033826263723197e+00	1.158887024107224883e+00	1.161691038822692645e+00	1.163225271132016347e+00	1.164520543085541648e+00
2.612395072712556043e+01	1.265328906822011934e+00	1.912768149490612357e+00	1.188962279160652669e+00	1.689537475246643661e+00	1.428394539307783484e+00	1.730814783092511577e+00	1.208839040804180698e+00	1.231554551387225027e+00	1.316069746524110684e+00	1.365150229038271990e+00	1.365150227388291615e+00	1.213453722769142873e+00	1.278889220214046274e+00	1.277419251957742752e+00	1.277419251517355914e+00	1.275237821686006079e+00	1.330976838698570530e+00	1.330976186792372173e+00	1.400783595044486685e+00	1.318680123317021557e+00	1.317675598791536506e+00	1.300807458218422141e+00	1.279631724186938158e+00	1.289253945202860407e+00	1.285130324407627977e+00	1.162850341241004282e+00	1.160387870837753965e+00	1.165250214826193176e+00	1.165462422001924514e+00	1.171421699908391290e+00	1.171421853294741577e+00	1.177529444658431235e+00	1.176681068334197500e+00	1.183719800303380865e+00	1.183130401263618348e+00	1.186056048650017569e+00	1.201091845687081383e+00	1.188374856801539314e+00	1.187254657622921261e+00	1.187109545563904023e+00	1.188346193173697607e+00	1.189286637959521498e+00	1.191677193162404613e+00	1.192353354556525913e+00	1.193204909242322476e+00	1.195276823256792742e+00	1.199152512743232535e+00	1.200891574779367144e+00	1.202050470651064629e+00
2.624489494345484530e+01	1.311046539705969849e+00	1.911259226536808464e+00	1.216692927203851138e+00	1.701074254881151493e+00	1.479285686588316384e+00	1.769104589434485453e+00	1.253691157757379715e+00	1.280580818243260532e+00	1.370402287500275484e+00	1.389046876889957982e+00	1.389046875305858908e+00	1.249119409115152290e+00	1.306186023690139697e+00	1.305078485827971591e+00	1.305078485427111579e+00	1.305064334709055363e+00	1.377043467082162520e+00	1.377042788927926642e+00	1.440914645736559585e+00	1.362933245110907077e+00	1.361940884220322001e+00	1.344560792296750185e+00	1.322827093133659870e+00	1.328457721865396790e+00	1.325903130258623053e+00	1.203073767404899019e+00	1.199692197548842820e+00	1.205215544514348203e+00	1.205450564417544612e+00	1.211964866744292380e+00	1.211964959962772648e+00	1.217694998810043394e+00	1.216655262623608236e+00	1.224091296344596236e+00	1.223808633917899291e+00	1.226503300222638204e+00	1.241339252296642659e+00	1.228204392135130663e+00	1.226797292377473259e+00	1.226544364006026511e+00	1.227786484173432058e+00	1.228786078785015334e+00	1.231287535267751920e+00	1.231960138398381366e+00	1.232856700424190377e+00	1.235096006407229385e+00	1.239957285478138882e+00	1.241856696289933337e+00	1.242854666536104435e+00
2.636583915978413017e+01	1.357837591714691428e+00	1.905577475113181984e+00	1.247316822226680832e+00	1.711139348751413269e+00	1.529541490204766152e+00	1.804424789290266062e+00	1.300986784903639393e+00	1.331238387811819690e+00	1.424965451229121438e+00	1.413108512881773970e+00	1.413108511384951971e+00	1.287192384446545823e+00	1.334586703975265465e+00	1.333923142104581183e+00	1.333923141750320118e+00	1.336063043717498955e+00	1.423124164031116301e+00	1.423123468844048833e+00	1.480342863609660053e+00	1.407503972632373035e+00	1.406542081065656591e+00	1.388812226431335173e+00	1.366837678270985901e+00	1.368366153061489676e+00	1.367426697957018655e+00	1.246352150108929191e+00	1.242131152801228655e+00	1.248372276157895477e+00	1.248627754457107608e+00	1.255539226166186628e+00	1.255539255659773756e+00	1.260762144457273193e+00	1.259543074440945931e+00	1.267175941425087160e+00	1.267301027211995779e+00	1.269660801879810563e+00	1.283936149678432725e+00	1.270721116467036005e+00	1.269059509628990501e+00	1.268685031206862046e+00	1.269899002818033695e+00	1.270936548047581827e+00	1.273494383641869732e+00	1.274149847810412739e+00	1.275074033658126771e+00	1.277431774103769735e+00	1.283183819103349999e+00	1.285201452437139347e+00	1.286017751840562440e+00
2.648678337611341504e+01	1.404977414847487616e+00	1.895736352333543318e+00	1.280177790926621206e+00	1.719613149177648959e+00	1.578620813161216496e+00	1.836572477260974834e+00	1.349853393043617178e+00	1.382669398887873768e+00	1.479058007773870198e+00	1.437004128798176295e+00	1.437004127407247367e+00	1.326923145614171240e+00	1.363631051282832241e+00	1.363485900524587402e+00	1.363485900222636493e+00	1.367735026099669904e+00	1.468626293886223566e+00	1.468625589895837580e+00	1.518648757203974853e+00	1.451774192863020119e+00	1.450859356000269607e+00	1.432922061928764812e+00	1.410981873416345511e+00	1.408350121692728996e+00	1.409051759562764738e+00	1.291712907980834046e+00	1.286736439355792738e+00	1.293754185500127996e+00	1.294027765231779314e+00	1.301197773222606324e+00	1.301197737020010292e+00	1.305812864600182754e+00	1.304430688644703240e+00	1.312074971998569151e+00	1.312708503094636825e+00	1.314640303790195253e+00	1.328044674474269993e+00	1.315053392580752822e+00	1.313171447515111945e+00	1.312662475314129162e+00	1.313817595085437606e+00	1.314874537438394775e+00	1.317441579658793049e+00	1.318069259160220108e+00	1.319004576599351219e+00	1.321435487957097532e+00	1.327981186971069150e+00	1.330078640782018651e+00	1.330695425872345128e+00
2.660772759244269992e+01	1.451839979779126155e+00	1.881759947786017184e+00	1.314641473854627707e+00	1.726396312810241973e+00	1.626057804456297218e+00	1.865381345200979091e+00	1.399513155522099428e+00	1.434133827811584716e+00	1.532090289301310415e+00	1.460436303459437868e+00	1.460436302190335045e+00	1.367617102885700708e+00	1.392887466124518969e+00	1.393326831717712322e+00	1.393326831472496252e+00	1.399616740787288593e+00	1.513047163030084796e+00	1.513046457523294919e+00	1.555471776289322650e+00	1.495208320619811015e+00	1.494355413815879663e+00	1.476334952217669860e+00	1.454665291458745902e+00	1.447854078146813217e+00	1.450207634197648421e+00	1.338275140902265736e+00	1.332625575200435453e+00	1.340478356442664998e+00	1.340767633014124494e+00	1.348080427454396935e+00	1.348080324847496625e+00	1.352013256986701384e+00	1.350489016945684684e+00	1.357976566201063662e+00	1.359218965308272020e+00	1.360639741707140749e+00	1.372911406291260850e+00	1.360410846152413811e+00	1.358343078216740496e+00	1.357687642580931220e+00	1.358756389921848884e+00	1.359817626373401867e+00	1.362354046321685885e+00	1.362946086838733306e+00	1.363877339157698598e+00	1.366340499610173564e+00	1.373585275410021289e+00	1.375728649480035370e+00	1.376130133658604704e+00
2.672867180877198479e+01	1.497892051659484913e+00	1.863684229596716646e+00	1.350111934014973869e+00	1.731410661030017284e+00	1.671450054618005554e+00	1.890716359200045549e+00	1.449283880822254345e+00	1.485002273716081511e+00	1.583568967843728359e+00	1.483137563375943380e+00	1.483137562242070606e+00	1.408644383173107251e+00	1.421957223438750750e+00	1.423038168078556875e+00	1.423038167893363903e+00	1.431283887109405795e+00	1.555966721373737593e+00	1.555966020765926272e+00	1.590505052310380751e+00	1.537346851916422841e+00	1.536569105472921581e+00	1.518574036503572700e+00	1.497376528481221714e+00	1.486394385223135828e+00	1.490399666551130986e+00	1.385261912890942027e+00	1.379015795683253165e+00	1.387758446289435232e+00	1.388060886125169757e+00	1.395425224277206278e+00	1.395425055524481150e+00	1.398623940939702548e+00	1.396984421996866566e+00	1.404164706792477624e+00	1.406116324040761922e+00	1.406951857370391856e+00	1.417873523813535819e+00	1.406092910829184861e+00	1.403873168978259978e+00	1.403060493259117303e+00	1.404018534106200367e+00	1.405073255525785880e+00	1.407545834419736241e+00	1.408096846661755164e+00	1.409010394134462052e+00	1.411469369304966914e+00	1.419324546528007325e+00	1.421484777337650884e+00	1.421656632606754789e+00
2.684961602510126966e+01	1.542684565897735061e+00	1.841558867248843656e+00	1.386041917094386289e+00	1.734599882103519342e+00	1.714447666502610046e+00	1.912468991040925825e+00	1.498574306699993919e+00	1.534744959514536378e+00	1.633082464540347667e+00	1.504866511679257890e+00	1.504866510691676984e+00	1.449443525074729289e+00	1.450476612326683234e+00	1.452246836111623418e+00	1.452246835988656004e+00	1.462352848324792731e+00	1.597039335425823880e+00	1.597038645341210650e+00	1.623490256257443587e+00	1.577798552098819584e+00	1.577107644670777686e+00	1.559233325719876051e+00	1.538680428768042452e+00	1.523555180768626061e+00	1.529204143724418818e+00	1.432002331104297976e+00	1.425227564420213033e+00	1.434907714784968924e+00	1.435220557832713961e+00	1.442569926167133865e+00	1.442569692241991053e+00	1.445001498967286135e+00	1.443280377405500303e+00	1.450019662549793864e+00	1.452780936191859329e+00	1.452964580781560100e+00	1.462358000205449038e+00	1.451489380556590936e+00	1.449150130888413601e+00	1.448170856027224618e+00	1.448996921812929273e+00	1.450039592329916749e+00	1.452420482362306142e+00	1.452927073268030611e+00	1.453810978005880772e+00	1.456233635366543711e+00	1.464618626555178160e+00	1.466771521101047693e+00	1.466700644926556718e+00
2.697056024143055453e+01	1.585843138976197997e+00	1.815449692198645382e+00	1.421937932447816966e+00	1.735930011145462748e+00	1.754744032800741094e+00	1.930553120184354654e+00	1.546876516025771142e+00	1.582919427696580339e+00	1.680287998531987625e+00	1.525404329751920862e+00	1.525404328919555130e+00	1.489520847536711656e+00	1.478117472724207015e+00	1.480615280090189501e+00	1.480615280030781911e+00	1.492480391940966156e+00	1.635985315819344255e+00	1.635984641171386977e+00	1.654212790818149204e+00	1.616232312038871965e+00	1.615638474995176654e+00	1.597969516670758594e+00	1.578210262197094815e+00	1.558982919834443370e+00	1.566261954353497465e+00	1.477927059187195358e+00	1.470681275603851867e+00	1.481335400353155807e+00	1.481655563856351554e+00	1.488947508890632099e+00	1.488947211279756155e+00	1.490594167568717543e+00	1.488833257384463593e+00	1.495013138110047102e+00	1.498684572833274942e+00	1.498156162874682673e+00	1.505876429730962585e+00	1.496075905719090882e+00	1.493647685230826694e+00	1.492494058381641731e+00	1.493169801279704778e+00	1.494201315209505943e+00	1.496466500746085337e+00	1.496926687899782005e+00	1.497770755887758432e+00	1.500128889241129526e+00	1.508972474165424904e+00	1.511098556907664259e+00	1.510773238095009852e+00
2.709150445775984295e+01	1.627057879506881521e+00	1.785441886708673875e+00	1.457361451516855144e+00	1.735389669017941783e+00	1.792068711061920450e+00	1.944901729320515305e+00	1.593757212079409236e+00	1.629158370990702043e+00	1.724900560405686401e+00	1.544552058604519829e+00	1.544552057934355238e+00	1.528446949826098633e+00	1.504586548552180769e+00	1.507841023684661108e+00	1.507841023689382220e+00	1.521362150556953230e+00	1.672582453867960339e+00	1.672581798937932351e+00	1.682497325869444893e+00	1.652369301777685706e+00	1.651881423575394026e+00	1.634493963093624602e+00	1.615659720876730931e+00	1.592380386233278156e+00	1.601271836527914827e+00	1.522560075052642237e+00	1.514889974979676701e+00	1.526539277629006319e+00	1.526863275024028299e+00	1.534078203325344614e+00	1.534077843874229963e+00	1.534934276277249543e+00	1.533184746941846921e+00	1.538700427324317666e+00	1.543382308369612765e+00	1.542087348501306465e+00	1.548017442974240598e+00	1.539406718728390633e+00	1.536917656852564651e+00	1.535583640944799821e+00	1.536093515537647169e+00	1.537122500758689503e+00	1.539250159149433417e+00	1.539662687896220516e+00	1.540458412897315776e+00	1.542727282990349114e+00	1.551968205418910784e+00	1.554052459600006708e+00	1.553462884067943639e+00
2.721244867408912782e+01	1.666074459652762796e+00	1.751644017301414724e+00	1.491927418035334352e+00	1.732990049885473116e+00	1.826182412124243148e+00	1.955464488977561643e+00	1.638848849312675604e+00	1.673158322247604302e+00	1.766683686742190229e+00	1.562128808708465044e+00	1.562128808205739627e+00	1.565851454734629389e+00	1.529623987292881626e+00	1.533655316242286792e+00	1.533655316311069994e+00	1.548730272014125608e+00	1.706657522939040827e+00	1.706656891454775504e+00	1.708203537719973797e+00	1.685975765459142961e+00	1.685601489675400355e+00	1.668565211151046501e+00	1.650775267374007926e+00	1.623500673458450505e+00	1.633983739741583729e+00	1.565508639174751693e+00	1.557450106016168512e+00	1.570096417202345940e+00	1.570420302522250511e+00	1.577559978907573601e+00	1.577559559706713133e+00	1.577629200895888983e+00	1.575952640129603566e+00	1.580711205078131787e+00	1.586503017489394152e+00	1.584392195833522754e+00	1.588438073435538556e+00	1.581106197978585426e+00	1.578581545974142575e+00	1.577062816430725434e+00	1.577393985239878837e+00	1.578438141883933721e+00	1.580407108403989680e+00	1.580770695119828817e+00	1.581511106393539645e+00	1.583668971089150945e+00	1.593256014708331891e+00	1.595287568935393141e+00	1.594426520359247590e+00
2.733339289041841269e+01	1.702684933703864978e+00	1.714193063654138260e+00	1.525301056175252690e+00	1.728764657876213473e+00	1.856873819120295810e+00	1.962206263464489009e+00	1.681841140223924835e+00	1.714669493734196415e+00	1.805441746673700276e+00	1.577970810675472402e+00	1.577970810343868102e+00	1.601416828782409540e+00	1.553001268210638219e+00	1.557821141611987814e+00	1.557821141744192728e+00	1.574350544839702160e+00	1.738077588005443097e+00	1.738076983222553551e+00	1.731221816175876116e+00	1.716856611956279588e+00	1.716602425650942898e+00	1.699982293423549118e+00	1.683349110278809180e+00	1.652141428392382316e+00	1.664192597244018357e+00	1.606452748123830210e+00	1.598031590442102301e+00	1.611653472772389462e+00	1.611972817779329548e+00	1.619058692688169820e+00	1.619058215992213334e+00	1.618351983773951508e+00	1.616821189565763373e+00	1.620740021776353901e+00	1.627739584936438444e+00	1.624768590192529949e+00	1.626854961577810954e+00	1.620860295299493714e+00	1.618321953949616088e+00	1.616615766078092653e+00	1.616757987238295557e+00	1.617845277883791955e+00	1.619633825612223577e+00	1.619946364030219410e+00	1.620625783499038963e+00	1.622653464088029240e+00	1.632545116157359644e+00	1.634516902978359942e+00	1.633380456897219668e+00
2.745433710674769756e+01	1.736720429370868457e+00	1.673260627734309391e+00	1.557193734320615697e+00	1.722768804482118554e+00	1.883957776979573673e+00	1.965106486746122094e+00	1.722473175977403681e+00	1.753486831774827559e+00	1.841013437085010862e+00	1.591931078998551907e+00	1.591931078840223890e+00	1.634872041304925583e+00	1.574518821335184393e+00	1.580130840732139719e+00	1.580130840926591285e+00	1.598019266270358507e+00	1.766741120518616537e+00	1.766740545305270027e+00	1.751468693930984699e+00	1.744849837514382385e+00	1.744721148466589655e+00	1.728578844285843630e+00	1.713212919105251641e+00	1.678139514026501411e+00	1.691732651460287506e+00	1.645134846706552745e+00	1.636368033670746014e+00	1.650917294663998947e+00	1.651227203081182315e+00	1.658298634922321435e+00	1.658298103094889120e+00	1.656832314831624853e+00	1.655531719852186390e+00	1.658537144852385570e+00	1.666839503011375845e+00	1.662969089511512566e+00	1.663035933394706678e+00	1.658408400173265518e+00	1.655874485349824621e+00	1.653979416854912010e+00	1.653924857625099332e+00	1.655094320236768057e+00	1.656679451788063195e+00	1.656937240065751160e+00	1.657550962970421260e+00	1.659431472466321056e+00	1.669595249026922135e+00	1.671503645263143989e+00	1.670091647490803632e+00
2.757528132307698243e+01	1.768045009537030143e+00	1.629060539305825728e+00	1.587358422440638517e+00	1.715078888215231911e+00	1.907274351207176588e+00	1.964159277239716506e+00	1.760526244423347597e+00	1.789442268396874480e+00	1.873266240863213250e+00	1.603879542092448540e+00	1.603879542108238132e+00	1.665985984782512919e+00	1.594003578519447295e+00	1.600403591968205363e+00	1.600403592223325511e+00	1.619560096665064730e+00	1.792569297873287892e+00	1.792568754798796071e+00	1.768881903156891866e+00	1.769821748630029168e+00	1.769822951049016213e+00	1.754218025650356561e+00	1.740232293638531491e+00	1.701366161045941183e+00	1.716472377297682428e+00	1.681350236086597283e+00	1.672247493970871579e+00	1.687646300807871036e+00	1.687941461399609766e+00	1.695053861052656874e+00	1.695053276530415376e+00	1.692848247351011137e+00	1.691873905614158513e+00	1.693900102817452957e+00	1.703596233376505120e+00	1.698792456538611217e+00	1.696792249900339833e+00	1.693535894526598140e+00	1.691020420856078399e+00	1.688936014723824375e+00	1.688678946698743077e+00	1.689980904731121836e+00	1.691338296525744633e+00	1.691535366918854422e+00	1.692079290866266073e+00	1.693797534761819046e+00	1.704209025717047465e+00	1.706053474154093141e+00	1.704369639677147719e+00
2.769622553940626730e+01	1.796549398264765562e+00	1.581858094064085396e+00	1.615585115872493205e+00	1.705791485087182924e+00	1.926688326268426898e+00	1.959374108352833765e+00	1.795817364564485707e+00	1.822398145832478500e+00	1.902091681113435628e+00	1.613702920005994024e+00	1.613702920195414059e+00	1.694561603678945483e+00	1.611306665465118693e+00	1.618482983255316254e+00	1.618482983569194955e+00	1.638821119743548715e+00	1.815498212241592135e+00	1.815497703668539575e+00	1.783415292336371749e+00	1.791662918839883822e+00	1.791797447682887290e+00	1.776788214718721060e+00	1.764301950775356120e+00	1.721722626010799617e+00	1.738309989942965483e+00	1.714938401289819891e+00	1.705504033344658055e+00	1.721642794178527724e+00	1.721917571964817872e+00	1.729140477326568615e+00	1.729139842597319454e+00	1.726218812376032252e+00	1.725677910621332911e+00	1.726666098149563844e+00	1.737841511892005864e+00	1.732076049098021597e+00	1.727971665178514415e+00	1.726067450342418264e+00	1.723580239684609605e+00	1.721306591037253808e+00	1.720842954592327390e+00	1.722338458924877802e+00	1.723443091841419195e+00	1.723570745628984824e+00	1.724040984077719108e+00	1.725583533193125518e+00	1.736225225915353221e+00	1.738007833532698720e+00	1.736059386851003916e+00
2.781716975573555217e+01	1.822146072339538625e+00	1.531981154093995157e+00	1.641696457562508371e+00	1.695022281596015201e+00	1.942088846722096918e+00	1.950776840218487074e+00	1.828193553420385697e+00	1.852241808670611611e+00	1.927401276600409608e+00	1.621305191978654969e+00	1.621305192340261270e+00	1.720431203228185435e+00	1.626301405724580817e+00	1.634234892079794443e+00	1.634234892450215026e+00	1.655672302928962392e+00	1.835472699322667767e+00	1.835472227500636766e+00	1.795034171331767459e+00	1.810284800342039757e+00	1.810555174607371365e+00	1.796199389465972462e+00	1.785341568043897542e+00	1.739136343879333246e+00	1.757169493289434614e+00	1.745775348795052251e+00	1.736010138753046883e+00	1.752746265290252792e+00	1.752994827842096592e+00	1.760409910172656023e+00	1.760409227763369389e+00	1.756797565058084709e+00	1.756807456793352484e+00	1.756705336626387615e+00	1.769438648514190193e+00	1.762689125141902124e+00	1.756452330044937504e+00	1.755861019206171214e+00	1.753407947810042611e+00	1.750945292047842106e+00	1.750272155822679920e+00	1.752031598926572897e+00	1.752858969042655479e+00	1.752905626477914591e+00	1.753298152061238957e+00	1.754653080126060471e+00	1.765513030999114275e+00	1.767238138892150534e+00	1.765035015803973151e+00
2.793811397206483704e+01	1.844766308750907635e+00	1.479833290696443759e+00	1.665543693589683905e+00	1.682904880568214745e+00	1.953389042184533242e+00	1.938410946760388942e+00	1.857526870168555000e+00	1.878881359378859139e+00	1.949123156652938116e+00	1.626607153578105924e+00	1.626607154110977893e+00	1.743451431985256095e+00	1.638881771349665728e+00	1.647545863399261901e+00	1.647545863823743684e+00	1.670003527221138429e+00	1.852442096175375807e+00	1.852441663331699129e+00	1.803711704519800119e+00	1.825616912300425998e+00	1.826024767763740675e+00	1.812380143411940425e+00	1.803292215771175266e+00	1.753557546926471922e+00	1.772997213994657262e+00	1.773766963001511598e+00	1.763670031302205787e+00	1.780827631630445884e+00	1.781044105170449754e+00	1.788743111246617667e+00	1.788742383718265661e+00	1.784467021075509807e+00	1.785153815709029201e+00	1.783915249998488273e+00	1.798276796001083921e+00	1.790527050661339326e+00	1.782137517788490388e+00	1.782802435925690654e+00	1.780386117870103035e+00	1.777734483015035449e+00	1.776849456213237088e+00	1.778950420866377335e+00	1.779478090948610980e+00	1.779429547469624229e+00	1.779739915861528132e+00	1.780896690932745940e+00	1.791967129313529083e+00	1.793640852455591128e+00	1.791194571309557171e+00
2.805905818839412191e+01	1.864356320578938409e+00	1.425908987148962526e+00	1.687003030303820150e+00	1.669589504508850464e+00	1.960525582511830622e+00	1.922338827784713322e+00	1.883710308286503654e+00	1.902242531995054664e+00	1.967199321018168634e+00	1.629546941215422207e+00	1.629546941916133918e+00	1.763500304173814648e+00	1.648961379136064664e+00	1.658322135236744099e+00	1.658322135712566148e+00	1.681723324608332293e+00	1.866357761381365110e+00	1.866357369802285726e+00	1.809426661065465236e+00	1.837604536756338947e+00	1.838150648677189691e+00	1.825275263410864213e+00	1.818113311825939160e+00	1.764956315655151098e+00	1.785758767922038359e+00	1.798843339504215377e+00	1.788413843418890314e+00	1.805784322022542909e+00	1.805962969992050526e+00	1.814045611084199372e+00	1.814044841031082322e+00	1.809133903146763034e+00	1.810630672233309424e+00	1.808215550212535438e+00	1.824266115406895983e+00	1.815506359043793649e+00	1.804951114957345837e+00	1.806800581495450420e+00	1.804421545293847018e+00	1.801580525129820032e+00	1.800481197403424050e+00	1.803005707952802128e+00	1.803214879326175080e+00	1.803055006540419614e+00	1.803278210096846301e+00	1.804227628538311423e+00	1.815503590784902421e+00	1.817133330494270727e+00	1.814455700872453781e+00
2.818000240472340678e+01	1.880874225559818091e+00	1.370810641186093415e+00	1.705972418932534929e+00	1.655241611712924277e+00	1.963458171632148863e+00	1.902643159486237412e+00	1.906654596373291710e+00	1.922266557008922794e+00	1.981583530864175824e+00	1.630079833585545979e+00	1.630079834449707166e+00	1.780474469072396371e+00	1.656473088757034473e+00	1.666489394828972292e+00	1.666489395353186964e+00	1.690758411990181509e+00	1.877171941414710776e+00	1.877171593509562530e+00	1.812162419245951117e+00	1.846206866495628818e+00	1.846891162869203518e+00	1.834843810064929803e+00	1.829780039486947452e+00	1.773320026528511839e+00	1.795436414868306407e+00	1.820954021835487602e+00	1.810192623359488051e+00	1.827536098143524024e+00	1.827671513092387068e+00	1.836243320675671420e+00	1.836242510727618127e+00	1.830725103689932132e+00	1.833169787699069575e+00	1.829544035851562223e+00	1.847333742648925137e+00	1.837560589166316705e+00	1.824833804830253037e+00	1.827783094915387929e+00	1.825441449285958750e+00	1.822410134825336980e+00	1.821093617520876951e+00	1.824125030385040924e+00	1.824001812621530716e+00	1.823713658437814189e+00	1.823844147564883000e+00	1.824578301756901277e+00	1.836056398151977076e+00	1.837650335401872947e+00	1.834752197528368933e+00
2.830094662105269165e+01	1.894288006155015580e+00	1.315266542486570156e+00	1.722368766791236183e+00	1.640040428381232207e+00	1.962169016617798745e+00	1.879428292684692137e+00	1.926285905928144970e+00	1.938908790679330307e+00	1.992239796750629344e+00	1.628178114047812430e+00	1.628178115069992993e+00	1.794287589710676922e+00	1.661369201651985206e+00	1.671993248880032423e+00	1.671993249449472918e+00	1.697054039130515779e+00	1.884837584961100321e+00	1.884837283302191357e+00	1.811906899735936438e+00	1.851395564392710691e+00	1.852217130335193307e+00	1.841057648688047887e+00	1.838281177713966930e+00	1.778651163881834973e+00	1.802026769351624091e+00	1.840064050544056862e+00	1.828974113210327435e+00	1.846021507586134147e+00	1.846108805866878422e+00	1.855278982397658538e+00	1.855278135224067482e+00	1.849184270862806345e+00	1.852717380889327137e+00	1.847853067668329796e+00	1.867420452063908831e+00	1.856636819796690263e+00	1.841739867873672720e+00	1.845692661804273715e+00	1.843390175911176154e+00	1.840167255427864967e+00	1.838629881054061110e+00	1.842249678202507512e+00	1.841785807549765064e+00	1.841352953522065627e+00	1.841384840284322255e+00	1.841897115933331941e+00	1.853574524930692302e+00	1.855141107452910276e+00	1.852031288214487592e+00
2.842189083738197652e+01	1.904574131786518132e+00	1.260148083841807987e+00	1.736125557683067200e+00	1.624177386756279429e+00	1.956662318978001913e+00	1.852821749012862895e+00	1.942544359240968799e+00	1.952137797425316679e+00	1.999141398746569820e+00	1.623831036948594875e+00	1.623831038122315329e+00	1.804869630732906627e+00	1.663622187301109889e+00	1.674800272166420134e+00	1.674800272777694721e+00	1.700575081742596861e+00	1.889308855889612726e+00	1.889308603221098171e+00	1.808653116847484865e+00	1.853153708947946621e+00	1.854110782730280294e+00	1.843900388752632180e+00	1.843617302597865715e+00	1.780965468287614151e+00	1.805538846650968754e+00	1.856150726123035000e+00	1.844739236906742574e+00	1.861194875855051167e+00	1.861229883897241200e+00	1.871109183018381916e+00	1.871108301333577861e+00	1.864468935402290972e+00	1.869231144138773670e+00	1.863106634907766290e+00	1.884477915410370352e+00	1.872692816113185499e+00	1.855634527744750795e+00	1.860483922982284044e+00	1.858226379910575154e+00	1.854810390764517924e+00	1.853047600274312590e+00	1.857332340710924345e+00	1.856525219133840832e+00	1.855933176602201140e+00	1.855860599791314014e+00	1.856145704774346372e+00	1.868019462477195303e+00	1.869566902132665076e+00	1.866251540392230401e+00
2.854283505371126139e+01	1.911715787776653741e+00	1.206483030690787661e+00	1.747190857417278309e+00	1.607854446401191684e+00	1.946963840945038493e+00	1.822975892918872409e+00	1.955383116337274352e+00	1.961934534347085757e+00	2.002270345833281340e+00	1.617045778128851863e+00	1.617045779446574461e+00	1.812166959937335342e+00	1.663225789317366532e+00	1.674899391020247430e+00	1.674899391669727899e+00	1.701307720177498650e+00	1.890542237155803384e+00	1.890542036366594125e+00	1.802400161699314385e+00	1.851475114897641161e+00	1.852565075928737537e+00	1.843366700735108665e+00	1.845799328414567064e+00	1.780290401632319552e+00	1.805992433333309721e+00	1.869200988767942828e+00	1.857479228343728472e+00	1.873023763477867032e+00	1.873003184643323715e+00	1.883701857441353766e+00	1.883700944011227785e+00	1.876548110719714835e+00	1.882677816480505806e+00	1.875277943889957388e+00	1.898466465183227925e+00	1.885694708468526715e+00	1.866491780132386591e+00	1.872121035016779622e+00	1.869920668005585540e+00	1.866310364816201384e+00	1.864316781845284821e+00	1.869335430310355983e+00	1.868187488609989622e+00	1.867424889231215746e+00	1.867242478468184919e+00	1.867296511294701977e+00	1.879363117140425921e+00	1.880898915674122485e+00	1.877381259676730307e+00
2.866377927004054627e+01	1.915702066345121191e+00	1.155459679516142479e+00	1.755525679515300030e+00	1.591282264791044954e+00	1.933120607653967538e+00	1.790069877964131972e+00	1.964767740556812026e+00	1.968291310805949212e+00	2.001617166826749283e+00	1.607847878029621258e+00	1.607847879482548370e+00	1.816143103460420516e+00	1.660196308690184086e+00	1.672303296148844876e+00	1.672303296832644559e+00	1.699261444750824968e+00	1.888498183406176700e+00	1.888498037465902168e+00	1.793154550209493880e+00	1.846364030338780715e+00	1.847583379022460504e+00	1.839461990479752895e+00	1.844847366247346576e+00	1.776663921781749256e+00	1.803416781535026159e+00	1.879209327090721526e+00	1.867193327646024192e+00	1.881486835413527015e+00	1.881408387805825200e+00	1.893034229475898167e+00	1.893033287126224762e+00	1.885400315860698006e+00	1.893031244372076705e+00	1.884347472500173426e+00	1.909353287270649568e+00	1.895615132909520550e+00	1.874292652799681935e+00	1.880575886028677424e+00	1.878453683289356579e+00	1.874648480338758194e+00	1.872418144657889805e+00	1.878229941180650897e+00	1.876747442553573952e+00	1.875806816053235293e+00	1.875510156557686159e+00	1.875330727074431714e+00	1.887586021379631829e+00	1.889116542150248046e+00	1.885397264332575817e+00
2.878472348636983114e+01	1.916527453890110699e+00	1.108414411068639360e+00	1.761102686727759714e+00	1.574678175943614811e+00	1.915200818312838615e+00	1.754311983667682373e+00	1.970675533174485405e+00	1.971210289849340880e+00	1.997180928288377011e+00	1.596282997258893666e+00	1.596282998836983102e+00	1.816779956201446389e+00	1.654573841393585987e+00	1.667049579656502134e+00	1.667049580370450590e+00	1.694471002342259780e+00	1.883143262901945558e+00	1.883143174765127714e+00	1.780931935210256167e+00	1.837835222527761436e+00	1.839179551404971136e+00	1.832202421928173397e+00	1.840789887455572593e+00	1.770133577783512768e+00	1.797849638650381499e+00	1.886176143351020684e+00	1.873886977474562787e+00	1.886572110761173704e+00	1.886434628980036443e+00	1.899091153359666606e+00	1.899090184986825802e+00	1.891011988493410900e+00	1.900270872338667205e+00	1.890301447197427542e+00	1.917110988515884573e+00	1.902431776818434006e+00	1.879023857324848112e+00	1.885826937481779320e+00	1.883814604901932643e+00	1.879815054221305459e+00	1.877341768273489642e+00	1.883994733158951940e+00	1.882186212380792867e+00	1.881064232375799561e+00	1.880650217882372077e+00	1.880236633764620580e+00	1.892675828294108520e+00	1.894205928903196057e+00	1.890283945541713306e+00
2.890566770269911601e+01	1.914191016261637790e+00	1.066793324183230585e+00	1.763905210942303903e+00	1.558263933354832709e+00	1.893294054627139955e+00	1.715942471312720929e+00	1.973094599604279686e+00	1.970701458029610720e+00	1.988969395101412463e+00	1.582416786426257937e+00	1.582416788118423456e+00	1.814079249095507551e+00	1.646423264341656312e+00	1.659201351595673168e+00	1.659201352335274660e+00	1.686997762410947788e+00	1.874452663923448226e+00	1.874452636413594941e+00	1.765759196701182088e+00	1.825914473335460642e+00	1.827378428352928186e+00	1.821615288859768533e+00	1.833663188285109324e+00	1.760755958407979049e+00	1.789336640095537057e+00	1.890106522480073492e+00	1.877570461317656703e+00	1.888275580071415938e+00	1.888079077687202734e+00	1.901863836025227794e+00	1.901862844610284320e+00	1.893376272080468548e+00	1.904380620548842495e+00	1.893130712172601759e+00	1.921716508876546436e+00	1.906126291001903228e+00	1.880676805702453436e+00	1.887858637023992037e+00	1.886000034670014314e+00	1.881808309900585119e+00	1.879086045284652950e+00	1.886616138914849028e+00	1.884490712166295490e+00	1.883187899291145051e+00	1.882654880533831676e+00	1.882008408436794733e+00	1.894626086068250670e+00	1.896158822358635865e+00	1.892032551435721466e+00
2.902661191902840088e+01	1.908696562797635554e+00	1.032079035375175646e+00	1.763926577052320921e+00	1.542263177307238831e+00	1.867511890910213745e+00	1.675237083646212266e+00	1.972022545024649354e+00	1.966780195453421198e+00	1.976999281316265789e+00	1.566338130544351781e+00	1.566338132338194411e+00	1.808064097043128537e+00	1.635834811440596281e+00	1.648847203239999670e+00	1.648847204000438493e+00	1.676929946008431260e+00	1.862412882759443056e+00	1.862412918448583143e+00	1.747676906221498072e+00	1.810639512362536951e+00	1.812216742590159857e+00	1.807739745107065588e+00	1.823511160667500963e+00	1.748596547608357143e+00	1.777931110813268045e+00	1.891009373435251995e+00	1.878257941145633492e+00	1.886600194841805633e+00	1.886345889056383784e+00	1.901348934813424041e+00	1.901347923440555254e+00	1.892492177296510647e+00	1.905348123908100932e+00	1.892829973383014952e+00	1.923150375179913718e+00	1.906683551456752834e+00	1.879246978208295671e+00	1.886661333095778437e+00	1.885013243775041314e+00	1.880633607878440694e+00	1.877656924357416157e+00	1.886087809207440236e+00	1.883653590031003189e+00	1.882173557917137474e+00	1.881521247218441495e+00	1.880645446188833336e+00	1.893435316301967264e+00	1.894971722609407383e+00	1.890640664154580763e+00
2.914755613535768575e+01	1.900053072639926066e+00	1.005678803223482021e+00	1.761169716264662899e+00	1.526898597663982393e+00	1.837989025698703038e+00	1.632511281008832249e+00	1.967464856448067678e+00	1.959464781415248602e+00	1.961296576731375474e+00	1.548160740886477038e+00	1.548160742768144083e+00	1.798780464623170428e+00	1.622924156837701526e+00	1.636100534968479847e+00	1.636100535744539286e+00	1.664381393671557019e+00	1.847024409274096834e+00	1.847024510372252237e+00	1.726742134258120398e+00	1.792061421175645375e+00	1.793744514928675704e+00	1.790627910944357470e+00	1.810385383043802587e+00	1.733730053384218595e+00	1.763694336336412150e+00	1.888896931079639296e+00	1.875966870358268146e+00	1.881555249018164400e+00	1.881245554155946742e+00	1.897548038317431018e+00	1.897547010197524919e+00	1.888364132094775938e+00	1.903164327870816797e+00	1.889397413903291634e+00	1.921396323236466364e+00	1.904091279802429648e+00	1.874733643125255700e+00	1.882231617831934045e+00	1.880863755565957751e+00	1.876302993807343444e+00	1.873067441844577630e+00	1.882410735741341767e+00	1.879673556299357395e+00	1.878021949085689979e+00	1.877251110592243366e+00	1.876152218482238787e+00	1.889106446460787181e+00	1.890645391325358249e+00	1.886111869670537455e+00
2.926850035168697062e+01	1.888274686514096246e+00	9.887816438366687777e-01	1.755647071733880571e+00	1.512388782037459745e+00	1.804885067968320378e+00	1.588125233779382306e+00	1.959433167428869638e+00	1.948774302559313387e+00	1.941896975408809789e+00	1.528025537813536783e+00	1.528025539767668528e+00	1.786298377877541643e+00	1.607832020757391067e+00	1.621098424276062655e+00	1.621098425062114323e+00	1.649489064168210062e+00	1.828304296268310702e+00	1.828304464531588902e+00	1.703031555182853651e+00	1.770246546423460021e+00	1.772026951582586829e+00	1.770346381691402016e+00	1.794345554598532511e+00	1.716241275738971339e+00	1.746696370362427642e+00	1.883784621915067348e+00	1.870717776432934798e+00	1.873156185540075347e+00	1.872794687124661017e+00	1.890467548867269310e+00	1.890466507367102311e+00	1.881001946634574873e+00	1.897823459663486423e+00	1.882834692028939161e+00	1.916441344954400439e+00	1.898340060487915482e+00	1.867139944453184208e+00	1.874573027469589759e+00	1.873567242640397756e+00	1.868835039965125899e+00	1.865337546503965438e+00	1.875593420112701804e+00	1.872555992354229426e+00	1.870739285977369493e+00	1.869851300498741598e+00	1.868538635167744211e+00	1.881646668195204875e+00	1.883184780580287709e+00	1.878455647825708619e+00
2.938944456801625549e+01	1.873381970490873849e+00	9.822083471375138153e-01	1.747380798069010144e+00	1.498944765505185739e+00	1.768387121036394616e+00	1.542489470637218529e+00	1.947943688478504409e+00	1.934727431853324298e+00	1.918846476808126811e+00	1.506103292218992085e+00	1.506103294228505529e+00	1.770712706127376634e+00	1.590723414602934982e+00	1.604000319108593864e+00	1.604000319898625460e+00	1.632409978890921209e+00	1.806288612656052228e+00	1.806288849314610978e+00	1.676644814372214132e+00	1.745278963281073903e+00	1.747146889622423593e+00	1.746978173671947854e+00	1.775460307660484460e+00	1.696226563177018809e+00	1.727017438536018412e+00	1.875691305762733130e+00	1.862534422669023693e+00	1.861424871870730247e+00	1.861016297392507957e+00	1.880118992744747697e+00	1.880117941421513894e+00	1.870421226591961306e+00	1.889323418529076370e+00	1.873147350058986804e+00	1.908276240971167992e+00	1.889423823269292813e+00	1.856473390537734636e+00	1.863697037085591868e+00	1.863145717249140576e+00	1.858254953523646114e+00	1.854494222867730802e+00	1.865652184979700756e+00	1.862313760441498323e+00	1.860338087714641819e+00	1.859334511427108705e+00	1.857820832544904821e+00	1.871067802899913035e+00	1.872599463591620328e+00	1.867687533304915215e+00
2.951038878434554036e+01	1.855402741523750398e+00	9.862917361502478997e-01	1.736403264129133817e+00	1.486766330643926715e+00	1.728713312290673043e+00	1.496070908204499172e+00	1.933016109367229785e+00	1.917342415657372401e+00	1.892202281646408357e+00	1.482597454737054177e+00	1.482597456783096623e+00	1.752143392106049191e+00	1.571786709912594837e+00	1.584986855660392990e+00	1.584986856447955450e+00	1.613318492438536644e+00	1.781034891139851695e+00	1.781035196840647927e+00	1.647708153584274804e+00	1.717263534280514259e+00	1.719207835755907299e+00	1.720625152653987966e+00	1.753808447092517264e+00	1.673795879036057199e+00	1.704749977608353673e+00	1.864639907719281453e+00	1.851444367256288359e+00	1.846390396313748683e+00	1.845940601458319286e+00	1.866519786726292596e+00	1.866518729366422491e+00	1.856644268115831276e+00	1.877666650550402272e+00	1.860345678587666196e+00	1.896896764996783613e+00	1.877340885271189475e+00	1.842746793587079823e+00	1.849624300142810762e+00	1.849627998658818440e+00	1.844594931437411933e+00	1.840571915808361325e+00	1.852611645556726749e+00	1.848968167420032671e+00	1.846838287405919488e+00	1.845720519805982729e+00	1.844022289069854104e+00	1.857387243027735835e+00	1.858904641463699825e+00	1.853829615083433913e+00
2.963133300067482523e+01	1.834374118064392434e+00	1.000824263495329713e+00	1.722757865672928546e+00	1.476038143205036679e+00	1.686117413958102995e+00	1.449398752540326019e+00	1.914673248033768926e+00	1.896638404561121982e+00	1.862034163970724965e+00	1.457747055976811978e+00	1.457747058038665777e+00	1.730735155475490394e+00	1.551232718645588537e+00	1.564259014492297872e+00	1.564259015270552222e+00	1.592404503598693122e+00	1.752624754393201645e+00	1.752625129149338434e+00	1.616378327140953086e+00	1.686329612221662888e+00	1.688337647313530532e+00	1.691410999949518601e+00	1.729480681939474795e+00	1.649075466080359487e+00	1.680001320346865779e+00	1.850658451987823971e+00	1.837479939591654565e+00	1.828090440667172967e+00	1.827606429439566194e+00	1.849694485132758359e+00	1.849693425793052848e+00	1.839701456724164297e+00	1.862861583332003024e+00	1.844446094987024498e+00	1.882305416062481696e+00	1.862095655859736132e+00	1.825979724392091219e+00	1.832386105859669101e+00	1.833050457628725205e+00	1.827894766663485493e+00	1.823613257651811370e+00	1.836505375545572027e+00	1.832550080398186898e+00	1.830268557789076489e+00	1.829037703145952376e+00	1.827175184073627001e+00	1.840629493967440355e+00	1.842122761908624451e+00	1.836911450130966017e+00
2.975227721700411010e+01	1.810344050539282712e+00	1.025090975950762040e+00	1.706500169578732073e+00	1.466925845670200346e+00	1.640894683692868394e+00	1.403069457553034249e+00	1.892941656610710677e+00	1.872638074982795109e+00	1.828426561370007031e+00	1.431829498738863782e+00	1.431829500793915466e+00	1.706656897753302093e+00	1.529293906635247335e+00	1.542037687178300143e+00	1.542037687940014834e+00	1.569872773664306997e+00	1.721166931787980303e+00	1.721167374925796523e+00	1.582846863237529877e+00	1.652635438545528412e+00	1.654692907120156153e+00	1.659484779367526475e+00	1.702581930775882491e+00	1.622211067316966293e+00	1.652897006978854666e+00	1.833781504213859215e+00	1.820679649473612827e+00	1.806573283118410478e+00	1.806063275073186425e+00	1.829676520273807894e+00	1.829675463322189000e+00	1.819633170508390574e+00	1.844924679281115809e+00	1.825473098760228563e+00	1.864513856362603139e+00	1.843701080252760027e+00	1.806200552607391208e+00	1.812026059294387537e+00	1.813458072543245647e+00	1.808202757834653340e+00	1.803670109514616371e+00	1.817376816204723244e+00	1.813101239835072320e+00	1.810667845913294105e+00	1.809324805430535976e+00	1.807321959392588440e+00	1.820828272858674657e+00	1.822285716977264158e+00	1.816971465275730058e+00
2.987322143333339497e+01	1.783373815674018648e+00	1.057976386367692534e+00	1.687699411294357965e+00	1.459572263578672313e+00	1.593389014458695296e+00	1.357749546337616575e+00	1.867853321166598413e+00	1.845371368336965023e+00	1.791481669180130964e+00	1.405162983091892359e+00	1.405162985115649077e+00	1.680101193920811919e+00	1.506223753930791887e+00	1.518563583080441592e+00	1.518563583818041351e+00	1.545943166956023962e+00	1.686800872226869252e+00	1.686801382322583365e+00	1.547344717137308923e+00	1.616373287357181443e+00	1.618464043104961725e+00	1.625025170669877284e+00	1.673234292472651319e+00	1.593371636377339584e+00	1.623584679495631899e+00	1.814052024683304731e+00	1.801090037425700618e+00	1.781900476837677605e+00	1.781374022035232763e+00	1.806510435737177067e+00	1.806509385890094688e+00	1.796492161888274985e+00	1.823883111512864197e+00	1.803461851156786366e+00	1.843545818909894107e+00	1.822181816456263315e+00	1.783449132479010268e+00	1.788602024696857917e+00	1.790905879408283052e+00	1.785577033881452502e+00	1.780804959767413154e+00	1.795280497398771713e+00	1.790675854632514330e+00	1.788087165601753625e+00	1.786632945748414913e+00	1.784517106202814229e+00	1.798029057807137399e+00	1.799437512173643228e+00	1.794058908696231747e+00
2.999416564966267984e+01	1.753541203676009186e+00	1.098111011542356241e+00	1.666440375011649433e+00	1.454093902743783584e+00	1.544001406231802376e+00	1.314174668090695386e+00	1.839448524021428000e+00	1.814880135058642985e+00	1.751323829682116084e+00	1.378108205730533609e+00	1.378108207696725707e+00	1.651284274482569092e+00	1.482296161123628497e+00	1.494097297196206320e+00	1.494097297901817445e+00	1.520851465042915684e+00	1.649701132394088443e+00	1.649701707193911737e+00	1.510148040111291667e+00	1.577775394405056097e+00	1.579881233451249312e+00	1.588245427030527956e+00	1.641580770669753164e+00	1.562753450057158933e+00	1.592238496870526099e+00	1.791523633455003761e+00	1.778767967559204521e+00	1.754150233063950681e+00	1.753618353023272292e+00	1.780254606939453144e+00	1.780253569293470228e+00	1.770346376740985495e+00	1.799777980324261284e+00	1.778461384937093825e+00	1.819440277164739106e+00	1.797578011597019465e+00	1.757780159425431643e+00	1.762188401792900816e+00	1.765460940889272523e+00	1.760087450632971784e+00	1.755092774575050640e+00	1.770283669522710657e+00	1.765342585662363906e+00	1.762591750166153215e+00	1.761027926836247648e+00	1.758829263488261185e+00	1.772291966675529018e+00	1.773637265459626633e+00	1.768236391551831765e+00
3.011510986599196471e+01	1.720943779324060952e+00	1.144018698159919190e+00	1.642825675972883648e+00	1.450577924405960673e+00	1.493199635475225273e+00	1.273142844460689593e+00	1.807779883002548438e+00	1.781223497157566227e+00	1.708105462560849386e+00	1.351068854702587529e+00	1.351068856583392819e+00	1.620446772471200170e+00	1.457804705423384473e+00	1.468919291940379068e+00	1.468919292605985305e+00	1.494850380132305645e+00	1.610082682319222691e+00	1.610083318638027894e+00	1.471581367387669648e+00	1.537120680307018983e+00	1.539221109546819566e+00	1.549399088478753850e+00	1.607789815545005663e+00	1.530584511914423906e+00	1.559063992259176690e+00	1.766263291341304109e+00	1.753783361097934534e+00	1.723421511899561054e+00	1.722896812531074850e+00	1.750984458781444042e+00	1.750983438837671047e+00	1.741282180809190283e+00	1.772667911491667248e+00	1.750538388775998655e+00	1.792254652694649231e+00	1.769949424306289654e+00	1.729267165974602616e+00	1.732878820014068566e+00	1.737204976066334172e+00	1.731818221999627205e+00	1.726623450386570280e+00	1.742468480829600708e+00	1.737187027023468833e+00	1.734263705475937556e+00	1.732592953791149082e+00	1.730343765787431209e+00	1.743694900433500283e+00	1.744962436906144720e+00	1.739583037423194867e+00
3.023605408232125313e+01	1.685703403431414671e+00	1.194237026382734435e+00	1.616978468589560070e+00	1.449079776436541289e+00	1.441528771247425400e+00	1.235499605111890054e+00	1.772917543282673813e+00	1.744483814149245582e+00	1.662014702653785703e+00	1.324490281761167676e+00	1.324490283527573808e+00	1.587855304128384493e+00	1.433061483726483676e+00	1.443329508217973345e+00	1.443329508835409669e+00	1.468210423016681254e+00	1.568207220825128090e+00	1.568207914420075344e+00	1.432025245896938248e+00	1.494742214519464873e+00	1.496814208447820871e+00	1.508786431412347806e+00	1.572060696353640097e+00	1.497129099573432764e+00	1.524303267965406494e+00	1.738354407457145534e+00	1.726222370339662859e+00	1.689838791841087762e+00	1.689335458197903428e+00	1.718796230006077952e+00	1.718795233687437474e+00	1.709408004313281104e+00	1.742632870968741976e+00	1.719781458204044267e+00	1.762067962089572948e+00	1.739379619702048796e+00	1.698007066578652413e+00	1.700789340505924230e+00	1.706237774106436067e+00	1.700871408856591049e+00	1.695505044429148178e+00	1.711934860120933433e+00	1.706314782530186758e+00	1.703205316570004069e+00	1.701431909373973816e+00	1.699165805640754368e+00	1.712336987726438942e+00	1.713512295851101541e+00	1.708198242728957705e+00
3.035699829865053800e+01	1.647971358203228931e+00	1.247399558851688184e+00	1.589045596658141823e+00	1.449621630635048675e+00	1.389621829016584043e+00	1.202112873258725179e+00	1.734955477307176253e+00	1.704773234179405961e+00	1.613284829773387941e+00	1.298855594710423222e+00	1.298855596332788576e+00	1.553804753424028906e+00	1.408395241372197404e+00	1.417646302169473405e+00	1.417646302730614760e+00	1.441220315463962454e+00	1.524390522700589834e+00	1.524391268119317910e+00	1.391920672830668781e+00	1.451035252822582056e+00	1.453053015938467585e+00	1.466761543888871699e+00	1.534629643454748837e+00	1.462692249491626573e+00	1.488240378460937041e+00	1.707900393417027374e+00	1.696190998705802588e+00	1.653557459442755562e+00	1.653091018310544058e+00	1.683811386903094842e+00	1.683810420565242882e+00	1.674858471919076219e+00	1.709778122805481804e+00	1.686305702899335568e+00	1.728983990343697208e+00	1.705980090474236821e+00	1.664125136594611032e+00	1.666062260040089171e+00	1.672681472340784570e+00	1.667371324705947622e+00	1.661867933251459650e+00	1.678804259507518104e+00	1.672855217269193506e+00	1.669543147542058570e+00	1.667673343432458655e+00	1.665424375538814061e+00	1.678342463360671832e+00	1.679411747777735275e+00	1.674206053027059937e+00
3.047794251497982287e+01	1.607934294223331229e+00	1.302281672911717259e+00	1.559201175638133652e+00	1.452191730617409249e+00	1.338209319506194817e+00	1.173836357660555940e+00	1.694018850844953850e+00	1.662240916747339536e+00	1.562205519853758551e+00	1.274678321316890184e+00	1.274678322765683269e+00	1.518620980513713192e+00	1.384148472485802195e+00	1.392204397971546381e+00	1.392204398468467108e+00	1.414186659570526139e+00	1.479010730168995646e+00	1.479011520571416050e+00	1.351773316455435303e+00	1.406465493898344743e+00	1.408400258017573403e+00	1.423739771408379262e+00	1.495776602640066066e+00	1.427623882933640065e+00	1.451207546359107425e+00	1.675028693570845384e+00	1.663819179889103772e+00	1.614769751323336333e+00	1.614356499584512328e+00	1.646181834213436446e+00	1.646180904649841459e+00	1.637799133387642492e+00	1.674238407393045858e+00	1.650257669396444360e+00	1.693134730423731860e+00	1.669894373212035266e+00	1.627780349159630102e+00	1.628870620033042727e+00	1.636685730638824943e+00	1.631469856080217440e+00	1.625869977752471662e+00	1.643224367041686396e+00	1.636965950266696446e+00	1.633433038047775288e+00	1.631475317405511216e+00	1.629277125688831873e+00	1.641865165467833343e+00	1.642815715702120372e+00	1.637760177811339091e+00
3.059888673130910774e+01	1.565821164982339919e+00	1.357818209680543564e+00	1.527650579772578343e+00	1.456744696440413822e+00	1.288125706012780425e+00	1.151462100172902181e+00	1.650272439702594518e+00	1.617081105115350415e+00	1.509135907322785908e+00	1.252490848012963287e+00	1.252490849259723316e+00	1.482663567944856542e+00	1.360673193037022610e+00	1.367351557398913453e+00	1.367351557824104891e+00	1.387432592416577126e+00	1.432517329182939836e+00	1.432518156142623234e+00	1.312155848739489539e+00	1.361576914503808133e+00	1.363396817178262221e+00	1.380205058177020661e+00	1.455832328399351727e+00	1.392322834940742826e+00	1.413587492649859279e+00	1.639895326154357402e+00	1.629265333512657232e+00	1.573711210199005617e+00	1.573367269175600658e+00	1.606096089152553308e+00	1.606095203592831755e+00	1.598431932553249446e+00	1.636182545282044654e+00	1.611820650152413936e+00	1.654684397595073353e+00	1.631302412921057599e+00	1.589171081800784258e+00	1.589423532344835355e+00	1.598433791763324674e+00	1.593352652197467023e+00	1.587702687000493551e+00	1.605374827350436462e+00	1.598838149781772078e+00	1.595066046261248260e+00	1.593031202129076451e+00	1.590916221734461455e+00	1.603093836490781410e+00	1.603914283450165623e+00	1.599049690497750031e+00
3.071983094763839262e+01	1.521911480461016541e+00	1.413102443793149643e+00	1.494634774542932254e+00	1.463202767968961648e+00	1.240309846107469749e+00	1.135665683829114592e+00	1.603930124630317255e+00	1.569542281577040121e+00	1.454519373198945198e+00	1.232828146223094556e+00	1.232828147241578076e+00	1.446328131008116191e+00	1.338325139287934729e+00	1.343443704721948517e+00	1.343443705068538829e+00	1.361295178171812115e+00	1.385440285521642778e+00	1.385441138818050533e+00	1.273707087640822522e+00	1.316998134989936453e+00	1.318668246650179121e+00	1.336716393332426644e+00	1.415186243372162700e+00	1.357236774188474104e+00	1.375820115129523291e+00	1.602689966840876057e+00	1.592721410344204003e+00	1.530667680339241610e+00	1.530407734031602018e+00	1.563786564344904484e+00	1.563785730443192801e+00	1.557001539963585479e+00	1.595818723741586620e+00	1.571220540880544192e+00	1.613834320388619847e+00	1.590425503140698194e+00	1.548541287752864370e+00	1.547972427830971220e+00	1.558149383974906321e+00	1.553246110942600566e+00	1.547598298917936877e+00	1.565473933973315024e+00	1.558702690517318246e+00	1.554675321480733619e+00	1.552576460582085982e+00	1.550575214962690129e+00	1.562258371260527134e+00	1.562938770602923633e+00	1.558305474484887210e+00
3.084077516396767749e+01	1.476543925265108914e+00	1.467374387917141920e+00	1.460434856773767276e+00	1.471457907188017167e+00	1.195795503504856860e+00	1.126950834048924044e+00	1.555265531072900664e+00	1.519937631752469320e+00	1.398899779765387930e+00	1.216206937692426493e+00	1.216206938459875708e+00	1.410047629214466802e+00	1.317456244658826048e+00	1.320838327350613906e+00	1.320838327612650964e+00	1.336121339063596203e+00	1.338398422307818247e+00	1.338399289728974040e+00	1.237126303013492912e+00	1.273445731073457043e+00	1.274928322643294365e+00	1.293912147518006872e+00	1.374290230308107041e+00	1.322864114685793790e+00	1.338404033893218159e+00	1.563641587356876972e+00	1.554418419818209607e+00	1.485982917731314412e+00	1.485818782503468771e+00	1.519538041149038676e+00	1.519537266956135113e+00	1.513802621639087409e+00	1.553400694488470624e+00	1.528732425072090617e+00	1.570828954916168474e+00	1.547532096332431717e+00	1.506187245865177715e+00	1.504818295359437119e+00	1.516104390607860619e+00	1.511425063815352576e+00	1.505837634843654183e+00	1.523786192711019005e+00	1.516837206899176227e+00	1.512543809427162156e+00	1.510396355844344285e+00	1.508536846798235409e+00	1.519637078394764362e+00	1.520168832874588372e+00	1.515807460378112204e+00
3.096171938029696236e+01	1.430126177244893881e+00	1.520004135822289992e+00	1.425376560664778358e+00	1.481374627861062443e+00	1.155687339903514577e+00	1.125602538597324287e+00	1.504623882350015540e+00	1.468656948708427112e+00	1.342938461274909123e+00	1.203101361487493470e+00	1.203101361985935203e+00	1.374292019555840128e+00	1.298405409759649576e+00	1.299886115815553023e+00	1.299886115988290403e+00	1.312262216379489477e+00	1.292105571622631732e+00	1.292106438810266766e+00	1.203160819239092572e+00	1.231722281435134292e+00	1.232977445630015989e+00	1.252510567393958940e+00	1.333665977750279286e+00	1.289750114111059442e+00	1.301896390590628894e+00	1.523024619039569760e+00	1.514632387645199252e+00	1.440066846756510088e+00	1.440006062185848812e+00	1.473697298400496791e+00	1.473696592310026698e+00	1.469188012978023483e+00	1.509235019546141476e+00	1.484687989467118996e+00	1.525963178759816685e+00	1.502944673187952329e+00	1.462464926479990712e+00	1.460319885268502205e+00	1.472627163692243890e+00	1.468221018647508203e+00	1.462758515615078636e+00	1.480630590747208597e+00	1.473573991937986438e+00	1.469012593362996721e+00	1.466834401361220230e+00	1.465141592465144527e+00	1.475564904914302922e+00	1.475940565927802872e+00	1.471892631554770237e+00
3.108266359662624723e+01	1.383144572162324337e+00	1.570473839570238006e+00	1.389834385165691799e+00	1.492793384930198641e+00	1.121118100310262378e+00	1.131657956236061136e+00	1.452435055365312033e+00	1.416179894274589790e+00	1.287430539025467890e+00	1.193917178562700521e+00	1.193917178780144805e+00	1.339565504042560029e+00	1.281487810159352758e+00	1.280921022916863272e+00	1.280921022997052905e+00	1.290065989781638667e+00	1.247372331250420352e+00	1.247373181637195572e+00	1.172585136175901432e+00	1.192706349168857205e+00	1.193693096581914137e+00	1.213304158530450927e+00	1.293906252052622996e+00	1.258479530392599077e+00	1.266908803091081115e+00	1.481165533316167959e+00	1.473690610795405309e+00	1.393404292493015451e+00	1.393448912785279603e+00	1.426683677428228325e+00	1.426683048083716265e+00	1.423577595384537098e+00	1.463689356335509562e+00	1.439483709477223261e+00	1.479590888036141472e+00	1.457047695125927689e+00	1.417797832529772428e+00	1.414902674653574888e+00	1.428111264809474701e+00	1.424030724099738521e+00	1.418764416111002458e+00	1.436389312510431449e+00	1.429308520247758008e+00	1.424489540945284460e+00	1.422301202003135145e+00	1.420796589573089186e+00	1.430442402921891176e+00	1.430655419051789945e+00	1.426963632008791727e+00
3.120360781295553210e+01	1.336173688928337988e+00	1.618360350798205172e+00	1.354234818611930402e+00	1.505534338809506822e+00	1.093184866133328326e+00	1.144901507459099355e+00	1.399227612836555723e+00	1.363090162115711435e+00	1.233317947606340503e+00	1.188967290336488514e+00	1.188967290267878951e+00	1.306400580641122300e+00	1.266983278026320381e+00	1.264249207351714865e+00	1.264249207337876602e+00	1.269869359249379048e+00	1.205100482327571942e+00	1.205101297233033719e+00	1.146170427601622244e+00	1.157331300863996937e+00	1.158009229056740530e+00	1.177145304380553981e+00	1.255672812993758658e+00	1.229664122768479029e+00	1.234098087685538303e+00	1.438449603820969980e+00	1.431977948014534263e+00	1.346563633297559015e+00	1.346709357994840595e+00	1.379000085890881522e+00	1.378999542035493242e+00	1.377467408344261734e+00	1.417201560845909647e+00	1.393589487562719498e+00	1.432134725159021738e+00	1.410296426536515657e+00	1.372684891637013571e+00	1.369068103055830488e+00	1.383024237250360944e+00	1.379324637151167821e+00	1.374332845851108598e+00	1.391516481623084278e+00	1.384508112604652119e+00	1.379457736418121083e+00	1.377283101595987880e+00	1.375984371820214935e+00	1.384744967293551454e+00	1.384789471146591566e+00	1.381497568074616211e+00
3.132455202928481697e+01	1.289883466509968990e+00	1.663319525050776626e+00	1.319057940964441622e+00	1.519401311149534806e+00	1.072867467628213500e+00	1.164885271031153913e+00	1.345643728869973854e+00	1.310089492436800063e+00	1.181694886679632628e+00	1.188451599377405188e+00	1.188451599025179828e+00	1.275348166294703933e+00	1.255124619265433950e+00	1.250137649652973693e+00	1.250137649545616458e+00	1.251988079786952923e+00	1.166266496019145560e+00	1.166267254984870050e+00	1.124644673175739129e+00	1.126550288894724972e+00	1.126881848878220183e+00	1.144920540788640473e+00	1.219688305584459620e+00	1.203924237996092828e+00	1.204150400710310098e+00	1.395327421375391008e+00	1.389942691862117385e+00	1.300204257936909968e+00	1.300439991269933593e+00	1.331243533632261666e+00	1.331243083880394362e+00	1.331438141352057070e+00	1.370289080924005809e+00	1.347557064060403764e+00	1.384096474094943297e+00	1.363226070034563975e+00	1.327707573481177405e+00	1.323402160229336211e+00	1.337915708915227597e+00	1.334654568577807066e+00	1.330022639655096484e+00	1.346546239322121696e+00	1.339719911619316584e+00	1.334482894222325022e+00	1.332349733956469162e+00	1.331270507817885473e+00	1.339031515657844285e+00	1.338902254112370738e+00	1.336054230891441819e+00
3.144549624561410184e+01	1.245042851349046131e+00	1.705072563885443593e+00	1.284836465202975786e+00	1.534185766016257890e+00	1.060936149201775702e+00	1.190970100580321267e+00	1.292450863321294774e+00	1.258009591505299340e+00	1.133799405574426711e+00	1.192443876342317743e+00	1.192443875716474810e+00	1.246963296376150332e+00	1.246087029162171955e+00	1.238803515204848882e+00	1.238803515006621225e+00	1.236707088266622900e+00	1.131890500806612021e+00	1.131891182250204686e+00	1.108645854654102259e+00	1.101286353877452218e+00	1.101239601350938901e+00	1.117511828993309919e+00	1.186720186364464524e+00	1.181864334345519296e+00	1.177757847072887110e+00	1.352320456981715768e+00	1.348101300998585828e+00	1.255080989495858557e+00	1.255388869457117806e+00	1.284113714325247457e+00	1.284113366830298641e+00	1.286161614114476937e+00	1.323557675298157488e+00	1.302027025596890653e+00	1.336067237115805550e+00	1.316460174762786650e+00	1.283534874944845861e+00	1.278581830700403099e+00	1.293423665439827897e+00	1.290659328308870535e+00	1.286478902262365498e+00	1.302099062877819069e+00	1.295576894423796421e+00	1.290218532365767334e+00	1.288159150105317785e+00	1.287308808569065377e+00	1.293951291473757426e+00	1.293643802787330710e+00	1.291282461687126570e+00
3.156644046194338671e+01	1.202516305512050021e+00	1.743394429404816925e+00	1.252151077045951189e+00	1.549670679249278482e+00	1.057868390698529781e+00	1.222378940065090402e+00	1.240553414720623193e+00	1.207818752144160568e+00	1.090983097440945571e+00	1.200887355637883847e+00	1.200887354755544756e+00	1.221786383805422371e+00	1.239979951487351961e+00	1.230405477210371856e+00	1.230405476926107244e+00	1.224270831169748330e+00	1.102988205781329611e+00	1.102988788019640065e+00	1.098673232728868410e+00	1.082369754342771717e+00	1.081921287291295108e+00	1.095745293730573167e+00	1.157555048525376495e+00	1.164043288825004741e+00	1.155587499210362523e+00	1.310024601453610327e+00	1.307040927642693529e+00	1.212042802667084640e+00	1.212398699695540039e+00	1.238417380221581432e+00	1.238417142216546196e+00	1.242403175111186808e+00	1.277707900794655238e+00	1.257732602587794180e+00	1.288735917771946848e+00	1.270716634784716081e+00	1.240924169478022865e+00	1.235377195270247253e+00	1.250277118083003014e+00	1.248066598625909407e+00	1.244433786385051199e+00	1.258884677883051584e+00	1.252800101050588033e+00	1.247407115828144786e+00	1.245458660286916430e+00	1.244842219200790190e+00	1.250246846600806538e+00	1.249757966314118285e+00	1.247922742317604694e+00
3.168738467827267158e+01	1.163250071392423202e+00	1.778104172332726662e+00	1.221620856746155503e+00	1.565634193851535905e+00	1.063791411730736769e+00	1.258252853157956652e+00	1.190994927958209937e+00	1.160618416476092207e+00	1.054650750271772353e+00	1.213599463318336902e+00	1.213599462202819002e+00	1.200320761483932408e+00	1.236842660046680198e+00	1.225038079472077435e+00	1.225038079108727640e+00	1.214874384044203115e+00	1.080506168019471414e+00	1.080506630641747901e+00	1.095043882427148674e+00	1.070468993583465256e+00	1.069606602183251987e+00	1.080331222424119275e+00	1.132962700811358747e+00	1.150941616963692571e+00	1.138244211629290348e+00	1.269110169569136914e+00	1.267418278769492090e+00	1.172022366362881485e+00	1.172396825606657256e+00	1.195065359063447907e+00	1.195065236257033092e+00	1.201017204711346764e+00	1.233537068785814483e+00	1.215497718329537680e+00	1.242893770478318949e+00	1.226808814909523093e+00	1.200715243288578815e+00	1.194646252876955028e+00	1.209292685299612646e+00	1.207688596117598934e+00	1.204700675258241205e+00	1.217699275654382962e+00	1.212194651620345009e+00	1.206874725019635441e+00	1.205078935137236851e+00	1.204696916666548212e+00	1.208750561627114362e+00	1.208079295421682797e+00	1.206803384878367247e+00
3.180832889460195645e+01	1.128244379843466927e+00	1.809056963016964836e+00	1.193887608114923005e+00	1.581852995658280969e+00	1.078465780269819874e+00	1.297701982589756220e+00	1.144948222351015898e+00	1.117623420526225209e+00	1.026165266255349540e+00	1.230284704654904804e+00	1.230284703334418861e+00	1.183008144497178726e+00	1.236644406179254307e+00	1.222729761337838283e+00	1.222729760904288199e+00	1.208655893205881515e+00	1.065245544943398848e+00	1.065245870407496742e+00	1.097862316009946770e+00	1.066026298134799877e+00	1.064750786350391998e+00	1.071802969308350395e+00	1.113651194401378497e+00	1.142929036439459090e+00	1.126230431917152774e+00	1.230316406733547030e+00	1.229952972045073256e+00	1.136012531762715216e+00	1.136372125840014125e+00	1.155058238799408610e+00	1.155058234632940550e+00	1.162932306820175565e+00	1.191933574710575705e+00	1.176226078625066229e+00	1.199431900282756036e+00	1.185638540804112129e+00	1.163814348923466913e+00	1.157318982411697839e+00	1.171361988470842608e+00	1.170408521449011641e+00	1.168158880864671900e+00	1.179414159768778614e+00	1.174636620872151482e+00	1.169516261371750687e+00	1.167918425265195737e+00	1.167766674006460725e+00	1.170371467339799132e+00	1.169520201999318498e+00	1.168827100980455391e+00
3.192927311093124132e+01	1.098508373289378781e+00	1.836137586558730384e+00	1.169593438540314390e+00	1.598105377168725916e+00	1.101316518198610428e+00	1.339846731891689124e+00	1.103686136412039831e+00	1.080119046069301314e+00	1.006721973387882940e+00	1.250553648108487792e+00	1.250553646614774195e+00	1.170204496592521348e+00	1.239289158946953240e+00	1.223444493832213542e+00	1.223444493338993855e+00	1.205690832162529258e+00	1.057785069868581562e+00	1.057785245076727332e+00	1.107009386635481540e+00	1.069210396543790242e+00	1.067536169643648059e+00	1.070465284659089189e+00	1.100216547247108156e+00	1.140236690335788783e+00	1.119907934272487360e+00	1.194438221006798528e+00	1.195413331370996257e+00	1.105026413940866092e+00	1.105335473492565335e+00	1.119456442090305259e+00	1.119456556898298594e+00	1.129122703159648911e+00	1.153859894817707232e+00	1.140877789211062865e+00	1.159327811510706407e+00	1.148177144737676070e+00	1.131165167638392255e+00	1.124367217381063266e+00	1.137426570874173759e+00	1.137154676575619749e+00	1.135725996987726916e+00	1.144952708299894706e+00	1.141047751685152711e+00	1.136268135939618507e+00	1.134915134776764756e+00	1.134984567035214997e+00	1.136068986719109386e+00	1.135044921198212098e+00	1.134944608730485971e+00
3.205021732726052619e+01	1.074998058508398024e+00	1.859255179683370507e+00	1.149351771275802570e+00	1.614173985449873339e+00	1.131502536045561946e+00	1.383847551555380306e+00	1.068526247033525278e+00	1.049389653510275577e+00	9.972100178090803624e-01	1.273945379135953182e+00	1.273945377502734289e+00	1.162159227268744655e+00	1.244623991944464603e+00	1.227086362174556911e+00	1.227086361633475509e+00	1.205988563554705628e+00	1.058418090626433550e+00	1.058418108166062854e+00	1.122152896102842412e+00	1.079897469146505529e+00	1.077851824947010151e+00	1.076362713722715636e+00	1.093093575264944661e+00	1.142938355831000230e+00	1.119467346972279564e+00	1.162302925729012060e+00	1.164592736981266530e+00	1.080039836738681647e+00	1.080262507651005954e+00	1.089331331337235031e+00	1.089331561510904933e+00	1.100563366122630171e+00	1.120320572434888362e+00	1.110430558473547880e+00	1.123616834740141179e+00	1.115430951987266717e+00	1.103704686207770624e+00	1.096758114098750347e+00	1.108437784051564012e+00	1.108859940794699295e+00	1.108316023147674301e+00	1.115253101160539106e+00	1.112355780510916325e+00	1.108066292606069592e+00	1.107003732873661939e+00	1.107280081065957322e+00	1.106811040153593328e+00	1.105627615133167208e+00	1.106112798116632323e+00
3.217116154358981106e+01	1.058541003696023441e+00	1.878339016245107906e+00	1.133713307503317669e+00	1.629848270847879643e+00	1.167999381261312530e+00	1.428923981111483998e+00	1.040745989700997631e+00	1.026619081955773893e+00	9.980916433711399804e-01	1.299950821272625845e+00	1.299950819534275048e+00	1.159000410023312000e+00	1.252449486528364631e+00	1.233506149927492412e+00	1.233506149351222270e+00	1.209491662186404248e+00	1.067118317991002208e+00	1.067118176759143999e+00	1.142777659805852331e+00	1.097684943360324628e+00	1.095306430085385863e+00	1.089275165917220178e+00	1.092515942852261723e+00	1.150943856106290575e+00	1.124910874684871942e+00	1.134735536480380613e+00	1.138275476012129861e+00	1.061919006946868915e+00	1.062021521647077194e+00	1.065696899365649486e+00	1.065697236680665849e+00	1.078169085025145968e+00	1.092312809530748829e+00	1.085824558297760589e+00	1.093345167127945938e+00	1.088389164429610645e+00	1.082304604712646334e+00	1.075391862476955840e+00	1.085301267353553811e+00	1.086406528954463546e+00	1.086783722204062386e+00	1.091216127698211302e+00	1.089440281576622205e+00	1.085789759328051662e+00	1.085058385053861763e+00	1.085522079535364171e+00	1.083516283648342959e+00	1.082194292775267908e+00	1.083237337845684323e+00
3.229210575991909593e+01	1.049757465107941989e+00	1.893335180367369475e+00	1.123130003288587808e+00	1.644926666384228131e+00	1.209694717350228821e+00	1.474364833128847252e+00	1.021471936161487459e+00	1.012772580084952967e+00	1.009333850733991511e+00	1.328034814658221929e+00	1.328034812848591706e+00	1.160727819365398705e+00	1.262530489200031525e+00	1.242509080672693056e+00	1.242509080074337913e+00	1.216078288176889899e+00	1.083543121983389312e+00	1.083542827048695756e+00	1.168228943482121363e+00	1.121934646495714283e+00	1.119271143493431264e+00	1.108741503975164910e+00	1.098493189757967059e+00	1.164005837249204145e+00	1.136051541722259639e+00	1.112512904587004137e+00	1.117192745583080349e+00	1.051341861399605282e+00	1.051294809962818988e+00	1.049426824857027096e+00	1.049427256167275946e+00	1.062722062828309610e+00	1.070760409864883300e+00	1.067893790934910658e+00	1.069504062312041981e+00	1.067955565223984049e+00	1.067702997272577115e+00	1.061028827817935394e+00	1.068809467491560916e+00	1.070559739820772904e+00	1.071859424940076799e+00	1.073640815131176485e+00	1.073067556539346601e+00	1.070193781335525784e+00	1.069825590315131247e+00	1.070451969375547208e+00	1.066984265343323912e+00	1.065552288816039805e+00	1.067103614421956337e+00
3.241304997624838080e+01	1.048993285221237581e+00	1.904203998269818676e+00	1.117921451132567023e+00	1.659218533551363617e+00	1.255463512139232796e+00	1.519531788231993197e+00	1.011558560008491314e+00	1.008483073913372330e+00	1.030414722911438652e+00	1.357655580541286433e+00	1.357655578692781972e+00	1.167214381231447273e+00	1.274606111425772070e+00	1.253863145190303285e+00	1.253863144582986866e+00	1.225567572694307827e+00	1.107073542048696346e+00	1.107073103819487869e+00	1.197761450439962516e+00	1.151835197554041290e+00	1.148942380524522466e+00	1.134105598213983601e+00	1.110809631545672360e+00	1.181738654574629788e+00	1.152529109339850422e+00	1.096309715228751980e+00	1.101971997399481484e+00	1.048726739180700029e+00	1.048507029422736991e+00	1.041168273937618682e+00	1.041168781418027045e+00	1.054797898565046133e+00	1.056436795492547986e+00	1.057291871217029833e+00	1.052949693979618573e+00	1.054870684554941818e+00	1.060435640495004606e+00	1.054216499770465276e+00	1.059570479479975180e+00	1.061899048480197560e+00	1.064082871065507252e+00	1.063155154288729420e+00	1.063822581675294643e+00	1.061841215234957669e+00	1.061855913928410722e+00	1.062615930920509211e+00	1.057822303646564155e+00	1.056316169457441223e+00	1.058304827477804633e+00
3.253399419257766567e+01	1.056278908178173381e+00	1.910918129190180448e+00	1.118249037411247482e+00	1.672545909741248948e+00	1.304225170166679604e+00	1.563858520942008834e+00	1.011479128853713272e+00	1.013961144014720706e+00	1.060402315203597734e+00	1.388280948440858698e+00	1.388280946583777098e+00	1.178215523824020838e+00	1.288398544787424882e+00	1.267307638433979644e+00	1.267307637830476619e+00	1.237727572490101569e+00	1.136880879209649642e+00	1.136880312126841375e+00	1.230586604383411942e+00	1.186470929579944489e+00	1.183411525431936617e+00	1.164575214935609893e+00	1.129045386081062308e+00	1.203646091254980011e+00	1.173839598631730485e+00	1.086642633762283872e+00	1.093085664220760034e+00	1.054184012321192743e+00	1.053776188798149605e+00	1.041269181501601082e+00	1.041269743520302882e+00	1.054703817431414059e+00	1.049888469878621056e+00	1.054424815005231775e+00	1.044319522558642799e+00	1.049636633747804471e+00	1.060779773985022434e+00	1.055230265594178540e+00	1.057945606873626154e+00	1.060758670716295704e+00	1.063747948004011956e+00	1.060153357076423219e+00	1.062049756061574257e+00	1.061044471291990643e+00	1.061446980269738827e+00	1.062308467999173889e+00	1.056382066831168753e+00	1.054843244497516430e+00	1.057180083440622198e+00
3.265493840890695054e+01	1.071325868690819139e+00	1.913461241755490150e+00	1.124102093118213741e+00	1.684745087109224659e+00	1.354979952824917788e+00	1.606847080654653759e+00	1.021263937408224853e+00	1.028971108148080571e+00	1.098080792868592503e+00	1.419401297385225025e+00	1.419401295547314312e+00	1.193385075049079980e+00	1.303620687957136592e+00	1.282561571360750108e+00	1.282561570773171677e+00	1.252285004768761922e+00	1.172008447637003847e+00	1.172007780700592861e+00	1.265912994282273552e+00	1.224886219511392316e+00	1.221730117888105038e+00	1.199283315037441344e+00	1.152615032374599391e+00	1.229153577358478966e+00	1.199373155914725597e+00	1.083821517747538099e+00	1.090807441214975970e+00	1.067502805771018526e+00	1.066899505194755626e+00	1.049736350172384203e+00	1.049736942703108689e+00	1.062443167179798031e+00	1.051374140825669379e+00	1.059405191861603424e+00	1.043961160070689065e+00	1.052460091170041689e+00	1.068722830805068469e+00	1.064041601143513205e+00	1.064009067719275503e+00	1.067190387183854394e+00	1.070870279925195234e+00	1.064752640480071122e+00	1.067815009310318697e+00	1.067830653985979872e+00	1.068610225530986835e+00	1.069539609077779119e+00	1.062719693044207325e+00	1.061192815254270450e+00	1.063776018863839656e+00
3.277588262523623541e+01	1.093560881135163587e+00	1.911827224815296322e+00	1.135298767472272763e+00	1.695668043870497410e+00	1.406827754962851618e+00	1.648062802350222178e+00	1.040495986779877757e+00	1.052864719392562876e+00	1.142088845196068014e+00	1.450539465594862243e+00	1.450539463801076234e+00	1.212295749733325323e+00	1.319982683324568473e+00	1.299331591519234941e+00	1.299331590958781923e+00	1.268935807475044530e+00	1.211435733528488878e+00	1.211434984562639539e+00	1.302977438212870265e+00	1.266138121493737501e+00	1.262963157567076333e+00	1.237343253464674664e+00	1.180816303798855049e+00	1.257640637717086118e+00	1.228454394751406387e+00	1.087917183689890877e+00	1.095184494329715097e+00	1.088177699167572676e+00	1.087377866780055324e+00	1.066235545057740985e+00	1.066236143378468171e+00	1.077715143140950627e+00	1.060833954477391483e+00	1.072038857007811874e+00	1.051890456378473893e+00	1.063227244856527864e+00	1.083963844319950187e+00	1.080321701985007987e+00	1.077539614321608941e+00	1.080957584065170174e+00	1.085185449262523250e+00	1.076779761615761721e+00	1.080898310595145961e+00	1.081938401935319316e+00	1.083069540192673319e+00	1.084033731305348081e+00	1.076589234647773008e+00	1.075119204924124272e+00	1.077841351721323893e+00
3.289682684156552028e+01	1.122189492213637063e+00	1.906019901878241996e+00	1.151501420506436224e+00	1.705183738494589818e+00	1.458973802843483547e+00	1.687128619383969852e+00	1.068376137150512495e+00	1.084672136830189704e+00	1.191041174943447523e+00	1.481257917459052997e+00	1.481257915731456265e+00	1.234461908368448047e+00	1.337197406226886098e+00	1.317319058436175805e+00	1.317319057912933022e+00	1.287355614971877671e+00	1.254151870603665841e+00	1.254151057205214137e+00	1.341066330099423887e+00	1.309334544962475366e+00	1.306227638814880354e+00	1.277892691964869876e+00	1.212880609198213389e+00	1.288470213183888546e+00	1.260380202188487342e+00	1.098752785225161510e+00	1.106031539315524004e+00	1.115463070973510717e+00	1.114472465302844384e+00	1.090133554525454684e+00	1.090134134869579885e+00	1.099949829131974255e+00	1.077896864853213454e+00	1.091847734899300981e+00	1.067789851543439195e+00	1.081517260802080660e+00	1.105947189299107514e+00	1.103479570427209122e+00	1.098046178149670649e+00	1.101561988773225753e+00	1.106178283750272939e+00	1.095790679792170597e+00	1.100818451498416284e+00	1.102847277760892641e+00	1.104292197092620054e+00	1.105260334373827646e+00	1.097471094510686473e+00	1.096100344852697805e+00	1.098855729692749250e+00
3.301777105789480515e+01	1.156273780161480413e+00	1.896053236956637189e+00	1.172243674772565525e+00	1.713179266609533347e+00	1.510725757613544218e+00	1.723719334814408199e+00	1.103826892535551440e+00	1.123214086827057923e+00	1.243617631261666023e+00	1.511163333612531190e+00	1.511163331970324819e+00	1.259362247966829162e+00	1.354984902748779252e+00	1.336226023974475652e+00	1.336226023497303128e+00	1.307209441644809900e+00	1.299197317185600387e+00	1.299196455977675857e+00	1.379528369191939330e+00	1.353658511530241970e+00	1.350716797165447236e+00	1.320124430794782810e+00	1.248018732716645207e+00	1.321012810772719259e+00	1.294451689215576629e+00	1.115920814248179571e+00	1.122948152853970871e+00	1.148449039353012679e+00	1.147280886315205084e+00	1.120570992979504688e+00	1.120571533848734536e+00	1.128369737532996187e+00	1.101924197561170882e+00	1.118122851727747502e+00	1.091047447315227181e+00	1.106650688560232965e+00	1.133920418205645930e+00	1.132725017939062440e+00	1.124821086276868609e+00	1.128296479877919367e+00	1.133136108133626418e+00	1.121118424752840959e+00	1.126883999871496123e+00	1.129832534754178219e+00	1.131544550461662801e+00	1.132489302735265380e+00	1.124628276321315568e+00	1.123394639608106704e+00	1.126085621391296421e+00
3.313871527422409002e+01	1.194809313843296472e+00	1.881952037718901849e+00	1.196964474628418929e+00	1.719560871108165578e+00	1.561485882525294855e+00	1.757556181489165148e+00	1.145614880695787097e+00	1.167220230075504794e+00	1.298617636226554239e+00	1.539908687732055359e+00	1.539908686191700404e+00	1.286460458854533861e+00	1.373075792333680933e+00	1.355760033732046566e+00	1.355760033308544887e+00	1.328160129725196814e+00	1.345692284532561178e+00	1.345691390705574086e+00	1.417780441327055385e+00	1.398380835193042238e+00	1.395712403167444382e+00	1.363304919220265976e+00	1.285457710498679074e+00	1.354664713780742602e+00	1.329998791996069851e+00	1.138821892307240624e+00	1.145355566650383849e+00	1.186142882310528890e+00	1.184812875906664953e+00	1.156548493447157266e+00	1.156548976436663434e+00	1.162063902706484964e+00	1.132078388045974826e+00	1.149995074102116988e+00	1.120826448898295080e+00	1.137760696681259898e+00	1.167003477297420044e+00	1.167142522504737379e+00	1.157008593438216160e+00	1.160312043968121820e+00	1.165214249729322749e+00	1.151938053569122822e+00	1.158258900155436866e+00	1.162033054564751033e+00	1.163960202498247831e+00	1.164858494233181219e+00	1.157177506042855075e+00	1.156112929080175711e+00	1.158654467441487590e+00
3.325965949055337489e+01	1.236790295613146018e+00	1.863753182001296693e+00	1.225044067494079458e+00	1.724254789158436107e+00	1.610740926233815040e+00	1.788401851347859672e+00	1.192461719590768965e+00	1.215428305002394627e+00	1.354985525372196964e+00	1.567192927730641117e+00	1.567192926306042455e+00	1.315222552790527910e+00	1.391213716934263989e+00	1.375637824936455367e+00	1.375637824572952805e+00	1.349875358992412622e+00	1.392851047185564184e+00	1.392850134275115614e+00	1.455308528612153207e+00	1.442864125763760885e+00	1.440588043135530238e+00	1.406782624492342038e+00	1.324467498080827088e+00	1.388860458676401066e+00	1.366397492671720393e+00	1.166717161679570847e+00	1.172545485683880617e+00	1.227534507755338122e+00	1.226061207796276253e+00	1.197009572246742426e+00	1.197009982373101522e+00	1.200060654785984227e+00	1.167401511129867675e+00	1.186509234047186556e+00	1.156148466796484975e+00	1.173871609831014240e+00	1.204256707635978696e+00	1.205762476957385143e+00	1.193675359707426331e+00	1.196686115711610210e+00	1.201501731443898713e+00	1.187335702994923192e+00	1.194030105981232825e+00	1.198519724330149749e+00	1.200608044677049513e+00	1.201441219903333302e+00	1.194161458314642044e+00	1.193291527650742090e+00	1.195613616100627219e+00
3.338060370688265976e+01	1.281257760186116812e+00	1.841507405812409459e+00	1.255837565481936702e+00	1.727207916381745978e+00	1.658051472208913246e+00	1.816056082492825796e+00	1.243130880887990841e+00	1.266650474643841395e+00	1.411815217791864363e+00	1.592758576779718549e+00	1.592758575482457140e+00	1.345130328222966298e+00	1.409156983233613047e+00	1.395588093729041912e+00	1.395588093430651266e+00	1.372033194605535744e+00	1.439985807361539916e+00	1.439984887199415198e+00	1.491665311637872637e+00	1.486560800257488602e+00	1.484806176812041745e+00	1.449988899473020343e+00	1.364377940474046813e+00	1.423080377497138116e+00	1.403080521713913065e+00	1.198784641151223518e+00	1.203732311464579041e+00	1.271647433369219815e+00	1.270051509074125118e+00	1.240908816320050345e+00	1.240909141954495976e+00	1.241389144516527043e+00	1.206889443131258677e+00	1.226690086939207447e+00	1.195974444266339365e+00	1.213971229429252841e+00	1.244738566893460519e+00	1.247620532812758753e+00	1.233872417509650266e+00	1.236482439017838164e+00	1.241078102365819724e+00	1.226370970120564952e+00	1.233267299443596698e+00	1.238354627017128617e+00	1.240550808945117822e+00	1.241304361910418486e+00	1.234611586108896208e+00	1.233955669980426606e+00	1.236003827900341356e+00
3.350154792321194464e+01	1.327330606952305647e+00	1.815281728401159533e+00	1.288703193982516870e+00	1.728388268736842370e+00	1.703041801308788905e+00	1.840351839875539408e+00	1.296478906533877540e+00	1.319812988724593961e+00	1.468342154966685076e+00	1.616387776243039642e+00	1.616387775082619438e+00	1.375691075563671095e+00	1.426679577615516337e+00	1.415353526847165977e+00	1.415353526617817881e+00	1.394326263176891345e+00	1.486503607799689153e+00	1.486502690579855734e+00	1.526465786856151752e+00	1.529007253226132512e+00	1.527911291261466520e+00	1.492433846466267866e+00	1.404587583482642899e+00	1.456854254336527710e+00	1.439542754574195005e+00	1.234171293642620348e+00	1.238101414938763245e+00	1.317577408172716513e+00	1.315881025484400002e+00	1.287260648263798490e+00	1.287260880810142005e+00	1.285124919266030563e+00	1.249552351327662070e+00	1.269593546135497686e+00	1.239271924704159034e+00	1.257068593830790615e+00	1.287548696880497001e+00	1.291800912696213555e+00	1.276682902003225983e+00	1.278797115715039734e+00	1.283056713164515639e+00	1.268126237935925715e+00	1.275069164742762773e+00	1.280636004125995431e+00	1.282889338674050528e+00	1.283552382637347389e+00	1.277596026112320704e+00	1.277167782664816897e+00	1.278902019229437581e+00
3.362249213954122951e+01	1.374221683353299195e+00	1.785162602584859926e+00	1.323023899066620102e+00	1.727785226472965618e+00	1.745390812892041454e+00	1.861152095676933182e+00	1.351487438030745336e+00	1.373973291107998040e+00	1.523928621344431633e+00	1.637897391126709401e+00	1.637897390110805151e+00	1.406444017601167218e+00	1.443571729633751133e+00	1.434692263295857195e+00	1.434692263138389823e+00	1.416464711656554964e+00	1.531899123426309739e+00	1.531898217840121035e+00	1.559381870207393828e+00	1.569815780105284553e+00	1.569520942795791907e+00	1.533699251631294391e+00	1.444566208176028432e+00	1.489762150240466987e+00	1.475342479364559090e+00	1.272035554220311226e+00	1.274848748792150488e+00	1.364510197267374547e+00	1.362736828501696973e+00	1.335169141204401999e+00	1.335169274650541027e+00	1.330419250793757779e+00	1.294457816531687566e+00	1.314341469599310308e+00	1.285063700462198977e+00	1.302234339383516737e+00	1.331855956804990804e+00	1.337463762452446137e+00	1.321254229781290146e+00	1.322789677706887712e+00	1.326613633009567472e+00	1.311740968804609775e+00	1.318594857972608114e+00	1.324528078698516520e+00	1.326791822538881505e+00	1.327356454825657561e+00	1.322251545568235098e+00	1.322059583091062862e+00	1.323452307905278680e+00
3.374343635587051438e+01	1.421242651507671706e+00	1.751259913887506681e+00	1.358222258966750307e+00	1.725409551229006411e+00	1.784824217152050307e+00	1.878347195971941108e+00	1.407270965585637024e+00	1.428321549146489122e+00	1.578046584754362769e+00	1.657133780151405666e+00	1.657133779286100062e+00	1.436964126171837997e+00	1.459640170720263086e+00	1.453378905857490189e+00	1.453378905773721641e+00	1.438178134746636250e+00	1.575745398719682111e+00	1.575744512126504127e+00	1.590136654415529538e+00	1.608665401209142587e+00	1.609316006484255990e+00	1.573430169070094919e+00	1.483852906898841084e+00	1.521433316392680979e+00	1.510099497469693297e+00	1.311578269579943168e+00	1.313209908445174268e+00	1.411729035639151864e+00	1.409903367879972169e+00	1.383842256130202841e+00	1.383842286574230585e+00	1.376514581992305253e+00	1.340757228293767422e+00	1.360141595349803278e+00	1.332458012743727771e+00	1.348624844485330598e+00	1.376913527391562475e+00	1.383859077632603629e+00	1.366816370982634865e+00	1.367700797616000941e+00	1.371003935720390920e+00	1.356432135324322719e+00	1.363082163453181561e+00	1.369277537545029233e+00	1.371509833228641284e+00	1.371970512305727752e+00	1.367801416131090964e+00	1.367849967854191107e+00	1.368883275312883452e+00
3.386438057219979925e+01	1.467801868294758894e+00	1.713711983929969485e+00	1.393769462500840772e+00	1.721293175868296776e+00	1.821108008312921633e+00	1.891852782988805659e+00	1.463073039831934485e+00	1.482172800873514218e+00	1.630260583615488645e+00	1.673967755721449180e+00	1.673967755011450897e+00	1.466863936199628071e+00	1.474708197039226398e+00	1.471205164887493311e+00	1.471205164878228278e+00	1.459216665594138096e+00	1.617683926054209298e+00	1.617683064663982595e+00	1.618498749967911099e+00	1.645292417468661839e+00	1.647031059157077149e+00	1.611326270149863404e+00	1.522051263766547535e+00	1.551543924670672148e+00	1.543490829748078497e+00	1.352062459115271231e+00	1.352478935911998192e+00	1.458613834882681370e+00	1.456761634277944584e+00	1.432594770543305085e+00	1.432594695754705327e+00	1.422749485074329190e+00	1.387698476638519196e+00	1.406295816718859726e+00	1.380663411910581839e+00	1.395493405268164899e+00	1.422064216468649889e+00	1.430330633444463206e+00	1.412689239723816659e+00	1.412859538927199399e+00	1.415568209828780510e+00	1.401503558942613026e+00	1.407855189698048459e+00	1.414219702963772640e+00	1.416384166943835954e+00	1.416737170324398942e+00	1.413562386722315267e+00	1.413851940747295366e+00	1.414514615197165703e+00
3.398532478852908412e+01	1.513397400843438323e+00	1.672691762717191111e+00	1.429189517999040815e+00	1.715488775599186777e+00	1.854043118212736818e+00	1.901608224213736209e+00	1.518255441067453582e+00	1.534954346245721801e+00	1.680212039462921414e+00	1.688290164802594973e+00	1.688290164251425640e+00	1.495793886097468217e+00	1.488615610764613351e+00	1.487980196117867138e+00	1.487980196183105175e+00	1.479351418170560262e+00	1.657414941658062801e+00	1.657414110710306865e+00	1.644276966105387761e+00	1.679481304705937816e+00	1.682445498804769013e+00	1.647133681256190751e+00	1.558822884610872261e+00	1.579814153298704671e+00	1.575244760187266557e+00	1.392823717833455710e+00	1.392018439185878087e+00	1.504635272040145022e+00	1.502783093312416884e+00	1.480843832673949478e+00	1.480843651722799414e+00	1.468556449848009482e+00	1.434628687604808217e+00	1.452200277973828335e+00	1.428992371429153696e+00	1.442192193020481739e+00	1.466739115038417474e+00	1.476313222467180886e+00	1.458282442641695820e+00	1.457683236872597377e+00	1.459732262452242857e+00	1.446347308762598427e+00	1.452324699195531643e+00	1.458777576753718108e+00	1.460843609606374827e+00	1.461086603507643744e+00	1.458944050857951868e+00	1.459471932936733385e+00	1.459756453831314804e+00
3.410626900485836899e+01	1.557608010309710522e+00	1.628414431747300384e+00	1.464059921209529547e+00	1.708069136925685072e+00	1.883461101367440493e+00	1.907575482310955861e+00	1.572284236053212103e+00	1.586191445022217872e+00	1.727605615158136487e+00	1.700008405580293758e+00	1.700008405190447380e+00	1.523441610744541208e+00	1.501218588578173474e+00	1.503530687487578010e+00	1.503530687626638329e+00	1.498374451959581410e+00	1.694688445295893242e+00	1.694687649225556036e+00	1.667315467306556442e+00	1.711056374333713936e+00	1.715375742125010650e+00	1.680637721407869822e+00	1.593880211267545643e+00	1.606005003000645637e+00	1.605134015551737292e+00	1.433273584643022680e+00	1.431263082828911237e+00	1.549346097834717106e+00	1.547520780994757317e+00	1.528100219615030841e+00	1.528099932580744724e+00	1.513455215927288489e+00	1.480990448186933151e+00	1.497340327493171142e+00	1.476857498724570394e+00	1.488168328303722809e+00	1.510452249627594945e+00	1.521325899386966274e+00	1.503090201574540874e+00	1.501672692114446761e+00	1.503002557797627148e+00	1.490439981013690574e+00	1.495983775524702963e+00	1.502456496117998697e+00	1.504399332828006308e+00	1.504531059115964187e+00	1.503443418015250721e+00	1.504204354572889812e+00	1.504104136049975171e+00
3.422721322118765386e+01	1.600083363921531276e+00	1.581146651341725384e+00	1.498009903076786609e+00	1.699126346737161342e+00	1.909220691202299758e+00	1.909738347621062760e+00	1.624715169287207939e+00	1.635493151389006972e+00	1.772197765916361689e+00	1.709044042849347633e+00	1.709044042622411830e+00	1.549530523270137294e+00	1.512389511269732978e+00	1.517700750498273798e+00	1.517700750709845892e+00	1.516098402995909034e+00	1.729296198843122134e+00	1.729295441427954216e+00	1.687489460594961965e+00	1.739874466993684088e+00	1.745668639405512756e+00	1.711656717376350390e+00	1.626979287871720192e+00	1.629915094907717243e+00	1.632968881627664626e+00	1.472898112520201863e+00	1.469718460473120825e+00	1.592371260045990500e+00	1.590599215632696239e+00	1.573957461146695103e+00	1.573957068904833445e+00	1.557043635593456710e+00	1.526314219191320376e+00	1.541282643527303264e+00	1.523763393442454372e+00	1.532956622118811563e+00	1.552793202785140991e+00	1.564963213298577127e+00	1.546683612853009038e+00	1.544404736104260323e+00	1.544959315412088863e+00	1.533336058423976578e+00	1.538400903082464577e+00	1.544836478952504422e+00	1.546636994444878788e+00	1.546657065559239097e+00	1.546636817840105760e+00	1.547623511178455313e+00	1.547130580291374180e+00
3.434815743751693873e+01	1.640534000277617643e+00	1.531217681144535270e+00	1.530717160080749650e+00	1.688770826452636875e+00	1.931205075154990958e+00	1.908101952345695684e+00	1.675179755697527861e+00	1.682539263176276778e+00	1.813787356127359196e+00	1.715331513604511748e+00	1.715331513541261899e+00	1.573818155856439915e+00	1.522016781860329182e+00	1.530351697438550929e+00	1.530351697720676807e+00	1.532355893428432037e+00	1.761064796407373567e+00	1.761064080894501060e+00	1.704701419179001753e+00	1.765818798239762177e+00	1.773196099670893755e+00	1.740036909409104826e+00	1.657912933701262137e+00	1.651377611037156967e+00	1.658590874944517068e+00	1.511253501471414129e+00	1.506957048853461600e+00	1.633397856872464526e+00	1.631704193961921234e+00	1.618080240892612931e+00	1.618079744969957101e+00	1.598987431884095312e+00	1.570208823433353551e+00	1.583666118955354474e+00	1.569296327965869597e+00	1.576170718601722420e+00	1.593419024801055794e+00	1.606885764833982932e+00	1.588701761370052257e+00	1.585523615958681631e+00	1.585248599158667560e+00	1.574659903195277710e+00	1.579211907456613773e+00	1.585563684071624291e+00	1.587207988383442903e+00	1.587116773674830839e+00	1.588170624000492470e+00	1.589374356768317398e+00	1.588477643987197485e+00
3.446910165384622360e+01	1.678722777362858132e+00	1.479032543955815182e+00	1.561903760580705791e+00	1.677130235110197987e+00	1.949319752803349459e+00	1.902692494835647619e+00	1.723372737981995861e+00	1.727068823364341421e+00	1.852208079081417935e+00	1.718817767787803152e+00	1.718817767888270787e+00	1.596093555554439103e+00	1.530004655939784186e+00	1.541361634592878449e+00	1.541361634942941983e+00	1.546998801057373196e+00	1.789849798547433757e+00	1.789849127758824210e+00	1.718877820690191793e+00	1.788793952141785937e+00	1.797850823597141101e+00	1.765648352833387058e+00	1.686504613889636683e+00	1.670257469764475644e+00	1.681867285543011015e+00	1.547960199746990284e+00	1.542612551433347079e+00	1.672165529244291182e+00	1.670573117238460359e+00	1.660192971303061427e+00	1.660192373785343012e+00	1.639009783480729787e+00	1.612351218828195876e+00	1.624192483979788548e+00	1.613113195180988502e+00	1.617493688208073710e+00	1.632046219281354738e+00	1.646810923957616968e+00	1.628842676425221292e+00	1.624732146200187799e+00	1.623574245160097185e+00	1.614097392601383962e+00	1.618111686394530846e+00	1.624341877279743773e+00	1.625820755811655971e+00	1.625619340724525408e+00	1.627751775485411390e+00	1.629163034426952539e+00	1.627847405512220735e+00
3.459004587017550847e+01	1.714456197369605306e+00	1.425087254080373622e+00	1.591331721969035939e+00	1.664348260662378287e+00	1.963490860327800513e+00	1.893557122955596972e+00	1.769041150414941921e+00	1.768870288885192155e+00	1.887322374129825064e+00	1.719462607187064229e+00	1.719462607450455316e+00	1.616175421892442898e+00	1.536273101178420752e+00	1.550625173746798424e+00	1.550625174161786468e+00	1.559897449678135484e+00	1.815530865779726444e+00	1.815530242197543220e+00	1.729966367927670223e+00	1.808721930074893791e+00	1.819542988402394368e+00	1.788381657006107961e+00	1.712603174655467964e+00	1.686448768595797176e+00	1.702686635876438981e+00	1.582696455713183514e+00	1.576373570000445312e+00	1.708457641540034988e+00	1.706986212262227465e+00	1.700069131053474791e+00	1.700068434526865513e+00	1.676881405751313725e+00	1.652476294695149228e+00	1.662617202532893135e+00	1.654930649452623914e+00	1.656668622842633276e+00	1.668443174487288960e+00	1.684504185756123373e+00	1.666854721285139451e+00	1.661783205678785791e+00	1.659690124112396248e+00	1.651387797989311235e+00	1.654846278805932602e+00	1.660924404425931922e+00	1.662232668476749886e+00	1.661922869384702128e+00	1.665138708156618463e+00	1.666747787340428832e+00	1.664993879170586943e+00
3.471099008650479334e+01	1.747577423672879604e+00	1.369985828031051955e+00	1.618798592790934299e+00	1.650583311003089637e+00	1.973663864242123367e+00	1.880763953829966528e+00	1.811974997813661448e+00	1.807773294420015775e+00	1.919016550168670676e+00	1.717239477274918880e+00	1.717239477699828765e+00	1.633909786391256169e+00	1.540757696117716069e+00	1.558053066073980641e+00	1.558053066550431076e+00	1.570939777148763650e+00	1.838007797663850695e+00	1.838007223497442055e+00	1.737933661876712943e+00	1.825539111177228779e+00	1.838197707937945680e+00	1.808145374765191882e+00	1.736078512171413291e+00	1.699872462521664129e+00	1.720954953491230732e+00	1.615191955664931456e+00	1.607977235627432666e+00	1.742093445340512581e+00	1.740758836208701421e+00	1.737521771376066226e+00	1.737520978883674516e+00	1.712411625023029238e+00	1.690367160647811673e+00	1.698740902766148864e+00	1.694515027591708911e+00	1.693489486314741832e+00	1.702423128765494287e+00	1.719771400914354320e+00	1.702528734756914019e+00	1.696471904580742596e+00	1.693392995194878736e+00	1.686316226790416817e+00	1.689205558687113751e+00	1.695106913205848276e+00	1.696242722332290231e+00	1.695827142786510144e+00	1.700133059762173993e+00	1.701930583159334542e+00	1.699715418067710981e+00
3.483193430283407821e+01	1.777960135992377566e+00	1.314458242420482481e+00	1.644133249744547332e+00	1.636007106301262892e+00	1.979802546991603629e+00	1.864402238513900079e+00	1.851999441211250819e+00	1.843641829156826395e+00	1.947196866680380278e+00	1.712136700484313767e+00	1.712136701068441624e+00	1.649167840759464987e+00	1.543409582931361435e+00	1.563571934663823271e+00	1.563571935197991092e+00	1.580030548045080252e+00	1.857197373121890038e+00	1.857196850358537876e+00	1.742763306257792966e+00	1.839193963359939676e+00	1.853753093035992450e+00	1.824863859243701203e+00	1.756818166541768811e+00	1.710474171841258162e+00	1.736592721089798896e+00	1.645221917395090383e+00	1.637203192477793223e+00	1.772921330631465509e+00	1.771734947364183466e+00	1.772395450438692954e+00	1.772394565437491298e+00	1.745440773592532580e+00	1.725846270629601165e+00	1.732401476103929028e+00	1.731673406493130063e+00	1.727792361746841365e+00	1.733837597050059021e+00	1.752451964731236433e+00	1.735691064231514424e+00	1.728628581232783290e+00	1.724516059271173241e+00	1.718706767353143317e+00	1.721016675076236790e+00	1.726720906299849201e+00	1.727685111631708459e+00	1.727167228838408786e+00	1.732572338517582189e+00	1.734549641803502684e+00	1.731847897833997063e+00
3.495287851916337019e+01	1.805503268737785660e+00	1.259377576675587473e+00	1.667192031230095628e+00	1.620803163224936227e+00	1.981888226921531881e+00	1.844582709556421563e+00	1.888968331385085575e+00	1.876368579189299446e+00	1.971786373530421077e+00	1.704158234133821725e+00	1.704158234874185940e+00	1.661843715960278800e+00	1.544195506665138495e+00	1.567124122778579931e+00	1.567124123366217425e+00	1.587090689552644651e+00	1.873030888150081452e+00	1.873030418591732360e+00	1.744454435178961926e+00	1.849645349698654240e+00	1.866158753379527191e+00	1.838475437107582877e+00	1.774724772061024414e+00	1.718221936435278430e+00	1.749532395312626498e+00	1.672601816090369731e+00	1.663868152014548851e+00	1.800813211402266134e+00	1.799781757658525994e+00	1.804559690119014181e+00	1.804558716429720100e+00	1.775834031618625186e+00	1.758767647925611577e+00	1.763466959923499999e+00	1.766245971215239408e+00	1.759447264246790432e+00	1.762570144190376276e+00	1.782412957246294116e+00	1.766197519484607348e+00	1.758112685112807050e+00	1.752923232560117839e+00	1.748416370612006165e+00	1.750138260778481225e+00	1.755628118584612984e+00	1.756423661039761885e+00	1.755807933693856349e+00	1.762323618817994042e+00	1.764472952682461848e+00	1.761258684301618249e+00
3.507382273549265506e+01	1.830126240974402130e+00	1.205773134104678679e+00	1.687855267794249770e+00	1.605165150954714459e+00	1.979919175422310662e+00	1.821438173475968592e+00	1.922758916769942372e+00	1.905870155116473397e+00	1.992722356677606665e+00	1.693325030200064418e+00	1.693325031092923982e+00	1.671853574554211797e+00	1.543097986955888512e+00	1.568667689566507040e+00	1.568667690202901088e+00	1.592056832420897905e+00	1.885452293990804939e+00	1.885451879279016030e+00	1.743020666143125119e+00	1.856861294093854919e+00	1.875374607194343124e+00	1.848930798796572184e+00	1.789714252330413480e+00	1.723103690909043806e+00	1.759716431321196151e+00	1.697182785481133660e+00	1.687821111905098093e+00	1.825660046526480507e+00	1.824785535949170256e+00	1.833903877737649957e+00	1.833902819487242208e+00	1.803476642527538587e+00	1.789010374313628304e+00	1.791829336181539833e+00	1.798099708525430884e+00	1.788350759778920995e+00	1.788530458093746667e+00	1.809544177372139462e+00	1.793928213855747522e+00	1.784807540683500893e+00	1.778504117368469029e+00	1.775329447517346004e+00	1.776455379253893962e+00	1.781715665582221941e+00	1.782347049141087769e+00	1.781639039135927138e+00	1.789278234593138617e+00	1.791592786813504201e+00	1.787841347306200923e+00
3.519476695182193993e+01	1.851765527688622015e+00	1.154834345420649111e+00	1.706024231918721101e+00	1.589295089930802707e+00	1.973910214652006223e+00	1.795124426720628996e+00	1.953267555481848161e+00	1.932082925460519851e+00	2.009954274302167665e+00	1.679676644169859845e+00	1.679676645210550934e+00	1.679132260530558973e+00	1.540115662786377904e+00	1.568176581479586940e+00	1.568176582159678922e+00	1.594881130678128311e+00	1.894416849270411429e+00	1.894416490901568828e+00	1.738489486641022985e+00	1.860818095774225966e+00	1.881369898029795262e+00	1.856191563568271086e+00	1.801714624498067074e+00	1.725124299164574104e+00	1.767095790651040055e+00	1.718847651391667952e+00	1.708939254467652269e+00	1.847368450536869489e+00	1.846648488310818514e+00	1.860333403107453876e+00	1.860332264668691060e+00	1.828270288919658260e+00	1.816473364330925655e+00	1.817399360676829723e+00	1.827123317593365215e+00	1.814419645090898037e+00	1.811648807836327535e+00	1.833753991865783473e+00	1.818783228757898662e+00	1.808615952465276955e+00	1.801169627993698175e+00	1.799353138870819269e+00	1.799875154311214587e+00	1.804891891202134779e+00	1.805364740801499224e+00	1.804571242072031456e+00	1.813347380102563466e+00	1.815821145680943438e+00	1.811511072655693333e+00
3.531571116815122480e+01	1.870371481539657488e+00	1.107897939196008874e+00	1.721618502820663199e+00	1.573401358468795141e+00	1.963892499773320477e+00	1.765821581646333627e+00	1.980406272810281587e+00	1.954959218935652610e+00	2.023442096344479690e+00	1.663272458194835934e+00	1.663272459377721724e+00	1.683633803503722604e+00	1.535263831367624565e+00	1.565641006558456727e+00	1.565641007276884711e+00	1.595531415510624385e+00	1.899890212070141970e+00	1.899889911402716347e+00	1.730902083039632444e+00	1.861499714343762601e+00	1.884122360136966101e+00	1.860229028217137426e+00	1.810665270104090396e+00	1.724302221717084471e+00	1.771628936162895851e+00	1.737507506576700944e+00	1.727124494473402549e+00	1.865858298344335697e+00	1.865286594253146024e+00	1.883766762443143339e+00	1.883765548376879373e+00	1.850130364270680339e+00	1.841071308057204092e+00	1.840102456995327262e+00	1.853223158423191741e+00	1.837585850117344322e+00	1.831871088354829702e+00	1.854965916144429627e+00	1.840679028081292579e+00	1.829456596346155983e+00	1.820848226401743819e+00	1.820413211761394923e+00	1.820323019888339555e+00	1.825082838670730734e+00	1.825403544906248676e+00	1.824532713156329589e+00	1.834458499365748008e+00	1.837086046229849945e+00	1.832200730745723760e+00
3.543665538448050967e+01	1.885905646819638015e+00	1.066409076844355930e+00	1.734573731062021951e+00	1.557696471044879072e+00	1.949913509661191258e+00	1.733735887689390687e+00	2.004100021193787384e+00	1.974463743812816530e+00	2.033154981858662946e+00	1.644193404449666662e+00	1.644193405767963245e+00	1.685329416788266421e+00	1.528575180505802322e+00	1.561068032280003237e+00	1.561068033030995839e+00	1.593991710911446535e+00	1.901847911763411503e+00	1.901847670018903536e+00	1.720313616901981479e+00	1.858897388248125004e+00	1.883617523074367917e+00	1.861023146852855081e+00	1.816516538885239118e+00	1.720666235958920431e+00	1.773281328812914115e+00	1.753098716204619656e+00	1.742300625029705063e+00	1.881061175063019064e+00	1.880628225750959004e+00	1.904133371894409343e+00	1.904132086899692933e+00	1.868983896391273714e+00	1.862731582244206763e+00	1.859875598386224738e+00	1.876320040236550746e+00	1.857792563709518063e+00	1.849154675160633587e+00	1.873115852016616678e+00	1.859545553586854805e+00	1.847261139735574709e+00	1.837482726487842832e+00	1.838450545142020776e+00	1.837739530030918278e+00	1.842229272492470038e+00	1.842404720348700842e+00	1.841466198015612399e+00	1.852552343148437863e+00	1.855328523684418585e+00	1.849857571924121036e+00
3.555759960080979454e+01	1.898339117742622317e+00	1.031847620410387911e+00	1.744839778557422783e+00	1.542394596339974999e+00	1.932037289118306411e+00	1.699102121186286229e+00	2.024284517265193983e+00	1.990570187088378074e+00	2.039070245185903296e+00	1.622543558328839453e+00	1.622543559774574096e+00	1.684206820059397369e+00	1.520100695201988206e+00	1.554482413346770286e+00	1.554482414124202627e+00	1.590263102241060267e+00	1.900275155519967285e+00	1.900274973778414811e+00	1.706793948943186479e+00	1.853009498228076257e+00	1.879848193834347647e+00	1.858561813343625246e+00	1.819229574732259991e+00	1.714252850847018728e+00	1.772025437777707157e+00	1.765580245711299678e+00	1.754411002877409143e+00	1.892919475225423476e+00	1.892613331221828954e+00	1.921371886083532488e+00	1.921370534958597887e+00	1.884767935576343589e+00	1.881391913288660511e+00	1.876665016969546240e+00	1.896346670592118588e+00	1.874991439371666235e+00	1.863465222553130296e+00	1.888149922469569475e+00	1.875323945214037558e+00	1.861972039152020919e+00	1.851027633349913160e+00	1.853418180112440972e+00	1.852077677835171077e+00	1.856284187636480176e+00	1.856321562841420914e+00	1.855326594570759102e+00	1.867580586502195938e+00	1.870500237572071622e+00	1.864440526713846413e+00
3.567854381713907941e+01	1.907650385320135200e+00	1.005615863175427727e+00	1.752379211913313029e+00	1.527708793888689076e+00	1.910345003492946558e+00	1.662186593260274625e+00	2.040904548681831798e+00	2.003258069774830119e+00	2.041172575745619167e+00	1.598452708316228765e+00	1.598452709880028966e+00	1.680270189113451273e+00	1.509910703283969813e+00	1.545927635595714555e+00	1.545927636393106486e+00	1.584364907821603552e+00	1.895166940477252204e+00	1.895166819668244074e+00	1.690428807014085155e+00	1.843841735209703181e+00	1.872814191665900907e+00	1.852840528625038896e+00	1.818776288803479968e+00	1.705104933197786998e+00	1.767841261167040212e+00	1.774931221867463993e+00	1.763416712638234518e+00	1.901385929498220051e+00	1.901192950546633398e+00	1.935428880770770910e+00	1.935427468386309524e+00	1.897428282804123789e+00	1.896998606100214868e+00	1.890424553639435512e+00	1.913245621809990915e+00	1.889140665204593894e+00	1.874774395484548606e+00	1.900022860811447334e+00	1.887964845855712337e+00	1.873540973084373285e+00	1.861446992861121696e+00	1.865278923928217925e+00	1.863300684010503971e+00	1.867210753061258721e+00	1.867117416497565241e+00	1.866078951704438271e+00	1.879503920698568198e+00	1.882561583193007149e+00	1.875918087913127863e+00
3.579948803346836428e+01	1.913824740606520525e+00	9.888956359394587281e-01	1.757166124914688821e+00	1.513847965774407278e+00	1.884935883094884801e+00	1.623290785542618853e+00	2.053912661105035120e+00	2.012510011278805244e+00	2.039453488745007537e+00	1.572079297955065069e+00	1.572079299625762427e+00	1.673540094883976703e+00	1.498096010344391882e+00	1.535467139732388464e+00	1.535467140542889020e+00	1.576336066728313057e+00	1.886528459373415512e+00	1.886528400262672100e+00	1.671321392893457158e+00	1.831407668546254808e+00	1.862522432350536050e+00	1.843862533076805921e+00	1.815139451604431464e+00	1.693271677121496843e+00	1.760717334290312852e+00	1.781148669231094939e+00	1.769295148655624761e+00	1.906423347756888376e+00	1.906328858088106593e+00	1.946257814956002807e+00	1.946256346240810231e+00	1.906918485258407792e+00	1.909505201542072594e+00	1.901114485124172138e+00	1.926967709884868540e+00	1.900203682710472908e+00	1.883058408801360883e+00	1.908696924635272296e+00	1.897427261903741780e+00	1.881927874042311544e+00	1.868712735928899527e+00	1.874003507202509411e+00	1.871380229162106001e+00	1.874980649294874180e+00	1.874764066644095450e+00	1.873696847382276598e+00	1.888290554749320282e+00	1.891480232572226416e+00	1.884266740483260705e+00
3.592043224979764915e+01	1.916852744213452198e+00	9.824989080534192176e-01	1.759185274636083207e+00	1.501013543942157691e+00	1.855928649913738848e+00	1.582755563159947920e+00	2.063268152355314022e+00	2.018309572154469489e+00	2.033910996400625670e+00	1.543612273576091543e+00	1.543612275340862539e+00	1.664053582256506569e+00	1.484769061471475471e+00	1.523185668337700527e+00	1.523185669154069277e+00	1.566236633019300939e+00	1.874375804387339528e+00	1.874375807558791518e+00	1.649594422550714867e+00	1.815729828535878276e+00	1.848987465506566785e+00	1.831639469913385998e+00	1.808312927745002074e+00	1.678809714522409458e+00	1.750652183841644227e+00	1.784245402438776829e+00	1.772038952172493520e+00	1.908004422167011604e+00	1.907993207815640524e+00	1.953818229720085675e+00	1.953816709658364292e+00	1.913199063832388802e+00	1.918871471959888719e+00	1.908700710025041491e+00	1.937470715450273051e+00	1.908148382473139559e+00	1.888297199648745206e+00	1.914141307024312955e+00	1.903677950817759257e+00	1.887100519154195410e+00	1.872803510487100809e+00	1.879569297800018024e+00	1.876295117445874183e+00	1.879572773498850768e+00	1.879240483802846029e+00	1.878161118048826239e+00	1.893915080777686111e+00	1.897230050299323789e+00	1.889469888027217603e+00
3.604137646612693402e+01	1.916730067224980960e+00	9.867492292790487340e-01	1.758431515409178969e+00	1.489395963178502091e+00	1.823463532753280436e+00	1.540965826317630016e+00	2.068936316729403480e+00	2.020639803483774255e+00	2.024549502151565594e+00	1.513275938316887892e+00	1.513275940161042499e+00	1.651865390263088873e+00	1.470065057382210494e+00	1.509190665851565694e+00	1.509190666666218483e+00	1.554149262952674082e+00	1.858736990455150284e+00	1.858737056287734113e+00	1.625392593683730791e+00	1.796841414685185878e+00	1.832232562649894980e+00	1.816192619514537476e+00	1.798302123557499410e+00	1.661785071299594740e+00	1.737656177671905500e+00	1.784248093586125350e+00	1.771655243109609312e+00	1.906111521864599645e+00	1.906168154916860313e+00	1.958075169432659468e+00	1.958073603071829094e+00	1.916236962032557223e+00	1.925062701227052475e+00	1.913154221061782234e+00	1.944718404410587631e+00	1.912946660057290860e+00	1.890474071454027793e+00	1.916332002293280823e+00	1.906691288551756180e+00	1.889034617527842297e+00	1.873704001399336683e+00	1.881959569200963855e+00	1.878030371251158126e+00	1.880972299597568398e+00	1.880531902920883791e+00	1.879458925359966948e+00	1.896357673750296513e+00	1.899790348249343008e+00	1.891517208827509400e+00
3.616232068245621889e+01	1.913457153128946597e+00	1.001430797201224632e+00	1.754909525297141393e+00	1.479171002410243130e+00	1.787704988555761876e+00	1.498355336994909193e+00	2.070887898701792906e+00	2.019482558837658370e+00	2.011379934491115851e+00	1.481333546676505186e+00	1.481333548583151583e+00	1.637048986996703981e+00	1.454142945619240290e+00	1.493613655521925043e+00	1.493613656326913564e+00	1.540180593795096087e+00	1.839653334963742726e+00	1.839653463603548644e+00	1.598885469558442018e+00	1.774788719466348308e+00	1.812291436612841533e+00	1.797554710147941659e+00	1.785124747565511871e+00	1.642275761756978536e+00	1.721754012136680778e+00	1.781195566486199588e+00	1.768165093946931776e+00	1.900736505682786959e+00	1.900845519190025534e+00	1.958998828824245919e+00	1.958997221291939983e+00	1.916005221395416402e+00	1.928049221994423856e+00	1.914450826180297494e+00	1.948679827671788711e+00	1.914574264466953668e+00	1.889575691035396687e+00	1.915252052372828029e+00	1.906449533579793965e+00	1.887714295788152086e+00	1.871404742149462841e+00	1.881163303718403235e+00	1.876576764987811341e+00	1.879170094762754761e+00	1.878629236119817136e+00	1.877583160412271024e+00	1.895603609869826567e+00	1.899145458559584387e+00	1.890404366973336803e+00
[truncated: 1 more columns]
