# Supplementary material for: Interpolating numerically exact many-body wave functions for accelerated molecular dynamics
Source: Nat Commun. 2025 Feb 26;16:2005. doi: 10.1038/s41467-025-57134-9 (PMC11865551; doi:10.1038/s41467-025-57134-9)
Supplement: Supplementary file 3 — Source data [file 41467_2025_57134_MOESM3_ESM.zip › Source Data/fig_5/data_dist_1_30.txt]

# Time (fs)	Distance DMRG	Distance HF	Distance DFT	Distance continuation (N=1)	Distance continuation (N=2)	Distance continuation (N=3)	Distance continuation (N=4)	Distance continuation (N=5)	Distance continuation (N=6)	Distance continuation (N=7)	Distance continuation (N=8)	Distance continuation (N=9)	Distance continuation (N=10)	Distance continuation (N=11)	Distance continuation (N=12)	Distance continuation (N=13)	Distance continuation (N=14)	Distance continuation (N=15)	Distance continuation (N=16)	Distance continuation (N=17)	Distance continuation (N=18)	Distance continuation (N=19)	Distance continuation (N=20)	Distance continuation (N=21)	Distance continuation (N=22)	Distance continuation (N=23)	Distance continuation (N=24)	Distance continuation (N=25)	Distance continuation (N=26)	Distance continuation (N=27)	Distance continuation (N=28)	Distance continuation (N=29)	Distance continuation (N=30)	Distance continuation (N=31)	Distance continuation (N=32)	Distance continuation (N=33)	Distance continuation (N=34)	Distance continuation (N=35)	Distance continuation (N=36)	Distance continuation (N=37)	Distance continuation (N=38)	Distance continuation (N=39)	Distance continuation (N=40)	Distance continuation (N=41)	Distance continuation (N=42)	Distance continuation (N=43)	Distance continuation (N=44)	Distance continuation (N=45)	Distance continuation (N=46)
0.000000000000000000e+00	5.509999999999999432e+01	5.509999999999999432e+01	5.509999999999999432e+01	5.509999999999999432e+01	5.509999999999999432e+01	5.509999999999999432e+01	5.509999999999999432e+01	5.509999999999999432e+01	5.509999999999999432e+01	5.509999999999999432e+01	5.509999999999999432e+01	5.509999999999999432e+01	5.509999999999999432e+01	5.509999999999999432e+01	5.509999999999999432e+01	5.509999999999999432e+01	5.509999999999999432e+01	5.509999999999999432e+01	5.509999999999999432e+01	5.509999999999999432e+01	5.509999999999999432e+01	5.509999999999999432e+01	5.509999999999999432e+01	5.509999999999999432e+01	5.509999999999999432e+01	5.509999999999999432e+01	5.509999999999999432e+01	5.509999999999999432e+01	5.509999999999999432e+01	5.509999999999999432e+01	5.509999999999999432e+01	5.509999999999999432e+01	5.509999999999999432e+01	5.509999999999999432e+01	5.509999999999999432e+01	5.509999999999999432e+01	5.509999999999999432e+01	5.509999999999999432e+01	5.509999999999999432e+01	5.509999999999999432e+01	5.509999999999999432e+01	5.509999999999999432e+01	5.509999999999999432e+01	5.509999999999999432e+01	5.509999999999999432e+01	5.509999999999999432e+01	5.509999999999999432e+01	5.509999999999999432e+01	5.509999999999999432e+01
1.209442163292850092e-01	5.509891086643065705e+01	5.509838775278872447e+01	5.509901293562757019e+01	5.509891033444422703e+01	5.509891023166850488e+01	5.509891025190703573e+01	5.509891025511114293e+01	5.509891025012510113e+01	5.509891024974761820e+01	5.509891025587755564e+01	5.509891025587934621e+01	5.509891024441522234e+01	5.509891024742276500e+01	5.509891024801421366e+01	5.509891024801699189e+01	5.509891024816186444e+01	5.509891024657645886e+01	5.509891024696507600e+01	5.509891024570849538e+01	5.509891024482298860e+01	5.509891024279229299e+01	5.509891023945660748e+01	5.509891024493690992e+01	5.509891024366718426e+01	5.509891024361089507e+01	5.509891024323001574e+01	5.509891024318634578e+01	5.509891024008360461e+01	5.509891024027156448e+01	5.509891024118860514e+01	5.509891024137207438e+01	5.509891024140726756e+01	5.509891024208348398e+01	5.509891023930813958e+01	5.509891024019426453e+01	5.509891024494341849e+01	5.509891025136050757e+01	5.509891025155071986e+01	5.509891024802740134e+01	5.509891024773050106e+01	5.509891024728648290e+01	5.509891024360292278e+01	5.509891024395678016e+01	5.509891024662815084e+01	5.509891024759509293e+01	5.509891024853706654e+01	5.509891024431017570e+01	5.509891024504081969e+01	5.509891024136315707e+01
2.418884326585700184e-01	5.509563790777296788e+01	5.509354939661159278e+01	5.509605109678265222e+01	5.509564742132673132e+01	5.509564257919627295e+01	5.509564144103077155e+01	5.509564160743634176e+01	5.509564144925379736e+01	5.509564137400717954e+01	5.509564109427761025e+01	5.509564109428477963e+01	5.509563993447047636e+01	5.509564000299631914e+01	5.509564002259895688e+01	5.509564002260994897e+01	5.509564001871220995e+01	5.509564002555624995e+01	5.509564002711922370e+01	5.509564000623401370e+01	5.509564001574136682e+01	5.509563995812718673e+01	5.509563980156130469e+01	5.509563979297293912e+01	5.509563977837947846e+01	5.509563977343577790e+01	5.509563983863947811e+01	5.509563983464219916e+01	5.509563979015478452e+01	5.509563978869132228e+01	5.509563977780744182e+01	5.509563977869119356e+01	5.509563978093633807e+01	5.509563978523755878e+01	5.509563968821765911e+01	5.509563968168151860e+01	5.509563971075087352e+01	5.509563934671205487e+01	5.509563930947976473e+01	5.509563934279136532e+01	5.509563932868218217e+01	5.509563931540083814e+01	5.509563928306592828e+01	5.509563926735632577e+01	5.509563924189389184e+01	5.509563925415773156e+01	5.509563924021362880e+01	5.509563936507306892e+01	5.509563925723460898e+01	5.509563905077035884e+01
3.628326489878549999e-01	5.509016780585688622e+01	5.508548074697266372e+01	5.509111251807276943e+01	5.509022959305498546e+01	5.509020179157304398e+01	5.509019463301591202e+01	5.509019558857187349e+01	5.509019471454341499e+01	5.509019426461368596e+01	5.509019252825167001e+01	5.509019252826787039e+01	5.509018575568522635e+01	5.509018612649428093e+01	5.509018623625147626e+01	5.509018623627576261e+01	5.509018621050953612e+01	5.509018627589915695e+01	5.509018627941982515e+01	5.509018617399367912e+01	5.509018624505301887e+01	5.509018592777471923e+01	5.509018503340719519e+01	5.509018490147759906e+01	5.509018483315801973e+01	5.509018480250523453e+01	5.509018521710147098e+01	5.509018519283366544e+01	5.509018497238485423e+01	5.509018496014419242e+01	5.509018488200138108e+01	5.509018488453851603e+01	5.509018489971246169e+01	5.509018491604232537e+01	5.509018437601230289e+01	5.509018432308009494e+01	5.509018442790669923e+01	5.509018216443792682e+01	5.509018194860808393e+01	5.509018220183237702e+01	5.509018212359089262e+01	5.509018205075728503e+01	5.509018191077295512e+01	5.509018180855149183e+01	5.509018161929409274e+01	5.509018167889235684e+01	5.509018158541886834e+01	5.509018240251416643e+01	5.509018174769887111e+01	5.509018057722156669e+01
4.837768653171400368e-01	5.508248040435871928e+01	5.507417692380742835e+01	5.508419425977255202e+01	5.508268767534715238e+01	5.508259506427026508e+01	5.508257080894892965e+01	5.508257397732233329e+01	5.508257113787457371e+01	5.508256962616551533e+01	5.508256391920796347e+01	5.508256391923688966e+01	5.508254159575430720e+01	5.508254281220407478e+01	5.508254317445302917e+01	5.508254317449509330e+01	5.508254308629379636e+01	5.508254332864085967e+01	5.508254333480864062e+01	5.508254300627724831e+01	5.508254325859626732e+01	5.508254222041635728e+01	5.508253926498726827e+01	5.508253875744797767e+01	5.508253854852599574e+01	5.508253843869375999e+01	5.508253991189808119e+01	5.508253982732984610e+01	5.508253913641161859e+01	5.508253908986726088e+01	5.508253882114903632e+01	5.508253882697223247e+01	5.508253888793990427e+01	5.508253893593892769e+01	5.508253717914141845e+01	5.508253698851145685e+01	5.508253727905526631e+01	5.508252973113120277e+01	5.508252906221881773e+01	5.508252995692034659e+01	5.508252970978180230e+01	5.508252947430204216e+01	5.508252905376049569e+01	5.508252869556962850e+01	5.508252804463317887e+01	5.508252823213805982e+01	5.508252792783563478e+01	5.508253073080980045e+01	5.508252855534995263e+01	5.508252477258579916e+01
6.047210816464250183e-01	5.507255150400529686e+01	5.505963527637805299e+01	5.507529293320853725e+01	5.507306539178703986e+01	5.507283087905609165e+01	5.507276963737441378e+01	5.507277761955738526e+01	5.507277062278686230e+01	5.507276680363188603e+01	5.507275301478480856e+01	5.507275301483019803e+01	5.507269778214365630e+01	5.507270085150221206e+01	5.507270176286284880e+01	5.507270176292631447e+01	5.507270154243870763e+01	5.507270217744289909e+01	5.507270218664118033e+01	5.507270140318568252e+01	5.507270205548186226e+01	5.507269946424441542e+01	5.507269207024643265e+01	5.507269075013596193e+01	5.507269025071338575e+01	5.507268995069376416e+01	5.507269393031558025e+01	5.507269370639205874e+01	5.507269203070859476e+01	5.507269190104299383e+01	5.507269123161856328e+01	5.507269124320162490e+01	5.507269143187106408e+01	5.507269155110186176e+01	5.507268722532147365e+01	5.507268673067583364e+01	5.507268740977036714e+01	5.507266875383101024e+01	5.507266726925936240e+01	5.507266955803525121e+01	5.507266897660283433e+01	5.507266839880980314e+01	5.507266738622242030e+01	5.507266644507949849e+01	5.507266483556618653e+01	5.507266529721716353e+01	5.507266458889416327e+01	5.507267171905116498e+01	5.507266633718111137e+01	5.507265717662045290e+01
7.256652979757099997e-01	5.506035628164023166e+01	5.504185916005726398e+01	5.506440545114762131e+01	5.506141992370908866e+01	5.506091723897157664e+01	5.506078772983572378e+01	5.506080479336743139e+01	5.506079030076548264e+01	5.506078220741538587e+01	5.506075471912681252e+01	5.506075471919235298e+01	5.506064033225566590e+01	5.506064691828760971e+01	5.506064885777189488e+01	5.506064885785933427e+01	5.506064840854593712e+01	5.506064977599622523e+01	5.506064978795980380e+01	5.506064821863371606e+01	5.506064961882908904e+01	5.506064415327872297e+01	5.506062858064764498e+01	5.506062580389613004e+01	5.506062478747789157e+01	5.506062409516956535e+01	5.506063325138136122e+01	5.506063275098455279e+01	5.506062930834578850e+01	5.506062900467603782e+01	5.506062762929898469e+01	5.506062764998694803e+01	5.506062814465106214e+01	5.506062840652251822e+01	5.506061946531291085e+01	5.506061840322858103e+01	5.506061981028295094e+01	5.506058141806180117e+01	5.506057884732063457e+01	5.506058369211240233e+01	5.506058256167614218e+01	5.506058136898495547e+01	5.506057926552504966e+01	5.506057718031311765e+01	5.506057391079447427e+01	5.506057488208411854e+01	5.506057355015430943e+01	5.506058872302602225e+01	5.506057761938676265e+01	5.506055913463074347e+01
8.466095143049950922e-01	5.504587301870785865e+01	5.502086243005549449e+01	5.505153004160847985e+01	5.504782261774474961e+01	5.504685923613832443e+01	5.504661649376813415e+01	5.504664930134667600e+01	5.504662274510592823e+01	5.504660758758402750e+01	5.504655987431667796e+01	5.504655987440586529e+01	5.504635071057273876e+01	5.504636336826398946e+01	5.504636704731366592e+01	5.504636704742637932e+01	5.504636626940998667e+01	5.504636885049703210e+01	5.504636886388799866e+01	5.504636609517800849e+01	5.504636874561261806e+01	5.504635848298492817e+01	5.504632937682776372e+01	5.504632429837977980e+01	5.504632245315912087e+01	5.504632103854792291e+01	5.504633999594980764e+01	5.504633900504126132e+01	5.504633272380184650e+01	5.504633208843861070e+01	5.504632961491222432e+01	5.504632964876618217e+01	5.504633079740215607e+01	5.504633131945756475e+01	5.504631498430875780e+01	5.504631297725119055e+01	5.504631564008087707e+01	5.504624605123024850e+01	5.504624260732444441e+01	5.504625162039646113e+01	5.504624971103014985e+01	5.504624752846862634e+01	5.504624359976492087e+01	5.504623947962440411e+01	5.504623368014843265e+01	5.504623551039325946e+01	5.504623337718832232e+01	5.504626198596666597e+01	5.504624180105792419e+01	5.504620905048903978e+01
9.675537306342800736e-01	5.502908699194930620e+01	5.499667460806514185e+01	5.503666754743935741e+01	5.503235982937414406e+01	5.503065607441305218e+01	5.503024001157086786e+01	5.503029883605606187e+01	5.503025458016858806e+01	5.503022880766311431e+01	5.503015467318173393e+01	5.503015467329768740e+01	5.502980692461112966e+01	5.502982937166567723e+01	5.502983577506200419e+01	5.502983577519994896e+01	5.502983462189494901e+01	5.502983903377040065e+01	5.502983904581013519e+01	5.502983462984121132e+01	5.502983920053884503e+01	5.502982153070160365e+01	5.502977181242954430e+01	5.502976342899584239e+01	5.502976035589612280e+01	5.502975773651279212e+01	5.502979411594802173e+01	5.502979233487091193e+01	5.502978187982773051e+01	5.502978065477989844e+01	5.502977663439796174e+01	5.502977668582210669e+01	5.502977910183987831e+01	5.502978006170350511e+01	5.502975291438607286e+01	5.502974946722879679e+01	5.502975415493011724e+01	5.502963950204840415e+01	5.502963654050167719e+01	5.502965174991641106e+01	5.502964887370043812e+01	5.502964522496815647e+01	5.502963846420470873e+01	5.502963098173386669e+01	5.502962169669832093e+01	5.502962486985038737e+01	5.502962188846808544e+01	5.502967120313574156e+01	5.502963786819537262e+01	5.502958539949555927e+01
1.088497946963564944e+00	5.500999447849684287e+01	5.496934676472968562e+01	5.501982304914030664e+01	5.501513388530922555e+01	5.501229818502602598e+01	5.501163401329594649e+01	5.501173482597741327e+01	5.501166673546018870e+01	5.501162641652705787e+01	5.501152182431378179e+01	5.501152182445895278e+01	5.501098705855132209e+01	5.501102444871532526e+01	5.501103484119173714e+01	5.501103484135364852e+01	5.501103340620755944e+01	5.501104035538155301e+01	5.501104036176199941e+01	5.501103389975115476e+01	5.501104122270302810e+01	5.501101281987777725e+01	5.501093383502029610e+01	5.501092106594198583e+01	5.501091628424122604e+01	5.501091183873336377e+01	5.501097757518395071e+01	5.501097463584986258e+01	5.501095850038240798e+01	5.501095628787179947e+01	5.501095027071472288e+01	5.501095034390108651e+01	5.501095499954304557e+01	5.501095664378906491e+01	5.501091488980717514e+01	5.501090941135268508e+01	5.501091717156631233e+01	5.501074208467380089e+01	5.501074298045575972e+01	5.501076667317529001e+01	5.501076275402180471e+01	5.501075707599331110e+01	5.501074619596079174e+01	5.501073349158834702e+01	5.501071980437310316e+01	5.501072494637163857e+01	5.501072127654947508e+01	5.501080039009891465e+01	5.501074943310972287e+01	5.501067200878870267e+01
1.209442163292850037e+00	5.498860693263492294e+01	5.493895823390814570e+01	5.500100785077691512e+01	5.499626413997743413e+01	5.499176613318628881e+01	5.499076797041723808e+01	5.499093578118417014e+01	5.499083831662546373e+01	5.499077995347450099e+01	5.499064500471093453e+01	5.499064500488691465e+01	5.498987615059977685e+01	5.498993526172061053e+01	5.498995111844287464e+01	5.498995111862654284e+01	5.498994970201566446e+01	5.498995988031454374e+01	5.498995987559997900e+01	5.498995112515125783e+01	5.498996216530130710e+01	5.498991905051673967e+01	5.498980105888439596e+01	5.498978285408249178e+01	5.498977581314552054e+01	5.498976885621294031e+01	5.498988154538344730e+01	5.498987706740485493e+01	5.498985373083316119e+01	5.498984995613884763e+01	5.498984156609635932e+01	5.498984166442998855e+01	5.498984992720379950e+01	5.498985256927964116e+01	5.498979246158546630e+01	5.498978432036051345e+01	5.498979647333176501e+01	5.498954532640557602e+01	5.498955631697243973e+01	5.498959072891756250e+01	5.498958586094477852e+01	5.498957753175000818e+01	5.498956100697050431e+01	5.498954064250477103e+01	5.498952182445425763e+01	5.498952968321496826e+01	5.498952570643388071e+01	5.498964503948712945e+01	5.498957202607381589e+01	5.498946538097505510e+01
1.330386379622135129e+00	5.496495542122978861e+01	5.490562433680064203e+01	5.498024187241190219e+01	5.497588809122127174e+01	5.496903446339763377e+01	5.496761306506585498e+01	5.496788633824522208e+01	5.496775604082158395e+01	5.496767768820132716e+01	5.496751781889837929e+01	5.496751781910571566e+01	5.496647628330302382e+01	5.496656547331380693e+01	5.496658828770668492e+01	5.496658828790943119e+01	5.496658732575937023e+01	5.496660124967100103e+01	5.496660122819569239e+01	5.496659020388150907e+01	5.496660600486110582e+01	5.496654371953109575e+01	5.496637670813716170e+01	5.496635215929180873e+01	5.496634225264046592e+01	5.496633216600388039e+01	5.496651593358800625e+01	5.496650961352917619e+01	5.496647772775676088e+01	5.496647161723483777e+01	5.496646063141885463e+01	5.496646075705859857e+01	5.496647429860145451e+01	5.496647830109298383e+01	5.496639663549112953e+01	5.496638524881421262e+01	5.496640330648027373e+01	5.496606152523236233e+01	5.496609209325266221e+01	5.496613897052819198e+01	5.496613343552872522e+01	5.496612181236502437e+01	5.496609798735030950e+01	5.496606699206033397e+01	5.496604265180938143e+01	5.496605403805686052e+01	5.496605027865526694e+01	5.496622052908894318e+01	5.496612154053982380e+01	5.496598289162820095e+01
1.451330595951419999e+00	5.493909558811301252e+01	5.486950534743736085e+01	5.495755649479444571e+01	5.495416250702385241e+01	5.494408405763428505e+01	5.494215785226330695e+01	5.494259244387738761e+01	5.494242925145047707e+01	5.494233139973265878e+01	5.494215681009839614e+01	5.494215681033667664e+01	5.494081819942616107e+01	5.494094696208782125e+01	5.494097791068272585e+01	5.494097791090182170e+01	5.494097761430943194e+01	5.494099543877837277e+01	5.494099539571600843e+01	5.494098242613812033e+01	5.494100402710669329e+01	5.494091791514878054e+01	5.494069258461465211e+01	5.494066101252147405e+01	5.494064759060759684e+01	5.494063396275714695e+01	5.494091928435833694e+01	5.494091098449572996e+01	5.494086952986485528e+01	5.494086011631725341e+01	5.494084652693888415e+01	5.494084668072581223e+01	5.494086721388723760e+01	5.494087295450223962e+01	5.494076750020280997e+01	5.494075244216674747e+01	5.494077793351295469e+01	5.494033309780373031e+01	5.494039553671489529e+01	5.494045566794836333e+01	5.494044989465025708e+01	5.494043435476582005e+01	5.494040161997826743e+01	5.494035665818947223e+01	5.494032686940429500e+01	5.494034255898089469e+01	5.494033952477156646e+01	5.494057017419073929e+01	5.494044221039671072e+01	5.494027035794241698e+01
1.572274812280705092e+00	5.491111314047568470e+01	5.483081697174595348e+01	5.493299790305513142e+01	5.493126449814064216e+01	5.491692342112182246e+01	5.491442979467696972e+01	5.491509947316145457e+01	5.491490709433281125e+01	5.491479261814205870e+01	5.491461572536662317e+01	5.491461572563456173e+01	5.491297198086431308e+01	5.491314999289406273e+01	5.491318949208945099e+01	5.491318949232245217e+01	5.491318911476638931e+01	5.491321047685265455e+01	5.491321040897145878e+01	5.491319613217515894e+01	5.491322445067878277e+01	5.491311002828551580e+01	5.491281875609728047e+01	5.491277975782162457e+01	5.491276213946232332e+01	5.491274485250465176e+01	5.491316705333337467e+01	5.491315684302023215e+01	5.491310520655667204e+01	5.491309136801085344e+01	5.491307540753769700e+01	5.491307558919929477e+01	5.491310445423306419e+01	5.491311228083363005e+01	5.491298203098233444e+01	5.491296313884822666e+01	5.491299735320124142e+01	5.491243999188120739e+01	5.491254814632344505e+01	5.491262101369184023e+01	5.491261548521158176e+01	5.491259546387533419e+01	5.491255248274278244e+01	5.491249014171057041e+01	5.491245553201897422e+01	5.491247614815189593e+01	5.491247415069184257e+01	5.491277188832486189e+01	5.491261312884095958e+01	5.491240822321853443e+01
1.693219028609990184e+00	5.488113008115669089e+01	5.478984262450377685e+01	5.490663097556131333e+01	5.490739245071827668e+01	5.488761303304752204e+01	5.488451684896284632e+01	5.488550782067566303e+01	5.488529275511374550e+01	5.488516567554010805e+01	5.488499747643584215e+01	5.488499747673152740e+01	5.488305525385121797e+01	5.488329092732605119e+01	5.488333816856151515e+01	5.488333816880624738e+01	5.488333496595787153e+01	5.488335891127003663e+01	5.488335881708961494e+01	5.488334412680742247e+01	5.488337981061550153e+01	5.488323319646264764e+01	5.488287084529937943e+01	5.488282430188365879e+01	5.488280178880992111e+01	5.488278102201790176e+01	5.488337767834200775e+01	5.488336579493393685e+01	5.488330376531081356e+01	5.488328429615376081e+01	5.488326641766957437e+01	5.488326662614125695e+01	5.488330430862954046e+01	5.488331449384311611e+01	5.488315968427903613e+01	5.488313714690114864e+01	5.488318083922040813e+01	5.488250496565498793e+01	5.488267250329121794e+01	5.488275618524190946e+01	5.488275131925815487e+01	5.488272634131362793e+01	5.488267229690481486e+01	5.488258946162751073e+01	5.488255124704885901e+01	5.488257715260093050e+01	5.488257617850887726e+01	5.488294368088032371e+01	5.488275360072226050e+01	5.488251680752465234e+01
1.814163244939275055e+00	5.484931185453524449e+01	5.474694775386611667e+01	5.487854376113008925e+01	5.488276670849103311e+01	5.485628431803949923e+01	5.485258357207932534e+01	5.485398259621653239e+01	5.485375201374417031e+01	5.485361548262316944e+01	5.485346212851968062e+01	5.485346212884072514e+01	5.485123915455231725e+01	5.485153782705826586e+01	5.485159039440826234e+01	5.485159039466272191e+01	5.485157848412828940e+01	5.485160350081270764e+01	5.485160338025876570e+01	5.485158935377352662e+01	5.485163262161799480e+01	5.485145099871280649e+01	5.485101553376674133e+01	5.485096159216945466e+01	5.485093349253279627e+01	5.485090965728527834e+01	5.485171746349155342e+01	5.485170418927075531e+01	5.485163189791231275e+01	5.485160560660644080e+01	5.485158642405772866e+01	5.485158665774332576e+01	5.485163234693082046e+01	5.485164505488868514e+01	5.485146695742884049e+01	5.485144137740019232e+01	5.485149449760254470e+01	5.485069796757647964e+01	5.485093666610845275e+01	5.485102805856477204e+01	5.485102408851970068e+01	5.485099379329778202e+01	5.485092861529050623e+01	5.485082287373045773e+01	5.485078282345855882e+01	5.485081405124319076e+01	5.485081373131329485e+01	5.485124908885096318e+01	5.485102846701040846e+01	5.485076175466476656e+01
1.935107461268560147e+00	5.481587542763231369e+01	5.470259632612141587e+01	5.484885258040879563e+01	5.485762986685131182e+01	5.482314991436673068e+01	5.481888078643083162e+01	5.482075818320365812e+01	5.482051716721102963e+01	5.482037132425788428e+01	5.482023183569913982e+01	5.482023183604274408e+01	5.481775336303407897e+01	5.481811533599486808e+01	5.481816899389884412e+01	5.481816899416095623e+01	5.481813840200223353e+01	5.481816255380514491e+01	5.481816240768677773e+01	5.481815024515680079e+01	5.481820075099944489e+01	5.481798282619782015e+01	5.481747575787043303e+01	5.481741480551384171e+01	5.481738046920165175e+01	5.481735411347364817e+01	5.481840585618413542e+01	5.481839133761884852e+01	5.481830918667211705e+01	5.481827501175640549e+01	5.481825521378263488e+01	5.481825547067453641e+01	5.481830676042117290e+01	5.481832203626768774e+01	5.481812257493403706e+01	5.481809500316437322e+01	5.481815651136722778e+01	5.481724124983934132e+01	5.481755967785115047e+01	5.481765501411882724e+01	5.481765189373054881e+01	5.481761605537606385e+01	5.481754058734029655e+01	5.481741059962105567e+01	5.481737092116793519e+01	5.481740715703359967e+01	5.481740684273994901e+01	5.481790365870171655e+01	5.481765453333281357e+01	5.481736068908575987e+01
2.056051677597845018e+00	5.478109851975406031e+01	5.465736928593437938e+01	5.481770777103354675e+01	5.483224651293529917e+01	5.478850821029674734e+01	5.478375153912188722e+01	5.478614044076280010e+01	5.478588902134809047e+01	5.478572918109384915e+01	5.478559471519306356e+01	5.478559471555593063e+01	5.478289146869722970e+01	5.478331015262455139e+01	5.478335885826896856e+01	5.478335885853638842e+01	5.478329505334534133e+01	5.478331618174218676e+01	5.478331601134819806e+01	5.478330700605768300e+01	5.478336376396687513e+01	5.478311018212787786e+01	5.478253685766529202e+01	5.478246950633867129e+01	5.478242836970506602e+01	5.478240008969161323e+01	5.478372229452562436e+01	5.478370635462449201e+01	5.478361496495446659e+01	5.478357209968964270e+01	5.478355235510484533e+01	5.478355263277900633e+01	5.478360544197887094e+01	5.478362322932549944e+01	5.478340450349498525e+01	5.478337645103115960e+01	5.478344426604498807e+01	5.478241638965760529e+01	5.478281915795353285e+01	5.478291472584911759e+01	5.478291207066235557e+01	5.478287061710732786e+01	5.478278669190595451e+01	5.478263246360160110e+01	5.478259561121508625e+01	5.478263622643639508e+01	5.478263515273641815e+01	5.478318309017522125e+01	5.478290871689688402e+01	5.478259156160628152e+01
2.176995893927129888e+00	5.474532982335291820e+01	5.461198423494094811e+01	5.478530006514507278e+01	5.480690222024301050e+01	5.475274646252271538e+01	5.474763624933751771e+01	5.475050877579639774e+01	5.475023906220994974e+01	5.475005440442316740e+01	5.474990921829639490e+01	5.474990921867464522e+01	5.474701734374909279e+01	5.474747780152969057e+01	5.474751395802233134e+01	5.474751395829232337e+01	5.474739812985973231e+01	5.474741408828295164e+01	5.474741389522365864e+01	5.474740944380491214e+01	5.474747083746488840e+01	5.474718449950522370e+01	5.474655425625934413e+01	5.474648134684834844e+01	5.474643298004186676e+01	5.474640336521197526e+01	5.474801504723946977e+01	5.474799705467579969e+01	5.474789725061989998e+01	5.474784526634351778e+01	5.474782614005925296e+01	5.474782643559992579e+01	5.474787518510463258e+01	5.474789536834727244e+01	5.474765919435506589e+01	5.474763263164430072e+01	5.474770373390298772e+01	5.474657362197763177e+01	5.474706118024852231e+01	5.474715407829818048e+01	5.474715115021351153e+01	5.474710418430580461e+01	5.474701459220911914e+01	5.474683761655436598e+01	5.474680604502577808e+01	5.474685015872394445e+01	5.474684765528229491e+01	5.474743306516953822e+01	5.474713792885135177e+01	5.474680261126735559e+01
2.297940110256415203e+00	5.470899996317230318e+01	5.456731457538049312e+01	5.475186753513574445e+01	5.478190158843316482e+01	5.471634474853440366e+01	5.471107815461675017e+01	5.471431903514732653e+01	5.471401280390416133e+01	5.471378555105344788e+01	5.471360969717479605e+01	5.471360969756382531e+01	5.471057261375189285e+01	5.471105079848760511e+01	5.471106572644557531e+01	5.471106572671493495e+01	5.471087597115059253e+01	5.471088485645743305e+01	5.471088464271957008e+01	5.471088629643883650e+01	5.471095017261659876e+01	5.471063640678769247e+01	5.470996258770131249e+01	5.470988521998063447e+01	5.470982936825168252e+01	5.470979899147593528e+01	5.471171175170849210e+01	5.471169060032458731e+01	5.471158343024561788e+01	5.471152238899843212e+01	5.471150428448086700e+01	5.471150459438168667e+01	5.471154262581713112e+01	5.471156508532058638e+01	5.471131267782126173e+01	5.471129003392201184e+01	5.471136071001863854e+01	5.471014312360190956e+01	5.471071192388128424e+01	5.471080068496029725e+01	5.471079641924823278e+01	5.471074424507226297e+01	5.471065260171233291e+01	5.471045587285209422e+01	5.471043177745925590e+01	5.471047832233398367e+01	5.471047403217538374e+01	5.471108030338866968e+01	5.471077021780604355e+01	5.471042345319506950e+01
2.418884326585700073e+00	5.467263263122229944e+01	5.452440477585052747e+01	5.471770295717276156e+01	5.475756511600187793e+01	5.467988077389423296e+01	5.467472836913341894e+01	5.467810731454983397e+01	5.467773458602344050e+01	5.467743954427928799e+01	5.467721318141990849e+01	5.467721318181425971e+01	5.467408484899141285e+01	5.467454778762299838e+01	5.467453235865861672e+01	5.467453235892369179e+01	5.467424580487062968e+01	5.467424615676496558e+01	5.467424592487454760e+01	5.467425547657862239e+01	5.467431929586194173e+01	5.467398584346259582e+01	5.467328566675839596e+01	5.467320525084242888e+01	5.467314186214779426e+01	5.467311130947928888e+01	5.467533077050535439e+01	5.467530498318399879e+01	5.467519176199797926e+01	5.467512230918176641e+01	5.467510544726771116e+01	5.467510576733140226e+01	5.467512593707193957e+01	5.467515059955677970e+01	5.467488250142653783e+01	5.467486667203706929e+01	5.467493285500846412e+01	5.467364722398995269e+01	5.467429000382925608e+01	5.467437494989821545e+01	5.467436801946215041e+01	5.467431117573325139e+01	5.467422171707055156e+01	5.467400965194205753e+01	5.467399474349617350e+01	5.467404251157493889e+01	5.467403658102624320e+01	5.467464399790247143e+01	5.467432630185125930e+01	5.467397646926030319e+01
2.539828542914984943e+00	5.463685480118049753e+01	5.448447614322001442e+01	5.468316130281695564e+01	5.473422471452600035e+01	5.464403412857492981e+01	5.463934861209330762e+01	5.464249434200984723e+01	5.464201362159671049e+01	5.464161790262802043e+01	5.464132681440933936e+01	5.464132681480263898e+01	5.463817562719900423e+01	5.463858269528709855e+01	5.463852804684742637e+01	5.463852804710408861e+01	5.463812383106188975e+01	5.463811477701026575e+01	5.463811453020717579e+01	5.463813412545425763e+01	5.463819512804111156e+01	5.463785192714096439e+01	5.463714619630116687e+01	5.463706451602571690e+01	5.463699375001166914e+01	5.463696366699402773e+01	5.463949197448718564e+01	5.463945988668306342e+01	5.463934224193233291e+01	5.463926566878451041e+01	5.463925010397390736e+01	5.463925042921805186e+01	5.463924577549774853e+01	5.463927264290380492e+01	5.463898898001621518e+01	5.463898334315904037e+01	5.463904098218846173e+01	5.463771193852186059e+01	5.463841790916391261e+01	5.463850116933043211e+01	5.463849007841837846e+01	5.463842937901198127e+01	5.463834671906027296e+01	5.463812504343814425e+01	5.463812039924803088e+01	5.463816805592213655e+01	5.463816126526528194e+01	5.463874637206470197e+01	5.463843019877860030e+01	5.463808728474766241e+01
2.660772759244270258e+00	5.460240409547470364e+01	5.444891475053584884e+01	5.464866684569229704e+01	5.471221772773922964e+01	5.460958765573819562e+01	5.460580880933557069e+01	5.460818956218056286e+01	5.460755034185120849e+01	5.460701309148444693e+01	5.460665466039709770e+01	5.460665466078201291e+01	5.460356695664189886e+01	5.460387224517636184e+01	5.460377048712003756e+01	5.460377048736373240e+01	5.460323338766347234e+01	5.460321471925941239e+01	5.460321446163172254e+01	5.460324671666989360e+01	5.460330206204295678e+01	5.460296083841186032e+01	5.460227347181545809e+01	5.460219274635699804e+01	5.460211496331682923e+01	5.460208608117341811e+01	5.460492498838652153e+01	5.460488491426173852e+01	5.460476481941303462e+01	5.460468308342678512e+01	5.460466875033754519e+01	5.460466907491709776e+01	5.460463344945532782e+01	5.460466259682752366e+01	5.460436368569637722e+01	5.460437211022543380e+01	5.460441750264048011e+01	5.460307563217222793e+01	5.460383046507516269e+01	5.460391566347934855e+01	5.460389886255357794e+01	5.460383544170177572e+01	5.460376432242375699e+01	5.460353996964290957e+01	5.460354597970980706e+01	5.460359204810252720e+01	5.460358585597678172e+01	5.460412052392548787e+01	5.460381708832103698e+01	5.460349251544880644e+01
2.781716975573555128e+00	5.457013084460390928e+01	5.441923089958660853e+01	5.461471910266870111e+01	5.469187941529528985e+01	5.457742282183280480e+01	5.457507615937071677e+01	5.457599295175550935e+01	5.457514069919771771e+01	5.457441278444240851e+01	5.457400147778816546e+01	5.457400147815642555e+01	5.457108359858223423e+01	5.457123923836402923e+01	5.457108406919695653e+01	5.457108406942275991e+01	5.457040854339962976e+01	5.457038072033169840e+01	5.457038045689345296e+01	5.457042856076107284e+01	5.457047541559090575e+01	5.457014910933657603e+01	5.456950645853069659e+01	5.456942938659894082e+01	5.456934511837891222e+01	5.456931821956209205e+01	5.457247217167773101e+01	5.457242243505387336e+01	5.457230221775611057e+01	5.457221790831672337e+01	5.457220468556925397e+01	5.457220500273851371e+01	5.457213357945568077e+01	5.457216512213851445e+01	5.457185239908066876e+01	5.457187921853108747e+01	5.457190925480855981e+01	5.457059190169536578e+01	5.457137753830657090e+01	5.457146921611168011e+01	5.457144523021261051e+01	5.457138058658131996e+01	5.457132563278690185e+01	5.457110667531334514e+01	5.457112307805991236e+01	5.457116590673864920e+01	5.457116238631766691e+01	5.457161290498648754e+01	5.457133572498888441e+01	5.457104210778746278e+01
2.902661191902839999e+00	5.454099085501160715e+01	5.439697970644179748e+01	5.458189640914106633e+01	5.467353400340778791e+01	5.454850533856053829e+01	5.454819195027856438e+01	5.454679096400032989e+01	5.454567433744583127e+01	5.454469817778013407e+01	5.454426968632359518e+01	5.454426968666611941e+01	5.454164768220307025e+01	5.454160790602003317e+01	5.454139507808219633e+01	5.454139507828490707e+01	5.454058939343672563e+01	5.454055348154289362e+01	5.454055321824830571e+01	5.454062099181232526e+01	5.454065656318056909e+01	5.454035862625330822e+01	5.453978854048342839e+01	5.453971831027001826e+01	5.453962821764368130e+01	5.453960400945792486e+01	5.454308266089893920e+01	5.454302139647001013e+01	5.454290371188984210e+01	5.454281994968045666e+01	5.454280772715689096e+01	5.454280802930615835e+01	5.454269764025489309e+01	5.454273167865432015e+01	5.454240885554182938e+01	5.454245877275790377e+01	5.454247107458526500e+01	5.454122290086916536e+01	5.454201732138508163e+01	5.454212019064137706e+01	5.454208775401001219e+01	5.454202378384134420e+01	5.454198925866317893e+01	5.454178485354104566e+01	5.454181083669999452e+01	5.454184856994445596e+01	5.454185022577389219e+01	5.454217679105899919e+01	5.454194173890268615e+01	5.454169257404741700e+01
3.023605408232125313e+00	5.451602416766021975e+01	5.438363805122015293e+01	5.455085548890055946e+01	5.465748458760107553e+01	5.452385709304260075e+01	5.452623276864407131e+01	5.452154159133106504e+01	5.452012125292311140e+01	5.451883121969327561e+01	5.451844464218083885e+01	5.451844464248801359e+01	5.451626104113225324e+01	5.451598672437004467e+01	5.451571432547695650e+01	5.451571432565130237e+01	5.451480439263514199e+01	5.451476195005256642e+01	5.451476169372885749e+01	5.451485357590470926e+01	5.451487510877817044e+01	5.451461870408743948e+01	5.451414929617810401e+01	5.451408954336445589e+01	5.451399436562521572e+01	5.451397325306125907e+01	5.451779295736344721e+01	5.451771765215431031e+01	5.451760541207998756e+01	5.451752567511479697e+01	5.451751441250173968e+01	5.451751469130937977e+01	5.451736397883666996e+01	5.451740053330617997e+01	5.451707482329924659e+01	5.451715271304075827e+01	5.451714567608015471e+01	5.451601858966667891e+01	5.451679574719725707e+01	5.451691388719456910e+01	5.451687207606985908e+01	5.451681108143571208e+01	5.451680062924780401e+01	5.451662092124188064e+01	5.451665525622805575e+01	5.451668582776193261e+01	5.451669530008638986e+01	5.451685226282322105e+01	5.451667733482815237e+01	5.451648658511012968e+01
3.144549624561410184e+00	5.449631589939416898e+01	5.438044649923390494e+01	5.452232492337387271e+01	5.464400237889370970e+01	5.450451126716301076e+01	5.451025435871965641e+01	5.450124341995071831e+01	5.449950161382868430e+01	5.449782552721310225e+01	5.449756320054811454e+01	5.449756320081020533e+01	5.449597059350631412e+01	5.449543396481072932e+01	5.449510251005528971e+01	5.449510251019623297e+01	5.449413488447594034e+01	5.449408781261420387e+01	5.449408757078182219e+01	5.449420850364354862e+01	5.449421327562651385e+01	5.449401040371273552e+01	5.449366849345169328e+01	5.449362319025468082e+01	5.449352369262064144e+01	5.449350547303905046e+01	5.449768944707410867e+01	5.449759628400647671e+01	5.449749253373472158e+01	5.449742041101029599e+01	5.449741017906383433e+01	5.449741042580096462e+01	5.449721982786733321e+01	5.449725877735154000e+01	5.449694197866995893e+01	5.449705256834216982e+01	5.449702534618330674e+01	5.449607739613491475e+01	5.449680754794898974e+01	5.449694365484627667e+01	5.449689200777013554e+01	5.449683666321673314e+01	5.449685303205940556e+01	5.449670893608220723e+01	5.449675011788846035e+01	5.449677128671530824e+01	5.449679097283767248e+01	5.449672815045191498e+01	5.449663285785347000e+01	5.449651436067568255e+01
3.265493840890695054e+00	5.448293602792634260e+01	5.438824390415292243e+01	5.449709015917916588e+01	5.463331598207771123e+01	5.449145002422120854e+01	5.450121982965354306e+01	5.448688546075054973e+01	5.448483529678538417e+01	5.448269744621388355e+01	5.448266211597768205e+01	5.448266211618542343e+01	5.448181367974572709e+01	5.448100277296098426e+01	5.448061511814383806e+01	5.448061511824694492e+01	5.447965846660370914e+01	5.447960884126106862e+01	5.447960862181027153e+01	5.447976381550193992e+01	5.447974916380388066e+01	5.447960975309967324e+01	5.447941902465202446e+01	5.447939228833785563e+01	5.447928921168250582e+01	5.447927274654791319e+01	5.448384980661689525e+01	5.448373296843208635e+01	5.448364070889670785e+01	5.448357959533286987e+01	5.448357059493262256e+01	5.448357080093935423e+01	5.448334239784389865e+01	5.448338343500497416e+01	5.448309262074374004e+01	5.448324005528657210e+01	5.448319253158710040e+01	5.448248546909041323e+01	5.448313610737966428e+01	5.448329090167597144e+01	5.448322951281576820e+01	5.448318277477270044e+01	5.448322752949785297e+01	5.448313031918625171e+01	5.448317669445325606e+01	5.448318613489112749e+01	5.448321778058184606e+01	5.448288299853382455e+01	5.448288732942175017e+01	5.448285397683839193e+01
3.386438057219980369e+00	5.447685982844386388e+01	5.440733800646385987e+01	5.447596786673683766e+01	5.462560154058407136e+01	5.448552860606275772e+01	5.449991907927808654e+01	5.447937864704527300e+01	5.447707168870931582e+01	5.447439748441193075e+01	5.447470664096619686e+01	5.447470664111150285e+01	5.447474423329730087e+01	5.447366646068285689e+01	5.447322755782832360e+01	5.447322755789019766e+01	5.447237180261427625e+01	5.447232169814154190e+01	5.447232150885638902e+01	5.447251608810810808e+01	5.447247949220579954e+01	5.447241052321633958e+01	5.447238953978241938e+01	5.447238536293308897e+01	5.447227937915344143e+01	5.447226232144384994e+01	5.447726431511586043e+01	5.447711547652191655e+01	5.447703744095893796e+01	5.447699020410514947e+01	5.447698276132481254e+01	5.447698291863960662e+01	5.447672016715898025e+01	5.447676278043706333e+01	5.447652034009562527e+01	5.447670767530341607e+01	5.447664046294752183e+01	5.447623591576262925e+01	5.447677339911376038e+01	5.447694528339945919e+01	5.447687485122857254e+01	5.447683980236226375e+01	5.447691306674992262e+01	5.447687373756230045e+01	5.447692361519835913e+01	5.447691906157236730e+01	5.447696339462844151e+01	5.447630618424224025e+01	5.447642917698961895e+01	5.447649188424980338e+01
3.507382273549265239e+00	5.447887715220069538e+01	5.443745414291596774e+01	5.445976841270109503e+01	5.462097463206215764e+01	5.448739541507575979e+01	5.450689181871105404e+01	5.447947574162773776e+01	5.447700621551155820e+01	5.447372809338188659e+01	5.447450566471334099e+01	5.447450566479011513e+01	5.447554686589955963e+01	5.447423093575461905e+01	5.447374745703103827e+01	5.447374745704976817e+01	5.447309998849421220e+01	5.447305130775063020e+01	5.447305115571627709e+01	5.447328972266272729e+01	5.447322894404886995e+01	5.447323372742317815e+01	5.447339407971496428e+01	5.447341600747341062e+01	5.447330768312323812e+01	5.447328634313326745e+01	5.447874465522777143e+01	5.447855289774554421e+01	5.447849130943231444e+01	5.447845997589913480e+01	5.447845451428525365e+01	5.447845461635431263e+01	5.447816199184851627e+01	5.447820548090822967e+01	5.447803832881488972e+01	5.447826704034324763e+01	5.447818152107980438e+01	5.447813612378036652e+01	5.447852792908959429e+01	5.447871296400325036e+01	5.447863477844434499e+01	5.447861441493967760e+01	5.447871470362573376e+01	5.447874315399200640e+01	5.447879490036546457e+01	5.447877433061115227e+01	5.447883081613488798e+01	5.447780685561537695e+01	5.447806495058406995e+01	5.447823153770298887e+01
3.628326489878550110e+00	5.448950561864264586e+01	5.447778051134694977e+01	5.444924723333990357e+01	5.461948471946195127e+01	5.449742255045818951e+01	5.452236977141753727e+01	5.448769251860177576e+01	5.448519661123956581e+01	5.448126028400098875e+01	5.448262652177523790e+01	5.448262652178004828e+01	5.448475276789109500e+01	5.448324822434457104e+01	5.448272809017949925e+01	5.448272809015496421e+01	5.448240699355014272e+01	5.448236131909940383e+01	5.448236121008167032e+01	5.448264739470081253e+01	5.448256064943346644e+01	5.448263841185597300e+01	5.448298337748048681e+01	5.448303418300695000e+01	5.448292395365599816e+01	5.448289336340898359e+01	5.448883511593342632e+01	5.448858741650000326e+01	5.448854377071447885e+01	5.448852929082077168e+01	5.448852628524866049e+01	5.448852632758894288e+01	5.448820889771177889e+01	5.448825242244306111e+01	5.448819035151051082e+01	5.448845997638676408e+01	5.448835836106267294e+01	5.448871862336923044e+01	5.448893590977800017e+01	5.448912813058121429e+01	5.448904398964371154e+01	5.448904098009422370e+01	5.448916518370934625e+01	5.448926934432682145e+01	5.448932146615541683e+01	5.448928329186963282e+01	5.448935007609001957e+01	5.448792561256558997e+01	5.448833107346435156e+01	5.448860528418131111e+01
3.749270706207834980e+00	5.450892723891916347e+01	5.452709361063260474e+01	5.444504887326782239e+01	5.462111274726326116e+01	5.451566239311755879e+01	5.454625180312925181e+01	5.450424679734774713e+01	5.450189634764216606e+01	5.449726614103546041e+01	5.449932724063724976e+01	5.449932724056976241e+01	5.450257553452083670e+01	5.450094959193670263e+01	5.450040145316357609e+01	5.450040145309760931e+01	5.450052653491309940e+01	5.450048501938019285e+01	5.450048495730312226e+01	5.450082104956609896e+01	5.450070717054116187e+01	5.450085308184395672e+01	5.450137715921502490e+01	5.450145858462932580e+01	5.450134674209059682e+01	5.450130093048753821e+01	5.450774562541477763e+01	5.450742790379869973e+01	5.450740282316648688e+01	5.450740496643326338e+01	5.450740488600612821e+01	5.450740486667254459e+01	5.450706783628438501e+01	5.450711049160307198e+01	5.450718387995015490e+01	5.450749190006992251e+01	5.450737726358831026e+01	5.450817524209168141e+01	5.450819523516454268e+01	5.450838726537791246e+01	5.450829932760018437e+01	5.450831578908261577e+01	5.450845934831540518e+01	5.450864444681623411e+01	5.450869566085774665e+01	5.450863888186524520e+01	5.450871295378585302e+01	5.450686826126361240e+01	5.450742801432652840e+01	5.450780892840079872e+01
3.870214922537120295e+00	5.453696419920233751e+01	5.458392258914103934e+01	5.444765082554786062e+01	5.462577214857918051e+01	5.454184124131980127e+01	5.457811834672686757e+01	5.452903038518611822e+01	5.452702168277322414e+01	5.452168374650620564e+01	5.452452310053212869e+01	5.452452310039519290e+01	5.452888326747518022e+01	5.452721528207847967e+01	5.452664801671019035e+01	5.452664801660643690e+01	5.452733118740302132e+01	5.452729449849410059e+01	5.452729448513503741e+01	5.452768123394933752e+01	5.452753977768638549e+01	5.452774546184406290e+01	5.452843497089214964e+01	5.452854759390030637e+01	5.452843428725615382e+01	5.452836671902054633e+01	5.453532398144399451e+01	5.453492250169166766e+01	5.453491570169556013e+01	5.453493310928784155e+01	5.453493635857986277e+01	5.453493627831984014e+01	5.453458456553055811e+01	5.453462546725714333e+01	5.453486274862195415e+01	5.453520476990844656e+01	5.453508101062723767e+01	5.453633176980553543e+01	5.453613944748890674e+01	5.453632329834802306e+01	5.453623389484471318e+01	5.453627123425999912e+01	5.453642848643770691e+01	5.453669662345502900e+01	5.453674590734173933e+01	5.453667019395113158e+01	5.453674773914059415e+01	5.453447881199758740e+01	5.453519398322400491e+01	5.453567600263149728e+01
3.991159138866405165e+00	5.457310184993702507e+01	5.464670864337612954e+01	5.445731667813646482e+01	5.463331315361286045e+01	5.457539167460390672e+01	5.461728122320700862e+01	5.456162145983802958e+01	5.456016123964855780e+01	5.455412394439277790e+01	5.455779662758358484e+01	5.455779662738290625e+01	5.456321471384240596e+01	5.456158929480199049e+01	5.456101157606795482e+01	5.456101157593155193e+01	5.456234841929763490e+01	5.456231674562794609e+01	5.456231678059403833e+01	5.456275340071209712e+01	5.456258467029638837e+01	5.456283911278191567e+01	5.456367377561700494e+01	5.456381702974714898e+01	5.456370227897544112e+01	5.456360636538003206e+01	5.457107511713522996e+01	5.457057791375587641e+01	5.457058828628761660e+01	5.457061866677395301e+01	5.457062553408667327e+01	5.457062539614893382e+01	5.457026330754063537e+01	5.457030167197992654e+01	5.457072704936216923e+01	5.457109724300876508e+01	5.457096893680800065e+01	5.457267030640210947e+01	5.457225904531576077e+01	5.457242695084977413e+01	5.457233839184208080e+01	5.457239724420985283e+01	5.457256187313271312e+01	5.457291200065637327e+01	5.457295861802605685e+01	5.457286430422881551e+01	5.457294117337521300e+01	5.457025932832529236e+01	5.457112557143060627e+01	5.457169899943011160e+01
4.112103355195690035e+00	5.461655168673971872e+01	5.471393053593055100e+01	5.447406803856436852e+01	5.464352993597569252e+01	5.461551523294576072e+01	5.466285643134784777e+01	5.460133408362030139e+01	5.460062548133172555e+01	5.459391709806609327e+01	5.459844827456671368e+01	5.459844827431017222e+01	5.460483504094132456e+01	5.460333511699723630e+01	5.460275508613232631e+01	5.460275508596940597e+01	5.460481902964727396e+01	5.460479214021130190e+01	5.460479222118049591e+01	5.460527658915411564e+01	5.460508157229141801e+01	5.460537223052658362e+01	5.460632738883246162e+01	5.460649972158641674e+01	5.460638344038843428e+01	5.460625301905943729e+01	5.461422197891376840e+01	5.461361998091867775e+01	5.461364577123121222e+01	5.461368619027681603e+01	5.461369680844722296e+01	5.461369661810907417e+01	5.461332767580685754e+01	5.461336287882960505e+01	5.461399465121713348e+01	5.461438634581870843e+01	5.461425849944774313e+01	5.461639296646433195e+01	5.461576411330955949e+01	5.461590926050331518e+01	5.461582366980606906e+01	5.461590393672492638e+01	5.461606943042561824e+01	5.461649770421019667e+01	5.461654120087295183e+01	5.461642919787300343e+01	5.461650138711090108e+01	5.461343104012548366e+01	5.461443952243422473e+01	5.461509158426667199e+01
4.233047571524974906e+00	5.466633710590599549e+01	5.478418653844435227e+01	5.449768150903026509e+01	5.465616986694181634e+01	5.466126062323453993e+01	5.471384413319225359e+01	5.464729227579240955e+01	5.464752318548138277e+01	5.464018762423911113e+01	5.464557448208866930e+01	5.464557448178559440e+01	5.465281678877850169e+01	5.465151777777026609e+01	5.465094282085060939e+01	5.465094282066778675e+01	5.465378244850560918e+01	5.465375978726523698e+01	5.465375991040747294e+01	5.465428888336804647e+01	5.465406912806960804e+01	5.465438302132772463e+01	5.465543203360505942e+01	5.465563115288270524e+01	5.465551317605434178e+01	5.465534288174251998e+01	5.466379194905641015e+01	5.466307959290212892e+01	5.466311862450305625e+01	5.466316582281952918e+01	5.466318014385054624e+01	5.466317990779174352e+01	5.466280684606841334e+01	5.466283845473726188e+01	5.466368810211030649e+01	5.466409438461895576e+01	5.466397212354089419e+01	5.466651016298891363e+01	5.466567177913117348e+01	5.466578884276939476e+01	5.466570804118908455e+01	5.466580900621295314e+01	5.466596903952967779e+01	5.466646942360029016e+01	5.466650959754147010e+01	5.466638125661781800e+01	5.466644530611896613e+01	5.466302062128144001e+01	5.466415937795721192e+01	5.466487543488575085e+01
4.353991787854259776e+00	5.472138429123714332e+01	5.485623694936601424e+01	5.452771139355803598e+01	5.467094400987515712e+01	5.471160206823731897e+01	5.476920217988364925e+01	5.469851219911124929e+01	5.469984743378849856e+01	5.469193912008699954e+01	5.469815516412179335e+01	5.469815516378211839e+01	5.470612779683695948e+01	5.470509352136485148e+01	5.470453011963309109e+01	5.470453011943698129e+01	5.470816927692027321e+01	5.470815006880741294e+01	5.470815022927623517e+01	5.470872000438964733e+01	5.470847746465225470e+01	5.470880206721344763e+01	5.470991848366674049e+01	5.471014163172225864e+01	5.471002174240671678e+01	5.470980723252992561e+01	5.471870920048696973e+01	5.471788448559559015e+01	5.471793438556952793e+01	5.471798506603475687e+01	5.471800284719078888e+01	5.471800257285111257e+01	5.471762748302517565e+01	5.471765526036549687e+01	5.471872721273828688e+01	5.471914141951404531e+01	5.471902966060572737e+01	5.472193361848301407e+01	5.472089878651065220e+01	5.472098423913568155e+01	5.472090968151218249e+01	5.472103016589264968e+01	5.472117886411046328e+01	5.472174383370089856e+01	5.472178068686797303e+01	5.472163764629284799e+01	5.472169089838645561e+01	5.471795211507146206e+01	5.471920745062705294e+01	5.471997216527528707e+01
4.474936004183545535e+00	5.478060200740672059e+01	5.492901743775556156e+01	5.456353295684441207e+01	5.468753798493427354e+01	5.476550642050690954e+01	5.482790478562846204e+01	5.475397799560545309e+01	5.475655547241320420e+01	5.474813433585286049e+01	5.475513464155044829e+01	5.475513464118409956e+01	5.476371065983565245e+01	5.476299109961566813e+01	5.476244470915352736e+01	5.476244470895041161e+01	5.476688451710467831e+01	5.476686786286176556e+01	5.476686805526119173e+01	5.476747450141934337e+01	5.476721138111475540e+01	5.476753522911472771e+01	5.476869449758204667e+01	5.476893870200579784e+01	5.476881665494880735e+01	5.476855469115906772e+01	5.477787684866933660e+01	5.477694092246050417e+01	5.477699931234912611e+01	5.477705035827192859e+01	5.477707115539557492e+01	5.477707085041778612e+01	5.477669542501867284e+01	5.477671931341138389e+01	5.477801120623362863e+01	5.477842724150213627e+01	5.477833040052524183e+01	5.478155817979029507e+01	5.478034324158906543e+01	5.478039545216558537e+01	5.478032821042364731e+01	5.478046673426145929e+01	5.478059881844212242e+01	5.478122003333171364e+01	5.478125371550053302e+01	5.478109775948795601e+01	5.478113845882812427e+01	5.477712853469341781e+01	5.477848622577694471e+01	5.477928451663648701e+01
4.595880220512830405e+00	5.484294218082588657e+01	5.500163392385053385e+01	5.460439720147471121e+01	5.470562244443271993e+01	5.482198341256084717e+01	5.488898351223424044e+01	5.481270222327416519e+01	5.481663254117765405e+01	5.480775975245549603e+01	5.481548601119905584e+01	5.481548601081544803e+01	5.482454455885855538e+01	5.482417514998078900e+01	5.482365007177632776e+01	5.482365007157186909e+01	5.482887185627122051e+01	5.482885679842371474e+01	5.482885701719200711e+01	5.482949593888537976e+01	5.482921455062586347e+01	5.482952755423243474e+01	5.483070817424123078e+01	5.483097044617760218e+01	5.483084598401096343e+01	5.483053439237790627e+01	5.484023981139193182e+01	5.483919624037825713e+01	5.483926087559475349e+01	5.483930948577558695e+01	5.483933264964334597e+01	5.483933232145196257e+01	5.483895813782928741e+01	5.483897822796318877e+01	5.484048143645298268e+01	5.484089391460528873e+01	5.484081568941691387e+01	5.484432379215358111e+01	5.484294677237623716e+01	5.484296592257712888e+01	5.484290670187304073e+01	5.484306162644398341e+01	5.484317247311442145e+01	5.484384134583739012e+01	5.484387210055981399e+01	5.484370504571914040e+01	5.484373229715402687e+01	5.483949421530662960e+01	5.484094038929754333e+01	5.484175811169605197e+01
4.716824436842115276e+00	5.490743931284382029e+01	5.507334752457121141e+01	5.464948741217375527e+01	5.472486258044560969e+01	5.488011840903587313e+01	5.495155176545415543e+01	5.487376763824084236e+01	5.487913603704830479e+01	5.486987076332526669e+01	5.487825539047984336e+01	5.487825539008759534e+01	5.488768668707847809e+01	5.488768873444807639e+01	5.488718795470983736e+01	5.488718795450902377e+01	5.489315629556229936e+01	5.489314184401950314e+01	5.489314208370892345e+01	5.489380940488489813e+01	5.489351204950261831e+01	5.489380555361159253e+01	5.489498970915663278e+01	5.489526717940448464e+01	5.489514003973481948e+01	5.489477757843732775e+01	5.490482613644026344e+01	5.490368003294380372e+01	5.490374888892826988e+01	5.490379263357092299e+01	5.490381730690562279e+01	5.490381696242796750e+01	5.490344574940780120e+01	5.490346224085283922e+01	5.490516255238028975e+01	5.490556680295082259e+01	5.490551006254219146e+01	5.490925584191273856e+01	5.490773517855133434e+01	5.490772302073365552e+01	5.490767219641806207e+01	5.490784183601015656e+01	5.490792749762449887e+01	5.490863563023251714e+01	5.490866375100258523e+01	5.490848736398215379e+01	5.490850098382927058e+01	5.490407580952728495e+01	5.490559748384065131e+01	5.490642185208167803e+01
4.837768653171400146e+00	5.497323205046850347e+01	5.514355535463661084e+01	5.469796968474561538e+01	5.474492629339810890e+01	5.493909012769306344e+01	5.501481608091907560e+01	5.493635128195008122e+01	5.494322097066140032e+01	5.493361815331282827e+01	5.494258717293581640e+01	5.494258717254259494e+01	5.495229492059706189e+01	5.495267672745416832e+01	5.495220173268394603e+01	5.495220173249101236e+01	5.495886716596712063e+01	5.495885227853074184e+01	5.495885253398859049e+01	5.495954440899730997e+01	5.495923327507144762e+01	5.495949993272152767e+01	5.496067368766424721e+01	5.496096368591049242e+01	5.496083359781579958e+01	5.496041976026756970e+01	5.497076914331746877e+01	5.496952629833246817e+01	5.496959761105249243e+01	5.496963442348312867e+01	5.496965953956367201e+01	5.496965918507358850e+01	5.496929302814194074e+01	5.496930618599007090e+01	5.497118456021905075e+01	5.497157655380261332e+01	5.497154335226651511e+01	5.497548653423374532e+01	5.497384014044381217e+01	5.497379961156933348e+01	5.497375727815413882e+01	5.497393997953712130e+01	5.497399720970624060e+01	5.497473670309572213e+01	5.497476250522506547e+01	5.497457844751505718e+01	5.497457875263771854e+01	5.497000435947600749e+01	5.497158969898920589e+01	5.497240950406497717e+01
4.958712869500685017e+00	5.503957041504418157e+01	5.521177066460912641e+01	5.474903291599659383e+01	5.476549084629468211e+01	5.499817704939339080e+01	5.507807800374150986e+01	5.499973399918189898e+01	5.500815003817532300e+01	5.499825906306587342e+01	5.500773382713119730e+01	5.500773382674367440e+01	5.501763553269056928e+01	5.501839397512055285e+01	5.501794457024881524e+01	5.501794457006732841e+01	5.502524581684248517e+01	5.502522933775473746e+01	5.502522960422445664e+01	5.502594247263433402e+01	5.502561955517292347e+01	5.502585307940108805e+01	5.502700623151127246e+01	5.502730632203207506e+01	5.502717299191256473e+01	5.502670777235837107e+01	5.503731480290578304e+01	5.503598094452723899e+01	5.503605321690744745e+01	5.503608134066502089e+01	5.503610562901581460e+01	5.503610527007023023e+01	5.503574672642134402e+01	5.503575683726771217e+01	5.503779027768958798e+01	5.503816652971624990e+01	5.503815825089300517e+01	5.504226188148811616e+01	5.504050651459536425e+01	5.504044121859765681e+01	5.504040724546902652e+01	5.504060143876409228e+01	5.504062775233960281e+01	5.504139140243513140e+01	5.504141521287244387e+01	5.504122500557939190e+01	5.504121258520296323e+01	5.503652290707570671e+01	5.503816128852133716e+01	5.503896697164420004e+01
5.079657085829969887e+00	5.510581383176197079e+01	5.527760416900497376e+01	5.480191689226672480e+01	5.478624799025590875e+01	5.505675624126293854e+01	5.514073000228287214e+01	5.506329910979342657e+01	5.507329227692977724e+01	5.506315637577075961e+01	5.507305441292000836e+01	5.507305441254388256e+01	5.508308023997371805e+01	5.508420264221866347e+01	5.508377681823481709e+01	5.508377681806765480e+01	5.509164269840097461e+01	5.509162326728974790e+01	5.509162354045388099e+01	5.509235414503344685e+01	5.509202118615849741e+01	5.509221603953775315e+01	5.509334172394685680e+01	5.509364971419824286e+01	5.509351280304786513e+01	5.509299645368358256e+01	5.510381906648941452e+01	5.510239932742111790e+01	5.510247131368251416e+01	5.510248922492264256e+01	5.510251123446005295e+01	5.510251087589913510e+01	5.510216298808646229e+01	5.510217031837875368e+01	5.510433291372252995e+01	5.510469040666648510e+01	5.510470802669483703e+01	5.510893901014114249e+01	5.510708991576686344e+01	5.510700349914858265e+01	5.510697758994927398e+01	5.510718181685052031e+01	5.510717559399236620e+01	5.510795698612358962e+01	5.510797914952989629e+01	5.510778415135126806e+01	5.510775966083060240e+01	5.510298433492218351e+01	5.510466630627278306e+01	5.510544993350463017e+01
5.200601302159255646e+00	5.517142356033019723e+01	5.534074739118815955e+01	5.485592937008577508e+01	5.480690766310286222e+01	5.511429771213288120e+01	5.520224814826830340e+01	5.512652374528065735e+01	5.513811403221543372e+01	5.512777027453962120e+01	5.513800571655754368e+01	5.513800571619758983e+01	5.514809652358599834e+01	5.514956276963483361e+01	5.514915667579972336e+01	5.514915667564921620e+01	5.515750805681535240e+01	5.515748400986777966e+01	5.515748428585331453e+01	5.515822967129459187e+01	5.515788813019370451e+01	5.515803920309848962e+01	5.515913332755526710e+01	5.515944726580746504e+01	5.515930636265289166e+01	5.515873917417560079e+01	5.516973921585495333e+01	5.516823785173169625e+01	5.516830853014187852e+01	5.516831485314327210e+01	5.516833300662287343e+01	5.516833265261018937e+01	5.516799886666078834e+01	5.516800362705190963e+01	5.517026781000717506e+01	5.517060395090415170e+01	5.517064838259290838e+01	5.517497773464771882e+01	5.517304854730415542e+01	5.517294401705859741e+01	5.517292577025624212e+01	5.517313869557961681e+01	5.517309931541809220e+01	5.517389282095583525e+01	5.517391371605364014e+01	5.517371511028728293e+01	5.517367911496553035e+01	5.516884342691418652e+01	5.517056062876303457e+01	5.517131579132330899e+01
5.321545518488540516e+00	5.523595253322268661e+01	5.540095825834330867e+01	5.491045421289226169e+01	5.482720043440412638e+01	5.517035665642600151e+01	5.526218356501677675e+01	5.518896594610426831e+01	5.520216549560767305e+01	5.519164526161236495e+01	5.520212936574470319e+01	5.520212936540490034e+01	5.521223456627979687e+01	5.521401939417701499e+01	5.521362746511865538e+01	5.521362746498665075e+01	5.522237962045036141e+01	5.522234891264371015e+01	5.522234918800701564e+01	5.522310669406023464e+01	5.522275775507876716e+01	5.522286007492142801e+01	5.522392066049381754e+01	5.522423883615838491e+01	5.522409343493886524e+01	5.522347557176397004e+01	5.523462235211467686e+01	5.523304270454356413e+01	5.523311124677215389e+01	5.523310467688561687e+01	5.523311737014122969e+01	5.523311702422657277e+01	5.523280103251514106e+01	5.523280335290072429e+01	5.523514137204313101e+01	5.523545397991815520e+01	5.523552644002946721e+01	5.523992932272267353e+01	5.523793221956290012e+01	5.523781128046019262e+01	5.523780024820804613e+01	5.523802065975350928e+01	5.523794862874162703e+01	5.523874930395425054e+01	5.523876936044982244e+01	5.523856815030963929e+01	5.523852103297417671e+01	5.523364612781401206e+01	5.523539121418630060e+01	5.523611286539078691e+01
5.442489734817825386e+00	5.529903369018513359e+01	5.545804886618965668e+01	5.496495296449839429e+01	5.484687890455745674e+01	5.522456525963339402e+01	5.532015402509022550e+01	5.525025026724951260e+01	5.526506567838183770e+01	5.525439551915587089e+01	5.526503775146559860e+01	5.526503775114917261e+01	5.527511351359041925e+01	5.527718889162145643e+01	5.527680415789308910e+01	5.527680415778099388e+01	5.528586975718530283e+01	5.528582993571313864e+01	5.528583020741955778e+01	5.528659746515084095e+01	5.528624208999370637e+01	5.528629059318650008e+01	5.528731708276968959e+01	5.528763803912136154e+01	5.528748752771377895e+01	5.528681894196108004e+01	5.529809319005893542e+01	5.529643784118437111e+01	5.529650358382301079e+01	5.529648282836789264e+01	5.529648858174920889e+01	5.529648824694267262e+01	5.529619378517168826e+01	5.529619370597977479e+01	5.529857923058849423e+01	5.529886653516603445e+01	5.529896886181816029e+01	5.530342441647552931e+01	5.530137052281703092e+01	5.530123303115036748e+01	5.530122877296514616e+01	5.530145557341072049e+01	5.530135260220273352e+01	5.530215599266335147e+01	5.530217569725822813e+01	5.530197271174608886e+01	5.530191464251545597e+01	5.529701800151305946e+01	5.529878456932282660e+01	5.529946880929405495e+01
5.563433951147110257e+00	5.536036885190135592e+01	5.551187518861111414e+01	5.501896204734986640e+01	5.486571827159196602e+01	5.527662521465541801e+01	5.537583658196219716e+01	5.531005429581907151e+01	5.532648829708775651e+01	5.531569108389142286e+01	5.532640101317876713e+01	5.532640101288833989e+01	5.533640908441751094e+01	5.533874650039147980e+01	5.533836107322013476e+01	5.533836107312904318e+01	5.534765372149896479e+01	5.534760197425709549e+01	5.534760223966710413e+01	5.534837717425587300e+01	5.534801619793456240e+01	5.534800558383089708e+01	5.534899816726174748e+01	5.534932073145026266e+01	5.534916440114648140e+01	5.534844483642572754e+01	5.535984250473558888e+01	5.535811353610670693e+01	5.535817595714328831e+01	5.535813970105831316e+01	5.535813735856199713e+01	5.535813703741162328e+01	5.535786766708378082e+01	5.535786515239342265e+01	5.536027485343441157e+01	5.536053548548735392e+01	5.536067033528134829e+01	5.536516130699300220e+01	5.536306133239958882e+01	5.536290496479993095e+01	5.536290709243798602e+01	5.536313928581335375e+01	5.536300827134524383e+01	5.536381013662516182e+01	5.536383001792097502e+01	5.536362593185198477e+01	5.536355688876512460e+01	5.535865307800141721e+01	5.536043559440972217e+01	5.536107942573871554e+01
5.684378167476395127e+00	5.541971844615774501e+01	5.556232845995942426e+01	5.507208735251696652e+01	5.488351626690703711e+01	5.532630170745624554e+01	5.542896171059340560e+01	5.536809792054322799e+01	5.538615044649836960e+01	5.537524668717477994e+01	5.538593659993355089e+01	5.538593659967119720e+01	5.539584376202768112e+01	5.539841621722816001e+01	5.539802189384190712e+01	5.539802189377264341e+01	5.540745984192967200e+01	5.540739313192674587e+01	5.540739338879396314e+01	5.540817422738922460e+01	5.540780849060958246e+01	5.540773316357441303e+01	5.540869215618976540e+01	5.540901548592365344e+01	5.540885256734439679e+01	5.540808164748646902e+01	5.541961693245457354e+01	5.541781619118087576e+01	5.541787489139005629e+01	5.541782179097572936e+01	5.541781074731353129e+01	5.541781044198051376e+01	5.541756934528169865e+01	5.541756432172682878e+01	5.541997922426048007e+01	5.542021218643006364e+01	5.542038306165304107e+01	5.542489521529510199e+01	5.542276025781821858e+01	5.542258047051888781e+01	5.542258868089722768e+01	5.542282535525395559e+01	5.542267024264069164e+01	5.542346623258591620e+01	5.542348681928322662e+01	5.542328218991347910e+01	5.542320201449070538e+01	5.541830367965981452e+01	5.542009738791556117e+01	5.542069847938700633e+01
5.805322383805679998e+00	5.547689194990650208e+01	5.560932796969660785e+01	5.512399746492384622e+01	5.490009263813183793e+01	5.537341925701762335e+01	5.547930907306278669e+01	5.542413630282442227e+01	5.544380502045402892e+01	5.543281418660138371e+01	5.544340201965820114e+01	5.544340201942556234e+01	5.545317995322409388e+01	5.545596347456167052e+01	5.545555237669307047e+01	5.545555237664624570e+01	5.546506189134716180e+01	5.546497717196135113e+01	5.546497741843313634e+01	5.546576269789244407e+01	5.546539320310311183e+01	5.546524729738515447e+01	5.546617260122022230e+01	5.546649624113619126e+01	5.546632596904245815e+01	5.546550335184976177e+01	5.547721037578157421e+01	5.547533966884321899e+01	5.547539435532525687e+01	5.547532306006884539e+01	5.547530348209535589e+01	5.547530319442183355e+01	5.547509299992463383e+01	5.547508542161364176e+01	5.547749182858372308e+01	5.547769644668913003e+01	5.547790753733173830e+01	5.548242889589564442e+01	5.548027130006328633e+01	5.548006160676882814e+01	5.548007570069648153e+01	5.548031600794313789e+01	5.548014153563863715e+01	5.548092686580478983e+01	5.548094861948973033e+01	5.548074393836962770e+01	5.548065241209026510e+01	5.547577143054054005e+01	5.547757221688429752e+01	5.547812871499776577e+01
5.926266600134964868e+00	5.553173970013454408e+01	5.565281500771158107e+01	5.517441646964019242e+01	5.491528832974486818e+01	5.541785922608225690e+01	5.552670470634640765e+01	5.547795648388628109e+01	5.549923682369568922e+01	5.548817850568637766e+01	5.549859056790816680e+01	5.549859056770651478e+01	5.550821580410784151e+01	5.551119036887844516e+01	5.551075551814941633e+01	5.551075551812549236e+01	5.552027348474105395e+01	5.552016797702933104e+01	5.552016821161868876e+01	5.552095677904395643e+01	5.552058485313888525e+01	5.552036232714657871e+01	5.552125299849751627e+01	5.552157693239767156e+01	5.552139863837606271e+01	5.552052420336757876e+01	5.553245699770840815e+01	5.553051817398453238e+01	5.553056864096660661e+01	5.553047784031374334e+01	5.553045084227927930e+01	5.553045057384700556e+01	5.553027322216948392e+01	5.553026315638551580e+01	5.553265300988722686e+01	5.553282887190744788e+01	5.553308473524434419e+01	5.553760470893283951e+01	5.553543882019945954e+01	5.553519135461942824e+01	5.553521124027312794e+01	5.553545437378998884e+01	5.553526573621571316e+01	5.553603491934322278e+01	5.553605815022808656e+01	5.553585390331701177e+01	5.553575083457832307e+01	5.553089945997938770e+01	5.553270367376371297e+01	5.553321408391190772e+01
6.047210816464250627e+00	5.558414565496148185e+01	5.569274780510598788e+01	5.522311685530691250e+01	5.492896448415562105e+01	5.545955782803412859e+01	5.557101914700631085e+01	5.552937680345797844e+01	5.555226157085553496e+01	5.554115628617954314e+01	5.555132934212647200e+01	5.555132934195685124e+01	5.556078298156315753e+01	5.556393285469015098e+01	5.556346860593529868e+01	5.556346860593453840e+01	5.557294415989260017e+01	5.557281566543598927e+01	5.557281588690982232e+01	5.557360688581051988e+01	5.557323432792973961e+01	5.557292911061759355e+01	5.557378304978480088e+01	5.557410772931541487e+01	5.557392095874752869e+01	5.557299499356543038e+01	5.558522568044001133e+01	5.558322060463207492e+01	5.558326670613313780e+01	5.558315519559374707e+01	5.558312293099481849e+01	5.558312268318260863e+01	5.558297933446358030e+01	5.558296705722442255e+01	5.558533771549743818e+01	5.558548460586600015e+01	5.558578973638783793e+01	5.559029823564883088e+01	5.558814088344038851e+01	5.558784715268231480e+01	5.558787283409299107e+01	5.558811800467390185e+01	5.558792048823372767e+01	5.558866717529590318e+01	5.558869195402953522e+01	5.558848867790186432e+01	5.558837399060769968e+01	5.558356577081828931e+01	5.558537000292537300e+01	5.558583312594895176e+01
6.168155032793535497e+00	5.563402123301938218e+01	5.572909730316750654e+01	5.526991284994961973e+01	5.494100136010969493e+01	5.549850220521133792e+01	5.561216573956023979e+01	5.557824801269506310e+01	5.560272668705205490e+01	5.559159622795342415e+01	5.560147873473866298e+01	5.560147873460199719e+01	5.561074567832866222e+01	5.561405925177293597e+01	5.561356153772769062e+01	5.561356153775015798e+01	5.562295675032291342e+01	5.562280397137350718e+01	5.562280417849449066e+01	5.562359701471521589e+01	5.562322620226769487e+01	5.562283237435544692e+01	5.562364614195944768e+01	5.562397247048006221e+01	5.562377711819183901e+01	5.562280047279002559e+01	5.563541579905637491e+01	5.563334625599387095e+01	5.563338786709633155e+01	5.563325462670376709e+01	5.563322027217964205e+01	5.563322004624129846e+01	5.563311102753164761e+01	5.563309711422831327e+01	5.563545064320626210e+01	5.563556847639171110e+01	5.563592683276397821e+01	5.564041345637490110e+01	5.563828403357620545e+01	5.563793573107500379e+01	5.563796728335319841e+01	5.563821369419142826e+01	5.563801234717952582e+01	5.563872931407836830e+01	5.563875539347726118e+01	5.563855371331896293e+01	5.563842752657191681e+01	5.563367777488389976e+01	5.563547861165437780e+01	5.563589348361046660e+01
6.289099249122820368e+00	5.568130009128388025e+01	5.576184365646684427e+01	5.531465435253912943e+01	5.495129724279598804e+01	5.553472183121954231e+01	5.565009812860257199e+01	5.562445499269989568e+01	5.565051285792623048e+01	5.563938017231264865e+01	5.564893264759022884e+01	5.564893264748751989e+01	5.565800020392094183e+01	5.566146947982719695e+01	5.566093585446078151e+01	5.566093585450622072e+01	5.567022564310360622e+01	5.567004848266824979e+01	5.567004867375975152e+01	5.567084295771594071e+01	5.567047688026129038e+01	5.566998887561767617e+01	5.567075763021544077e+01	5.567108688459716603e+01	5.567088334063331700e+01	5.566985753123451985e+01	5.568295412727565008e+01	5.568082170975394263e+01	5.568085867829940128e+01	5.568070295617633292e+01	5.568067058030830196e+01	5.568067037750095949e+01	5.568059516807104359e+01	5.568058056360274577e+01	5.568292272706012369e+01	5.568301148171283899e+01	5.568342603458035001e+01	5.568787939604369797e+01	5.568579948028273918e+01	5.568538922499178767e+01	5.568542675950718746e+01	5.568567358126554012e+01	5.568547296502799071e+01	5.568615225423354786e+01	5.568617901163960227e+01	5.568597964949102419e+01	5.568584233526778604e+01	5.568116800436841629e+01	5.568296178254711748e+01	5.568332754941555862e+01
6.410043465452105238e+00	5.572593349945685759e+01	5.579097341595088011e+01	5.535722152234024662e+01	5.495976740131721527e+01	5.556827468650040913e+01	5.568480588575532408e+01	5.566791801626209946e+01	5.569553530283719311e+01	5.568442403533205720e+01	5.569361860848218271e+01	5.569361860841473089e+01	5.570247455743054843e+01	5.570609443140146766e+01	5.570552392793719321e+01	5.570552392800497898e+01	5.571469540502954487e+01	5.571449521963819507e+01	5.571449539203172918e+01	5.571529085788498037e+01	5.571493305258818651e+01	5.571434586800636879e+01	5.571506341979316801e+01	5.571539710307519044e+01	5.571518639512833460e+01	5.571411365736198462e+01	5.572779257368133443e+01	5.572559860291402600e+01	5.572563070038965805e+01	5.572545209432897906e+01	5.572542642152851755e+01	5.572542624330909433e+01	5.572538349832350235e+01	5.572536955323403163e+01	5.572770870728874826e+01	5.572776836414746526e+01	5.572824071574272153e+01	5.573264793322947241e+01	5.573064049601603642e+01	5.573016239623506607e+01	5.573020602029892245e+01	5.573045236771410771e+01	5.573025641254717044e+01	5.573088961164921074e+01	5.573091601744867774e+01	5.573071976652018833e+01	5.573057197248905226e+01	5.572599090655295839e+01	5.572777349805534186e+01	5.572808917795531158e+01
6.530987681781390108e+00	5.576788655792432081e+01	5.581647738271248471e+01	5.539752002677278853e+01	5.496634313410955741e+01	5.559923147577724478e+01	5.571630770404658506e+01	5.570859237629857574e+01	5.573774361095010477e+01	5.572667754380809413e+01	5.573549671824082452e+01	5.573549671821038487e+01	5.574412723650462453e+01	5.574789472777308674e+01	5.574728757216426800e+01	5.574728757225341269e+01	5.575633902376897311e+01	5.575611880222261618e+01	5.575611895177866728e+01	5.575691536110278435e+01	5.575656974130582455e+01	5.575587914341487306e+01	5.575653813092694122e+01	5.575687776345959179e+01	5.575666167713345800e+01	5.575554498219765520e+01	5.576990622801091035e+01	5.576765173951405785e+01	5.576767862620599914e+01	5.576747715577447906e+01	5.576746325072188171e+01	5.576746309898688736e+01	5.576745071449494162e+01	5.576743917806024342e+01	5.576978523507988683e+01	5.576981572898650086e+01	5.577034584078351998e+01	5.577469218728803924e+01	5.577278054010937325e+01	5.577223053050406776e+01	5.577228030704120698e+01	5.577252521893919379e+01	5.577233718326218792e+01	5.577291580156684603e+01	5.577294041444795170e+01	5.577274808503105419e+01	5.577259071536734325e+01	5.576812040563673634e+01	5.576988705998578411e+01	5.577015119984330482e+01
6.651931898110674979e+00	5.580713486202728291e+01	5.583834916968238105e+01	5.543547691296667068e+01	5.497097093104376597e+01	5.562766271090168146e+01	5.574464265793398710e+01	5.574646524402864145e+01	5.577711895745178339e+01	5.576612160820934605e+01	5.577455623372186011e+01	5.577455623373076321e+01	5.578294438612324768e+01	5.578685793728136844e+01	5.578621518002873358e+01	5.578621518013802216e+01	5.579515482573744123e+01	5.579491927504061977e+01	5.579491939602807804e+01	5.579571644260389718e+01	5.579538704212794187e+01	5.579458975686587507e+01	5.579518196584396605e+01	5.579552883751799897e+01	5.579530999445528039e+01	5.579415304412005128e+01	5.580929098395969845e+01	5.580697678833565334e+01	5.580699800947278533e+01	5.580677417000751461e+01	5.580677708090737354e+01	5.580677695819322537e+01	5.580679217925003854e+01	5.580678514758353970e+01	5.580914869892753671e+01	5.580914990499867656e+01	5.580973595564561407e+01	5.581400465641009845e+01	5.581221136458346166e+01	5.581158731646427640e+01	5.581164322924041699e+01	5.581188565406495883e+01	5.581170816624963038e+01	5.581222405784290430e+01	5.581224504385998841e+01	5.581205739502428287e+01	5.581189155320653583e+01	5.580754765298100040e+01	5.580929292086388216e+01	5.580950322133577401e+01
6.772876114439960737e+00	5.584366168303299105e+01	5.585658455332119132e+01	5.547103705078798441e+01	5.497361177176848912e+01	5.565363122030681353e+01	5.576986104234880059e+01	5.578154932911714070e+01	5.581366814521290109e+01	5.580276264662386154e+01	5.581080919168845611e+01	5.581080919173954413e+01	5.581893464925945381e+01	5.582299358121885291e+01	5.582231672343202433e+01	5.582231672356026309e+01	5.583116138791731231e+01	5.583091692931354544e+01	5.583091701487867908e+01	5.583171425316627534e+01	5.583140493809649030e+01	5.583049880297255640e+01	5.583101563376133925e+01	5.583137054876449668e+01	5.583115243031362951e+01	5.582995963238824544e+01	5.584596003662725394e+01	5.584358683788781264e+01	5.584360186025421768e+01	5.584335665006223337e+01	5.584338105622780546e+01	5.584338096575982036e+01	5.584342053206940193e+01	5.584342035913361713e+01	5.584581197425303856e+01	5.584578375264305095e+01	5.584642213149208345e+01	5.585059429724160651e+01	5.584894031442956930e+01	5.584824196119970452e+01	5.584830388967006343e+01	5.584854267818022322e+01	5.584837782967717601e+01	5.584882360552311553e+01	5.584883877588065104e+01	5.584865645130720679e+01	5.584848336203140917e+01	5.584427827784025311e+01	5.584599602928788187e+01	5.584614905685012332e+01
6.893820330769245608e+00	5.587745562135086175e+01	5.587118170769121406e+01	5.550416009000581141e+01	5.497424057280736776e+01	5.567718950217449247e+01	5.579201645697695966e+01	5.581387427130578516e+01	5.584741526008473045e+01	5.583662444758945753e+01	5.584428189903521655e+01	5.584428189913165852e+01	5.585212199689206614e+01	5.585632615554902003e+01	5.585561683696700896e+01	5.585561683711334524e+01	5.586439065603374843e+01	5.586414536419607657e+01	5.586414540742256207e+01	5.586494222261710973e+01	5.586465642711486623e+01	5.586364048538408156e+01	5.586407352513180058e+01	5.586443656837698768e+01	5.586422348749595557e+01	5.586299989556732726e+01	5.587993903588083811e+01	5.587750756861024826e+01	5.587751585128408038e+01	5.587725076747967989e+01	5.587730067232151754e+01	5.587730061784379387e+01	5.587736092996065196e+01	5.587737011877200644e+01	5.587979979773088957e+01	5.587974211015465897e+01	5.588042753018347497e+01	5.588448221008585648e+01	5.588298641138195677e+01	5.588221515732153932e+01	5.588228286183414895e+01	5.588251676714259020e+01	5.588236622351000449e+01	5.588273559761682918e+01	5.588274245865006407e+01	5.588256594229683571e+01	5.588238687762515156e+01	5.587832870513476990e+01	5.588001223647489013e+01	5.588010332763978028e+01
7.014764547098530478e+00	5.590850871817307421e+01	5.588214239340429401e+01	5.553481787020572824e+01	5.497284579048230313e+01	5.569837995289696408e+01	5.581116006686690412e+01	5.584347774584075097e+01	5.587839287098498886e+01	5.586773941120817710e+01	5.587500634600260696e+01	5.587500634614751505e+01	5.588253790526992049e+01	5.588688748612241852e+01	5.588614727193409237e+01	5.588614727209827038e+01	5.589488052194302270e+01	5.589464406032156063e+01	5.589464405562046778e+01	5.589543967819398773e+01	5.589518019791461967e+01	5.589405472205022818e+01	5.589439632230310195e+01	5.589476666417321837e+01	5.589456370164586474e+01	5.589331490305853833e+01	5.591126045063814587e+01	5.590877159501869897e+01	5.590877267238304427e+01	5.590848967953685644e+01	5.590856817210281804e+01	5.590856815752592013e+01	5.590864543929227182e+01	5.590866653388390262e+01	5.591114328102154474e+01	5.591105636575524329e+01	5.591178206096122238e+01	5.591569638365643158e+01	5.591437552111270293e+01	5.591353420775396188e+01	5.591360732197954775e+01	5.591383500504808524e+01	5.591370010728159201e+01	5.591398813711574434e+01	5.591398394513348080e+01	5.591381354394331282e+01	5.591362977493662356e+01	5.590972170589008527e+01	5.591136390404124512e+01	5.591138728597407237e+01
7.135708763427815349e+00	5.593681498427044829e+01	5.588947411025948497e+01	5.556299225629624061e+01	5.496942918245986931e+01	5.571723622068731885e+01	5.582733706443560351e+01	5.587039811607327522e+01	5.590663466207380594e+01	5.589614113066640044e+01	5.590301351388147566e+01	5.590301351407759256e+01	5.591021459767867441e+01	5.591471010234830885e+01	5.591394036954181246e+01	5.591394036972432957e+01	5.592266843449543501e+01	5.592245203535136255e+01	5.592245197981195304e+01	5.592324553288977285e+01	5.592301438205805653e+01	5.592178082890456636e+01	5.592202457987185937e+01	5.592240031972686864e+01	5.592221324391785942e+01	5.592094520110268974e+01	5.593995820495279503e+01	5.593741305803564501e+01	5.593740660917102758e+01	5.593710809337179057e+01	5.593721717857689413e+01	5.593721720756595772e+01	5.593730764337028205e+01	5.593734313697682126e+01	5.593987462484103190e+01	5.593975919342191361e+01	5.594051716041933986e+01	5.594426652261622479e+01	5.594313548300409167e+01	5.594222817285064053e+01	5.594230619834211637e+01	5.594252623573476058e+01	5.594240807502089297e+01	5.594261128312940201e+01	5.594259309742733421e+01	5.594242894868488492e+01	5.594224172988334232e+01	5.593848190000467469e+01	5.594007541587298959e+01	5.594002447006857182e+01
7.256652979757100219e+00	5.596236929089284473e+01	5.589319313631366981e+01	5.558867331362154829e+01	5.496400572722686917e+01	5.573378462822358159e+01	5.584058487436126228e+01	5.589466939849329208e+01	5.593217034243502184e+01	5.592185928075078749e+01	5.592832938329146941e+01	5.592832938354091254e+01	5.593518043085851588e+01	5.593982270453919625e+01	5.593902460683109013e+01	5.593902460703312585e+01	5.594778701764894180e+01	5.594760353127980324e+01	5.594760342568595490e+01	5.594839398919812368e+01	5.594819231603642606e+01	5.594685322841917241e+01	5.594699426659888530e+01	5.594737230274134987e+01	5.594720748525289622e+01	5.594592635632368172e+01	5.596606349912424605e+01	5.596346340590593371e+01	5.596344929324101258e+01	5.596313801639965391e+01	5.596327849811007127e+01	5.596327857374174641e+01	5.596337840986380030e+01	5.596343067567528351e+01	5.596602296771978757e+01	5.596588038350689231e+01	5.596666163632836799e+01	5.597021991494774085e+01	5.596929210455174086e+01	5.596832391531400219e+01	5.596840621432119178e+01	5.596861710535415568e+01	5.596851656527071839e+01	5.596863295615434453e+01	5.596859768638503851e+01	5.596843978152874399e+01	5.596825036196599257e+01	5.596463201827036471e+01	5.596616940638582349e+01	5.596603695746200202e+01
7.377597196086385090e+00	5.598516680240693688e+01	5.589332834504171643e+01	5.561185782280851697e+01	5.495660369776437904e+01	5.574804515558561491e+01	5.585093265570368715e+01	5.591631828879270927e+01	5.595502262428475149e+01	5.594491665558815185e+01	5.595097334423201119e+01	5.595097334453606663e+01	5.595745755946824573e+01	5.596224787293127889e+01	5.596142235996043723e+01	5.596142236018371108e+01	5.597026179232552323e+01	5.597012580117156944e+01	5.597012565052919797e+01	5.597091233084255180e+01	5.597074038924409933e+01	5.596929926233652708e+01	5.596933440765631929e+01	5.596971031603073499e+01	5.596957464526590087e+01	5.596828661314775388e+01	5.598960215368158089e+01	5.598694871507986903e+01	5.598692698788295274e+01	5.598660605259262013e+01	5.598677744977902648e+01	5.598677757433831914e+01	5.598688318420393273e+01	5.598695442786591059e+01	5.598961172954783905e+01	5.598944414305751138e+01	5.599023896542128398e+01	5.599357876663873412e+01	5.599286647812566287e+01	5.599184347509770987e+01	5.599192926118984559e+01	5.599212943322994818e+01	5.599204720061798213e+01	5.599207620160575516e+01	5.599202065025577468e+01	5.599186886621661330e+01	5.599167851514301475e+01	5.598819036880196620e+01	5.598966417388044903e+01	5.598944271331773592e+01
7.498541412415669960e+00	5.600520285883382599e+01	5.588992570873768528e+01	5.563254807671783908e+01	5.494726488280063137e+01	5.576003177371713093e+01	5.585840196263580282e+01	5.593536257097949260e+01	5.597520559056958689e+01	5.596532764828993578e+01	5.597095829023541569e+01	5.597095829059450978e+01	5.597706144250516758e+01	5.598200160200107689e+01	5.598114947505051475e+01	5.598114947529701624e+01	5.599011057910789901e+01	5.599003854696591986e+01	5.599003836049283933e+01	5.599082036128992712e+01	5.599067754284886433e+01	5.598913866986072208e+01	5.598906642510755205e+01	5.598943433088895461e+01	5.598933511697707388e+01	5.598804624542317043e+01	5.601059330995884267e+01	5.600788838357338051e+01	5.600785925042034563e+01	5.600753207842265624e+01	5.600773255951443019e+01	5.600773273443706302e+01	5.600784065298562808e+01	5.600793288295573547e+01	5.601065729966370554e+01	5.601046773312425131e+01	5.601126592492816059e+01	5.601435892143177142e+01	5.601387359711765868e+01	5.601280273488563921e+01	5.601289106465827672e+01	5.601307887716011891e+01	5.601301542559161106e+01	5.601295777992693559e+01	5.601287868520198288e+01	5.601273281660854053e+01	5.601254285396589694e+01	5.600916951650332010e+01	5.601057231376220358e+01	5.601025413138467002e+01
7.619485628744955719e+00	5.602247344086980263e+01	5.588305347381928101e+01	5.565075096779106190e+01	5.493604494597497023e+01	5.576975205389683055e+01	5.586300881512526217e+01	5.595181031238203673e+01	5.599272382672078407e+01	5.598309747729098973e+01	5.598829179444867776e+01	5.598829179486236285e+01	5.599400167420766650e+01	5.599909415805798574e+01	5.599821615260447771e+01	5.599821615287614662e+01	5.600734409839542849e+01	5.600735450156246031e+01	5.600735429214890360e+01	5.600813098679663682e+01	5.600801591967798743e+01	5.600638422577058151e+01	5.600620467948471770e+01	5.600655711277312321e+01	5.600650197210728010e+01	5.600521809358671987e+01	5.602904913671612519e+01	5.602629483758015283e+01	5.602625861499227966e+01	5.602592893581602596e+01	5.602615526502449228e+01	5.602615549094998926e+01	5.602626242366811482e+01	5.602637743532211800e+01	5.602916873101011674e+01	5.602896111512694688e+01	5.602975223635262125e+01	5.603256966616350354e+01	5.603232201796642897e+01	5.603121111525612008e+01	5.603130088719839819e+01	5.603147463645790083e+01	5.603143018606152737e+01	5.603128781678309878e+01	5.603118190416255118e+01	5.603104169252181777e+01	5.603085351807309422e+01	5.602757595819909398e+01	5.602890037208058516e+01	5.602847762385748354e+01
7.740429845074240589e+00	5.603697618903136402e+01	5.587280807997548493e+01	5.566647732532068460e+01	5.492301390970985864e+01	5.577720605521670194e+01	5.586476771963797461e+01	5.596565957231741351e+01	5.600757199865066838e+01	5.599822174982459444e+01	5.600297805093311609e+01	5.600297805140019136e+01	5.600828378752908776e+01	5.601353191680008337e+01	5.601262880786723031e+01	5.601262880816567247e+01	5.602196746326564636e+01	5.602208082572310843e+01	5.602208060891115338e+01	5.602285161525855273e+01	5.602276233334144706e+01	5.602104320328543707e+01	5.602075787013922792e+01	5.602108560720704844e+01	5.602108231278350559e+01	5.601980894480385587e+01	5.604497526616952996e+01	5.604217396567935339e+01	5.604213101042629575e+01	5.604180285201338307e+01	5.604205035057910322e+01	5.604205062746632393e+01	5.604215343744347422e+01	5.604229280758791276e+01	5.604514817594253628e+01	5.604492734540561116e+01	5.604570096154799330e+01	5.604821435989549627e+01	5.604821433027974109e+01	5.604707205935874015e+01	5.604716202736719310e+01	5.604731995479261997e+01	5.604729441138766788e+01	5.604707026348437893e+01	5.604693431476238175e+01	5.604679947273715612e+01	5.604661458950452868e+01	5.604341057953142524e+01	5.604464931359615321e+01	5.604411408599271027e+01
7.861374061403525459e+00	5.604871209493371254e+01	5.585932099914836613e+01	5.567974152507405705e+01	5.490825674620707986e+01	5.578238461043066820e+01	5.586369815489755553e+01	5.597689875781808411e+01	5.601973494955515065e+01	5.601068632116699320e+01	5.601502049062714406e+01	5.601502049114572657e+01	5.601991185152893138e+01	5.602532000452352889e+01	5.602439273354676175e+01	5.602439273387303587e+01	5.603398245644932274e+01	5.603422118713272226e+01	5.603422097972103444e+01	5.603498623586214222e+01	5.603492041317150552e+01	5.603311951884089837e+01	5.603273114130045940e+01	5.603302304507761988e+01	5.603307933009384101e+01	5.603182161474699541e+01	5.605837185637950881e+01	5.605552617169738028e+01	5.605547680463880056e+01	5.605515447440469501e+01	5.605541700815729200e+01	5.605541733541627281e+01	5.605551300928894420e+01	5.605567809838666449e+01	5.605859197529352400e+01	5.605836363060100069e+01	5.605910956095217301e+01	5.606129176589224272e+01	5.606154832573336932e+01	5.606038419683503093e+01	5.606047300544538814e+01	5.606061331249694035e+01	5.606060618921841865e+01	5.606030404979134119e+01	5.606013499629078467e+01	5.606000522629204852e+01	5.605982525236677816e+01	5.605666979597525312e+01	5.605781570762895427e+01	5.605716014702211680e+01
7.982318277732810330e+00	5.605768769715310640e+01	5.584276672168953581e+01	5.569056131706398105e+01	5.489187405237056794e+01	5.578526740854186272e+01	5.585983352601321883e+01	5.598550816965783383e+01	5.602918879513224226e+01	5.602046780412526061e+01	5.602442506384507936e+01	5.602442506441271775e+01	5.602889174457379085e+01	5.603446562219314586e+01	5.603351544450032407e+01	5.603351544485477120e+01	5.604339057277772440e+01	5.604377849087987329e+01	5.604377830934448212e+01	5.604453814480343965e+01	5.604449337751469784e+01	5.604261651553411383e+01	5.604212884347266055e+01	5.604237173015150830e+01	5.604249503792192399e+01	5.604125770342471924e+01	5.606923532921341291e+01	5.606634809424389232e+01	5.606629252535632446e+01	5.606598056825156817e+01	5.606625057963316294e+01	5.606625095623712696e+01	5.606633654856068461e+01	5.606652850820041323e+01	5.606949246648436969e+01	5.606926311259191920e+01	5.606997167837301532e+01	5.607179808832556489e+01	5.607231887838833728e+01	5.607114319892449572e+01	5.607122944432059342e+01	5.607135031714798856e+01	5.607136064402778430e+01	5.607098493819925977e+01	5.607077998015668641e+01	5.607065498694088745e+01	5.607048164569008719e+01	5.606734739738793394e+01	5.606839364597306030e+01	5.606761020949141994e+01
8.103262494062095200e+00	5.606391776031301788e+01	5.582337217279388852e+01	5.569895791631820714e+01	5.487398277821191783e+01	5.578582184100181252e+01	5.585323172572330463e+01	5.599146357196310220e+01	5.603590382638677880e+01	5.602753547032665438e+01	5.603120411497408782e+01	5.603120411558790437e+01	5.603523491676909885e+01	5.604098185961603207e+01	5.604001051062532923e+01	5.604001051100755149e+01	5.605019675022250425e+01	5.605075820376193008e+01	5.605075806276814632e+01	5.605151325602093948e+01	5.605148736089933692e+01	5.604954031656298952e+01	5.604895787828888132e+01	5.604913644921812477e+01	5.604933363323623041e+01	5.604812098387995434e+01	5.607756089232431407e+01	5.607463510615764335e+01	5.607457337317526225e+01	5.607427649423588889e+01	5.607454510053389640e+01	5.607454552508878010e+01	5.607461808140267578e+01	5.607483786449945029e+01	5.607784063389254214e+01	5.607761751324090937e+01	5.607827977961409260e+01	5.607972975617952471e+01	5.608052059454142579e+01	5.607934438366071817e+01	5.607942669829635207e+01	5.607952634440289330e+01	5.607955257597969734e+01	5.607910814127827592e+01	5.607886488920429713e+01	5.607874438630118163e+01	5.607857946102547686e+01	5.607543716641865927e+01	5.607637745116402783e+01	5.607545930327520978e+01
8.224206710391380071e+00	5.606742831360059398e+01	5.580142785061998723e+01	5.570495636123173711e+01	5.485471696903857719e+01	5.578400444007974102e+01	5.584398581462822619e+01	5.599474251710269357e+01	5.603985003867872194e+01	5.603185550209056487e+01	5.603538061478137422e+01	5.603538061543813598e+01	5.603896232237458719e+01	5.604489167316071274e+01	5.604390155001343743e+01	5.604390155042237609e+01	5.605441353905893465e+01	5.605517208986945121e+01	5.605517200117600396e+01	5.605592381427017301e+01	5.605591510468317296e+01	5.605390356212906511e+01	5.605323143889201276e+01	5.605332832576071667e+01	5.605360531858750051e+01	5.605242126688974480e+01	5.608334588492205341e+01	5.608038464456483041e+01	5.608031657953239346e+01	5.608003952402726355e+01	5.608029670207744743e+01	5.608029717284327376e+01	5.608035363480001223e+01	5.608060200599732781e+01	5.608362964744390666e+01	5.608342069480797676e+01	5.608402870250212402e+01	5.608508693893296027e+01	5.608615123403028235e+01	5.608498607833421801e+01	5.608506322831286894e+01	5.608513992625798039e+01	5.608517986348284268e+01	5.608467171735156853e+01	5.608438834598724299e+01	5.608427205573082119e+01	5.608411729488592101e+01	5.608093630096107063e+01	5.608176518609734273e+01	5.608070671766814286e+01
8.345150926720664941e+00	5.606826000554579537e+01	5.577730093640128928e+01	5.570858616003427244e+01	5.483422847016138491e+01	5.577976736508643540e+01	5.583223353683175105e+01	5.599533337784909293e+01	5.604100547224811635e+01	5.603339826210716978e+01	5.603699237261509580e+01	5.603699237331126426e+01	5.604010812253517315e+01	5.604623162170117467e+01	5.604522597594332467e+01	5.604522597637740944e+01	5.605606528348952367e+01	5.605704204607897623e+01	5.605704201805141906e+01	5.605779220425049658e+01	5.605779970844391613e+01	5.605572922552779147e+01	5.605497283948812282e+01	5.605496881435743006e+01	5.605533029889046759e+01	5.605417845524533504e+01	5.608659381280898515e+01	5.608360025041946528e+01	5.608352548676204208e+01	5.608327288180410619e+01	5.608350775170418245e+01	5.608350826657923704e+01	5.608354536746892904e+01	5.608382291128321384e+01	5.608685914487018209e+01	5.608667299892098868e+01	5.608721998881838999e+01	5.608787765738554754e+01	5.608921577439809170e+01	5.608807362336490598e+01	5.608814459963350885e+01	5.608819676106955399e+01	5.608824750954128291e+01	5.608768064073596804e+01	5.608735604522169638e+01	5.608724369199291004e+01	5.608710065931342825e+01	5.608384956115757802e+01	5.608456286297516868e+01	5.608336026224174020e+01
8.466095143049949812e+00	5.606647182710043609e+01	5.575145049924836371e+01	5.570988221091000980e+01	5.481268752885620898e+01	5.577307142606318990e+01	5.581816530722563385e+01	5.599324576102948470e+01	5.603936630711755384e+01	5.603214819914066425e+01	5.603609584394806120e+01	5.603609584467977811e+01	5.603872283012619704e+01	5.604505503008042666e+01	5.604403816579643660e+01	5.604403816625371348e+01	5.605519186427706302e+01	5.605640371507718100e+01	5.605640375283856969e+01	5.605715454247477680e+01	5.605717814293542034e+01	5.605505420145799178e+01	5.605421912434216125e+01	5.605409352422305602e+01	5.605454265000680181e+01	5.605342647640607368e+01	5.608731876587761178e+01	5.608429601816359167e+01	5.608421404411000566e+01	5.608399021835418097e+01	5.608419142559004911e+01	5.608419198207899115e+01	5.608420614673229920e+01	5.608451327078192605e+01	5.608753992007422084e+01	5.608738602467625611e+01	5.608786666845276869e+01	5.608812225396403051e+01	5.608973087033428584e+01	5.608862379049862312e+01	5.608868787196031747e+01	5.608871411365596060e+01	5.608877210265315938e+01	5.608815133139599851e+01	5.608778527949555581e+01	5.608767657575744181e+01	5.608754645728465249e+01	5.608419395373444871e+01	5.608478914680615901e+01	5.608344092988615159e+01
8.587039359379234682e+00	5.606214527324450358e+01	5.572444464609328918e+01	5.570888607057947439e+01	5.479028321202521568e+01	5.576390366808636401e+01	5.580203119984328453e+01	5.598852013624948398e+01	5.603495662533175903e+01	5.602811463737933195e+01	5.603276931611251399e+01	5.603276931687557294e+01	5.603487580029509729e+01	5.604143448291189600e+01	5.604041195162886879e+01	5.604041195210717063e+01	5.605185175589718938e+01	5.605330972526557076e+01	5.605330983130320277e+01	5.605406390975227282e+01	5.605410439913102749e+01	5.605193253008523158e+01	5.605102432030306403e+01	5.605075572847238874e+01	5.605129391471272982e+01	5.605021693086137446e+01	5.608554989459699414e+01	5.608250112482210170e+01	5.608241137861662651e+01	5.608222018536755371e+01	5.608237636489767652e+01	5.608237696008222173e+01	5.608236422894637485e+01	5.608270115882339013e+01	5.608569864480035250e+01	5.608558745902816156e+01	5.608599811297430904e+01	5.608585800211790229e+01	5.608772945774064311e+01	5.608666938811934699e+01	5.608672615990899857e+01	5.608672538232109162e+01	5.608678646559160796e+01	5.608611642151526411e+01	5.608570970149732204e+01	5.608560432694567055e+01	5.608548772950864958e+01	5.608200374780680875e+01	5.608248034327274922e+01	5.608098777327639084e+01
8.707983575708519552e+00	5.605538914834381359e+01	5.569697895749713723e+01	5.570564759057108972e+01	5.476722354002616555e+01	5.575229398007142834e+01	5.578414777800228563e+01	5.598123499044456253e+01	5.602783596543441291e+01	5.602134117159607030e+01	5.602711551663992395e+01	5.602711551742967089e+01	5.602865728021355096e+01	5.603546385917083938e+01	5.603444263530978020e+01	5.603444263580674800e+01	5.604612452722306415e+01	5.604783271036907166e+01	5.604783288529175422e+01	5.604859338027073790e+01	5.604865243905749139e+01	5.604643841324699594e+01	5.604546249908447209e+01	5.604502970817755880e+01	5.604565656333532075e+01	5.604462257144511739e+01	5.608133583337451000e+01	5.607826430332364254e+01	5.607816629557427035e+01	5.607801096456238099e+01	5.607811125505985927e+01	5.607811188557631965e+01	5.607806788997951486e+01	5.607843465146531514e+01	5.608138245301693559e+01	5.608132576715567552e+01	5.608166475930910622e+01	5.608114378662481414e+01	5.608326540258224924e+01	5.608226397090319182e+01	5.608231329293661815e+01	5.608228476161242781e+01	5.608234441042564100e+01	5.608162966600018962e+01	5.608118423004309960e+01	5.608108180648387275e+01	5.608097859985544176e+01	5.607733571749018608e+01	5.607769557730142651e+01	5.607606295883407910e+01
8.828927792037806199e+00	5.604634510593054131e+01	5.566989467616395615e+01	5.570022695039799743e+01	5.474373521870489157e+01	5.573832589121067116e+01	5.576490535267474513e+01	5.597151125159933827e+01	5.601810416479026600e+01	5.601191235526671619e+01	5.601926392000263633e+01	5.601926392081383455e+01	5.602018052875335741e+01	5.602726040802147622e+01	5.602624901469273766e+01	5.602624901520586320e+01	5.603811331215340630e+01	5.604006856859712826e+01	5.604006881174800014e+01	5.604083930343797704e+01	5.604091940333342592e+01	5.603866947293686707e+01	5.603763112116383382e+01	5.603701436784275813e+01	5.603772773531316886e+01	5.603674101050035716e+01	5.607474929554924614e+01	5.607165845502227342e+01	5.607155189763297187e+01	5.607143493215363605e+01	5.607146949655957258e+01	5.607147015857115235e+01	5.607139018460797075e+01	5.607178656935752059e+01	5.607466356069007674e+01	5.607467489411277484e+01	5.607494283965479553e+01	5.607406499622599227e+01	5.607641832254284964e+01	5.607548678269359499e+01	5.607552871720321264e+01	5.607547214386522683e+01	5.607552572660855361e+01	5.607477109692064943e+01	5.607429019023378913e+01	5.607419025864899709e+01	5.607409951655741764e+01	5.607027466239082258e+01	5.607052223479363562e+01	5.606875713550063267e+01
8.949872008367091070e+00	5.603519408539571600e+01	5.564419372226225136e+01	5.569269716474662602e+01	5.472006283486249600e+01	5.572214119677499866e+01	5.574477571441067880e+01	5.595951489071463669e+01	5.600590432244558770e+01	5.599995797459062885e+01	5.600937316763265272e+01	5.600937316845935499e+01	5.600958476309958201e+01	5.601696760137372877e+01	5.601597613671169995e+01	5.601597613723819080e+01	5.602794806450291532e+01	5.603014061604589813e+01	5.603014092579284267e+01	5.603092548524892180e+01	5.603102971221905193e+01	5.602875088768880119e+01	5.602765532391602932e+01	5.602683772585896094e+01	5.602763383978337686e+01	5.602669922035926930e+01	5.606589231670427154e+01	5.606278585664082215e+01	5.606267077797981102e+01	5.606259390123619823e+01	5.606255440366096821e+01	5.606255509280666161e+01	5.606243428393393202e+01	5.606285979763977423e+01	5.606564437255773470e+01	5.606573941376795034e+01	5.606593953916667772e+01	5.606473891590452752e+01	5.606729887982631766e+01	5.606644821018506519e+01	5.606648292702529091e+01	5.606639854853866467e+01	5.606644167247478805e+01	5.606565265621365768e+01	5.606514090615198853e+01	5.606504291613985913e+01	5.606496299579861642e+01	5.606093936037586900e+01	5.606108184653470516e+01	5.605919533836878799e+01
9.070816224696375940e+00	5.602216376149043953e+01	5.562104560913034845e+01	5.568314704869504794e+01	5.469646736833554712e+01	5.570394132572997847e+01	5.572431974641550312e+01	5.594545886868331763e+01	5.599142518008477509e+01	5.598565616213790008e+01	5.599763409083198695e+01	5.599763409166737915e+01	5.599703985852921306e+01	5.600475965536252687e+01	5.600379965117841152e+01	5.600379965171509156e+01	5.601579049699225266e+01	5.601820530353023742e+01	5.601820567720908173e+01	5.601900893102000367e+01	5.601914070929336731e+01	5.601684105496983079e+01	5.601569381598503838e+01	5.601466287010103429e+01	5.601553657990582735e+01	5.601465938906707009e+01	5.605490263513092941e+01	5.605178445147760158e+01	5.605166128377321400e+01	5.605162542585883045e+01	5.605150541756099614e+01	5.605150612887081252e+01	5.605133988668448808e+01	5.605179368406061968e+01	5.605446358806369744e+01	5.605466062953445316e+01	5.605479908038100945e+01	5.605332092134779032e+01	5.605605487221074412e+01	5.605529603439114794e+01	5.605532371656203594e+01	5.605521237187621608e+01	5.605524124649858919e+01	5.605442454877929492e+01	5.605388797769553122e+01	5.605379130001642096e+01	5.605372007073513885e+01	5.604948910834077225e+01	5.604953659235700769e+01	5.604754360698268556e+01
9.191760441025660811e+00	5.600753703143200823e+01	5.560177887524145035e+01	5.567168470944909586e+01	5.467322387081813417e+01	5.568398836798100149e+01	5.570419363549392244e+01	5.592960523969483688e+01	5.597490398054763006e+01	5.596923660998639605e+01	5.598427389487560646e+01	5.598427389571188684e+01	5.598275370576872234e+01	5.599084858446201451e+01	5.598993262673491955e+01	5.598993262727812237e+01	5.600184138750293528e+01	5.600445995388047038e+01	5.600446038748954436e+01	5.600528760397268258e+01	5.600545029694553989e+01	5.600313922484696150e+01	5.600194680060197783e+01	5.600069575412992862e+01	5.600164075885071924e+01	5.600082650136651807e+01	5.604196146652734001e+01	5.603883551262774887e+01	5.603870514817827342e+01	5.603871045680370599e+01	5.603850563785481143e+01	5.603850636563615950e+01	5.603829100628919946e+01	5.603877182308854543e+01	5.604130364398388053e+01	5.604162396653161693e+01	5.604171008076485094e+01	5.604001168266236022e+01	5.604287834957601433e+01	5.604222265779522161e+01	5.604224342692015171e+01	5.604210663405456216e+01	5.604211840681504952e+01	5.604128246415683634e+01	5.604072839714651622e+01	5.604063236529533043e+01	5.604056756467466016e+01	5.603613094530164318e+01	5.603609653590937256e+01	5.603401639388621902e+01
9.312704657354945681e+00	5.599166150725003632e+01	5.558784745698940810e+01	5.565844157835354622e+01	5.465061817277308620e+01	5.566260719233851972e+01	5.568515165475016460e+01	5.591226778955171284e+01	5.595663046158195186e+01	5.595098470024824877e+01	5.596956212847203460e+01	5.596956212930029295e+01	5.596698271038449235e+01	5.597549424387441519e+01	5.597463531534984327e+01	5.597463531589536245e+01	5.598635036027055634e+01	5.598915252546512988e+01	5.598915301325918392e+01	5.599001020829847874e+01	5.599020658950292528e+01	5.598789512357875964e+01	5.598666587957907836e+01	5.598519481093671146e+01	5.598620384347110246e+01	5.598545765287800435e+01	5.602730257860503116e+01	5.602417263680184334e+01	5.602403646009140914e+01	5.602408231600252719e+01	5.602379066414872710e+01	5.602379140185870909e+01	5.602352510553963327e+01	5.602403120030044903e+01	5.602639951495868331e+01	5.602686768871407708e+01	5.602691423340358767e+01	5.602506543733579036e+01	5.602801382053288393e+01	5.602747332798310964e+01	5.602748720256991533e+01	5.602732723923217861e+01	5.602732025634132640e+01	5.602647568555212132e+01	5.602591255319761387e+01	5.602581653094404146e+01	5.602575620182931004e+01	5.602112759136892350e+01	5.602102762949821368e+01	5.601888474719435607e+01
9.433648873684230551e+00	5.597495968893753115e+01	5.558076215293954903e+01	5.564357698710617228e+01	5.462894251105250021e+01	5.564018880792679767e+01	5.566804276464689849e+01	5.589381535686590041e+01	5.593695237342688387e+01	5.593124696800197171e+01	5.595381901407825609e+01	5.595381901488843823e+01	5.595004502943495339e+01	5.595901696515867485e+01	5.595822753310324771e+01	5.595822753364624447e+01	5.596962748073318750e+01	5.597259283084703441e+01	5.597259336494378346e+01	5.597348742930204679e+01	5.597371906295516197e+01	5.597142003872187388e+01	5.597016532523371524e+01	5.596848188054089235e+01	5.596954680105841362e+01	5.596887266194836741e+01	5.601122226526258174e+01	5.600809171826055177e+01	5.600795162618815937e+01	5.600803664764466561e+01	5.600765843698403046e+01	5.600765917710015174e+01	5.600734322786129127e+01	5.600787234121871450e+01	5.601004856866789083e+01	5.601069265507112505e+01	5.601071604275472282e+01	5.600879922854423398e+01	5.601176743933060465e+01	5.601135522245388643e+01	5.601136211372931228e+01	5.601118210573208245e+01	5.601115606323658369e+01	5.601031597816864860e+01	5.600975305424912420e+01	5.600965651738016504e+01	5.600959946382192811e+01	5.600480608439272601e+01	5.600466046344380544e+01	5.600248518595758895e+01
9.554593090013515422e+00	5.595793933170939738e+01	5.558198152911645451e+01	5.562728326116344135e+01	5.460849002646711625e+01	5.561719439718496005e+01	5.565379775914632177e+01	5.587467595373864526e+01	5.591628274536643062e+01	5.591043808722022135e+01	5.593742634458222796e+01	5.593742634536311442e+01	5.593233513992221617e+01	5.594181143681762336e+01	5.594110237093221372e+01	5.594110237146721687e+01	5.595205544397039432e+01	5.595516420042655881e+01	5.595516477045851644e+01	5.595610361840127212e+01	5.595637024027524120e+01	5.595409840090534459e+01	5.595283370040093018e+01	5.595095356718381652e+01	5.595206535735762543e+01	5.595146517826696453e+01	5.599408965979195330e+01	5.599096135816229491e+01	5.599081977804656418e+01	5.599094180413506194e+01	5.599047956403244086e+01	5.599048029792685810e+01	5.599012055445525959e+01	5.599066988221738939e+01	5.599262094014701319e+01	5.599347259148022715e+01	5.599349309959128362e+01	5.599160281391672100e+01	5.599451688151502537e+01	5.599424710160115382e+01	5.599424684510127292e+01	5.599405086591904990e+01	5.599400683649413679e+01	5.599318700965866213e+01	5.599263415452440995e+01	5.599253677110244354e+01	5.599248296547809645e+01	5.598756699442856899e+01	5.598739961760013983e+01	5.598522908773411189e+01
9.675537306342800292e+00	5.594120301787166483e+01	5.559276756434319822e+01	5.560979125839013193e+01	5.458954816567960222e+01	5.559415903539213843e+01	5.564340368698470485e+01	5.585534175454134953e+01	5.589510885757593428e+01	5.588904939963876473e+01	5.592084032780822156e+01	5.592084032854751996e+01	5.591433782156209986e+01	5.592435998515124851e+01	5.592373941172452589e+01	5.592373941224538214e+01	5.593410105463598825e+01	5.593733447327750952e+01	5.593733506606131556e+01	5.593832779542883316e+01	5.593862679550206707e+01	5.593639874494382980e+01	5.593514470325606425e+01	5.593309197822396328e+01	5.593424066018749841e+01	5.593371330489708981e+01	5.597635677648091246e+01	5.597323306661164821e+01	5.597309297417962881e+01	5.597324902035975214e+01	5.597270749886736496e+01	5.597270821668825391e+01	5.597231669012530375e+01	5.597288285513049289e+01	5.597456975462579010e+01	5.597566420592428926e+01	5.597570621122588364e+01	5.597394869541633966e+01	5.597672139457149143e+01	5.597660903624292672e+01	5.597660145342295124e+01	5.597639463542546423e+01	5.597633497920349299e+01	5.597555385438644038e+01	5.597502133885632958e+01	5.597492303451974038e+01	5.597487390875792812e+01	5.596989386506664488e+01	5.596973322622084623e+01	5.596761218437668362e+01
9.796481522672085163e+00	5.592545532895537264e+01	5.561402817327687842e+01	5.559137620495175014e+01	5.457239113435153399e+01	5.557169377358908235e+01	5.563786319242883138e+01	5.583637462330557355e+01	5.587400228053450491e+01	5.586765863535389798e+01	5.590460466400507755e+01	5.590460466468953626e+01	5.589663975932013074e+01	5.590724350290268774e+01	5.590671567935167730e+01	5.590671567985157253e+01	5.591632487795995132e+01	5.591966528111144896e+01	5.591966588030826557e+01	5.592072292068255024e+01	5.592104898514184441e+01	5.591888295724095315e+01	5.591766616222830777e+01	5.591547374477044485e+01	5.591664826979128833e+01	5.591618865883256007e+01	5.595856757821251648e+01	5.595545048941897903e+01	5.595531542143326220e+01	5.595550160223688607e+01	5.595488779178261041e+01	5.595488848235778789e+01	5.595448483722991284e+01	5.595506384336859895e+01	5.595644038765681927e+01	5.595781631917984100e+01	5.595790852755476408e+01	5.595640136300484357e+01	5.595893119634308022e+01	5.595899141722333781e+01	5.595897640004524476e+01	5.595876505250316058e+01	5.595869323928517503e+01	5.595797181341739446e+01	5.595747027101406701e+01	5.595737127201174133e+01	5.595732983431375374e+01	5.595236211711777230e+01	5.595224194066801715e+01	5.595022334873257108e+01
9.917425739001370033e+00	5.591150527893795186e+01	5.564618445712240202e+01	5.557236357656778836e+01	5.455727168088969137e+01	5.555048440099750451e+01	5.563813860128428246e+01	5.581841092146652272e+01	5.585362839099393995e+01	5.584693967385224056e+01	5.588936123400708311e+01	5.588936123462278260e+01	5.587993718846832536e+01	5.589114845474416171e+01	5.589071272085652708e+01	5.589071272132800772e+01	5.589938791583529820e+01	5.590281849454100183e+01	5.590281908033035307e+01	5.590395229277593359e+01	5.590429720307716366e+01	5.590221259991633218e+01	5.590106598077342426e+01	5.589877602223566555e+01	5.589996418262875011e+01	5.589956256029334725e+01	5.594136506687421218e+01	5.593825658846363780e+01	5.593813063958697285e+01	5.593834205614943755e+01	5.593766531317339030e+01	5.593766596396856983e+01	5.593727871441497967e+01	5.593786587742506100e+01	5.593887765791485833e+01	5.594057687879578111e+01	5.594075248614784357e+01	5.593962434989730070e+01	5.594179493969135564e+01	5.594204200776464120e+01	5.594201961953164215e+01	5.594181133993232180e+01	5.594173171935165101e+01	5.594109330060073404e+01	5.594063380733379631e+01	5.594053466052321966e+01	5.594050539702416813e+01	5.593564604434132548e+01	5.593560586034421789e+01	5.593375123329413867e+01
1.003836995533065490e+01	5.590026071296179566e+01	5.568910339180020230e+01	5.555313461640086814e+01	5.454441262697735482e+01	5.553128484360281192e+01	5.564508413920102470e+01	5.580216315347995959e+01	5.583475268315732620e+01	5.582766997132794984e+01	5.587585534211183358e+01	5.587585534264447773e+01	5.586503772757944830e+01	5.587686812326833063e+01	5.587651798548230175e+01	5.587651798591735997e+01	5.588405367351973041e+01	5.588755819009747228e+01	5.588755873894383797e+01	5.588878141891792239e+01	5.588913397683365503e+01	5.588715062339735340e+01	5.588611333547225257e+01	5.588377764177865004e+01	5.588496606164163438e+01	5.588460750328093241e+01	5.592549479976997873e+01	5.592239713657621536e+01	5.592228492704698795e+01	5.592251552510725787e+01	5.592178777582712712e+01	5.592178837300695449e+01	5.592145552572986134e+01	5.592204539480620440e+01	5.592262930501328100e+01	5.592469617513749824e+01	5.592499284758984146e+01	5.592438305338301774e+01	5.592606334047329852e+01	5.592650918158745554e+01	5.592647976776921581e+01	5.592628352138557091e+01	5.592620107448898636e+01	5.592567089190976048e+01	5.592526511969011693e+01	5.592516669291615017e+01	5.592515524075391653e+01	5.592052176506872030e+01	5.592060723475769635e+01	5.591898652659202895e+01
1.015931417165993977e+01	5.589271073144535507e+01	5.574211926573952525e+01	5.553413087542121218e+01	5.453399867951157631e+01	5.551490292881648969e+01	5.565937411084655650e+01	5.578841515316882038e+01	5.581824026549713835e+01	5.581073195276119492e+01	5.586493231414022631e+01	5.586493231457566822e+01	5.585285372083462363e+01	5.586529550864732840e+01	5.586501794601532822e+01	5.586501794640562224e+01	5.587118314078576731e+01	5.587474565652129854e+01	5.587474614115340188e+01	5.587607286618467839e+01	5.587641892909304175e+01	5.587455599539517692e+01	5.587367264200931771e+01	5.587135279611809580e+01	5.587252705777760298e+01	5.587219128046261574e+01	5.591180239706429234e+01	5.590871808921377095e+01	5.590862468760504100e+01	5.590886710648637603e+01	5.590810308568632081e+01	5.590810361433496922e+01	5.590787251352672627e+01	5.590845881726686883e+01	5.590854333416653077e+01	5.591102380742088940e+01	5.591148332865488868e+01	5.591154053126265921e+01	5.591258631372709687e+01	5.591323874246414505e+01	5.591320304447315692e+01	5.591302917369054626e+01	5.591294926641273122e+01	5.591255386653522663e+01	5.591221421431595218e+01	5.591211768140532001e+01	5.591213029117037081e+01	5.590786315674552753e+01	5.590812591029170164e+01	5.590681673267462770e+01
1.028025838798922464e+01	5.588989213650432220e+01	5.580413623412041346e+01	5.551585690682247076e+01	5.452616913168814250e+01	5.550217638683025001e+01	5.568143875859859548e+01	5.577800738176733830e+01	5.580504436031249327e+01	5.579710367563310314e+01	5.585752212479151524e+01	5.585752212511646064e+01	5.584438349049629124e+01	5.585740448531726088e+01	5.585717961337021364e+01	5.585717961370739459e+01	5.586171936983724606e+01	5.586532412041469087e+01	5.586532451015813194e+01	5.586677076971400169e+01	5.586709342285752200e+01	5.586536799228807837e+01	5.586468703684488446e+01	5.586245390071089645e+01	5.586359886371144512e+01	5.586326040417482375e+01	5.590122172813074997e+01	5.589815355755170145e+01	5.589808434139057169e+01	5.589832979468231855e+01	5.589754722055216973e+01	5.589754766511106965e+01	5.589747382353185401e+01	5.589804948666467510e+01	5.589755599244464435e+01	5.590049614200854222e+01	5.590116355422336625e+01	5.590204281937548814e+01	5.590230024094912409e+01	5.590316100866596116e+01	5.590312027062352485e+01	5.590298038332205977e+01	5.590290852570957725e+01	5.590267486194796476e+01	5.590241444792621905e+01	5.590232126040927341e+01	5.590236409609254764e+01	5.589862709420734177e+01	5.589912381210429260e+01	5.589820969124461669e+01
1.040120260431851129e+01	5.589283716336583296e+01	5.587377797849893568e+01	5.549887995252009887e+01	5.452101206402935674e+01	5.549393777218002555e+01	5.571142075394466531e+01	5.577180957438217490e+01	5.579617960918545805e+01	5.578783380658099844e+01	5.585460881234273955e+01	5.585460881254567056e+01	5.584067659181881993e+01	5.585421561243116884e+01	5.585401687948098726e+01	5.585401687975720364e+01	5.585665800403456416e+01	5.586028953575414135e+01	5.586028979735608146e+01	5.586187135213712196e+01	5.586215128859952017e+01	5.586057661408602826e+01	5.586014787853731178e+01	5.585808008285717818e+01	5.585918044328465726e+01	5.585880927440934585e+01	5.589474994866633040e+01	5.589170062099823610e+01	5.589166105948941521e+01	5.589189930858108823e+01	5.589111886245738248e+01	5.589111920742623596e+01	5.589126396886368298e+01	5.589182124871245350e+01	5.589066665673431089e+01	5.589411055545586038e+01	5.589503263466232852e+01	5.589689011480911063e+01	5.589620165693741427e+01	5.589726452563209591e+01	5.589722057927456689e+01	5.589712726030314371e+01	5.589706886237062378e+01	5.589702298665206115e+01	5.589685539118350732e+01	5.589676723519568924e+01	5.589684558499727274e+01	5.589382413136016936e+01	5.589461462046619999e+01	5.589418197875827587e+01
1.052214682064779616e+01	5.590250324887369970e+01	5.594954279219538051e+01	5.548382517538365732e+01	5.451856057439099601e+01	5.549096873558594467e+01	5.574916224436941548e+01	5.577067950641168181e+01	5.579267699217223964e+01	5.578399687557374165e+01	5.585718243986390519e+01	5.585718243993611765e+01	5.584278029293692924e+01	5.585674415137153659e+01	5.585653924396665104e+01	5.585653924417518112e+01	5.585700094857403286e+01	5.586064459570309282e+01	5.586064469475081751e+01	5.586237664673512171e+01	5.586259284669746705e+01	5.586117643736897520e+01	5.586104769720477492e+01	5.585922877875545112e+01	5.586026988748791666e+01	5.585983254178567847e+01	5.589340601513119111e+01	5.589037768415010277e+01	5.589037303524240485e+01	5.589059252871714278e+01	5.588983749640623699e+01	5.588983772732008504e+01	5.589026471761399506e+01	5.589079549855036788e+01	5.588889635494962249e+01	5.589288326442580512e+01	5.589410624233416058e+01	5.589709103145304425e+01	5.589530427664968926e+01	5.589655341181754267e+01	5.589650871948763466e+01	5.589647501924443418e+01	5.589643513076189407e+01	5.589660045434502678e+01	5.589653914095557496e+01	5.589645787463202709e+01	5.589657536610084065e+01	5.589447171936854630e+01	5.589561584138849781e+01	5.589574950175337165e+01
1.064309103697708103e+01	5.591969067882391897e+01	5.602993281192205899e+01	5.547136482407688618e+01	5.451879140144932734e+01	5.549394675869329774e+01	5.579422542489999159e+01	5.577540922789494715e+01	5.579551985632001987e+01	5.578662753699190802e+01	5.586617406262662655e+01	5.586617406256343799e+01	5.585166779804511350e+01	5.586593100645135479e+01	5.586568358014540792e+01	5.586568358028134895e+01	5.586369301659484421e+01	5.586733573061415825e+01	5.586733563355522847e+01	5.586923125306933002e+01	5.586936202928477258e+01	5.586810383414409387e+01	5.586831672441937968e+01	5.586683077611301229e+01	5.586779967726554474e+01	5.586726090756059904e+01	5.589817142600063704e+01	5.589516519695796148e+01	5.589520012863538767e+01	5.589538837234021429e+01	5.589468383044636113e+01	5.589468393507966937e+01	5.589545444642352123e+01	5.589595070402503296e+01	5.589322870400219756e+01	5.589778970170448957e+01	5.589935629373897541e+01	5.590359970449205207e+01	5.590057854890856248e+01	5.590198759431676478e+01	5.590194522768781837e+01	5.590198391552151946e+01	5.590196694541665323e+01	5.590236215664655361e+01	5.590241956963510717e+01	5.590234713598398741e+01	5.590250506399342356e+01	5.590152979581519332e+01	5.590308333079633485e+01	5.590386064260042076e+01
1.076403525330636590e+01	5.594496086588114991e+01	5.611354365728923455e+01	5.546219982028193840e+01	5.452162608024271151e+01	5.550339057590364433e+01	5.584594137046004647e+01	5.578666365653754866e+01	5.580556528621632850e+01	5.579663764238321733e+01	5.588237878504158829e+01	5.588237878484326870e+01	5.586815427545109713e+01	5.588256249929713704e+01	5.588223471190116953e+01	5.588223471196212699e+01	5.587754601973981750e+01	5.588117745534258063e+01	5.588117713195640590e+01	5.588324657744776403e+01	5.588327097161702284e+01	5.588216203048256148e+01	5.588274774817975299e+01	5.588167382134579242e+01	5.588256039152859955e+01	5.588188530374689833e+01	5.590991613164590746e+01	5.590693171697841279e+01	5.590700988955809692e+01	5.590715407405037496e+01	5.590652558557625440e+01	5.590652555523703171e+01	5.590769327737655203e+01	5.590814768142781332e+01	5.590453614973900898e+01	5.590969058299571515e+01	5.591163659979045519e+01	5.591724004024187167e+01	5.591287717805856516e+01	5.591440938167995967e+01	5.591437291853024760e+01	5.591449554874481009e+01	5.591450497835477051e+01	5.591514187073200048e+01	5.591532830553959599e+01	5.591526661995334990e+01	5.591546350152111700e+01	5.591582333249731107e+01	5.591783319275116781e+01	5.591931735333182019e+01
1.088497946963565077e+01	5.597857177386160288e+01	5.619911524769940314e+01	5.545703281255560313e+01	5.452693451815139980e+01	5.551961294898742239e+01	5.590347583148599853e+01	5.580492015492695401e+01	5.582346113262310183e+01	5.581472672796918744e+01	5.590637757705709987e+01	5.590637757672946151e+01	5.589281323857028383e+01	5.590719086582394937e+01	5.590674648884152020e+01	5.590674648882809095e+01	5.589916050593483021e+01	5.590277415316545273e+01	5.590277357914567347e+01	5.590502273130873334e+01	5.590492211948063073e+01	5.590394406997221211e+01	5.590491960298406582e+01	5.590432557149350856e+01	5.590512356200041921e+01	5.590428000806171838e+01	5.592931829243391917e+01	5.592635397822550658e+01	5.592647765345659394e+01	5.592656549747538719e+01	5.592603741427887343e+01	5.592603724496868267e+01	5.592764305589744822e+01	5.592804963027868581e+01	5.592350005031770621e+01	5.592925246794025895e+01	5.593160352221171649e+01	5.593862707719772231e+01	5.593285570090018410e+01	5.593446534659675962e+01	5.593443868230672678e+01	5.593465459550509422e+01	5.593469272157245342e+01	5.593557433816317825e+01	5.593589678094183171e+01	5.593584760101260400e+01	5.593607905613746567e+01	5.593796231694525289e+01	5.594046187858965880e+01	5.594269553124442496e+01
1.100592368596493564e+01	5.602044584460261234e+01	5.628555216004759387e+01	5.545653291697606591e+01	5.453454064886769004e+01	5.554268987531129653e+01	5.596589897811789172e+01	5.583042010406421696e+01	5.584957418771174531e+01	5.584130267180570684e+01	5.593847272547912297e+01	5.593847272503355583e+01	5.592591033583833138e+01	5.594007143929479753e+01	5.593947912384921750e+01	5.593947912376516030e+01	5.592885989155361415e+01	5.593245397046143808e+01	5.593245312962578453e+01	5.593488279823928622e+01	5.593464244114528583e+01	5.593376814749757386e+01	5.593513383645957759e+01	5.593507081397979164e+01	5.593577856393670800e+01	5.593473943615881439e+01	5.595679190595330965e+01	5.595384491281286898e+01	5.595401467256292705e+01	5.595403536145602175e+01	5.595362898199294222e+01	5.595362867516799099e+01	5.595569640612222173e+01	5.595605112255198321e+01	5.595053845955807503e+01	5.595687679078921661e+01	5.595964575563316146e+01	5.596810005004392963e+01	5.596090224686520287e+01	5.596253738715735437e+01	5.596252447986987022e+01	5.596283992274491936e+01	5.596290767958694090e+01	5.596402723267036095e+01	5.596448842648192112e+01	5.596445322163037162e+01	5.596471223291894148e+01	5.596827433537138319e+01	5.597127985747331280e+01	5.597428032833833100e+01
1.112686790229422051e+01	5.607017966627662275e+01	5.637192363372416537e+01	5.546129417866093547e+01	5.454422964887815795e+01	5.557245285952492964e+01	5.603224838852590750e+01	5.586314285630132304e+01	5.588394607215924736e+01	5.587643112541184109e+01	5.597865175837198848e+01	5.597865175782474267e+01	5.596737078170675517e+01	5.598113162891719696e+01	5.598036780322857453e+01	5.598036780308059690e+01	5.596665216269981613e+01	5.597023001849753143e+01	5.597022890414302054e+01	5.597283461377814717e+01	5.597244483844668395e+01	5.597164014662183718e+01	5.597337918060806317e+01	5.597387764902109808e+01	5.597449828385421711e+01	5.597324329092089812e+01	5.599243829284430518e+01	5.598950549743333482e+01	5.598972014497691418e+01	5.598966518708666484e+01	5.598939711919322093e+01	5.598939668191110997e+01	5.599193072223190626e+01	5.599223189776306242e+01	5.598575749151863334e+01	5.599265308234858907e+01	5.599583889621693089e+01	5.600568241862680452e+01	5.599709211658244357e+01	5.599869825646579358e+01	5.599870284703241907e+01	5.599912040231030375e+01	5.599921730757617411e+01	5.600055821647849541e+01	5.600115619120578714e+01	5.600113603562241593e+01	5.600141356267172199e+01	5.600676539405003496e+01	5.601027438258089575e+01	5.601403173493653043e+01
1.124781211862350538e+01	5.612709244015724863e+01	5.645745187324322956e+01	5.547179194540788671e+01	5.455575610927732555e+01	5.560850599698802910e+01	5.610157896279568490e+01	5.590280817427537841e+01	5.592628829734356799e+01	5.591982719224404974e+01	5.602658897769264001e+01	5.602658897706357521e+01	5.601678921164184999e+01	5.602997988958678377e+01	5.602903083820222463e+01	5.602903083799944994e+01	5.601222899732743343e+01	5.601579886198753400e+01	5.601579747709378410e+01	5.601856989801475351e+01	5.601802666450852541e+01	5.601725297962090622e+01	5.601933296405454143e+01	5.602040140943637425e+01	5.602094246392753263e+01	5.601945905502473977e+01	5.603603371419116286e+01	5.603311258139369500e+01	5.603336925795530732e+01	5.603323308443934536e+01	5.603311414978233529e+01	5.603311359416301229e+01	5.603609883329089314e+01	5.603634724184237825e+01	5.602893855041119764e+01	5.603634822052789133e+01	5.603993633463344537e+01	5.605107909026848034e+01	5.604117867805189235e+01	5.604270277042849813e+01	5.604272812910873824e+01	5.604324658432798145e+01	5.604337082719013097e+01	5.604490794345237958e+01	5.604563613437153435e+01	5.604563164444763146e+01	5.604591748418630459e+01	5.605311914247501903e+01	5.605711105701836061e+01	5.606158946556337241e+01
1.136875633495279025e+01	5.619030040205404930e+01	5.654149484741253673e+01	5.548834319018433092e+01	5.456885254962696763e+01	5.565026405473138738e+01	5.617299780455847724e+01	5.594890656938238038e+01	5.597601784882643017e+01	5.597089168334900933e+01	5.608168404203722446e+01	5.608168404134823248e+01	5.607347924783562831e+01	5.608595225814725183e+01	5.608481516141466017e+01	5.608481516116778920e+01	5.606500253375629939e+01	5.606857670409257111e+01	5.606857506038236494e+01	5.607150097861995874e+01	5.607080575074699880e+01	5.607002291782205106e+01	5.607239911856978409e+01	5.607402530247889416e+01	5.607449786103521916e+01	5.607278118190383509e+01	5.608705645658894667e+01	5.608414596877360481e+01	5.608444046132441230e+01	5.608422066304374454e+01	5.608425554035272143e+01	5.608425488246628987e+01	5.608765891073569065e+01	5.608785759492308642e+01	5.607956489025046665e+01	5.608743461332219482e+01	5.609139894426646578e+01	5.610371158842661998e+01	5.609262302360305341e+01	5.609401705124700754e+01	5.609406579554407557e+01	5.609468046382735196e+01	5.609482911866908239e+01	5.609653088635596418e+01	5.609737880322720827e+01	5.609739012982272044e+01	5.609767385695646169e+01	5.610673472426916675e+01	5.611117379454911713e+01	5.611631584568699793e+01
1.148970055128207512e+01	5.625880054738370717e+01	5.662352749861267398e+01	5.551107749362473953e+01	5.458323772698368970e+01	5.569700363719234559e+01	5.624568520873068422e+01	5.600075050578056590e+01	5.603232389783153167e+01	5.602878204195154410e+01	5.614312760834578597e+01	5.614312760761919208e+01	5.613654983032945012e+01	5.614818451649257014e+01	5.614686750422281136e+01	5.614686750394328385e+01	5.612417028074507641e+01	5.612776391804749920e+01	5.612776203420133214e+01	5.613082562804256526e+01	5.612998465166371886e+01	5.612915359725674591e+01	5.613177309832732220e+01	5.613392742071215480e+01	5.613434497993296191e+01	5.613239699519692749e+01	5.614474626451097805e+01	5.614184764980748099e+01	5.614217481881705396e+01	5.614187201716324438e+01	5.614205961641184217e+01	5.614205887484545343e+01	5.614583583118374577e+01	5.614598967842658084e+01	5.613688055853106817e+01	5.614514995747954629e+01	5.614945583747141455e+01	5.616278209608405803e+01	5.615065465682128121e+01	5.615187823937154121e+01	5.615195224443018418e+01	5.615265563410051186e+01	5.615282495400944640e+01	5.615465603191212551e+01	5.615561029935456361e+01	5.615563717075445993e+01	5.615590898862087244e+01	5.616679343972985805e+01	5.617163284394884926e+01	5.617736566526737363e+01
1.161064476761136000e+01	5.633154858819582245e+01	5.670312357007318127e+01	5.553992424411933371e+01	5.459862430813797829e+01	5.574791819855902020e+01	5.631890447002586342e+01	5.605753574724450061e+01	5.609424970486059436e+01	5.609250037914776499e+01	5.620997894579937793e+01	5.620997894505659787e+01	5.620499083062364321e+01	5.621569368780274090e+01	5.621421515847717387e+01	5.621421515817639403e+01	5.618879309010880263e+01	5.619242290904500692e+01	5.619242080851490329e+01	5.619560496612363210e+01	5.619462818064658194e+01	5.619371293032266834e+01	5.619651887689131797e+01	5.619915889555049660e+01	5.619953618363231129e+01	5.619736427365763376e+01	5.620818174059298400e+01	5.620529888039330046e+01	5.620565311806690545e+01	5.620527055611981382e+01	5.620560494056348944e+01	5.620560413495857688e+01	5.620969931971168876e+01	5.620981451245840077e+01	5.619996747722037611e+01	5.620857423768856620e+01	5.621318170231489830e+01	5.622735145433639303e+01	5.621434873902718010e+01	5.621537052347001406e+01	5.621547091958176168e+01	5.621625358253575655e+01	5.621643931778396563e+01	5.621836315541464302e+01	5.621940868358502996e+01	5.621945048346837126e+01	5.621970186221186339e+01	5.623233868443110595e+01	5.623752514782368195e+01	5.624376703575602932e+01
1.173158898394064487e+01	5.640752144830725712e+01	5.677993913538620063e+01	5.557461865921671063e+01	5.461472560949743382e+01	5.580216900187698315e+01	5.639200362167412095e+01	5.611840210250548466e+01	5.616077348430142990e+01	5.616098056003643535e+01	5.628124099007418124e+01	5.628124098933474784e+01	5.627775238281141412e+01	5.628745416243664579e+01	5.628584167692800122e+01	5.628584167661674798e+01	5.625787127573717328e+01	5.626155435515389058e+01	5.626155206400206765e+01	5.626483953131076277e+01	5.626373936429249056e+01	5.626270829025274622e+01	5.626564358265775212e+01	5.626871873329017149e+01	5.626907067424800601e+01	5.626668605982752069e+01	5.627635986617752195e+01	5.627349935951992421e+01	5.627387500182624791e+01	5.627341798415133667e+01	5.627388957662830649e+01	5.627388872641979845e+01	5.627824314600594136e+01	5.627832659794051295e+01	5.626782485758337060e+01	5.627670837610512677e+01	5.628157521481070802e+01	5.629641607811925041e+01	5.628270441470636598e+01	5.628350232580443446e+01	5.628362955847599380e+01	5.628448094668340218e+01	5.628467864437240564e+01	5.628665963190987043e+01	5.628778070212827345e+01	5.628783656234516997e+01	5.628806061164849694e+01	5.630235385509777046e+01	5.630783186166411980e+01	5.631449829669558227e+01
1.185253320026992974e+01	5.648576078754597063e+01	5.685369823754246710e+01	5.561472536355423557e+01	5.463126124334025491e+01	5.585892698371497289e+01	5.646441192783923668e+01	5.618248557838831658e+01	5.623087649040991920e+01	5.623316131307899468e+01	5.635592283058133489e+01	5.635592282986235091e+01	5.635380819601885349e+01	5.636245904910441595e+01	5.636074804754514389e+01	5.636074804723316589e+01	5.633040833834795080e+01	5.633416119477734441e+01	5.633415873983429378e+01	5.633753298405730447e+01	5.633632322663601144e+01	5.633514959029302105e+01	5.633815969981458238e+01	5.634161550650482297e+01	5.634195643385515950e+01	5.633937271926357937e+01	5.634826534139270393e+01	5.634543628050428765e+01	5.634582792676805241e+01	5.634530322820293691e+01	5.634590005571968874e+01	5.634589917920123270e+01	5.635045344772395737e+01	5.635051230778080367e+01	5.633943861555681565e+01	5.634854255323713090e+01	5.635362677230410355e+01	5.636897297157263154e+01	5.635471248042818360e+01	5.635527310673936796e+01	5.635542702857856767e+01	5.635633623540846315e+01	5.635654149833860060e+01	5.635854650839370095e+01	5.635972763700291921e+01	5.635979652713578503e+01	5.635998811458289737e+01	5.637582747486744239e+01	5.638154260173945431e+01	5.638855099664800719e+01
1.197347741659921638e+01	5.656539876180318061e+01	5.692418066865575810e+01	5.565967484176841396e+01	5.464796162495476750e+01	5.591740353164346544e+01	5.653563339864299309e+01	5.624895773904930962e+01	5.630359271412152822e+01	5.630803924898415147e+01	5.643308523802863874e+01	5.643308523734457793e+01	5.643219945113493452e+01	5.643976325735090427e+01	5.643799573685882365e+01	5.643799573655466872e+01	5.640545745286213730e+01	5.640929541924850099e+01	5.640929282672655631e+01	5.641273859220382292e+01	5.641143347101886718e+01	5.641009544613432780e+01	5.641313029813071722e+01	5.641691169969463004e+01	5.641725484411464464e+01	5.641448685630746240e+01	5.642292319622443841e+01	5.642013674617336250e+01	5.642053947179935847e+01	5.641995479822097792e+01	5.642066360416716719e+01	5.642066271790362464e+01	5.642536004715746856e+01	5.642540131267040238e+01	5.641383417184736970e+01	5.642310790983821533e+01	5.642836949561813498e+01	5.644406771638988118e+01	5.642940635290435836e+01	5.642972379872693267e+01	5.642990376696868537e+01	5.643086009250673385e+01	5.643106879686257571e+01	5.643306811145715329e+01	5.643429464211748581e+01	5.643437544367156278e+01	5.643453111020530599e+01	5.645180067303288496e+01	5.645770188533140299e+01	5.646497486688677014e+01
1.209442163292850125e+01	5.664566935126502045e+01	5.699121173314812694e+01	5.570880624544493287e+01	5.466457138399827898e+01	5.597687053446539096e+01	5.660523902287842191e+01	5.631705141679966431e+01	5.637803974349105829e+01	5.638470144592245958e+01	5.651186934095147762e+01	5.651186934031422027e+01	5.651206051157272015e+01	5.651850924042748403e+01	5.651673243366731469e+01	5.651673243337828723e+01	5.648215059020819240e+01	5.648608747000263719e+01	5.648608476457422967e+01	5.648958835877792950e+01	5.648820184668186073e+01	5.648668223743018757e+01	5.648969728131019963e+01	5.649375098790435601e+01	5.649410820827271351e+01	5.649117119868957104e+01	5.649943339954498356e+01	5.649670227971602543e+01	5.649711175052321721e+01	5.649647529189591211e+01	5.649728243147612261e+01	5.649728155001711372e+01	5.650206979815146013e+01	5.650210004447266954e+01	5.649011129863741587e+01	5.649951049630885791e+01	5.650491253608352338e+01	5.652082510333274712e+01	5.650589537073577873e+01	5.650596985712503084e+01	5.650617482049108276e+01	5.650716815224659939e+01	5.650737663740054728e+01	5.650934436087059964e+01	5.651060280118214507e+01	5.651069436062483931e+01	5.651081210028171142e+01	5.652939698302568416e+01	5.653543796429751467e+01	5.654290530735286779e+01
1.221536584925778612e+01	5.672591012118651577e+01	5.705465375979063936e+01	5.576141010958008337e+01	5.468085178348803055e+01	5.603667143401985840e+01	5.667285892753191945e+01	5.638607414260012263e+01	5.645343346140833063e+01	5.646234066106845262e+01	5.659151112143183582e+01	5.659151112085088187e+01	5.659263001550757366e+01	5.659793865303512916e+01	5.659620369655760186e+01	5.659620369628976988e+01	5.655971295147059408e+01	5.656376088125803392e+01	5.656375808553352158e+01	5.656730746077527527e+01	5.656585282027243267e+01	5.656413865597016155e+01	5.656709531225444465e+01	5.657137129194439495e+01	5.657175299246154765e+01	5.656866218415036940e+01	5.657698963720805097e+01	5.657432758632963044e+01	5.657474009470280407e+01	5.657406017780861163e+01	5.657495228025116774e+01	5.657495141607045497e+01	5.657978429881676163e+01	5.657980951220685029e+01	5.656746313765550127e+01	5.657694966944435322e+01	5.658245896732036329e+01	5.659846497922934105e+01	5.658338270243451262e+01	5.658321911296702922e+01	5.658344768179612316e+01	5.658446871409994117e+01	5.658467396113519499e+01	5.658658805792687474e+01	5.658786621227712743e+01	5.658796737219393691e+01	5.658804634171436021e+01	5.660783726093285395e+01	5.661397697680155261e+01	5.662157646716674009e+01
1.233631006558707099e+01	5.680555702557429498e+01	5.711439911292229255e+01	5.581676606365215321e+01	5.469658228395469024e+01	5.609622552366554515e+01	5.673817528574554814e+01	5.645541178987276254e+01	5.652909050813475744e+01	5.654025749517722943e+01	5.667134525326911643e+01	5.667134525275188395e+01	5.667325145080556581e+01	5.667739379771442287e+01	5.667575437584631004e+01	5.667575437560461893e+01	5.663746645471532304e+01	5.664163590166283058e+01	5.664163303597372590e+01	5.664521773555520667e+01	5.664370726362364650e+01	5.664178939329464413e+01	5.664465506771599479e+01	5.664910734739327580e+01	5.664952251869610933e+01	5.664629292980208675e+01	5.665488595688730555e+01	5.665230723897632004e+01	5.665271968511031986e+01	5.665200451462744269e+01	5.665296893685901125e+01	5.665296810044353748e+01	5.665780571519282915e+01	5.665783120782365501e+01	5.664518305941793841e+01	5.665472458904275754e+01	5.666031192276124528e+01	5.667630700540277644e+01	5.666117151249353157e+01	5.666077799818045690e+01	5.666102849960689980e+01	5.666206882816200618e+01	5.666226863742316056e+01	5.666411072529135851e+01	5.666539768729809623e+01	5.666550729825554811e+01	5.666554751148848368e+01	5.668644356269170004e+01	5.669264628715658461e+01	5.670032382363066858e+01
1.245725428191635586e+01	5.688413566612280192e+01	5.717036447054034909e+01	5.587417276022380719e+01	5.471156140359182274e+01	5.615502769831535090e+01	5.680091646311056053e+01	5.652452532639615868e+01	5.660442252845611222e+01	5.661785379928240758e+01	5.675080160879518587e+01	5.675080160834735921e+01	5.675336684608122084e+01	5.675631236756527898e+01	5.675482334268436801e+01	5.675482334247278260e+01	5.671482594991896065e+01	5.671912578303603425e+01	5.671912286542922033e+01	5.672273389298779733e+01	5.672117882476396744e+01	5.671905157538800779e+01	5.672179939508534829e+01	5.672638637345409762e+01	5.672684270418927355e+01	5.672348915401029501e+01	5.673251514041039911e+01	5.673003412413983426e+01	5.673044396379384580e+01	5.672970143348751293e+01	5.673072654812722959e+01	5.673072574815265767e+01	5.673553455883894259e+01	5.673556494511807813e+01	5.672266320767356973e+01	5.673223259556956322e+01	5.673787272811917859e+01	5.675376797032839704e+01	5.673866312650053345e+01	5.673804983087211440e+01	5.673832035542357488e+01	5.673937248431404612e+01	5.673956564919216561e+01	5.674132064852456381e+01	5.674260671270845080e+01	5.674272363042659606e+01	5.674272567802270117e+01	5.676463569578339019e+01	5.677087070728178730e+01	5.677857991612246025e+01
1.257819849824564074e+01	5.696125129097185891e+01	5.722248617643376178e+01	5.593296923163098455e+01	5.472560702352556206e+01	5.621264554561763305e+01	5.686085256433983659e+01	5.659294359960967569e+01	5.667892581131385299e+01	5.669462105247758643e+01	5.682939713525139069e+01	5.682939713487715494e+01	5.683250640866478420e+01	5.683421826144733302e+01	5.683293432971181147e+01	5.683293432953345814e+01	5.679129123778648136e+01	5.679572883406127204e+01	5.679572588042366021e+01	5.679935553671192849e+01	5.679776606122120342e+01	5.679542697614185442e+01	5.679803536000867581e+01	5.680271980399369625e+01	5.680322382407626236e+01	5.679976102375626112e+01	5.680936210510255080e+01	5.680699292777175913e+01	5.680739810407378343e+01	5.680663566034802869e+01	5.680771102358712454e+01	5.680771026713334493e+01	5.681246268111220843e+01	5.681250189885640367e+01	5.679938801776665969e+01	5.680896268707330421e+01	5.681463420274243248e+01	5.683035467545454367e+01	5.681535036435966646e+01	5.681452830621265093e+01	5.681481675376164731e+01	5.681587404707089917e+01	5.681606050547343756e+01	5.681771621285706431e+01	5.681899275405490357e+01	5.681911582776279346e+01	5.681908064710081163e+01	5.684192349917130116e+01	5.684816460736345078e+01	5.685586617706928081e+01
1.269914271457492561e+01	5.703657830806265849e+01	5.727071647743909466e+01	5.599254829779446396e+01	5.473855627597670548e+01	5.626871526523851230e+01	5.691779220813344153e+01	5.666025485166977660e+01	5.675216935170531229e+01	5.677012679768189685e+01	5.690672514421540740e+01	5.690672514391773973e+01	5.691027619116191261e+01	5.691071052260883789e+01	5.690968494814825362e+01	5.690968494800553401e+01	5.686643721661536688e+01	5.687101858659573139e+01	5.687101561084715229e+01	5.687465732812199803e+01	5.687304266934745556e+01	5.687049231184001741e+01	5.687294444995183795e+01	5.687769330410841206e+01	5.687825053684319698e+01	5.687469317893559406e+01	5.688499482200307256e+01	5.688275113360074187e+01	5.688315000613933137e+01	5.688237455023880074e+01	5.688349098864668463e+01	5.688349028142253871e+01	5.688816393779600844e+01	5.688821530291595963e+01	5.687492518411286113e+01	5.688448651550980628e+01	5.689017151315881193e+01	5.690565462987439105e+01	5.689080842484679579e+01	5.688978857343145989e+01	5.689009270557688325e+01	5.689114930882946197e+01	5.689133024050651244e+01	5.689287686905696972e+01	5.689413622432005724e+01	5.689426428301926819e+01	5.689419298823177940e+01	5.691789710791462653e+01	5.692412212143305084e+01	5.693178299958991317e+01
1.282008693090421048e+01	5.710985006927899121e+01	5.731502055680557106e+01	5.605236340619876501e+01	5.475026513647296866e+01	5.632293749076929856e+01	5.697158007899733434e+01	5.672609906254465528e+01	5.682378364484992517e+01	5.684400157709996648e+01	5.698244353962802222e+01	5.698244353940889795e+01	5.698634531483722299e+01	5.698545187803728140e+01	5.698473535472322027e+01	5.698473535461795336e+01	5.693990376391771235e+01	5.694463370070926800e+01	5.694463071501955653e+01	5.694827890765346012e+01	5.694664742904250687e+01	5.694388921986192997e+01	5.694617250994932078e+01	5.695095660664466664e+01	5.695157172078078389e+01	5.694793450602939799e+01	5.695905443246869737e+01	5.695694920653995297e+01	5.695734048686358619e+01	5.695655830717535650e+01	5.695770795057515556e+01	5.695770729713327540e+01	5.696228418367797275e+01	5.696235047117489358e+01	5.694891574636965714e+01	5.695844854065691010e+01	5.696413219803517336e+01	5.697932605878938261e+01	5.696468494514846270e+01	5.696347752786127927e+01	5.696379503121398358e+01	5.696484578119667930e+01	5.696502361346539089e+01	5.696645332692709474e+01	5.696768870062042822e+01	5.696782054436535958e+01	5.696771431356044246e+01	5.699221672386019577e+01	5.699840692433603806e+01	5.700599946608442536e+01
1.294103114723349535e+01	5.718084975086444643e+01	5.735537425287266444e+01	5.611193052373298684e+01	5.476060782263051863e+01	5.637507363927999648e+01	5.702209467564829026e+01	5.679016222154402271e+01	5.689345159654941853e+01	5.691592804310149489e+01	5.705626315374460944e+01	5.705626315360520806e+01	5.706043390316478536e+01	5.705815793407504088e+01	5.705779761071840284e+01	5.705779761065193156e+01	5.701138634908889458e+01	5.701626861678880687e+01	5.701626563179132745e+01	5.701991557296266677e+01	5.701827487281963158e+01	5.701531492704015847e+01	5.701742039815630392e+01	5.702221412220424668e+01	5.702289108514107596e+01	5.701918865489798804e+01	5.703124556452993943e+01	5.702929096095792261e+01	5.702967365975078451e+01	5.702889039051719067e+01	5.703006666335412689e+01	5.703006606728563099e+01	5.703453158453578453e+01	5.703461513084508283e+01	5.702106428887401535e+01	5.703055632380698370e+01	5.703622634792712631e+01	5.705108813464568129e+01	5.703669022456626436e+01	5.703530430853277267e+01	5.703563286969657753e+01	5.703667320545446984e+01	5.703685149560461554e+01	5.703815795682696432e+01	5.703936335662407942e+01	5.703949775949247680e+01	5.703935776786009626e+01	5.706460280948707720e+01	5.707074246261905870e+01	5.707824358705281753e+01
1.306197536356278022e+01	5.724940228135738352e+01	5.739176240820296471e+01	5.617082660711719910e+01	5.476947608352757868e+01	5.642494281566010272e+01	5.706924573138311274e+01	5.685217255180698714e+01	5.696090191756398724e+01	5.698563298580794623e+01	5.712793711111719119e+01	5.712793711105803141e+01	5.713230259112037146e+01	5.712858775149491208e+01	5.712862644538186885e+01	5.712862644535511691e+01	5.708062789549703808e+01	5.708566547691642512e+01	5.708566250190271774e+01	5.708931022981496994e+01	5.708766720710374898e+01	5.708451414122683332e+01	5.708643588340387964e+01	5.709121682064527192e+01	5.709195906009540522e+01	5.708820583188643383e+01	5.710132734247672914e+01	5.709953461130680097e+01	5.709990799874994138e+01	5.709912860502902987e+01	5.710032617368187147e+01	5.710032563778627690e+01	5.710466772401545654e+01	5.710477054570980471e+01	5.709112975088272890e+01	5.710057145294184977e+01	5.710621744798973509e+01	5.712071189953212524e+01	5.710658812168919951e+01	5.710503149943597379e+01	5.710536888837543046e+01	5.710639477124597363e+01	5.710657795186772034e+01	5.710775590609502217e+01	5.710892610653164070e+01	5.710906183623083621e+01	5.710888922098137499e+01	5.713482716054723909e+01	5.714090307186555151e+01	5.714829346636709317e+01
1.318291957989206509e+01	5.731536729754014914e+01	5.742417781602644311e+01	5.622868591768722268e+01	5.477677844662869688e+01	5.647241845902956925e+01	5.711297095999704965e+01	5.691189804182339884e+01	5.702590457949915503e+01	5.705288210639469071e+01	5.719725191785953200e+01	5.719725191788062801e+01	5.720174417942358502e+01	5.719653621744789262e+01	5.719701183732637872e+01	5.719701183733995009e+01	5.714741206786692373e+01	5.715260748866059970e+01	5.715260453175008593e+01	5.715624678421401939e+01	5.715460766658573277e+01	5.715127235805191930e+01	5.715300696973871197e+01	5.715775555353700099e+01	5.715856613762606742e+01	5.715477606401709920e+01	5.716910526157699479e+01	5.716748468307999786e+01	5.716784826004148101e+01	5.716707705007831208e+01	5.716829171141694133e+01	5.716829123784592781e+01	5.717249964910946858e+01	5.717262357084817381e+01	5.715891703778854094e+01	5.716830127725345534e+01	5.717391408285795507e+01	5.718801206257664660e+01	5.717418781375600645e+01	5.717246719591705784e+01	5.717281135060407138e+01	5.717381919681549363e+01	5.717401219747156205e+01	5.717505711338360896e+01	5.717618763552020766e+01	5.717632349122494162e+01	5.717611933682390202e+01	5.720270499237335571e+01	5.720870610261314937e+01	5.721596950912224600e+01
1.330386379622134996e+01	5.737863285664623447e+01	5.745262075330509077e+01	5.628519514328272066e+01	5.478243947421349702e+01	5.651742305153192802e+01	5.715323199646147856e+01	5.696914454161868946e+01	5.708826757646151151e+01	5.711747677871177586e+01	5.726402071173548336e+01	5.726402071183645148e+01	5.726857765368966824e+01	5.726182832907399245e+01	5.726277352577287871e+01	5.726277352582713576e+01	5.721155793792630107e+01	5.721691367857143717e+01	5.721691074685512746e+01	5.722054491993008440e+01	5.721891525613877150e+01	5.721541055071825355e+01	5.721695661208870831e+01	5.722165577220951604e+01	5.722253761825546547e+01	5.721872390290922539e+01	5.723442395385733050e+01	5.723298481409107552e+01	5.723333828798927669e+01	5.723257895301870946e+01	5.723380744320213154e+01	5.723380703357735655e+01	5.723787283623293121e+01	5.723801961747596323e+01	5.722426949102826654e+01	5.723359148426882115e+01	5.723916255033624623e+01	5.725283971532235938e+01	5.723933643998081067e+01	5.723745791739446531e+01	5.723780701995539744e+01	5.723879364551258675e+01	5.723900143349171543e+01	5.723990922632028600e+01	5.724099631765325569e+01	5.724113118289002244e+01	5.724089652048472487e+01	5.726808799110416714e+01	5.727400500163724217e+01	5.728112761437603240e+01
1.342480801255063483e+01	5.743911049287190451e+01	5.747709910825689406e+01	5.634008801496600682e+01	5.478639906849782903e+01	5.655991914351940153e+01	5.719000962578761005e+01	5.702375390550955103e+01	5.714783428952242872e+01	5.717925190548336900e+01	5.732807879536117213e+01	5.732807879554130892e+01	5.733264442220013279e+01	5.732431523221517011e+01	5.732575728209877752e+01	5.732575728219384814e+01	5.727291585054307177e+01	5.727843485302243209e+01	5.727843195268093979e+01	5.728205607731732840e+01	5.728044070259172571e+01	5.727678107789271422e+01	5.727813865703721063e+01	5.728277346926333990e+01	5.728372959007553078e+01	5.727990439974060166e+01	5.729716085259740765e+01	5.729591145404046415e+01	5.729625471043808460e+01	5.729551038920160977e+01	5.729675009303883826e+01	5.729674974854501102e+01	5.730066503474392192e+01	5.730083648169738098e+01	5.728706226698420778e+01	5.729631954015163586e+01	5.730184040020803593e+01	5.731507598037136120e+01	5.730191261347552256e+01	5.729988230702938523e+01	5.730023484093399588e+01	5.730119741551939683e+01	5.730142452000983866e+01	5.730219137795540973e+01	5.730323197648927902e+01	5.730336487874637186e+01	5.730310069860182409e+01	5.733085822407196730e+01	5.733668324423956619e+01	5.734365323764234290e+01
1.354575222887992147e+01	5.749673065638233993e+01	5.749762912318600883e+01	5.639313987985283916e+01	5.478861185400478462e+01	5.659989656533861790e+01	5.722329862504695797e+01	5.707560186780261802e+01	5.720448093205082074e+01	5.723807413244882980e+01	5.738928126542764119e+01	5.738928126568600874e+01	5.739380633835688172e+01	5.738387167637861097e+01	5.738583257615349709e+01	5.738583257628935996e+01	5.733136424819920052e+01	5.733705052258681434e+01	5.733704765898071543e+01	5.734066038904185802e+01	5.733906337217292304e+01	5.733526457533725562e+01	5.733643477479543549e+01	5.734099210508603051e+01	5.734202589844502285e+01	5.733820010669403189e+01	5.735722078742608687e+01	5.735616849284078000e+01	5.735650155355153146e+01	5.735577491630167657e+01	5.735702346624756132e+01	5.735702318770344021e+01	5.736078098163327610e+01	5.736097902986211494e+01	5.734719670748955878e+01	5.735638905712154667e+01	5.736185093993441342e+01	5.737462663428667042e+01	5.736182082351306377e+01	5.735964560793042466e+01	5.736000038759797803e+01	5.736093639257448018e+01	5.736118648185781410e+01	5.736180880783719971e+01	5.736280047813526295e+01	5.736293064329721147e+01	5.736263792070209888e+01	5.739092284065470295e+01	5.739664905373970782e+01	5.740345623944047304e+01
1.366669644520920635e+01	5.755143925368165725e+01	5.751423678393646099e+01	5.644416251632756598e+01	5.478904665699751320e+01	5.663735824855186962e+01	5.725310273532797822e+01	5.712459538122396907e+01	5.725811367308508437e+01	5.729383988123130678e+01	5.744750233897759273e+01	5.744750233931310390e+01	5.745194495200161100e+01	5.744039449460458968e+01	5.744289121481099158e+01	5.744289121498745487e+01	5.738680719635158312e+01	5.739266653068420254e+01	5.739266370841098563e+01	5.739626431345344315e+01	5.739468888716638872e+01	5.739076756968810145e+01	5.739175212124327885e+01	5.739622025483996737e+01	5.739733583532944294e+01	5.739351882491811807e+01	5.741453152339438049e+01	5.741368283155588159e+01	5.741400579325148357e+01	5.741329913931158302e+01	5.741455390743431053e+01	5.741455369534648412e+01	5.741814799303413963e+01	5.741837474817668863e+01	5.740459576872451208e+01	5.741372516026993367e+01	5.741911874983839681e+01	5.743141775073973321e+01	5.741898678121342670e+01	5.741667496224576439e+01	5.741703113046817464e+01	5.741793831623330391e+01	5.741821388419341332e+01	5.741868835121181291e+01	5.741962918740951949e+01	5.741975607696355155e+01	5.741943580998026420e+01	5.744820956410385548e+01	5.745383091484774951e+01	5.746046650280541002e+01
1.378764066153849122e+01	5.760319461355363302e+01	5.752695988624874701e+01	5.649299935291892183e+01	5.478768609460935579e+01	5.667230813454419547e+01	5.727943035114280690e+01	5.717066910897354859e+01	5.730866508725898711e+01	5.734647277269809251e+01	5.750263592548151337e+01	5.750263592589296735e+01	5.750696148732793489e+01	5.749380177844061279e+01	5.749684660307430306e+01	5.749684660329104702e+01	5.743917237077013738e+01	5.744521313684678887e+01	5.744521035975812850e+01	5.744879871556430118e+01	5.744724718053575430e+01	5.744322055180943210e+01	5.744402146722779889e+01	5.744838971203733280e+01	5.744959227167331761e+01	5.744579181065383011e+01	5.746904016290761064e+01	5.746840081844688797e+01	5.746871377191429531e+01	5.746802913610497399e+01	5.746928663974298246e+01	5.746928649434853753e+01	5.747271237666790000e+01	5.747297010567596942e+01	5.745920047335916081e+01	5.746827084637028804e+01	5.747358617727906704e+01	5.748539234585553714e+01	5.747335372339175308e+01	5.747091556964071657e+01	5.747127256316988309e+01	5.747214890298022993e+01	5.747245109539749564e+01	5.747277479974414405e+01	5.747366329920487260e+01	5.747378662199982813e+01	5.747343987557023581e+01	5.750266300497816729e+01	5.750817391694349112e+01	5.751463033888133225e+01
1.390858487786777609e+01	5.765196507781172386e+01	5.753585080990940526e+01	5.653952116885782431e+01	5.478452628037499750e+01	5.670474318899879052e+01	5.730229143501292555e+01	5.721378082114640762e+01	5.735608968655140671e+01	5.739592009779863702e+01	5.755459706713702417e+01	5.755459706762311356e+01	5.755877719274948845e+01	5.754403252065668539e+01	5.754763340367458113e+01	5.754763340393114390e+01	5.748840929767663965e+01	5.749464331466427325e+01	5.749464058584669601e+01	5.749821715440129566e+01	5.749669074219749376e+01	5.749257625628204948e+01	5.749319554214870465e+01	5.749745379921656507e+01	5.749874996180846409e+01	5.749497215884551338e+01	5.752071019419301479e+01	5.752028533756219986e+01	5.752058827501156912e+01	5.751992754007309827e+01	5.752118280009204909e+01	5.752118272139416177e+01	5.752443649203125631e+01	5.752472756466110582e+01	5.751096719587984296e+01	5.751998417980380651e+01	5.752521064631025638e+01	5.753650788343033184e+01	5.752487957612354563e+01	5.752232764693606271e+01	5.752268513495024393e+01	5.752352877518748642e+01	5.752385735819199652e+01	5.752402804415574877e+01	5.752486296358075180e+01	5.752498266043150466e+01	5.752461060838156470e+01	5.755424177891743653e+01	5.755963691310652308e+01	5.756590766455285291e+01
1.402952909419706096e+01	5.769772697499389835e+01	5.754098005299658070e+01	5.658362230099331924e+01	5.477957664786909930e+01	5.673464930794432348e+01	5.732169599100905089e+01	5.725390573201037370e+01	5.740035855995621006e+01	5.744214819877074518e+01	5.760332392798592593e+01	5.760332392854530070e+01	5.760733382580833961e+01	5.759104654766498754e+01	5.759520744715662488e+01	5.759520744745238119e+01	5.753448765560727196e+01	5.754093101699591273e+01	5.754092833874111079e+01	5.754449412796675034e+01	5.754299282221639800e+01	5.753880790189245431e+01	5.753924735078247465e+01	5.754338565390379046e+01	5.754478375961380721e+01	5.754103310016510164e+01	5.756951886919936356e+01	5.756931323138714873e+01	5.756960595511340983e+01	5.756897096763164967e+01	5.757021687382800224e+01	5.757021686162345020e+01	5.757329617829427804e+01	5.757362296721195349e+01	5.755986545758364770e+01	5.756883602978072645e+01	5.757396249029868329e+01	5.758473436878136908e+01	5.757353474540126825e+01	5.757088399929618561e+01	5.757124180250024637e+01	5.757205101217527954e+01	5.757240446286631652e+01	5.757242078673312591e+01	5.757320099831849802e+01	5.757331720455967883e+01	5.757292116050581399e+01	5.760291630420466902e+01	5.760819037071750870e+01	5.761426984105704463e+01
1.415047331052634583e+01	5.774046314316061768e+01	5.754244056603300095e+01	5.662521734886534830e+01	5.477285988980518994e+01	5.676199973007823019e+01	5.733765424171774328e+01	5.729103025631067680e+01	5.744145353694933931e+01	5.748513700273066718e+01	5.764877986329896231e+01	5.764877986393020848e+01	5.765259402793817145e+01	5.763482449572956057e+01	5.763954569926628579e+01	5.763954569960046825e+01	5.757739545819109850e+01	5.758406915529021575e+01	5.758406652910802848e+01	5.758762302356191043e+01	5.758614537602182537e+01	5.758190716861543734e+01	5.758216824748186724e+01	5.758617628636353913e+01	5.758768651760792778e+01	5.758396598330168104e+01	5.761545460196815327e+01	5.761547273867329011e+01	5.761575478641879045e+01	5.761514747131143821e+01	5.761637421687017735e+01	5.761637427076313145e+01	5.761927825085768973e+01	5.761964300697550101e+01	5.760587586851255537e+01	5.761480799942768272e+01	5.761982296405555104e+01	5.763005269290110988e+01	5.761930022194793111e+01	5.761656792467117327e+01	5.761692592473702490e+01	5.761769904890744698e+01	5.761807473424784831e+01	5.761793653225925027e+01	5.761866089959263348e+01	5.761877389557322005e+01	5.761835532559533846e+01	5.764866704918314610e+01	5.765381468185746172e+01	5.765969796423388516e+01
1.427141752685563070e+01	5.778016184040183134e+01	5.754035301980268002e+01	5.666423835144225052e+01	5.476441200596260472e+01	5.678675461260183965e+01	5.735017847856584439e+01	5.732514600354242873e+01	5.747936159677849588e+01	5.752487435099883584e+01	5.769095466591953425e+01	5.769095466662113836e+01	5.769454120931254693e+01	5.767536742182295484e+01	5.768064593684734120e+01	5.768064593721906874e+01	5.761713698600009081e+01	5.762406710107774188e+01	5.762406452781019794e+01	5.762761358687063762e+01	5.762615660869960976e+01	5.762188176350542790e+01	5.762196562846222037e+01	5.762583227845170342e+01	5.762746653274134445e+01	5.762377780398998794e+01	5.765851423010619925e+01	5.765876077442633374e+01	5.765903137308622917e+01	5.765845383702136218e+01	5.765964847721465247e+01	5.765964859661124819e+01	5.766237788542161979e+01	5.766278261006979733e+01	5.764898795190286762e+01	5.765789028038617658e+01	5.766278216934294676e+01	5.767245293278261897e+01	5.766216571830761950e+01	5.765937119265353061e+01	5.765972924303986247e+01	5.766046466511212998e+01	5.766085906900017477e+01	5.766056759236579410e+01	5.766123488323399471e+01	5.766134504432683627e+01	5.766090555760401770e+01	5.769148296436078738e+01	5.769649866473810818e+01	5.770218136261689779e+01
1.439236174318491557e+01	5.781681592972691419e+01	5.753487215542725153e+01	5.670063240109180214e+01	5.475428244942390421e+01	5.680886101554929724e+01	5.735928638123910872e+01	5.735624485503313963e+01	5.751407028962062640e+01	5.756135094961843635e+01	5.772986369647561133e+01	5.772986369724591071e+01	5.773317845428518780e+01	5.771269553902528315e+01	5.771852565526950229e+01	5.771852565567775173e+01	5.765373047553901387e+01	5.766094770449824836e+01	5.766094518455495432e+01	5.766448891357660500e+01	5.766304813698314291e+01	5.765875259660168695e+01	5.765866026134162325e+01	5.766237314113182322e+01	5.766414458284909017e+01	5.766048831303048416e+01	5.769870022973341861e+01	5.769918013052382832e+01	5.769943818081380726e+01	5.769889279110332581e+01	5.770003896080234540e+01	5.770003914488817998e+01	5.770259593844048140e+01	5.770304227310963086e+01	5.768919780829192234e+01	5.769807937462451264e+01	5.770283682835494687e+01	5.771193247940464488e+01	5.770212771007149399e+01	5.769929198180599172e+01	5.769964983153785454e+01	5.770034594802986305e+01	5.770075490679035823e+01	5.770031298838569001e+01	5.770092183465476410e+01	5.770102959030207046e+01	5.770057090747189932e+01	5.773135991029652558e+01	5.773623806150001059e+01	5.774171612831241873e+01
1.451330595951420044e+01	5.785042253114306021e+01	5.752619443263338894e+01	5.673435965873452602e+01	5.474253435655089106e+01	5.682825321053108780e+01	5.736500543162903654e+01	5.738431571785698537e+01	5.754556473684346685e+01	5.759455664306452150e+01	5.776554405023787808e+01	5.776554405107501111e+01	5.776852613147313775e+01	5.774684576875230135e+01	5.775321986147246633e+01	5.775321986191611501e+01	5.768720578040985458e+01	5.769474409340315191e+01	5.769474162706663378e+01	5.769828223496092079e+01	5.769685200141046266e+01	5.769255080736014918e+01	5.769228347348751385e+01	5.769582854165820862e+01	5.769775081785090265e+01	5.769412695018205994e+01	5.773601818671044583e+01	5.773673690091212762e+01	5.773698098521403921e+01	5.773647041135604496e+01	5.773754821059469577e+01	5.773754845830654858e+01	5.773993647785943040e+01	5.774042562600034501e+01	5.772650582625526283e+01	5.773537586706812874e+01	5.773998808048249032e+01	5.774849409551558921e+01	5.773918747072262647e+01	5.773633286642868967e+01	5.773669010737311424e+01	5.773734531633476763e+01	5.773776422931317143e+01	5.773717635483163946e+01	5.773772526035276798e+01	5.773783106693104372e+01	5.773735496848836135e+01	5.776829906327176190e+01	5.777303400630935215e+01	5.777830365905966659e+01
1.463425017584348531e+01	5.788098288301234362e+01	5.751456722600907057e+01	5.676539173615765321e+01	5.472924484163802816e+01	5.684485385227114307e+01	5.736737794373121346e+01	5.740934323707224962e+01	5.757382650188495887e+01	5.762447842410183085e+01	5.779804849274183454e+01	5.779804849364370511e+01	5.780061844515567060e+01	5.777786836735188558e+01	5.778477789882388294e+01	5.778477789930171582e+01	5.771760236529877375e+01	5.772549670491951446e+01	5.772549429261737686e+01	5.772903395182503061e+01	5.772760790576558065e+01	5.772331502750326848e+01	5.772287455411684221e+01	5.772623574527698764e+01	5.772832190856512824e+01	5.772472999753292555e+01	5.777047487564472306e+01	5.777143849713100821e+01	5.777166689632885976e+01	5.777119410707601332e+01	5.777218014580918748e+01	5.777218045581584249e+01	5.777440487913685985e+01	5.777493756671275094e+01	5.776091478748619323e+01	5.776978257585194143e+01	5.777423962757604414e+01	5.778214418419169363e+01	5.777334935616711675e+01	5.777049909935013261e+01	5.777085514441699843e+01	5.777146784661798051e+01	5.777189184004068068e+01	5.777116411189822998e+01	5.777165150182766951e+01	5.777175582879380045e+01	5.777126408659007240e+01	5.780230546055008034e+01	5.780689161727816128e+01	5.781194934884110381e+01
1.475519439217277018e+01	5.790850263084051619e+01	5.750029982476777235e+01	5.679371041668552778e+01	5.471450533200153643e+01	5.685857703448542821e+01	5.736646627456886449e+01	5.743130852477796111e+01	5.759883439142727468e+01	5.765110032476302138e+01	5.782743933651894253e+01	5.782743933748313481e+01	5.782949975626021910e+01	5.780582345318180870e+01	5.781326002170488465e+01	5.781326002221558014e+01	5.774496795318282238e+01	5.775325096873561392e+01	5.775324861118888720e+01	5.775678933348351762e+01	5.775536103273373101e+01	5.775108923379826109e+01	5.775047869554907720e+01	5.775363759515367690e+01	5.775589881935600545e+01	5.775233832661391631e+01	5.780207716868367385e+01	5.780329249425175675e+01	5.780350319963741867e+01	5.780307141606194676e+01	5.780393900369122662e+01	5.780393937439319529e+01	5.780600673799936118e+01	5.780658321383056375e+01	5.779242867081703849e+01	5.780130337585593736e+01	5.780559653091786743e+01	5.781289157624295427e+01	5.780461961797661985e+01	5.780179745208373987e+01	5.780215154718125348e+01	5.780272015829943655e+01	5.780314419413872429e+01	5.780228419472671675e+01	5.780270849640537278e+01	5.780281182147386687e+01	5.780230611551150588e+01	5.783338693018848886e+01	5.783781895267531326e+01	5.784266163781089176e+01
1.487613860850205505e+01	5.793299238206407864e+01	5.748377644692679667e+01	5.681930669107082110e+01	5.469842191316920577e+01	5.686933427375879546e+01	5.736235798411600229e+01	5.745019180505995138e+01	5.762056704249962991e+01	5.767440514166367649e+01	5.785378423493331468e+01	5.785378423595709307e+01	5.785522162420627268e+01	5.783077834760541691e+01	5.783873461492665768e+01	5.783873461546878048e+01	5.776935794088661424e+01	5.777805583912509491e+01	5.777805353734891725e+01	5.778159707586156912e+01	5.778016060757517636e+01	5.777592136126909850e+01	5.777514563093315303e+01	5.777808119306450152e+01	5.778052539009342325e+01	5.777699594506715641e+01	5.783083179063356738e+01	5.783230633628418360e+01	5.783249704791824541e+01	5.783210965865794151e+01	5.783282912754102512e+01	5.783282955708880735e+01	5.783474765029207987e+01	5.783536772422308303e+01	5.782105228269834640e+01	5.782994282762414429e+01	5.783406480466918254e+01	5.784074702242893551e+01	5.783300591019406767e+01	5.783023575781035674e+01	5.783058702557392650e+01	5.783110999789175821e+01	5.783152893130506556e+01	5.783054550639383962e+01	5.783090525264718451e+01	5.783100806064434352e+01	5.783048988203280061e+01	5.786155359758119943e+01	5.786582652534629290e+01	5.787045158871564610e+01
1.499708282483133992e+01	5.795446867152848114e+01	5.746547134327596495e+01	5.684218009182423259e+01	5.468111564667295710e+01	5.687704354294116627e+01	5.735517098319760265e+01	5.746597666334839261e+01	5.763900690444018693e+01	5.769437776528571504e+01	5.787715448131762486e+01	5.787715448239787719e+01	5.787784111331232140e+01	5.785280622037742404e+01	5.786127661901443986e+01	5.786127661958642676e+01	5.779083547891030292e+01	5.779996312794530411e+01	5.779996088314725000e+01	5.780350867081835986e+01	5.780205918417406252e+01	5.779786264583409405e+01	5.779692894001108527e+01	5.779961725729819477e+01	5.780224771653536209e+01	5.779874935093739907e+01	5.785674577237637806e+01	5.785848775730888605e+01	5.785865586698024288e+01	5.785831631438883704e+01	5.785885547301069920e+01	5.785885595933319081e+01	5.786063373313558600e+01	5.786129684789585070e+01	5.784679164892526160e+01	5.785570655844196608e+01	5.785965176473664684e+01	5.786572340090225453e+01	5.785851749327735405e+01	5.785582314630177336e+01	5.785617065567796402e+01	5.785664650850574020e+01	5.785705510503168369e+01	5.785595809467831430e+01	5.785625204278020561e+01	5.785635482386579298e+01	5.785582536437775047e+01	5.788681802795708364e+01	5.789092744112903688e+01	5.789533304445529183e+01
1.511802704116062657e+01	5.797295522881170626e+01	5.744596579062920938e+01	5.686233831332683764e+01	5.466272281466729765e+01	5.688163971151745812e+01	5.734505892157412177e+01	5.747865529349980562e+01	5.765414495535897998e+01	5.771100965204958300e+01	5.789762529869219776e+01	5.789762529982540684e+01	5.789742038006510683e+01	5.787198601131412801e+01	5.788096722175289699e+01	5.788096722235304270e+01	5.780947200757978521e+01	5.781902746271168070e+01	5.781902527616150422e+01	5.782257841323476555e+01	5.782111252257656275e+01	5.781696755911176666e+01	5.781588589694422353e+01	5.781830003221866576e+01	5.782111421664618689e+01	5.781764758997999110e+01	5.787982738375975345e+01	5.788184569815341263e+01	5.788198826070222225e+01	5.788169990700824741e+01	5.788202462338237098e+01	5.788202516421357302e+01	5.788367267591680587e+01	5.788437800569300862e+01	5.786965498312297740e+01	5.787860222287883971e+01	5.788236696886083621e+01	5.788783652187035500e+01	5.788116602096766172e+01	5.787857085015455283e+01	5.787891370326949669e+01	5.787934106183332261e+01	5.787973398887001508e+01	5.787853393339874231e+01	5.787876119507482997e+01	5.787886444009244968e+01	5.787832447007021131e+01	5.790919594224999400e+01	5.791313810640917126e+01	5.791732331731347472e+01
1.523897125748991144e+01	5.798848466490741060e+01	5.742596625762008244e+01	5.687979712812837363e+01	5.464339503632968587e+01	5.688308353487796154e+01	5.733221715170942900e+01	5.748823389766851477e+01	5.766598535566500061e+01	5.772430376903025007e+01	5.791527733309154513e+01	5.791527733427375324e+01	5.791402726021185288e+01	5.788840331987070442e+01	5.789789456045225080e+01	5.789789456107865817e+01	5.782534806513180570e+01	5.783530670616551816e+01	5.783530457909366618e+01	5.783886388515880128e+01	5.783737993784584575e+01	5.783329421005829118e+01	5.783207774785266508e+01	5.783418763517192929e+01	5.783717628716875225e+01	5.783374291634049058e+01	5.790008734247123101e+01	5.790239151136400864e+01	5.790250521193831190e+01	5.790227119420832480e+01	5.790234611196892445e+01	5.790234670486294988e+01	5.790387511401742415e+01	5.790462167904215107e+01	5.788965402442140373e+01	5.789864084263727761e+01	5.790222355193105130e+01	5.790710637223727275e+01	5.790096675871127729e+01	5.789849343174969931e+01	5.789883085798750528e+01	5.789920850063457181e+01	5.789958030831905234e+01	5.789828815431783227e+01	5.789844833344746178e+01	5.789855252628274229e+01	5.789800226584607401e+01	5.792870738949257969e+01	5.793247939392387735e+01	5.793644431394616845e+01
1.535991547381919631e+01	5.800110056605817022e+01	5.740632215231298829e+01	5.689458057215300357e+01	5.462329919111322596e+01	5.688136712410242524e+01	5.731688955766593807e+01	5.749473742526827635e+01	5.767454938606835668e+01	5.773427931494862975e+01	5.793019876680662605e+01	5.793019876803337098e+01	5.792773653689561542e+01	5.790215192950843459e+01	5.791215511396271154e+01	5.791215511461329157e+01	5.783855426647886588e+01	5.784886277384372022e+01	5.784886070738808428e+01	5.785242685501552273e+01	5.785092508558922475e+01	5.784690517549989153e+01	5.784557039160983294e+01	5.784734281495863684e+01	5.785048954672481614e+01	5.784709204155247164e+01	5.791754016731876931e+01	5.792014031820835385e+01	5.792022144557643060e+01	5.792004452807539394e+01	5.791983391673065995e+01	5.791983455905875644e+01	5.792125618391341391e+01	5.792204296658287177e+01	5.790680558949363643e+01	5.791583837388508016e+01	5.791923980483066003e+01	5.792355868072096570e+01	5.791794011588467583e+01	5.791561031829701278e+01	5.791594176478390210e+01	5.791626867815902102e+01	5.791661378425843765e+01	5.791524061277447544e+01	5.791533394810625168e+01	5.791543955651647479e+01	5.791487854976965366e+01	5.794537827679791064e+01	5.794897817113304939e+01	5.795272401780909632e+01
1.548085969014848118e+01	5.801086009182478875e+01	5.738804017465889018e+01	5.690672144098372343e+01	5.460261707411706311e+01	5.687651597745538368e+01	5.729937639528470328e+01	5.749821318259152036e+01	5.767987840111655373e+01	5.774097576056483661e+01	5.794248774332952223e+01	5.794248774459578044e+01	5.793863166097951733e+01	5.791333572943395325e+01	5.792385553660577102e+01	5.792385553727816472e+01	5.784919242767946912e+01	5.785976291548352890e+01	5.785976091066874005e+01	5.786333465610989890e+01	5.786181725973040813e+01	5.785786883307870454e+01	5.785643554725124460e+01	5.785783421246252800e+01	5.786111576932627543e+01	5.785775806191901438e+01	5.793220564576733977e+01	5.793511248186324281e+01	5.793515692008688944e+01	5.793503935266181060e+01	5.793450808975324406e+01	5.793450877868080795e+01	5.793583721658249175e+01	5.793666326166471237e+01	5.792113328081368451e+01	5.793021744508176596e+01	5.793344093630483371e+01	5.793722676501976565e+01	5.793211345044903737e+01	5.792994761004532478e+01	5.793027281742553214e+01	5.793054825895730886e+01	5.793086095168880689e+01	5.792941774886961781e+01	5.792944525937075184e+01	5.792955272648548970e+01	5.792897973409377244e+01	5.795924222365113110e+01	5.796266915884784510e+01	5.796619831274911405e+01
1.560180390647776605e+01	5.801783711839220103e+01	5.737229034137860850e+01	5.691626209604151398e+01	5.458154470022591198e+01	5.686858916768100869e+01	5.728004307319081079e+01	5.749873329473414429e+01	5.768203592941782176e+01	5.774445614439762409e+01	5.795225498669790198e+01	5.795225498799801755e+01	5.794680680261123484e+01	5.792207090410741444e+01	5.793311478771256162e+01	5.793311478840408313e+01	5.785737685531791641e+01	5.786808165105458812e+01	5.786807970876955665e+01	5.787166222741488752e+01	5.787013338183095357e+01	5.786626137378777912e+01	5.786475259458635634e+01	5.786573832439390230e+01	5.786912568823576919e+01	5.786581323157081158e+01	5.794411049717099615e+01	5.794733527087039704e+01	5.794733852406929486e+01	5.794728191528113825e+01	5.794639659128192477e+01	5.794639732372647245e+01	5.794764763565258647e+01	5.794851211571275940e+01	5.793266940571396617e+01	5.794180932224665526e+01	5.794486106809618775e+01	5.794815371500819623e+01	5.794352319585573241e+01	5.794154021718892977e+01	5.794185926964770772e+01	5.794208283644983482e+01	5.794235730830751407e+01	5.794085479728045840e+01	5.794081842765724133e+01	5.794092816603593832e+01	5.794034109730629467e+01	5.797034279076422081e+01	5.797359716984153266e+01	5.797691321163211597e+01
1.572274812280705092e+01	5.802212599748762756e+01	5.736039637915754952e+01	5.692325559921233946e+01	5.456029116783516031e+01	5.685767937335372579e+01	5.725932952319374181e+01	5.749639629454220113e+01	5.768110927850315761e+01	5.774480989304612422e+01	5.795962659744260748e+01	5.795962659877022816e+01	5.795236919572343481e+01	5.792848833982979073e+01	5.794006649097610762e+01	5.794006649168372292e+01	5.786323584102105855e+01	5.787390365478606213e+01	5.787390177572542882e+01	5.787749509100321887e+01	5.787596094018462622e+01	5.787216974895069654e+01	5.787061135325335925e+01	5.787114245346976560e+01	5.787460286285785571e+01	5.787134276567288538e+01	5.795329042128911112e+01	5.795684489301851983e+01	5.795680216053970213e+01	5.795680737407829497e+01	5.795553750002460447e+01	5.795553827259756474e+01	5.795672723216083710e+01	5.795762945992608905e+01	5.794145726941211905e+01	5.795065627002458797e+01	5.795354562252037312e+01	5.795639504593896874e+01	5.795221744271921693e+01	5.795043446186052449e+01	5.795074780134330439e+01	5.795091950470537512e+01	5.795114992878285420e+01	5.794959847956072707e+01	5.794950124267240454e+01	5.794961363138119026e+01	5.794900954171272645e+01	5.797873621008137235e+01	5.798181985269815897e+01	5.798492762799993017e+01
1.584369233913633579e+01	5.802384603059745416e+01	5.735380114969000687e+01	5.692776721353302349e+01	5.453907699200764370e+01	5.684391379862265126e+01	5.723775947280683596e+01	5.749132816879124164e+01	5.767721104368934704e+01	5.774215558610939780e+01	5.796474704685057588e+01	5.796474704819857493e+01	5.795544179170511967e+01	5.793273624671852673e+01	5.794486151058118395e+01	5.794486151130143980e+01	5.786691342113637404e+01	5.787732793575897006e+01	5.787732612030736590e+01	5.788093357977905384e+01	5.787940216749240818e+01	5.787569583580612687e+01	5.787411609637014465e+01	5.787414895582566743e+01	5.787764873437002677e+01	5.787444979921715316e+01	5.795979281431802121e+01	5.796368917104101115e+01	5.796359549184587934e+01	5.796366257364447705e+01	5.796198185681881654e+01	5.796198266575408553e+01	5.796312907664627545e+01	5.796406844924596413e+01	5.794755409526052148e+01	5.795681456825874278e+01	5.795955435167681458e+01	5.796202200605397081e+01	5.795825916189227200e+01	5.795669133341019830e+01	5.795699973106024316e+01	5.795712007634049456e+01	5.795730073341402289e+01	5.795571036371870122e+01	5.795555647461569038e+01	5.795567185755758288e+01	5.795504703932463997e+01	5.798449479238819038e+01	5.798741111581455954e+01	5.799031687605867802e+01
1.596463655546562066e+01	5.802314682558795766e+01	5.735399770740649927e+01	5.692987628798724131e+01	5.451813182331475360e+01	5.682745640648250429e+01	5.721594856206675672e+01	5.748368312902817223e+01	5.767048089365978569e+01	5.773664408501809930e+01	5.796778239674615918e+01	5.796778239810659272e+01	5.795616627526415243e+01	5.793498302506191067e+01	5.794767076523673666e+01	5.794767076596573219e+01	5.786857150074752809e+01	5.787847362809000629e+01	5.787847187614699607e+01	5.788209857936394087e+01	5.788057969272125547e+01	5.787696205327397792e+01	5.787539104262238965e+01	5.787488103223822833e+01	5.787838885962649726e+01	5.787526150099991185e+01	5.796368049323567817e+01	5.796793119179103826e+01	5.796778167447636321e+01	5.796790981500804207e+01	5.796579745209493240e+01	5.796579829316747379e+01	5.796692338527860500e+01	5.796789925174415004e+01	5.795103488177390716e+01	5.796035849530948525e+01	5.796296530986914064e+01	5.796512573018847547e+01	5.796173026300198927e+01	5.796039058983441095e+01	5.796069507405249510e+01	5.796076514725288575e+01	5.796089060638457369e+01	5.795927107924609345e+01	5.795906607227530571e+01	5.795918475390267588e+01	5.795853494678140549e+01	5.798771119735859969e+01	5.799046541534883659e+01	5.799317708657164161e+01
1.608558077179490553e+01	5.802021452124009215e+01	5.736242095783986628e+01	5.692967856400775872e+01	5.449769148512117312e+01	5.680851153899059369e+01	5.719460985706255940e+01	5.747364438017520882e+01	5.766108803133921157e+01	5.772846240081119618e+01	5.796892375720548074e+01	5.796892375856945279e+01	5.795470652557477820e+01	5.793542042902230804e+01	5.794868832769315503e+01	5.794868832842653461e+01	5.786839251208205326e+01	5.787748753392551038e+01	5.787748584468539548e+01	5.788113887933642587e+01	5.787964373869430545e+01	5.787611849954853938e+01	5.787458740713579886e+01	5.787349013030117817e+01	5.787698015757804626e+01	5.787393619591400551e+01	5.796503675954385670e+01	5.796965425948378936e+01	5.796944440417770039e+01	5.796963193512348056e+01	5.796707386167517484e+01	5.796707473011210254e+01	5.796820265163626118e+01	5.796921410479347259e+01	5.795199750349946299e+01	5.796138557186030482e+01	5.796388005812011812e+01	5.796582238530764641e+01	5.796273663069394644e+01	5.796163584275272740e+01	5.796193759314427041e+01	5.796195915773198948e+01	5.796202450557248653e+01	5.796038551889090229e+01	5.796013633561877043e+01	5.796025856958778633e+01	5.795957930869337815e+01	5.798850370801304166e+01	5.799110304945967442e+01	5.799363067104069103e+01
1.620652498812419040e+01	5.801527902017129179e+01	5.738030575878635631e+01	5.692728893356675002e+01	5.447799429120595960e+01	5.678732884684440307e+01	5.717455488640625560e+01	5.746142535023310671e+01	5.764923484002984821e+01	5.771783867649612887e+01	5.796839096427131466e+01	5.796839096562894866e+01	5.795125263739479493e+01	5.793426710555466030e+01	5.794813488337015173e+01	5.794813488410306235e+01	5.786658287599221495e+01	5.787455326545168788e+01	5.787455163715873141e+01	5.787823996206130062e+01	5.787678068595973002e+01	5.787335143896169853e+01	5.787189183965421790e+01	5.787016476346591531e+01	5.787361890205979620e+01	5.787067125036804782e+01	5.796397201027230039e+01	5.796896837817730841e+01	5.796869447654290042e+01	5.796893889430884172e+01	5.796592893342936037e+01	5.796592982381528714e+01	5.796708825108873953e+01	5.796813385671866570e+01	5.795056926695137633e+01	5.796002323875378437e+01	5.796243027959633309e+01	5.796425935785338623e+01	5.796141417483124769e+01	5.796056065241429422e+01	5.796086088018336824e+01	5.796083649006342142e+01	5.796083759583416395e+01	5.795918904572502584e+01	5.795890407982042092e+01	5.795903004810678993e+01	5.795831715494754377e+01	5.798702255974435360e+01	5.798947651163143746e+01	5.799183285818831735e+01
1.632746920445347527e+01	5.800862218829337280e+01	5.740853361674423638e+01	5.692284467018133398e+01	5.445927664906357535e+01	5.676420938174467778e+01	5.715668783159384958e+01	5.744727215043349844e+01	5.763516233126153310e+01	5.770504872197175672e+01	5.796643641325270124e+01	5.796643641459307617e+01	5.794602565417512352e+01	5.793177261340907336e+01	5.794626164801756119e+01	5.794626164874466667e+01	5.786337762583656286e+01	5.786990150798885679e+01	5.786989993768433038e+01	5.787363378785000378e+01	5.787222258150494270e+01	5.786889272890617519e+01	5.786753583474244778e+01	5.786514031515908130e+01	5.786854919410315290e+01	5.786571146805730592e+01	5.796063185017975883e+01	5.796601825558157373e+01	5.796567783042569744e+01	5.796597583386250108e+01	5.796251671175872389e+01	5.796251761793575241e+01	5.796373850082961354e+01	5.796481598782426659e+01	5.794691492479753236e+01	5.795643691333415859e+01	5.795878576901730383e+01	5.796062241213282107e+01	5.795793580697398539e+01	5.795733552981695169e+01	5.795763537353406036e+01	5.795756850876945521e+01	5.795750230540170378e+01	5.795585459151309493e+01	5.795554368065842255e+01	5.795567346449400503e+01	5.795492366810945128e+01	5.798345725720866994e+01	5.798577784125717471e+01	5.798797919838343518e+01
1.644841342078276014e+01	5.800058707564550531e+01	5.744750491571263495e+01	5.691650915056074922e+01	5.444176801202362981e+01	5.673951263460777739e+01	5.714198999739105034e+01	5.743146816755255202e+01	5.761915794085794573e+01	5.769042458504943482e+01	5.796334891724456639e+01	5.796334891855565985e+01	5.793928320559815148e+01	5.792822204655013252e+01	5.794335486059588902e+01	5.794335486131137003e+01	5.785904655350617531e+01	5.786382072703862889e+01	5.786381921030447728e+01	5.786760898449492174e+01	5.786625705037015877e+01	5.786302965652935626e+01	5.786180557695581683e+01	5.785870929205986357e+01	5.786207171434975294e+01	5.785935779839299187e+01	5.795520634825464867e+01	5.796099251547119025e+01	5.796058474644411973e+01	5.796093227593090091e+01	5.795703651186416039e+01	5.795703742682430715e+01	5.795835786804062906e+01	5.795946380969586897e+01	5.794124587583839059e+01	5.795083909810187350e+01	5.795316349711237791e+01	5.795514365121984213e+01	5.795251917333655456e+01	5.795217565735521248e+01	5.795247612364556034e+01	5.795237135270526352e+01	5.795223611178765566e+01	5.795060044202731575e+01	5.795027480808823128e+01	5.795040835548238078e+01	5.794962001157493603e+01	5.797804471437771667e+01	5.798024681197914987e+01	5.798231383832408881e+01
1.656935763711204501e+01	5.799158781253711226e+01	5.749707569225385839e+01	5.690847604955693839e+01	5.442568531293020584e+01	5.671366418147702859e+01	5.713149146861069738e+01	5.741434133934018291e+01	5.760156586482906960e+01	5.767436551192410121e+01	5.795945737092069550e+01	5.795945737218940508e+01	5.793132626902745841e+01	5.792394137117289432e+01	5.793974094694374344e+01	5.793974094764132587e+01	5.785390203461212622e+01	5.785666764008790608e+01	5.785666617078334184e+01	5.786052085497082942e+01	5.785923709032116591e+01	5.785611467066577518e+01	5.785505170494314342e+01	5.785123152421064674e+01	5.785455259645329562e+01	5.785197618905742445e+01	5.794793988226356163e+01	5.795413358150060645e+01	5.795365967233261983e+01	5.795405194218181322e+01	5.794974265861790741e+01	5.794974357438491097e+01	5.795120680109268818e+01	5.795233631678258490e+01	5.793383005859404022e+01	5.794349903818136482e+01	5.794583726830682480e+01	5.794811007377307988e+01	5.794543497142819888e+01	5.794534913823025590e+01	5.794565110748578718e+01	5.794551427319211712e+01	5.794530985292237091e+01	5.794369850006783196e+01	5.794337065394432074e+01	5.794350774943060145e+01	5.794268160622335984e+01	5.797107800933221711e+01	5.797317975105170262e+01	5.797513834532683319e+01
1.669030185344132988e+01	5.798211972712438467e+01	5.755658067761780217e+01	5.689897396444744260e+01	5.441122708772219596e+01	5.668716339427568585e+01	5.712622748884962931e+01	5.739627386014478105e+01	5.758279957114860537e+01	5.765735120618984411e+01	5.795513388365539242e+01	5.795513388486754280e+01	5.792250724724711830e+01	5.791930348692633146e+01	5.793579234641416065e+01	5.793579234708715830e+01	5.784830821881354268e+01	5.784887687005419110e+01	5.784887544004102011e+01	5.785280067810858640e+01	5.785159028306297557e+01	5.784857454064566440e+01	5.784769852793969136e+01	5.784314385208851661e+01	5.784643217768807233e+01	5.784400632403659870e+01	5.793914105499020906e+01	5.794574768793182074e+01	5.794521116106288616e+01	5.794564268279927433e+01	5.794095440288474208e+01	5.794095531038515645e+01	5.794261163864630504e+01	5.794375813584763080e+01	5.792500199821736118e+01	5.793475243331761959e+01	5.793714747743464955e+01	5.793987252073946337e+01	5.793701571678116125e+01	5.793718563277498390e+01	5.793748993261882418e+01	5.793732835075046950e+01	5.793705640150464831e+01	5.793548286683499526e+01	5.793516650581709371e+01	5.793530674632941668e+01	5.793444668992167834e+01	5.796291553882830527e+01	5.796493876862407291e+01	5.796682087407999973e+01
1.681124606977061475e+01	5.797276879938500826e+01	5.762493450680983642e+01	5.688827135302966553e+01	5.439856756961723505e+01	5.666059036025857409e+01	5.712717921818755684e+01	5.737771321654226853e+01	5.756335556982666901e+01	5.763995655779618943e+01	5.795079590584215623e+01	5.795079590698265548e+01	5.791323940082151012e+01	5.791473477871416975e+01	5.793193375221343189e+01	5.793193375285480329e+01	5.784269061941386525e+01	5.784096919018249139e+01	5.784096778904392977e+01	5.784496372495144101e+01	5.784382687918537869e+01	5.784091839429390092e+01	5.784025214426868189e+01	5.783496872815464940e+01	5.783823311893426933e+01	5.783596972488600585e+01	5.792919236883486178e+01	5.793621463969537899e+01	5.793562157506639210e+01	5.793608617144931827e+01	5.793106567025339615e+01	5.793106655918550985e+01	5.793297418555147260e+01	5.793412914715085549e+01	5.791517255963600519e+01	5.792501083511752569e+01	5.792751056771889040e+01	5.793085475642159565e+01	5.792766480256052830e+01	5.792808522978702257e+01	5.792839275969046753e+01	5.792821541252332196e+01	5.792787953266986989e+01	5.792635858160326734e+01	5.792606850700256871e+01	5.792621128488209337e+01	5.792532498743683789e+01	5.795399030457870992e+01	5.795596111204609002e+01	5.795780541576508682e+01
1.693219028609989962e+01	5.796421902747324850e+01	5.770077796982105411e+01	5.687668159640247012e+01	5.438785109182200017e+01	5.663461071716469775e+01	5.713520242901060442e+01	5.735918291961179705e+01	5.754382706967305694e+01	5.762286614861022827e+01	5.794690672140486498e+01	5.794690672245787511e+01	5.790400729931742774e+01	5.791072149131971969e+01	5.792864810128190811e+01	5.792864810188432756e+01	5.783754453997434553e+01	5.783355751018667945e+01	5.783355612496020370e+01	5.783761513259624110e+01	5.783654591038379067e+01	5.783374378606625754e+01	5.783330660049850280e+01	5.782732080390383800e+01	5.783056693367480250e+01	5.782847624475438408e+01	5.791855946649616271e+01	5.792599706351555966e+01	5.792535630981112860e+01	5.792584711882248172e+01	5.792055437001174312e+01	5.792055522873302920e+01	5.792278062084933055e+01	5.792393342935333322e+01	5.790483800560480887e+01	5.791477039841904428e+01	5.791742780585776984e+01	5.792156222450157799e+01	5.791786550539682565e+01	5.791852722593476699e+01	5.791883910210346897e+01	5.791865680544456296e+01	5.791826264839966854e+01	5.791681019617010406e+01	5.791656226476962388e+01	5.791670675623731057e+01	5.791580615051079661e+01	5.794481885695528689e+01	5.794676814245142538e+01	5.794862063954559517e+01
1.705313450242918449e+01	5.795725543691985848e+01	5.778262914188672994e+01	5.686456786019891041e+01	5.437918716609457448e+01	5.660997656202092543e+01	5.715095275624270954e+01	5.734129105779496882e+01	5.752491569441975372e+01	5.760688595842476900e+01	5.794397355238553615e+01	5.794397355333481414e+01	5.789537729668480637e+01	5.790781465846777110e+01	5.792648108774815796e+01	5.792648108830412923e+01	5.783344043625407949e+01	5.782734922356222995e+01	5.782734783852620808e+01	5.783145225972005221e+01	5.783043795512680418e+01	5.782773942490847929e+01	5.782754670116579376e+01	5.782090998609687915e+01	5.782413734743630584e+01	5.782222737324030959e+01	5.790779957748669204e+01	5.791564875106799093e+01	5.791497212651356818e+01	5.791548159453072486e+01	5.790999079797441595e+01	5.790999161343977164e+01	5.791260922070553363e+01	5.791374700853504720e+01	5.789458776295985842e+01	5.790461943491362717e+01	5.790749275336274593e+01	5.791258960620417895e+01	5.790818919441944956e+01	5.790907810283005119e+01	5.790939578782334962e+01	5.790922130774767140e+01	5.790877664662565394e+01	5.790740948169501223e+01	5.790722057893675867e+01	5.790736573483794558e+01	5.790646724861414185e+01	5.793600899694552453e+01	5.793797299492260322e+01	5.793988737436816194e+01
1.717407871875846936e+01	5.795275994037361045e+01	5.786900934082538583e+01	5.685234726393845506e+01	5.437264659547760459e+01	5.658752100054854850e+01	5.717482047791199307e+01	5.732473459003166738e+01	5.750743879680303650e+01	5.759294873372980561e+01	5.794254248450066314e+01	5.794254248533002993e+01	5.788800612970986492e+01	5.790663167509718789e+01	5.792604237918290266e+01	5.792604237968491532e+01	5.783102421960941086e+01	5.782314283821898471e+01	5.782314143479437973e+01	5.782726148287942891e+01	5.782628251977470768e+01	5.782368253507692657e+01	5.782374542271188744e+01	5.781653872153233209e+01	5.781973818985095193e+01	5.781801406037995150e+01	5.789756830447034019e+01	5.790582122877527382e+01	5.790512370316753987e+01	5.790564357038947918e+01	5.790004415027265594e+01	5.790004490806534676e+01	5.790313588170641168e+01	5.790424341012622733e+01	5.788510979732782147e+01	5.789524369471318010e+01	5.789839628426544493e+01	5.790462569979854379e+01	5.789930141824411436e+01	5.790039742087351016e+01	5.790072280752527689e+01	5.790057089868111007e+01	5.790008565353445391e+01	5.789882098723438730e+01	5.789870897899315594e+01	5.789885351493327192e+01	5.789797801481509509e+01	5.792826469891547703e+01	5.793028533628518062e+01	5.793232310211868707e+01
1.729502293508775423e+01	5.795169609184343784e+01	5.795853069189342222e+01	5.684049365808989762e+01	5.436825892676124283e+01	5.656814344629280100e+01	5.720688889816780431e+01	5.731029697366406594e+01	5.749232902810761203e+01	5.758210838950030563e+01	5.794318957495041644e+01	5.794318957564441774e+01	5.788264476304301809e+01	5.790785211935266830e+01	5.792800126841123642e+01	5.792800126885205003e+01	5.783101051549109428e+01	5.782181614622626853e+01	5.782181470307502025e+01	5.782590675912772582e+01	5.782493736371197457e+01	5.782242819777039244e+01	5.782275326891130618e+01	5.781509058906015497e+01	5.781824285138829822e+01	5.781670611112667046e+01	5.788862310416546819e+01	5.789726695233238019e+01	5.789656677081153191e+01	5.789708806079095638e+01	5.789148538758982454e+01	5.789148607209464359e+01	5.789513568451629766e+01	5.789619528099672863e+01	5.787719174347314066e+01	5.788742753850966238e+01	5.789092724201418605e+01	5.789845341082973817e+01	5.789196383333192131e+01	5.789323964986625981e+01	5.789357508019618592e+01	5.789346240855061154e+01	5.789294863069545016e+01	5.789180345362438374e+01	5.789178704414084820e+01	5.789192942963700972e+01	5.789110183838646151e+01	5.792238593850116501e+01	5.792451085274318956e+01	5.792674102581489137e+01
1.741596715141703910e+01	5.795507905103319501e+01	5.804994600642698543e+01	5.682953806408922048e+01	5.436601145409795777e+01	5.655278277347293425e+01	5.724692650009469475e+01	5.729883636047635065e+01	5.748062186072419166e+01	5.757551785562684188e+01	5.794650793909982411e+01	5.794650793964453328e+01	5.788013383137489143e+01	5.791220532359935902e+01	5.793307439200890485e+01	5.793307439238184031e+01	5.783416695791892437e+01	5.782430286951067444e+01	5.782430136292499867e+01	5.782830697373666595e+01	5.782731677578459539e+01	5.782488770623847785e+01	5.782547660710748261e+01	5.781750695257331074e+01	5.782058200953955662e+01	5.781922989082852382e+01	5.788182088158838212e+01	5.789083663210116271e+01	5.789015530886063488e+01	5.789066834675482909e+01	5.788518377319088160e+01	5.788518436796508126e+01	5.788947787697172487e+01	5.789046949467921621e+01	5.787171507343995103e+01	5.788204828891424825e+01	5.788596598014556349e+01	5.789494192727077149e+01	5.788702919404676805e+01	5.788844922614866562e+01	5.788879743813047440e+01	5.788874233814392056e+01	5.788821412702760227e+01	5.788720434405848181e+01	5.788730274830069078e+01	5.788744119881089034e+01	5.788668975836624497e+01	5.791926034399146772e+01	5.792154234164375026e+01	5.792404050807117954e+01
1.753691136774632753e+01	5.796392782100778618e+01	5.814216900125872911e+01	5.682006558303100974e+01	5.436584986045992451e+01	5.654237632275203396e+01	5.729441487713627623e+01	5.729126151959778923e+01	5.747342621199734936e+01	5.757438472765770854e+01	5.795309129847146323e+01	5.795309129885550448e+01	5.788138674713071907e+01	5.792044764269903823e+01	5.794200356708669375e+01	5.794200356738611646e+01	5.784128793065593044e+01	5.783155519580932946e+01	5.783155360047884841e+01	5.783539954030621288e+01	5.783435621823749528e+01	5.783199337609888602e+01	5.783284245650315825e+01	5.782474892794096633e+01	5.782770680468117064e+01	5.782653157286077317e+01	5.787810622233856606e+01	5.788746734176621089e+01	5.788682942281719335e+01	5.788732392067485222e+01	5.788209356529299043e+01	5.788209405368933602e+01	5.788711090014607663e+01	5.788801239329478676e+01	5.786963884921578938e+01	5.788006030070415164e+01	5.788446733898740604e+01	5.789502770019029043e+01	5.788542604294265459e+01	5.788694555325721325e+01	5.788730955818338231e+01	5.788733156362080479e+01	5.788680486898004318e+01	5.788594419006879832e+01	5.788617652877836406e+01	5.788630900911701360e+01	5.788566416382206370e+01	5.791984311351080805e+01	5.792233883476216505e+01	5.792518525078995140e+01
1.765785558407561240e+01	5.797919983916631992e+01	5.823427461305921327e+01	5.681270739794170055e+01	5.436768044584588466e+01	5.653780498290419843e+01	5.734860538471396296e+01	5.728849334576956664e+01	5.747187401241038884e+01	5.757990115229895878e+01	5.796351507346223997e+01	5.796351507367787548e+01	5.788735706755127808e+01	5.793332852233861274e+01	5.795552289427618575e+01	5.795552289449796746e+01	5.785315711684964413e+01	5.784449139083120883e+01	5.784448968103296096e+01	5.784808940608993311e+01	5.784696237425548304e+01	5.784464886119814508e+01	5.784574883054109762e+01	5.783774377366452057e+01	5.784053645556083012e+01	5.783952497349660860e+01	5.787848630392925031e+01	5.788815760216805728e+01	5.788759007964519299e+01	5.788805533610549503e+01	5.788322696196378558e+01	5.788322732804311244e+01	5.788903381913415558e+01	5.788982154047916850e+01	5.787196941812694462e+01	5.788246508556760261e+01	5.788742950186486524e+01	5.789968106876454357e+01	5.788812968049442276e+01	5.788969459721180755e+01	5.789007749747239018e+01	5.789019658764909337e+01	5.788968883274905863e+01	5.788898743212349274e+01	5.788937178707182341e+01	5.788949603796167764e+01	5.788898892127297557e+01	5.792512190514740666e+01	5.792788950579588203e+01	5.793116598815223028e+01
1.777879980040489727e+01	5.800171283660014154e+01	5.832548779170969766e+01	5.680812650065622904e+01	5.437137376085487261e+01	5.653982820395611242e+01	5.740859141572835966e+01	5.729141178365397025e+01	5.747704749424574544e+01	5.759314971760863244e+01	5.797831601913919997e+01	5.797831601918335309e+01	5.789898845553638296e+01	5.795154641789108751e+01	5.797431613539809803e+01	5.797431613554017105e+01	5.787050007709684962e+01	5.786393100966643743e+01	5.786392916083741511e+01	5.786718581203770384e+01	5.786595075703381497e+01	5.786366712008496194e+01	5.786500283974352499e+01	5.785731832815244502e+01	5.785989275662026898e+01	5.785902645150835610e+01	5.788398904071070916e+01	5.789392613033979984e+01	5.789345740289311948e+01	5.789388266107766867e+01	5.788961007739242604e+01	5.788961030711781319e+01	5.789625133615476926e+01	5.789690114152956113e+01	5.787971337495206825e+01	5.789026477920545233e+01	5.789584625588061328e+01	5.790985680026230398e+01	5.789611699472086315e+01	5.789766468818606171e+01	5.789806945128593441e+01	5.789830498427840411e+01	5.789783444760188047e+01	5.789729747804680926e+01	5.789784961141238995e+01	5.789796321088556397e+01	5.789762375395279292e+01	5.793606499249071362e+01	5.793916079452446155e+01	5.794294628067594743e+01
1.789974401673418214e+01	5.803206478831922510e+01	5.841516681793599730e+01	5.680699610772073527e+01	5.437676936028599073e+01	5.654901715047354571e+01	5.747338220152036570e+01	5.730079144034971250e+01	5.748988871382718457e+01	5.761499568699113638e+01	5.799797044088963816e+01	5.799797044076483843e+01	5.791714889707341030e+01	5.797569823113408916e+01	5.799896787686422073e+01	5.799896787692701139e+01	5.789393077912707497e+01	5.789052473169245872e+01	5.789052272222408391e+01	5.789333350502756304e+01	5.789197734141524876e+01	5.788970244098688056e+01	5.789125300655076956e+01	5.788412686468713986e+01	5.788642860271210822e+01	5.788568400119084600e+01	5.789560321826503042e+01	5.790575306685443024e+01	5.790541140090305561e+01	5.790578638388853960e+01	5.790222115090407584e+01	5.790222123353006367e+01	5.790971208014396154e+01	5.791020075499513808e+01	5.789381385070154096e+01	5.790439896246500240e+01	5.791064303604927943e+01	5.792642990452269913e+01	5.791030533893885490e+01	5.791176665686229086e+01	5.791219586847524425e+01	5.791256523922062627e+01	5.791215016451028674e+01	5.791177631706048601e+01	5.791250816107958599e+01	5.791260862763385830e+01	5.791246338694970319e+01	5.795355433408533230e+01	5.795702864542764132e+01	5.796139363111014120e+01
1.802068823306346701e+01	5.807056742059075560e+01	5.850278498769412749e+01	5.680997053773186423e+01	5.438368132675192612e+01	5.656569764138446033e+01	5.754196728280126649e+01	5.731723353575621616e+01	5.751110352059804853e+01	5.764598518554870310e+01	5.802287028623988618e+01	5.802287028595480933e+01	5.794255562863101261e+01	5.800622867299902907e+01	5.802991461089825265e+01	5.802991461088495129e+01	5.792389891845964911e+01	5.792469008527093877e+01	5.792468789824908981e+01	5.792694926058877769e+01	5.792547487512157289e+01	5.792318709050008607e+01	5.792492634925906003e+01	5.791858519650422465e+01	5.792056216735858953e+01	5.791991207309879286e+01	5.791420366168854628e+01	5.792450663018963297e+01	5.792431819550086658e+01	5.792463379068238538e+01	5.792191467883393585e+01	5.792191460830338201e+01	5.793023431017036984e+01	5.793054131344704416e+01	5.791507484971295838e+01	5.792566949331081361e+01	5.793260183403198482e+01	5.795012270550618183e+01	5.793147998950168898e+01	5.793278263986890408e+01	5.793323826687476696e+01	5.793375542583865467e+01	5.793341289841147557e+01	5.793319329555701813e+01	5.793411143640820882e+01	5.793419637089325391e+01	5.793426629113538695e+01	5.797831014388633264e+01	5.798220276834798881e+01	5.798720327236378580e+01
1.814163244939275188e+01	5.811720877836597765e+01	5.858791284560395241e+01	5.681764967476453165e+01	5.439190419366926221e+01	5.658991497773047996e+01	5.761336586910124424e+01	5.734110563286787254e+01	5.754107888487639144e+01	5.768627384319846385e+01	5.805329753478697086e+01	5.805329753435650986e+01	5.797570228267253611e+01	5.804338781700891303e+01	5.806740364905683549e+01	5.806740364897342488e+01	5.796064681713039590e+01	5.796656611528733549e+01	5.796656373984724553e+01	5.796817644228112698e+01	5.796660653574073763e+01	5.796428514797305098e+01	5.796618271754627472e+01	5.796082468941141030e+01	5.796243030659901763e+01	5.796184553888912916e+01	5.794047031727925656e+01	5.795086378133098748e+01	5.795085049364945462e+01	5.795109949499708790e+01	5.794934102368910800e+01	5.794934079976377461e+01	5.795842874692645097e+01	5.795853802598183790e+01	5.794408400851793317e+01	5.795466363662008291e+01	5.796228557317466823e+01	5.798143411550673676e+01	5.796021994214298445e+01	5.796129297871377162e+01	5.796177617950277750e+01	5.796245024724293415e+01	5.796219496487547218e+01	5.796211271041080693e+01	5.796321717918849004e+01	5.796328442924477997e+01	5.796358287696437372e+01	5.801081871768956688e+01	5.801515495434126279e+01	5.802082706246601163e+01
1.826257666572203675e+01	5.817165470225124579e+01	5.867020205478079475e+01	5.683053990184834703e+01	5.440121891703115864e+01	5.662142900866034978e+01	5.768665994193082724e+01	5.737250167555328773e+01	5.757983388779766898e+01	5.773560603193409690e+01	5.808940011050649588e+01	5.808940010995132042e+01	5.801680275661851738e+01	5.808720496081681262e+01	5.811146766558326249e+01	5.811146766543826914e+01	5.800418439413350313e+01	5.801599756636718297e+01	5.801599499838680885e+01	5.801686810516761028e+01	5.801524759113779339e+01	5.801287411229276358e+01	5.801489683335717018e+01	5.801067711360648360e+01	5.801187223792778980e+01	5.801132368614733537e+01	5.797481552092275336e+01	5.798523871454032985e+01	5.798541625969829028e+01	5.798559402525049222e+01	5.798487615092446390e+01	5.798487577975843976e+01	5.799463280874449111e+01	5.799453433517177814e+01	5.798114849045068553e+01	5.799169010806802760e+01	5.799997655748334324e+01	5.802058508416480009e+01	5.799683583524423369e+01	5.799761461901709936e+01	5.799812563739531157e+01	5.799895990146880820e+01	5.799880304595063762e+01	5.799883367453195149e+01	5.800011736188240263e+01	5.800016518114694719e+01	5.800069663526262076e+01	5.805127819482022744e+01	5.805606620168050114e+01	5.806242237319165866e+01
1.838352088205132162e+01	5.823328882613560609e+01	5.874937132419606911e+01	5.684901613489348193e+01	5.441139859661502953e+01	5.665974067330785857e+01	5.776101300372504710e+01	5.741123173231667920e+01	5.762701795871488031e+01	5.779335098380240510e+01	5.813117463927310524e+01	5.813117463861865275e+01	5.806576485615629935e+01	5.813748422544968975e+01	5.816192013381367332e+01	5.816192013361766300e+01	5.805428760896936069e+01	5.807255249680566322e+01	5.807254973881847349e+01	5.807260282818282349e+01	5.807099957740308582e+01	5.806855879687130084e+01	5.807067242302989030e+01	5.806769414751418168e+01	5.806844761832763879e+01	5.806790827200976679e+01	5.801733564481976657e+01	5.802773490914794507e+01	5.802811136556675109e+01	5.802821623800853956e+01	5.802857743096489429e+01	5.802857692492266040e+01	5.803887122971877943e+01	5.803856190857090525e+01	5.802625889107033430e+01	5.803674283446840576e+01	5.804564334159940842e+01	5.806749293661229672e+01	5.804133401845122364e+01	5.804176476917850636e+01	5.804230293551955810e+01	5.804329447264029795e+01	5.804324290877769243e+01	5.804335577784909361e+01	5.804480467398455801e+01	5.804483184433967580e+01	5.804559154880545435e+01	5.809957518697130041e+01	5.810480534736862523e+01	5.811183337040632324e+01
1.850446509838060649e+01	5.830128052442564268e+01	5.882519444130950603e+01	5.687329066028633662e+01	5.442221371727405455e+01	5.670414362059185009e+01	5.783567775083436402e+01	5.745684397070231597e+01	5.768195685621171975e+01	5.785858498723720089e+01	5.817846087956286993e+01	5.817846087883796002e+01	5.812220023605466679e+01	5.819382270830683979e+01	5.821837253040307303e+01	5.821837253016796154e+01	5.811052066272687000e+01	5.813556890220198170e+01	5.813556596260725229e+01	5.813472935231256855e+01	5.813323344808956250e+01	5.813071404517558705e+01	5.813288490890276705e+01	5.813119657090118153e+01	5.813148444267812920e+01	5.813093107731672404e+01	5.806779942981674481e+01	5.807813282081227868e+01	5.807870818729744400e+01	5.807874157514812197e+01	5.808017685745968350e+01	5.808017623416901642e+01	5.809085315999634958e+01	5.809033690133770023e+01	5.807909051215443696e+01	5.808950178734006897e+01	5.809894458602473577e+01	5.812178111486143450e+01	5.809341581000069255e+01	5.809345888416684289e+01	5.809402272423244540e+01	5.809516274792439106e+01	5.809521871510531099e+01	5.809537912876098176e+01	5.809697338300045288e+01	5.809697927554462638e+01	5.809795394781894373e+01	5.815529830604263140e+01	5.816094473444644564e+01	5.816860955131586763e+01
1.862540931470989136e+01	5.837466528899098961e+01	5.889749026816991773e+01	5.690339422889072551e+01	5.443343675729276754e+01	5.675378951911976344e+01	5.790999612889029891e+01	5.750867342490592904e+01	5.774373353243731799e+01	5.793019721787815968e+01	5.823094988876790268e+01	5.823094988800311000e+01	5.818546782104094461e+01	5.825564711184266997e+01	5.828026948664311391e+01	5.828026948638139970e+01	5.817227699967321541e+01	5.820421947760880244e+01	5.820421636940883303e+01	5.820242965229603982e+01	5.820115159305058228e+01	5.819854628404649333e+01	5.820074270597105226e+01	5.820034155417347677e+01	5.820014546515923826e+01	5.819955978445936040e+01	5.812567615912925589e+01	5.813591651246427716e+01	5.813668321315378051e+01	5.813664932321888301e+01	5.813911352740454674e+01	5.813911280824183336e+01	5.815000659935948590e+01	5.814929356407082395e+01	5.813904174193181973e+01	5.814937071852036610e+01	5.815926893216091997e+01	5.818282181280442700e+01	5.815251214675786429e+01	5.815214350935978871e+01	5.815273093569361151e+01	5.815400578182366331e+01	5.815416711778274106e+01	5.815433877937436336e+01	5.815605435823471936e+01	5.815603892517756890e+01	5.815720835186688475e+01	5.821778506517426166e+01	5.822380883330655621e+01	5.823205671111545456e+01
1.874635353103917623e+01	5.845242223516820701e+01	5.896611447887795521e+01	5.693917302182479290e+01	5.444484608329368314e+01	5.680775487810345226e+01	5.798339477255472474e+01	5.756590640945986337e+01	5.781128369766197750e+01	5.800699520780782592e+01	5.828820457883993811e+01	5.828820457806598654e+01	5.825473981985941663e+01	5.832226139876753734e+01	5.834693478596904015e+01	5.834693478569311509e+01	5.823883076503656042e+01	5.827758145325512373e+01	5.827757819260399685e+01	5.827478767942668014e+01	5.827385604647941619e+01	5.827116134118979573e+01	5.827335464636261975e+01	5.827419439354910935e+01	5.827349960100191595e+01	5.827286879281189869e+01	5.819019623432829746e+01	5.820033224496341973e+01	5.820127642795377199e+01	5.820118173311716703e+01	5.820459687646419411e+01	5.820459608479941238e+01	5.821554136947506208e+01	5.821464660955111015e+01	5.820529976638234615e+01	5.821554217636241901e+01	5.822580083622634106e+01	5.824980107488551795e+01	5.821784489810342222e+01	5.821705574918449599e+01	5.821766429290637035e+01	5.821905680594588972e+01	5.821931760897750507e+01	5.821946495281822109e+01	5.822127554739544308e+01	5.822123925525820454e+01	5.822257840966899778e+01	5.828619063800920941e+01	5.829254393584795935e+01	5.830130796301514096e+01
1.886729774736846110e+01	5.853353833632501591e+01	5.903095279762727898e+01	5.698030209027239579e+01	5.445622911303772185e+01	5.686509993093320503e+01	5.805537814687073705e+01	5.762764791510800677e+01	5.788348675227387474e+01	5.808779262105689867e+01	5.834968874896598123e+01	5.834968874821235829e+01	5.832907590561884348e+01	5.839289714796466768e+01	5.841762019563392272e+01	5.841762019535552497e+01	5.830938978849395227e+01	5.835470044118955002e+01	5.835469704600035357e+01	5.835085275868803478e+01	5.835041178151419672e+01	5.834762748318140524e+01	5.834979260053196271e+01	5.835179335995708527e+01	5.835058690317795538e+01	5.834990369253322484e+01	5.826042947130338945e+01	5.827046489005755348e+01	5.827156817373884223e+01	5.827142075218285555e+01	5.827568560488874994e+01	5.827568476442142043e+01	5.828652602429411900e+01	5.828546784427569349e+01	5.827691856564769779e+01	5.828707490992090356e+01	5.829759752499583669e+01	5.832179231802287944e+01	5.828850092045958320e+01	5.828729587001341628e+01	5.828792290830795508e+01	5.828941393822042727e+01	5.828976548926408441e+01	5.828985554433923255e+01	5.829173437872108110e+01	5.829167810520022641e+01	5.829315936514166197e+01	5.835956373306922274e+01	5.836619412216731462e+01	5.837539992696783031e+01
1.898824196369774597e+01	5.861705476867599884e+01	5.909191551025669042e+01	5.702631263504191139e+01	5.446738477524990429e+01	5.692491442077082553e+01	5.812552100799114640e+01	5.769298163739260588e+01	5.795923923879431783e+01	5.817147152359455475e+01	5.841479966460160966e+01	5.841479966389542255e+01	5.840749263940519853e+01	5.846675967205408142e+01	5.849155038924460115e+01	5.849155038897441017e+01	5.838314296377578927e+01	5.843464154798800081e+01	5.843463803675768276e+01	5.842969075336803542e+01	5.842989803367130719e+01	5.842702662267902980e+01	5.842914232888953308e+01	5.843220095009249349e+01	5.843047022804038448e+01	5.842973257387308905e+01	5.833536510863016389e+01	5.834531655346953727e+01	5.834655785310746268e+01	5.834636673213206848e+01	5.835136661134954750e+01	5.835136574476877769e+01	5.836196389159361786e+01	5.836076224158081516e+01	5.835289454192657388e+01	5.836296910603373078e+01	5.837366293705473907e+01	5.839782552960888040e+01	5.836350494436344860e+01	5.836189934632823650e+01	5.836254229114411629e+01	5.836411205505326905e+01	5.836454380746358339e+01	5.836454742676082219e+01	5.836646872155871080e+01	5.836639364073290892e+01	5.836798876186924190e+01	5.843691668711024079e+01	5.844377080153032722e+01	5.845334164099342900e+01
1.910918618002703084e+01	5.870209579508442488e+01	5.914893305099010945e+01	5.707662816512318926e+01	5.447812532871906654e+01	5.698634910543209742e+01	5.819346116408321024e+01	5.776101655674210633e+01	5.803750578492260104e+01	5.825701920512305065e+01	5.848289970185285824e+01	5.848289970121815884e+01	5.848901984162447576e+01	5.854306557112727205e+01	5.856795969236629418e+01	5.856795969211367492e+01	5.845929785067048812e+01	5.851652547159597617e+01	5.851652186251472898e+01	5.851042050239300352e+01	5.851144498569441765e+01	5.850849099871061298e+01	5.851053990841315056e+01	5.851453946707682974e+01	5.851227133001227543e+01	5.851148191658682407e+01	5.841398124171414707e+01	5.842387526501151029e+01	5.842523242053432853e+01	5.842500701674997998e+01	5.843062236247995145e+01	5.843062149054711796e+01	5.844085752085251073e+01	5.843953263450191571e+01	5.843222957784773541e+01	5.844222928384591853e+01	5.845300899590952071e+01	5.847694380111090595e+01	5.844188130245807855e+01	5.843989834496620261e+01	5.844055477454904235e+01	5.844218393523354393e+01	5.844268442206753633e+01	5.844257688334003120e+01	5.844451686672204715e+01	5.844442434179971713e+01	5.844610598747381403e+01	5.851728171732644768e+01	5.852430807164450499e+01	5.853416882907922059e+01
1.923013039635631571e+01	5.878788309695666925e+01	5.920195249981695440e+01	5.713060374623788107e+01	5.448827762269757358e+01	5.704863447726167180e+01	5.825889296816995966e+01	5.783091826409248881e+01	5.811734855137704869e+01	5.834354407850283053e+01	5.855334392119011255e+01	5.855334392064748528e+01	5.857274077169174120e+01	5.862107010237230043e+01	5.864611897966193510e+01	5.864611897943490959e+01	5.853710720501184284e+01	5.859955055395919743e+01	5.859954686430216952e+01	5.859223631159777312e+01	5.859425646860997006e+01	5.859122594356200864e+01	5.859319435043971680e+01	5.859801215448773348e+01	5.859519246488923727e+01	5.859435810860715321e+01	5.849529726850032318e+01	5.850516725455093336e+01	5.850661831035554172e+01	5.850636800600354093e+01	5.851248100913117867e+01	5.851248015017136339e+01	5.852225639267017243e+01	5.852082776704251188e+01	5.851397697154913402e+01	5.852391026061605572e+01	5.853470004357412648e+01	5.855824387152637200e+01	5.852269973557634586e+01	5.852036772639274886e+01	5.852103545649018912e+01	5.852270587051265949e+01	5.852326344378439416e+01	5.852302453860026787e+01	5.852496201449925906e+01	5.852485350853230273e+01	5.852659628107758039e+01	5.859975046524982645e+01	5.860690130430563727e+01	5.861698128400805530e+01
1.935107461268560058e+01	5.887373916231113213e+01	5.925093486422084510e+01	5.718756321373576412e+01	5.449768388944652031e+01	5.711108945086935051e+01	5.832156155100237527e+01	5.790192638926355784e+01	5.819793947644526355e+01	5.843027666202821280e+01	5.862550199689074049e+01	5.862550199645729521e+01	5.865781688527432891e+01	5.870008480310644927e+01	5.872535305149163776e+01	5.872535305129686378e+01	5.861588521984971578e+01	5.868300346435157877e+01	5.868299971011196448e+01	5.867441904935374453e+01	5.867762116042072051e+01	5.867452118015518892e+01	5.867639883424474334e+01	5.868191277196716982e+01	5.867852630782088852e+01	5.867765735888414724e+01	5.857840824378895661e+01	5.858829153968389392e+01	5.858981564123133978e+01	5.858954949460502348e+01	5.859604865154764752e+01	5.859604782127124167e+01	5.860528748824201983e+01	5.860377320979508653e+01	5.859727030141364423e+01	5.860714617972068652e+01	5.861788065130764380e+01	5.864090122360496338e+01	5.860510492715410180e+01	5.860245501625114173e+01	5.860313211854172977e+01	5.860482727920177126e+01	5.860543065464872825e+01	5.860504442450098139e+01	5.860696097841569241e+01	5.860683798541378309e+01	5.860861900551361714e+01	5.868349780298022722e+01	5.869073010777425026e+01	5.870096474171081269e+01
1.947201882901488545e+01	5.895908379646428443e+01	5.929585302829529070e+01	5.724683081201915513e+01	5.450620216036608667e+01	5.717312295834696556e+01	5.838125755752761847e+01	5.797336126692473357e+01	5.827856057798564393e+01	5.851656134057216008e+01	5.869877422366696607e+01	5.869877422335640205e+01	5.874350004342926468e+01	5.877948697749754103e+01	5.880504998266004435e+01	5.880504998250292203e+01	5.869501536975702294e+01	5.876626164401799457e+01	5.876625783972677652e+01	5.875633892240152534e+01	5.876091533633528030e+01	5.875775367717999842e+01	5.875953355727402538e+01	5.876562689204265411e+01	5.876165744066643981e+01	5.876076722263152163e+01	5.866250344833500918e+01	5.867243894975084828e+01	5.867401689434857559e+01	5.867374345845157535e+01	5.868052629749114857e+01	5.868052550904695153e+01	5.868917121096679779e+01	5.868758757819093574e+01	5.868133796702585414e+01	5.869116528069712047e+01	5.870178954487643352e+01	5.872418242371374220e+01	5.868833210222034324e+01	5.868539651921262390e+01	5.868608130023629599e+01	5.868778653722208105e+01	5.868842515789886249e+01	5.868787942823782799e+01	5.868975937723885750e+01	5.868962337099808479e+01	5.869142250244280490e+01	5.876779288916858945e+01	5.877506873387831376e+01	5.878540041634003899e+01
1.959296304534417033e+01	5.904342675471508528e+01	5.933669031850112674e+01	5.730775553927244204e+01	5.451370639211889113e+01	5.723423095394515059e+01	5.843781210306927676e+01	5.804462351414461807e+01	5.835859713239609192e+01	5.860184354011415309e+01	5.877260215351346062e+01	5.877260215333641469e+01	5.882913563257106659e+01	5.885872305608183552e+01	5.888466436692473138e+01	5.888466436680951688e+01	5.877395207259596788e+01	5.884879035315251627e+01	5.884878651183188225e+01	5.883745277258159945e+01	5.884360001950975771e+01	5.884038489572134978e+01	5.884206301147136742e+01	5.884862785322611956e+01	5.884405836140727786e+01	5.884316266595686074e+01	5.874687293118096676e+01	5.875689920312090919e+01	5.875851371458774253e+01	5.875824093040881024e+01	5.876521530726322595e+01	5.876521457143290661e+01	5.877322628692270712e+01	5.877158765990440514e+01	5.876550711745532141e+01	5.877529406664201872e+01	5.878576325222801557e+01	5.880744807986927469e+01	5.877171208108357092e+01	5.876852286045608764e+01	5.876921381620013562e+01	5.877091632232824736e+01	5.877158057327238794e+01	5.877086640374850646e+01	5.877269659364885968e+01	5.877254898957855289e+01	5.877434881793339372e+01	5.885200100558594016e+01	5.885928747025158003e+01	5.886966575186334438e+01
1.971390726167345520e+01	5.912635795924921212e+01	5.937343962416147747e+01	5.736972800614481116e+01	5.452008638069600011e+01	5.729399061502651591e+01	5.849109175649281411e+01	5.811518976770906875e+01	5.843752745721304365e+01	5.868565569793354797e+01	5.884647480488107618e+01	5.884647480484543536e+01	5.891415970236344180e+01	5.893730771659291889e+01	5.896371631780095157e+01	5.896371631773092048e+01	5.885221821590202751e+01	5.893013655663217776e+01	5.893013268983881403e+01	5.891729816656707186e+01	5.892521482832194124e+01	5.892195471690566677e+01	5.892352995680984407e+01	5.893046966672488907e+01	5.892528235642772216e+01	5.892439899559341399e+01	5.883090586590194704e+01	5.884105978928375436e+01	5.884269559109110048e+01	5.884243072462901125e+01	5.884951509368801936e+01	5.884951441915194437e+01	5.885686723140143073e+01	5.885518603959007322e+01	5.884920052958752734e+01	5.885895439423805442e+01	5.886923290776155682e+01	5.889014957141197470e+01	5.885466914452351972e+01	5.885125726247748901e+01	5.885195302321586297e+01	5.885364177088038673e+01	5.885432308007961666e+01	5.885343421110445661e+01	5.885520374554182865e+01	5.885504587101719665e+01	5.885683153246106514e+01	5.893557938080665792e+01	5.894284819581979207e+01	5.895322954081636624e+01
1.983485147800274007e+01	5.920753742271236320e+01	5.940610304688993892e+01	5.743219061216306187e+01	5.452524753118952816e+01	5.735205275941840597e+01	5.854099348723016760e+01	5.818460683971770209e+01	5.851491177527824306e+01	5.876760417082783050e+01	5.891993145053990588e+01	5.891993145065127635e+01	5.899809248296896413e+01	5.901482027442200007e+01	5.904178776696387132e+01	5.904178776694143949e+01	5.892940020266579637e+01	5.900992123705034942e+01	5.900991735497563440e+01	5.899548592408643088e+01	5.900537019568010777e+01	5.900207372502360670e+01	5.900354775420920106e+01	5.901077851347370284e+01	5.900495492597082858e+01	5.900410333669113072e+01	5.891408394305640428e+01	5.892439983292891981e+01	5.892604358551174215e+01	5.892579318552319023e+01	5.893291619334397780e+01	5.893291558697039534e+01	5.893959735746851436e+01	5.893788420787303295e+01	5.893192933363832964e+01	5.894165636639925765e+01	5.895171700040156537e+01	5.897182208634414735e+01	5.893671450732963990e+01	5.893310934425264946e+01	5.893380862233384931e+01	5.893547421823113552e+01	5.893616507280495398e+01	5.893509741515291722e+01	5.893679737905755189e+01	5.893663044929449057e+01	5.893838938360379842e+01	5.901806953344384254e+01	5.902529659017621100e+01	5.903564386009649922e+01
1.995579569433202494e+01	5.928668539260171855e+01	5.943469206844201835e+01	5.749464233551714898e+01	5.452911054032387028e+01	5.740813286258764236e+01	5.858743961487443386e+01	5.825248550573935802e+01	5.859038153842261920e+01	5.884735809676764262e+01	5.899256186215067288e+01	5.899256186241252209e+01	5.908052988319643362e+01	5.909089941968410642e+01	5.911851720458027160e+01	5.911851720460713011e+01	5.900514173383646011e+01	5.908783116446311112e+01	5.908782727606713081e+01	5.907169218095624785e+01	5.908373908816993492e+01	5.908041497564311584e+01	5.908179217982593201e+01	5.908924390875451138e+01	5.908276489052651925e+01	5.908196578355280337e+01	5.899597218967097945e+01	5.900648131480144087e+01	5.900812146943028580e+01	5.900789133196931147e+01	5.901499100183757918e+01	5.901499046896532974e+01	5.902099953581470260e+01	5.901926337755491403e+01	5.901328369735683310e+01	5.902298914028468602e+01	5.903281210614027685e+01	5.905207581549260709e+01	5.901743749694809082e+01	5.901366655143146289e+01	5.901436810209603578e+01	5.901600261461346264e+01	5.901669651148321094e+01	5.901544770086928793e+01	5.901707091969611696e+01	5.901689601800804752e+01	5.901861769584593276e+01	5.909908796096621586e+01	5.910625278154130058e+01	5.911653456889554548e+01
2.007673991066130981e+01	5.936357318652937209e+01	5.945922824419678676e+01	5.755663953600174665e+01	5.453161103833171808e+01	5.746200075625996817e+01	5.863037287110196161e+01	5.831849441588560268e+01	5.866362979544803125e+01	5.892464035268783817e+01	5.906400468663024839e+01	5.906400468704441664e+01	5.916113400066698347e+01	5.916523703335717244e+01	5.919359364704397564e+01	5.919359364712120453e+01	5.907913716179609764e+01	5.916361072558026279e+01	5.916360683874369641e+01	5.914565065493380303e+01	5.916004892511141122e+01	5.915670595144455746e+01	5.915799341886596352e+01	5.916561018677406025e+01	5.915845586870558037e+01	5.915773091293048225e+01	5.907620882926342887e+01	5.908693926182647260e+01	5.908856587051961640e+01	5.908836100452367646e+01	5.909538371016008540e+01	5.909538325485790011e+01	5.910072620971163104e+01	5.909897452372957360e+01	5.909292287535738808e+01	5.910261107114986601e+01	5.911218298241499980e+01	5.913058655270205577e+01	5.909649589189353236e+01	5.909258469188976193e+01	5.909328729415916115e+01	5.909488407625210726e+01	5.909557541805191505e+01	5.909414444046110049e+01	5.909568529823184235e+01	5.909550336126432768e+01	5.909717901514265037e+01	5.917831640171503693e+01	5.918540162591322229e+01	5.919559152750815656e+01
2.019768412699059468e+01	5.943801499381077491e+01	5.947974444318150944e+01	5.761779403671133792e+01	5.453269922697861460e+01	5.751346927681380095e+01	5.866975174687564021e+01	5.838235427351018103e+01	5.873440271929590040e+01	5.899922025172421058e+01	5.913394444949945949e+01	5.913394445006655076e+01	5.923962333811017800e+01	5.923757160840320779e+01	5.926675035861428853e+01	5.926675035874246333e+01	5.915112495893880151e+01	5.923705412125664793e+01	5.923705024293930421e+01	5.921714547127456996e+01	5.923407408837133659e+01	5.923072109919149852e+01	5.923192862917708368e+01	5.923966865687027195e+01	5.923181849994026749e+01	5.923119003267751026e+01	5.915449517990694517e+01	5.916547190755893126e+01	5.916707641760249459e+01	5.916690101206123131e+01	5.917380038186681190e+01	5.917380000716123334e+01	5.917848960488810661e+01	5.917672859837936272e+01	5.917056547721078630e+01	5.918024006352393940e+01	5.918955288084267607e+01	5.920708648369453186e+01	5.917360635859748186e+01	5.916957853321918748e+01	5.917028099450531187e+01	5.917183451644140035e+01	5.917251845871547289e+01	5.917090534305369687e+01	5.917235966652689427e+01	5.917217147635894037e+01	5.917379384895840388e+01	5.925549243838801061e+01	5.926248335855679272e+01	5.927255925042285156e+01
2.031862834331987955e+01	5.950986077514475170e+01	5.949628667860741160e+01	5.767776951869711866e+01	5.453233954163292907e+01	5.756238268144672077e+01	5.870554635528663567e+01	5.844383230557092190e+01	5.880249217880022883e+01	5.907090747719281865e+01	5.920210765072955894e+01	5.920210765144899057e+01	5.931576324958217583e+01	5.930768170121255167e+01	5.933775870369331074e+01	5.933775870387258777e+01	5.922088164622839912e+01	5.930799806369111593e+01	5.930799420008774092e+01	5.928600469014784835e+01	5.930562920254711656e+01	5.930227512941357304e+01	5.930341525357820132e+01	5.931125058148959539e+01	5.930268356761536097e+01	5.930217432052416626e+01	5.923058615264238114e+01	5.924183138704064788e+01	5.924340643972575293e+01	5.924326383691614950e+01	5.924999968502525860e+01	5.924999939309462604e+01	5.925405266168183971e+01	5.925228745513305739e+01	5.924598041517632652e+01	5.925564460199196759e+01	5.926469455688696542e+01	5.928135560788081193e+01	5.924853553853563426e+01	5.924441302463375791e+01	5.924511420898615199e+01	5.924661990939613787e+01	5.924729216522742803e+01	5.924549773548289267e+01	5.924686273820749705e+01	5.924666892382002459e+01	5.924823203737023647e+01	5.933040087463457013e+01	5.933728503007725408e+01	5.934722838399076039e+01
2.043957255964916442e+01	5.957899012879012446e+01	5.950891658803086415e+01	5.773627700860926382e+01	5.453051035728155682e+01	5.760860609271977495e+01	5.873773506630723062e+01	5.850273699654843540e+01	5.886772914881677821e+01	5.913954681328170437e+01	5.926825799222458357e+01	5.926825799309499843e+01	5.938935704521899339e+01	5.937537977856050730e+01	5.940642243403241451e+01	5.940642243426260194e+01	5.928821639635611263e+01	5.937631502074092538e+01	5.937631117742581210e+01	5.935209453789449441e+01	5.937456322797743269e+01	5.937121712241938809e+01	5.937230512236580893e+01	5.938022099825506217e+01	5.937091603715443000e+01	5.937054886629386630e+01	5.930428163876955239e+01	5.931581525259004906e+01	5.931735449813847794e+01	5.931724717882784859e+01	5.932378452038131655e+01	5.932378431271661867e+01	5.932722093921086071e+01	5.932545573979271580e+01	5.931897874310800489e+01	5.932863567030275931e+01	5.933742220184814187e+01	5.935321400729372243e+01	5.932109206185611328e+01	5.931689542083206845e+01	5.931759429678318440e+01	5.931904845608456611e+01	5.931970506862291614e+01	5.931773074623713171e+01	5.931900501489262467e+01	5.931880606522910426e+01	5.932030501083393403e+01	5.940286607734299196e+01	5.940963290719125922e+01	5.941942817269925570e+01
2.056051677597844929e+01	5.964530696395903675e+01	5.951771464801299061e+01	5.779307001275132194e+01	5.452720375123965368e+01	5.765201714577484893e+01	5.876630213842619099e+01	5.855891300906808539e+01	5.892997773438143128e+01	5.920501335423599443e+01	5.933219180130414827e+01	5.933219180232332945e+01	5.946023811006976700e+01	5.944050676353386109e+01	5.947257267654953239e+01	5.947257267683016124e+01	5.935296644161111601e+01	5.944190703568172296e+01	5.944190321773456276e+01	5.941531426228541335e+01	5.944075432537128734e+01	5.943742539979563588e+01	5.943847930411093472e+01	5.944647333375920084e+01	5.943640993901411917e+01	5.943620754625231939e+01	5.937541892588816950e+01	5.938725894711397046e+01	5.938875688094073979e+01	5.938868646648797522e+01	5.939499463853318417e+01	5.939499451606863545e+01	5.939783557453871765e+01	5.939607383301756016e+01	5.938940646618086561e+01	5.939905962042251275e+01	5.940758437339333398e+01	5.942251503575974425e+01	5.939111958096789579e+01	5.938686839434629405e+01	5.938756409449370466e+01	5.938896373114600635e+01	5.938960083116650424e+01	5.938744847823220852e+01	5.938863197517701309e+01	5.938842826474661507e+01	5.938985900947980667e+01	5.947274531769086536e+01	5.947938586459368082e+01	5.948901993064546190e+01
2.068146099230773771e+01	5.970873513602493432e+01	5.952278423527095441e+01	5.784793966746843807e+01	5.452242532887813553e+01	5.769250046484534522e+01	5.879123648271712455e+01	5.861223617988909496e+01	5.898912962208618893e+01	5.926720798368795329e+01	5.939373333324703452e+01	5.939373333441223934e+01	5.952826332689384969e+01	5.950292751450719919e+01	5.953606385130221668e+01	5.953606385163257642e+01	5.941499336073770365e+01	5.950470016316858590e+01	5.950469637527651656e+01	5.947559149851110760e+01	5.950410540559601458e+01	5.950080307463931462e+01	5.950184361930114818e+01	5.950992472032819336e+01	5.949908398269049314e+01	5.949906861499110988e+01	5.944386621248806080e+01	5.945602930610225201e+01	5.945748112562620946e+01	5.945744839936553916e+01	5.946350027679665828e+01	5.946350024001369405e+01	5.946576729618929846e+01	5.946401184574007459e+01	5.945713835250771240e+01	5.946679199701222274e+01	5.947505793253807127e+01	5.948913943230635226e+01	5.945849081264948666e+01	5.945420411361230606e+01	5.945489599505667400e+01	5.945623878185662647e+01	5.945685235375876232e+01	5.945452414800850960e+01	5.945561819938421166e+01	5.945541002519893681e+01	5.945676923563277683e+01	5.953992305408467445e+01	5.954642970875563890e+01	5.955589145558093378e+01
2.080240520863702258e+01	5.976921478902264795e+01	5.952425667589186276e+01	5.790071013869906835e+01	5.451619411284788441e+01	5.772994499950080893e+01	5.881253157092925932e+01	5.866260850092263013e+01	5.904509886801169927e+01	5.932605301478940163e+01	5.945273059953968442e+01	5.945273060084764438e+01	5.959330802786728754e+01	5.956252740213440688e+01	5.959677069866052079e+01	5.959677069903972324e+01	5.947418027927507467e+01	5.956463957381850349e+01	5.956463582035337367e+01	5.953287804054169641e+01	5.956454026157613413e+01	5.956127417679232394e+01	5.956232471785953919e+01	5.957051191859181216e+01	5.955887777358788071e+01	5.955907088735472144e+01	5.950951724947547916e+01	5.952201912856036614e+01	5.952342060541746349e+01	5.952342555304242211e+01	5.952919682644218113e+01	5.952919687545080762e+01	5.953091145791905348e+01	5.952916463302657490e+01	5.952207276945982528e+01	5.953173232038751195e+01	5.953974297718227149e+01	5.955299034513726042e+01	5.952310253390702144e+01	5.951879922207075424e+01	5.951948691548086146e+01	5.952077111029354484e+01	5.952135679307434657e+01	5.951885512599596240e+01	5.951986236510249029e+01	5.951964999116778188e+01	5.952093487304208708e+01	5.960430607103195655e+01	5.961067234826015238e+01	5.961995230165585724e+01
2.092334942496630745e+01	5.982669930117764778e+01	5.952229747583488972e+01	5.795123439844358160e+01	5.450854249085584513e+01	5.776424387297473828e+01	5.883018637361408310e+01	5.870995309944063223e+01	5.909781707467499245e+01	5.938148799178625836e+01	5.950905188961220205e+01	5.950905189105932180e+01	5.965526262208268804e+01	5.961921008500014096e+01	5.965458652335759382e+01	5.965458652378457316e+01	5.953042998471769920e+01	5.962168536976411559e+01	5.962168165483880244e+01	5.958714595220265409e+01	5.962200018529139101e+01	5.961878025539542136e+01	5.961986663112573837e+01	5.962818776037299529e+01	5.961574851266942687e+01	5.961617039312829291e+01	5.957228708526379535e+01	5.958514281734196771e+01	5.958649017794142111e+01	5.958653204522457258e+01	5.959200052043973272e+01	5.959200065504086297e+01	5.959318404021956894e+01	5.959144777349188615e+01	5.958412755570977737e+01	5.959379983672469905e+01	5.960155875819260984e+01	5.961398925862698661e+01	5.958487147221335789e+01	5.958057065640097960e+01	5.958125409255568883e+01	5.958247847602314806e+01	5.958303142392400531e+01	5.958035881402967959e+01	5.958128305561397298e+01	5.958106675901553473e+01	5.958227491305900259e+01	5.966581940424277519e+01	5.967203974301514791e+01	5.968112984612071159e+01
2.104429364129559232e+01	5.988115281712702398e+01	5.951711391831264564e+01	5.799939044136812072e+01	5.449951621187921802e+01	5.779529618317423711e+01	5.884420711865855225e+01	5.875420939951012400e+01	5.914722915339490328e+01	5.943346577369562311e+01	5.956258315374621759e+01	5.956258315532850389e+01	5.971403094013633961e+01	5.967289652394027399e+01	5.970942267561633798e+01	5.970942267608990051e+01	5.958366392837558578e+01	5.967580911865582038e+01	5.967580544616588867e+01	5.963838400796106498e+01	5.967644099652067524e+01	5.967327738524085134e+01	5.967442773474046191e+01	5.968291805065859279e+01	5.966966808390232302e+01	5.967033741477970210e+01	5.963210881490189763e+01	5.964533302055458819e+01	5.964662282890665068e+01	5.964670019548637470e+01	5.965184508565877053e+01	5.965184530539055174e+01	5.965251853694338280e+01	5.965079443232252743e+01	5.964323689631246594e+01	5.965293022069790396e+01	5.966044054164971300e+01	5.967207281531272400e+01	5.964373103635075068e+01	5.963945225852675236e+01	5.964013166485767670e+01	5.964129547740138548e+01	5.964181029815661361e+01	5.963896931329529139e+01	5.963981534564717180e+01	5.963959545736486234e+01	5.964072475086980063e+01	5.972440301777358229e+01	5.973047260070775621e+01	5.973936611731576107e+01
2.116523785762487719e+01	5.993254824925149649e+01	5.950896429277332800e+01	5.804507796086515015e+01	5.448917441562647213e+01	5.782301000579706596e+01	5.885460962067392643e+01	5.879532880418683760e+01	5.919328994696311241e+01	5.948194911718081812e+01	5.961322635292483341e+01	5.961322635463798747e+01	5.976953020104493675e+01	5.972352521154891036e+01	5.976120919888904837e+01	5.976120919940784404e+01	5.963382206483905179e+01	5.972699106579212014e+01	5.972698743944886246e+01	5.968659450439580638e+01	5.972783044451180956e+01	5.972473353890475778e+01	5.972597809248735246e+01	5.973467889599729830e+01	5.972062047090356884e+01	5.972155385685025664e+01	5.968893114507974929e+01	5.970253811625348561e+01	5.970376715682981938e+01	5.970387802627318763e+01	5.970867923290158075e+01	5.970867953707244169e+01	5.970886359487417394e+01	5.970715297797215015e+01	5.969934909141512946e+01	5.970907315186946818e+01	5.971633732768047764e+01	5.972719049692091886e+01	5.969962882458999331e+01	5.969539213657485277e+01	5.969606800179455064e+01	5.969717087403871858e+01	5.969764165270663625e+01	5.969463483914566382e+01	5.969540813611647678e+01	5.969518507051205347e+01	5.969623352383629822e+01	5.978000922261206540e+01	5.978592381245868381e+01	5.979461536603700011e+01
2.128618207395416206e+01	5.998086573834232382e+01	5.949816897639522750e+01	5.808821547711715994e+01	5.447758967491846249e+01	5.784730569037189696e+01	5.886142195995302018e+01	5.883327129932631294e+01	5.923596195471745318e+01	5.952690800594402987e+01	5.966089882110882314e+01	5.966089882294826907e+01	5.982169235020352716e+01	5.977105350682686691e+01	5.980989648130162806e+01	5.980989648186418606e+01	5.968086346811262644e+01	5.977521793984652732e+01	5.977521436320436266e+01	5.973179051168682463e+01	5.977614597959291132e+01	5.977312632370230006e+01	5.977449718242150567e+01	5.978345445138792513e+01	5.976859948412402446e+01	5.976981093572723580e+01	5.974271651243299885e+01	5.975672029925503637e+01	5.975788546400131906e+01	5.975802737140068643e+01	5.976246478459389522e+01	5.976246517230472222e+01	5.976218121687939089e+01	5.976048516669489175e+01	5.975242502162576130e+01	5.976219060048445186e+01	5.976921026365575074e+01	5.977930307153119571e+01	5.975252481170454644e+01	5.974835069971975798e+01	5.974902371071252105e+01	5.975006558512000510e+01	5.975048599076087186e+01	5.974731581243639056e+01	5.974802218439986490e+01	5.974779645358739089e+01	5.974876214101963257e+01	5.983260081474652026e+01	5.983835660810770207e+01	5.984684234050277496e+01
2.140712629028344693e+01	6.002609151886978367e+01	5.948512355355003223e+01	5.812873789493657739e+01	5.446484802535189118e+01	5.786811858697385702e+01	5.886468737515504301e+01	5.886800330618405752e+01	5.927521426301932195e+01	5.956831791942894228e+01	5.970553362561459920e+01	5.970553362757547688e+01	5.987046634791296640e+01	5.981545980863786838e+01	5.985545761547097499e+01	5.985545761607564685e+01	5.972476763250503495e+01	5.982048123862832512e+01	5.982047771510472245e+01	5.977399363327222659e+01	5.982137291861361206e+01	5.981844111050649815e+01	5.981997202684322446e+01	5.982923509272437457e+01	5.981360681421173098e+01	5.981510721065853176e+01	5.979343946279566069e+01	5.980785398376174555e+01	5.980895217549670662e+01	5.980912231279290125e+01	5.981317519191498633e+01	5.981317566207262360e+01	5.981244529900528306e+01	5.981076466903458311e+01	5.980243704625336676e+01	5.981225558546445598e+01	5.981903152423962666e+01	5.982838164417548654e+01	5.980239006397914636e+01	5.979829923816097903e+01	5.979897019856889528e+01	5.979995124480214486e+01	5.980031470752652467e+01	5.979698350477311664e+01	5.979762872330179846e+01	5.979740093539199108e+01	5.979828190088790763e+01	5.988214986141797169e+01	5.988774336194032344e+01	5.989602116893052397e+01
2.152807050661273180e+01	6.006821707874151883e+01	5.947031401553631014e+01	5.816659446276945999e+01	5.445104895106167220e+01	5.788540069255667930e+01	5.886446734223554955e+01	5.889949692805568304e+01	5.931102258911974445e+01	5.960615911255040089e+01	5.974708085822848602e+01	5.974708086030560139e+01	5.991582079866213917e+01	5.985674601656789662e+01	5.989789092656032210e+01	5.989789092720530306e+01	5.976553624526377462e+01	5.986277587154105362e+01	5.986277240442378655e+01	5.981323231775331095e+01	5.986350303958319330e+01	5.986066959360887552e+01	5.986239575337872054e+01	5.987201602597161809e+01	5.985565044831140824e+01	5.985744699383089795e+01	5.984108504039527787e+01	5.985592425769839053e+01	5.985695232974669011e+01	5.985714768479482473e+01	5.986079419705095717e+01	5.986079474837514880e+01	5.985964027673721688e+01	5.985797571585597865e+01	5.984936805480208477e+01	5.985925114218709808e+01	5.986578340323385561e+01	5.987440708974271075e+01	5.984920578557209581e+01	5.984521886778343713e+01	5.984588861123133796e+01	5.984680914226269266e+01	5.984710908011525987e+01	5.984361906046919444e+01	5.984420850275631665e+01	5.984397934516992734e+01	5.984477353475732997e+01	5.992863699502802888e+01	5.993406490999819880e+01	5.994213468636129249e+01
2.164901472294201668e+01	6.010723862998455047e+01	5.945433379194150803e+01	5.820174710306918797e+01	5.443630528965145743e+01	5.789912120868751089e+01	5.886084490204358843e+01	5.892773050596886009e+01	5.934337016317110880e+01	5.964041683225372736e+01	5.978550975104649723e+01	5.978550975323421568e+01	5.995774611286341127e+01	5.989493934142259945e+01	5.993722176632412868e+01	5.993722176700739368e+01	5.980319493688291743e+01	5.990209904627420912e+01	5.990209563870927667e+01	5.984954073556766474e+01	5.990253363782972684e+01	5.989980881774553723e+01	5.990176660895473759e+01	5.991179634120705799e+01	5.989474349151764443e+01	5.989683917816523007e+01	5.988564705614994210e+01	5.990092522766786232e+01	5.990187998237694700e+01	5.990209748131889711e+01	5.990531446773690050e+01	5.990531509876207394e+01	5.990375972523741410e+01	5.990211170803945606e+01	5.989321044861164012e+01	5.990316928346382497e+01	5.990945739704775974e+01	5.991736962528965904e+01	5.989296248987362503e+01	5.988909964173801370e+01	5.988976895386616661e+01	5.989062935266512966e+01	5.989085942183394451e+01	5.988721269310909179e+01	5.988775105488622330e+01	5.988752126479302262e+01	5.988822647804457944e+01	5.997205101602305177e+01	5.997731018122062352e+01	5.998517399761629321e+01
2.176995893927130155e+01	6.014315693618185321e+01	5.943790183061273780e+01	5.823416908778083467e+01	5.442074301357609301e+01	5.790926638305629837e+01	5.885392834219524616e+01	5.895269017752085006e+01	5.937224906026899873e+01	5.967108227104346696e+01	5.982081147985618941e+01	5.982081148214845001e+01	5.999625530796047457e+01	5.993009232458793178e+01	5.997350244355530435e+01	5.997350244427458676e+01	5.983779414518141948e+01	5.993844932708056206e+01	5.993844598203673968e+01	5.988295821061260682e+01	5.993846706575666872e+01	5.993586069752129220e+01	5.993808743961307783e+01	5.994857851573548402e+01	5.993090342923800051e+01	5.993329651177249673e+01	5.992712627069583675e+01	5.994285825397909662e+01	5.994373651649260637e+01	5.994397315350298072e+01	5.994673615949992040e+01	5.994673686857272088e+01	5.994480488436389010e+01	5.994317375637746892e+01	5.993396495649729161e+01	5.994400985247926172e+01	5.995005316288936825e+01	5.995726831557455938e+01	5.993365913858798422e+01	5.992993967289331181e+01	5.993060923488000924e+01	5.993140990133643697e+01	5.993156424033284679e+01	5.992776288691730713e+01	5.992825400318835705e+01	5.992802432651163969e+01	5.992863818881195215e+01	6.001238859170314299e+01	6.001747592906708206e+01	6.002513807672163182e+01
2.189090315560058642e+01	6.017597741508745912e+01	5.942188003812093910e+01	5.826384403741272422e+01	5.440450083977166429e+01	5.791583912775779197e+01	5.884385532952418174e+01	5.897437197116294527e+01	5.939766158156470510e+01	5.969815398791986638e+01	5.985300245571546185e+01	5.985300245810563524e+01	6.003138283645576934e+01	5.996228039421430367e+01	6.000680957157450024e+01	6.000680957232724921e+01	5.986940812881250196e+01	5.997182588650211699e+01	5.997182260671424103e+01	5.991352919819796341e+01	5.997131076968089047e+01	5.996883204480973006e+01	5.997136564434716632e+01	5.998236837075353378e+01	5.996415185538181447e+01	5.996683533650389109e+01	5.996552866846143814e+01	5.998173022705422142e+01	5.998252899548045036e+01	5.998278193342301989e+01	5.998506549849105340e+01	5.998506628376379268e+01	5.998278321400692903e+01	5.998116925100961794e+01	5.997163934515403838e+01	5.998177931269384544e+01	5.998757737767464704e+01	5.999411040751725466e+01	5.997130219739997159e+01	5.996774421094004737e+01	5.996841457294782884e+01	5.996915589731694496e+01	5.996922933770151332e+01	5.996527552787577520e+01	5.996572231933352981e+01	5.996549345823937216e+01	5.996601341391016859e+01	6.004965388885398880e+01	6.005456639950735109e+01	6.006203327703664741e+01
2.201184737192987129e+01	6.020571054854856641e+01	5.940728698347102466e+01	5.829076521316770254e+01	5.438772961468097122e+01	5.791885882921597073e+01	5.883079754146417173e+01	5.899278390881673317e+01	5.941962135856314831e+01	5.972163953121484070e+01	5.988212774636061653e+01	5.988212774884143386e+01	6.006318158304520693e+01	5.999159749268503816e+01	6.003723931347622056e+01	6.003723931425959393e+01	5.989813178079941736e+01	6.000222816388615854e+01	6.000222495178869764e+01	5.994130383819324237e+01	6.000107783543842288e+01	5.999873511666091019e+01	6.000161361352665779e+01	6.001317549170858001e+01	5.999451468315353253e+01	5.999747580186204488e+01	6.000086404731857925e+01	6.001755210713684363e+01	6.001826876241487696e+01	6.001853539387528969e+01	6.002031356111915983e+01	6.002031442053877441e+01	6.001770716417677676e+01	6.001611063975625626e+01	6.000624720390221967e+01	6.001648963240477030e+01	6.002204264590344707e+01	6.002791053063295834e+01	6.000590468258184274e+01	6.000252473892554406e+01	6.000319632586452911e+01	6.000387868976646644e+01	6.000386691356034419e+01	5.999976301560186442e+01	6.000016755181925276e+01	5.999994009929469740e+01	6.000036342413240220e+01	6.008385808871327072e+01	6.008859288027166201e+01	6.009587274630779064e+01
2.213279158825915616e+01	6.023237261128922171e+01	5.939530278190741086e+01	5.831493513160694420e+01	5.437059141879404933e+01	5.791836162061792237e+01	5.881496578465775116e+01	5.900794764883657706e+01	5.943815397153201019e+01	5.974155706788615561e+01	5.990826398034416655e+01	5.990826398290757737e+01	6.009171901453314746e+01	6.001815138282304929e+01	6.006490217372454055e+01	6.006490217453538349e+01	5.992407606925301877e+01	6.002965644174260973e+01	6.002965329941434902e+01	5.996633919490137998e+01	6.002778805870528345e+01	6.002558869922201978e+01	6.002884966976503733e+01	6.004101413059802894e+01	6.002202285309864038e+01	6.002524256719949136e+01	6.003314509685457523e+01	6.005033791679624500e+01	6.005097046345229472e+01	6.005124843135274659e+01	6.005249542362291493e+01	6.005249635491466620e+01	6.004959333522186427e+01	6.004801458885725651e+01	6.003780701407948328e+01	6.004815745307273289e+01	6.005346665216781332e+01	6.005868992419777896e+01	6.003748536040506423e+01	6.003429823972348345e+01	6.003497138586115511e+01	6.003559518699125164e+01	6.003549482264919135e+01	6.003124350727021152e+01	6.003160715659166868e+01	6.003138151673181255e+01	6.003170534845305184e+01	6.011501886255232563e+01	6.011957320566760643e+01	6.012667585848596019e+01
2.225373580458844103e+01	6.025598670983402627e+01	5.938725774302287874e+01	5.833636542426170735e+01	5.435325833442841770e+01	5.791440126783974307e+01	5.879661554810740398e+01	5.901989934700855400e+01	5.945329698601335622e+01	5.975793692819270575e+01	5.993152079811485322e+01	5.993152080075192600e+01	6.011707375927390018e+01	6.004206022948948629e+01	6.008991906893606227e+01	6.008991906977087183e+01	5.994736371050354506e+01	6.005411409441184389e+01	6.005411102355311215e+01	5.998870140729265898e+01	6.005146956131518721e+01	6.004941974724678744e+01	6.005309953574656845e+01	6.006590461380219637e+01	6.004671355570435765e+01	6.005016601230276763e+01	6.006238704120104899e+01	6.008010428421967219e+01	6.008065159074313044e+01	6.008093877665646687e+01	6.008162978919600761e+01	6.008163078984119920e+01	6.007846213246733669e+01	6.007690163131122318e+01	6.006634166272498021e+01	6.007680368593938880e+01	6.008187172065446902e+01	6.008647590469921340e+01	6.006606827519978253e+01	6.006308679811221651e+01	6.006376180321477420e+01	6.006432749713038532e+01	6.006413615821597318e+01	6.005974047535092808e+01	6.006006410365304760e+01	6.005984039812785369e+01	6.006006178509228732e+01	6.014315997888598275e+01	6.014753138561071211e+01	6.015446784001999703e+01
2.237468002091772590e+01	6.027658421151147650e+01	5.938459546399493405e+01	5.835507701217790810e+01	5.433591082392788252e+01	5.790705075098387056e+01	5.877605293775360451e+01	5.902868958648087983e+01	5.946509941381722797e+01	5.977082307464958433e+01	5.995203999199632960e+01	5.995203999469713096e+01	6.013933348646715160e+01	6.006345115193541773e+01	6.011241949309934540e+01	6.011241949395429174e+01	5.996812638366380099e+01	6.007561204210031747e+01	6.007560904404778057e+01	6.000846903194918980e+01	6.007216097574502811e+01	6.007026559847710701e+01	6.007439835423505059e+01	6.008787527737061396e+01	6.006863198908646950e+01	6.007228398402510550e+01	6.008860784427214696e+01	6.010687055093806208e+01	6.010733256346673414e+01	6.010762705666867589e+01	6.010773912676835806e+01	6.010774019397533863e+01	6.010433794288536546e+01	6.010279633215099437e+01	6.009187847975483265e+01	6.010245360872284692e+01	6.010728487226886330e+01	6.011130176041174877e+01	6.009168273513883918e+01	6.008891766049442396e+01	6.008959485891673324e+01	6.009010301082029315e+01	6.008981929056733406e+01	6.008528272397924042e+01	6.008556690966565839e+01	6.008534487420497072e+01	6.008546084589382019e+01	6.016831123607781961e+01	6.017249755314581705e+01	6.017927976663558098e+01
2.249562423724701077e+01	6.029420654723948303e+01	5.938880127763893313e+01	5.837110056805699543e+01	5.431873567408032244e+01	5.789640459762534164e+01	5.875364096907069467e+01	5.903438239674257915e+01	5.947362073313202302e+01	5.978027457664030209e+01	5.996999224702598497e+01	5.996999224977948728e+01	6.015859430358502635e+01	6.008246056430996163e+01	6.013254162563171690e+01	6.013254162650262913e+01	5.998650387374497939e+01	6.009417502023969604e+01	6.009417209599559584e+01	6.002573771813805337e+01	6.008991421391638710e+01	6.008817677520412559e+01	6.009279327837531781e+01	6.010696494249889099e+01	6.008783367150019927e+01	6.009164410934931766e+01	6.011182894684928613e+01	6.013065941915196078e+01	6.013103732960603764e+01	6.013133739046546111e+01	6.013085031452015983e+01	6.013085144518800007e+01	6.012724982001807916e+01	6.012572795787020397e+01	6.011444981840845259e+01	6.012513748088544929e+01	6.012973841031065803e+01	6.013320719150274840e+01	6.011436382130132472e+01	6.011182381405029673e+01	6.011250364876814700e+01	6.011295498932895498e+01	6.011257842835052401e+01	6.010790494454228394e+01	6.010815018872629167e+01	6.010792906760917020e+01	6.010793673333743925e+01	6.019050887841451214e+01	6.019450839152634813e+01	6.020114906136002020e+01
2.261656845357629564e+01	6.030890749175244991e+01	5.940129176801829658e+01	5.838447728435932760e+01	5.430192347759933824e+01	5.788258202360033522e+01	5.872980619869056795e+01	5.903705356857534525e+01	5.947892979460197438e+01	5.978636722106550394e+01	5.998557255853030767e+01	5.998557256132433224e+01	6.017496145178498779e+01	6.009923575396825868e+01	6.015043379603084617e+01	6.015043379691316972e+01	6.000264481030180264e+01	6.010984832652637522e+01	6.010984547676431333e+01	6.004062596468926216e+01	6.010479782589361264e+01	6.010322037425510899e+01	6.010834663864871885e+01	6.012322593163283813e+01	6.010438732110441151e+01	6.010830670015337063e+01	6.013207651929737096e+01	6.015149812071753388e+01	6.015179447678126934e+01	6.015209850564502148e+01	6.015099578024809546e+01	6.015099697092288977e+01	6.014723266386974387e+01	6.014573163671294509e+01	6.013409418004478368e+01	6.014489168061531643e+01	6.014927104242450184e+01	6.015223935154379831e+01	6.013415344257841610e+01	6.013184510612435218e+01	6.013252820100008478e+01	6.013292368209828709e+01	6.013245472623002286e+01	6.012764884053012082e+01	6.012785576260523612e+01	6.012763421339965930e+01	6.012753089745914536e+01	6.020979659804628881e+01	6.021360814714576293e+01	6.022012057380049299e+01
2.273751266990558051e+01	6.032075594919088246e+01	5.942327233189433855e+01	5.839525996535571295e+01	5.428566564491239177e+01	5.786573094796386840e+01	5.870504557343735286e+01	5.903678870841780935e+01	5.948110417093022306e+01	5.978919544067078817e+01	5.999899604497689865e+01	5.999899604779803752e+01	6.018855095202516736e+01	6.011393717521137603e+01	6.016625673069852098e+01	6.016625673158731047e+01	6.001670844224572932e+01	6.012270380007107207e+01	6.012270102509518921e+01	6.005328134340604151e+01	6.011690094514820260e+01	6.011548403792448880e+01	6.012113968349574833e+01	6.013672761777045395e+01	6.011837830268945027e+01	6.012234826272982957e+01	6.014938324727524588e+01	6.016942012051013933e+01	6.016963886896515135e+01	6.016994538781143120e+01	6.016821515502083173e+01	6.016821640184441122e+01	6.016432890886645168e+01	6.016285002256390158e+01	6.015085789767623936e+01	6.016176038103359502e+01	6.016592955543841015e+01	6.016845451449636073e+01	6.015110194743473926e+01	6.014902991330376381e+01	6.014971713814989585e+01	6.015005798659415603e+01	6.014949794903766644e+01	6.014456483141711374e+01	6.014473434775955241e+01	6.014451037241509823e+01	6.014429379372490558e+01	6.022622718189492730e+01	6.022985029067955765e+01	6.023624828847566448e+01
2.285845688623486538e+01	6.032983936069039999e+01	5.945558602586061170e+01	5.840351446600844554e+01	5.427015096952514739e+01	5.784603295980390669e+01	5.867993310218617609e+01	5.903368172855693530e+01	5.948023066150943094e+01	5.978887482451419544e+01	6.001049547516464600e+01	6.001049547799829043e+01	6.019949191096230834e+01	6.012674109580826354e+01	6.018018617962543004e+01	6.018018618051536350e+01	6.002886697721356057e+01	6.013284479272945049e+01	6.013284209239022715e+01	6.006388660940961444e+01	6.012633781619757656e+01	6.012508049841985525e+01	6.013127689064967285e+01	6.014756050266215937e+01	6.012991262732559505e+01	6.013386561007375519e+01	6.016379069883534214e+01	6.018446739848837979e+01	6.018461385653632334e+01	6.018492150644159011e+01	6.018255748657521309e+01	6.018255878522598579e+01	6.017859076496736037e+01	6.017713550764894137e+01	6.016479741840606010e+01	6.017579780892758379e+01	6.017977108307251655e+01	6.018192038828585311e+01	6.016527031421407656e+01	6.016343737907519085e+01	6.016412990313118314e+01	6.016441767292047160e+01	6.016376871121092051e+01	6.015871434946217278e+01	6.015884783663026525e+01	6.015861875786352897e+01	6.015828726029061357e+01	6.023986484190552915e+01	6.024329986667275705e+01	6.024959769917464314e+01
2.297940110256415025e+01	6.033626777786124507e+01	5.949859087378450795e+01	5.840932150354738894e+01	5.425556180713190457e+01	5.782370931701468919e+01	5.865512549978938495e+01	5.902783461639626239e+01	5.947640760805545312e+01	5.978554559536387103e+01	6.002032086074704864e+01	6.002032086357732510e+01	6.020792930123386100e+01	6.013784237284846057e+01	6.019241567756113653e+01	6.019241567844649410e+01	6.003930818304006323e+01	6.014041073603129206e+01	6.014040810961645889e+01	6.007266551555940026e+01	6.013325290959620872e+01	6.013215269903396631e+01	6.013889085774868448e+01	6.015584083497150658e+01	6.013912148123403512e+01	6.014298056283584515e+01	6.017535233719626575e+01	6.019669337273277421e+01	6.019677412625726731e+01	6.019708167983944946e+01	6.019408408038746927e+01	6.019408542601274803e+01	6.019008308010866415e+01	6.018865305340918326e+01	6.017598224619806757e+01	6.018707115077737058e+01	6.019086602759171711e+01	6.019271910754534360e+01	6.017673296004218741e+01	6.017514025544982559e+01	6.017583958584725679e+01	6.017607621256405537e+01	6.017534132747179854e+01	6.017017275811980426e+01	6.017027220278801991e+01	6.017003470557661871e+01	6.016958754186809699e+01	6.025078826252342168e+01	6.025403656592674650e+01	6.026024888778134425e+01
2.310034531889343512e+01	6.034017872388861292e+01	5.955210343166138642e+01	5.841277887014765469e+01	5.424206997029200039e+01	5.779902804126582794e+01	5.863136534695176039e+01	5.901935923796641248e+01	5.946974939307300190e+01	5.977937755198288983e+01	6.002874069370196963e+01	6.002874069651178246e+01	6.021402711848163847e+01	6.014745721252016608e+01	6.020315928611534417e+01	6.020315928699004360e+01	6.004823808592550449e+01	6.014558208941505768e+01	6.014557953553056535e+01	6.007988849708758750e+01	6.013782664308508430e+01	6.013687951077505289e+01	6.014414779829320423e+01	6.016171580117819673e+01	6.014616625662921479e+01	6.014984521907253168e+01	6.018413724170302714e+01	6.020616652554437565e+01	6.020618926073188248e+01	6.020649564576596902e+01	6.020287204314637108e+01	6.020287343028498128e+01	6.019888689998992248e+01	6.019748371785580332e+01	6.018449861394206124e+01	6.019566417959708104e+01	6.019930170549213244e+01	6.020095095031286547e+01	6.018558122395754850e+01	6.018422839806677871e+01	6.018493640092842156e+01	6.018512426534543636e+01	6.018430732602778477e+01	6.017903293548051380e+01	6.017910107274110487e+01	6.017885132845980678e+01	6.017828899697852307e+01	6.025909440068173950e+01	6.026215855548019817e+01	6.026830034986291196e+01
2.322128953522271999e+01	6.034174291638764487e+01	5.961542801231994559e+01	5.841400407247023452e+01	5.422983248322492500e+01	5.777231212652964132e+01	5.860947962365744957e+01	5.900838160058537341e+01	5.946039311777263947e+01	5.977057698727624313e+01	6.003604411409632036e+01	6.003604411686740150e+01	6.021797187024485254e+01	6.015582579264047070e+01	6.021265419664734964e+01	6.021265419750491787e+01	6.005588368225863860e+01	6.014858623330663079e+01	6.014858374975187161e+01	6.008587844040714288e+01	6.014028173378368791e+01	6.013948207087702258e+01	6.014725368019114882e+01	6.016536933868488290e+01	6.015124405549802589e+01	6.015464777097991345e+01	6.019023458633422763e+01	6.021297478118123081e+01	6.021294806729064675e+01	6.021325239615902092e+01	6.020901859696417091e+01	6.020902001945735549e+01	6.020510379478966456e+01	6.020372895190804741e+01	6.019045394675995198e+01	6.020168167141692805e+01	6.020518678237367993e+01	6.020673882884214123e+01	6.019192758833100498e+01	6.019081297254810892e+01	6.019153187564288032e+01	6.019167388720307343e+01	6.019077968471960816e+01	6.018540957594968432e+01	6.018545001642263514e+01	6.018518390067684720e+01	6.018450853073471052e+01	6.026490307426114867e+01	6.026778710121429583e+01	6.027387361014848466e+01
2.334223375155200486e+01	6.034117099097629477e+01	5.968746136807735780e+01	5.841313741880927779e+01	5.421898737998806439e+01	5.774394878273545118e+01	5.859037082807245156e+01	5.899504857063606522e+01	5.944850717327659595e+01	5.975939593055797161e+01	6.004254331871001682e+01	6.004254332142299688e+01	6.021997637247072532e+01	6.016321461399778059e+01	6.022116306759698290e+01	6.022116306843063427e+01	6.006249561907648626e+01	6.014970456394317466e+01	6.014970214757368439e+01	6.009101654549993299e+01	6.014089018793936248e+01	6.014023075263914109e+01	6.014846103313810488e+01	6.016702861848371242e+01	6.015459362603139226e+01	6.015761883861805615e+01	6.019375891219844021e+01	6.021723066823731330e+01	6.021716372320467769e+01	6.021746532301830968e+01	6.021264622020046886e+01	6.021264767108936411e+01	6.020886100816323250e+01	6.020751572268144258e+01	6.019398216277173219e+01	6.020525466715967866e+01	6.020865654773132292e+01	6.021023360118641676e+01	6.019591070359047080e+01	6.019503143240166310e+01	6.019576380967193074e+01	6.019586352330688328e+01	6.019489785276947913e+01	6.018944426712926088e+01	6.018946161203112410e+01	6.018917501636127554e+01	6.018839079559366922e+01	6.026836237281733588e+01	6.027107201593431540e+01	6.027711866738328439e+01
2.346317796788128973e+01	6.033872116732848667e+01	5.976683902468420229e+01	5.841034555932320416e+01	5.420964975796850638e+01	5.771439946649662289e+01	5.857499751690156842e+01	5.897953669813206545e+01	5.943430131781192216e+01	5.974614375470788730e+01	6.004857563894233863e+01	6.004857564157688898e+01	6.022028382452257489e+01	6.016991841091898152e+01	6.022897594019612200e+01	6.022897594099877949e+01	6.006835080385175019e+01	6.014928076259604950e+01	6.014927840916187307e+01	6.009574796050944911e+01	6.013998087364115008e+01	6.013945271620711708e+01	6.014807640122504040e+01	6.016697120983339175e+01	6.015650165475466338e+01	6.015903825991106402e+01	6.019485622799984270e+01	6.021907729338690274e+01	6.021897977669417656e+01	6.021927821659087243e+01	6.021390866036015410e+01	6.021391013176852169e+01	6.021031746948334984e+01	6.020900250603153125e+01	6.019524984104668164e+01	6.020654662082962716e+01	6.020987906324876349e+01	6.021162023786085626e+01	6.019770127490656364e+01	6.019705332548095811e+01	6.019780206498163011e+01	6.019786384553900405e+01	6.019683361541094513e+01	6.019131139539405240e+01	6.019131133751314877e+01	6.019100056110252694e+01	6.019011419718770384e+01	6.026965491831737864e+01	6.027219795987551265e+01	6.027822029896982770e+01
2.358412218421057460e+01	6.033470789491361330e+01	5.985208393320079523e+01	5.840582547057629625e+01	5.420190831124195086e+01	5.768421017455282396e+01	5.856434137831640641e+01	5.896206263464107167e+01	5.941803791605135387e+01	5.973120086529024064e+01	6.005450480537563607e+01	6.005450480791070333e+01	6.021917210850970292e+01	6.017626140399631396e+01	6.023641153559830741e+01	6.023641153636270218e+01	6.007375488167823363e+01	6.014772993380897503e+01	6.014772763775867759e+01	6.010058647287165456e+01	6.013794749900426950e+01	6.013753986837630805e+01	6.014646831126515281e+01	6.016553285716624089e+01	6.015730925783662997e+01	6.015924220330325056e+01	6.019371098101063211e+01	6.021869515906880110e+01	6.021857704291361557e+01	6.021887215750388123e+01	6.021299785847275388e+01	6.021299934147531019e+01	6.020967069818806294e+01	6.020838617670361970e+01	6.019446327202020086e+01	6.020576046007180793e+01	6.020906220079235283e+01	6.021112485426012739e+01	6.019750885274742558e+01	6.019708697303492073e+01	6.019785523043317710e+01	6.019788447648122087e+01	6.019679784164456748e+01	6.019122491811026521e+01	6.019121432548283224e+01	6.019087651865615385e+01	6.018989772719307041e+01	6.026900498907890835e+01	6.027139160592552258e+01	6.027740523667505812e+01
2.370506640053985947e+01	6.032951136266286341e+01	5.994172887279343342e+01	5.839980881790934575e+01	5.419582256020186151e+01	5.765402105374399611e+01	5.855935936231389149e+01	5.894289462060553575e+01	5.940004408285579984e+01	5.971503393873153698e+01	6.006072094985712795e+01	6.006072095227123953e+01	6.021695821733052867e+01	6.018259762950694380e+01	6.024381769559185074e+01	6.024381769631061445e+01	6.007904446252256747e+01	6.014554799588263734e+01	6.014554575013038118e+01	6.010611710293957799e+01	6.013525661315991044e+01	6.013495685603728447e+01	6.014407544623964696e+01	6.016311565300344455e+01	6.015741837595706443e+01	6.015863033407838856e+01	6.019055394686049709e+01	6.021630986398592000e+01	6.021618143006527646e+01	6.021647334036262578e+01	6.021015181360007773e+01	6.021015329807943317e+01	6.020716461090285776e+01	6.020590980437604856e+01	6.019187638446583577e+01	6.020314656142573284e+01	6.020646156063472176e+01	6.020902257555001569e+01	6.019558953288390057e+01	6.019538703259160428e+01	6.019617817192373366e+01	6.019618160391446793e+01	6.019504811693548874e+01	6.018944600222139485e+01	6.018943298000208131e+01	6.018906660046415880e+01	6.018800860976374878e+01	6.026668648547939711e+01	6.026892964634001970e+01	6.027495018416485806e+01
2.382601061686914790e+01	6.032358759671487292e+01	6.003440063794251103e+01	5.839256658968685088e+01	5.419142096278434906e+01	5.762457377873248987e+01	5.856092231530825387e+01	5.892236456963199487e+01	5.938072449960601062e+01	5.969821194185268354e+01	6.006763889219692487e+01	6.006763889446859395e+01	6.021400266158563852e+01	6.018931004436640109e+01	6.025157070066961040e+01	6.025157070133545290e+01	6.008458888376755169e+01	6.014332032535794070e+01	6.014331812102378905e+01	6.011299499830854387e+01	6.013245493839337996e+01	6.013224841105561325e+01	6.014141443514271401e+01	6.016019615930650843e+01	6.015729756427640496e+01	6.015767254856136503e+01	6.018567106351688523e+01	6.021220070683713743e+01	6.021207270072856943e+01	6.021236183544445453e+01	6.020566337959021297e+01	6.020566485408921409e+01	6.020309819729520484e+01	6.020187131781533907e+01	6.018779949340265745e+01	6.019901158929862817e+01	6.020238920590887943e+01	6.020564611861628634e+01	6.019225449904885750e+01	6.019226288638108713e+01	6.019308040802450677e+01	6.019306641447333561e+01	6.019189718684302193e+01	6.018629145135256664e+01	6.018628537562581471e+01	6.018589061440891186e+01	6.018477067475687647e+01	6.026303164171396531e+01	6.026514754128917417e+01	6.027119056616341197e+01
2.394695483319843277e+01	6.031747801935033237e+01	6.012886735662068816e+01	5.838441380347398990e+01	5.418870003997463414e+01	5.759671435943554485e+01	5.856974583013980862e+01	5.890088028782698615e+01	5.936057455697165608e+01	5.968142177302307516e+01	6.007569425039106648e+01	6.007569425249933204e+01	6.021071364230405720e+01	6.019680809970773083e+01	6.026007319687458619e+01	6.026007319748043756e+01	6.009079114640034902e+01	6.014172816931751697e+01	6.014172599546624554e+01	6.012193865586353780e+01	6.013017491168818651e+01	6.013004493671223116e+01	6.013908627444856592e+01	6.015733269045894360e+01	6.015748637378051455e+01	6.015691447773082245e+01	6.017941315195994889e+01	6.020671013856760112e+01	6.020659408933676104e+01	6.020688120972912571e+01	6.019988989501095489e+01	6.019989134659231667e+01	6.019783493072216629e+01	6.019663289900915970e+01	6.018260870467113222e+01	6.019372803600735722e+01	6.019722303625562887e+01	6.020139482965998923e+01	6.018787921012945930e+01	6.018808766811774547e+01	6.018893512114328814e+01	6.018891414127067208e+01	6.018772200293700791e+01	6.018214270501705698e+01	6.018215421976233870e+01	6.018173335798029910e+01	6.018057323597859920e+01	6.025844024759618378e+01	6.026044876553986285e+01	6.026652975178220117e+01
2.406789904952771764e+01	6.031181793561835747e+01	6.022405708971155747e+01	5.837571396271523128e+01	5.418762457921226883e+01	5.757138813990085424e+01	5.858632350983058501e+01	5.887893724933343975e+01	5.934019316027078617e+01	5.966548163815828332e+01	6.008533693755284588e+01	6.008533693947798326e+01	6.020755070528404218e+01	6.020552351744784403e+01	6.026975049634106085e+01	6.026975049688032016e+01	6.009808747123513939e+01	6.014155072489364784e+01	6.014154856831502372e+01	6.013371535351033259e+01	6.012913676512317096e+01	6.012906467896092977e+01	6.013777987507519640e+01	6.015517050696200130e+01	6.015859714747607256e+01	6.015698055116506282e+01	6.017220629216779315e+01	6.020025384483323450e+01	6.020016252962597036e+01	6.020044875998768674e+01	6.019326336949023215e+01	6.019326478362220456e+01	6.019181259281567975e+01	6.019063078319123150e+01	6.017675561126632289e+01	6.018774409857964969e+01	6.019141641917341445e+01	6.019674367640403290e+01	6.018291281659656988e+01	6.018330752674127382e+01	6.018418839973804779e+01	6.018417330332860615e+01	6.018297294393773456e+01	6.017745496917419246e+01	6.017749593395541297e+01	6.017705360181632557e+01	6.017588002819341142e+01	6.025338890775179834e+01	6.025531406744956797e+01	6.026144825103208547e+01
2.418884326585700251e+01	6.030734178360603437e+01	6.031905729765088608e+01	5.836688278060919544e+01	5.418812890205339272e+01	5.754962297705346685e+01	5.861087551412099117e+01	5.885712904060447670e+01	5.932029395677288619e+01	5.965134911306512322e+01	6.009702170316510461e+01	6.009702170488935025e+01	6.020502750155426952e+01	6.021590409804925059e+01	6.028104508108105364e+01	6.028104508154783758e+01	6.010694471269296457e+01	6.014366009219890685e+01	6.014365793729131582e+01	6.014911696389373219e+01	6.013014485940882281e+01	6.013011021049467075e+01	6.013827061486707493e+01	6.015444308889003366e+01	6.016131263935600515e+01	6.015857293139765716e+01	6.016456232790048375e+01	6.019333095910298681e+01	6.019327896713595294e+01	6.019356583047264309e+01	6.018630065297435294e+01	6.018630201347063036e+01	6.018555288573122652e+01	6.018438483834598429e+01	6.017077659238553622e+01	6.018159320574311977e+01	6.018550737043368315e+01	6.019225133276083284e+01	6.017788706069968896e+01	6.017845040010234925e+01	6.017936798235928109e+01	6.017937438920354509e+01	6.017818245727617210e+01	6.017276570235870281e+01	6.017284907335910304e+01	6.017239239469267886e+01	6.017123741515178637e+01	6.024843950269327308e+01	6.025030988449864822e+01	6.025651201462588347e+01
2.430978748218628738e+01	6.030488259410102359e+01	6.041310332379633508e+01	5.835839048932183459e+01	5.419011910685580347e+01	5.753249642291227417e+01	5.864332406022990796e+01	5.883615534823169924e+01	5.930171286787320639e+01	5.964011930033240105e+01	6.011119557478238562e+01	6.011119557629088206e+01	6.020371312205091385e+01	6.022840551045250379e+01	6.029440920422688066e+01	6.029440920461628650e+01	6.011785470433773071e+01	6.014900572409212742e+01	6.014900355292926548e+01	6.016892528383203853e+01	6.013407545105707186e+01	6.013405641705517723e+01	6.014141118570938715e+01	6.015596703260040101e+01	6.016637749487870934e+01	6.016246416308403155e+01	6.015708852702494625e+01	6.018653348085416610e+01	6.018653781232686129e+01	6.018682726698505547e+01	6.017961256749233456e+01	6.017961385654588469e+01	6.017966975435952293e+01	6.017850685217427298e+01	6.016530055314319014e+01	6.017590204009192689e+01	6.018012610092311121e+01	6.018856599549573616e+01	6.017342345125300795e+01	6.017413311487765526e+01	6.017509031959862398e+01	6.017513678356737472e+01	6.017397190967707843e+01	6.016870121765403212e+01	6.016884083862343857e+01	6.016837945152421696e+01	6.016728060397970523e+01	6.024424550732109651e+01	6.024609454265596753e+01	6.025237845507241730e+01
2.443073169851557225e+01	6.030536249898020174e+01	6.050556172222309215e+01	5.835076182580191784e+01	5.419347613286480225e+01	5.752108390003962057e+01	5.868330193305072129e+01	5.881682413843159907e+01	5.928540865310463914e+01	5.963300690247541525e+01	6.012828237941980802e+01	6.012828238070147790e+01	6.020423116198332991e+01	6.024348110546856816e+01	6.031029549559054459e+01	6.031029549589901251e+01	6.013132458936398450e+01	6.015858491408038589e+01	6.015858270674972630e+01	6.019386780823246852e+01	6.014185290956704222e+01	6.014182699862713122e+01	6.014811170290779074e+01	6.016062762308323641e+01	6.017458147743234065e+01	6.016948110708330688e+01	6.015049480102928925e+01	6.018055338223771855e+01	6.018063400569882759e+01	6.018092847417216262e+01	6.017391036298731422e+01	6.017391156135150254e+01	6.017487473075485838e+01	6.017370585288681895e+01	6.016105331458532390e+01	6.017139527721842285e+01	6.017599912275065321e+01	6.018642695320681213e+01	6.017023690766383481e+01	6.017106504232742736e+01	6.017206418615256780e+01	6.017217215462245861e+01	6.017105485177673074e+01	6.016597957257552309e+01	6.016618984621491961e+01	6.016573578901581243e+01	6.016473599790890603e+01	6.024155417779537913e+01	6.024342021532311264e+01	6.024979816624581730e+01
2.455167591484485712e+01	6.030977011365264673e+01	6.059591211556521273e+01	5.834457256208091991e+01	5.419805944626006067e+01	5.751638808935263114e+01	5.873019189236313764e+01	5.880004619112202136e+01	5.927245197520614539e+01	5.963130521618673185e+01	6.014866496414597208e+01	6.014866496519437788e+01	6.020725510728568253e+01	6.026156978716444002e+01	6.032914541451530965e+01	6.032914541474084302e+01	6.014786242098731606e+01	6.017339685762838997e+01	6.017339459291863335e+01	6.022456741096062416e+01	6.015441203802880921e+01	6.015435711218079007e+01	6.015930639068653107e+01	6.016935210636660258e+01	6.018673263835647447e+01	6.018047793013735003e+01	6.014559609322569145e+01	6.017618513707201799e+01	6.017636542168469305e+01	6.017666779841949420e+01	6.017000708563206501e+01	6.017000817301470050e+01	6.017197687446095244e+01	6.017078806127507562e+01	6.015885612348784406e+01	6.016889452407393435e+01	6.017394738012215782e+01	6.018665927160529350e+01	6.016913339198630695e+01	6.017004587402720261e+01	6.017108841297514488e+01	6.017128186405022916e+01	6.017023424523408437e+01	6.016540726582278609e+01	6.016570267287001172e+01	6.016527011458443752e+01	6.016441715900652554e+01	6.024120191532993118e+01	6.024312791353062835e+01	6.024960963319652052e+01
2.467262013117414199e+01	6.031912188934543906e+01	6.068372967716768329e+01	5.834044129829810998e+01	5.420371112541634773e+01	5.751925520878777576e+01	5.878318760303748292e+01	5.878681864844146077e+01	5.926399754786871910e+01	5.963631638483391839e+01	6.017266624322406443e+01	6.017266624403817588e+01	6.021349788368276279e+01	6.028308190030671199e+01	6.035137533834129187e+01	6.035137533848379832e+01	6.016795788179813087e+01	6.019438046493475980e+01	6.019437812140314037e+01	6.026149211883026879e+01	6.017264605086255358e+01	6.017254165145423173e+01	6.017590565028094574e+01	6.018306858078482691e+01	6.020361969416745040e+01	6.019629694607076686e+01	6.014330666854495178e+01	6.017432057896242981e+01	6.017462751479158811e+01	6.017494113671740052e+01	6.016881062436112870e+01	6.016881158010235708e+01	6.017187413938136586e+01	6.017064833630707454e+01	6.015961504686790562e+01	6.016930822248823318e+01	6.017487519237276672e+01	6.019015846648981238e+01	6.017099844532842923e+01	6.017195448573644967e+01	6.017304071707790314e+01	6.017334538081878748e+01	6.017239062567244900e+01	6.016786670446971641e+01	6.016826114224971889e+01	6.016786592357821917e+01	6.016721131324533189e+01	6.024409955391743665e+01	6.024613222837052717e+01	6.025272369996488919e+01
2.479356434750342686e+01	6.033440533508971271e+01	6.076866926070152886e+01	5.833901526925104264e+01	5.421026012197665267e+01	5.753029038371780501e+01	5.884136324175299393e+01	5.877819150060029330e+01	5.926123429590214187e+01	5.964925232464823068e+01	6.020053067831200622e+01	6.020053067889668341e+01	6.022369289341099829e+01	6.030838314379306553e+01	6.037736024782828537e+01	6.037736024788976863e+01	6.019205886053842391e+01	6.022234053050605951e+01	6.022233808786867115e+01	6.030491305859745665e+01	6.019734312747080196e+01	6.019717199437987887e+01	6.019873527883063247e+01	6.020265068230933281e+01	6.022596487166025980e+01	6.021771822237067795e+01	6.014462233121120960e+01	6.017593231939129339e+01	6.017639644296655632e+01	6.017672500615762488e+01	6.017130459878857351e+01	6.017130540288060558e+01	6.017553253514775946e+01	6.017424951492031227e+01	6.016429766307093274e+01	6.017360889809589253e+01	6.017974648594469755e+01	6.019786206642895365e+01	6.017677332325290251e+01	6.017772562914578316e+01	6.017885438179326485e+01	6.017929647759532230e+01	6.017845798701640092e+01	6.017429126259410310e+01	6.017479719385744374e+01	6.017445613956957118e+01	6.017405324353029528e+01	6.025120426607461610e+01	6.025339252653120781e+01	6.026009457359017318e+01
2.491450856383271173e+01	6.035650713358290886e+01	6.085045158126122544e+01	5.834094926211209042e+01	5.421752649318752049e+01	5.754978909069945558e+01	5.890373988704367747e+01	5.877521562210868922e+01	5.926531118253923580e+01	5.967111520069263975e+01	6.023240812250582366e+01	6.023240812287200185e+01	6.023856432923469839e+01	6.033777696459212336e+01	6.040741556876520946e+01	6.040741556874993279e+01	6.022054570340081625e+01	6.025787220231945440e+01	6.025786964299469162e+01	6.035487858640135528e+01	6.022911880575092880e+01	6.022886838467768200e+01	6.022846880087634247e+01	6.022885194399056985e+01	6.025437125624513612e+01	6.024540199618381564e+01	6.015058655050270175e+01	6.018204187859994647e+01	6.018269684312485879e+01	6.018304425317516149e+01	6.017851336269101381e+01	6.017851399715505067e+01	6.018394975597091445e+01	6.018258633982067352e+01	6.017389397164473053e+01	6.018279458869639598e+01	6.018954535619317170e+01	6.021070601564932900e+01	6.018741605852929411e+01	6.018831179200092407e+01	6.018948014380788436e+01	6.019008462680253047e+01	6.018938483791596639e+01	6.018562549214080093e+01	6.018625293478010008e+01	6.018598291351742091e+01	6.018588425993439017e+01	6.026347575935663770e+01	6.026586834001355442e+01	6.027267520626871544e+01
2.503545278016199660e+01	6.038613332409556733e+01	6.092885148150980967e+01	5.834687751314557147e+01	5.422532543397705496e+01	5.757770131239442435e+01	5.896934068287137620e+01	5.877887236973671037e+01	5.927724229007021961e+01	5.970257802162942085e+01	6.026834201358353482e+01	6.026834201374801125e+01	6.025878654643942411e+01	6.037148675263301811e+01	6.044177867189268483e+01	6.044177867180716390e+01	6.025370595729440737e+01	6.030129780769276948e+01	6.030129511823156463e+01	6.041121001080919939e+01	6.026835535318655701e+01	6.026801901973681197e+01	6.026556313085446703e+01	6.026223816464692362e+01	6.028927154668566857e+01	6.027983137767203914e+01	6.016223779806081495e+01	6.019366985533806513e+01	6.019455163956672550e+01	6.019492179358227446e+01	6.019144889560516276e+01	6.019144934615657405e+01	6.019810164244466222e+01	6.019663233118701129e+01	6.018936042375583639e+01	6.019783319653739539e+01	6.020522002630967506e+01	6.022956638963600540e+01	6.020384679821968632e+01	6.020462951600543988e+01	6.020583259126249231e+01	6.020662100419701090e+01	6.020607990766727369e+01	6.020277016553259131e+01	6.020352561444862260e+01	6.020334236708770703e+01	6.020359619164602094e+01	6.028181695596144607e+01	6.028445929530093395e+01	6.029135750005289651e+01
2.515639699649128147e+01	6.042373536107572818e+01	6.100368813881747343e+01	5.835737975178925296e+01	5.423347097828948904e+01	5.761363804044031411e+01	5.903723135633426011e+01	5.878999052095744560e+01	5.929780327508437665e+01	5.974389403493037065e+01	6.030826363657193667e+01	6.030826363655682343e+01	6.028493553954204032e+01	6.040964005974386453e+01	6.048059239944630150e+01	6.048059239929916941e+01	6.029171300288041380e+01	6.035263031555123092e+01	6.035262748766457008e+01	6.047351977420472480e+01	6.031516056653438085e+01	6.031473830713316175e+01	6.031021010298206164e+01	6.030312965291865623e+01	6.033088690530730958e+01	6.032126519233997897e+01	6.018053876710715855e+01	6.021176852640070365e+01	6.021291437189209006e+01	6.021331088691231770e+01	6.021104082033859584e+01	6.021104107815258999e+01	6.021887338002564150e+01	6.021727144814236254e+01	6.021154978779952671e+01	6.021959227453246655e+01	6.022761308938959957e+01	6.025519092992320225e+01	6.022688042821117449e+01	6.022749302657906156e+01	6.022872393356806242e+01	6.022971209765021428e+01	6.022934560075533028e+01	6.022651552168692035e+01	6.022740096310963054e+01	6.022731779391898499e+01	6.022796415231950107e+01	6.030700351185385699e+01	6.030993416933395679e+01	6.031690197302739875e+01
2.527734121282056634e+01	6.046945797860784921e+01	6.107481699323632540e+01	5.837294415521375157e+01	5.424177928238235324e+01	5.765691837557877619e+01	5.910654633019726845e+01	5.880916274350111195e+01	5.932743939798699984e+01	5.979486121497098594e+01	6.035199363619890534e+01	6.035199363603071276e+01	6.031743902102120103e+01	6.045225744384270428e+01	6.052389327723642509e+01	6.052389327703812683e+01	6.033461184046810644e+01	6.041157260916360627e+01	6.041156964013682540e+01	6.054124808717614314e+01	6.036935563441321762e+01	6.036885403017684126e+01	6.036231488516227017e+01	6.035156569100466584e+01	6.037920410034416818e+01	6.036971061326359234e+01	6.020629361404470359e+01	6.023714233144298902e+01	6.023858962102779913e+01	6.023901554446527484e+01	6.023805613280153182e+01	6.023805619606945783e+01	6.024698247691361530e+01	6.024522147255569138e+01	6.024113477797371985e+01	6.024876199622146089e+01	6.025738605866726516e+01	6.028812960510708052e+01	6.025715431288649171e+01	6.025754274512246411e+01	6.025879270249507158e+01	6.025998861209594537e+01	6.025980699706779120e+01	6.025747077141974017e+01	6.025848299877130643e+01	6.025850950447771481e+01	6.025957651868817067e+01	6.033961152470455147e+01	6.034285866915556085e+01	6.034986643491992453e+01
2.539828542914985121e+01	6.052312163732648287e+01	6.114212315856836710e+01	5.839393156918006866e+01	5.425007144344881738e+01	5.770664490653114598e+01	5.917650279345404840e+01	5.883667840177984232e+01	5.936620798205483140e+01	5.985485312437720751e+01	6.039925125279405904e+01	6.039925125250256599e+01	6.035653381740237222e+01	6.049924808715074676e+01	6.057160655584232245e+01	6.057160655560468854e+01	6.038231434306543122e+01	6.047755269786911470e+01	6.047754959031610156e+01	6.061371062800384379e+01	6.043049507302244194e+01	6.042992660119011816e+01	6.042150658326040968e+01	6.040729972019228455e+01	6.043397592687453823e+01	6.042492176166368267e+01	6.024006565665661839e+01	6.027036766690893899e+01	6.027215305996801220e+01	6.027261061494513683e+01	6.027302107613161297e+01	6.027302095103563317e+01	6.028290582635762007e+01	6.028096128330181358e+01	6.027853830387343947e+01	6.028578412977898893e+01	6.029495101481121111e+01	6.032867688872326539e+01	6.029506332726913342e+01	6.029518057416363774e+01	6.029643924091508467e+01	6.029784158710524622e+01	6.029784837487772364e+01	6.029600194809703595e+01	6.029713238061698632e+01	6.029727344351648810e+01	6.029877440487790352e+01	6.037995664637041671e+01	6.038353530055843521e+01	6.039054686162474894e+01
2.551922964547913608e+01	6.058424433410901599e+01	6.120551609234528456e+01	5.842054628475246858e+01	5.425817584187741005e+01	5.776178993821964980e+01	5.924640584050926861e+01	5.887248900379548644e+01	5.941377164199619898e+01	5.992290634322212384e+01	6.044967093878943842e+01	6.044967093840644168e+01	6.040223914610650979e+01	6.055041319164878644e+01	6.062354906131822219e+01	6.062354906105392871e+01	6.043460472093402558e+01	6.054978588960587160e+01	6.054978265068181287e+01	6.069014901610774615e+01	6.049791383896633334e+01	6.049729566679228299e+01	6.048717840060049866e+01	6.046982645511196353e+01	6.049474482490122540e+01	6.048642460099508611e+01	6.028211226293586833e+01	6.031172774341711573e+01	6.031388689490589172e+01	6.031437731681081260e+01	6.031616119177909496e+01	6.031616089257402535e+01	6.032682594156324996e+01	6.032467700352152207e+01	6.032388520548716571e+01	6.033080207281730623e+01	6.034042393754863554e+01	6.037683845736346910e+01	6.034071586469585213e+01	6.034052544896703552e+01	6.034178142234073050e+01	6.034337909796198574e+01	6.034357059212003804e+01	6.034219127644522729e+01	6.034342639574614253e+01	6.034368164969876602e+01	6.034561363505410014e+01	6.042805811004071614e+01	6.043196877280296775e+01	6.043894365054018181e+01
2.564017386180842095e+01	6.065209675987809135e+01	6.126492532833089655e+01	5.845281838313255918e+01	5.426593002305826730e+01	5.782127658071981102e+01	5.931564763680108143e+01	5.891621552861550981e+01	5.946944427240540421e+01	5.999783881256066564e+01	6.050282500332031788e+01	6.050282500287840293e+01	6.045435147766302464e+01	6.060545674820886575e+01	6.067943943939546614e+01	6.067943943911749471e+01	6.049115419346762934e+01	6.062734970124135714e+01	6.062734634153893865e+01	6.076977712280749699e+01	6.057079086796985479e+01	6.057014340118674056e+01	6.055854789210179945e+01	6.053843431679258202e+01	6.056088457439591366e+01	6.055356246421068533e+01	6.033235277351098347e+01	6.036117792711687002e+01	6.036374598747801912e+01	6.036426949051806190e+01	6.036737407461421157e+01	6.036737362270525864e+01	6.037860931046410684e+01	6.037623995847124547e+01	6.037698726691944984e+01	6.038364414416851389e+01	6.039361110037712166e+01	6.043233041494595881e+01	6.039392135766749448e+01	6.039339972350177987e+01	6.039464112216828795e+01	6.039641384942134295e+01	6.039677949127175083e+01	6.039582778553514686e+01	6.039715015867091097e+01	6.039751403994428358e+01	6.039985837701096472e+01	6.048363655314096832e+01	6.048786551777774179e+01	6.049476158531873438e+01
2.576111807813770582e+01	6.072577776377599434e+01	6.132029710771109876e+01	5.849060095277731364e+01	5.427318215451931849e+01	5.788404435330963338e+01	5.938370298052263507e+01	5.896719556709096821e+01	5.953227640273948396e+01	6.007837002771665169e+01	6.055824965268024584e+01	6.055824965221172107e+01	6.051246191649097739e+01	6.066400206894914504e+01	6.073891419233665090e+01	6.073891419205774866e+01	6.055154244476400294e+01	6.070925738264047311e+01	6.070925391500559698e+01	6.085181885798773038e+01	6.064821654221998415e+01	6.064756198388411690e+01	6.063472478749420702e+01	6.061227150159309218e+01	6.063165180903282447e+01	6.062555276516773972e+01	6.039037801889104173e+01	6.041835061847868360e+01	6.042136346550832116e+01	6.042191934292879552e+01	6.042624197729585944e+01	6.042624139947209017e+01	6.043782244247676516e+01	6.043522212706587027e+01	6.043736537354713079e+01	6.044384445330581457e+01	6.045403201440946361e+01	6.049461118953890093e+01	6.045421243143383094e+01	6.045334978455562691e+01	6.045456481426306539e+01	6.045648475731758253e+01	6.045700821977853678e+01	6.045643149891594703e+01	6.045782120740121002e+01	6.045828355902337137e+01	6.046100801286594617e+01	6.054614616046489317e+01	6.055066741483201298e+01	6.055744348370982522e+01
2.588206229446699069e+01	6.080429359063163020e+01	6.137159177744673144e+01	5.853358271339174479e+01	5.427979210686751799e+01	5.794909537916588960e+01	5.945012293522063374e+01	5.902455782032232889e+01	5.960115768677704295e+01	6.016322156304165958e+01	6.061547063088254106e+01	6.061547063041848560e+01	6.057599206642494494e+01	6.072561176670927807e+01	6.080154722646208398e+01	6.080154722619431595e+01	6.061528270108580330e+01	6.079452000363956188e+01	6.079451644209146366e+01	6.093553574156505448e+01	6.072925372440971614e+01	6.072861482679557099e+01	6.071477500389181614e+01	6.069041325488824867e+01	6.070623867798613560e+01	6.070154491928239793e+01	6.045549882426441002e+01	6.048259832976543038e+01	6.048609422654634216e+01	6.048668105034512621e+01	6.049208081630609257e+01	6.049208014250766041e+01	6.050378133647551948e+01	6.050094500449448987e+01	6.050430303636826324e+01	6.051069587051224374e+01	6.052097297639825513e+01	6.056293823643527219e+01	6.052089603797230666e+01	6.051969564833909487e+01	6.052087306455713644e+01	6.052290706272533782e+01	6.052356783735255874e+01	6.052330513599999051e+01	6.052474134403555439e+01	6.052528841493363387e+01	6.052835055872213132e+01	6.061483306999782883e+01	6.061961129035057638e+01	6.062622916265578965e+01
2.600300651079627556e+01	6.088662856992529271e+01	6.141878185404490154e+01	5.858131364383935846e+01	5.428563221359776492e+01	5.801552208506419106e+01	5.951452759546105398e+01	5.908730657509148898e+01	5.967491489531980164e+01	6.025118813797255513e+01	6.067402458026004552e+01	6.067402457982963426e+01	6.064424097581934348e+01	6.078980874074452601e+01	6.086687051781820657e+01	6.086687051757260036e+01	6.068184728677329076e+01	6.088219243317129781e+01	6.088218879202953815e+01	6.102024461938071909e+01	6.081298617836880283e+01	6.081238527664953608e+01	6.079777330633017840e+01	6.077192076939130772e+01	6.078381982720311072e+01	6.078067167787088465e+01	6.052682094618315034e+01	6.055306385231357069e+01	6.055708507822469500e+01	6.055770094091494826e+01	6.056401312721101959e+01	6.056401238827826461e+01	6.057562217557428141e+01	6.057254985929576918e+01	6.057691842649113312e+01	6.058332226314598756e+01	6.059355846222199915e+01	6.063643695670762668e+01	6.059312158561976247e+01	6.059159791352880120e+01	6.059272734005751460e+01	6.059483931012488966e+01	6.059561447041558324e+01	6.059560143992555936e+01	6.059706384213014019e+01	6.059767946235695746e+01	6.060103050624449850e+01	6.068880682493450962e+01	6.069380080940026545e+01	6.070022653801994750e+01
2.612395072712556043e+01	6.097179990640754710e+01	6.146185067754594655e+01	5.863323904479987192e+01	5.429058776661872088e+01	5.808251987556109697e+01	5.957659860021739462e+01	5.915440035317610779e+01	5.975239104787693378e+01	6.034117928451449586e+01	6.073347378034307553e+01	6.073347377997308172e+01	6.071643490570477297e+01	6.085609607939213817e+01	6.093439384586125840e+01	6.093439384564761241e+01	6.075069111802633159e+01	6.097140304608910100e+01	6.097139933933680567e+01	6.110532709445442379e+01	6.089855241094005578e+01	6.089801074901767208e+01	6.088284148622852854e+01	6.085588653913379886e+01	6.086358975883334921e+01	6.086208948343873715e+01	6.060332942356978947e+01	6.062876148029564405e+01	6.063335549760260079e+01	6.063399823797203680e+01	6.064104882216034298e+01	6.064104804792719960e+01	6.065237816545410254e+01	6.064907439663192434e+01	6.065424014095773231e+01	6.066075500304778245e+01	6.067082586640848518e+01	6.071416912188055193e+01	6.066995242421017309e+01	6.066812860935037577e+01	6.066920072011458842e+01	6.067135383727989506e+01	6.067221970482078319e+01	6.067239297195024506e+01	6.067386294103410904e+01	6.067452967206839531e+01	6.067811808553877029e+01	6.076711142488605333e+01	6.077227737396652429e+01	6.077848170553522777e+01
2.624489494345484530e+01	6.105889462734423745e+01	6.150079160664244426e+01	5.868873668717706948e+01	5.429455730262593249e+01	5.814938894527652025e+01	5.963607173325034694e+01	5.922481468188857434e+01	5.983250020080725307e+01	6.043223720103927121e+01	6.079341420044897149e+01	6.079341420016353936e+01	6.079177305973758649e+01	6.092397441706620498e+01	6.100362213833765423e+01	6.100362213816438839e+01	6.082127148885249568e+01	6.106136969663282343e+01	6.106136593749896235e+01	6.119023272062741370e+01	6.098516600044792568e+01	6.098470331149754031e+01	6.096917239823105206e+01	6.094146505745037246e+01	6.094478939140363849e+01	6.094500666298314684e+01	6.068396711155056522e+01	6.070865430426574960e+01	6.071387416138122006e+01	6.071454153351915295e+01	6.072215963595243693e+01	6.072215885387699075e+01	6.073304966605076771e+01	6.072952297265869248e+01	6.073527475651982854e+01	6.074200148865079285e+01	6.075179195452249559e+01	6.079519149636819009e+01	6.075042965763810088e+01	6.074833489118825725e+01	6.074934149428604968e+01	6.075149991001872252e+01	6.075243346534316657e+01	6.075273393156815871e+01	6.075419529097194271e+01	6.075489541745854183e+01	6.075866990348561103e+01	6.084878610587351488e+01	6.085408035924190528e+01	6.086003851153140687e+01
2.636583915978413017e+01	6.114709008883578889e+01	6.153560771256947959e+01	5.874715226260026668e+01	5.429745273137951500e+01	5.821552901447974904e+01	5.969272980639073012e+01	5.929758546478275605e+01	5.991425920101236358e+01	6.052353804869240861e+01	6.085347834152726421e+01	6.085347834134774558e+01	6.086946500345818833e+01	6.099295597479603259e+01	6.107406962020744601e+01	6.107406962008158047e+01	6.089306341105920950e+01	6.115140549997881436e+01	6.115140170069824421e+01	6.127447797483635838e+01	6.107212504331686631e+01	6.107175932833678900e+01	6.105604219140282396e+01	6.102789045471545393e+01	6.102672261479155935e+01	6.102870051040200394e+01	6.076769778199381022e+01	6.079171761054100642e+01	6.079762145885132441e+01	6.079831122738593052e+01	6.080633853512238574e+01	6.080633776948096170e+01	6.081665984788960344e+01	6.081292251792488912e+01	6.081905940041890801e+01	6.082609863773122072e+01	6.083550448312318082e+01	6.087860002558119987e+01	6.083362197120312942e+01	6.083128912394813881e+01	6.083222319537180311e+01	6.083435321206955138e+01	6.083533321950301342e+01	6.083570815634114126e+01	6.083714758860133998e+01	6.083786389498238378e+01	6.084177553213308443e+01	6.093291094923156948e+01	6.093829201557584696e+01	6.094398303054325794e+01
2.648678337611341504e+01	6.123566286764697253e+01	6.156631197403419264e+01	5.880782976598070633e+01	5.429919935144648235e+01	5.828042999424180692e+01	5.974639595563990468e+01	5.937183435193183101e+01	5.999680124008774840e+01	6.061438331675837787e+01	6.091333465125956792e+01	6.091333465120453639e+01	6.094875815535468178e+01	6.106257511302727181e+01	6.114527052831668641e+01	6.114527052824386288e+01	6.096557050486211438e+01	6.124091783240283604e+01	6.124091400410699038e+01	6.135764271304669393e+01	6.115881375242222617e+01	6.115856119980701067e+01	6.114281377053868738e+01	6.111448392779443850e+01	6.110876467369850218e+01	6.111252543531447401e+01	6.085355034874413604e+01	6.087698434543971615e+01	6.088363408870262106e+01	6.088434405319699749e+01	6.089264111049898531e+01	6.089264038205951834e+01	6.090229335564463042e+01	6.089836155680160346e+01	6.090469755924691242e+01	6.091214940566902669e+01	6.092107731155110883e+01	6.096355900411113993e+01	6.091865973692548408e+01	6.091612343322199763e+01	6.091697913730954639e+01	6.091904988424361989e+01	6.092005779659253051e+01	6.092046181843871011e+01	6.092186896751920955e+01	6.092258530127516991e+01	6.092658887249098854e+01	6.101863672371327141e+01	6.102406661606194405e+01	6.102947254453462733e+01
2.660772759244269992e+01	6.132398822938829142e+01	6.159292797039039158e+01	5.887013511929202991e+01	5.429973579274584239e+01	5.834366080175253444e+01	5.979692744959907458e+01	5.944678003221686424e+01	6.007937688003298149e+01	6.070418633049731483e+01	6.097268492988386157e+01	6.097268492996923328e+01	6.102895573309476873e+01	6.113239564889737210e+01	6.121678657279068148e+01	6.121678657277528401e+01	6.103833192321626200e+01	6.132940328778026640e+01	6.132939944047511460e+01	6.143936539505067174e+01	6.124469895214329540e+01	6.124457395032967355e+01	6.122893438807882660e+01	6.120065400052929760e+01	6.119036450650438042e+01	6.119591462250058811e+01	6.094064534158114554e+01	6.096357320885365283e+01	6.097103238505749090e+01	6.097176034848377668e+01	6.098021016057269605e+01	6.098020948661680052e+01	6.098911923145603708e+01	6.098501349120440551e+01	6.099137975499462527e+01	6.099934389828529646e+01	6.100771063764747026e+01	6.104931718390957940e+01	6.100475483056820991e+01	6.100205000285004786e+01	6.100282271710073445e+01	6.100480644380829176e+01	6.100582720240166168e+01	6.100622231391091788e+01	6.100758965164371261e+01	6.100829130469031725e+01	6.101234594785825749e+01	6.110520106355940584e+01	6.111064605200802191e+01	6.111575119482678531e+01
2.672867180877198479e+01	6.141153436756682993e+01	6.161549109958200887e+01	5.893347276071877161e+01	5.429901391876751404e+01	5.840485789798464822e+01	5.984421009476094611e+01	5.952173987634868979e+01	6.016134751180956641e+01	6.079245731523048590e+01	6.103126074231084885e+01	6.103126074254998912e+01	6.110942666491590103e+01	6.120201541978392612e+01	6.128821158289740367e+01	6.128821158294270077e+01	6.111092603928109668e+01	6.141644052904052842e+01	6.141643667163769749e+01	6.151933794361015373e+01	6.132932363794326847e+01	6.132933884480066666e+01	6.131392973662662627e+01	6.128589225310885524e+01	6.127104300012115345e+01	6.127837740569108860e+01	6.102820711722551295e+01	6.105070248404631172e+01	6.105903350796648255e+01	6.105977720857751478e+01	6.106828681621271215e+01	6.106828621077712427e+01	6.107640125833682276e+01	6.107214724933216843e+01	6.107839232930760431e+01	6.108696833279252303e+01	6.109469954582967688e+01	6.113521385131709707e+01	6.109120914634529953e+01	6.108837000336433221e+01	6.108905634540911933e+01	6.109092847223971745e+01	6.109195132356958879e+01	6.109230627051893947e+01	6.109362878713638167e+01	6.109430273267751943e+01	6.109837208937763364e+01	6.119193420876821676e+01	6.119736513703115577e+01	6.120215551286117517e+01
2.684961602510126966e+01	6.149785379971363852e+01	6.163405036617851351e+01	5.899729588194136198e+01	5.429699871492432095e+01	5.846371460412111531e+01	5.988815331540232023e+01	5.959612569844166785e+01	6.024217493043843774e+01	6.087878901972026569e+01	6.108881961977648700e+01	6.108881962018045186e+01	6.118960935353815245e+01	6.127106863824790395e+01	6.135917388932230665e+01	6.135917388943050810e+01	6.118297168210651193e+01	6.150168225938323019e+01	6.150167839976161588e+01	6.159730074057341653e+01	6.141229915608161605e+01	6.141246559940833549e+01	6.139739628544162287e+01	6.136976654229072636e+01	6.135038874687956678e+01	6.135949410568722584e+01	6.111556588892854336e+01	6.113769349283085575e+01	6.114695438746641543e+01	6.114771141281896405e+01	6.115621207908684909e+01	6.115621155331944436e+01	6.116349933195859023e+01	6.115912887195162284e+01	6.116511785109226906e+01	6.117440541105692375e+01	6.118143431376152108e+01	6.122067794856229739e+01	6.117741511811268396e+01	6.117447441190359569e+01	6.117507225171500096e+01	6.117681130400536915e+01	6.117783072634838248e+01	6.117811986730943374e+01	6.117939462815468232e+01	6.118002964214806383e+01	6.118408167427750044e+01	6.127825757307746102e+01	6.128364987847353262e+01	6.128811302055473931e+01
2.697056024143055453e+01	6.158257361450814216e+01	6.164867080493617379e+01	5.906111148254140630e+01	5.429366818329881994e+01	5.851997182173513323e+01	5.992868598103432731e+01	5.966943636038976706e+01	6.032140945255054021e+01	6.096284385146001483e+01	6.114514166908204373e+01	6.114514166965972919e+01	6.126901107574265382e+01	6.133922653665347724e+01	6.142933699761442057e+01	6.142933699778690482e+01	6.125412763099590308e+01	6.158484697050619161e+01	6.158484311559227820e+01	6.167303797627599238e+01	6.149329703385321011e+01	6.149362422580735910e+01	6.147899303872338095e+01	6.145191312558056040e+01	6.142805247354336018e+01	6.143890960231627218e+01	6.120215322263820923e+01	6.122396726910674403e+01	6.123420800856931834e+01	6.123497570753899311e+01	6.124342223356990900e+01	6.124342179612651194e+01	6.124986507883315312e+01	6.124541723611513788e+01	6.125103020476192484e+01	6.126112922299734720e+01	6.126739547340437042e+01	6.130522283904340242e+01	6.126285117999589147e+01	6.125983965053060842e+01	6.126034808416608968e+01	6.126193559832169910e+01	6.126295238041425506e+01	6.126315427433246441e+01	6.126437986941737535e+01	6.126496655368969613e+01	6.126897316835484020e+01	6.136367789347497137e+01	6.136901144330903435e+01	6.137313654958158793e+01
2.709150445775984295e+01	6.166538548117979701e+01	6.165943663495140470e+01	5.912448153896471581e+01	5.428901325812262257e+01	5.857341040968369583e+01	5.996575304269443762e+01	5.974124898758077506e+01	6.039867801289759797e+01	6.104434279271565345e+01	6.120002698708046296e+01	6.120002698783880390e+01	6.134720448237243318e+01	6.140619671303824134e+01	6.149839903416523157e+01	6.149839903440255284e+01	6.132409093593692972e+01	6.166571069431465446e+01	6.166570685017727271e+01	6.174637335364252522e+01	6.157204108970167766e+01	6.157253714414612489e+01	6.155843344790883975e+01	6.153202859923959522e+01	6.150374094308104844e+01	6.151632649417825860e+01	6.128749381510536409e+01	6.130903728548951648e+01	6.132029587447645014e+01	6.132107127958545334e+01	6.132944081565455718e+01	6.132944047309025137e+01	6.133503422230570834e+01	6.133055641140803260e+01	6.133568669913031357e+01	6.134669707880870959e+01	6.135214592168727421e+01	6.138843867896258644e+01	6.134707444728471160e+01	6.134402034690977246e+01	6.134443960981369770e+01	6.134586004905935397e+01	6.134688249639302171e+01	6.134697838705649531e+01	6.134815429249358232e+01	6.134868500718754802e+01	6.135262159516584290e+01	6.144777903579230838e+01	6.145303786104955179e+01	6.145681624004757282e+01
2.721244867408912782e+01	6.174603636847010080e+01	6.166645526500338548e+01	5.918702148333959201e+01	5.428303775066923009e+01	5.862384517027031450e+01	5.999931301346484958e+01	5.981120986002331819e+01	6.047367299722205303e+01	6.112305599846832393e+01	6.125329400508684330e+01	6.125329400603104801e+01	6.142382232228377603e+01	6.147172152268439049e+01	6.156609134124648364e+01	6.156609134154858509e+01	6.139259448282766840e+01	6.174409868932972500e+01	6.174409486128807600e+01	6.181716598888881720e+01	6.164830016952502945e+01	6.164897191547625965e+01	6.163547788973767183e+01	6.160986218622114308e+01	6.157721083957797248e+01	6.159149837865133748e+01	6.137119551887146685e+01	6.139250024220820023e+01	6.140479867152225779e+01	6.140557844062356452e+01	6.141386902626322808e+01	6.141386878339242372e+01	6.141861746347743889e+01	6.141416641794732101e+01	6.141871883361126550e+01	6.143073995800132536e+01	6.143532168979461261e+01	6.146998376027061539e+01	6.142971222342895032e+01	6.142664086341424223e+01	6.142697217004629096e+01	6.142821283914560837e+01	6.142925801040348688e+01	6.142923038715953510e+01	6.143035625922465215e+01	6.143082496867113207e+01	6.143466992945883476e+01	6.153021289303591601e+01	6.153538487075866925e+01	6.153881055269675926e+01
2.733339289041841269e+01	6.182431969032078456e+01	6.166986230431128035e+01	5.924839697954718787e+01	5.427575832680247458e+01	5.867112019547933244e+01	6.002933628823078038e+01	5.987902557821690408e+01	6.054614215077025108e+01	6.119879483732071179e+01	6.130477865150093209e+01	6.130477865263463144e+01	6.149855123647161292e+01	6.153557582967362549e+01	6.163217651013309961e+01	6.163217651049929913e+01	6.145940411518210311e+01	6.181987688781082113e+01	6.181987308055303032e+01	6.188530624325137097e+01	6.172188166797114661e+01	6.172273475509184237e+01	6.170992690819257120e+01	6.168520865352094518e+01	6.164826293704096827e+01	6.166422355355307161e+01	6.145293888062534648e+01	6.147402622392645810e+01	6.148736646344395496e+01	6.148814684702448119e+01	6.149637581319660029e+01	6.149637567341007127e+01	6.150029103031364031e+01	6.149593354864813222e+01	6.149982278426346483e+01	6.151295268028697905e+01	6.151662241973498624e+01	6.154957571009443029e+01	6.151045335938802339e+01	6.150738666788165432e+01	6.150763197695672346e+01	6.150868289265940803e+01	6.150977770189635407e+01	6.150960911824072497e+01	6.151068405135780637e+01	6.151108608969759217e+01	6.151482038976746480e+01	6.161069029857501533e+01	6.161576681072521211e+01	6.161883714788421429e+01
2.745433710674769756e+01	6.190006793982023936e+01	6.166982776573668446e+01	5.930831975571067005e+01	5.426720451513293142e+01	5.871510523578504603e+01	6.005580425077013018e+01	5.994445481424236988e+01	6.061587967318777004e+01	6.127140512717947018e+01	6.135433409160668106e+01	6.135433409293197116e+01	6.157112538185205608e+01	6.159756441502411661e+01	6.169644609559794191e+01	6.169644609602704577e+01	6.152431556716396699e+01	6.189294309143107853e+01	6.189293930913821384e+01	6.195071120443330415e+01	6.179262587667069084e+01	6.179366487046245737e+01	6.178161528626787202e+01	6.175790197403475190e+01	6.171673671094454505e+01	6.173433928487796862e+01	6.153246695199511151e+01	6.155334900507353524e+01	6.156770921661079399e+01	6.156848605465609126e+01	6.157668835253121387e+01	6.157668831806695664e+01	6.157978758896150850e+01	6.157560096587152998e+01	6.157875024967540156e+01	6.159308447200717751e+01	6.159580218441253407e+01	6.162698308033355232e+01	6.158904004479612126e+01	6.158599617088290756e+01	6.158615788833183302e+01	6.158701155436779828e+01	6.158819353171018207e+01	6.158786585123971236e+01	6.158888764864767751e+01	6.158921941800012689e+01	6.159282620866311220e+01	6.168897249668089700e+01	6.169394807663309166e+01	6.169666415444445562e+01
2.757528132307698243e+01	6.197314614170197444e+01	6.166656367846079689e+01	5.936654303280185019e+01	5.425741873851254127e+01	5.875569276839350152e+01	6.007870907507902558e+01	6.000730078919131216e+01	6.068271850637390941e+01	6.134076136372019761e+01	6.140183088832000635e+01	6.140183088983767590e+01	6.164131985136465630e+01	6.165751930594922925e+01	6.175871823819272066e+01	6.175871823868313726e+01	6.158715143395539826e+01	6.196321829299297690e+01	6.196321453946286795e+01	6.201331969281018530e+01	6.186040113380884264e+01	6.186162959918764415e+01	6.185040693832898739e+01	6.182780975009779922e+01	6.178250546041171987e+01	6.180171668409981578e+01	6.160957579255812533e+01	6.163025692740881567e+01	6.164558809061550448e+01	6.164635684098833224e+01	6.165458331956103422e+01	6.165458339173068225e+01	6.165688789213938037e+01	6.165295996973273418e+01	6.165530000635473584e+01	6.167093030300583223e+01	6.167266100441305099e+01	6.170201761904389315e+01	6.166526029486195881e+01	6.166225333101336048e+01	6.166233397400139182e+01	6.166298502600359654e+01	6.166430252952358160e+01	6.166379672229463438e+01	6.166476124919930157e+01	6.166501987183443134e+01	6.166848417824396478e+01	6.176486344969389819e+01	6.176973541732939310e+01	6.177210213958642271e+01
2.769622553940626730e+01	6.204344603333056796e+01	6.166033334597649684e+01	5.942285692385925699e+01	5.424645635636509411e+01	5.879279552427317412e+01	6.009805410338994136e+01	6.006740453036277216e+01	6.074652378833881983e+01	6.140676179756161446e+01	6.144715691872853824e+01	6.144715692043826749e+01	6.170894477434988090e+01	6.171529724288463115e+01	6.181883540776346564e+01	6.181883540831328361e+01	6.164775838277115128e+01	6.203063885462111671e+01	6.203063513338775437e+01	6.207308701961947861e+01	6.192509971482487430e+01	6.192652028735813730e+01	6.191619057530373027e+01	6.189482836271770338e+01	6.184547195372699235e+01	6.186625617842613423e+01	6.168410587133146805e+01	6.170458455006063758e+01	6.172080768720024224e+01	6.172156348568787365e+01	6.172987911759201296e+01	6.172987929696674314e+01	6.173141333020021904e+01	6.172784213105887119e+01	6.172931033401125944e+01	6.174632317121056246e+01	6.174703723070518180e+01	6.177452735630960490e+01	6.173894119637721190e+01	6.173598111636628971e+01	6.173598297117236200e+01	6.173642768953823179e+01	6.173793941257933682e+01	6.173723593554979061e+01	6.173813664343152396e+01	6.173831959833352556e+01	6.174162808075076470e+01	6.183820308786143016e+01	6.184297116948087591e+01	6.184499695483463455e+01
2.781716975573555217e+01	6.211088117740121106e+01	6.165146247755332354e+01	5.947708403746457861e+01	5.423438570004150705e+01	5.882634433888396330e+01	6.011385468090223583e+01	6.012463892823144107e+01	6.080718743944822080e+01	6.146932426612313805e+01	6.149021784124798273e+01	6.149021784314825823e+01	6.177384054636305422e+01	6.177077745142327103e+01	6.187666246003863080e+01	6.187666246064564035e+01	6.170600478372445963e+01	6.209515026589694742e+01	6.209514658034235168e+01	6.212998009604589100e+01	6.198663439061967750e+01	6.198824883506397754e+01	6.197887607824964107e+01	6.195887878571181773e+01	6.190556457886215469e+01	6.192788352658271833e+01	6.175593444431147816e+01	6.177620514380960515e+01	6.179320930050449334e+01	6.179394705097733009e+01	6.180242909675942542e+01	6.180242938332034441e+01	6.180321942094938237e+01	6.180011235506210454e+01	6.180065235361634279e+01	6.181912738616924230e+01	6.181880084816367571e+01	6.184439053761348504e+01	6.180994287032483214e+01	6.180703578709444912e+01	6.180696060105834988e+01	6.180719632600849422e+01	6.180897003828452085e+01	6.180804971472364429e+01	6.180887743343132001e+01	6.180898221512611457e+01	6.181212299683589606e+01	6.190886149997499643e+01	6.191352742860807012e+01	6.191522353898631792e+01
2.793811397206483704e+01	6.217538348110354463e+01	6.164035237082057250e+01	5.952907542157871745e+01	5.422128807796804750e+01	5.885628628206146118e+01	6.012613934469275279e+01	6.017890360816760165e+01	6.086462383501484652e+01	6.152838272101266170e+01	6.153093660996212577e+01	6.153093661205085141e+01	6.183587276267947885e+01	6.182385984529769019e+01	6.193208516556947529e+01	6.193208516623118243e+01	6.176177891242949158e+01	6.215670280852464202e+01	6.215669916197983724e+01	6.218397357190862351e+01	6.204493557937015424e+01	6.204674483540527063e+01	6.203839151133568919e+01	6.201990299609967394e+01	6.196273396571076830e+01	6.198654632249025553e+01	6.182496891003044226e+01	6.184502403450379404e+01	6.186266512472610657e+01	6.186337961615586067e+01	6.187211571758760442e+01	6.187211611084556750e+01	6.187219019980403090e+01	6.186966286679495397e+01	6.186922425237506218e+01	6.188923282540792314e+01	6.188784768675537862e+01	6.191151037862467632e+01	6.187815307538183163e+01	6.187530190957984644e+01	6.187515066041360967e+01	6.187517517217505514e+01	6.187728574351034894e+01	6.187613094223509336e+01	6.187687402309356344e+01	6.187689786486885168e+01	6.187986041759594968e+01	6.197673400049220760e+01	6.198130109434647750e+01	6.198268068805663944e+01
2.805905818839412191e+01	6.223689954509051603e+01	6.162749516035459862e+01	5.957870691688944476e+01	5.420725772183907054e+01	5.888258307917450907e+01	6.013495129363790426e+01	6.023012062888474105e+01	6.091876648267455607e+01	6.158388440934842833e+01	6.156925404580605488e+01	6.156925404807974900e+01	6.189492905480424412e+01	6.187446375325988157e+01	6.198500932388295581e+01	6.198500932459663204e+01	6.181498784041460226e+01	6.221524897709813473e+01	6.221524537292862078e+01	6.223504737063144887e+01	6.209994902544962514e+01	6.210195324073421830e+01	6.209468070742702395e+01	6.207786091373585435e+01	6.201695004198091254e+01	6.204221093253566011e+01	6.189114110108633326e+01	6.191097276928802984e+01	6.192907333041039664e+01	6.192975937581034884e+01	6.193884557529559487e+01	6.193884607438488388e+01	6.193823343395033731e+01	6.193640806773363749e+01	6.193494633319864562e+01	6.195655009258711488e+01	6.195409448844141309e+01	6.197581058338541027e+01	6.194348239175565851e+01	6.194068800543505660e+01	6.194046078649596154e+01	6.194027172777030188e+01	6.194279858075763201e+01	6.194139442604434009e+01	6.194203927659020081e+01	6.194197897916471618e+01	6.194475405612850238e+01	6.204173697710873370e+01	6.204620969765630889e+01	6.204728674726122506e+01
2.818000240472340678e+01	6.229538789395152065e+01	6.161349086909791595e+01	5.962587594590802809e+01	5.419240163958905754e+01	5.890520985909245155e+01	6.014035009773067486e+01	6.027823099714147048e+01	6.096956556479217681e+01	6.163578766878649873e+01	6.160512858832076688e+01	6.160512859077496017e+01	6.195091612805354231e+01	6.192252722872445503e+01	6.203536051023110787e+01	6.203536051099380444e+01	6.186555707768897605e+01	6.227074224986266415e+01	6.227073869153323216e+01	6.228318554836540955e+01	6.215163395039878225e+01	6.215383250129723791e+01	6.214770136539760870e+01	6.213272780972403098e+01	6.206819948591655134e+01	6.209485982293789164e+01	6.195440244412984043e+01	6.197400406569384756e+01	6.199235390296013293e+01	6.199300649369219229e+01	6.200254518680862503e+01	6.200254579055852844e+01	6.200127656967149647e+01	6.200028019173322491e+01	6.199775681051902865e+01	6.202100648335030542e+01	6.201747475715208680e+01	6.203723155373891984e+01	6.200585996203926697e+01	6.200312275686674468e+01	6.200281880294371462e+01	6.200241321843282094e+01	6.200543742106926715e+01	6.200377276232644164e+01	6.200430474284330984e+01	6.200415664080625788e+01	6.200673624928960237e+01	6.210380441134461904e+01	6.210818790684393775e+01	6.210897614011994250e+01
2.830094662105269165e+01	6.235081677177103643e+01	6.159906543531933920e+01	5.967049873684427297e+01	5.417683933557197662e+01	5.892415426624693708e+01	6.014241363206521385e+01	6.032319193806585389e+01	6.101698613997375276e+01	6.168406028564511701e+01	6.163853615491425586e+01	6.163853615754345583e+01	6.200375780136110393e+01	6.196800695627869970e+01	6.208308441773557718e+01	6.208308441854412507e+01	6.191343096251252121e+01	6.232313681312395204e+01	6.232313330423745867e+01	6.232837615336690362e+01	6.219996163400286093e+01	6.220235313452673864e+01	6.219742360657141234e+01	6.218449213199520642e+01	6.211648354333819100e+01	6.214448924687437170e+01	6.201471990681393720e+01	6.203408749663464761e+01	6.205244513657432037e+01	6.205305960406442267e+01	6.206315744345673124e+01	6.206315815044425221e+01	6.206126332199354323e+01	6.206122568008228058e+01	6.205760827164310456e+01	6.208254265658919024e+01	6.207793530984118036e+01	6.209572721507325355e+01	6.206522980100441345e+01	6.206255171516515645e+01	6.206216957281959878e+01	6.206154362311516337e+01	6.206514485996425634e+01	6.206321279470813579e+01	6.206361736382844896e+01	6.206337744389855260e+01	6.206575485285058136e+01	6.216288496660224894e+01	6.216718461082043490e+01	6.216769662486005643e+01
2.842189083738197652e+01	6.240316261750677995e+01	6.158508797158729209e+01	5.971250796416178730e+01	5.416070235363510221e+01	5.893941596708063457e+01	6.014124024176008021e+01	6.036497479184473036e+01	6.106100674414354046e+01	6.172867835043080476e+01	6.166947006410651966e+01	6.166947006690418220e+01	6.205339386869256657e+01	6.201087870884877873e+01	6.212814766652178378e+01	6.212814766737277239e+01	6.195857371457366725e+01	6.237238798558203712e+01	6.237238452988737691e+01	6.237061175890239184e+01	6.224491439682601168e+01	6.224749669644195649e+01	6.224382894745443195e+01	6.223315370616842301e+01	6.216181618278142906e+01	6.219110727322140519e+01	6.207207264444032546e+01	6.209120585898245537e+01	6.210930068699090612e+01	6.210987286292684217e+01	6.212063864201133612e+01	6.212063945059796310e+01	6.211815082424154610e+01	6.211920219468731830e+01	6.211446472810593633e+01	6.214110991110323567e+01	6.213543344491979781e+01	6.215126238766916345e+01	6.212154770360573508e+01	6.211893447883571895e+01	6.211847230490312910e+01	6.211762118389884080e+01	6.212187483976469338e+01	6.211967268936677300e+01	6.211993661736749317e+01	6.211960077480598130e+01	6.212177055774496637e+01	6.221893954872675891e+01	6.222316048759552132e+01	6.222340715790893739e+01
2.854283505371126139e+01	6.245240849638454961e+01	6.157258407881590756e+01	5.975185078074508738e+01	5.414413359513447688e+01	5.895100657442554848e+01	6.013695116293614262e+01	6.040356334348084033e+01	6.110161810868250853e+01	6.176962553286644919e+01	6.169794186898989352e+01	6.169794187194845136e+01	6.209977972058377560e+01	6.205113824003986878e+01	6.217053887643788102e+01	6.217053887732768658e+01	6.200097098779922788e+01	6.241845322800818963e+01	6.241844982937443831e+01	6.240989046447983668e+01	6.228648496819529612e+01	6.228925513911570988e+01	6.228690965649014544e+01	6.227872227979885622e+01	6.220422257140502609e+01	6.223473214908253226e+01	6.212644926021376079e+01	6.214535216887465907e+01	6.216288710265542505e+01	6.216341346847489291e+01	6.217495602084670026e+01	6.217495692920173411e+01	6.217190726816220092e+01	6.217417619288202246e+01	6.216829919114223912e+01	6.219666797730106822e+01	6.218993464841724261e+01	6.220381064118193848e+01	6.217477877612107307e+01	6.217224231796126332e+01	6.217169827601789933e+01	6.217061632852099251e+01	6.217559088975222181e+01	6.217311964150320591e+01	6.217323208211468000e+01	6.217279646850993657e+01	6.217475458674069699e+01	6.227193926033591254e+01	6.227608598080803404e+01	6.227607624692734589e+01
2.866377927004054627e+01	6.249854319041136819e+01	6.156274004485687357e+01	5.978848721540623501e+01	5.412728636212714406e+01	5.895895001110142886e+01	6.012969324645436586e+01	6.043895235948151878e+01	6.113882173329012204e+01	6.180689269489745641e+01	6.172398167773018685e+01	6.172398168084077952e+01	6.214288661948035042e+01	6.208880243525278075e+01	6.221026976141654785e+01	6.221026976234127659e+01	6.204063167103939946e+01	6.246129369137992171e+01	6.246129035373768090e+01	6.244621728270025329e+01	6.232467623521861810e+01	6.232763054957230509e+01	6.232666847333319282e+01	6.232121638809567798e+01	6.224373786740031278e+01	6.227539099820200619e+01	6.217784560060651700e+01	6.219652722465471584e+01	6.221318177326087095e+01	6.221365959041590799e+01	6.222608574398837789e+01	6.222608675010104662e+01	6.222250998057894833e+01	6.222612099558926957e+01	6.221909171714267472e+01	6.224918324866793284e+01	6.224141076706212061e+01	6.225335258017020834e+01	6.222489559578311713e+01	6.222245622426477496e+01	6.222182894470962822e+01	6.222050995102014781e+01	6.222626488263623656e+01	6.222352820669510720e+01	6.222348144360056210e+01	6.222294282989251002e+01	6.222468676440332302e+01	6.232186369006111448e+01	6.232593962536881804e+01	6.232568068920340210e+01
2.878472348636983114e+01	6.254156060716881171e+01	6.155689043312575137e+01	5.982238890994621272e+01	5.411032307690345533e+01	5.896328333723874948e+01	6.011964205643190695e+01	6.047114612205693618e+01	6.117262812304825559e+01	6.184047776735203428e+01	6.174763978421740518e+01	6.174763978746996429e+01	6.218270248872673278e+01	6.212391051101792527e+01	6.224737600824725092e+01	6.224737600920272484e+01	6.207758957214459627e+01	6.250087624571668243e+01	6.250087297297304190e+01	6.247960590075626186e+01	6.235950137883546063e+01	6.236263527571797027e+01	6.236311867957845578e+01	6.236066252902315910e+01	6.228040634265030207e+01	6.231311886934742716e+01	6.222626302062651149e+01	6.224473768031896270e+01	6.226017125500943195e+01	6.226059866926859598e+01	6.227401129209285813e+01	6.227401239377546460e+01	6.226994389873765812e+01	6.227501529189190421e+01	6.226682788141433633e+01	6.229862739696981322e+01	6.228983859060440409e+01	6.229987452004809256e+01	6.227187698003528027e+01	6.226956536700506462e+01	6.226885444033789696e+01	6.226729201320752338e+01	6.227387621007287777e+01	6.227087922149767252e+01	6.227066897564715475e+01	6.227002504120217452e+01	6.227155398193802682e+01	6.236869949995260498e+01	6.237270668391347783e+01	6.237220461222621282e+01
2.890566770269911601e+01	6.258145921249914068e+01	6.155647974691349589e+01	5.985353817639241214e+01	5.409341363374200284e+01	5.896405807389721332e+01	6.010700543821035069e+01	6.050015681972217862e+01	6.120305462714676281e+01	6.187038583276596171e+01	6.176898643026821389e+01	6.176898643365163366e+01	6.221923306197940207e+01	6.215652505396545280e+01	6.228191774782276013e+01	6.228191774880447440e+01	6.211190450393083040e+01	6.253717587453900251e+01	6.253717267047818495e+01	6.251008082512690578e+01	6.239098441217150537e+01	6.239429245404895852e+01	6.239628451970839507e+01	6.239709464523466664e+01	6.231428087063392240e+01	6.234795816406530378e+01	6.227170707130091643e+01	6.228999457969482734e+01	6.230384995217162469e+01	6.230422606809887043e+01	6.231872223520166898e+01	6.231872343008561188e+01	6.231420042284490535e+01	6.232084203724389937e+01	6.231149765110946248e+01	6.234497633795672300e+01	6.233519880283598980e+01	6.234336752495782008e+01	6.231570732605253227e+01	6.231356593663779364e+01	6.231277241690158064e+01	6.231096044767099329e+01	6.231841129079192143e+01	6.231515925147385104e+01	6.231478452571332838e+01	6.231403399753460093e+01	6.231534909453078797e+01	6.241243929768701548e+01	6.241637807801565430e+01	6.241563875851609566e+01
2.902661191902840088e+01	6.261824207442516155e+01	6.156298925462884597e+01	5.988192735833771962e+01	5.407673334836584900e+01	5.896134206737026062e+01	6.009202765737215657e+01	6.052600275798769758e+01	6.123012299180727780e+01	6.189662938024904548e+01	6.178811481467982247e+01	6.178811481818170392e+01	6.225250323964113619e+01	6.218673272926320550e+01	6.231397951159318893e+01	6.231397951259631895e+01	6.214366227810195653e+01	6.257017826815049233e+01	6.257017513633405770e+01	6.253767990367732921e+01	6.241916114472380173e+01	6.242263696209857216e+01	6.242620198023482914e+01	6.243055391941639698e+01	6.234542283419400377e+01	6.237995849015323557e+01	6.231418658102572294e+01	6.233231231409568807e+01	6.234421915380214330e+01	6.234454407936746634e+01	6.236021337706027623e+01	6.236021466258669932e+01	6.235527664033964612e+01	6.236358771958689573e+01	6.235309464083690756e+01	6.238820954036293642e+01	6.237747528182315904e+01	6.238382679187178326e+01	6.235637646772807585e+01	6.235446036112744395e+01	6.235358726216883696e+01	6.235152035923739078e+01	6.235986334188395119e+01	6.235636048691554834e+01	6.235582300826302315e+01	6.235496561422513651e+01	6.235607028557986808e+01	6.245308080415155416e+01	6.245694962147557305e+01	6.245597998342549317e+01
2.914755613535768575e+01	6.265191711760188298e+01	6.157782513489432574e+01	5.990755847970333292e+01	5.406046048601055531e+01	5.895522195299570001e+01	6.007499418750762032e+01	6.054870646888480934e+01	6.125385692423738249e+01	6.191922872539316103e+01	6.180514252999256541e+01	6.180514253359906007e+01	6.228255849339186767e+01	6.221464456015215205e+01	6.234366968648037499e+01	6.234366968749971250e+01	6.217297335352994736e+01	6.259988244892269194e+01	6.259987939260128087e+01	6.256245719472977385e+01	6.244408060333546473e+01	6.244771682607459695e+01	6.245291994391799761e+01	6.246108889845800860e+01	6.237390251914020212e+01	6.240917700091702613e+01	6.235371312052626536e+01	6.237170798213882961e+01	6.238128644229799136e+01	6.238156130800624055e+01	6.239848427458039737e+01	6.239848564798678154e+01	6.239317493158313255e+01	6.240324198760585261e+01	6.239161574766339413e+01	6.242830969963218735e+01	6.241665475480158420e+01	6.242125137901792442e+01	6.239387999012875952e+01	6.239225688156312799e+01	6.239130964920128974e+01	6.238898353331278201e+01	6.239823236543475815e+01	6.239448099886734411e+01	6.239378437721912007e+01	6.239282063110874788e+01	6.239372090884585020e+01	6.249062635044775504e+01	6.249442158665124225e+01	6.249323096083286089e+01
2.926850035168697062e+01	6.268249750083214877e+01	6.160217560742765386e+01	5.993044318236147205e+01	5.404477337087410405e+01	5.894580629312768139e+01	6.005623715787984196e+01	6.056829289562183760e+01	6.127428009166066403e+01	6.193821261849341653e+01	6.182021376856670258e+01	6.182021377226242009e+01	6.230946614315571708e+01	6.224039577698396641e+01	6.237111961346798239e+01	6.237111961449792119e+01	6.219997037620765923e+01	6.262630332688661383e+01	6.262630034892855235e+01	6.258448613923047077e+01	6.246580694775965981e+01	6.246959512111059354e+01	6.247650174501472264e+01	6.248875597100138179e+01	6.239980005724853385e+01	6.243567928477192908e+01	6.239030085503919310e+01	6.240820114681386599e+01	6.241506550632622208e+01	6.241529246782674534e+01	6.243353914803555682e+01	6.243354060633880920e+01	6.242790297970906011e+01	6.243979765799194581e+01	6.242706117648410924e+01	6.246526282673710284e+01	6.245272684155587939e+01	6.245564429176996413e+01	6.242821993844700756e+01	6.242696947217663705e+01	6.242595640992377071e+01	6.242336826387104765e+01	6.243352532569305424e+01	6.242952527227012638e+01	6.242867401993574816e+01	6.242760490473506962e+01	6.242830978408846931e+01	6.252508275893168133e+01	6.252879865656429814e+01	6.252740011641656537e+01
2.938944456801625549e+01	6.271000257021350421e+01	6.163686095877651638e+01	5.995060295233662373e+01	5.402984710794930123e+01	5.893322947959426017e+01	6.003614135593900158e+01	6.058478788804260518e+01	6.129141498854955472e+01	6.195361909980680082e+01	6.183350179844360639e+01	6.183350180221150083e+01	6.233331632672039291e+01	6.226414533315216460e+01	6.239648256942508198e+01	6.239648257045961088e+01	6.222480531709115326e+01	6.264947418873656915e+01	6.264947129157204841e+01	6.260386300182831576e+01	6.248442192505946480e+01	6.248835240816573844e+01	6.249702716110739686e+01	6.251362023337692619e+01	6.242320696470078190e+01	6.245954086097111713e+01	6.242396679499188394e+01	6.244181399832515211e+01	6.244557640379050412e+01	6.244575864101878437e+01	6.246538720658420374e+01	6.246538874655980322e+01	6.245947421613105632e+01	6.247325114237422383e+01	6.245943488224156681e+01	6.249905882572227256e+01	6.248568454995186983e+01	6.248701295542493028e+01	6.245940585938230072e+01	6.245861808587945774e+01	6.245755070326895719e+01	6.245469951054077740e+01	6.246575651236712190e+01	6.246150495087369592e+01	6.246050350101690185e+01	6.245933014459200194e+01	6.245985188928705867e+01	6.255646167531784840e+01	6.256009033035053335e+01	6.255850183023684963e+01
2.951038878434554036e+01	6.273445893362156056e+01	6.168221380433094225e+01	5.996806964305040566e+01	5.401584998183172104e+01	5.891765650403146282e+01	6.001515050884997038e+01	6.059821725777029400e+01	6.130528298745416294e+01	6.196549670434738744e+01	6.184521165333716652e+01	6.184521165715840851e+01	6.235422253512573576e+01	6.228607525087599583e+01	6.241993288372055559e+01	6.241993288475325130e+01	6.224764703023772938e+01	6.266944922500577775e+01	6.266944641058037746e+01	6.262071057656963546e+01	6.250002791315945672e+01	6.250408975783869181e+01	6.251459488711640944e+01	6.253575679172254809e+01	6.244422829322201807e+01	6.248084931570273426e+01	6.245473145769528855e+01	6.247257193889717541e+01	6.247284633000540310e+01	6.247298805863937332e+01	6.249404341788113726e+01	6.249404503603696526e+01	6.248790873440275107e+01	6.250360335523355104e+01	6.248874547118028744e+01	6.252969263937453803e+01	6.251552531308502836e+01	6.251537012097598733e+01	6.248745612014430861e+01	6.248722920561005623e+01	6.248612245219711525e+01	6.248300938604653254e+01	6.249494810105794329e+01	6.249043975994261757e+01	6.248929158952908125e+01	6.248801502822357889e+01	6.248836937811557135e+01	6.258478041481662046e+01	6.258831184889272947e+01	6.258655696748073893e+01
2.963133300067482523e+01	6.275590217534645632e+01	6.173802668032655561e+01	5.998288630067296623e+01	5.400293963385529850e+01	5.889928870594857102e+01	5.999377333604218165e+01	6.060860661474470845e+01	6.131590570025156239e+01	6.197390617145265423e+01	6.185558293755254766e+01	6.185558294140650304e+01	6.237232172257350982e+01	6.230638996294283061e+01	6.244166536574228843e+01	6.244166536676635815e+01	6.226867977205952087e+01	6.268630626749159518e+01	6.268630353722077331e+01	6.263518218751202227e+01	6.251275160908174655e+01	6.251693241674986723e+01	6.252932554673827070e+01	6.255525256315966942e+01	6.246298537836562303e+01	6.249970708374759454e+01	6.248261994899089444e+01	6.250050460650759021e+01	6.249691095101986349e+01	6.249701746215158948e+01	6.251952974812481045e+01	6.251953144066661849e+01	6.251323469556820100e+01	6.253086117274669675e+01	6.251500761601106859e+01	6.255716601401949362e+01	6.254225266753951473e+01	6.254073526471776745e+01	6.251239946743662301e+01	6.251283669291293421e+01	6.251170904470535561e+01	6.250833796920652219e+01	6.252113093335326255e+01	6.251635861340981393e+01	6.251506552782934278e+01	6.251368663180365104e+01	6.251389286273729340e+01	6.261006335732436412e+01	6.261348568179380436e+01	6.261159380609414882e+01
2.975227721700411010e+01	6.277437865718520271e+01	6.180358499679856976e+01	5.999510831278410450e+01	5.399125915537233311e+01	5.887837060175016290e+01	5.997258856266294202e+01	6.061598215487677521e+01	6.132330759863161518e+01	6.197892286964265196e+01	6.186489258240749223e+01	6.186489258627162968e+01	6.238777418307267908e+01	6.232531575512241062e+01	6.246189509357958514e+01	6.246189509458783817e+01	6.228810279338929945e+01	6.270014993492208077e+01	6.270014728963916895e+01	6.264746603484162080e+01	6.252274842032218771e+01	6.252703417532622865e+01	6.254136530385504500e+01	6.257220865397223264e+01	6.247961913950489787e+01	6.251623485179176498e+01	6.250766346823593977e+01	6.252564734949065439e+01	6.251781636093668482e+01	6.251789410055608442e+01	6.254187689000144701e+01	6.254187865278578329e+01	6.253549022763255039e+01	6.255503949588361934e+01	6.253824404314025287e+01	6.258148986007589798e+01	6.256587864807633537e+01	6.256313655056838030e+01	6.253427681661962367e+01	6.253548295453749972e+01	6.253435633795915294e+01	6.253073444522934921e+01	6.254434555150559305e+01	6.253930095352919238e+01	6.253786254082137219e+01	6.253638213751484898e+01	6.253646293734350792e+01	6.263234387761044530e+01	6.263564356513077058e+01	6.263364943129718654e+01
2.987322143333339497e+01	6.278994799511435332e+01	6.187777389151471397e+01	6.000480490182412296e+01	5.398093326662447566e+01	5.885519786804022857e+01	5.995224770871242725e+01	6.062037250959507872e+01	6.132751973111989940e+01	6.198064018957519750e+01	6.187345730329917615e+01	6.187345730714911696e+01	6.240076352653499470e+01	6.234310031294759114e+01	6.248085748674014184e+01	6.248085748772508197e+01	6.230613079378242958e+01	6.271111537933428082e+01	6.271111281922502911e+01	6.265778992881981679e+01	6.253020761536025418e+01	6.253458249384289758e+01	6.255089013821802979e+01	6.258674340248647638e+01	6.249429386226944416e+01	6.253057553604077157e+01	6.252990123550242174e+01	6.254804315609067089e+01	6.253562171394368363e+01	6.253567840273485956e+01	6.256112648504092988e+01	6.256112831351097725e+01	6.255472579711192083e+01	6.257616391834841352e+01	6.255848813512996287e+01	6.260268707855152570e+01	6.258642689845569862e+01	6.258261341815281753e+01	6.255314329484441771e+01	6.255522049184406086e+01	6.255412006178475792e+01	6.255025860365975632e+01	6.256464354208857515e+01	6.255931840355937368e+01	6.255773163379590329e+01	6.255615082088436196e+01	6.255613196830231004e+01	6.265166674746620146e+01	6.265482902005065569e+01	6.265277165944819160e+01
2.999416564966267984e+01	6.280268610168867838e+01	6.195922474467880647e+01	6.001206099309204944e+01	5.397206477234297495e+01	5.883012648397806998e+01	5.993347404002476964e+01	6.062181171540535018e+01	6.132858434124123193e+01	6.197917416772006050e+01	6.188163539543884184e+01	6.188163539924845935e+01	6.241149710326376265e+01	6.236001226941166919e+01	6.249880848779068998e+01	6.249880848874448702e+01	6.232299488742334859e+01	6.271937280200556586e+01	6.271937032652402166e+01	6.266642712465590392e+01	6.253535827591232987e+01	6.253980443106637921e+01	6.255811084117522824e+01	6.259899617112246517e+01	6.250720137419414613e+01	6.254289876971060380e+01	6.254938283869633864e+01	6.256774503603007531e+01	6.255040256547984256e+01	6.255044733922339617e+01	6.257733384352157202e+01	6.257733573262139970e+01	6.257100701641632412e+01	6.259427391851409084e+01	6.257578715187017337e+01	6.262079563964859830e+01	6.260393637698957292e+01	6.259921983282561087e+01	6.256907059216415234e+01	6.257211394040840702e+01	6.257106776374918411e+01	6.256698277476950665e+01	6.258208927294953838e+01	6.257647683083533963e+01	6.257473577476193327e+01	6.257305637093523387e+01	6.257296623042248029e+01	6.266809093070789771e+01	6.267110025174545740e+01	6.266902153869986591e+01
3.011510986599196471e+01	6.281268868412053763e+01	6.204646247774988410e+01	6.001697947736865757e+01	5.396473149214594400e+01	5.880358290788649356e+01	5.991705565370319420e+01	6.062034332161217520e+01	6.132656022144029606e+01	6.197466957083323535e+01	6.188982737367421549e+01	6.188982737741584117e+01	6.242020711089850948e+01	6.237634056064950983e+01	6.251602461514197984e+01	6.251602461605665439e+01	6.233894371574977100e+01	6.272513287345049804e+01	6.272513048121147961e+01	6.267369959041418781e+01	6.253847606041893670e+01	6.254297338816174090e+01	6.256327876175691927e+01	6.260913194824056660e+01	6.251856550130018064e+01	6.255340582011898221e+01	6.256617100149620114e+01	6.258481884802743167e+01	6.256225493208207666e+01	6.256229845335261075e+01	6.259057118001186382e+01	6.259057312407633589e+01	6.258441786212665647e+01	6.260942642394270763e+01	6.259020601584521160e+01	6.263587170837404017e+01	6.261846542166305341e+01	6.261302818587148522e+01	6.258214969496721380e+01	6.258624272829491986e+01	6.258528144864586551e+01	6.258099434013615081e+01	6.259676214400550265e+01	6.259085891764552656e+01	6.258895459213777457e+01	6.258717964333931860e+01	6.258704851386394807e+01	6.268169272781345569e+01	6.268453335651012992e+01	6.268247645608407481e+01
3.023605408232125313e+01	6.282007564152736023e+01	6.213802592691041582e+01	6.001968389291188544e+01	5.395898385246117357e+01	5.877607494167904889e+01	5.990383042140191350e+01	6.061602562900047531e+01	6.132152870703792047e+01	6.196730760803071547e+01	6.189847481510018667e+01	6.189847481874496538e+01	6.242715243508936140e+01	6.239239333363100570e+01	6.253280261312794863e+01	6.253280261399537920e+01	6.235424437493483651e+01	6.272865314553955329e+01	6.272865083418339083e+01	6.267998566157108087e+01	6.253989072254631765e+01	6.254441661695953059e+01	6.256669228196236787e+01	6.261734677150433015e+01	6.252864665758531260e+01	6.256233483074240098e+01	6.258034478023378000e+01	6.259934656927147500e+01	6.257130004835573800e+01	6.257135450670388366e+01	6.260093141900426872e+01	6.260093341162380653e+01	6.259506431873299448e+01	6.262169959472057457e+01	6.260183155793743737e+01	6.264799273517222389e+01	6.263009591877363391e+01	6.262413377997417285e+01	6.259249408887566801e+01	6.259770447199036880e+01	6.259686103508946076e+01	6.259239898277581915e+01	6.260875950107788412e+01	6.260256732523180290e+01	6.260048773238978725e+01	6.259862198144090684e+01	6.259848135298870631e+01	6.269256930024422303e+01	6.269522584494790607e+01	6.269323386824494548e+01
3.035699829865053800e+01	6.282499621522371314e+01	6.223255005952906060e+01	6.002032154462317948e+01	5.395484329590374983e+01	5.874820258281334873e+01	5.989466067790350223e+01	6.060893804270811813e+01	6.131360030404305661e+01	6.195731537150783907e+01	6.190805662332564907e+01	6.190805662684412880e+01	6.243262109757957035e+01	6.240849611276085085e+01	6.254945840573920179e+01	6.254945840655132372e+01	6.236918285964014785e+01	6.273024547543663232e+01	6.273024324146363995e+01	6.268572451692297420e+01	6.253999421269163861e+01	6.254452332885512789e+01	6.256870391026875922e+01	6.262387391091169064e+01	6.253774636094620831e+01	6.256996623881110509e+01	6.259200320752739088e+01	6.261143000928495894e+01	6.257768977083593853e+01	6.257776866615132860e+01	6.260853267246331910e+01	6.260853470632421391e+01	6.260307851558800252e+01	6.263119676328423679e+01	6.261077712005535290e+01	6.265726060738915493e+01	6.263893743708035089e+01	6.263265980783735642e+01	6.260024353126632235e+01	6.260661919703301237e+01	6.260592869865971011e+01	6.260132482429823852e+01	6.261820036439512194e+01	6.261172852037221759e+01	6.260945901150456905e+01	6.260750925367818098e+01	6.260739103100044645e+01	6.270084267814862500e+01	6.270330058092546466e+01	6.270141567300449026e+01
3.047794251497982287e+01	6.282763498367122423e+01	6.232881177171747566e+01	6.001906705183695578e+01	5.395230161556304438e+01	5.872066763233479492e+01	5.989039643806277979e+01	6.059918853025917684e+01	6.130292203739357859e+01	6.194497705956057843e+01	6.191908185019315169e+01	6.191908185355597993e+01	6.243693304831018054e+01	6.242498891951264994e+01	6.256632505262162169e+01	6.256632505337054084e+01	6.238406374442477187e+01	6.273028437362919618e+01	6.273028221220052103e+01	6.269142041507007690e+01	6.253924900239368867e+01	6.254375305636322935e+01	6.256972773787214948e+01	6.262899065462529791e+01	6.254621137947045639e+01	6.257662900728912803e+01	6.260126940995741762e+01	6.262119497852109617e+01	6.258161256878970846e+01	6.258173018277378929e+01	6.261352353027564988e+01	6.261352559697743914e+01	6.260862346996455585e+01	6.263805061282722875e+01	6.261718747874166979e+01	6.266380510041558694e+01	6.264513139225446281e+01	6.263876275640548386e+01	6.260556850970755249e+01	6.261313443118830691e+01	6.261263411834650583e+01	6.260792753592757265e+01	6.262523008955074744e+01	6.261849732339354802e+01	6.261602146099151156e+01	6.261399674393298653e+01	6.261393249098054525e+01	6.270666439925117430e+01	6.270891029714522347e+01	6.270717325149006172e+01
3.059888673130910774e+01	6.282821884587123407e+01	6.242574750081498536e+01	6.001612629938003352e+01	5.395132126031095510e+01	5.869428008533581931e+01	5.989182781396141309e+01	6.058692220002239992e+01	6.128968568527545813e+01	6.193064699531192474e+01	6.193207827354962802e+01	6.193207827672854648e+01	6.244044293660950018e+01	6.244222205369687373e+01	6.258374941426384908e+01	6.258374941494209054e+01	6.239920883723709011e+01	6.272921601767762212e+01	6.272921392238459504e+01	6.269764502878339130e+01	6.253819598572584937e+01	6.254264363806117899e+01	6.257024678280549779e+01	6.263302542502542281e+01	6.255443776543391721e+01	6.258270298796497144e+01	6.260829523258257012e+01	6.262879592690531894e+01	6.258330006771694798e+01	6.258347058513216155e+01	6.261608931838316749e+01	6.261609140823487962e+01	6.261189857017153315e+01	6.264242779736518685e+01	6.262124416168204988e+01	6.266778793009428483e+01	6.264885548053621989e+01	6.264263823763307926e+01	6.260867551481448601e+01	6.261743118152555354e+01	6.261716060308468457e+01	6.261239643354564777e+01	6.263002601719825435e+01	6.262306223552430851e+01	6.262036331785948562e+01	6.261827499289890397e+01	6.261829523672705733e+01	6.271022093261102981e+01	6.271224286329497488e+01	6.271069322754763675e+01
3.071983094763839262e+01	6.282702514656917714e+01	6.252245215700121150e+01	6.001174073480894577e+01	5.395183659020124622e+01	5.866995839386725464e+01	5.989963015332420326e+01	6.057233104866156026e+01	6.127413711129248952e+01	6.191476437206372907e+01	6.194757624807652974e+01	6.194757625104547571e+01	6.244354240824626601e+01	6.246055029529353675e+01	6.260208726908422960e+01	6.260208726968496507e+01	6.241495456070013859e+01	6.272756740877939308e+01	6.272756537138695876e+01	6.270503657727926594e+01	6.253746090507003430e+01	6.254181779550059872e+01	6.257081943189015760e+01	6.263636564402598594e+01	6.256287079144347985e+01	6.258862558255611930e+01	6.261326639966789998e+01	6.263442106353109295e+01	6.258303416745744840e+01	6.258327049865580705e+01	6.261645945803820723e+01	6.261646155983624595e+01	6.261314592148706737e+01	6.264453425415519661e+01	6.262317131583180441e+01	6.266940769973949443e+01	6.265032869239376367e+01	6.264452731422834120e+01	6.260981325014260790e+01	6.261973077392418219e+01	6.261973204541052951e+01	6.261496149670207245e+01	6.263280409822915828e+01	6.262565160462651193e+01	6.262271494218516921e+01	6.262057662438142103e+01	6.262071023824297811e+01	6.271174001199068471e+01	6.271352745615401858e+01	6.271220399818036384e+01
3.084077516396767749e+01	6.282439049106856288e+01	6.261816738881319822e+01	6.000619187611479077e+01	5.395375599654035170e+01	5.864871970378797528e+01	5.991430864022910185e+01	6.055566495058990029e+01	6.125658689709302962e+01	6.189786945385784378e+01	6.196608798738078860e+01	6.196608799011718105e+01	6.244666138207386297e+01	6.248032538452952167e+01	6.262169670469821625e+01	6.262169670521551978e+01	6.243164786389213106e+01	6.272595475559212730e+01	6.272595276577177970e+01	6.271429411315209279e+01	6.253775771431469366e+01	6.254198673901221639e+01	6.257208376679251671e+01	6.263946156094412032e+01	6.257200684032166293e+01	6.259489329086386533e+01	6.261640822216790525e+01	6.263829794872401635e+01	6.258115479751241139e+01	6.258146723673853273e+01	6.261491599728343971e+01	6.261491809807586861e+01	6.261265762729233586e+01	6.264462143031465757e+01	6.262324230120712087e+01	6.266890598135164225e+01	6.264981718776317621e+01	6.264472340283732166e+01	6.260927985970972998e+01	6.262030249717364683e+01	6.262062061743049668e+01	6.261590118793892401e+01	6.263382641477489443e+01	6.262654066666550534e+01	6.262335656537189976e+01	6.262118409912895345e+01	6.262145776654293883e+01	6.271149794076519157e+01	6.271304171820200679e+01	6.271198306749847262e+01
3.096171938029696236e+01	6.282072044890377072e+01	6.271226488740929028e+01	5.999980578923022279e+01	5.395696474704151058e+01	5.863165549380568109e+01	5.993615148520638058e+01	6.053724394882161874e+01	6.123742238747879441e+01	6.188062054149156666e+01	6.198808334365094908e+01	6.198808334613694626e+01	6.245026765911647715e+01	6.250188679748761444e+01	6.264292974615894849e+01	6.264292974658807367e+01	6.244964055502948952e+01	6.272508962124825871e+01	6.272508766632624599e+01	6.272616510023078717e+01	6.253988666768970006e+01	6.254394861184048438e+01	6.257475804310393386e+01	6.264283357342348069e+01	6.258238949633039283e+01	6.260206150022410299e+01	6.261799181983565887e+01	6.264069950500265804e+01	6.257806832208223824e+01	6.257846321583249249e+01	6.261180327368226983e+01	6.261180535852970053e+01	6.261078397657873040e+01	6.264299355664621061e+01	6.262178711059218017e+01	6.266657468233064066e+01	6.264764121461064406e+01	6.264357976641023384e+01	6.260743115364306277e+01	6.261947193712366300e+01	6.262015507005543213e+01	6.261555087177318057e+01	6.263340944523687881e+01	6.262605941987708036e+01	6.262262667145405004e+01	6.262043821392497023e+01	6.262087596419913638e+01	6.270982782531386590e+01	6.271111988644294399e+01	6.271036514636901416e+01
3.108266359662624723e+01	6.281649936787790978e+01	6.280422832654599574e+01	5.999295719268732796e+01	5.396132837847476083e+01	5.861988835322123492e+01	5.996520097032671259e+01	6.051747181469988845e+01	6.121712105517070057e+01	6.186381026902793678e+01	6.201396411922042518e+01	6.201396412144416104e+01	6.245486412414234678e+01	6.252555106151670827e+01	6.266612239696175379e+01	6.266612239729946054e+01	6.246928208086271894e+01	6.272578066800009822e+01	6.272577873276589600e+01	6.274142450725685904e+01	6.254472433215265426e+01	6.254857897818829571e+01	6.257963505451984787e+01	6.264707350732229685e+01	6.259460218600702319e+01	6.261074042660690253e+01	6.261834074821208418e+01	6.264195031331441044e+01	6.257425640354716734e+01	6.257473499503943515e+01	6.260753848857898163e+01	6.260754054032996407e+01	6.260794233835502354e+01	6.264001595892590046e+01	6.261920055370543992e+01	6.266276471806614268e+01	6.264418309407258789e+01	6.264151744086637308e+01	6.260468962828777251e+01	6.261762978163124416e+01	6.261872939116216230e+01	6.261431151205560042e+01	6.263193281748814911e+01	6.262460112164102810e+01	6.262093067980782024e+01	6.261874699279827894e+01	6.261936979703143180e+01	6.270712852918016011e+01	6.270816170817951019e+01	6.270775083795493998e+01
3.120360781295553210e+01	6.281229986906146223e+01	6.289363596986784444e+01	5.998607266630233426e+01	5.396669644039071301e+01	5.861450780194748944e+01	6.000124873310419815e+01	6.049685062184196482e+01	6.119626472740132783e+01	6.184837861259347136e+01	6.204403968194149854e+01	6.204403968389798507e+01	6.246098275186833604e+01	6.255160014245448963e+01	6.269158355034605989e+01	6.269158355059086318e+01	6.249091095366680548e+01	6.272892805857672727e+01	6.272892612521712152e+01	6.276084427979806435e+01	6.255320242785644069e+01	6.255681023661174578e+01	6.258756773120765615e+01	6.265284252848869073e+01	6.260925566210000426e+01	6.262158582133942275e+01	6.261783779396635907e+01	6.264243293224212294e+01	6.257028475267339473e+01	6.257084233248429683e+01	6.260262269984134065e+01	6.260262469895166504e+01	6.260462629796642631e+01	6.263612418672576609e+01	6.261595089124453040e+01	6.265789581565854860e+01	6.263989606184586734e+01	6.263903316965847523e+01	6.260155378107658919e+01	6.261524068830185286e+01	6.261681138764730292e+01	6.261265812782717433e+01	6.262984812295577797e+01	6.262263093776319778e+01	6.261874940679044954e+01	6.261659438260154786e+01	6.261741980562233323e+01	6.270387389160443092e+01	6.270464170856148911e+01	6.270461549143868751e+01
3.132455202928481697e+01	6.280879012132484718e+01	6.298014494614972847e+01	5.997963224495909884e+01	5.397290639374210741e+01	5.861648837519171451e+01	6.004385639818710985e+01	6.047599618890794915e+01	6.117555362599288316e+01	6.183541832058489973e+01	6.207850690869119603e+01	6.207850691038290591e+01	6.246917468500987525e+01	6.258026975628958155e+01	6.271958354734429264e+01	6.271958354749666853e+01	6.251484521289821572e+01	6.273550694536996275e+01	6.273550499361442689e+01	6.278515344933661879e+01	6.256627282350576991e+01	6.256959721156283649e+01	6.259944339216335152e+01	6.266086302976439981e+01	6.262696957330812353e+01	6.263528309709930397e+01	6.261693150925751183e+01	6.264259378629200370e+01	6.256681064004084192e+01	6.256743608909693677e+01	6.259765133404656723e+01	6.259765325848659501e+01	6.260141418062367791e+01	6.263183343371382961e+01	6.261258824225040343e+01	6.265246698385009694e+01	6.263531341430024213e+01	6.263670652737876310e+01	6.259860678831968528e+01	6.261285149632864488e+01	6.261495044644387775e+01	6.261114717782551509e+01	6.262768708832627595e+01	6.262069392229482645e+01	6.261664650040859215e+01	6.261454784571806442e+01	6.261558975531055182e+01	6.270062139358483932e+01	6.270111800596988871e+01	6.270151744789587411e+01
3.144549624561410184e+01	6.280673741128324394e+01	6.306347756877936916e+01	5.997416845962906962e+01	5.397978748483576084e+01	5.862659669315515742e+01	6.009239695151615024e+01	6.045565037754705884e+01	6.115581827700997763e+01	6.182616646803791838e+01	6.211743712044047072e+01	6.211743712187735866e+01	6.247999588256901404e+01	6.261173875382782938e+01	6.275034344304329892e+01	6.275034344310586931e+01	6.254137246006772699e+01	6.274653642155932687e+01	6.274653442913187007e+01	6.281499131252708423e+01	6.258485764507275917e+01	6.258786774435701261e+01	6.261614499296459968e+01	6.267190255273131783e+01	6.264834797420840573e+01	6.265252392226814493e+01	6.261614178058914604e+01	6.264294790281162761e+01	6.256458732823995206e+01	6.256526309664788954e+01	6.259332274079024927e+01	6.259332456610629691e+01	6.259897557016648761e+01	6.262774728669953106e+01	6.260975159389935385e+01	6.264706676200962221e+01	6.263105692507379274e+01	6.263520488678285858e+01	6.259652303521780681e+01	6.261109760239624222e+01	6.261378327727283022e+01	6.261042160114227073e+01	6.262606799166415783e+01	6.261942105578042828e+01	6.261527362581320233e+01	6.261326351841245952e+01	6.261453184802184069e+01	6.269801895932931757e+01	6.269823936203485459e+01	6.269910440424398246e+01
3.156644046194338671e+01	6.280700478094745165e+01	6.314340973533361989e+01	5.997026168758886655e+01	5.398716444356856670e+01	5.864530814813597459e+01	6.014610831277342129e+01	6.043669313031973189e+01	6.113802608978765107e+01	6.182197410917824243e+01	6.216077173353200180e+01	6.216077173473112794e+01	6.249398831143894739e+01	6.264612090459008442e+01	6.278402618297786120e+01	6.278402618295540094e+01	6.257074007877953647e+01	6.276303143153442932e+01	6.276302937499158929e+01	6.285085869825045535e+01	6.260978660673665530e+01	6.261246020643151411e+01	6.263849983161079393e+01	6.268674810904155947e+01	6.267394962222292776e+01	6.267397522860537862e+01	6.261606336208865287e+01	6.264408143402178553e+01	6.256446275547986602e+01	6.256516528460503679e+01	6.259044254441436550e+01	6.259044424402842566e+01	6.259807375196191970e+01	6.262456424698915214e+01	6.260817260824790509e+01	6.264238177238330252e+01	6.262784285446019084e+01	6.263528423873422923e+01	6.259607028488226632e+01	6.261070570877180330e+01	6.261403585052935483e+01	6.261121167816125421e+01	6.262569866076953673e+01	6.261953151663070827e+01	6.261537161394934969e+01	6.261348707056682628e+01	6.261498761289382031e+01	6.269680795151924713e+01	6.269674850506338970e+01	6.269811598696202282e+01
3.168738467827267158e+01	6.281053735336050892e+01	6.321976124911123662e+01	5.996853057695524569e+01	5.399486089021409185e+01	5.867274923906774120e+01	6.020414959701855651e+01	6.042014512101538060e+01	6.112327785238613842e+01	6.182424587601478549e+01	6.220832703393512020e+01	6.220832703491969085e+01	6.251165739194613025e+01	6.268346034061076466e+01	6.282073076782955923e+01	6.282073076772896769e+01	6.260314623838971215e+01	6.278593803001760421e+01	6.278593588599530761e+01	6.289307450035664715e+01	6.264172803641196907e+01	6.264405423116891569e+01	6.266721950252713214e+01	6.270617025583135273e+01	6.270425519199616105e+01	6.270024201863186164e+01	6.261736586333994836e+01	6.264665050492273224e+01	6.256736901230662795e+01	6.256806958529454477e+01	6.258992064779269526e+01	6.258992219364402843e+01	6.259956126458245507e+01	6.262307972574107140e+01	6.260867369020192541e+01	6.263920133598385576e+01	6.262648309322919715e+01	6.263778319919178728e+01	6.259810454177890904e+01	6.261249045251408774e+01	6.261651908378873088e+01	6.261432927125129311e+01	6.262737375256059380e+01	6.262182875151230377e+01	6.261776513254197596e+01	6.261604781102087003e+01	6.261778200011427487e+01	6.269781971662418840e+01	6.269747904185288689e+01	6.269937992124421555e+01
3.180832889460195645e+01	6.281833462812524260e+01	6.329238785219784802e+01	5.996961640602590649e+01	5.400270237227802994e+01	5.870868108756697978e+01	6.026565225855470231e+01	6.040715820292974314e+01	6.111278789174151882e+01	6.183434483964521178e+01	6.225980710418041042e+01	6.225980710497845649e+01	6.253344732129022532e+01	6.272373149485579802e+01	6.286049004341613511e+01	6.286049004324622302e+01	6.263873222198463964e+01	6.281605713136676172e+01	6.281605487815649269e+01	6.294174530360415787e+01	6.268112435362405677e+01	6.268310535461716881e+01	6.270283873656181584e+01	6.273087811792311896e+01	6.273963483916194406e+01	6.273182717464488434e+01	6.262078823265963479e+01	6.265137455057442395e+01	6.257429874505883305e+01	6.257496474526689667e+01	6.259275691635906469e+01	6.259275827999196906e+01	6.260436514239606964e+01	6.262418041742834873e+01	6.261215710624763631e+01	6.263841503552010437e+01	6.262787818060520806e+01	6.264360704218440645e+01	6.260355412815424359e+01	6.261734181432536417e+01	6.262211527701796854e+01	6.262065255022523758e+01	6.263196343047248149e+01	6.262718740559455455e+01	6.262334789570120819e+01	6.262184310118953334e+01	6.262380774192551769e+01	6.270196243889125753e+01	6.270134265175916966e+01	6.270379858664355055e+01
3.192927311093124132e+01	6.283140560744292458e+01	6.336117473056969374e+01	5.997416069257116078e+01	5.401051898820213637e+01	5.875253072258345099e+01	6.032976138917721443e+01	6.039898636718579183e+01	6.110784103417194757e+01	6.185346676800344312e+01	6.231482283946508005e+01	6.231482284010813544e+01	6.255971675363682749e+01	6.276684357230469402e+01	6.290327209758645921e+01	6.290327209735769998e+01	6.267757658008466848e+01	6.285396748688678770e+01	6.285396510613439602e+01	6.299675429339944799e+01	6.272814485249983107e+01	6.272979655120334286e+01	6.274566364530470253e+01	6.276146910385030253e+01	6.278032042954746572e+01	6.276909319612288840e+01	6.262712546171256633e+01	6.265902208995824907e+01	6.258626514862125134e+01	6.258686170448788033e+01	6.260001126391509274e+01	6.260001241808451766e+01	6.261345836078447036e+01	6.262882734518690597e+01	6.261958164073794109e+01	6.264099932270072912e+01	6.263299838846883461e+01	6.265369865473566335e+01	6.261338955166531406e+01	6.262620002198329416e+01	6.263175218537645605e+01	6.263109834174872503e+01	6.264039032570277499e+01	6.263652808769606395e+01	6.263305536038574672e+01	6.263181011806835841e+01	6.263399705950311613e+01	6.271019491605349572e+01	6.270930308784154761e+01	6.271232262215868047e+01
3.205021732726052619e+01	6.285070672905318645e+01	6.342603126766068300e+01	5.998277623082102394e+01	5.401814758526803217e+01	5.880346084466419398e+01	6.039566553596640830e+01	6.039693056032669460e+01	6.110972114892889095e+01	6.188250148007473683e+01	6.237291442280363896e+01	6.237291442332517732e+01	6.259071777177116758e+01	6.281264864253456182e+01	6.294898464115718895e+01	6.294898464088129941e+01	6.271969160524621856e+01	6.289996272852181391e+01	6.289996020674242061e+01	6.305777186916665045e+01	6.278266666434973331e+01	6.278401788038841147e+01	6.279574002321557913e+01	6.279837972199774754e+01	6.282638675926598637e+01	6.281223173707108032e+01	6.263720529923755009e+01	6.267038705300667800e+01	6.260424433057313109e+01	6.260473630386687915e+01	6.261275477796762345e+01	6.261275569874758418e+01	6.262781501660870731e+01	6.263802389873080045e+01	6.263192384551402370e+01	6.264798899571371038e+01	6.264284925434575513e+01	6.266899442003342102e+01	6.262857695413755721e+01	6.264001540411715752e+01	6.264636243617221822e+01	6.264658022479731869e+01	6.265359223713593906e+01	6.265077773792059901e+01	6.264782276115152371e+01	6.264688295562428522e+01	6.264927877443496129e+01	6.272348469249196512e+01	6.272233431585934937e+01	6.272590909808587156e+01
3.217116154358981106e+01	6.287706653154235426e+01	6.348688685139632781e+01	5.999601306676383672e+01	5.402543354348311766e+01	5.886045226351416915e+01	6.046261567684696558e+01	6.040225379021655527e+01	6.111961146505651499e+01	6.192191211080363189e+01	6.243357464959053971e+01	6.243357465002464579e+01	6.262658086776163913e+01	6.286095177038284021e+01	6.299748146288920481e+01	6.299748146257879711e+01	6.276502258273517754e+01	6.295401712298062336e+01	6.295401445257464701e+01	6.312428571071576044e+01	6.284428857508270738e+01	6.284537934278168336e+01	6.285284883250200494e+01	6.284184560595399205e+01	6.287774498227160791e+01	6.286124634339528683e+01	6.265185351911862455e+01	6.268625460732879162e+01	6.262910292131721235e+01	6.262945713052283736e+01	6.263200143483646798e+01	6.263200210406676405e+01	6.264834943424526159e+01	6.265276647700093804e+01	6.265012295231652928e+01	6.266043027535988585e+01	6.265841951309297286e+01	6.269036564239824116e+01	6.265001580025206351e+01	6.265969283397333811e+01	6.266682822999678137e+01	6.266795284546717681e+01	6.267246989515853528e+01	6.267081550002046697e+01	6.266852867419366646e+01	6.266793544804025373e+01	6.267052128557024560e+01	6.274275031299113436e+01	6.274136245524724131e+01	6.274546412631885772e+01
3.229210575991909593e+01	6.291110684188118540e+01	6.354368757136606405e+01	6.001432248972068351e+01	5.403223217512442034e+01	5.892240022369890085e+01	6.052993523022399103e+01	6.041607029127723649e+01	6.113847642208406086e+01	6.197166677715262750e+01	6.249627098153446525e+01	6.249627098191469088e+01	6.266730776951677484e+01	6.291152155802647883e+01	6.304857012810605710e+01	6.304857012777416969e+01	6.281345010435042298e+01	6.301578887091433501e+01	6.301578605046816506e+01	6.319564420867538246e+01	6.291237420380979017e+01	6.291325374624865674e+01	6.291652975387445679e+01	6.289187850286192116e+01	6.293414940491864229e+01	6.291595171428256350e+01	6.267184802533533627e+01	6.270735713629769492e+01	6.266151937784378134e+01	6.266170684363535770e+01	6.265862517758220918e+01	6.265862558530186988e+01	6.267584378879126916e+01	6.267397847591554694e+01	6.267501229035446642e+01	6.267931500709880765e+01	6.268061284038814307e+01	6.271855023017194952e+01	6.267846600153126246e+01	6.268602422198564739e+01	6.269391504710609553e+01	6.269594667634540741e+01	6.269782254158032941e+01	6.269740762085866237e+01	6.269592816062927909e+01	6.269571400001233030e+01	6.269846574326334121e+01	6.276879147720988072e+01	6.276719525438949887e+01	6.277177378464688928e+01
3.241304997624838080e+01	6.295317537885328107e+01	6.359639367461769410e+01	6.003802351892989009e+01	5.403840978134844875e+01	5.898818969297872883e+01	6.059702336182220250e+01	6.043922417930627944e+01	6.116694795667964257e+01	6.203124491942395480e+01	6.256046494646126632e+01	6.256046494681969250e+01	6.271277274301375826e+01	6.296409999461513962e+01	6.310202033977986957e+01	6.310202033943957645e+01	6.286479540862052318e+01	6.308466011367251980e+01	6.308465714753341302e+01	6.327110543481291671e+01	6.298611441098850605e+01	6.298683946196297256e+01	6.298612726933784245e+01	6.294826511915152167e+01	6.299521638878104568e+01	6.297598963716146159e+01	6.269786482142929884e+01	6.273432355669203275e+01	6.270191263340361587e+01	6.270191053447567953e+01	6.269327373203437048e+01	6.269327387839749122e+01	6.271087409612282215e+01	6.270243333535783137e+01	6.270724511089292008e+01	6.270550050365629602e+01	6.271017003501448528e+01	6.275408404393279227e+01	6.271447485405804656e+01	6.271961734506138697e+01	6.272820271869741759e+01	6.273110181922480422e+01	6.273027861153178009e+01	6.273113938561137815e+01	6.273058416370425761e+01	6.273076931082690066e+01	6.273365828554791079e+01	6.280221589567176466e+01	6.280044796130698614e+01	6.280543216709553889e+01
3.253399419257766567e+01	6.300330466965863252e+01	6.364497767794200911e+01	6.006727699363993622e+01	5.404384441369369085e+01	5.905675276760725723e+01	6.066335370666559612e+01	6.047217989093240931e+01	6.120523505441584433e+01	6.209971619730686854e+01	6.262562824961878505e+01	6.262562824998538957e+01	6.276273187136925458e+01	6.301841117029459838e+01	6.315757256356334182e+01	6.315757256322735458e+01	6.291882830903997359e+01	6.315980351307155161e+01	6.315980041035132331e+01	6.334988439536454763e+01	6.306459621166573726e+01	6.306523010051781597e+01	6.306084963421923106e+01	6.301058807383520843e+01	6.306045208093897969e+01	6.304085852302510773e+01	6.273042212780126903e+01	6.276762801579563700e+01	6.275039372347368527e+01	6.275018673047522100e+01	6.273629588957629011e+01	6.273629578573200405e+01	6.275374842752285787e+01	6.273867801114727882e+01	6.274722740170588509e+01	6.273962585116512258e+01	6.274759383658970080e+01	6.279724466728875143e+01	6.275831780481525612e+01	6.276083340991335291e+01	6.277002598895846575e+01	6.277371271643672657e+01	6.277023295626030119e+01	6.277235583118255136e+01	6.277280944424594367e+01	6.277339935446963182e+01	6.277639358979101303e+01	6.284337582853135018e+01	6.284147876985257142e+01	6.284677940127863138e+01
3.265493840890695054e+01	6.306120818409279849e+01	6.368942306076814930e+01	6.010207176974314081e+01	5.404842639046675856e+01	5.912710533787785039e+01	6.072847023335084771e+01	6.051496049992291404e+01	6.125310001444896812e+01	6.217586660937561760e+01	6.269125554263003153e+01	6.269125554303224845e+01	6.281683894613846064e+01	6.307416883010426290e+01	6.321494655666872831e+01	6.321494655634909066e+01	6.297527692989694259e+01	6.324026400575455398e+01	6.324026079090386077e+01	6.343119343275585464e+01	6.314686706026557772e+01	6.314747964670034008e+01	6.313983027530635184e+01	6.307826446478354399e+01	6.312928463630463227e+01	6.310995127344796884e+01	6.276983156494502225e+01	6.280754614157183369e+01	6.280675251364202438e+01	6.280633327560732226e+01	6.278769959180931437e+01	6.278769925941992369e+01	6.280447136582957768e+01	6.278297208025005460e+01	6.279507204335298809e+01	6.278204067438083058e+01	6.279309185923275294e+01	6.284802013314070024e+01	6.280996663545101910e+01	6.280974677027315778e+01	6.281943734821629732e+01	6.282379572147741698e+01	6.281780360109889472e+01	6.282112379956986103e+01	6.282263170411582109e+01	6.282361611565930559e+01	6.282668207071215249e+01	6.289232815203271088e+01	6.289034798140512095e+01	6.289586317746413613e+01
3.277588262523623541e+01	6.312631438209646006e+01	6.372972348601296488e+01	6.014222560431834808e+01	5.405205861699567293e+01	5.919836607227718872e+01	6.079198153340499289e+01	6.056714280769013214e+01	6.130989188350378072e+01	6.225833686168780901e+01	6.275687411088416923e+01	6.275687411134664018e+01	6.287466598962607378e+01	6.313108285708533884e+01	6.327384941348511660e+01	6.327384941319296985e+01	6.303383830023263812e+01	6.332502285334961556e+01	6.332501954075630124e+01	6.351427323248027790e+01	6.323198740224724901e+01	6.323265569950405052e+01	6.322218306645441999e+01	6.315059445235819879e+01	6.320109665779850872e+01	6.318259560760361637e+01	6.281616589330653255e+01	6.285412721969376548e+01	6.287048443662995822e+01	6.286985181918535659e+01	6.284715199455002477e+01	6.284715146398078645e+01	6.286274366686549797e+01	6.283525692990592404e+01	6.285058552076077376e+01	6.283276309416268646e+01	6.284655145379785068e+01	6.290611031015287580e+01	6.286909308184668532e+01	6.286613655695950342e+01	6.287620108463129753e+01	6.288108730613576824e+01	6.287281825973845173e+01	6.287722438060448837e+01	6.287979040098259986e+01	6.288114421408165811e+01	6.288424869825840346e+01	6.294882774634934464e+01	6.294681094697891410e+01	6.295243321151209415e+01
3.289682684156552028e+01	6.319783015379896796e+01	6.376588251712380639e+01	6.018740055747673523e+01	5.405465675552929383e+01	5.926976227251268625e+01	6.085355442200940956e+01	6.062792271229682228e+01	6.137463737834416833e+01	6.234574379465631466e+01	6.282205079024039662e+01	6.282205079078489973e+01	6.293572606830159089e+01	6.318886473673710213e+01	6.333398275828788115e+01	6.333398275803327238e+01	6.309418889405989717e+01	6.341307115219539270e+01	6.341306775695870357e+01	6.359841409980653282e+01	6.331906873990374152e+01	6.331987793349447458e+01	6.330704627601154755e+01	6.322681166225424931e+01	6.327525449782667977e+01	6.325809183120676238e+01	6.286925036852002080e+01	6.290718824306002688e+01	6.294084480437453522e+01	6.294000446866297693e+01	6.291402148199892252e+01	6.291402078957919031e+01	6.292799721773761235e+01	6.289516305914086303e+01	6.291329066567976724e+01	6.289147793969905109e+01	6.290755308341695695e+01	6.297096060891285418e+01	6.293510690371051908e+01	6.292951232456250921e+01	6.293982002519227592e+01	6.294507333237546476e+01	6.293483397742183882e+01	6.294017762691136397e+01	6.294376610814808259e+01	6.294545181548368618e+01	6.294856376360125694e+01	6.301235588337512894e+01	6.301034658319667869e+01	6.301597003427134780e+01
3.301777105789480515e+01	6.327481855706358971e+01	6.379791381910168724e+01	6.023713004664951143e+01	5.405614928596947522e+01	5.934062706543539178e+01	6.091290742593059804e+01	6.069621860837273886e+01	6.144615270902895077e+01	6.243676945527809607e+01	6.288639631363844273e+01	6.288639631428392107e+01	6.299949604898529287e+01	6.324723201878706647e+01	6.339504882394578544e+01	6.339504882373754668e+01	6.315599439923182246e+01	6.350345143696041106e+01	6.350344797404243735e+01	6.368296860779138058e+01	6.340729775430526161e+01	6.340834226846024535e+01	6.339361339601539669e+01	6.330612877369127744e+01	6.335113237710539380e+01	6.333574472235736863e+01	6.292867972481323591e+01	6.296633119661662903e+01	6.301692476687671274e+01	6.301588990029183890e+01	6.298745040855478550e+01	6.298744959351354566e+01	6.299945648175218338e+01	6.296205355860283959e+01	6.298247963332024568e+01	6.295757568790526193e+01	6.297541864126235112e+01	6.304181977232489231e+01	6.300721886457770182e+01	6.299916725773897497e+01	6.300958834041643541e+01	6.301504228606497549e+01	6.300318498069231055e+01	6.300929344798432652e+01	6.301383524845771689e+01	6.301580631583445324e+01	6.301889813099257509e+01	6.308217644503503863e+01	6.308021419893577075e+01	6.308574086560095395e+01
3.313871527422409002e+01	6.335627582031928284e+01	6.382584185027660340e+01	6.029085290786931495e+01	5.405647749325916607e+01	5.941039156590149872e+01	6.096980451243822330e+01	6.077079399957294470e+01	6.152316198461878827e+01	6.253021548550677267e+01	6.294956718726709965e+01	6.294956718802978912e+01	6.306543733535603735e+01	6.330591181091971720e+01	6.345675532551069864e+01	6.345675532535639718e+01	6.321891825619447758e+01	6.359528605758296038e+01	6.359528254121998003e+01	6.376735738823143862e+01	6.349594883755537467e+01	6.349733309013303995e+01	6.348115162950666246e+01	6.338777430967572712e+01	6.342813055374474374e+01	6.341488803699227361e+01	6.299385695385382178e+01	6.303097982859646464e+01	6.309773277815986603e+01	6.309651908717805213e+01	6.306644121885511112e+01	6.306644032050786564e+01	6.307621249169032041e+01	6.303509275758913333e+01	6.305728457649724561e+01	6.303022179494131905e+01	6.304928261554616853e+01	6.311780903877784255e+01	6.308451456375465938e+01	6.307424668203202600e+01	6.308465848377550600e+01	6.309015076274458522e+01	6.307704761655917025e+01	6.308373716519400887e+01	6.308913799710481385e+01	6.309134249297584773e+01	6.309439081039520403e+01	6.315740703254144250e+01	6.315552545406144702e+01	6.316086978668144525e+01
3.325965949055337489e+01	6.344119660981471753e+01	6.384970307253044552e+01	6.034794937295748696e+01	5.405559541155286496e+01	5.947857463532918132e+01	6.102404926515856687e+01	6.085036849911320900e+01	6.160439662308186115e+01	6.262502846363110365e+01	6.301126523667449675e+01	6.301126523756811082e+01	6.313301329910388660e+01	6.336464339237315357e+01	6.351881920157777728e+01	6.351881920148373695e+01	6.328262874954022266e+01	6.368779143821373623e+01	6.368778788155903925e+01	6.385106994571625449e+01	6.358438794883033296e+01	6.358622647049689647e+01	6.356901023395443673e+01	6.347101925715725912e+01	6.350568775157098145e+01	6.349490160107126968e+01	6.306404568735700167e+01	6.310042844880853607e+01	6.318226001164440220e+01	6.318088616871624197e+01	6.314993923306926860e+01	6.314993828862579051e+01	6.315729552631039212e+01	6.311332466300063260e+01	6.313675170245581114e+01	6.310843991436829725e+01	6.312817057900232243e+01	6.319799008669309615e+01	6.316602565792977231e+01	6.315381851249188117e+01	6.316410950266424607e+01	6.316948914173964624e+01	6.315550938921399649e+01	6.316259711573098201e+01	6.316874662202179280e+01	6.317113052914453419e+01	6.317411641207814910e+01	6.323709119804848910e+01	6.323531742339148565e+01	6.324040872099800481e+01
3.338060370688265976e+01	6.352862235647069156e+01	6.386954772035998928e+01	6.040777462730099501e+01	5.405346974954937167e+01	5.954477196042756759e+01	6.107547962012245790e+01	6.093370529408145586e+01	6.168866185774916744e+01	6.272030462302141274e+01	6.307123514053876789e+01	6.307123514157471789e+01	6.320170287622342897e+01	6.342318008398041940e+01	6.358096939852546825e+01	6.358096939849676943e+01	6.334680461793890771e+01	6.378028189350184363e+01	6.378027830845085333e+01	6.393366216320750084e+01	6.367207049692048315e+01	6.367448718551259645e+01	6.365662137461797698e+01	6.355519403231575382e+01	6.358328864804293801e+01	6.357522185385920466e+01	6.313842654715202229e+01	6.317389413417696886e+01	6.326953129315970159e+01	6.326801819256965587e+01	6.323690075491239782e+01	6.323689979803841510e+01	6.324173654836994984e+01	6.319574703817461625e+01	6.321990716339250582e+01	6.319119276513355032e+01	6.321107148453739910e+01	6.328142270015244719e+01	6.325078917777520360e+01	6.323693518747142406e+01	6.324700686064670663e+01	6.325213840118470188e+01	6.323763132817369836e+01	6.324494435863881847e+01	6.325172463736962669e+01	6.325423453672701157e+01	6.325714322891273866e+01	6.332026129063890352e+01	6.331861608283681164e+01	6.332339899138092676e+01
3.350154792321194464e+01	6.361767228205687985e+01	6.388544220680552854e+01	6.046968704933338756e+01	5.405007981572932607e+01	5.960864548194599877e+01	6.112396321958708256e+01	6.101966211403138374e+01	6.177487676496988911e+01	6.281528188683478220e+01	6.312926046149247128e+01	6.312926046268011504e+01	6.327101042563118227e+01	6.348129053177980552e+01	6.364294889848224557e+01	6.364294889852281045e+01	6.341113926676620594e+01	6.387216649943241009e+01	6.387216289657926183e+01	6.401475182655718754e+01	6.375853541957724246e+01	6.376166185305571332e+01	6.374349599148352752e+01	6.363969732261115553e+01	6.366046747075249357e+01	6.365534706461585301e+01	6.321614920883558852e+01	6.325056498588354970e+01	6.335864373906456137e+01	6.335701386489178333e+01	6.332634176571998097e+01	6.332634082579477308e+01	6.332861271136348336e+01	6.328137182174435083e+01	6.330580822896261139e+01	6.327744935921472802e+01	6.329699542013521807e+01	6.336720778550721178e+01	6.333789081277053157e+01	6.332268136443102691e+01	6.333244843980519789e+01	6.333721338192021477e+01	6.332249730435925983e+01	6.332987894720091759e+01	6.333717173307831416e+01	6.333975679756886024e+01	6.334257720227155630e+01	6.340598638109432983e+01	6.340448462355237069e+01	6.340891810963718456e+01
3.362249213954122951e+01	6.370755957621952348e+01	6.389747225698666711e+01	6.053306980886989663e+01	5.404541745678452003e+01	5.966991371512378350e+01	6.116939340781004120e+01	6.110722436149222148e+01	6.186209181346235653e+01	6.290932532102608832e+01	6.318515877889317522e+01	6.318515878024010135e+01	6.334047232958448603e+01	6.353875955261435848e+01	6.370451616388472615e+01	6.370451616399738271e+01	6.347534373572372601e+01	6.396294185092890672e+01	6.396293823961091363e+01	6.409401314375277536e+01	6.384339706836077255e+01	6.384736997996108698e+01	6.382921675222733171e+01	6.372399867654260674e+01	6.373680875603798768e+01	6.373483841968111108e+01	6.329637492669315435e+01	6.332963972776519768e+01	6.344878447038583857e+01	6.344706167169684363e+01	6.341736768514428491e+01	6.341736678706036656e+01	6.341707664169803849e+01	6.336926819659507260e+01	6.339357802079017290e+01	6.336623362769224599e+01	6.338501398047033319e+01	6.345451536483725619e+01	6.342649223529898705e+01	6.341020606437464835e+01	6.341959556180810864e+01	6.342389169548269479e+01	6.340924831555824426e+01	6.341656140476297310e+01	6.342425357290261445e+01	6.342686696307740846e+01	6.342959100805799011e+01	6.349340422361274250e+01	6.349205558442893249e+01	6.349611085439607905e+01
3.374343635587051438e+01	6.379759640451415237e+01	6.390574689498837557e+01	6.059734576432440178e+01	5.403948701725896342e+01	5.972834318653707442e+01	6.121168587121619709e+01	6.119551314741667625e+01	6.194949085819192902e+01	6.300191012342818198e+01	6.323877651517035758e+01	6.323877651668254884e+01	6.340966095753307741e+01	6.359538866395922696e+01	6.376544612504368104e+01	6.376544612523024824e+01	6.353914860659565988e+01	6.405218277370047986e+01	6.405217916209606699e+01	6.417117093036834774e+01	6.392633605037109845e+01	6.393129422886778457e+01	6.391342966169158046e+01	6.380763665049849465e+01	6.381194618811739616e+01	6.381331797351162294e+01	6.337830746965593676e+01	6.341035675479215428e+01	6.353923800908307129e+01	6.353744735980304625e+01	6.350918757823891525e+01	6.350918674257058427e+01	6.350637186816491209e+01	6.345858895151855705e+01	6.348242541009732776e+01	6.345665461505895877e+01	6.347428443296846012e+01	6.354259965652976661e+01	6.351584499888834756e+01	6.349874091085521144e+01	6.350769064549223231e+01	6.351143000064445943e+01	6.349710290798503109e+01	6.350423088904425128e+01	6.351221826269965476e+01	6.351481806297861255e+01	6.351744007028186445e+01	6.358173913434512059e+01	6.358054875810874762e+01	6.358420654933578220e+01
3.386438057219979925e+01	6.388719164773477388e+01	6.391040344121805106e+01	6.066198642660806684e+01	5.403230532331391345e+01	5.978374102352194086e+01	6.125077590879725875e+01	6.128378193595094103e+01	6.203638372347253238e+01	6.309260464849866423e+01	6.328998397574596879e+01	6.328998397742807924e+01	6.347818659858253909e+01	6.365099638952298733e+01	6.382553079777603244e+01	6.382553079803738427e+01	6.360230504608135504e+01	6.413953238491994568e+01	6.413952878017447290e+01	6.424599489422125487e+01	6.400708984772884946e+01	6.401317081863422231e+01	6.399583543076180803e+01	6.389021407100806016e+01	6.388556024636675801e+01	6.389046427210602275e+01	6.346121287613036088e+01	6.349201292450513989e+01	6.362938542158121180e+01	6.362755303210924751e+01	6.360111708264604147e+01	6.360111632603331344e+01	6.359583779377063451e+01	6.354858316096841975e+01	6.357165327234778829e+01	6.354792135305982725e+01	6.356406092181042311e+01	6.363080437601182382e+01	6.360529444026094836e+01	6.358760748894103187e+01	6.359606440494982138e+01	6.359917049928255750e+01	6.358536650106314170e+01	6.359221289272519329e+01	6.360040251834756475e+01	6.360295232358079431e+01	6.360546845684691419e+01	6.367030895587011230e+01	6.366927811747824251e+01	6.367252571247926340e+01
3.398532478852908412e+01	6.397584399896592799e+01	6.391161370587719404e+01	6.072651614836551204e+01	5.402390168852794261e+01	5.983594863305974343e+01	6.128661630425777673e+01	6.137140604232292418e+01	6.212219396318205611e+01	6.318105481711123161e+01	6.333867102821106698e+01	6.333867103006654986e+01	6.354569788370475436e+01	6.370541840509788045e+01	6.388457959520310681e+01	6.388457959553930010e+01	6.366458517351020419e+01	6.422469237762364003e+01	6.422468878598537856e+01	6.431829427732924387e+01	6.408544379961968218e+01	6.409278064944213327e+01	6.407618131439542708e+01	6.397139165606164113e+01	6.395737519758137779e+01	6.396600640394553494e+01	6.354442984478149725e+01	6.357397366199371902e+01	6.371869834613607253e+01	6.371685102681834678e+01	6.369257399211168291e+01	6.369257332774861169e+01	6.368490752870619787e+01	6.363859892985320243e+01	6.366065858038420089e+01	6.363934650926643144e+01	6.365369645410185484e+01	6.371856140405844826e+01	6.369427689049557273e+01	6.367621706442323415e+01	6.368413568259197888e+01	6.368654061824550183e+01	6.367343276512555406e+01	6.367991957013465054e+01	6.368823071154198345e+01	6.369069992273392700e+01	6.369310774639842521e+01	6.375852440345259708e+01	6.375765111609985070e+01	6.376047936334732924e+01
3.410626900485836899e+01	6.406313291677857080e+01	6.390959160077915158e+01	6.079051277211875970e+01	5.401431793468598386e+01	5.988483636473246463e+01	6.131917575931277042e+01	6.145786888808362392e+01	6.220644483921602585e+01	6.326697050774335906e+01	6.338474372590779637e+01	6.338474372793910305e+01	6.361188112452347099e+01	6.375850756898292815e+01	6.394241938909476630e+01	6.394241938950504078e+01	6.372578192843135270e+01	6.430741403261642120e+01	6.430741045957059043e+01	6.438791299138702584e+01	6.416122284801269871e+01	6.416994148606451631e+01	6.415425381934396398e+01	6.405088092973338121e+01	6.402715580856923339e+01	6.403971727134663183e+01	6.362737308133260683e+01	6.365567643177258361e+01	6.380673025094765194e+01	6.380489497833391965e+01	6.378306957348082307e+01	6.378306901163458775e+01	6.377310129552250828e+01	6.372807964696681893e+01	6.374892737220175576e+01	6.373034265420926658e+01	6.374263899720618554e+01	6.380538546293915658e+01	6.378231289589425757e+01	6.376406548001188668e+01	6.377140660268208450e+01	6.377304841656596324e+01	6.376077987121136914e+01	6.376684539103509763e+01	6.377520952664266218e+01	6.377757338146377464e+01	6.377987153957863597e+01	6.384588360611137148e+01	6.384516320606284978e+01	6.384756378527899301e+01
3.422721322118765386e+01	6.414870875891392643e+01	6.390460240251521640e+01	6.085360585564824731e+01	5.400360841554009994e+01	5.993029904288655985e+01	6.134843783913316884e+01	6.154274745391756340e+01	6.228874534143673714e+01	6.335011406346431784e+01	6.342812202524929432e+01	6.342812202745797379e+01	6.367645891159124005e+01	6.381013386892320938e+01	6.399889437479541243e+01	6.399889437527840386e+01	6.378570859237351698e+01	6.438749021068069567e+01	6.438748666107399288e+01	6.445472530216110840e+01	6.423428429046052202e+01	6.424450133556244680e+01	6.422987245380824106e+01	6.412843709496524980e+01	6.409470403119837556e+01	6.411140684818606417e+01	6.370953183509387685e+01	6.373662958548040791e+01	6.389310652863229478e+01	6.389130972115946605e+01	6.387219777406961185e+01	6.387219732258645877e+01	6.386001738674301009e+01	6.381655644229375923e+01	6.383602690604562468e+01	6.382041419572356489e+01	6.383042423282544320e+01	6.389086676432206247e+01	6.386899843062072080e+01	6.385072539200296404e+01	6.385745510763230470e+01	6.385827564396942080e+01	6.384696381293072420e+01	6.385256019660421600e+01	6.386092030039135636e+01	6.386315966128333343e+01	6.386534766744736658e+01	6.393196397692788935e+01	6.393138971325734587e+01	6.393335284951071174e+01
3.434815743751693873e+01	6.423228290688794573e+01	6.389697389496293312e+01	6.091547338005852197e+01	5.399184002649455749e+01	5.997225226004766085e+01	6.137440037788149994e+01	6.162569830321985620e+01	6.236877722899083665e+01	6.343029078902812756e+01	6.346873857546525954e+01	6.346873857785205075e+01	6.373918846149072692e+01	6.386018431199475742e+01	6.405386581602763840e+01	6.405386581658132172e+01	6.384419809570600535e+01	6.446474841581110127e+01	6.446474489396288732e+01	6.451863206808353368e+01	6.430451164595717728e+01	6.431633301521407020e+01	6.430288453452320141e+01	6.420385231229533929e+01	6.415985582262975129e+01	6.418091599883516096e+01	6.379046548492128466e+01	6.381640828447039127e+01	6.397751444979581237e+01	6.397578110854647093e+01	6.395962372172901667e+01	6.395962338650274859e+01	6.394532202822351508e+01	6.390363873118852922e+01	6.392159658638750841e+01	6.390914715030551463e+01	6.391666670002804551e+01	6.397466294410392607e+01	6.395399543988349222e+01	6.393583736681130603e+01	6.394192632787337516e+01	6.394186978472696126e+01	6.393161035695593597e+01	6.393670110776086801e+01	6.394501046708809611e+01	6.394711140623851975e+01	6.394918952778002819e+01	6.401641290559751951e+01	6.401597654969643258e+01	6.401748934643299549e+01
3.446910165384622360e+01	6.431361890491305644e+01	6.388710955992890916e+01	6.097583763502594678e+01	5.397909217806677873e+01	6.001062933703824598e+01	6.139707529537278674e+01	6.170644485166594961e+01	6.244628353563731338e+01	6.350734118889378266e+01	6.350653841902229146e+01	6.350653842158716600e+01	6.379985897776089132e+01	6.390856278069694696e+01	6.410721161223466424e+01	6.410721161285646019e+01	6.390110221580452787e+01	6.453904492082439504e+01	6.453904143062246135e+01	6.457955751095649077e+01	6.437180962868802681e+01	6.438532981607821171e+01	6.437316096807003873e+01	6.427694966495936058e+01	6.422247819653964029e+01	6.424811114336857543e+01	6.386979758096509130e+01	6.389464880631891930e+01	6.405969358893864296e+01	6.405804639282591495e+01	6.404507239980910072e+01	6.404507218519820810e+01	6.402873906344177612e+01	6.398900404894145311e+01	6.400533863652402999e+01	6.399619818755547840e+01	6.400105037712896205e+01	6.405649106139240700e+01	6.403702255079844008e+01	6.401910082563728110e+01	6.402452373466570634e+01	6.402353593984427960e+01	6.401440663575276346e+01	6.401896421963667194e+01	6.402718500044460370e+01	6.402913823840748364e+01	6.403110745537105686e+01	6.409893825585984928e+01	6.409863072050711708e+01	6.409967623478395637e+01
3.459004587017550847e+01	6.439252402986110724e+01	6.387550383549929478e+01	6.103446077731754826e+01	5.396545670584143295e+01	6.004537887010818054e+01	6.141648878467405126e+01	6.178476613653526073e+01	6.252105865828033160e+01	6.358113466183309015e+01	6.354147936740668712e+01	6.354147937014885628e+01	6.385828978380586562e+01	6.395518987151531576e+01	6.415882597351817651e+01	6.415882597420491606e+01	6.395629074659591851e+01	6.461025989016010840e+01	6.461025643514098249e+01	6.463744648608475529e+01	6.443610014613614112e+01	6.445140211747003889e+01	6.444059286778650630e+01	6.434757796358640292e+01	6.428246654337797850e+01	6.431287980622272471e+01	6.394720932765098809e+01	6.397104217589863140e+01	6.413942707188734005e+01	6.413788553040123475e+01	6.412831806753547426e+01	6.412831797672009770e+01	6.411004010864569125e+01	6.407238790566468367e+01	6.408700904910861595e+01	6.408128386113442332e+01	6.408331925775715376e+01	6.413612003213117418e+01	6.411784642914930998e+01	6.410026543031199253e+01	6.410500065481022602e+01	6.410302904857184103e+01	6.409509298893985374e+01	6.409909663440292604e+01	6.410719835618716900e+01	6.410899861783445886e+01	6.411086063853034034e+01	6.417929928253631999e+01	6.417911121293965948e+01	6.417966832982946812e+01
3.471099008650479334e+01	6.446884217064526013e+01	6.386275915827538796e+01	6.109114039784807204e+01	5.395103768458432825e+01	6.007646279962867197e+01	6.143268184344001526e+01	6.186048710306597798e+01	6.259293995952673839e+01	6.365156438379320036e+01	6.357353281575649362e+01	6.357353281867450079e+01	6.391432797532532817e+01	6.400000272429413428e+01	6.420861905004798587e+01	6.420861905079603105e+01	6.400965069793568318e+01	6.467829340654813564e+01	6.467828998996267842e+01	6.469226222042640018e+01	6.449731919329867935e+01	6.451447478723835616e+01	6.450508884353686767e+01	6.441560744666405469e+01	6.433974219750342627e+01	6.437512695466621437e+01	6.402243314778590388e+01	6.404532775534266875e+01	6.421653383439932838e+01	6.421511359469752733e+01	6.420917481440901042e+01	6.420917484968242661e+01	6.418903565873856110e+01	6.415357412032764728e+01	6.416640906769082164e+01	6.416417059905090525e+01	6.416326817988419862e+01	6.421336358817517009e+01	6.419627401908255138e+01	6.417912322933584335e+01	6.418315247122806966e+01	6.418014671196684162e+01	6.417345537861815785e+01	6.417688912419313851e+01	6.418484716151128566e+01	6.418649250777139059e+01	6.418824982572165538e+01	6.425729832997046742e+01	6.425722061095075333e+01	6.425726468929609325e+01
3.483193430283407821e+01	6.454244763884028657e+01	6.384960395278173451e+01	6.114570530813919191e+01	5.393595110943463311e+01	6.010385494801742112e+01	6.144571113704868992e+01	6.193347030398634701e+01	6.266180070690095505e+01	6.371854315026967441e+01	6.360268498838966877e+01	6.360268499148122601e+01	6.396784621765952750e+01	6.404295485740055938e+01	6.425651669373758068e+01	6.425651669454298087e+01	6.406108557662504666e+01	6.474306229817885594e+01	6.474305892304442978e+01	6.474398449584606396e+01	6.455541449878700178e+01	6.457448520284451376e+01	6.456657280207993210e+01	6.448092635929577909e+01	6.439425016030513405e+01	6.443477200451674491e+01	6.409524670282223724e+01	6.411728718916303649e+01	6.429086198696664667e+01	6.428957436961614746e+01	6.428748849590446923e+01	6.428748865889798481e+01	6.426556746291068123e+01	6.423238596607578188e+01	6.424337732298708659e+01	6.424466579863526761e+01	6.424073405421098926e+01	6.428807369347771328e+01	6.427214574929432445e+01	6.425550170371379011e+01	6.425880966668137262e+01	6.425472273079394370e+01	6.424931852343343053e+01	6.425216954946961323e+01	6.425996373853821808e+01	6.426145491954775935e+01	6.426311090001158277e+01	6.433277349828176739e+01	6.433279762260816881e+01	6.433230179248907632e+01
3.495287851916337019e+01	6.461323988246232375e+01	6.383690980437447848e+01	6.119801166785172342e+01	5.392032440300290119e+01	6.012753998669348476e+01	6.145565019730621970e+01	6.200360885563970470e+01	6.272754411145809428e+01	6.378199999452796476e+01	6.362893774639559297e+01	6.362893774965765914e+01	6.401874046127748841e+01	6.408401604978779176e+01	6.430246036767677253e+01	6.430246036853523606e+01	6.411051480803845948e+01	6.480449766392095512e+01	6.480449433306176843e+01	6.479260826565828779e+01	6.461034378308502824e+01	6.463138174179809425e+01	6.462498211746917320e+01	6.454343833934231611e+01	6.444595681841168755e+01	6.449174639407695508e+01	6.416546755062357477e+01	6.418673892403768377e+01	6.436228331961527260e+01	6.436113512562218375e+01	6.436313014370998076e+01	6.436313043555577451e+01	6.433950229999132375e+01	6.430867838633690781e+01	6.431778272694010923e+01	6.432261019530363910e+01	6.431558766248977577e+01	6.436013430746517372e+01	6.434532969728292073e+01	6.432925774129317631e+01	6.433183176340695297e+01	6.432662138196036494e+01	6.432253978872577704e+01	6.432479705871027420e+01	6.433241045846060047e+01	6.433375031887834439e+01	6.433530930582486462e+01	6.440559233704387054e+01	6.440571060143479087e+01	6.440464751596468318e+01
3.507382273549265506e+01	6.468113886969425153e+01	6.382570460823674097e+01	6.124793951540632264e+01	5.390429570427757255e+01	6.014751280332325223e+01	6.146259097511694591e+01	6.207082048032663835e+01	6.279009820358623273e+01	6.384187743895283518e+01	6.365230998650773131e+01	6.365230998993647660e+01	6.406692904521011656e+01	6.412317233314060161e+01	6.434640721449433443e+01	6.434640721540121433e+01	6.415787336483845138e+01	6.486254300126546468e+01	6.486253971734299739e+01	6.483814270226199028e+01	6.466207350569229106e+01	6.468512261280082498e+01	6.468026606940145484e+01	6.460306050552989632e+01	6.449484745843511746e+01	6.454599166418567791e+01	6.423294848721727135e+01	6.425353339837242572e+01	6.443068893151564680e+01	6.442968252967449416e+01	6.443599078302661098e+01	6.443599120446798167e+01	6.441072709451387368e+01	6.438233144586159540e+01	6.438951824881462471e+01	6.439787152350668009e+01	6.438772626596022519e+01	6.442945545046329414e+01	6.441571665278827652e+01	6.440027250477454857e+01	6.440210214879874684e+01	6.439573241106729995e+01	6.439300381273955054e+01	6.439465704055240280e+01	6.440207487644593698e+01	6.440326783053191662e+01	6.440473526670616877e+01	6.447564653452815264e+01	6.447585206259751089e+01	6.447419586549503379e+01
3.519476695182193993e+01	6.474608146788294505e+01	6.381717649795766079e+01	6.129538972259771157e+01	5.388801289415704332e+01	6.016377825173656646e+01	6.146664577776931537e+01	6.213504247207368536e+01	6.284941129283554062e+01	6.389812927012089716e+01	6.367283930702767236e+01	6.367283931061835744e+01	6.411234922982754370e+01	6.416042615219524237e+01	6.438833029024458199e+01	6.438833029119484763e+01	6.420311166644164302e+01	6.491715285217080122e+01	6.491714961770581738e+01	6.488061067912148872e+01	6.471057800050341768e+01	6.473567492979813665e+01	6.473238449501357650e+01	6.465972212503679373e+01	6.454092343951344901e+01	6.459745801368811158e+01	6.429757353177932089e+01	6.431754891624019876e+01	6.449598592229564531e+01	6.449511959507837844e+01	6.450597746415438394e+01	6.450597801561576716e+01	6.447914517958407998e+01	6.445324504583716418e+01	6.445849568895897619e+01	6.447033937090870381e+01	6.445706727616691012e+01	6.449596765540442789e+01	6.448321599858699926e+01	6.446844712687212109e+01	6.446952374249897844e+01	6.446196669793513934e+01	6.446061782383640093e+01	6.446165677325161880e+01	6.446886557706937992e+01	6.446991716127398320e+01	6.447129971506555535e+01	6.454284751223690364e+01	6.454313413327513160e+01	6.454086241120505463e+01
3.531571116815122480e+01	6.480801833346968976e+01	6.381266103791960376e+01	6.134028137039074124e+01	5.387163231400356267e+01	6.017635127795582406e+01	6.146794963001936196e+01	6.219622744185282670e+01	6.290544780528124846e+01	6.395071875393870897e+01	6.369058332148345869e+01	6.369058332523035659e+01	6.415495768546237798e+01	6.419579672488980293e+01	6.442821897822176425e+01	6.442821897921005814e+01	6.424619579740094366e+01	6.496829189434414786e+01	6.496828871173201492e+01	6.492004869106838782e+01	6.475583892624928239e+01	6.478301396973098747e+01	6.478130664714052500e+01	6.471336373590658297e+01	6.458419909803838266e+01	6.464610332048755481e+01	6.435925446464312927e+01	6.437868817457635373e+01	6.455809503201801647e+01	6.455736353135216632e+01	6.457301025787931792e+01	6.457301093950809445e+01	6.454467345965153413e+01	6.452133479837820573e+01	6.452464149502478108e+01	6.453992105788358913e+01	6.452354314715185524e+01	6.455961700526012237e+01	6.454775232192169199e+01	6.453369915551195390e+01	6.453401544434052539e+01	6.452525254624610795e+01	6.452530759826059636e+01	6.452572170739657054e+01	6.453270865471961315e+01	6.453362515891488727e+01	6.453493085244399197e+01	6.460712280766050242e+01	6.460748483662341357e+01	6.460458037714977308e+01
3.543665538448050967e+01	6.486691129778863285e+01	6.381360237705440852e+01	6.138254952883644933e+01	5.385531713878108206e+01	6.018525742706508908e+01	6.146666310122504484e+01	6.225433972225145141e+01	6.295818437521065647e+01	6.399961722692562205e+01	6.370562147439005685e+01	6.370562147828631083e+01	6.419472846224880414e+01	6.422932060528574993e+01	6.446607959955792921e+01	6.446607960057852438e+01	6.428710806632366825e+01	6.501593441909686533e+01	6.501593129061731702e+01	6.495650721428862084e+01	6.479784499247880092e+01	6.482712259809186151e+01	6.482701029179474972e+01	6.476393660954974507e+01	6.462469876930154555e+01	6.469189262958167319e+01	6.441792780793412021e+01	6.443687539117955509e+01	6.461694906834667051e+01	6.461634430950829255e+01	6.463701997205575367e+01	6.463702078374575422e+01	6.460724024210638561e+01	6.458652887161869671e+01	6.458789355996159998e+01	6.460653835481312512e+01	6.458709748899364911e+01	6.462036097840233140e+01	6.460926267667103673e+01	6.459595967512748871e+01	6.459550929962266252e+01	6.458553255070151522e+01	6.458701401354335303e+01	6.458679231915002106e+01	6.459354475627797854e+01	6.459433293057082892e+01	6.459557126407067074e+01	6.466841312665779640e+01	6.466884509285182503e+01	6.466529734767752302e+01
3.555759960080979454e+01	6.492273149424256928e+01	6.382147953229501525e+01	6.142214341760794127e+01	5.383923537601936715e+01	6.019053374740532547e+01	6.146297563601521574e+01	6.230935233665491779e+01	6.300760617421420307e+01	6.404480301529230246e+01	6.371805674351313797e+01	6.371805674755069049e+01	6.423165218489899075e+01	6.426105243111194909e+01	6.450193622866477483e+01	6.450193622971161744e+01	6.432584789229815669e+01	6.506006415154982392e+01	6.506006107937213301e+01	6.499005150382714646e+01	6.483659196096380128e+01	6.486799088791762813e+01	6.486948110499443487e+01	6.481140245895927876e+01	6.466245450260191774e+01	6.473479811277417184e+01	6.447355214061475692e+01	6.449205397384146465e+01	6.467249192185309425e+01	6.467200372692525434e+01	6.469794639416001303e+01	6.469794733556388167e+01	6.466678355791626132e+01	6.464876559710427273e+01	6.464819885617666273e+01	6.467012486539223914e+01	6.464768226015146979e+01	6.467816523613093693e+01	6.466769443014722185e+01	6.465517104156363359e+01	6.465394832356660970e+01	6.464276100122167179e+01	6.464569016336115226e+01	6.464482147855973437e+01	6.465132662070348601e+01	6.465199345197206071e+01	6.465317552036678705e+01	6.472666996067789569e+01	6.472716632520193514e+01	6.472297256253202136e+01
3.567854381713907941e+01	6.497545749892762501e+01	6.383769413169578399e+01	6.145902492225879143e+01	5.382355747681317126e+01	6.019223012105067028e+01	6.145710941010633377e+01	6.236124446117146647e+01	6.305370356239871654e+01	6.408626064647886267e+01	6.372801827910149086e+01	6.372801828327088458e+01	6.426573603094927023e+01	6.429106582354008026e+01	6.453583170464526120e+01	6.453583170571191374e+01	6.436243296836046568e+01	6.510067438449348742e+01	6.510067137067758836e+01	6.502076282407030305e+01	6.487208296265724528e+01	6.490561599107188329e+01	6.490871244250182315e+01	6.485573332905610755e+01	6.469750492561654198e+01	6.477479950089997374e+01	6.452610565889395389e+01	6.454418466962042089e+01	6.472467795728141482e+01	6.472429475599754767e+01	6.475573692318614860e+01	6.475573799372108397e+01	6.472324984904896894e+01	6.470799165795156682e+01	6.470551172892199077e+01	6.473062393696943673e+01	6.470525582447251622e+01	6.473300134469883460e+01	6.472300364459870536e+01	6.471128518270354846e+01	6.470928493568814588e+01	6.469690179169298005e+01	6.470129901176676412e+01	6.469977228818710557e+01	6.470601706012745069e+01	6.470656961012977604e+01	6.470770820876738583e+01	6.478185368403084965e+01	6.478240857504401617e+01	6.477757477534468933e+01
3.579948803346836428e+01	6.502507440215585177e+01	6.386342752986307403e+01	6.149316744310690552e+01	5.380845356573260574e+01	6.019041106285729370e+01	6.144932370151520473e+01	6.240999932686159468e+01	6.309646921109918338e+01	6.412398032951111304e+01	6.373566440302286651e+01	6.373566440731285354e+01	6.429700359102622542e+01	6.431945439583299162e+01	6.456782880970342831e+01	6.456782881078311220e+01	6.439690061954574674e+01	6.513776841334134815e+01	6.513776545983503752e+01	6.504874010720251931e+01	6.490432920371891612e+01	6.494000234229265800e+01	6.494470555587462002e+01	6.489691164627549824e+01	6.472989536315773762e+01	6.481188497982374486e+01	6.457558392427978333e+01	6.459324413313997582e+01	6.477347159200644455e+01	6.477318100357322805e+01	6.481034550631271429e+01	6.481034670516206120e+01	6.477659294869290818e+01	6.476416072176803596e+01	6.475979268906874609e+01	6.478798699525896154e+01	6.475978165916306750e+01	6.478484530781071271e+01	6.477515395674714682e+01	6.476426242872014427e+01	6.476147996142623242e+01	6.474792680969235903e+01	6.475381157525676201e+01	6.475161635985239172e+01	6.475758733881536955e+01	6.475803263334555027e+01	6.475914235114017004e+01	6.483393206670257314e+01	6.483453905112359905e+01	6.482908064414989724e+01
3.592043224979764915e+01	6.507157260129378074e+01	6.389949141439027613e+01	6.152455505736998731e+01	5.379409032269221314e+01	6.018515804459394758e+01	6.143991971471570679e+01	6.245560252467961959e+01	6.313589585408041671e+01	6.415795769186161124e+01	6.374118454033052217e+01	6.374118454472825590e+01	6.432549488602390397e+01	6.434633281764568835e+01	6.459801156695924362e+01	6.459801156804476818e+01	6.442930925479798532e+01	6.517136027590315450e+01	6.517135738453505667e+01	6.507410203519586389e+01	6.493335115385552569e+01	6.497116228620213008e+01	6.497747031543400453e+01	6.493493045058509949e+01	6.475967901873966071e+01	6.484605253007879355e+01	6.462199777960745450e+01	6.463922385286912231e+01	6.481884693451497981e+01	6.481863618762096735e+01	6.486173183486280891e+01	6.486173316097438146e+01	6.482677331522361897e+01	6.481723242709273336e+01	6.481100758632928205e+01	6.484217223358906779e+01	6.481122754282158382e+01	6.483367673672719889e+01	6.482411592281573576e+01	6.481407083791404489e+01	6.481050215610349596e+01	6.479581479286616741e+01	6.480320562725795241e+01	6.480033251037932018e+01	6.480601591939175421e+01	6.480636087526947620e+01	6.480745817498622330e+01	6.488287915627185498e+01	6.488353105826007550e+01	6.487747361017294168e+01
3.604137646612693402e+01	6.511494742787391488e+01	6.394620924895180281e+01	6.155318198001037189e+01	5.378062758045243186e+01	6.017657241548140234e+01	6.142924571371295173e+01	6.249804068655560485e+01	6.317197477922738358e+01	6.418819377224305356e+01	6.374480402642134180e+01	6.374480403091203584e+01	6.435126750531253492e+01	6.437183787205997021e+01	6.462648659657273242e+01	6.462648659765662273e+01	6.445973981070194725e+01	6.520147581665150938e+01	6.520147298912027622e+01	6.509698954025988371e+01	6.495918031270812776e+01	6.499911721587169211e+01	6.500702647690016533e+01	6.496979387496244840e+01	6.478691894967803933e+01	6.487731168273029425e+01	6.466537145171707834e+01	6.468212937692133835e+01	6.486078744130431062e+01	6.486064362981441889e+01	6.490986078064865694e+01	6.490986223273004896e+01	6.487375750423092313e+01	6.486717166783584787e+01	6.485912708696533002e+01	6.489314361392608532e+01	6.485956510725512203e+01	6.487947849662407407e+01	6.486986678658237793e+01	6.486068597078099174e+01	6.485632819004128180e+01	6.484055064614322816e+01	6.484946491836998916e+01	6.484590586934302792e+01	6.485128755949945401e+01	6.485153893329361097e+01	6.485264222027666392e+01	6.492867449791670253e+01	6.492936326845551775e+01	6.492274320790926367e+01
3.616232068245621889e+01	6.515519885753961660e+01	6.400336533754216362e+01	6.157905231412719615e+01	5.376821473442029742e+01	6.016477900509731569e+01	6.141770220043176920e+01	6.253730052483282975e+01	6.320469510077055020e+01	6.421469528162850793e+01	6.374678767604910945e+01	6.374678768061583156e+01	6.437439755224457372e+01	6.439612943179854199e+01	6.465338446161345587e+01	6.465338446268786754e+01	6.448829709630589946e+01	6.522815411038753552e+01	6.522815134824654137e+01	6.511756871380130463e+01	6.498186163507307356e+01	6.502389929919324629e+01	6.503340549746116039e+01	6.500151796416588468e+01	6.481169064988667117e+01	6.490568594164827232e+01	6.470574089145858920e+01	6.472197978900238979e+01	6.489928563520584248e+01	6.489919583987597207e+01	6.495470207092122905e+01	6.495470364743096070e+01	6.491751787817726438e+01	6.491394814587999917e+01	6.490412641458017617e+01	6.494087015810217167e+01	6.490476968523509527e+01	6.492223671018633979e+01	6.491239060488334189e+01	6.490409103683668945e+01	6.489894300445247666e+01	6.488212521984422665e+01	6.489257889508380117e+01	6.488832740115380204e+01	6.489339275582159416e+01	6.489355709551256268e+01	6.489468677767717963e+01	6.497130267475371568e+01	6.497201931213893999e+01	6.496488474164010540e+01
[truncated: 1 more columns]
