# Supplementary material for: Interpolating numerically exact many-body wave functions for accelerated molecular dynamics
Source: Nat Commun. 2025 Feb 26;16:2005. doi: 10.1038/s41467-025-57134-9 (PMC11865551; doi:10.1038/s41467-025-57134-9)
Supplement: Supplementary file 3 — Source data [file 41467_2025_57134_MOESM3_ESM.zip › Source Data/fig_6/dist_average.txt]

# Times (ps)	DFT (CAM-B3LYP)	DFT (PBE)	CCSD	Continuation (N=100)	Continuation (N=80)	Continuation (N=60)
2.993369354149803124e-02	1.200234382806937727e+00	1.207962534163257606e+00	1.216462647371227002e+00	1.211903240917042934e+00	1.214221618963910343e+00	1.210856752964631911e+00
3.053841462314445601e-02	1.200260964754789272e+00	1.207960613205610878e+00	1.216540367639952214e+00	1.211980577695802141e+00	1.214186124931145416e+00	1.210955966507377912e+00
3.114313570479088078e-02	1.200294341957915734e+00	1.207966192630878899e+00	1.216625072446775313e+00	1.212060011063173182e+00	1.214153576167833481e+00	1.211071168548501609e+00
3.174785678643730208e-02	1.200334011913678056e+00	1.207981894075136342e+00	1.216716457857134115e+00	1.212141407754654399e+00	1.214125355549382501e+00	1.211202063051765476e+00
3.235257786808373032e-02	1.200378791408414303e+00	1.208009430215523095e+00	1.216813424145006373e+00	1.212224896173104360e+00	1.214103060753541685e+00	1.211348471941420923e+00
3.295729894973015162e-02	1.200426885569495061e+00	1.208049263026469866e+00	1.216914073758741388e+00	1.212310597023374958e+00	1.214088108212614703e+00	1.211510028597331479e+00
3.356202003137657985e-02	1.200476032285128669e+00	1.208100432488302900e+00	1.217015820959316930e+00	1.212398322495998437e+00	1.214081328766687395e+00	1.211685815421126966e+00
3.416674111302300809e-02	1.200523742009367734e+00	1.208160614044312631e+00	1.217115638719388215e+00	1.212487346845676273e+00	1.214082682291295789e+00	1.211874080268142473e+00
3.477146219466942939e-02	1.200567625027001206e+00	1.208226426922671681e+00	1.217210432594512337e+00	1.212576335439670361e+00	1.214091200257417347e+00	1.212072150435167250e+00
3.537618327631585763e-02	1.200605728619328572e+00	1.208293944750805871e+00	1.217297454965960535e+00	1.212663445094773085e+00	1.214105170291869484e+00	1.212276565053482580e+00
3.598090435796228587e-02	1.200636798530506200e+00	1.208359301151060938e+00	1.217374654976361992e+00	1.212746578131763675e+00	1.214122519405473222e+00	1.212483402124776566e+00
3.658562543960870717e-02	1.200660417505584832e+00	1.208419277275389447e+00	1.217440903282987152e+00	1.212823765413523880e+00	1.214141329449601736e+00	1.212688767199219697e+00
3.719034652125513540e-02	1.200677007133050145e+00	1.208471774049939107e+00	1.217496074318504817e+00	1.212893620144554596e+00	1.214160385337273773e+00	1.212889368489195707e+00
3.779506760290156364e-02	1.200687699370772243e+00	1.208516082105867362e+00	1.217540984175037533e+00	1.212955749804863981e+00	1.214179617409670620e+00	1.213083043286241836e+00
3.839978868454799188e-02	1.200694094519785926e+00	1.208552904172732090e+00	1.217577188821860501e+00	1.213010996664085406e+00	1.214200311502091845e+00	1.213269086814122710e+00
3.900450976619441318e-02	1.200697947394477438e+00	1.208584148128814206e+00	1.217606670927620316e+00	1.213061442602272999e+00	1.214225039600445255e+00	1.213448312128593054e+00
3.960923084784084142e-02	1.200700861900672711e+00	1.208612545233015423e+00	1.217631482950531252e+00	1.213110210152016810e+00	1.214257351675527730e+00	1.213622875936129830e+00
4.021395192948726965e-02	1.200704060452647326e+00	1.208641168897638174e+00	1.217653423659980305e+00	1.213161111979561557e+00	1.214301286870818064e+00	1.213795917237478372e+00
4.081867301113369095e-02	1.200708241893365891e+00	1.208672924015191885e+00	1.217673784100330892e+00	1.213218159522139183e+00	1.214360740824769858e+00	1.213971019691031827e+00
4.142339409278011919e-02	1.200713518946685987e+00	1.208710055673396955e+00	1.217693175186754129e+00	1.213284958760777688e+00	1.214438769093231008e+00	1.214151545219416262e+00
4.202811517442654743e-02	1.200719440045621145e+00	1.208753731337390391e+00	1.217711464864932092e+00	1.213364101955102026e+00	1.214536984876730452e+00	1.214339970917791556e+00
4.263283625607296873e-02	1.200725117855252044e+00	1.208803773105828316e+00	1.217727864819889705e+00	1.213456721646619219e+00	1.214655228898461337e+00	1.214537409763825959e+00
4.323755733771939697e-02	1.200729473446345175e+00	1.208858623049155812e+00	1.217741181856761390e+00	1.213562349502650850e+00	1.214791631593296950e+00	1.214743448004988347e+00
4.384227841936581826e-02	1.200731551913446271e+00	1.208915584174156121e+00	1.217750186436204141e+00	1.213679111946346145e+00	1.214943052188526940e+00	1.214956306000830377e+00
4.444699950101224650e-02	1.200730828850022025e+00	1.208971307021882824e+00	1.217753997515806708e+00	1.213804190349978329e+00	1.215105764189940762e+00	1.215173238804359457e+00
4.505172058265867474e-02	1.200727436365206957e+00	1.209022426755006041e+00	1.217752388118581885e+00	1.213934429465935549e+00	1.215276217013034676e+00	1.215391066527106378e+00
4.565644166430510298e-02	1.200722261631776311e+00	1.209066215020010882e+00	1.217745955737344454e+00	1.214066964089811407e+00	1.215451703635928249e+00	1.215606716628456763e+00
4.626116274595152428e-02	1.200716894549016756e+00	1.209101108117939027e+00	1.217736134060496633e+00	1.214199716973541454e+00	1.215630771369448970e+00	1.215817638591315974e+00
4.686588382759795252e-02	1.200713428876984956e+00	1.209127015267246197e+00	1.217725039713849933e+00	1.214331638218409282e+00	1.215813268775117306e+00	1.216021982783061839e+00
4.747060490924438075e-02	1.200714150996712082e+00	1.209145367222336898e+00	1.217715170115153844e+00	1.214462639927961884e+00	1.216000033605186159e+00	1.216218525994723132e+00
4.807532599089080899e-02	1.200721177063192480e+00	1.209158913942252944e+00	1.217709004085925972e+00	1.214593270779517953e+00	1.216192310855170877e+00	1.216406398999642757e+00
4.868004707253722335e-02	1.200736111573033948e+00	1.209171313656632218e+00	1.217708584984472875e+00	1.214724212028234884e+00	1.216391023608331734e+00	1.216584696362715379e+00
4.928476815418365853e-02	1.200759779584852138e+00	1.209186573679503551e+00	1.217715159168490935e+00	1.214855683415748677e+00	1.216596031583720094e+00	1.216752050350722980e+00
4.988948923583007289e-02	1.200792053882985266e+00	1.209208415155175853e+00	1.217728911152838434e+00	1.214986869093646060e+00	1.216805540844170030e+00	1.216906280948140351e+00
5.049421031747649419e-02	1.200831789720600895e+00	1.209239638804775252e+00	1.217748826336600088e+00	1.215115521211617367e+00	1.217015859683151513e+00	1.217044265444835904e+00
5.109893139912292243e-02	1.200876882194091388e+00	1.209281576371272982e+00	1.217772718013298228e+00	1.215237912582082691e+00	1.217221618709449560e+00	1.217162102235513688e+00
5.170365248076934372e-02	1.200924462076634391e+00	1.209333728019376109e+00	1.217797443795439971e+00	1.215349192285244850e+00	1.217416405388656031e+00	1.217255509584286521e+00
5.230837356241577196e-02	1.200971227503006666e+00	1.209393689470361855e+00	1.217819303148519383e+00	1.215444055853888372e+00	1.217593658613910224e+00	1.217320341588390642e+00
5.291309464406219326e-02	1.201013855655032048e+00	1.209457417360879417e+00	1.217834545798552659e+00	1.215517586674202954e+00	1.217747647513319098e+00	1.217353131948645917e+00
5.351781572570861456e-02	1.201049407580041972e+00	1.209519792609645261e+00	1.217839873637194703e+00	1.215566114894761851e+00	1.217874334206582754e+00	1.217351598888068320e+00
5.412253680735504280e-02	1.201075654328855657e+00	1.209575373236981832e+00	1.217832839400599054e+00	1.215587909697984248e+00	1.217971924247042148e+00	1.217315027965444107e+00
5.472725788900146410e-02	1.201091281194462734e+00	1.209619188358271202e+00	1.217812098458694425e+00	1.215583536327346614e+00	1.218040996376356766e+00	1.217244457739386609e+00
5.533197897064789234e-02	1.201095955923035419e+00	1.209647424576105745e+00	1.217777504476241335e+00	1.215555799054855557e+00	1.218084215639226864e+00	1.217142630646613544e+00
5.593670005229431363e-02	1.201090268797778249e+00	1.209657897975281005e+00	1.217730048556756595e+00	1.215509300450968055e+00	1.218105710589872048e+00	1.217013709303602198e+00
5.654142113394074187e-02	1.201075557972915986e+00	1.209650259837627306e+00	1.217671648788538175e+00	1.215449721567037900e+00	1.218110243121240277e+00	1.216862805600846364e+00
5.714614221558716317e-02	1.201053640568267245e+00	1.209625935394929019e+00	1.217604819648884229e+00	1.215382943761061707e+00	1.218102307917872329e+00	1.216695389870488420e+00
5.775086329723359835e-02	1.201026496593135207e+00	1.209587835304910985e+00	1.217532277430264376e+00	1.215314143772910471e+00	1.218085333449397067e+00	1.216516687433643273e+00
5.835558437888001271e-02	1.200995966756529754e+00	1.209539891872696948e+00	1.217456553463472257e+00	1.215247079043016099e+00	1.218061216441650885e+00	1.216331214928384696e+00
5.896030546052644788e-02	1.200963511665229744e+00	1.209486480385122409e+00	1.217379675242213910e+00	1.215183759156496013e+00	1.218030300500424712e+00	1.216142530138246247e+00
5.956502654217286918e-02	1.200930054691860205e+00	1.209431794273507554e+00	1.217302957958812382e+00	1.215124535865568012e+00	1.217991727716001504e+00	1.215953162264643117e+00
6.016974762381929742e-02	1.200895907136907415e+00	1.209379237122219175e+00	1.217226929194143770e+00	1.215068518537341991e+00	1.217944010163924728e+00	1.215764661558501825e+00
6.077446870546571872e-02	1.200860806282255888e+00	1.209330902816605269e+00	1.217151421110445719e+00	1.215014175926327988e+00	1.217885662799861324e+00	1.215577730032126436e+00
6.137918978711215390e-02	1.200824079837617075e+00	1.209287269808369647e+00	1.217075836334300831e+00	1.214959977596476781e+00	1.217815754805486872e+00	1.215392423641106223e+00
6.198391086875857520e-02	1.200784892120975389e+00	1.209247217030952726e+00	1.216999500657171662e+00	1.214904939124235916e+00	1.217734265381622105e+00	1.215208419007351326e+00
6.258863195040499650e-02	1.200742520141194092e+00	1.209208358244945325e+00	1.216922002426181981e+00	1.214848957545936470e+00	1.217642171034903242e+00	1.215025301115499223e+00
6.319335303205142473e-02	1.200696611868018904e+00	1.209167611626054573e+00	1.216843460459047455e+00	1.214792863220963026e+00	1.217541249063970321e+00	1.214842792639484470e+00
6.379807411369785297e-02	1.200647376518517939e+00	1.209121861781426555e+00	1.216764689604808547e+00	1.214738178392818169e+00	1.217433646819081838e+00	1.214660858470453020e+00
6.440279519534428121e-02	1.200595664932861295e+00	1.209068555992362182e+00	1.216687242053807516e+00	1.214686645198910453e+00	1.217321321150834912e+00	1.214479675245165202e+00
6.500751627699070945e-02	1.200542920624365406e+00	1.209006142025303099e+00	1.216613312555239634e+00	1.214639646951727769e+00	1.217205499932588086e+00	1.214299508208272149e+00
6.561223735863713769e-02	1.200491006985400011e+00	1.208934329306746713e+00	1.216545508835147782e+00	1.214597689237924882e+00	1.217086320064311833e+00	1.214120568792725452e+00
6.621695844028355205e-02	1.200441947306019941e+00	1.208854176274953618e+00	1.216486513821180226e+00	1.214560090451729524e+00	1.216962717669900496e+00	1.213942921651513851e+00
6.682167952192998028e-02	1.200397629396991572e+00	1.208768002668747732e+00	1.216438695171249140e+00	1.214524938096276596e+00	1.216832555102723923e+00	1.213766462938380197e+00
6.742640060357639464e-02	1.200359520492161991e+00	1.208679125590521153e+00	1.216403718277979218e+00	1.214489284662093604e+00	1.216692929904563902e+00	1.213590946303963580e+00
6.803112168522282288e-02	1.200328436179267877e+00	1.208591421376620012e+00	1.216382210199691505e+00	1.214449524621586507e+00	1.216540609770674353e+00	1.213416021605503214e+00
6.863584276686923724e-02	1.200304406612659802e+00	1.208508739308943980e+00	1.216373529377732465e+00	1.214401887646433309e+00	1.216372535753438067e+00	1.213241271114253061e+00
6.924056384851566548e-02	1.200286671739012823e+00	1.208434239428241463e+00	1.216375714227379445e+00	1.214342980494718560e+00	1.216186329336688132e+00	1.213066260542688513e+00
6.984528493016207984e-02	1.200273810790051909e+00	1.208369785451090417e+00	1.216385669918916390e+00	1.214270303202153123e+00	1.215980729730391730e+00	1.212890643820704994e+00
7.045000601180850808e-02	1.200263978368866002e+00	1.208315566995800561e+00	1.216399566302356128e+00	1.214182651466566787e+00	1.215755883852977171e+00	1.212714346671506460e+00
7.105472709345493632e-02	1.200255200314192194e+00	1.208270062616632723e+00	1.216413341396102465e+00	1.214080320570224414e+00	1.215513434963191308e+00	1.212537802966693556e+00
7.165944817510135068e-02	1.200245676570899533e+00	1.208230335996492100e+00	1.216423205305620314e+00	1.213965067245702301e+00	1.215256400087989075e+00	1.212362165427946170e+00
7.226416925674777891e-02	1.200234037607640136e+00	1.208192582189776987e+00	1.216426077793398619e+00	1.213839844812845570e+00	1.214988863810047004e+00	1.212189403423664436e+00
7.286889033839420715e-02	1.200219507048035705e+00	1.208152789807017014e+00	1.216419919597645949e+00	1.213708384228629367e+00	1.214715548851778015e+00	1.212022239459490169e+00
7.347361142004063539e-02	1.200201942149548007e+00	1.208107378314675184e+00	1.216403926619868958e+00	1.213574717975709927e+00	1.214441351290257876e+00	1.211863939653084143e+00
7.407833250168706363e-02	1.200181750595508801e+00	1.208053725023017666e+00	1.216378558766080253e+00	1.213442728583944419e+00	1.214170923421988402e+00	1.211718026234898993e+00
7.468305358333349186e-02	1.200159707426593725e+00	1.207990543156466146e+00	1.216345388412475748e+00	1.213315777817214114e+00	1.213908353238619453e+00	1.211587977379231740e+00
7.528777466497990623e-02	1.200136713848950043e+00	1.207918080701034569e+00	1.216306786621152769e+00	1.213196447990698479e+00	1.213656953684637108e+00	1.211476933503498499e+00
7.589249574662634834e-02	1.200113546235145101e+00	1.207838114568636989e+00	1.216265497893402436e+00	1.213086406474918943e+00	1.213419164450599386e+00	1.211387412308320588e+00
7.649721682827276270e-02	1.200090643708807914e+00	1.207753728881324484e+00	1.216224170587640208e+00	1.212986400571244072e+00	1.213196578907837386e+00	1.211321063892762062e+00
7.710193790991919094e-02	1.200067983065137289e+00	1.207668884045777657e+00	1.216184922493712461e+00	1.212896390701261984e+00	1.212990109020966267e+00	1.211278533170810245e+00
7.770665899156561918e-02	1.200045076639819630e+00	1.207587816192322805e+00	1.216149038053230269e+00	1.212815811783137132e+00	1.212800268090828526e+00	1.211259499835608100e+00
7.831138007321204741e-02	1.200021088404636505e+00	1.207514350955997351e+00	1.216116885667748004e+00	1.212743918947556176e+00	1.212627504918883270e+00	1.211262920819811129e+00
7.891610115485847565e-02	1.199995025042135843e+00	1.207451260071767729e+00	1.216088066297837722e+00	1.212680137283610238e+00	1.212472494790011179e+00	1.211287427483772827e+00
7.952082223650490389e-02	1.199965957303616548e+00	1.207399811893582919e+00	1.216061710272935414e+00	1.212624314291852246e+00	1.212336293814059607e+00	1.211331760850278938e+00
8.012554331815133213e-02	1.199933243532799620e+00	1.207359627720677286e+00	1.216036822995963496e+00	1.212576802664298681e+00	1.212220298251020401e+00	1.211395096371724156e+00
8.073026439979774649e-02	1.199896731990474974e+00	1.207328864788185685e+00	1.216012618184667327e+00	1.212538357403063927e+00	1.212126024073777675e+00	1.211477144874942846e+00
8.133498548144416085e-02	1.199856909160123664e+00	1.207304661653834765e+00	1.215988805171824616e+00	1.212509897181898832e+00	1.212054794083917031e+00	1.211578013726309466e+00
8.193970656309058909e-02	1.199814952188709150e+00	1.207283721766039486e+00	1.215965800075260450e+00	1.212492216199172690e+00	1.212007435745656725e+00	1.211697910022688118e+00
8.254442764473701732e-02	1.199772656759291234e+00	1.207262898260841766e+00	1.215944822574077211e+00	1.212485715250796847e+00	1.211984052327122585e+00	1.211836801791195795e+00
8.314914872638343168e-02	1.199732245870875014e+00	1.207239693004806824e+00	1.215927839709401104e+00	1.212490190701357662e+00	1.211983892325852796e+00	1.211994114473334827e+00
8.375386980802985992e-02	1.199696094229640186e+00	1.207212637645844078e+00	1.215917345711011288e+00	1.212504708927988784e+00	1.212005333003507213e+00	1.212168489970479657e+00
8.435859088967628816e-02	1.199666416767194210e+00	1.207181538759718453e+00	1.215916006996732524e+00	1.212527591644295244e+00	1.212045993155694612e+00	1.212357631144575620e+00
8.496331197132271640e-02	1.199644973668027026e+00	1.207147556022856172e+00	1.215926227970493878e+00	1.212556534555114363e+00	1.212102985544515121e+00	1.212558275756372872e+00
8.556803305296913076e-02	1.199632843429431883e+00	1.207113074441018341e+00	1.215949711726300286e+00	1.212588861224296988e+00	1.212173289355760852e+00	1.212766338675393518e+00
8.617275413461555900e-02	1.199630309365019354e+00	1.207081346548311229e+00	1.215987105289323411e+00	1.212621884080358203e+00	1.212254177324231907e+00	1.212977221471167377e+00
8.677747521626198723e-02	1.199636881238311359e+00	1.207055930022575385e+00	1.216037815422136736e+00	1.212653314661493731e+00	1.212343605287977688e+00	1.213186239419501211e+00
8.738219629790840159e-02	1.199651433138769763e+00	1.207040016466148558e+00	1.216100041292979661e+00	1.212681639096372388e+00	1.212440477463649469e+00	1.213389078389992326e+00
8.798691737955482983e-02	1.199672415618858068e+00	1.207035802184842854e+00	1.216171004864832428e+00	1.212706373759468992e+00	1.212544721127413405e+00	1.213582182608460069e+00
8.859163846120125807e-02	1.199698109108497501e+00	1.207044053654497295e+00	1.216247305806212209e+00	1.212728140829400836e+00	1.212657147283665582e+00	1.213762995007075407e+00
8.919635954284768631e-02	1.199726894133002375e+00	1.207063964022656366e+00	1.216325323018307314e+00	1.212748545398393940e+00	1.212779128972658826e+00	1.213930014668072488e+00
8.980108062449412842e-02	1.199757502786152452e+00	1.207093312235272053e+00	1.216401611803477945e+00	1.212769891687029311e+00	1.212912175231060097e+00	1.214082694087144310e+00
9.040580170614052891e-02	1.199789201970453689e+00	1.207128865107145232e+00	1.216473264051295411e+00	1.212794811876657164e+00	1.213057498237151810e+00	1.214221230430895249e+00
9.101052278778695714e-02	1.199821860490912329e+00	1.207166925809105562e+00	1.216538197977272029e+00	1.212825877731565027e+00	1.213215655390015524e+00	1.214346303725542864e+00
9.161524386943339926e-02	1.199855885561259772e+00	1.207203922492207093e+00	1.216595331133166535e+00	1.212865249636651876e+00	1.213386314571298641e+00	1.214458793544312742e+00
9.221996495107981362e-02	1.199892047573076326e+00	1.207236947582839504e+00	1.216644596234724096e+00	1.212914407657296190e+00	1.213568178663606556e+00	1.214559504439780113e+00
9.282468603272624186e-02	1.199931225632441478e+00	1.207264185507686660e+00	1.216686795044299441e+00	1.212974006665423099e+00	1.213759091576691374e+00	1.214648962784089736e+00
9.342940711437267010e-02	1.199974117638853199e+00	1.207285180434488181e+00	1.216723317919806480e+00	1.213043890179382744e+00	1.213956316306071148e+00	1.214727353004972921e+00
9.403412819601909833e-02	1.200020969208393629e+00	1.207300902579773849e+00	1.216755778952653744e+00	1.213123265697964914e+00	1.214156940097117277e+00	1.214794617218583506e+00
9.463884927766554045e-02	1.200071381273654092e+00	1.207313586253399906e+00	1.216785639252468521e+00	1.213211001742433792e+00	1.214358322721418748e+00	1.214850684116919988e+00
9.524357035931195481e-02	1.200124256939973044e+00	1.207326344456502110e+00	1.216813904636222299e+00	1.213305978660553786e+00	1.214558481155684655e+00	1.214895749733192032e+00
9.584829144095838305e-02	1.200177909097080109e+00	1.207342614726220731e+00	1.216840971829574736e+00	1.213407402930091639e+00	1.214756313990609238e+00	1.214930522655741196e+00
9.645301252260481129e-02	1.200230275283040715e+00	1.207365534894436987e+00	1.216866650505651348e+00	1.213514991731857950e+00	1.214951603429074156e+00	1.214956351468251317e+00
9.705773360425121177e-02	1.200279174298742646e+00	1.207397364580596877e+00	1.216890321487086979e+00	1.213628963678006434e+00	1.215144788230047235e+00	1.214975172536011172e+00
9.766245468589764001e-02	1.200322578551790587e+00	1.207439062326960855e+00	1.216911160415106830e+00	1.213749830780553207e+00	1.215336561975493446e+00	1.214989275044158212e+00
9.826717576754406824e-02	1.200358894683849487e+00	1.207490102538409493e+00	1.216928383137151348e+00	1.213878055115547916e+00	1.215527406635017016e+00	1.215000943876533013e+00
9.887189684919048260e-02	1.200387227047190475e+00	1.207548555413021196e+00	1.216941498655512044e+00	1.214013670483451879e+00	1.215717179861117714e+00	1.215012072875149896e+00
9.947661793083691084e-02	1.200407564419708306e+00	1.207611396593858410e+00	1.216950548304805535e+00	1.214155959997354151e+00	1.215904847472750072e+00	1.215023826420460251e+00
1.000813390124833252e-01	1.200420825402490843e+00	1.207674983694734028e+00	1.216956279817174691e+00	1.214303255292303874e+00	1.216088414608027968e+00	1.215036388460646544e+00
1.006860600941297396e-01	1.200428740357360136e+00	1.207735607666918565e+00	1.216960193305291149e+00	1.214452897138235787e+00	1.216265066830028330e+00	1.215048829949256115e+00
1.012907811757761817e-01	1.200433592056295851e+00	1.207790026574517395e+00	1.216964428794088393e+00	1.214601383371555876e+00	1.216431496486207520e+00	1.215059131530527470e+00
1.018955022574225960e-01	1.200437858925320400e+00	1.207835921062801576e+00	1.216971507413960873e+00	1.214744691355186701e+00	1.216584344064252976e+00	1.215064378308694515e+00
1.025002233390690104e-01	1.200443820478806156e+00	1.207872231016868803e+00	1.216983962129244201e+00	1.214878720520816024e+00	1.216720650063747744e+00	1.215061102300027507e+00
1.031049444207154386e-01	1.200453201864620345e+00	1.207899328893586643e+00	1.217003915384048840e+00	1.214999768763828314e+00	1.216838224598441043e+00	1.215045714511743480e+00
1.037096655023618808e-01	1.200466938119868487e+00	1.207918979831799078e+00	1.217032687681973702e+00	1.215104940228282082e+00	1.216935862631104870e+00	1.215014954407236170e+00
1.043143865840082951e-01	1.200485107965944431e+00	1.207934059877588062e+00	1.217070529701826276e+00	1.215192398977847921e+00	1.217013360887270190e+00	1.214966283779161937e+00
1.049191076656547095e-01	1.200507020462633578e+00	1.207948052198049460e+00	1.217116543983165045e+00	1.215261429492612510e+00	1.217071341569109677e+00	1.214898166104863453e+00
1.055238287473011377e-01	1.200531392918148699e+00	1.207964401699723744e+00	1.217168807337857483e+00	1.215312304250799613e+00	1.217110931639296512e+00	1.214810203911514064e+00
1.061285498289475798e-01	1.200556577198460095e+00	1.207985860388287813e+00	1.217224641280062469e+00	1.215345995023303205e+00	1.217133383300952776e+00	1.214703138258203419e+00
1.067332709105939803e-01	1.200580823776913109e+00	1.208013971090470706e+00	1.217280957172354405e+00	1.215363804625410049e+00	1.217139736989430787e+00	1.214578728924708750e+00
1.073379919922404085e-01	1.200602567489410744e+00	1.208048793571065538e+00	1.217334631335167172e+00	1.215367011799081798e+00	1.217130597387713786e+00	1.214439533281702621e+00
1.079427130738868368e-01	1.200620684811157801e+00	1.208088904560904453e+00	1.217382882050025872e+00	1.215356607897931207e+00	1.217106053240341490e+00	1.214288605449671321e+00
1.085474341555332789e-01	1.200634654088773789e+00	1.208131647978199386e+00	1.217423604549616289e+00	1.215333168654846752e+00	1.217065748282888604e+00	1.214129155222179790e+00
1.091521552371797210e-01	1.200644577683640524e+00	1.208173578099430712e+00	1.217455601719978242e+00	1.215296870743999724e+00	1.217009080334921167e+00	1.213964224062624497e+00
1.097568763188261493e-01	1.200651069848098329e+00	1.208211010159425225e+00	1.217478658895542409e+00	1.215247642748437773e+00	1.216935482463421980e+00	1.213796442908926965e+00
1.103615974004725636e-01	1.200655039501196786e+00	1.208240590375688539e+00	1.217493447811218044e+00	1.215185425066176439e+00	1.216844732948168195e+00	1.213627916072578694e+00
1.109663184821190057e-01	1.200657410010719461e+00	1.208259817195923569e+00	1.217501278295725964e+00	1.215110484224286136e+00	1.216737233664980433e+00	1.213460237369177186e+00
1.115710395637654478e-01	1.200658835390716161e+00	1.208267456130591944e+00	1.217503741014989149e+00	1.215023694618656780e+00	1.216614197250182938e+00	1.213294624270936595e+00
1.121757606454118622e-01	1.200659483302659591e+00	1.208263783234197364e+00	1.217502310528567167e+00	1.214926701485246952e+00	1.216477691300651642e+00	1.213132133988219286e+00
1.127804817270582627e-01	1.200658940095834071e+00	1.208250589907146955e+00	1.217497998140466553e+00	1.214821906990085187e+00	1.216330509059852627e+00	1.212973902895753575e+00
1.133852028087046909e-01	1.200656254607553208e+00	1.208230915034668174e+00	1.217491141608939564e+00	1.214712262173926138e+00	1.216175881678809079e+00	1.212821344302411397e+00
1.139899238903511192e-01	1.200650085418223156e+00	1.208208532009454883e+00	1.217481385323912813e+00	1.214600901096370089e+00	1.216017101301918979e+00	1.212676238570010723e+00
1.145946449719975335e-01	1.200638893432857568e+00	1.208187280342873704e+00	1.217467835904731954e+00	1.214490701970567965e+00	1.215857142441940208e+00	1.212540671033221829e+00
1.151993660536439618e-01	1.200621156026699277e+00	1.208170377944251417e+00	1.217449319139412012e+00	1.214383878058547639e+00	1.215698351488444962e+00	1.212416822704744490e+00
1.158040871352904039e-01	1.200595607627234163e+00	1.208159861938950641e+00	1.217424674431675458e+00	1.214281689426325306e+00	1.215542240392699869e+00	1.212306656160232032e+00
1.164088082169368460e-01	1.200561491412380999e+00	1.208156265269278107e+00	1.217393059797463817e+00	1.214184314970222278e+00	1.215389396305204706e+00	1.212211558387739530e+00
1.170135292985832604e-01	1.200518768037182271e+00	1.208158566454420102e+00	1.217354245517948463e+00	1.214090885013859200e+00	1.215239517049881757e+00	1.212132017405620710e+00
1.176182503802296608e-01	1.200468216462473370e+00	1.208164393322869401e+00	1.217308851895813726e+00	1.213999665981286835e+00	1.215091572004885823e+00	1.212067407494542337e+00
1.182229714618760891e-01	1.200411396302904388e+00	1.208170426309929546e+00	1.217258468475608035e+00	1.213908380576764534e+00	1.214944062016827253e+00	1.212015940460036578e+00
1.188276925435225034e-01	1.200350483917218991e+00	1.208172919701052228e+00	1.217205605981839911e+00	1.213814607452444738e+00	1.214795328001477381e+00	1.211974803155950520e+00
1.194324136251689317e-01	1.200288012104206992e+00	1.208168258922635019e+00	1.217153474009246672e+00	1.213716176179707507e+00	1.214643850584350426e+00	1.211940460512230588e+00
1.200371347068153599e-01	1.200226548332412380e+00	1.208153498524916936e+00	1.217105613766942707e+00	1.213611485079807428e+00	1.214488489440509911e+00	1.211909079106614273e+00
1.206418557884618020e-01	1.200168364226897655e+00	1.208126836747144717e+00	1.217065432527284496e+00	1.213499690046016211e+00	1.214328624690863112e+00	1.211877012046118418e+00
1.212465768701082441e-01	1.200115176315076138e+00	1.208087961122769283e+00	1.217035709699925805e+00	1.213380739360640836e+00	1.214164186254307554e+00	1.211841269717619518e+00
1.218512979517546446e-01	1.200068030977160305e+00	1.208038177947261316e+00	1.217018183899065242e+00	1.213255269787090196e+00	1.213995593987253097e+00	1.211799893545703277e+00
1.224560190334010590e-01	1.200027333834837506e+00	1.207980262665453219e+00	1.217013328914624992e+00	1.213124409667804660e+00	1.213823652154752963e+00	1.211752159422918584e+00
1.230607401150474733e-01	1.199992955078093670e+00	1.207918030872397130e+00	1.217020355558444900e+00	1.212989544040633749e+00	1.213649435408870270e+00	1.211698576552710849e+00
1.236654611966939016e-01	1.199964357087775157e+00	1.207855699886308365e+00	1.217037389574317841e+00	1.212852094717555618e+00	1.213474181613107827e+00	1.211640695333621842e+00
1.242701822783403298e-01	1.199940744238112700e+00	1.207797182532097446e+00	1.217061743397073847e+00	1.212713359562486604e+00	1.213299192385382863e+00	1.211580775723209769e+00
1.248749033599867581e-01	1.199921258068963326e+00	1.207745478594185018e+00	1.217090236851094520e+00	1.212574431767888372e+00	1.213125747158752210e+00	1.211521384414029567e+00
1.254796244416332140e-01	1.199905208013124724e+00	1.207702272495087881e+00	1.217119562100646091e+00	1.212436202159251630e+00	1.212955045608744564e+00	1.211464992022522225e+00
1.260843455232796284e-01	1.199892271194194393e+00	1.207667773905105157e+00	1.217146680523603086e+00	1.212299436204111069e+00	1.212788194916928575e+00	1.211413629019838512e+00
1.266890666049260705e-01	1.199882587041687154e+00	1.207640790724481272e+00	1.217169195919525659e+00	1.212164903375168912e+00	1.212626250979311093e+00	1.211368635797539062e+00
1.272937876865724849e-01	1.199876719942543080e+00	1.207618991468033975e+00	1.217185619734736601e+00	1.212033527142418077e+00	1.212470303135974925e+00	1.211330537429227361e+00
1.278985087682188992e-01	1.199875501549384049e+00	1.207599302118235629e+00	1.217195467773460216e+00	1.211906519388315839e+00	1.212321570971393037e+00	1.211299068752221597e+00
1.285032298498653414e-01	1.199879778362626048e+00	1.207578397326129371e+00	1.217199176167212515e+00	1.211785464571061288e+00	1.212181471788154052e+00	1.211273360581751835e+00
1.291079509315117557e-01	1.199890110717302116e+00	1.207553250701618897e+00	1.217197858782145481e+00	1.211672325085944246e+00	1.212051630324991525e+00	1.211252262891661768e+00
1.297126720131581978e-01	1.199906503859745843e+00	1.207521679379924606e+00	1.217192952773286763e+00	1.211569353835932672e+00	1.211933817678055414e+00	1.211234732040535222e+00
1.303173930948046400e-01	1.199928259128180130e+00	1.207482780097450803e+00	1.217185825546446054e+00	1.211478919655101905e+00	1.211829822722468419e+00	1.211220172498599590e+00
1.309221141764510543e-01	1.199953983208565056e+00	1.207437145135272116e+00	1.217177439992574994e+00	1.211403269697542084e+00	1.211741283569236494e+00	1.211208628290222356e+00
1.315268352580974687e-01	1.199981724091336854e+00	1.207386789070961308e+00	1.217168167833741599e+00	1.211344268939005486e+00	1.211669505541461467e+00	1.211200772432009520e+00
1.321315563397438830e-01	1.200009172378611710e+00	1.207334788757496336e+00	1.217157777455592393e+00	1.211303162230478625e+00	1.211615280831470853e+00	1.211197719394097483e+00
1.327362774213902974e-01	1.200033893710968913e+00	1.207284710376844705e+00	1.217145544876452101e+00	1.211280401890769465e+00	1.211578733676053510e+00	1.211200729888098682e+00
1.333409985030367395e-01	1.200053593264650997e+00	1.207239962643570363e+00	1.217130424388727761e+00	1.211275569765930094e+00	1.211559228999184779e+00	1.211210878126004697e+00
1.339457195846831539e-01	1.200066405832211025e+00	1.207203224936173269e+00	1.217111258548899899e+00	1.211287409799594483e+00	1.211555380047326658e+00	1.211228743345813319e+00
1.345504406663295960e-01	1.200071163726928569e+00	1.207176041941488975e+00	1.217087037958037188e+00	1.211313975378536911e+00	1.211565170682355363e+00	1.211254181905087712e+00
1.351551617479760381e-01	1.200067570110436632e+00	1.207158619651419462e+00	1.217057203680557809e+00	1.211352872861899188e+00	1.211586177738720238e+00	1.211286222410816515e+00
1.357598828296224525e-01	1.200056229160852084e+00	1.207149825552220612e+00	1.217021929350432963e+00	1.211401556895363996e+00	1.211615856714621575e+00	1.211323114913288812e+00
1.363646039112688391e-01	1.200038528792192194e+00	1.207147376186362697e+00	1.216982291210379596e+00	1.211457629359470989e+00	1.211651835987020309e+00	1.211362543766031363e+00
1.369693249929152812e-01	1.200016398417136587e+00	1.207148182304928152e+00	1.216940268104241385e+00	1.211519096235055715e+00	1.211692162264586203e+00	1.211401971255060328e+00
1.375740460745616955e-01	1.199991977212219840e+00	1.207148812635758128e+00	1.216898560548772545e+00	1.211584538758693430e+00	1.211735455952776208e+00	1.211439034788249991e+00
1.381787671562081377e-01	1.199967248988155211e+00	1.207146025164979708e+00	1.216860246773047827e+00	1.211653175443607955e+00	1.211780960515431937e+00	1.211471894647339287e+00
1.387834882378545520e-01	1.199943730245546902e+00	1.207137298669307190e+00	1.216828326453284426e+00	1.211724812732098533e+00	1.211828492227508658e+00	1.211499443443702084e+00
1.393882093195009941e-01	1.199922296351234818e+00	1.207121276219546901e+00	1.216805255773757644e+00	1.211799698370268352e+00	1.211878310390980484e+00	1.211521340516985124e+00
1.399929304011474362e-01	1.199903164511451070e+00	1.207098021535464305e+00	1.216792597903456175e+00	1.211878318727263260e+00	1.211930940143702840e+00	1.211537894970144302e+00
1.405976514827938506e-01	1.199885983315799542e+00	1.207069017080907525e+00	1.216790855136343108e+00	1.211961188420136448e+00	1.211986983790118932e+00	1.211549859261155770e+00
1.412023725644402650e-01	1.199869974683100304e+00	1.207036893684929391e+00	1.216799467098018006e+00	1.212048671152147650e+00	1.212046953019467965e+00	1.211558195870461541e+00
1.418070936460866793e-01	1.199854113176899162e+00	1.207004946108805932e+00	1.216816921356817405e+00	1.212140859317233588e+00	1.212111152720807716e+00	1.211563860584847108e+00
1.424118147277331214e-01	1.199837354777098630e+00	1.206976548185667797e+00	1.216840941262632203e+00	1.212237530144765874e+00	1.212179634253979676e+00	1.211567629671669089e+00
1.430165358093795358e-01	1.199818907334541773e+00	1.206954599794246796e+00	1.216868754711072365e+00	1.212338187427387748e+00	1.212252222125602019e+00	1.211569993007185486e+00
1.436212568910259779e-01	1.199798481113468540e+00	1.206941095090284355e+00	1.216897450484431653e+00	1.212442177882923744e+00	1.212328603687085060e+00	1.211571137048685687e+00
1.442259779726724200e-01	1.199776436773997368e+00	1.206936852476112376e+00	1.216924379157735991e+00	1.212548856606616043e+00	1.212408460308925351e+00	1.211571029042245007e+00
1.448306990543188344e-01	1.199753786925893406e+00	1.206941421805715287e+00	1.216947508545842993e+00	1.212657770324538031e+00	1.212491607493749513e+00	1.211569588595148073e+00
1.454354201359652210e-01	1.199732054849534268e+00	1.206953172320820000e+00	1.216965648934984268e+00	1.212768814274803209e+00	1.212578099747139371e+00	1.211566907441859131e+00
1.460401412176116631e-01	1.199713019495778799e+00	1.206969555566118180e+00	1.216978505256241183e+00	1.212882317401343002e+00	1.212668264957229347e+00	1.211563463543037900e+00
1.466448622992580775e-01	1.199698393010447006e+00	1.206987525720440546e+00	1.216986557005052205e+00	1.212999027749655401e+00	1.212762658292844575e+00	1.211560269872774764e+00
1.472495833809045196e-01	1.199689494862322681e+00	1.207004070565212306e+00	1.216990800723027455e+00	1.213119985708418502e+00	1.212861943959262279e+00	1.211558906971256011e+00
1.478543044625509340e-01	1.199686999056535308e+00	1.207016768946452601e+00	1.216992417314200381e+00	1.213246302335716287e+00	1.212966721683396365e+00	1.211561421160168184e+00
1.484590255441973761e-01	1.199690813628238040e+00	1.207024267919762250e+00	1.216992445921123434e+00	1.213378887649660065e+00	1.213077329161224904e+00	1.211570108720783301e+00
1.490637466258438182e-01	1.199700097898619422e+00	1.207026571726215192e+00	1.216991545271646213e+00	1.213518180763711429e+00	1.213193661087703656e+00	1.211587227830407398e+00
1.496684677074902325e-01	1.199713378722326196e+00	1.207025066807071889e+00	1.216989884651061837e+00	1.213663932443959315e+00	1.213315049921233291e+00	1.211614691611488714e+00
1.502731887891366191e-01	1.199728731194330988e+00	1.207022271827258297e+00	1.216987151484951735e+00	1.213815077574000201e+00	1.213440242040630723e+00	1.211653786451492243e+00
1.508779098707830613e-01	1.199744016098521104e+00	1.207021367325304517e+00	1.216982638783214332e+00	1.213969720238862848e+00	1.213567476342291007e+00	1.211704954063810735e+00
1.514826309524294756e-01	1.199757170366854808e+00	1.207025606556907382e+00	1.216975393552866214e+00	1.214125245091297822e+00	1.213694652172705890e+00	1.211767680680612136e+00
1.520873520340758900e-01	1.199766514523435523e+00	1.207037728996549708e+00	1.216964431021018589e+00	1.214278546833414962e+00	1.213819561452576856e+00	1.211840529645806575e+00
1.526920731157223321e-01	1.199771008347620738e+00	1.207059480582556965e+00	1.216949006202834749e+00	1.214426339958891266e+00	1.213940143548785100e+00	1.211921321369832105e+00
1.532967941973687742e-01	1.199770391858513419e+00	1.207091304790170794e+00	1.216928889717409090e+00	1.214565492390276003e+00	1.214054714108396604e+00	1.212007427684329341e+00
1.539015152790152163e-01	1.199765188558389983e+00	1.207132233972894930e+00	1.216904571103861521e+00	1.214693320074235805e+00	1.214162121145802242e+00	1.212096117746672252e+00
1.545062363606616307e-01	1.199756581861789906e+00	1.207179990691622740e+00	1.216877332237225717e+00	1.214807788089329987e+00	1.214261796535412774e+00	1.212184879687502770e+00
1.551109574423080173e-01	1.199746189927352491e+00	1.207231293661700455e+00	1.216849170938052005e+00	1.214907589185407977e+00	1.214353697433866230e+00	1.212271652464246730e+00
1.557156785239544594e-01	1.199735766846139695e+00	1.207282334724938400e+00	1.216822584826993792e+00	1.214992094950467783e+00	1.214438158329343542e+00	1.212354934795678352e+00
1.563203996056008738e-01	1.199726882589219334e+00	1.207329354406371902e+00	1.216800246950027198e+00	1.215061199759304822e+00	1.214515691848911949e+00	1.212433773655605673e+00
1.569251206872472881e-01	1.199720674482495308e+00	1.207369221106273427e+00	1.216784630020186997e+00	1.215115104774147747e+00	1.214586785329674568e+00	1.212507656488490904e+00
1.575298417688937302e-01	1.199717730989898090e+00	1.207399917486731811e+00	1.216777663758782824e+00	1.215154100561020467e+00	1.214651734608740430e+00	1.212576340523079388e+00
1.581345628505401724e-01	1.199718092530134950e+00	1.207420844245314928e+00	1.216780502985216561e+00	1.215178396464369426e+00	1.214710543445024493e+00	1.212639656221887741e+00
1.587392839321865867e-01	1.199721321125696738e+00	1.207432877594895926e+00	1.216793430715352509e+00	1.215188023636946113e+00	1.214762902284944879e+00	1.212697327927280133e+00
1.593440050138330011e-01	1.199726616119812794e+00	1.207438172416783528e+00	1.216815871950551964e+00	1.215182828041533103e+00	1.214808249615483948e+00	1.212748854217089001e+00
1.599487260954794154e-01	1.199732992312632085e+00	1.207439754875399895e+00	1.216846490672569114e+00	1.215162557461304083e+00	1.214845899107523497e+00	1.212793479230102056e+00
1.605534471771258576e-01	1.199739529635719837e+00	1.207440980899574523e+00	1.216883370518022200e+00	1.215127020232207089e+00	1.214875201287568096e+00	1.212830270054692461e+00
1.611581682587722442e-01	1.199745644655689336e+00	1.207444967196583452e+00	1.216924287121811110e+00	1.215076275945342399e+00	1.214895707823226534e+00	1.212858289757455355e+00
1.617628893404187140e-01	1.199751299985156061e+00	1.207454096394123599e+00	1.216967040751997464e+00	1.215010810840035038e+00	1.214907307705135775e+00	1.212876826726975832e+00
1.623676104220651284e-01	1.199757091726528335e+00	1.207469655585117430e+00	1.217009775999108090e+00	1.214931658392158331e+00	1.214910309672266875e+00	1.212885618810104260e+00
1.629723315037115705e-01	1.199764193944668822e+00	1.207491636873138541e+00	1.217051212238860147e+00	1.214840430196635790e+00	1.214905452997752100e+00	1.212885013067191764e+00
1.635770525853579849e-01	1.199774166629873795e+00	1.207518725610100763e+00	1.217090736770262804e+00	1.214739244060907941e+00	1.214893839154477240e+00	1.212876016376501775e+00
1.641817736670043992e-01	1.199788656699064315e+00	1.207548499012550236e+00	1.217128348782658964e+00	1.214630565156153752e+00	1.214876794154115425e+00	1.212860217536906982e+00
1.647864947486507858e-01	1.199809049422054574e+00	1.207577827707408291e+00	1.217164472788063723e+00	1.214516993207823692e+00	1.214855686572349658e+00	1.212839595719287900e+00
1.653912158302972557e-01	1.199836155140939553e+00	1.207603424869102549e+00	1.217199681561846214e+00	1.214401029580640445e+00	1.214831731111689406e+00	1.212816249354521370e+00
1.659959369119436423e-01	1.199870010993442815e+00	1.207622447372530772e+00	1.217234385911702299e+00	1.214284859430169838e+00	1.214805814556717767e+00	1.212792085045533153e+00
1.666006579935901122e-01	1.199909824218772014e+00	1.207633032707562171e+00	1.217268569880514795e+00	1.214170180158514301e+00	1.214778373553014212e+00	1.212768502578744023e+00
1.672053790752365265e-01	1.199954031124216725e+00	1.207634662011990434e+00	1.217301638709809453e+00	1.214058103166088864e+00	1.214749337589749345e+00	1.212746121821276946e+00
1.678101001568829409e-01	1.200000438745395082e+00	1.207628277183423249e+00	1.217332396709776887e+00	1.213949141500701545e+00	1.214718141431128995e+00	1.212724614558896574e+00
1.684148212385293830e-01	1.200046441970096467e+00	1.207616135663679424e+00	1.217359135574797024e+00	1.213843275157346469e+00	1.214683803316562560e+00	1.212702690839897679e+00
1.690195423201757974e-01	1.200089318826007334e+00	1.207601434885280156e+00	1.217379813873892713e+00	1.213740077451176180e+00	1.214645057667377959e+00	1.212678252111434984e+00
1.696242634018222395e-01	1.200126572609335529e+00	1.207587774740020770e+00	1.217392323034227619e+00	1.213638879318608366e+00	1.214600526519346690e+00	1.212648685982498531e+00
1.702289844834686539e-01	1.200156247562903733e+00	1.207578560873468820e+00	1.217394824623803773e+00	1.213538937096420245e+00	1.214548907812292189e+00	1.212611242512743992e+00
1.708337055651150405e-01	1.200177144573321142e+00	1.207576451064861667e+00	1.217386103400176056e+00	1.213439569556676201e+00	1.214489145096926404e+00	1.212563414428681430e+00
1.714384266467614548e-01	1.200188898079847855e+00	1.207582915518683020e+00	1.217365854375116907e+00	1.213340245945811358e+00	1.214420534409649033e+00	1.212503249747021838e+00
1.720431477284078414e-01	1.200191911092026498e+00	1.207597959739628246e+00	1.217334836764404127e+00	1.213240620863562214e+00	1.214342747609556294e+00	1.212429550315275328e+00
1.726478688100543113e-01	1.200187169717006119e+00	1.207620053131051030e+00	1.217294864905329455e+00	1.213140515544577358e+00	1.214255781607474383e+00	1.212341940708158372e+00
1.732525898917007257e-01	1.200175974872711882e+00	1.207646296234155869e+00	1.217248638385540316e+00	1.213039860389542257e+00	1.214159853796877853e+00	1.212240815777223757e+00
1.738573109733471955e-01	1.200159640569955277e+00	1.207672820946973813e+00	1.217199433633201711e+00	1.212938628830740662e+00	1.214055277546309153e+00	1.212127178014322570e+00
1.744620320549936099e-01	1.200139224728231868e+00	1.207695363933169563e+00	1.217150695697546192e+00	1.212836787918482706e+00	1.213942358118101250e+00	1.212002391830176773e+00
1.750667531366399965e-01	1.200115355444799636e+00	1.207709914949064212e+00	1.217105596875779350e+00	1.212734280167777179e+00	1.213821330145451682e+00	1.211867913450350942e+00
1.756714742182864386e-01	1.200088170393739162e+00	1.207713323240686254e+00	1.217066653233618068e+00	1.212631042064237219e+00	1.213692340639880962e+00	1.211725064289880915e+00
1.762761952999328252e-01	1.200057348585290562e+00	1.207703747929795179e+00	1.217035465656340687e+00	1.212527055974403911e+00	1.213555480995054614e+00	1.211574905886406484e+00
1.768809163815792396e-01	1.200022214651166097e+00	1.207680876128994552e+00	1.217012602503083851e+00	1.212422428522326623e+00	1.213410869829607996e+00	1.211418248670471209e+00
1.774856374632256817e-01	1.199981914516206727e+00	1.207645888192137029e+00	1.216997615307963354e+00	1.212317481858091961e+00	1.213258781320949664e+00	1.211255783534883390e+00
1.780903585448721238e-01	1.199935660182936736e+00	1.207601196702767554e+00	1.216989181800658182e+00	1.212212836802105231e+00	1.213099801804031763e+00	1.211088287584051626e+00
1.786950796265185659e-01	1.199883005466497510e+00	1.207550018845017448e+00	1.216985373332478693e+00	1.212109467018869680e+00	1.212934976507029416e+00	1.210916836882454772e+00
1.792998007081650080e-01	1.199824085075566593e+00	1.207495865174296412e+00	1.216984020323524041e+00	1.212008713677526606e+00	1.212765899849915341e+00	1.210742972942964846e+00
1.799045217898114501e-01	1.199759759647878843e+00	1.207442022404086934e+00	1.216983106950271232e+00	1.211912252403533508e+00	1.212594716247581861e+00	1.210568791947238987e+00
1.805092428714578368e-01	1.199691637108780018e+00	1.207391081163796898e+00	1.216981106211451280e+00	1.211822006353316050e+00	1.212424020009859715e+00	1.210396936181681316e+00
1.811139639531042511e-01	1.199621961968676542e+00	1.207344553048355529e+00	1.216977189122844916e+00	1.211740010776282572e+00	1.212256667880355021e+00	1.210230474197619310e+00
1.817186850347506377e-01	1.199553379817787535e+00	1.207302639757995788e+00	1.216971279856036592e+00	1.211668246836409946e+00	1.212095540602870392e+00	1.210072672188951870e+00
1.823234061163971076e-01	1.199488606193956475e+00	1.207264226028327947e+00	1.216963957512716021e+00	1.211608469300253121e+00	1.211943290662914841e+00	1.209926680854789272e+00
1.829281271980435220e-01	1.199430066797600558e+00	1.207227130277743088e+00	1.216956226307129629e+00	1.211562055693151452e+00	1.211802111200054766e+00	1.209795189432216533e+00
1.835328482796899918e-01	1.199379596997307340e+00	1.207188576038731309e+00	1.216949198854339498e+00	1.211529902094954370e+00	1.211673559152210755e+00	1.209680119066930182e+00
1.841375693613364062e-01	1.199338253567282742e+00	1.207145785182652364e+00	1.216943764733327882e+00	1.211512380700820124e+00	1.211558456419290053e+00	1.209582429520459579e+00
1.847422904429827928e-01	1.199306238929441770e+00	1.207096564974531550e+00	1.216940321416472237e+00	1.211509358919376833e+00	1.211456884519106936e+00	1.209502081846882682e+00
1.853470115246292349e-01	1.199282917709226348e+00	1.207039772112126874e+00	1.216938611753326960e+00	1.211520265655009476e+00	1.211368280791879082e+00	1.209438158077146719e+00
1.859517326062756215e-01	1.199266923670954998e+00	1.206975576251907878e+00	1.216937679218148327e+00	1.211544184618740028e+00	1.211291623683534269e+00	1.209389104792394365e+00
1.865564536879220359e-01	1.199256373727324743e+00	1.206905491924285423e+00	1.216935941946869715e+00	1.211579959976350596e+00	1.211225669532351112e+00	1.209353049428427251e+00
1.871611747695684502e-01	1.199249177043954617e+00	1.206832189275311551e+00	1.216931390370296961e+00	1.211626302490736773e+00	1.211169187954042270e+00	1.209328140495839810e+00
1.877658958512149201e-01	1.199243376438563269e+00	1.206759126749067157e+00	1.216921904473841076e+00	1.211681878134209356e+00	1.211121145150866107e+00	1.209312857401421581e+00
1.883706169328613345e-01	1.199237445026573035e+00	1.206690067234327479e+00	1.216905643667900216e+00	1.211745364965489236e+00	1.211080803835542508e+00	1.209306236636596088e+00
1.889753380145078043e-01	1.199230482412927179e+00	1.206628541058252679e+00	1.216881421011117181e+00	1.211815472475635813e+00	1.211047732940382371e+00	1.209307971049378816e+00
1.895800590961542187e-01	1.199222282521717142e+00	1.206577316865798721e+00	1.216848978392115033e+00	1.211890927968348297e+00	1.211021740569613092e+00	1.209318362798734059e+00
1.901847801778006053e-01	1.199213267216686640e+00	1.206537952673705227e+00	1.216809118248193045e+00	1.211970445924311024e+00	1.211002760067350748e+00	1.209338144464671805e+00
1.907895012594470474e-01	1.199204300256031530e+00	1.206510518068244053e+00	1.216763680948922399e+00	1.212052698263431649e+00	1.210990726786367544e+00	1.209368209597625921e+00
1.913942223410934618e-01	1.199196421036290650e+00	1.206493570099715029e+00	1.216715372616006485e+00	1.212136304999926306e+00	1.210985474486360847e+00	1.209409316334956186e+00
1.919989434227399316e-01	1.199190563592534398e+00	1.206484406773317586e+00	1.216667457362476279e+00	1.212219860549231587e+00	1.210986674598130586e+00	1.209461842322660186e+00
1.926036645043863460e-01	1.199187329941671987e+00	1.206479545170675571e+00	1.216623352262953262e+00	1.212301999184189238e+00	1.210993836519614009e+00	1.209525650180682810e+00
1.932083855860328159e-01	1.199186855596839241e+00	1.206475319317434902e+00	1.216586201926404431e+00	1.212381490832335595e+00	1.211006376231249071e+00	1.209600083199907861e+00
1.938131066676792302e-01	1.199188770368444512e+00	1.206468478316439219e+00	1.216558512294861005e+00	1.212457354385135799e+00	1.211023747488709779e+00	1.209684082555100293e+00
1.944178277493256168e-01	1.199192246563846043e+00	1.206456679689861922e+00	1.216541887516350728e+00	1.212528968549895003e+00	1.211045611528165811e+00	1.209776393124077476e+00
1.950225488309720590e-01	1.199196133033394895e+00	1.206438806402622577e+00	1.216536884778526950e+00	1.212596157561814048e+00	1.211072001792889319e+00	1.209875815584213532e+00
1.956272699126184456e-01	1.199199171451156509e+00	1.206415076150173071e+00	1.216542999691311300e+00	1.212659235022402804e+00	1.211103433435332555e+00	1.209981458919104025e+00
1.962319909942648877e-01	1.199200263889760754e+00	1.206386946357096868e+00	1.216558804353449874e+00	1.212718992272593166e+00	1.211140920872544102e+00	1.210092938567293608e+00
1.968367120759113298e-01	1.199198732826314950e+00	1.206356844683149854e+00	1.216582239273535482e+00	1.212776623977140256e+00	1.211185899546125766e+00	1.210210467994917716e+00
1.974414331575577719e-01	1.199194516308948355e+00	1.206327771362607049e+00	1.216611001276575399e+00	1.212833594622083844e+00	1.211240071960191678e+00	1.210334814483495558e+00
1.980461542392042140e-01	1.199188260650208449e+00	1.206302827623295659e+00	1.216642932392893339e+00	1.212891463844385065e+00	1.211305200591128894e+00	1.210467122109387450e+00
1.986508753208506006e-01	1.199181290579913739e+00	1.206284728498603354e+00	1.216676328305026367e+00	1.212951691402262222e+00	1.211382870256018096e+00	1.210608635044190473e+00
1.992555964024970150e-01	1.199175452019691335e+00	1.206275366845074970e+00	1.216710121963124891e+00	1.213015447596853758e+00	1.211474252849214617e+00	1.210760375791412269e+00
1.998603174841434016e-01	1.199172845776843133e+00	1.206275509079034691e+00	1.216743925279756722e+00	1.213083462619420017e+00	1.211579912902243761e+00	1.210922843736266241e+00
2.004650385657898437e-01	1.199175504367287814e+00	1.206284699865411536e+00	1.216777929638792388e+00	1.213155939147083417e+00	1.211699683380308645e+00	1.211095792910552360e+00
2.010697596474362581e-01	1.199185084875086682e+00	1.206301408370234363e+00	1.216812687661007697e+00	1.213232536238352921e+00	1.211832634656760499e+00	1.211278123511787985e+00
2.016744807290827279e-01	1.199202634969684045e+00	1.206323380046740557e+00	1.216848823332280505e+00	1.213312426527023646e+00	1.211977145112938192e+00	1.211467897461940613e+00
2.022792018107291423e-01	1.199228456357233075e+00	1.206348106490999328e+00	1.216886732291452056e+00	1.213394416310519919e+00	1.212131059887602280e+00	1.211662472022990267e+00
2.028839228923756122e-01	1.199262067800423770e+00	1.206373310151411360e+00	1.216926329920306582e+00	1.213477103907582899e+00	1.212291908371689431e+00	1.211858734177784447e+00
2.034886439740220265e-01	1.199302265807352885e+00	1.206397355932760318e+00	1.216966888300130112e+00	1.213559044078473370e+00	1.212457135259850105e+00	1.212053401831958421e+00
2.040933650556684131e-01	1.199347285680916642e+00	1.206419532084852753e+00	1.217006990169290370e+00	1.213638887910900799e+00	1.212624295761832727e+00	1.212243334636950998e+00
2.046980861373148275e-01	1.199395053567308800e+00	1.206440170705894266e+00	1.217044621129102611e+00	1.213715470155539489e+00	1.212791179775338568e+00	1.212425791425807864e+00
2.053028072189612696e-01	1.199443486410667781e+00	1.206460596689429954e+00	1.217077405438335980e+00	1.213787827408851383e+00	1.212955858617072780e+00	1.212598589828149942e+00
2.059075283006077117e-01	1.199490776671434666e+00	1.206482910739929970e+00	1.217102952545709993e+00	1.213855150630451796e+00	1.213116670564641675e+00	1.212760147231912944e+00
2.065122493822541538e-01	1.199535607029920126e+00	1.206509630487587748e+00	1.217119239567515665e+00	1.213916691755176247e+00	1.213272161326617082e+00	1.212909401413435173e+00
2.071169704639005960e-01	1.199577260531818679e+00	1.206543232252936138e+00	1.217124946489980042e+00	1.213971654071898110e+00	1.213420995185247708e+00	1.213045635768286168e+00
2.077216915455470381e-01	1.199615612732594094e+00	1.206585657729730920e+00	1.217119687021655183e+00	1.214019104422553896e+00	1.213561863514932559e+00	1.213168261301021511e+00
2.083264126271934247e-01	1.199651011398497502e+00	1.206637870479225327e+00	1.217104108012151409e+00	1.214057937559739564e+00	1.213693422546324507e+00	1.213276614090428529e+00
2.089311337088398390e-01	1.199684068410116877e+00	1.206699556379761562e+00	1.217079847194880715e+00	1.214086904488826502e+00	1.213814284556727241e+00	1.213369819267271721e+00
2.095358547904862256e-01	1.199715409487866147e+00	1.206769048747195150e+00	1.217049350147042297e+00	1.214104702583193918e+00	1.213923070974391116e+00	1.213446754282287099e+00
2.101405758721326955e-01	1.199745438567767275e+00	1.206843511059984664e+00	1.217015566312445340e+00	1.214110114256588879e+00	1.214018518693217086e+00	1.213506125745931863e+00
2.107452969537791099e-01	1.199774163763214441e+00	1.206919340649969197e+00	1.216981571957660213e+00	1.214102175665558780e+00	1.214099618484899556e+00	1.213546652823910499e+00
2.113500180354255797e-01	1.199801113375044581e+00	1.206992704408863748e+00	1.216950186661237998e+00	1.214080348467966752e+00	1.214165757984890348e+00	1.213567320742200861e+00
2.119547391170719941e-01	1.199825354676572253e+00	1.207060100897239252e+00	1.216923644598856047e+00	1.214044657649868464e+00	1.214216836135089128e+00	1.213567641436052114e+00
2.125594601987183807e-01	1.199845610582320976e+00	1.207118854180028844e+00	1.216903364009282784e+00	1.213995761326797984e+00	1.214253319349485105e+00	1.213547857313470812e+00
2.131641812803648228e-01	1.199860453949006978e+00	1.207167468218833584e+00	1.216889845081534638e+00	1.213934933683007422e+00	1.214276223926307630e+00	1.213509039464208072e+00
2.137689023620112094e-01	1.199868548665393053e+00	1.207205797044313522e+00	1.216882716204730208e+00	1.213863961441995487e+00	1.214287023837310908e+00	1.213453060518650650e+00
2.143736234436576238e-01	1.199868895686226455e+00	1.207235012172590771e+00	1.216880925378595935e+00	1.213784972767785852e+00	1.214287496110068476e+00	1.213382446966303929e+00
2.149783445253040659e-01	1.199861040615565644e+00	1.207257373690443947e+00	1.216883036546948960e+00	1.213700229840042333e+00	1.214279526418705846e+00	1.213300124842607630e+00
2.155830656069505080e-01	1.199845208670441421e+00	1.207275836650804957e+00	1.216887562141699908e+00	1.213611918232181841e+00	1.214264907586288356e+00	1.213209098354531390e+00
2.161877866885969501e-01	1.199822343165694027e+00	1.207293549900935847e+00	1.216893262726713054e+00	1.213521964075143122e+00	1.214245160572215987e+00	1.213112121769531315e+00
2.167925077702433923e-01	1.199794033736938825e+00	1.207313323011103723e+00	1.216899365762408536e+00	1.213431907501068219e+00	1.214221400314091426e+00	1.213011419548409187e+00
2.173972288518898344e-01	1.199762335244187517e+00	1.207337144391708694e+00	1.216905676909862732e+00	1.213342845412029858e+00	1.214194262193249330e+00	1.212908497536166363e+00
2.180019499335362210e-01	1.199729502445000984e+00	1.207365831604454209e+00	1.216912570192757004e+00	1.213255443878114459e+00	1.214163898164459354e+00	1.212804075176265206e+00
2.186066710151826353e-01	1.199697690987614696e+00	1.207398884172741216e+00	1.216920856762399472e+00	1.213170012579490420e+00	1.214130047411008828e+00	1.212698149268139014e+00
2.192113920968290497e-01	1.199668683112041112e+00	1.207434579739282032e+00	1.216931553364701601e+00	1.213086625775064542e+00	1.214092170408589189e+00	1.212590171732198296e+00
2.198161131784755196e-01	1.199643682675267442e+00	1.207470300170980559e+00	1.216945594790043605e+00	1.213005262826781339e+00	1.214049612125542188e+00	1.212479299607218231e+00
2.204208342601219339e-01	1.199623204556292455e+00	1.207503016019333408e+00	1.216963548118325633e+00	1.212925933971052750e+00	1.214001751605034096e+00	1.212364661245862507e+00
2.210255553417684038e-01	1.199607069455904895e+00	1.207529823070827346e+00	1.216985383642712026e+00	1.212848760128741210e+00	1.213948106727833487e+00	1.212245582327062365e+00
2.216302764234148182e-01	1.199594506088945245e+00	1.207548430057648670e+00	1.217010345805818794e+00	1.212773991975252708e+00	1.213888381162600894e+00	1.212121728324898395e+00
2.222349975050612048e-01	1.199584346617764474e+00	1.207557526979940565e+00	1.217036954495035017e+00	1.212701964847221925e+00	1.213822452119295958e+00	1.211993144647682152e+00
2.228397185867076469e-01	1.199575279256475335e+00	1.207556995624178731e+00	1.217063148264824424e+00	1.212633003260723985e+00	1.213750308199607275e+00	1.211860203621321519e+00
2.234444396683540335e-01	1.199566112210338265e+00	1.207547945541944445e+00	1.217086551345602841e+00	1.212567306076080875e+00	1.213671958550113006e+00	1.211723478964073397e+00
2.240491607500004756e-01	1.199556002916595254e+00	1.207532569646133869e+00	1.217104814607225860e+00	1.212504841259141708e+00	1.213587337228577923e+00	1.211583582415223015e+00
2.246538818316469177e-01	1.199544609838314901e+00	1.207513825631060689e+00	1.217115964174673159e+00	1.212445272580119360e+00	1.213496221831583677e+00	1.211441010798311346e+00
2.252586029132933598e-01	1.199532134706657649e+00	1.207494971346850132e+00	1.217118698875533145e+00	1.212387935866604538e+00	1.213398190298027535e+00	1.211296046401306503e+00
2.258633239949398019e-01	1.199519245364479625e+00	1.207479013217644948e+00	1.217112595688174315e+00	1.212331870913485821e+00	1.213292636745922470e+00	1.211148736288475636e+00
2.264680450765861885e-01	1.199506896784858778e+00	1.207468158658730362e+00	1.217098194524210975e+00	1.212275907095895056e+00	1.213178851186390350e+00	1.210998958649315504e+00
2.270727661582326029e-01	1.199496089136880439e+00	1.207463383846069327e+00	1.217076944471062516e+00	1.212218800499628601e+00	1.213056157699854198e+00	1.210846567852802202e+00
2.276774872398789895e-01	1.199487614159191029e+00	1.207464218384505017e+00	1.217051012424675616e+00	1.212159408436530139e+00	1.212924090943073185e+00	1.210691596105133661e+00
2.282822083215254594e-01	1.199481840694939905e+00	1.207468800949930587e+00	1.217022980187389969e+00	1.212096871295247791e+00	1.212782576831901160e+00	1.210534471621337538e+00
2.288869294031718460e-01	1.199478579037674741e+00	1.207474193237898286e+00	1.216995477859980301e+00	1.212030764884685752e+00	1.212632081976259490e+00	1.210376201630609660e+00
2.294916504848183159e-01	1.199477050535475708e+00	1.207476879364899780e+00	1.216970813373572824e+00	1.211961192466376902e+00	1.212473701326732378e+00	1.210218470099588606e+00
2.300963715664647025e-01	1.199475971999556245e+00	1.207473344237116608e+00	1.216950657902795774e+00	1.211888802868206660e+00	1.212309163022182279e+00	1.210063617866040442e+00
2.307010926481111446e-01	1.199473739133407379e+00	1.207460628941451342e+00	1.216935840654391754e+00	1.211814739847614009e+00	1.212140743412597477e+00	1.209914503171328759e+00
2.313058137297576144e-01	1.199468670015589877e+00	1.207436788797247917e+00	1.216926295271844927e+00	1.211740537261142725e+00	1.211971103808829664e+00	1.209774267972964612e+00
2.319105348114040011e-01	1.199459263515543217e+00	1.207401202726590572e+00	1.216921172267395823e+00	1.211667974660949332e+00	1.211803080071434335e+00	1.209646050199264078e+00
2.325152558930504709e-01	1.199444435365053518e+00	1.207354697839957858e+00	1.216919087403770749e+00	1.211598911928828182e+00	1.211639462931032751e+00	1.209532687165520093e+00
2.331199769746968575e-01	1.199423702344668996e+00	1.207299468048686819e+00	1.216918442697181080e+00	1.211535128215864399e+00	1.211482802343037291e+00	1.209436458559003835e+00
2.337246980563433274e-01	1.199397286378876881e+00	1.207238786040123468e+00	1.216917752706826228e+00	1.211478188033425996e+00	1.211335263143593188e+00	1.209358906580135784e+00
2.343294191379897140e-01	1.199366113526066036e+00	1.207176538709245905e+00	1.216915925504693741e+00	1.211429349494961727e+00	1.211198545163698403e+00	1.209300759373923118e+00
2.349341402196361561e-01	1.199331698272797064e+00	1.207116651124759743e+00	1.216912463446462978e+00	1.211389520718431534e+00	1.211073869216531262e+00	1.209261969739473530e+00
2.355388613012826260e-01	1.199295928112981802e+00	1.207062491103568558e+00	1.216907554505574085e+00	1.211359266272116653e+00	1.210962026920000545e+00	1.209241853241656006e+00
2.361435823829290126e-01	1.199260785863840661e+00	1.207016363340619236e+00	1.216902032420752677e+00	1.211338858787263106e+00	1.210863480943032089e+00	1.209239292613015326e+00
2.367483034645754825e-01	1.199228061120527489e+00	1.206979196965324519e+00	1.216897204262244347e+00	1.211328355921907907e+00	1.210778485544444782e+00	1.209252967039882165e+00
2.373530245462218691e-01	1.199199105684425781e+00	1.206950484862815198e+00	1.216894571405374048e+00	1.211327672569198821e+00	1.210707191356193535e+00	1.209281556237140620e+00
2.379577456278683112e-01	1.199174679609850136e+00	1.206928469076480770e+00	1.216895491901226256e+00	1.211336624785792404e+00	1.210649701618795149e+00	1.209323868886592823e+00
2.385624667095146978e-01	1.199154914185923904e+00	1.206910514369953447e+00	1.216900845268022557e+00	1.211354937716609736e+00	1.210606061869765826e+00	1.209378871268298461e+00
2.391671877911611677e-01	1.199139390108421299e+00	1.206893580632813379e+00	1.216910765942853745e+00	1.211382224136321462e+00	1.210576190616453829e+00	1.209445626049720612e+00
2.397719088728075543e-01	1.199127303157387914e+00	1.206874706649881057e+00	1.216924505377422250e+00	1.211417944807349656e+00	1.210559775195292120e+00	1.209523171268075625e+00
2.403766299544539409e-01	1.199117677941180293e+00	1.206851448295670703e+00	1.216940460823870751e+00	1.211461364434630372e+00	1.210556163558035525e+00	1.209610378604427217e+00
2.409813510361004107e-01	1.199109595651126403e+00	1.206822237234013606e+00	1.216956370263630127e+00	1.211511512476936225e+00	1.210564283317810741e+00	1.209705833181535573e+00
2.415860721177467973e-01	1.199102407830650696e+00	1.206786624568014776e+00	1.216969627292778577e+00	1.211567159190082510e+00	1.210582609335346671e+00	1.209807773962142230e+00
2.421907931993932672e-01	1.199095902868771768e+00	1.206745366839935496e+00	1.216977647399710483e+00	1.211626822787590596e+00	1.210609190735996155e+00	1.209914121357669625e+00
2.427955142810396538e-01	1.199090385362199251e+00	1.206700318694581719e+00	1.216978224925167051e+00	1.211688819470680523e+00	1.210641746434927279e+00	1.210022600017516714e+00
2.434002353626860959e-01	1.199086639387329400e+00	1.206654123060094896e+00	1.216969836575549690e+00	1.211751356870038432e+00	1.210677827896334824e+00	1.210130938495350250e+00
2.440049564443324825e-01	1.199085775215510630e+00	1.206609735107685655e+00	1.216951855896560852e+00	1.211812661965973481e+00	1.210715031973686795e+00	1.210237107093809383e+00
2.446096775259789524e-01	1.199088987114150351e+00	1.206569867265174567e+00	1.216924645812409445e+00	1.211871122661394962e+00	1.210751235320506103e+00	1.210339547835452612e+00
2.452143986076254223e-01	1.199097268299832209e+00	1.206536476979787498e+00	1.216889507474730570e+00	1.211925416757672513e+00	1.210784812477420758e+00	1.210437354915105290e+00
2.458191196892718089e-01	1.199111137783630987e+00	1.206510414861933889e+00	1.216848486407804852e+00	1.211974611185007600e+00	1.210814797838167145e+00	1.210530371440642350e+00
2.464238407709182510e-01	1.199130434078241603e+00	1.206491305428842420e+00	1.216804063071243336e+00	1.212018221022753250e+00	1.210840965200493669e+00	1.210619177608559305e+00
2.470285618525646376e-01	1.199154222523461932e+00	1.206477665345131234e+00	1.216758776997209024e+00	1.212056220808563234e+00	1.210863813146373591e+00	1.210704965670335254e+00
2.476332829342111075e-01	1.199180842095958210e+00	1.206467206016421656e+00	1.216714850001734183e+00	1.212089009622260294e+00	1.210884459498966059e+00	1.210789323984992283e+00
2.482380040158575774e-01	1.199208082808172149e+00	1.206457243112146971e+00	1.216673883371047316e+00	1.212117342454889002e+00	1.210904468698556835e+00	1.210873969682093820e+00
2.488427250975039640e-01	1.199233452129680577e+00	1.206445145168793420e+00	1.216636696480060564e+00	1.212142239637843399e+00	1.210925646432783997e+00	1.210960477239602540e+00
2.494474461791504061e-01	1.199254479460225786e+00	1.206428771424151281e+00	1.216603338932767731e+00	1.212164884915972518e+00	1.210949833831849620e+00	1.211050048673545820e+00
2.500521672607968759e-01	1.199269018399905073e+00	1.206406851496207855e+00	1.216573254578783958e+00	1.212186523208836464e+00	1.210978726185447885e+00	1.211143356172652785e+00
2.506568883424433181e-01	1.199275515655484403e+00	1.206379247945144284e+00	1.216545536885441425e+00	1.212208367858607971e+00	1.211013736880811598e+00	1.211240472633664300e+00
2.512616094240897047e-01	1.199273212033270752e+00	1.206347039851124681e+00	1.216519213856543713e+00	1.212231526746272436e+00	1.211055919310144224e+00	1.211340900807655219e+00
2.518663305057360913e-01	1.199262236588215291e+00	1.206312388573826500e+00	1.216493519923374844e+00	1.212256954907741102e+00	1.211105950396900832e+00	1.211443697512186279e+00
2.524710515873825889e-01	1.199243567295424917e+00	1.206278192129252469e+00	1.216468125940612044e+00	1.212285438985228891e+00	1.211164169695498005e+00	1.211547664269805313e+00
2.530757726690290310e-01	1.199218860243891127e+00	1.206247586623845125e+00	1.216443297604626217e+00	1.212317607356256932e+00	1.211230655721100335e+00	1.211651556027588672e+00
2.536804937506754176e-01	1.199190178019685415e+00	1.206223393136987010e+00	1.216419947349486552e+00	1.212353946909674463e+00	1.211305310178832695e+00	1.211754260070353917e+00
2.542852148323218042e-01	1.199159666696659965e+00	1.206207622865093754e+00	1.216399554649862713e+00	1.212394803661566156e+00	1.211387916144762933e+00	1.211854907007798410e+00
2.548899359139681908e-01	1.199129242000507523e+00	1.206201139450342463e+00	1.216383956647260067e+00	1.212440357228370624e+00	1.211478147872330657e+00	1.211952893684670851e+00
2.554946569956146885e-01	1.199100347269766109e+00	1.206203535963066509e+00	1.216375038393222363e+00	1.212490575704839424e+00	1.211575532651806952e+00	1.212047814162711123e+00
2.560993780772611306e-01	1.199073830859759049e+00	1.206213229621939664e+00	1.216374372702226037e+00	1.212545165535714675e+00	1.211679381962537994e+00	1.212139322676037745e+00
2.567040991589075172e-01	1.199049955550595126e+00	1.206227734789200312e+00	1.216382876333840235e+00	1.212603530671806373e+00	1.211788711992753731e+00	1.212226974282713421e+00
2.573088202405539038e-01	1.199028515808294060e+00	1.206244055375036872e+00	1.216400557489504486e+00	1.212664749871560588e+00	1.211902170769347808e+00	1.212310086727150571e+00
2.579135413222003459e-01	1.199009022381988032e+00	1.206259136044424585e+00	1.216426417704504992e+00	1.212727579432200109e+00	1.212017990549785651e+00	1.212387655264830499e+00
2.585182624038468435e-01	1.198990918069619660e+00	1.206270315840343388e+00	1.216458533793324026e+00	1.212790485066974178e+00	1.212133987248100064e+00	1.212458341357038893e+00
2.591229834854932856e-01	1.198973797123398688e+00	1.206275730046798111e+00	1.216494292748333095e+00	1.212851708645202864e+00	1.212247627056826982e+00	1.212520546225965168e+00
2.597277045671396722e-01	1.198957598946432723e+00	1.206274603944340607e+00	1.216530717805626161e+00	1.212909370822286892e+00	1.212356164808547909e+00	1.212572563326431263e+00
2.603324256487860588e-01	1.198942736812365739e+00	1.206267383054856035e+00	1.216564828603750037e+00	1.212961600359250713e+00	1.212456840146772130e+00	1.212612779721131240e+00
2.609371467304325010e-01	1.198930123956664540e+00	1.206255662484531754e+00	1.216593995166421083e+00	1.213006675588631955e+00	1.212547106138823771e+00	1.212639887440253750e+00
2.615418678120789986e-01	1.198921081220425178e+00	1.206241914613506383e+00	1.216616249907237712e+00	1.213043159476253408e+00	1.212624855383174882e+00	1.212653072385313280e+00
2.621465888937253852e-01	1.198917138266419879e+00	1.206229059101938894e+00	1.216630515861571560e+00	1.213070006390127409e+00	1.212688606722351237e+00	1.212652151693304203e+00
2.627513099753717718e-01	1.198919761620478974e+00	1.206219956491736189e+00	1.216636707501347558e+00	1.213086624876221542e+00	1.212737620443820719e+00	1.212637630844670911e+00
2.633560310570182139e-01	1.198930059576493568e+00	1.206216924915599398e+00	1.216635676250486853e+00	1.213092890349426245e+00	1.212771921135905373e+00	1.212610659826646176e+00
2.639607521386646560e-01	1.198948525492205208e+00	1.206221373284318998e+00	1.216629002692893202e+00	1.213089106719369648e+00	1.212792232279692017e+00	1.212572894315313565e+00
2.645654732203111537e-01	1.198974878118996390e+00	1.206233614185168168e+00	1.216618670374570055e+00	1.213075923631874220e+00	1.212799846353396882e+00	1.212526299673646335e+00
2.651701943019575403e-01	1.199008035264291339e+00	1.206252875423322601e+00	1.216606683871390704e+00	1.213054230288493018e+00	1.212796455140910501e+00	1.212472945683578773e+00
2.657749153836039269e-01	1.199046219814960068e+00	1.206277489298145600e+00	1.216594710484698805e+00	1.213025050652740910e+00	1.212783961053258031e+00	1.212414825119526141e+00
2.663796364652503690e-01	1.199087165299792979e+00	1.206305216668155600e+00	1.216583824918946899e+00	1.212989459248708934e+00	1.212764289542410889e+00	1.212353713684515721e+00
2.669843575468968111e-01	1.199128379255046228e+00	1.206333656756739758e+00	1.216574409790916356e+00	1.212948524737815781e+00	1.212739229636531579e+00	1.212291086437657261e+00
2.675890786285431977e-01	1.199167432389643073e+00	1.206360688354992661e+00	1.216566215113448646e+00	1.212903278947828678e+00	1.212710332971558502e+00	1.212228099277062210e+00
2.681937997101895843e-01	1.199202245735389027e+00	1.206384878676804773e+00	1.216558536286091341e+00	1.212854710301639605e+00	1.212678884606816387e+00	1.212165629802145261e+00
2.687985207918359709e-01	1.199231337844664624e+00	1.206405789617042146e+00	1.216550457525641393e+00	1.212803780451677582e+00	1.212645934907247147e+00	1.212104360752780385e+00
2.694032418734824685e-01	1.199253986245413461e+00	1.206424114874100395e+00	1.216541119195534648e+00	1.212751458748477340e+00	1.212612366685794196e+00	1.212044877038040092e+00
2.700079629551289107e-01	1.199270268531886563e+00	1.206441602991809914e+00	1.216529978909403953e+00	1.212698759405865356e+00	1.212578969442472454e+00	1.211987747671255056e+00
2.706126840367752973e-01	1.199280974548544432e+00	1.206460764647441009e+00	1.216517031866157117e+00	1.212646760454163308e+00	1.212546499509964404e+00	1.211933564283007803e+00
2.712174051184216839e-01	1.199287407349295398e+00	1.206484415190333115e+00	1.216502943224356592e+00	1.212596587420077032e+00	1.212515709404282216e+00	1.211882915652477966e+00
2.718221262000681815e-01	1.199291109502645281e+00	1.206515144113724292e+00	1.216489050003773942e+00	1.212549357724164167e+00	1.212487331339728192e+00	1.211836301123838888e+00
2.724268472817146236e-01	1.199293563551717678e+00	1.206554818068029666e+00	1.216477217732365057e+00	1.212506094479127938e+00	1.212462012195389072e+00	1.211794009037926445e+00
2.730315683633610657e-01	1.199295924348012576e+00	1.206604210783246867e+00	1.216469568881039187e+00	1.212467626371615204e+00	1.212440212272451134e+00	1.211755998696324221e+00
2.736362894450074523e-01	1.199298844263702035e+00	1.206662818747574528e+00	1.216468126932317650e+00	1.212434494165352650e+00	1.212422089666241209e+00	1.211721824836740291e+00
2.742410105266538389e-01	1.199302426977750136e+00	1.206728880768413115e+00	1.216474442018941726e+00	1.212406881695997196e+00	1.212407393699168168e+00	1.211690621433669346e+00
2.748457316083003366e-01	1.199306296923642545e+00	1.206799587743010660e+00	1.216489276149025134e+00	1.212384582156821322e+00	1.212395393895949747e+00	1.211661144160384396e+00
2.754504526899467787e-01	1.199309744421422019e+00	1.206871447074402415e+00	1.216512415856809248e+00	1.212367001894326890e+00	1.212384872514508105e+00	1.211631875776558287e+00
2.760551737715931653e-01	1.199311911411372389e+00	1.206940747003264702e+00	1.216542647826657664e+00	1.212353200171992773e+00	1.212374191172426841e+00	1.211601186702436106e+00
2.766598948532395519e-01	1.199311996719143680e+00	1.207004052883465794e+00	1.216577889841361504e+00	1.212341964731684651e+00	1.212361427596415187e+00	1.211567526664819594e+00
2.772646159348859940e-01	1.199309460711776243e+00	1.207058665891562743e+00	1.216615437627807328e+00	1.212331920257922357e+00	1.212344565497299964e+00	1.211529616410153887e+00
2.778693370165324916e-01	1.199304195111228211e+00	1.207102978964572415e+00	1.216652284182622834e+00	1.212321659282285635e+00	1.212321708239469720e+00	1.211486605478002243e+00
2.784740580981789337e-01	1.199296614003437789e+00	1.207136673464586751e+00	1.216685475654334825e+00	1.212309875955845273e+00	1.212291281056325554e+00	1.211438170548734483e+00
2.790787791798253203e-01	1.199287635244149497e+00	1.207160717950282125e+00	1.216712465306923008e+00	1.212295481848576717e+00	1.212252183468244038e+00	1.211384540219813344e+00
2.796835002614717069e-01	1.199278547356932734e+00	1.207177159189773752e+00	1.216731415783095738e+00	1.212277686405828003e+00	1.212203864158752475e+00	1.211326442402795855e+00
2.802882213431181491e-01	1.199270780402804881e+00	1.207188732612489046e+00	1.216741396014158205e+00	1.212256029855801165e+00	1.212146313861391489e+00	1.211264985631308244e+00
2.808929424247646467e-01	1.199265620721346570e+00	1.207198360865868736e+00	1.216742433638154486e+00	1.212230370299765658e+00	1.212079993496622876e+00	1.211201504884219515e+00
2.814976635064110333e-01	1.199263929460989475e+00	1.207208639687565199e+00	1.216735413141575517e+00	1.212200838900483246e+00	1.212005721879066744e+00	1.211137411072449321e+00
2.821023845880574199e-01	1.199265932647452404e+00	1.207221407427215398e+00	1.216721843228040445e+00	1.212167777125111146e+00	1.211924543510991770e+00	1.211074072256625778e+00
2.827071056697038065e-01	1.199271133058830152e+00	1.207237464451023978e+00	1.216703542330133114e+00	1.212131670986371423e+00	1.211837597391648202e+00	1.211012737276697226e+00
2.833118267513502486e-01	1.199278353447106316e+00	1.207256472657200153e+00	1.216682305344639392e+00	1.212093093535215660e+00	1.211746012891174784e+00	1.210954503039286090e+00
2.839165478329966907e-01	1.199285883131578023e+00	1.207277036178423302e+00	1.216659619063616304e+00	1.212052662114011303e+00	1.211650851629559655e+00	1.210900326571958896e+00
2.845212689146430773e-01	1.199291691536037874e+00	1.207296944291678109e+00	1.216636480415579369e+00	1.212011018710655863e+00	1.211553101680308053e+00	1.210851075680598354e+00
2.851259899962894639e-01	1.199293684249609582e+00	1.207313541858085149e+00	1.216613340971793189e+00	1.211968837556054668e+00	1.211453720194549888e+00	1.210807596619411841e+00
2.857307110779359616e-01	1.199289981518167902e+00	1.207324179640235640e+00	1.216590167724991733e+00	1.211926852730627058e+00	1.211353706666407959e+00	1.210770770576121480e+00
2.863354321595824037e-01	1.199279184293874589e+00	1.207326683616047447e+00	1.216566590507104806e+00	1.211885891661230064e+00	1.211254181036026667e+00	1.210741538787989846e+00
2.869401532412288458e-01	1.199260577340576672e+00	1.207319766963151242e+00	1.216542105352002690e+00	1.211846901706542301e+00	1.211156442003408662e+00	1.210720882374440643e+00
2.875448743228752324e-01	1.199234224601402499e+00	1.207303302322916494e+00	1.216516305216215121e+00	1.211810956771444348e+00	1.211061983922355090e+00	1.210709755577259461e+00
2.881495954045216745e-01	1.199200936538598494e+00	1.207278389348412473e+00	1.216489103373152858e+00	1.211779231069290308e+00	1.210972461127278965e+00	1.210708978832027105e+00
2.887543164861681166e-01	1.199162115270071771e+00	1.207247191506692685e+00	1.216460905733469211e+00	1.211752937321038504e+00	1.210889599414520790e+00	1.210719105325687606e+00
2.893590375678145588e-01	1.199119504597064845e+00	1.207212565829758333e+00	1.216432690011992390e+00	1.211733238302111992e+00	1.210815061110087187e+00	1.210740285774277725e+00
2.899637586494609454e-01	1.199074888513575354e+00	1.207177559189686056e+00	1.216405964858924493e+00	1.211721146392993997e+00	1.210750280328030559e+00	1.210772162056130030e+00
2.905684797311073320e-01	1.199029796084126298e+00	1.207144877959865248e+00	1.216382604935826173e+00	1.211717427537502223e+00	1.210696294116663241e+00	1.210813814323840276e+00
2.911732008127538296e-01	1.198985279984608798e+00	1.207116433735027972e+00	1.216364583897333373e+00	1.211722517333741367e+00	1.210653600155144893e+00	1.210863777163835531e+00
2.917779218944002717e-01	1.198941818747773169e+00	1.207093033300960627e+00	1.216353651032209271e+00	1.211736455233937804e+00	1.210622068575477606e+00	1.210920131800784283e+00
2.923826429760467138e-01	1.198899345781184955e+00	1.207074246255878114e+00	1.216351014295486754e+00	1.211758850281762889e+00	1.210600921701544319e+00	1.210980672057045293e+00
2.929873640576931004e-01	1.198857370318152427e+00	1.207058459989973631e+00	1.216357096833734275e+00	1.211788890185293788e+00	1.210588784458748624e+00	1.211043117805862046e+00
2.935920851393394870e-01	1.198815152412865848e+00	1.207043114083262481e+00	1.216371416318145826e+00	1.211825397894312539e+00	1.210583801759203659e+00	1.211105331794315676e+00
2.941968062209859847e-01	1.198771910863251966e+00	1.207025086283677107e+00	1.216392601648009331e+00	1.211866925926108340e+00	1.210583812152154826e+00	1.211165505561980549e+00
2.948015273026324268e-01	1.198727049701411529e+00	1.207001177884872600e+00	1.216418527955145157e+00	1.211911870063608010e+00	1.210586559456573674e+00	1.211222298177374368e+00
2.954062483842788134e-01	1.198680373378974817e+00	1.206968626356613283e+00	1.216446539482034073e+00	1.211958586746984423e+00	1.210589905879737138e+00	1.211274918160618830e+00
2.960109694659252000e-01	1.198632243209315940e+00	1.206925563754890129e+00	1.216473738023942319e+00	1.212005503619594249e+00	1.210592005456294196e+00	1.211323139125481729e+00
2.966156905475715866e-01	1.198583633195904330e+00	1.206871341123677110e+00	1.216497313435481731e+00	1.212051213487089774e+00	1.210591412218140928e+00	1.211367243729280618e+00
2.972204116292180287e-01	1.198536065992196864e+00	1.206806658259046650e+00	1.216514874023518988e+00	1.212094540288729316e+00	1.210587116285637199e+00	1.211407902642034795e+00
2.978251327108645263e-01	1.198491431022870035e+00	1.206733474439741549e+00	1.216524719744580985e+00	1.212134572954037148e+00	1.210578519146278786e+00	1.211446015308014879e+00
2.984298537925109129e-01	1.198451708697787499e+00	1.206654717532949173e+00	1.216526004707681574e+00	1.212170676341900455e+00	1.210565372047125665e+00	1.211482554491623675e+00
2.990345748741572995e-01	1.198418652511165083e+00	1.206573847030079527e+00	1.216518758071146289e+00	1.212202485845245592e+00	1.210547701135791465e+00	1.211518448944212789e+00
2.996392959558037417e-01	1.198393502242819819e+00	1.206494356462149753e+00	1.216503763804866134e+00	1.212229882289138638e+00	1.210525736591112844e+00	1.211554520597843299e+00
3.002440170374501838e-01	1.198376796475190131e+00	1.206419305838192013e+00	1.216482327435314703e+00	1.212252952375583170e+00	1.210499860938733185e+00	1.211591475219457426e+00
3.008487381190966814e-01	1.198368315435485165e+00	1.206350949738335787e+00	1.216455979168429957e+00	1.212271949677160121e+00	1.210470589199337699e+00	1.211629934214634385e+00
3.014534592007430680e-01	1.198367139549645133e+00	1.206290499038856323e+00	1.216426176690428518e+00	1.212287270453465293e+00	1.210438584390207462e+00	1.211670486766954768e+00
3.020581802823894546e-01	1.198371790242768853e+00	1.206238039145950403e+00	1.216394070669942318e+00	1.212299446355508570e+00	1.210404700958108259e+00	1.211713739254784539e+00
3.026629013640358967e-01	1.198380430091967819e+00	1.206192615645992561e+00	1.216360373647403126e+00	1.212309144577814246e+00	1.210370041766822391e+00	1.211760346922846843e+00
3.032676224456823388e-01	1.198391111137376175e+00	1.206152482241799273e+00	1.216325339894241964e+00	1.212317164839842976e+00	1.210336004304493507e+00	1.211811020792402438e+00
3.038723435273287254e-01	1.198402047951399929e+00	1.206115483074864159e+00	1.216288838955581042e+00	1.212324430715316481e+00	1.210304288486376834e+00	1.211866508547571053e+00
3.044770646089751676e-01	1.198411867792692487e+00	1.206079512157202549e+00	1.216250499749010228e+00	1.212331973881212166e+00	1.210276846363975256e+00	1.211927547027803476e+00
3.050817856906216097e-01	1.198419785471031451e+00	1.206042968172480023e+00	1.216209908034563858e+00	1.212340904648664175e+00	1.210255770875573234e+00	1.211994784120279167e+00
3.056865067722680518e-01	1.198425667394172001e+00	1.206005115194842991e+00	1.216166836235635706e+00	1.212352361712164761e+00	1.210243136567410449e+00	1.212068676688564217e+00
3.062912278539144939e-01	1.198429972619675876e+00	1.205966272002835460e+00	1.216121465661134327e+00	1.212367441182527594e+00	1.210240816779749595e+00	1.212149382151604726e+00
3.068959489355609360e-01	1.198433580924391118e+00	1.205927786429639381e+00	1.216074546123546263e+00	1.212387113775089453e+00	1.210250300252689648e+00	1.212236670322642595e+00
3.075006700172073226e-01	1.198437539449466183e+00	1.205891801809512831e+00	1.216027444465938689e+00	1.212412140115423975e+00	1.210272531075912816e+00	1.212329876854939315e+00
3.081053910988537647e-01	1.198442780294483700e+00	1.205860869861880458e+00	1.215982059826146822e+00	1.212442991939332027e+00	1.210307797987659750e+00	1.212427905269902073e+00
3.087101121805001513e-01	1.198449874416253724e+00	1.205837490730495620e+00	1.215940611317745779e+00	1.212479784032336028e+00	1.210355687820969584e+00	1.212529277519626580e+00
3.093148332621465935e-01	1.198458880183850273e+00	1.205823663262593604e+00	1.215905329088172060e+00	1.212522225204615278e+00	1.210415107715391070e+00	1.212632228999564798e+00
3.099195543437929246e-01	1.198469311801734216e+00	1.205820515265635828e+00	1.215878107533491459e+00	1.212569599925344965e+00	1.210484374458714596e+00	1.212734837580590863e+00
3.105242754254392556e-01	1.198480213360376467e+00	1.205828066322721437e+00	1.215860196967745166e+00	1.212620789960020984e+00	1.210561365162865943e+00	1.212835171257880651e+00
3.111289965070856978e-01	1.198490307863832482e+00	1.205845161215632677e+00	1.215851998185020211e+00	1.212674339039305549e+00	1.210643711602126915e+00	1.212931435367128330e+00
3.117337175887321399e-01	1.198498198288865391e+00	1.205869593829549835e+00	1.215852988640926391e+00	1.212728556503968713e+00	1.210729003956318994e+00	1.213022100218799304e+00
3.123384386703786375e-01	1.198502604041716602e+00	1.205898411942426529e+00	1.215861774994591471e+00	1.212781648186893824e+00	1.210814966121155134e+00	1.213105993837059637e+00
3.129431597520249131e-01	1.198502603753138551e+00	1.205928357006549101e+00	1.215876251126552621e+00	1.212831851936489791e+00	1.210899583357462284e+00	1.213182344522052425e+00
3.135478808336714107e-01	1.198497838797935700e+00	1.205956362855214792e+00	1.215893842215168386e+00	1.212877553374722694e+00	1.210981176288458583e+00	1.213250767529334473e+00
3.141526019153178528e-01	1.198488633025988070e+00	1.205980024452469213e+00	1.215911816759961184e+00	1.212917369883500740e+00	1.211058419281469289e+00	1.213311206778152629e+00
3.147573229969642949e-01	1.198476000935472019e+00	1.205997954386820226e+00	1.215927632503996714e+00	1.212950203345173783e+00	1.211130312401965226e+00	1.213363853845012885e+00
3.153620440786107926e-01	1.198461535337541850e+00	1.206009966639919995e+00	1.215939258342965568e+00	1.212975263900706757e+00	1.211196124535939944e+00	1.213409066597607167e+00
3.159667651602571237e-01	1.198447184474918936e+00	1.206017058874785830e+00	1.215945409668999222e+00	1.212992069748333623e+00	1.211255327694972461e+00	1.213447302435480823e+00
3.165714862419035658e-01	1.198434953259776670e+00	1.206021202261897685e+00	1.215945654132618792e+00	1.213000428108791162e+00	1.211307544104561762e+00	1.213479071404378828e+00
3.171762073235500079e-01	1.198426590478332443e+00	1.206024981962773301e+00	1.215940373872762548e+00	1.213000402390212784e+00	1.211352524533475528e+00	1.213504910267777737e+00
3.177809284051964500e-01	1.198423333467008467e+00	1.206031152997739664e+00	1.215930597212976361e+00	1.212992273579719393e+00	1.211390163314543189e+00	1.213525378603463656e+00
3.183856494868427811e-01	1.198425759337600649e+00	1.206042183866315343e+00	1.215917734026894292e+00	1.212976502909073551e+00	1.211420543765694413e+00	1.213541073169847273e+00
3.189903705684892787e-01	1.198433753720838268e+00	1.206059855851591367e+00	1.215903265696604452e+00	1.212953701793643591e+00	1.211443999948415007e+00	1.213552650960149526e+00
3.195950916501357209e-01	1.198446580130540173e+00	1.206084973463958265e+00	1.215888453856491358e+00	1.212924612689104897e+00	1.211461174558097431e+00	1.213560849553380949e+00
3.201998127317821630e-01	1.198463027324942143e+00	1.206117227355403276e+00	1.215874127776528146e+00	1.212890101031416146e+00	1.211473051769591747e+00	1.213566496398020611e+00
3.208045338134286606e-01	1.198481617786572695e+00	1.206155235211417320e+00	1.215860582062998185e+00	1.212851150627950014e+00	1.211480946977666839e+00	1.213570503051613292e+00
3.214092548950749362e-01	1.198500855471723359e+00	1.206196762280449253e+00	1.215847586923989310e+00	1.212808849007030565e+00	1.211486443782076705e+00	1.213573837954116996e+00
3.220139759767214338e-01	1.198519473098571098e+00	1.206239091707658861e+00	1.215834496057072833e+00	1.212764354527147592e+00	1.211491281227730754e+00	1.213577470546209014e+00
3.226186970583678759e-01	1.198536628309623042e+00	1.206279482696817729e+00	1.215820433815254065e+00	1.212718848133027993e+00	1.211497205541685718e+00	1.213582290699554589e+00
3.232234181400143180e-01	1.198552006604537201e+00	1.206315634643554180e+00	1.215804541268027394e+00	1.212673480409851567e+00	1.211505808378538385e+00	1.213589020963097509e+00
3.238281392216606491e-01	1.198565810222947503e+00	1.206346073924365658e+00	1.215786245024673917e+00	1.212629323450644891e+00	1.211518375630795452e+00	1.213598143297691667e+00
3.244328603033069802e-01	1.198578635747996168e+00	1.206370394025775727e+00	1.215765494495439913e+00	1.212587329385287793e+00	1.211535764616112232e+00	1.213609850375236832e+00
3.250375813849534223e-01	1.198591265327411781e+00	1.206389307921585496e+00	1.215742912594747205e+00	1.212548294226418522e+00	1.211558322972128510e+00	1.213624020560022387e+00
3.256423024665998645e-01	1.198604415771945542e+00	1.206404508204408588e+00	1.215719822276326800e+00	1.212512823844556387e+00	1.211585861649471685e+00	1.213640217526411380e+00
3.262470235482463621e-01	1.198618502822031306e+00	1.206418364607866334e+00	1.215698135036020533e+00	1.212481300645490645e+00	1.211617690633518762e+00	1.213657718859316947e+00
3.268517446298926377e-01	1.198633474152861700e+00	1.206433511720360618e+00	1.215680112885163533e+00	1.212453858526327366e+00	1.211652714183571122e+00	1.213675574845729077e+00
3.274564657115391353e-01	1.198648742678603218e+00	1.206452391142755376e+00	1.215668042251233816e+00	1.212430380545922892e+00	1.211689565341219854e+00	1.213692690059702262e+00
3.280611867931855774e-01	1.198663223285529655e+00	1.206476817901097842e+00	1.215663882005712848e+00	1.212410525596925082e+00	1.211726751138582525e+00	1.213707915976261376e+00
3.286659078748320195e-01	1.198675457377540221e+00	1.206507640306899498e+00	1.215668955682617680e+00	1.212393775995055156e+00	1.211762784170988594e+00	1.213720144677125523e+00
3.292706289564785171e-01	1.198683805507304356e+00	1.206544553745726889e+00	1.215683742194559436e+00	1.212379490865277631e+00	1.211796286231515696e+00	1.213728394149838019e+00
3.298753500381248482e-01	1.198686687163361686e+00	1.206586110131269374e+00	1.215707789799589600e+00	1.212366953818162285e+00	1.211826056328370482e+00	1.213731873236381098e+00
3.304800711197712904e-01	1.198682836774705329e+00	1.206629930950277485e+00	1.215739753970636938e+00	1.212355413867714393e+00	1.211851099664495113e+00	1.213730013942657893e+00
3.310847922014177325e-01	1.198671533136871137e+00	1.206673087662725852e+00	1.215777551124374023e+00	1.212344119658835595e+00	1.211870617479350098e+00	1.213722471712808781e+00
3.316895132830641746e-01	1.198652759259236422e+00	1.206712578070151753e+00	1.215818615849890483e+00	1.212332346640804026e+00	1.211883966792903999e+00	1.213709108956642524e+00
3.322942343647105057e-01	1.198627262129908999e+00	1.206745812998304190e+00	1.215860232044976064e+00	1.212319417549434286e+00	1.211890612656198574e+00	1.213689975178467328e+00
3.328989554463570033e-01	1.198596498280037892e+00	1.206771029071483259e+00	1.215899883148436222e+00	1.212304718832958761e+00	1.211890093258135348e+00	1.213665289550100779e+00
3.335036765280034454e-01	1.198562466658648074e+00	1.206787557539609645e+00	1.215935556503412895e+00	1.212287717673466103e+00	1.211882008986031822e+00	1.213635427287133917e+00
3.341083976096498875e-01	1.198527448522153538e+00	1.206795907688716252e+00	1.215965948924714990e+00	1.212267982749016593e+00	1.211866040909606701e+00	1.213600908645921184e+00
3.347131186912963852e-01	1.198493698806836871e+00	1.206797657613373875e+00	1.215990543862607742e+00	1.212245207061107832e+00	1.211841997403874549e+00	1.213562389820042942e+00
3.353178397729426607e-01	1.198463153205059140e+00	1.206795175601427683e+00	1.216009553676324684e+00	1.212219231206236314e+00	1.211809881073493411e+00	1.213520656721868374e+00
3.359225608545891584e-01	1.198437208888170291e+00	1.206791221102900602e+00	1.216023742738081559e+00	1.212190071652468504e+00	1.211769953039073755e+00	1.213476620908050307e+00
3.365272819362356005e-01	1.198416608365463043e+00	1.206788492353354725e+00	1.216034167781293363e+00	1.212157956505304890e+00	1.211722772066234688e+00	1.213431315846698944e+00
3.371320030178820426e-01	1.198401427411588616e+00	1.206789191107561443e+00	1.216041889702091039e+00	1.212123359214638318e+00	1.211669200512003108e+00	1.213385888567616533e+00
3.377367240995283737e-01	1.198391153503399309e+00	1.206794666821065620e+00	1.216047718562292879e+00	1.212087013502756827e+00	1.211610377953821871e+00	1.213341577901877910e+00
3.383414451811747048e-01	1.198384839201691143e+00	1.206805193803853316e+00	1.216052039514604166e+00	1.212049900851423168e+00	1.211547662885777754e+00	1.213299674136408601e+00
3.389461662628211469e-01	1.198381313451901020e+00	1.206819922766934727e+00	1.216054741690688834e+00	1.212013209876273034e+00	1.211482546130265625e+00	1.213261460898946709e+00
3.395508873444675890e-01	1.198379420927850214e+00	1.206837024504462841e+00	1.216055252968217149e+00	1.211978271019354070e+00	1.211416549367139828e+00	1.213228144024586896e+00
3.401556084261140867e-01	1.198378244096260037e+00	1.206854007088951963e+00	1.216052673456530675e+00	1.211946474762343628e+00	1.211351124123953849e+00	1.213200778162017546e+00
3.407603295077603622e-01	1.198377262272353860e+00	1.206868147682052861e+00	1.216045989464684229e+00	1.211919180982041766e+00	1.211287564653017235e+00	1.213180204022303421e+00
3.413650505894068599e-01	1.198376414890828690e+00	1.206876954565019755e+00	1.216034332543046936e+00	1.211897624201149215e+00	1.211226943453238336e+00	1.213166999767664844e+00
3.419697716710533020e-01	1.198376053787793882e+00	1.206878577209220982e+00	1.216017232986268182e+00	1.211882824017200377e+00	1.211170072630938899e+00	1.213161445534361338e+00
3.425744927526997441e-01	1.198376792480484676e+00	1.206872102622306597e+00	1.215994814187326023e+00	1.211875514367368067e+00	1.211117494516844362e+00	1.213163508363393150e+00
3.431792138343462417e-01	1.198379286832562896e+00	1.206857698740815277e+00	1.215967887239973066e+00	1.211876099622912095e+00	1.211069498940814615e+00	1.213172855428923613e+00
3.437839349159925728e-01	1.198384000486145684e+00	1.206836587868161947e+00	1.215937925511183071e+00	1.211884642892913755e+00	1.211026154481057882e+00	1.213188892767941285e+00
3.443886559976390149e-01	1.198391010570357906e+00	1.206810856375288177e+00	1.215906918831518357e+00	1.211900890618053284e+00	1.210987344724353987e+00	1.213210821251008653e+00
3.449933770792854570e-01	1.198399892596726968e+00	1.206783128546844219e+00	1.215877127740922825e+00	1.211924327002520396e+00	1.210952805151636058e+00	1.213237701979726246e+00
3.455980981609318992e-01	1.198409699770289549e+00	1.206756151246468844e+00	1.215850778649416153e+00	1.211954240714202324e+00	1.210922156817940243e+00	1.213268524060444609e+00
3.462028192425782303e-01	1.198419035264345789e+00	1.206732348850420022e+00	1.215829754566010168e+00	1.211989788284268066e+00	1.210894933780408911e+00	1.213302266501107507e+00
3.468075403242247279e-01	1.198426206676825201e+00	1.206713415995863237e+00	1.215815337293048914e+00	1.212030049766734896e+00	1.210870600158780341e+00	1.213337943525162776e+00
3.474122614058711700e-01	1.198429442415552382e+00	1.206700021510605181e+00	1.215808043031792351e+00	1.212074074367260224e+00	1.210848552976037995e+00	1.213374627855962284e+00
3.480169824875176121e-01	1.198427138118730362e+00	1.206691689563593517e+00	1.215807571917367325e+00	1.212120910273962737e+00	1.210828112509586330e+00	1.213411458232224183e+00
3.486217035691641097e-01	1.198418092799077517e+00	1.206686891274449058e+00	1.215812875417869865e+00	1.212169615058762417e+00	1.210808508049931120e+00	1.213447644137193304e+00
3.492264246508103853e-01	1.198401696442395803e+00	1.206683330404340060e+00	1.215822333430232938e+00	1.212219245794976974e+00	1.210788873618038330e+00	1.213482475930029114e+00
3.498311457324568829e-01	1.198378039477267176e+00	1.206678360776188841e+00	1.215834015653722622e+00	1.212268836986303278e+00	1.210768269304547173e+00	1.213515342917817152e+00
3.504358668141033251e-01	1.198347924260994457e+00	1.206669447095155778e+00	1.215845981709469781e+00	1.212317384650888563e+00	1.210745734249477845e+00	1.213545762819437934e+00
3.510405878957497672e-01	1.198312769998858052e+00	1.206654583666999736e+00	1.215856564995266620e+00	1.212363849198196508e+00	1.210720370994894823e+00	1.213573424768579878e+00
3.516453089773960983e-01	1.198274418608084924e+00	1.206632607908527222e+00	1.215864590437054638e+00	1.212407185604974957e+00	1.210691449695826094e+00	1.213598237344609476e+00
3.522500300590424294e-01	1.198234871576047800e+00	1.206603369667622161e+00	1.215869490880394199e+00	1.212446404589371696e+00	1.210658512007193544e+00	1.213620367664581812e+00
3.528547511406888715e-01	1.198196010504671838e+00	1.206567737758636794e+00	1.215871306665036622e+00	1.212480657601715084e+00	1.210621458926476990e+00	1.213640260442647723e+00
3.534594722223353136e-01	1.198159360399119633e+00	1.206527444923403136e+00	1.215870572056153787e+00	1.212509330366069893e+00	1.210580611870528900e+00	1.213658634923190816e+00
3.540641933039818112e-01	1.198125937402640506e+00	1.206484793651776188e+00	1.215868110923540524e+00	1.212532125609300238e+00	1.210536737023276022e+00	1.213676460515960454e+00
3.546689143856280868e-01	1.198096195024816790e+00	1.206442266370865157e+00	1.215864782929582777e+00	1.212549120176747319e+00	1.210491021574582993e+00	1.213694905122581380e+00
3.552736354672745844e-01	1.198070062392719404e+00	1.206402100525913124e+00	1.215861233277767406e+00	1.212560787511436144e+00	1.210444992012151832e+00	1.213715249949934183e+00
3.558783565489210265e-01	1.198047060059734603e+00	1.206365897475323523e+00	1.215857696513871433e+00	1.212567981601103906e+00	1.210400384426892240e+00	1.213738775166503636e+00
3.564830776305674687e-01	1.198026474759292359e+00	1.206334333940791259e+00	1.215853890216604949e+00	1.212571876610047727e+00	1.210358994711756564e+00	1.213766632939116574e+00
3.570877987122139663e-01	1.198007565772465810e+00	1.206307035642562031e+00	1.215849016429171980e+00	1.212573859770582185e+00	1.210322537911187712e+00	1.213799730344452321e+00
3.576925197938602974e-01	1.197989767264541427e+00	1.206282646318734830e+00	1.215841872055046569e+00	1.212575393273828572e+00	1.210292536577567413e+00	1.213838642191966688e+00
3.582972408755067395e-01	1.197972849864273437e+00	1.206259082546520478e+00	1.215831052273110835e+00	1.212577867738737769e+00	1.210270244058724298e+00	1.213883562794832782e+00
3.589019619571531816e-01	1.197957009448545662e+00	1.206233920323485087e+00	1.215815213939687389e+00	1.212582465505893659e+00	1.210256600456000475e+00	1.213934300870743277e+00
3.595066830387996237e-01	1.197942860647609686e+00	1.206204831638603148e+00	1.215793352327360299e+00	1.212590053217290409e+00	1.210252218731498575e+00	1.213990316887555210e+00
3.601114041204459548e-01	1.197931328673697893e+00	1.206169990553451310e+00	1.215765040663127738e+00	1.212601121707189922e+00	1.210257402146921235e+00	1.214050793677197815e+00
3.607161252020924525e-01	1.197923455828016737e+00	1.206128390819566354e+00	1.215730590161646640e+00	1.212615774428079884e+00	1.210272188091850776e+00	1.214114726679544676e+00
3.613208462837388946e-01	1.197920163320927989e+00	1.206080040129994924e+00	1.215691102296817538e+00	1.212633754355938898e+00	1.210296400962191932e+00	1.214181018210502394e+00
3.619255673653853367e-01	1.197922023443037221e+00	1.206026009881507211e+00	1.215648399094019450e+00	1.212654500358708587e+00	1.210329695429043007e+00	1.214248564259159169e+00
3.625302884470318343e-01	1.197929091856817063e+00	1.205968329658497984e+00	1.215604834177192117e+00	1.212677224409719479e+00	1.210371581699026144e+00	1.214316325124983997e+00
3.631350095286781099e-01	1.197940829459593015e+00	1.205909731526079609e+00	1.215563008674678036e+00	1.212700999671325830e+00	1.210421431742717768e+00	1.214383367594545904e+00
3.637397306103246075e-01	1.197956122746712815e+00	1.205853271541093896e+00	1.215525436342560717e+00	1.212724845211617719e+00	1.210478471175439941e+00	1.214448870307362593e+00
3.643444516919710496e-01	1.197973399146947893e+00	1.205801880371602852e+00	1.215494215130989764e+00	1.212747790092564726e+00	1.210541767352937059e+00	1.214512098101325765e+00
3.649491727736176583e-01	1.197990822476676431e+00	1.205757916251620543e+00	1.215470761218852447e+00	1.212768909700837838e+00	1.210610223982092837e+00	1.214572361302884929e+00
3.655538938552639894e-01	1.198006538914475838e+00	1.205722804283446914e+00	1.215455646603084583e+00	1.212787341102128158e+00	1.210682590075614184e+00	1.214628976824587481e+00
3.661586149369104315e-01	1.198018933919289042e+00	1.205696836778923142e+00	1.215448562069177063e+00	1.212802285286927351e+00	1.210757490230415900e+00	1.214681244410084737e+00
3.667633360185567626e-01	1.198026859804913524e+00	1.205679176887190396e+00	1.215448409463435020e+00	1.212813000246364847e+00	1.210833476994505720e+00	1.214728447301027581e+00
3.673680571002032047e-01	1.198029799316454147e+00	1.205668060327283575e+00	1.215453508223617973e+00	1.212818794320318583e+00	1.210909103148579247e+00	1.214769880642332156e+00
3.679727781818498134e-01	1.198027939085357874e+00	1.205661145945418511e+00	1.215461878780661031e+00	1.212819030784657581e+00	1.210983011321977054e+00	1.214804906843499621e+00
3.685774992634961444e-01	1.198022137780953678e+00	1.205655943740090663e+00	1.215471548032931892e+00	1.212813150372759941e+00	1.211054032639946154e+00	1.214833030156540872e+00
3.691822203451425866e-01	1.198013788223402987e+00	1.205650248861661389e+00	1.215480823015879341e+00	1.212800715100661897e+00	1.211121278729007766e+00	1.214853978360806774e+00
3.697869414267889177e-01	1.198004591071648139e+00	1.205642517377155665e+00	1.215488493387861801e+00	1.212781467292863624e+00	1.211184209699707637e+00	1.214867775522265880e+00
3.703916625084353598e-01	1.197996279856287094e+00	1.205632128805973480e+00	1.215493936893383697e+00	1.212755388624475961e+00	1.211242666920858690e+00	1.214874787899924202e+00
3.709963835900819684e-01	1.197990353117377671e+00	1.205619493816481702e+00	1.215497113147176123e+00	1.212722742493019368e+00	1.211296863552659531e+00	1.214875732365862104e+00
3.716011046717282995e-01	1.197987866414187863e+00	1.205605985277827807e+00	1.215498446389722265e+00	1.212684090140264015e+00	1.211347332749525219e+00	1.214871644077110346e+00
3.722058257533747416e-01	1.197989318272842940e+00	1.205593698539401126e+00	1.215498618865898273e+00	1.212640274866318313e+00	1.211394847227208471e+00	1.214863804663885327e+00
3.728105468350210727e-01	1.197994641909145175e+00	1.205585078001796928e+00	1.215498316643126353e+00	1.212592371715663919e+00	1.211440328561146584e+00	1.214853636153526928e+00
3.734152679166675148e-01	1.198003295693975456e+00	1.205582473846709579e+00	1.215497981696608720e+00	1.212541608908550783e+00	1.211484754061326718e+00	1.214842574931551678e+00
3.740199889983139570e-01	1.198014430962360377e+00	1.205587708505650113e+00	1.215497623906205416e+00	1.212489275335053796e+00	1.211529065664701310e+00	1.214831946734879153e+00
3.746247100799602880e-01	1.198027105226377342e+00	1.205601733596056713e+00	1.215496733561300058e+00	1.212436624686823672e+00	1.211574090270326476e+00	1.214822858579023279e+00
3.752294311616067302e-01	1.198040503308345661e+00	1.205624442262709373e+00	1.215494313550302019e+00	1.212384785329811088e+00	1.211620480121771370e+00	1.214816121651835612e+00
3.758341522432530613e-01	1.198054129494134479e+00	1.205654670259360906e+00	1.215489026374084292e+00	1.212334691139068443e+00	1.211668680302926182e+00	1.214812217033210517e+00
3.764388733248995589e-01	1.198067937872728361e+00	1.205690380929770544e+00	1.215479427100740084e+00	1.212287044924390544e+00	1.211718925495292476e+00	1.214811305537700115e+00
3.770435944065460010e-01	1.198082374047796161e+00	1.205728993016208950e+00	1.215464235769755819e+00	1.212242316533491238e+00	1.211771257045570316e+00	1.214813275280942850e+00
3.776483154881923321e-01	1.198098312850488512e+00	1.205767787647036737e+00	1.215442599020858161e+00	1.212200772634450585e+00	1.211825548387619911e+00	1.214817815890578245e+00
3.782530365698387742e-01	1.198116895731449194e+00	1.205804326710281815e+00	1.215414298941016158e+00	1.212162527685170410e+00	1.211881532599856870e+00	1.214824501023897829e+00
3.788577576514853829e-01	1.198139294877559324e+00	1.205836822036836509e+00	1.215379879569468802e+00	1.212127602859676800e+00	1.211938825646378559e+00	1.214832863826778020e+00
3.794624787331317139e-01	1.198166450455610876e+00	1.205864405888374957e+00	1.215340670662039324e+00	1.212095980228176995e+00	1.211996941806681383e+00	1.214842454276674255e+00
3.800671998147781561e-01	1.198198835655433836e+00	1.205887264558819449e+00	1.215298696234633935e+00	1.212067637802696440e+00	1.212055301244314487e+00	1.214852866411850751e+00
3.806719208964244872e-01	1.198236297073079326e+00	1.205906610149328317e+00	1.215256469389541794e+00	1.212042557997678793e+00	1.212113230483631954e+00	1.214863729955830030e+00
3.812766419780709293e-01	1.198277999688257101e+00	1.205924486438539223e+00	1.215216696796671103e+00	1.212020711210722634e+00	1.212169958472659959e+00	1.214874674839433233e+00
3.818813630597175379e-01	1.198322484826024548e+00	1.205943431399379762e+00	1.215181938096903114e+00	1.212002023427557473e+00	1.212224612922299327e+00	1.214885285714604857e+00
3.824860841413638690e-01	1.198367829117397365e+00	1.205966045260352448e+00	1.215154280201121262e+00	1.211986337701661975e+00	1.212276223648531825e+00	1.214895061798391573e+00
3.830908052230103111e-01	1.198411875537505500e+00	1.205994535387410638e+00	1.215135085417043737e+00	1.211973376919019296e+00	1.212323737305162741e+00	1.214903392375471736e+00
3.836955263046566422e-01	1.198452498729154492e+00	1.206030319746740354e+00	1.215124855714061924e+00	1.211962715165532334e+00	1.212366046747228143e+00	1.214909556969491211e+00
3.843002473863030843e-01	1.198487864473336106e+00	1.206073763426235290e+00	1.215123233199689734e+00	1.211953766021419687e+00	1.212402039071198034e+00	1.214912756496185464e+00
3.849049684679496930e-01	1.198516645043755657e+00	1.206124097724735167e+00	1.215129132425138758e+00	1.211945800256619243e+00	1.212430661533884235e+00	1.214912175249899473e+00
3.855096895495960241e-01	1.198538158493338557e+00	1.206179531698352125e+00	1.215140973360895549e+00	1.211937999371464070e+00	1.212450994967126494e+00	1.214907063951084609e+00
3.861144106312424662e-01	1.198552409312894751e+00	1.206237526427971662e+00	1.215156965504878395e+00	1.211929539723024529e+00	1.212462324874780784e+00	1.214896828103388948e+00
3.867191317128887973e-01	1.198560021380270291e+00	1.206295177611174996e+00	1.215175392257818121e+00	1.211919696736239782e+00	1.212464201617925008e+00	1.214881107214969447e+00
3.873238527945352394e-01	1.198562072612082696e+00	1.206349643223275869e+00	1.215194853989021384e+00	1.211907950839518300e+00	1.212456480819161131e+00	1.214859835158505152e+00
3.879285738761816815e-01	1.198559860429358137e+00	1.206398553368032811e+00	1.215214438532851382e+00	1.211894070063316065e+00	1.212439338083224127e+00	1.214833273387307289e+00
3.885332949578280126e-01	1.198554642676664894e+00	1.206440344104530604e+00	1.215233794940920431e+00	1.211878150568659329e+00	1.212413256981387466e+00	1.214802008491925545e+00
3.891380160394744547e-01	1.198547406689003392e+00	1.206474464403707092e+00	1.215253096275622280e+00	1.211860609351793849e+00	1.212378993426178164e+00	1.214766907952036012e+00
3.897427371211207858e-01	1.198538713891090790e+00	1.206501417468054616e+00	1.215272894311253848e+00	1.211842136093626898e+00	1.212337517273540000e+00	1.214729038912774950e+00
3.903474582027672835e-01	1.198528647633710698e+00	1.206522620498061693e+00	1.215293891638107970e+00	1.211823616080630384e+00	1.212289937592070155e+00	1.214689567636256795e+00
3.909521792844137256e-01	1.198516865318746794e+00	1.206540102226388189e+00	1.215316677991806316e+00	1.211806032484858964e+00	1.212237424424972732e+00	1.214649660387844055e+00
3.915569003660600567e-01	1.198502732449529651e+00	1.206556093919602723e+00	1.215341487782149565e+00	1.211790361266106508e+00	1.212181138124674984e+00	1.214610395377148322e+00
3.921616214477064988e-01	1.198485506561765446e+00	1.206572590915008236e+00	1.215368031045967134e+00	1.211777476848471036e+00	1.212122173721497331e+00	1.214572692638896667e+00
3.927663425293531074e-01	1.198464540515065568e+00	1.206590964000564092e+00	1.215395433071953857e+00	1.211768086383006260e+00	1.212061522004039604e+00	1.214537273077445079e+00
3.933710636109994385e-01	1.198439476573149642e+00	1.206611689610747939e+00	1.215422294926238100e+00	1.211762703973075839e+00	1.212000045779956903e+00	1.214504651148722081e+00
3.939757846926458806e-01	1.198410401718000839e+00	1.206634246206151895e+00	1.215446862909614456e+00	1.211761663551556234e+00	1.211938470614484897e+00	1.214475151270585362e+00
3.945805057742922117e-01	1.198377933364462189e+00	1.206657191525167816e+00	1.215467274295136679e+00	1.211765157087570044e+00	1.211877387090787073e+00	1.214448936051148564e+00
3.951852268559386538e-01	1.198343210055405894e+00	1.206678400632615000e+00	1.215481833927254396e+00	1.211773283019094372e+00	1.211817260347826331e+00	1.214426040005478935e+00
3.957899479375852625e-01	1.198307778180352612e+00	1.206695417718239627e+00	1.215489275910379696e+00	1.211786092716632846e+00	1.211758439867486548e+00	1.214406403225203102e+00
3.963946690192315936e-01	1.198273388844586451e+00	1.206705859198379693e+00	1.215488972931808798e+00	1.211803618466686938e+00	1.211701168851709864e+00	1.214389896425767557e+00
3.969993901008780357e-01	1.198241740140125078e+00	1.206707803931823086e+00	1.215481063443807352e+00	1.211825871871143878e+00	1.211645595299723821e+00	1.214376328365563751e+00
3.976041111825243668e-01	1.198214213976641851e+00	1.206700116087091379e+00	1.215466472902639428e+00	1.211852814769308395e+00	1.211591777554944960e+00	1.214365432561183900e+00
3.982088322641708089e-01	1.198191660562237137e+00	1.206682657307739603e+00	1.215446815974285277e+00	1.211884312358079141e+00	1.211539679611830067e+00	1.214356840818045402e+00
3.988135533458174176e-01	1.198174274252361116e+00	1.206656353524954595e+00	1.215424185371936527e+00	1.211920079097488889e+00	1.211489162437211498e+00	1.214350056708453085e+00
3.994182744274637487e-01	1.198161581756112870e+00	1.206623094666400275e+00	1.215400857411585767e+00	1.211959628787740328e+00	1.211439979620522855e+00	1.214344440921999446e+00
4.000229955091101908e-01	1.198152537282058727e+00	1.206585469495364604e+00	1.215378966447044018e+00	1.212002238534640064e+00	1.211391783592236315e+00	1.214339216817001077e+00
4.006277165907565219e-01	1.198145699829842981e+00	1.206546371211372204e+00	1.215360209848938666e+00	1.212046936012377341e+00	1.211344145199621858e+00	1.214333502935016407e+00
4.012324376724029640e-01	1.198139459320865630e+00	1.206508543230330632e+00	1.215345638227097957e+00	1.212092525497278084e+00	1.211296583377971636e+00	1.214326374060650915e+00
4.018371587540494061e-01	1.198132277777043342e+00	1.206474152924095433e+00	1.215335565436851617e+00	1.212137659611119966e+00	1.211248603638046761e+00	1.214316942384117137e+00
4.024418798356957372e-01	1.198122912148548602e+00	1.206444472583436900e+00	1.215329606206380308e+00	1.212180944144390038e+00	1.211199748048949143e+00	1.214304443996241822e+00
4.030466009173421793e-01	1.198110585252778693e+00	1.206419718832058230e+00	1.215326824764917824e+00	1.212221055400815040e+00	1.211149654028779610e+00	1.214288315888734315e+00
4.036513219989885104e-01	1.198095075194355319e+00	1.206399069089716170e+00	1.215325960191241617e+00	1.212256855634331387e+00	1.211098114507015877e+00	1.214268253171486123e+00
4.042560430806350080e-01	1.198076705439604650e+00	1.206380843093616040e+00	1.215325685612142381e+00	1.212287493610397782e+00	1.211045129284873623e+00	1.214244242903201654e+00
4.048607641622814501e-01	1.198056236288241871e+00	1.206362812839868459e+00	1.215324858946622344e+00	1.212312471537182024e+00	1.210990934359297277e+00	1.214216569349589214e+00
4.054654852439277812e-01	1.198034677528828196e+00	1.206342589576676394e+00	1.215322727086915355e+00	1.212331662620042438e+00	1.210936001788395666e+00	1.214185784170046745e+00
4.060702063255742233e-01	1.198013056994277514e+00	1.206318031682190872e+00	1.215319050768457920e+00	1.212345279831926526e+00	1.210881011383364569e+00	1.214152644475441356e+00
4.066749274072208320e-01	1.197992190583389682e+00	1.206287617941311563e+00	1.215314126286401342e+00	1.212353810278794963e+00	1.210826801978696965e+00	1.214118033189353518e+00
4.072796484888671631e-01	1.197972505050498127e+00	1.206250731003356780e+00	1.215308695795027205e+00	1.212357930111533477e+00	1.210774315547622493e+00	1.214082879432758277e+00
4.078843695705136052e-01	1.197953956672889397e+00	1.206207798676323106e+00	1.215303759294975583e+00	1.212358411597050045e+00	1.210724545767950522e+00	1.214048094675362233e+00
4.084890906521599363e-01	1.197936061419587750e+00	1.206160255431272921e+00	1.215300323535973392e+00	1.212356035086217920e+00	1.210678494289542328e+00	1.214014532607126773e+00
4.090938117338063784e-01	1.197918019743090978e+00	1.206110318065818365e+00	1.215299138035452753e+00	1.212351519221921858e+00	1.210637134063317966e+00	1.213982972217739320e+00
4.096985328154529871e-01	1.197898900169422243e+00	1.206060611531778015e+00	1.215300472482067073e+00	1.212345483060493612e+00	1.210601380755164547e+00	1.213954117952399603e+00
4.103032538970993182e-01	1.197877846040904304e+00	1.206013718066836438e+00	1.215303983179253366e+00	1.212338443773088414e+00	1.210572073309402308e+00	1.213928608669402331e+00
4.109079749787457603e-01	1.197854276736070034e+00	1.205971741095839045e+00	1.215308698419423239e+00	1.212330840642444230e+00	1.210549961014869336e+00	1.213907025336050438e+00
4.115126960603920914e-01	1.197828057025544179e+00	1.205935967387906205e+00	1.215313124810227130e+00	1.212323072635897336e+00	1.210535687872092092e+00	1.213889890284751027e+00
4.121174171420385335e-01	1.197799606958998675e+00	1.205906681905493549e+00	1.215315449371933365e+00	1.212315534508891401e+00	1.210529770341064237e+00	1.213877658898831147e+00
4.127221382236851421e-01	1.197769926132507656e+00	1.205883155328214329e+00	1.215313798445507798e+00	1.212308635643535304e+00	1.210532571810030600e+00	1.213870702696891568e+00
4.133268593053314732e-01	1.197740516225882512e+00	1.205863794707776382e+00	1.215306512668945738e+00	1.212302789087081001e+00	1.210544276931638796e+00	1.213869278290821363e+00
4.139315803869779153e-01	1.197713203753304700e+00	1.205846425218169760e+00	1.215292401402175759e+00	1.212298368830153628e+00	1.210564867379172904e+00	1.213873481567605994e+00
4.145363014686242464e-01	1.197689886138198379e+00	1.205828655924935155e+00	1.215270942083685801e+00	1.212295647284808764e+00	1.210594102181454579e+00	1.213883196368555017e+00
4.151410225502706886e-01	1.197672244419425880e+00	1.205808275108400052e+00	1.215242390812858897e+00	1.212294731372878465e+00	1.210631510617540485e+00	1.213898055276913635e+00
4.157457436319171307e-01	1.197661479832985432e+00	1.205783618718697880e+00	1.215207778808904404e+00	1.212295512113629403e+00	1.210676405276388312e+00	1.213917428102370133e+00
4.163504647135634618e-01	1.197658130765035356e+00	1.205753857505411419e+00	1.215168788191978599e+00	1.212297635073604107e+00	1.210727917321995584e+00	1.213940444984566325e+00
4.169551857952099039e-01	1.197662006456027051e+00	1.205719154234700774e+00	1.215127523153083366e+00	1.212300498003485494e+00	1.210785046875004989e+00	1.213966052600213841e+00
4.175599068768562350e-01	1.197672241959573558e+00	1.205680655820167146e+00	1.215086214457985259e+00	1.212303283356681360e+00	1.210846716517981037e+00	1.213993092081564917e+00
4.181646279585027326e-01	1.197687450418685184e+00	1.205640310918074887e+00	1.215046911052829248e+00	1.212305026738483837e+00	1.210911827259956830e+00	1.214020386348933389e+00
4.187693490401491747e-01	1.197705936292014384e+00	1.205600538936882460e+00	1.215011217042658798e+00	1.212304715613949035e+00	1.210979321171370637e+00	1.214046829767818414e+00
4.193740701217955058e-01	1.197725934874990905e+00	1.205563811694355225e+00	1.214980122499691229e+00	1.212301404476936018e+00	1.211048243418697545e+00	1.214071470634066507e+00
4.199787912034419479e-01	1.197745847994076129e+00	1.205532230843428865e+00	1.214953952265444892e+00	1.212294325305015574e+00	1.211117792875706423e+00	1.214093579173047388e+00
4.205835122850885566e-01	1.197764444791250105e+00	1.205507181514693382e+00	1.214932427957440941e+00	1.212282973603949321e+00	1.211187352206740009e+00	1.214112694877079068e+00
4.211882333667348877e-01	1.197780995152544659e+00	1.205489117918313591e+00	1.214914818009616759e+00	1.212267157677775042e+00	1.211256493852587379e+00	1.214128643960357357e+00
4.217929544483813298e-01	1.197795310708348104e+00	1.205477505167995345e+00	1.214900142166641883e+00	1.212247006007581618e+00	1.211324967485085002e+00	1.214141522278986196e+00
4.223976755300276609e-01	1.197807683352952957e+00	1.205470915761001072e+00	1.214887397899417465e+00	1.212222934774122240e+00	1.211392676256621614e+00	1.214151646707235743e+00
4.230023966116741030e-01	1.197818730590134217e+00	1.205467261778047972e+00	1.214875777397343981e+00	1.212195583290389900e+00	1.211459646046995076e+00	1.214159485753409484e+00
4.236071176933207116e-01	1.197829177579539772e+00	1.205464130727194494e+00	1.214864841262379702e+00	1.212165728940346909e+00	1.211525990347316117e+00	1.214165586455399071e+00
4.242118387749670427e-01	1.197839622037267127e+00	1.205459180606038405e+00	1.214854614529970567e+00	1.212134194558835532e+00	1.211591875411987207e+00	1.214170509821165478e+00
4.248165598566134848e-01	1.197850334194245914e+00	1.205450537755484497e+00	1.214845579249518970e+00	1.212101763473250049e+00	1.211657490563562423e+00	1.214174778853968517e+00
4.254212809382596494e-01	1.197861137401630360e+00	1.205437132723929716e+00	1.214838557244661166e+00	1.212069113984279189e+00	1.211723026638567235e+00	1.214178843187084800e+00
4.260260020199060915e-01	1.197871394605674267e+00	1.205418911338453469e+00	1.214834502170294428e+00	1.212036780315935314e+00	1.211788663071029504e+00	1.214183066051656157e+00
4.266307231015525891e-01	1.197880097068931837e+00	1.205396874465879398e+00	1.214834242407960341e+00	1.212005148143985966e+00	1.211854562745656949e+00	1.214187734557658604e+00
4.272354441831990313e-01	1.197886029110655004e+00	1.205372931391407443e+00	1.214838229729537478e+00	1.211974487858895388e+00	1.211920872749740807e+00	1.214193085532983885e+00
4.278401652648454734e-01	1.197887975420349527e+00	1.205349591800556341e+00	1.214846350425918153e+00	1.211945012921246345e+00	1.211987725858822085e+00	1.214199334823905518e+00
4.284448863464916935e-01	1.197884940596599668e+00	1.205329555154802890e+00	1.214857842914535135e+00	1.211916941622899202e+00	1.212055234914731106e+00	1.214206699438413750e+00
4.290496074281381356e-01	1.197876351823209173e+00	1.205315273209368376e+00	1.214871338800019407e+00	1.211890540066579147e+00	1.212123475906451198e+00	1.214215405713541696e+00
4.296543285097845777e-01	1.197862213832434408e+00	1.205308561657107314e+00	1.214885013406468817e+00	1.211866130844030609e+00	1.212192465026906030e+00	1.214225676304397039e+00
4.302590495914310753e-01	1.197843187960934808e+00	1.205310324981387904e+00	1.214896811456852799e+00	1.211844069286959868e+00	1.212262134750113907e+00	1.214237690746112985e+00
4.308637706730775174e-01	1.197820575111887109e+00	1.205320435361147524e+00	1.214904710241568209e+00	1.211824700665370402e+00	1.212332309411765285e+00	1.214251527313955581e+00
4.314684917547236820e-01	1.197796195372825778e+00	1.205337777817967249e+00	1.214906988351737827e+00	1.211808310415717349e+00	1.212402682649416974e+00	1.214267102160005107e+00
4.320732128363701241e-01	1.197772174605273854e+00	1.205360448347981617e+00	1.214902468442104144e+00	1.211795072140967822e+00	1.212472799845453419e+00	1.214284121775753178e+00
4.326779339180166217e-01	1.197750667966728688e+00	1.205386071248570223e+00	1.214890697190373903e+00	1.211785001569543940e+00	1.212542049289960122e+00	1.214302056993058709e+00
4.332826549996630638e-01	1.197733568713961416e+00	1.205412185990186513e+00	1.214872026474874689e+00	1.211777927174538583e+00	1.212609665975693529e+00	1.214320141308485201e+00
4.338873760813095060e-01	1.197722261390792742e+00	1.205436643445000566e+00	1.214847572841561751e+00	1.211773483621216396e+00	1.212674750316777628e+00	1.214337395482484760e+00
4.344920971629560036e-01	1.197717470139647133e+00	1.205457947162325461e+00	1.214819054313848401e+00	1.211771132155866404e+00	1.212736303447353503e+00	1.214352678969836230e+00
4.350968182446024457e-01	1.197719224086120082e+00	1.205475480610396444e+00	1.214788529129726014e+00	1.211770212197250451e+00	1.212793279278178371e+00	1.214364767195525108e+00
4.357015393262488878e-01	1.197726929374577143e+00	1.205489578495182901e+00	1.214758083255499166e+00	1.211770018904090751e+00	1.212844649070768277e+00	1.214372445231207909e+00
4.363062604078953854e-01	1.197739519642117223e+00	1.205501429391456547e+00	1.214729526951503713e+00	1.211769889944078971e+00	1.212889468314998442e+00	1.214374602203649900e+00
4.369109814895418276e-01	1.197755655383564655e+00	1.205512830145133885e+00	1.214704159939383299e+00	1.211769279320887405e+00	1.212926935008880713e+00	1.214370315296769309e+00
4.375157025711882697e-01	1.197773946200499706e+00	1.205525840914051017e+00	1.214682646156406420e+00	1.211767802020581541e+00	1.212956437786488983e+00	1.214358915872137734e+00
4.381204236528347673e-01	1.197793166995247738e+00	1.205542405607639145e+00	1.214665009579673383e+00	1.211765245683197767e+00	1.212977588121609607e+00	1.214340027606058303e+00
4.387251447344812094e-01	1.197812433353794503e+00	1.205564003422095132e+00	1.214650736653160701e+00	1.211761556050497957e+00	1.212990226472437483e+00	1.214313571872726039e+00
4.393298658161273740e-01	1.197831302289042332e+00	1.205591386950589428e+00	1.214638956736240116e+00	1.211756804153066414e+00	1.212994401842544923e+00	1.214279742338561840e+00
4.399345868977738161e-01	1.197849775762012792e+00	1.205624444848552024e+00	1.214628669146336382e+00	1.211751142784398994e+00	1.212990333320735914e+00	1.214238956139889858e+00
4.405393079794203137e-01	1.197868203906303775e+00	1.205662207582342660e+00	1.214618985308471899e+00	1.211744764082343329e+00	1.212978366076807646e+00	1.214191793403153197e+00
4.411440290610667558e-01	1.197887107624716618e+00	1.205702996307587371e+00	1.214609349218248147e+00	1.211737866420330434e+00	1.212958931596695988e+00	1.214138934693645089e+00
4.417487501427131980e-01	1.197906959963682461e+00	1.205744693861600991e+00	1.214599694977522626e+00	1.211730633186553385e+00	1.212932517399730514e+00	1.214081101607961122e+00
4.423534712243594180e-01	1.197927976474469691e+00	1.205785095407541530e+00	1.214590506477130516e+00	1.211723224848776148e+00	1.212899646527057840e+00	1.214019008471188821e+00
4.429581923060058601e-01	1.197949963703929921e+00	1.205822281575234856e+00	1.214582761746362927e+00	1.211715787604229710e+00	1.212860866052948294e+00	1.213953334943984608e+00
4.435629133876523023e-01	1.197972260184366755e+00	1.205854951092406369e+00	1.214577767614192005e+00	1.211708480051569392e+00	1.212816747909663206e+00	1.213884722033211627e+00
4.441676344692987999e-01	1.197993778696369249e+00	1.205882654820599642e+00	1.214576913037271666e+00	1.211701510309107332e+00	1.212767902139817000e+00	1.213813783642984978e+00
4.447723555509452420e-01	1.198013134560475867e+00	1.205905887097063811e+00	1.214581386818413433e+00	1.211695170218974882e+00	1.212714997797962102e+00	1.213741120720120303e+00
4.453770766325914066e-01	1.198028832195130011e+00	1.205926012215969623e+00	1.214591915337332573e+00	1.211689851680564756e+00	1.212658779709750112e+00	1.213667329354144897e+00
4.459817977142378487e-01	1.198039480074252205e+00	1.205945034337797983e+00	1.214608574661031115e+00	1.211686036616261841e+00	1.212600067088919209e+00	1.213593001329690280e+00
4.465865187958843463e-01	1.198044004471022772e+00	1.205965250223965279e+00	1.214630714055195737e+00	1.211684260804169577e+00	1.212539728297009400e+00	1.213518716060334235e+00
4.471912398775307884e-01	1.198041831317078865e+00	1.205988846557555005e+00	1.214656999941919224e+00	1.211685055654197596e+00	1.212478635525197967e+00	1.213445021996937934e+00
4.477959609591772305e-01	1.198033006838518100e+00	1.206017512554132365e+00	1.214685565181406579e+00	1.211688875474516536e+00	1.212417607573196721e+00	1.213372408527893409e+00
4.484006820408237282e-01	1.198018232796318694e+00	1.206052133501557044e+00	1.214714236636248446e+00	1.211696024232030489e+00	1.212357351937809469e+00	1.213301273648202949e+00
4.490054031224701703e-01	1.197998802723339029e+00	1.206092614265630969e+00	1.214740809546911215e+00	1.211706598148644343e+00	1.212298412512683221e+00	1.213231894269470423e+00
4.496101242041166124e-01	1.197976440577187329e+00	1.206137859436340110e+00	1.214763331282017855e+00	1.211720456458247774e+00	1.212241126971955296e+00	1.213164406140542662e+00
4.502148452857631100e-01	1.197953061108926853e+00	1.206185913857703351e+00	1.214780351356007815e+00	1.211737224127169776e+00	1.212185602015399377e+00	1.213098796085238851e+00
4.508195663674095521e-01	1.197930491255770891e+00	1.206234243288319075e+00	1.214791096066329068e+00	1.211756321978156858e+00	1.212131711176028137e+00	1.213034906747391783e+00
4.514242874490559942e-01	1.197910208172052959e+00	1.206280110308090014e+00	1.214795537761337307e+00	1.211777017918495014e+00	1.212079114123408630e+00	1.212972454285663249e+00
4.520290085307024919e-01	1.197893150501828652e+00	1.206320982142594866e+00	1.214794347553198373e+00	1.211798492001916028e+00	1.212027297259121061e+00	1.212911058237502671e+00
4.526337296123489340e-01	1.197879636781334689e+00	1.206354900669401209e+00	1.214788740799962241e+00	1.211819906965874161e+00	1.211975636695902026e+00	1.212850278671328663e+00
4.532384506939950986e-01	1.197869390906092901e+00	1.206380751955528075e+00	1.214780244402406062e+00	1.211840473044873079e+00	1.211923478359683726e+00	1.212789655615940321e+00
4.538431717756415407e-01	1.197861652820567002e+00	1.206398391818872984e+00	1.214770430535810464e+00	1.211859493607660543e+00	1.211870220482021754e+00	1.212728751391004556e+00
4.544478928572880383e-01	1.197855347858927111e+00	1.206408609412126243e+00	1.214760667480379697e+00	1.211876384251838523e+00	1.211815382828184351e+00	1.212667198458513118e+00
4.550526139389344804e-01	1.197849290815577339e+00	1.206412937321207579e+00	1.214751932142282165e+00	1.211890669304540591e+00	1.211758655097872728e+00	1.212604745395156502e+00
4.556573350205809225e-01	1.197842399877079522e+00	1.206413342157839130e+00	1.214744714171556828e+00	1.211901965812160364e+00	1.211699923814196334e+00	1.212541289104168474e+00
4.562620561022271426e-01	1.197833888330415375e+00	1.206411850611782466e+00	1.214739021938287200e+00	1.211909963989429739e+00	1.211639279783224721e+00	1.212476887685803639e+00
4.568667771838735847e-01	1.197823397823715608e+00	1.206410176169347315e+00	1.214734480274611839e+00	1.211914413020758197e+00	1.211577008368456276e+00	1.212411755679076553e+00
4.574714982655200268e-01	1.197811044266790637e+00	1.206409407512841758e+00	1.214730496814866223e+00	1.211915119048372791e+00	1.211513567082878717e+00	1.212346246766965452e+00
4.580762193471665245e-01	1.197797363221753564e+00	1.206409804623101545e+00	1.214726466966889351e+00	1.211911959583326759e+00	1.211449557576473213e+00	1.212280827291720930e+00
4.586809404288129666e-01	1.197783161631374993e+00	1.206410732293232257e+00	1.214721981331786660e+00	1.211904911716264577e+00	1.211385692749377130e+00	1.212216041550370882e+00
4.592856615104591311e-01	1.197769304824965353e+00	1.206410744933898549e+00	1.214716996581442832e+00	1.211894080871953827e+00	1.211322757721881471e+00	1.212152472945812409e+00
4.598903825921055732e-01	1.197756485698236562e+00	1.206407816027594615e+00	1.214711935132798848e+00	1.211879717637552645e+00	1.211261573973098082e+00	1.212090708327186572e+00
4.604951036737520709e-01	1.197745029070987899e+00	1.206399679983770845e+00	1.214707689778490307e+00	1.211862221774171244e+00	1.211202977042505680e+00	1.212031313344251293e+00
4.610998247553985130e-01	1.197734775632410376e+00	1.206384229678864939e+00	1.214705524629935196e+00	1.211842138452767559e+00	1.211147809758036820e+00	1.211974822377514638e+00
4.617045458370449551e-01	1.197725067352264583e+00	1.206359898830015487e+00	1.214706882525618648e+00	1.211820144483417572e+00	1.211096923364224587e+00	1.211921739571638179e+00
4.623092669186914527e-01	1.197714829488738086e+00	1.206325961644350464e+00	1.214713130378730188e+00	1.211797017728441839e+00	1.211051172856732805e+00	1.211872545822076708e+00
4.629139880003378948e-01	1.197702728410005690e+00	1.206282700036416022e+00	1.214725292284905001e+00	1.211773588000125912e+00	1.211011396103827353e+00	1.211827707167355106e+00
4.635187090819843370e-01	1.197687378635593269e+00	1.206231411682319621e+00	1.214743824682519735e+00	1.211750672038002241e+00	1.210978377436291664e+00	1.211787677163426169e+00
4.641234301636308346e-01	1.197667568738316701e+00	1.206174257080073975e+00	1.214768476129341801e+00	1.211728999235358151e+00	1.210952806076770027e+00	1.211752886347327030e+00
4.647281512452772767e-01	1.197642472654723900e+00	1.206113969289799748e+00	1.214798254102891217e+00	1.211709140515626393e+00	1.210935237956583199e+00	1.211723717826005853e+00
4.653328723269237188e-01	1.197611812855746471e+00	1.206053471567535951e+00	1.214831500834141043e+00	1.211691454413047042e+00	1.210926065076129543e+00	1.211700475595379078e+00
4.659375934085702164e-01	1.197575947355525194e+00	1.205995463122265354e+00	1.214866064833135972e+00	1.211676063523935198e+00	1.210925493788349128e+00	1.211683354443150007e+00
4.665423144902166586e-01	1.197535863473047080e+00	1.205942038173270392e+00	1.214899544596427905e+00	1.211662867239415631e+00	1.210933530541835834e+00	1.211672416204572222e+00
4.671470355718628231e-01	1.197493073997166535e+00	1.205894397239120952e+00	1.214929571883026416e+00	1.211651580477897117e+00	1.210949973854281492e+00	1.211667571451017666e+00
4.677517566535092652e-01	1.197449424760928416e+00	1.205852696724699635e+00	1.214954092801349139e+00	1.211641782101457565e+00	1.210974410673722135e+00	1.211668567051574774e+00
4.683564777351557629e-01	1.197406840186275634e+00	1.205816064619234629e+00	1.214971600773267602e+00	1.211632965518139926e+00	1.211006219367150916e+00	1.211674981978466903e+00
4.689611988168022050e-01	1.197367053983270369e+00	1.205782784621067805e+00	1.214981282033070098e+00	1.211624590325861783e+00	1.211044588947518541e+00	1.211686234306916132e+00
4.695659198984486471e-01	1.197331382414813294e+00	1.205750619926336586e+00	1.214983051315393636e+00	1.211616132977705984e+00	1.211088557789324005e+00	1.211701602175556669e+00
4.701706409800948672e-01	1.197300586488890595e+00	1.205717219368851678e+00	1.214977476283531477e+00	1.211607128561416502e+00	1.211137063958585891e+00	1.211720259409848843e+00
4.707753620617413093e-01	1.197274841302918613e+00	1.205680532884499945e+00	1.214965608002719577e+00	1.211597194501687236e+00	1.211188998473746725e+00	1.211741321890533296e+00
4.713800831433877514e-01	1.197253803568380182e+00	1.205639164132740637e+00	1.214948750042074144e+00	1.211586028697818174e+00	1.211243258122116639e+00	1.211763898273101603e+00
4.719848042250342490e-01	1.197236754303531825e+00	1.205592603059751244e+00	1.214928211370268851e+00	1.211573384788339203e+00	1.211298797925476123e+00	1.211787138658274365e+00
4.725895253066806911e-01	1.197222789533255005e+00	1.205541304551160486e+00	1.214905091361575540e+00	1.211559039798453030e+00	1.211354682315822773e+00	1.211810275146511406e+00
4.731942463883271333e-01	1.197211030312568258e+00	1.205486605431869584e+00	1.214880134767943431e+00	1.211542770522317181e+00	1.211410130051274292e+00	1.211832653283901440e+00
4.737989674699736309e-01	1.197200820544656485e+00	1.205430498336515166e+00	1.214853677402462084e+00	1.211524351618984197e+00	1.211464547361067901e+00	1.211853753514567700e+00
4.744036885516200730e-01	1.197191879186497943e+00	1.205375304155159810e+00	1.214825684703824793e+00	1.211503579758587579e+00	1.211517548275504952e+00	1.211873199801788425e+00
4.750084096332665151e-01	1.197184377765685204e+00	1.205323299940638693e+00	1.214795869895802571e+00	1.211480311399090626e+00	1.211568959543834811e+00	1.211890755540512732e+00
4.756131307149129572e-01	1.197178924108024178e+00	1.205276363439553355e+00	1.214763868571790750e+00	1.211454496661003244e+00	1.211618806664411574e+00	1.211906309358634193e+00
4.762178517965594549e-01	1.197176448038850261e+00	1.205235690166293283e+00	1.214729439237912878e+00	1.211426202039730393e+00	1.211667285014579543e+00	1.211919855990549078e+00
4.768225728782058970e-01	1.197178005713648297e+00	1.205201627431422118e+00	1.214692651112208921e+00	1.211395624182032282e+00	1.211714723548502848e+00	1.211931478236605297e+00
4.774272939598523391e-01	1.197184541258389467e+00	1.205173653616082863e+00	1.214654018170380878e+00	1.211363100250893332e+00	1.211761547275697515e+00	1.211941334262481185e+00
4.780320150414988367e-01	1.197196657635023476e+00	1.205150508775214124e+00	1.214614547716833748e+00	1.211329111357281496e+00	1.211808241965041777e+00	1.211949653951034378e+00
4.786367361231452788e-01	1.197214446806168286e+00	1.205130454726062617e+00	1.214575688068375126e+00	1.211294269578243377e+00	1.211855318031182183e+00	1.211956741128633386e+00
4.792414572047917209e-01	1.197237412641941612e+00	1.205111616411108422e+00	1.214539177925961999e+00	1.211259283376697748e+00	1.211903271543003147e+00	1.211962972971316610e+00
4.798461782864382186e-01	1.197264496325155747e+00	1.205092341696756053e+00	1.214506818877329808e+00	1.211224901522321984e+00	1.211952546120677265e+00	1.211968789946402225e+00
4.804508993680846607e-01	1.197294193303387377e+00	1.205071517123979641e+00	1.214480210290317386e+00	1.211191843998409290e+00	1.212003498411638347e+00	1.211974670586677405e+00
4.810556204497308252e-01	1.197324739842940966e+00	1.205048787983150405e+00	1.214460496018624047e+00	1.211160734791211002e+00	1.212056369553000668e+00	1.211981089640426612e+00
4.816603415313773229e-01	1.197354340944729145e+00	1.205024648527150299e+00	1.214448169437329250e+00	1.211132050051060061e+00	1.212111264136932931e+00	1.211988464296646750e+00
4.822650626130237650e-01	1.197381404906774582e+00	1.205000389570976438e+00	1.214442969115848481e+00	1.211106088143409476e+00	1.212168136851707434e+00	1.211997098011594831e+00
4.828697836946702071e-01	1.197404748312909328e+00	1.204977912419801456e+00	1.214443879218194189e+00	1.211082964261423145e+00	1.212226788005589251e+00	1.212007133493106847e+00
4.834745047763167047e-01	1.197423739736464876e+00	1.204959437117135268e+00	1.214449233750553026e+00	1.211062629753996811e+00	1.212286870786970727e+00	1.212018523012820648e+00
4.840792258579628693e-01	1.197438358798363023e+00	1.204947148666622558e+00	1.214456911909597814e+00	1.211044910533529029e+00	1.212347910005861618e+00	1.212031019124108600e+00
4.846839469396093114e-01	1.197449159069364777e+00	1.204942836418006147e+00	1.214464600160368946e+00	1.211029557111053201e+00	1.212409325619806078e+00	1.212044186063045093e+00
4.852886680212557535e-01	1.197457137804049498e+00	1.204947587161150357e+00	1.214470084353768353e+00	1.211016298285034765e+00	1.212470454656875640e+00	1.212057428447567142e+00
4.858933891029022512e-01	1.197463531531133940e+00	1.204961587702809034e+00	1.214471525261104023e+00	1.211004888365146748e+00	1.212530571076075425e+00	1.212070030418098909e+00
4.864981101845486933e-01	1.197469573978094504e+00	1.204984074765139912e+00	1.214467670372521013e+00	1.210995138453223152e+00	1.212588905914069537e+00	1.212081198956541872e+00
4.871028312661951354e-01	1.197476265610007973e+00	1.205013443342906942e+00	1.214457967659283044e+00	1.210986925168423101e+00	1.212644668440625129e+00	1.212090107357186808e+00
4.877075523478416330e-01	1.197484202688283261e+00	1.205047494591344082e+00	1.214442567340000556e+00	1.210980174438836876e+00	1.212697063673635167e+00	1.212095936389230744e+00
4.883122734294880751e-01	1.197493496981524741e+00	1.205083776490866843e+00	1.214422216303960855e+00	1.210974823228670560e+00	1.212745303366471017e+00	1.212097912478935502e+00
4.889169945111345172e-01	1.197503793957499729e+00	1.205119955015105715e+00	1.214398065986666886e+00	1.210970771576574290e+00	1.212788615200208975e+00	1.212095341783281377e+00
4.895217155927810149e-01	1.197514378312022121e+00	1.205154153917664672e+00	1.214371430215377190e+00	1.210967843618483863e+00	1.212826256507415268e+00	1.212087635804452779e+00
4.901264366744274570e-01	1.197524343346228370e+00	1.205185209636068011e+00	1.214343540550734346e+00	1.210965770663332775e+00	1.212857530804652306e+00	1.212074327391061246e+00
4.907311577560738991e-01	1.197532792844104632e+00	1.205212801049386551e+00	1.214315347206210927e+00	1.210964197512972129e+00	1.212881807041196414e+00	1.212055081607867013e+00
4.913358788377203967e-01	1.197539041845534058e+00	1.205237434039965194e+00	1.214287400073764234e+00	1.210962708327682824e+00	1.212898544177744231e+00	1.212029702245271290e+00
4.919405999193668388e-01	1.197542784325966947e+00	1.205260285353201954e+00	1.214259822101655395e+00	1.210960868299715720e+00	1.212907320766990260e+00	1.211998131113334765e+00
4.925453210010132810e-01	1.197544199012307020e+00	1.205282934649027249e+00	1.214232370539108929e+00	1.210958278034891533e+00	1.212907868228327857e+00	1.211960438773785897e+00
4.931500420826597786e-01	1.197543970357763277e+00	1.205307032803951905e+00	1.214204573095067463e+00	1.210954631931145276e+00	1.212900103691583409e+00	1.211916811041387598e+00
4.937547631643062207e-01	1.197543212154189352e+00	1.205333963711600731e+00	1.214175917341729471e+00	1.210949767731484883e+00	1.212884156397767255e+00	1.211867539074179101e+00
4.943594842459526628e-01	1.197543298128807665e+00	1.205364556433953460e+00	1.214146059759283469e+00	1.210943698515231093e+00	1.212860381576424285e+00	1.211813018672852849e+00
4.949642053275988274e-01	1.197545625414540238e+00	1.205398896933004504e+00	1.214115011410706879e+00	1.210936621701960147e+00	1.212829357252285245e+00	1.211753755484721085e+00
4.955689264092453250e-01	1.197551356402865252e+00	1.205436273462468622e+00	1.214083259568956574e+00	1.210928903140239044e+00	1.212791862424453138e+00	1.211690367249687039e+00
4.961736474908917671e-01	1.197561193388630540e+00	1.205475266873450968e+00	1.214051798886914169e+00	1.210921038918163717e+00	1.212748838908639604e+00	1.211623576417723447e+00
4.967783685725382092e-01	1.197575232385020172e+00	1.205513969534100838e+00	1.214022062805763191e+00	1.210913601456759636e+00	1.212701339198268391e+00	1.211554190332087444e+00
4.973830896541847069e-01	1.197592920896239255e+00	1.205550292057323336e+00	1.213995761639600657e+00	1.210907179198433603e+00	1.212650461200970975e+00	1.211483069368595622e+00
4.979878107358308714e-01	1.197613120318918867e+00	1.205582302378545911e+00	1.213974650879449113e+00	1.210902317469173095e+00	1.212597272064477094e+00	1.211411084243753544e+00
4.985925318174773135e-01	1.197634256788347562e+00	1.205608540138459306e+00	1.213960269248755885e+00	1.210899466680759096e+00	1.212542734942139822e+00	1.211339065310418572e+00
4.991972528991237557e-01	1.197654534584811303e+00	1.205628256854887947e+00	1.213953694094103142e+00	1.210898946070049220e+00	1.212487654673714665e+00	1.211267748851244663e+00
4.998019739807702533e-01	1.197672179474603915e+00	1.205641545279381610e+00	1.213955357966379989e+00	1.210900928622370865e+00	1.212432649677385177e+00	1.211197726001100428e+00
5.004066950624167509e-01	1.197685675163012498e+00	1.205649338201429055e+00	1.213964956125972439e+00	1.210905446557218434e+00	1.212378148171065817e+00	1.211129400516292698e+00
5.010114161440631930e-01	1.197693956491820977e+00	1.205653274248968954e+00	1.213981457492476990e+00	1.210912411360388852e+00	1.212324403623905811e+00	1.211062965302651451e+00
5.016161372257096351e-01	1.197696529250599662e+00	1.205655446264811692e+00	1.214003217625597930e+00	1.210921640460213444e+00	1.212271523060739931e+00	1.210998406230567870e+00
5.022208583073560773e-01	1.197693497540242236e+00	1.205658068240422098e+00	1.214028179330718382e+00	1.210932886153857524e+00	1.212219501086935436e+00	1.210935530660985027e+00
5.028255793890025194e-01	1.197685493651788224e+00	1.205663114580923567e+00	1.214054131162820349e+00	1.210945864323394794e+00	1.212168257354391265e+00	1.210874010864081196e+00
5.034303004706489615e-01	1.197673521686411835e+00	1.205671993538668607e+00	1.214078981074695696e+00	1.210960277197221213e+00	1.212117676158412705e+00	1.210813432851165272e+00
5.040350215522955146e-01	1.197658743164614181e+00	1.205685312615115024e+00	1.214100998711132418e+00	1.210975824430650993e+00	1.212067641202605683e+00	1.210753344960116884e+00
5.046397426339419567e-01	1.197642246872861360e+00	1.205702778044733581e+00	1.214118987966837482e+00	1.210992203453681970e+00	1.212018056483942452e+00	1.210693303940533205e+00
5.052444637155883989e-01	1.197624851153608949e+00	1.205723247027634226e+00	1.214132366286485354e+00	1.211009099866692251e+00	1.211968845848652832e+00	1.210632918315350581e+00
5.058491847972348410e-01	1.197606979424273188e+00	1.205744923994522155e+00	1.214141142673825113e+00	1.211026169496298266e+00	1.211919931251447258e+00	1.210571886014527365e+00
5.064539058788812831e-01	1.197588629488743006e+00	1.205765665027527911e+00	1.214145802020837328e+00	1.211043019450365854e+00	1.211871206286146085e+00	1.210510020982031643e+00
5.070586269605277252e-01	1.197569434085129059e+00	1.205783336177716825e+00	1.214147119498591998e+00	1.211059199425472688e+00	1.211822521986348100e+00	1.210447265394158922e+00
5.076633480421741673e-01	1.197548793093610620e+00	1.205796165991740665e+00	1.214145942819604640e+00	1.211074211226102593e+00	1.211773688881156330e+00	1.210383684609005250e+00
5.082680691238207205e-01	1.197526049440613694e+00	1.205803036687754126e+00	1.214142987124163353e+00	1.211087537299676109e+00	1.211724492845798196e+00	1.210319445737203070e+00
5.088727902054668295e-01	1.197500679260294243e+00	1.205803668463234057e+00	1.214138683154973419e+00	1.211098681753611128e+00	1.211674720508584269e+00	1.210254788351914357e+00
5.094775112871132716e-01	1.197472467269010021e+00	1.205798666094449745e+00	1.214133105805093038e+00	1.211107213936808868e+00	1.211624192502594122e+00	1.210189996070704321e+00
5.100822323687598248e-01	1.197441638990333734e+00	1.205789416793972446e+00	1.214125993649853408e+00	1.211112806301987366e+00	1.211572803003924559e+00	1.210125374391259001e+00
5.106869534504062669e-01	1.197408924394832708e+00	1.205777852983482612e+00	1.214116853962915021e+00	1.211115261028192780e+00	1.211520561435018406e+00	1.210061237034962156e+00
5.112916745320527090e-01	1.197375534115550089e+00	1.205766118998792713e+00	1.214105131925936387e+00	1.211114524113245272e+00	1.211467633782442821e+00	1.209997900368232404e+00
5.118963956136988180e-01	1.197343041225847005e+00	1.205756199856400590e+00	1.214090409530663939e+00	1.211110691943801276e+00	1.211414381367833970e+00	1.209935686199846483e+00
5.125011166953453712e-01	1.197313180108768416e+00	1.205749577181436605e+00	1.214072593560426405e+00	1.211104013382994227e+00	1.211361383237121281e+00	1.209874934419353343e+00
5.131058377769918133e-01	1.197287596216760841e+00	1.205746972046158660e+00	1.214052055420468790e+00	1.211094881061121731e+00	1.211309425940451101e+00	1.209816023962382747e+00
5.137105588586382554e-01	1.197267596615260832e+00	1.205748219163812029e+00	1.214029695918220852e+00	1.211083804804988118e+00	1.211259456881802032e+00	1.209759392022972335e+00
5.143152799402846975e-01	1.197253952417705269e+00	1.205752292859902486e+00	1.214006920041761584e+00	1.211071369970543765e+00	1.211212513179231731e+00	1.209705538920216483e+00
5.149200010219311396e-01	1.197246790224391955e+00	1.205757477627483976e+00	1.213985518674685515e+00	1.211058190771227006e+00	1.211169643794812290e+00	1.209655013398342138e+00
5.155247221035775818e-01	1.197245586667393447e+00	1.205761651374982035e+00	1.213967468859405319e+00	1.211044867340547615e+00	1.211131836507828519e+00	1.209608381464913673e+00
5.161294431852241349e-01	1.197249258690164631e+00	1.205762631276393604e+00	1.213954680739487424e+00	1.211031951641476478e+00	1.211099956593326255e+00	1.209566184586574611e+00
5.167341642668705770e-01	1.197256328992742702e+00	1.205758524170231327e+00	1.213948731790286395e+00	1.211019924181082175e+00	1.211074698661264604e+00	1.209528893010022088e+00
5.173388853485170191e-01	1.197265138669219020e+00	1.205748027694878655e+00	1.213950633162603987e+00	1.211009180539014851e+00	1.211056550579269864e+00	1.209496861455288563e+00
5.179436064301634612e-01	1.197274074040315606e+00	1.205730640481063709e+00	1.213960668209374649e+00	1.211000022763336847e+00	1.211045770836773894e+00	1.209470295814827789e+00
5.185483275118099034e-01	1.197281774384423292e+00	1.205706753065755477e+00	1.213978331731273341e+00	1.210992649289165612e+00	1.211042381480925689e+00	1.209449238136809157e+00
5.191530485934563455e-01	1.197287290144487315e+00	1.205677603530189046e+00	1.214002382045041628e+00	1.210987144710307550e+00	1.211046182888140699e+00	1.209433569706956479e+00
5.197577696751028986e-01	1.197290166568082848e+00	1.205645096964396812e+00	1.214030998719180410e+00	1.210983477291263988e+00	1.211056793198376669e+00	1.209423027639058734e+00
5.203624907567493407e-01	1.197290438714599725e+00	1.205611510198275615e+00	1.214062020097520289e+00	1.210981509309564386e+00	1.211073698777283658e+00	1.209417231422708072e+00
5.209672118383957828e-01	1.197288539003420915e+00	1.205579128157593605e+00	1.214093220230283432e+00	1.210981016618869033e+00	1.211096299865646930e+00	1.209415715064316776e+00
5.215719329200422250e-01	1.197285134551468344e+00	1.205549875562195394e+00	1.214122579756599096e+00	1.210981707932972551e+00	1.211123945684741354e+00	1.209417960374355561e+00
5.221766540016886671e-01	1.197280926275348101e+00	1.205525011072841490e+00	1.214148509959470656e+00	1.210983238329220280e+00	1.211155960760627481e+00	1.209423428108450826e+00
5.227813750833348871e-01	1.197276452068146257e+00	1.205504938861106767e+00	1.214169999221082374e+00	1.210985219775194910e+00	1.211191664548915359e+00	1.209431584996501607e+00
5.233860961649813293e-01	1.197271937136814346e+00	1.205489168327957383e+00	1.214186662133607486e+00	1.210987232736741026e+00	1.211230384035443475e+00	1.209441922473763142e+00
5.239908172466277714e-01	1.197267223273007719e+00	1.205476424075576647e+00	1.214198684713566845e+00	1.210988842050742198e+00	1.211271458634600062e+00	1.209453964662500436e+00
5.245955383282742135e-01	1.197261788600356036e+00	1.205464880966889307e+00	1.214206676175999755e+00	1.210989618655775368e+00	1.211314237458327447e+00	1.209467268724407907e+00
5.252002594099206556e-01	1.197254848536397409e+00	1.205452478998427557e+00	1.214211457076830758e+00	1.210989165407130752e+00	1.211358074691953446e+00	1.209481421261001222e+00
5.258049804915668757e-01	1.197245514468545213e+00	1.205437264931333630e+00	1.214213828000333617e+00	1.210987142942713923e+00	1.211402330311112108e+00	1.209496035341564912e+00
5.264097015732136509e-01	1.197232980641769418e+00	1.205417710614782090e+00	1.214214365774802795e+00	1.210983287831746580e+00	1.211446379510962457e+00	1.209510753191494592e+00
5.270144226548597599e-01	1.197216709309127936e+00	1.205392964454930604e+00	1.214213285723040547e+00	1.210977416649803295e+00	1.211489630902719883e+00	1.209525254222706181e+00
5.276191437365065351e-01	1.197196585970274008e+00	1.205362997970573558e+00	1.214210393853602632e+00	1.210969418920331719e+00	1.211531551782231597e+00	1.209539268826710146e+00
5.282238648181529772e-01	1.197173018835430591e+00	1.205328618335733903e+00	1.214205135085401954e+00	1.210959249770398038e+00	1.211571699472900665e+00	1.209552600185979099e+00
5.288285858997991973e-01	1.197146960779379432e+00	1.205291336332443564e+00	1.214196725500909402e+00	1.210946927491229452e+00	1.211609756269605764e+00	1.209565150871827699e+00
5.294333069814459725e-01	1.197119840719209183e+00	1.205253106487756076e+00	1.214184341927967647e+00	1.210932533816484247e+00	1.211645559153108564e+00	1.209576947198336860e+00
5.300380280630924146e-01	1.197093406021126016e+00	1.205215985290755798e+00	1.214167333444769126e+00	1.210916214655052725e+00	1.211679117565876318e+00	1.209588151238592202e+00
5.306427491447388567e-01	1.197069496618273110e+00	1.205181773305617154e+00	1.214145416166591218e+00	1.210898178964452621e+00	1.211710618055184430e+00	1.209599053585229678e+00
5.312474702263849657e-01	1.197049789549854415e+00	1.205151709574406649e+00	1.214118815530264017e+00	1.210878694640558972e+00	1.211740414832457979e+00	1.209610048220774114e+00
5.318521913080315189e-01	1.197035563056266572e+00	1.205126273082448352e+00	1.214088329616587636e+00	1.210858086555032020e+00	1.211769007061818781e+00	1.209621595427911256e+00
5.324569123896779610e-01	1.197027526965314781e+00	1.205105121773862864e+00	1.214055298222961987e+00	1.210836738566999138e+00	1.211797005127891458e+00	1.209634176293917118e+00
5.330616334713240700e-01	1.197025750245400033e+00	1.205087172511689619e+00	1.214021475676172246e+00	1.210815094134569891e+00	1.211825083870729847e+00	1.209648240513048201e+00
5.336663545529706232e-01	1.197029694076781725e+00	1.205070802030036470e+00	1.213988822183512895e+00	1.210793648506674369e+00	1.211853923189169846e+00	1.209664152791769975e+00
5.342710756346170653e-01	1.197038337796377583e+00	1.205054131149837504e+00	1.213959245674443022e+00	1.210772926992218501e+00	1.211884145902920817e+00	1.209682151954756035e+00
5.348757967162631743e-01	1.197050369916266233e+00	1.205035344660812635e+00	1.213934339066413237e+00	1.210753448818507660e+00	1.211916261899205205e+00	1.209702332643028067e+00
5.354805177979099495e-01	1.197064409045092370e+00	1.205012997914217010e+00	1.213915160559080109e+00	1.210735685968748365e+00	1.211950623135452210e+00	1.209724644652356629e+00
5.360852388795563916e-01	1.197079219505851277e+00	1.204986265589539141e+00	1.213902094431978274e+00	1.210720029633567840e+00	1.211987391075413756e+00	1.209748902902669121e+00
5.366899599612026117e-01	1.197093889399460265e+00	1.204955095464981918e+00	1.213894813251260363e+00	1.210706770444380798e+00	1.212026517928465275e+00	1.209774803834264167e+00
5.372946810428493869e-01	1.197107942846862727e+00	1.204920240140095578e+00	1.213892345386140326e+00	1.210696089803877662e+00	1.212067744557863369e+00	1.209801944318299460e+00
5.378994021244958290e-01	1.197121366227331229e+00	1.204883155615228407e+00	1.213893234308860869e+00	1.210688055135756169e+00	1.212110616681281838e+00	1.209829841491534719e+00
5.385041232061422711e-01	1.197134542314874039e+00	1.204845779078283829e+00	1.213895760578867833e+00	1.210682617779393455e+00	1.212154516514261982e+00	1.209857953221434190e+00
5.391088442877883802e-01	1.197148103402399189e+00	1.204810223662250657e+00	1.213898189200500521e+00	1.210679615280023214e+00	1.212198703841110836e+00	1.209885698159860024e+00
5.397135653694349333e-01	1.197162731557520399e+00	1.204778446456736152e+00	1.213899003997094717e+00	1.210678780048171976e+00	1.212242360064085700e+00	1.209912473824871437e+00
5.403182864510813754e-01	1.197178946999967852e+00	1.204751951340970795e+00	1.213897094525565379e+00	1.210679757261095668e+00	1.212284629909461176e+00	1.209937671315046925e+00
5.409230075327274845e-01	1.197196929974753132e+00	1.204731579142839015e+00	1.213891868267114260e+00	1.210682132716337289e+00	1.212324658731418703e+00	1.209960686671615715e+00
5.415277286143742597e-01	1.197216415338929529e+00	1.204717418573235665e+00	1.213883269735876347e+00	1.210685467112888825e+00	1.212361624190295029e+00	1.209980930733373317e+00
5.421324496960207018e-01	1.197236683380911160e+00	1.204708847376242842e+00	1.213871702172685696e+00	1.210689330558486265e+00	1.212394764893636401e+00	1.209997842035564153e+00
5.427371707776669219e-01	1.197256648152892344e+00	1.204704690298325831e+00	1.213857867149867653e+00	1.210693332382516640e+00	1.212423408893866572e+00	1.210010904003406385e+00
5.433418918593136970e-01	1.197275022056211613e+00	1.204703463321864509e+00	1.213842555755147101e+00	1.210697141006642719e+00	1.212446997892740130e+00	1.210019661814410341e+00
5.439466129409601391e-01	1.197290522822650249e+00	1.204703663320562779e+00	1.213826435705796625e+00	1.210700489288004000e+00	1.212465098945025410e+00	1.210023736829817453e+00
5.445513340226065813e-01	1.197302088318904278e+00	1.204704058754385798e+00	1.213809879211662279e+00	1.210703168743400227e+00	1.212477401481734995e+00	1.210022840474543004e+00
5.451560551042526903e-01	1.197309068090915085e+00	1.204703936866165837e+00	1.213792866394197922e+00	1.210705021903478285e+00	1.212483707177503867e+00	1.210016789590430797e+00
5.457607761858992435e-01	1.197311363631437864e+00	1.204703264290740483e+00	1.213774981164064348e+00	1.210705937177324998e+00	1.212483923346341141e+00	1.210005522923608190e+00
5.463654972675456856e-01	1.197309493404929981e+00	1.204702726594855777e+00	1.213755496772790154e+00	1.210705845929509916e+00	1.212478064704852754e+00	1.209989115991143560e+00
5.469702183491917946e-01	1.197304566108603474e+00	1.204703631720871915e+00	1.213733532524068792e+00	1.210704720512411292e+00	1.212466259959105175e+00	1.209967789167266883e+00
5.475749394308383478e-01	1.197298157386765594e+00	1.204707688816902822e+00	1.213708253084946787e+00	1.210702573979322905e+00	1.212448756399073346e+00	1.209941906084756269e+00
5.481796605124847899e-01	1.197292101762136518e+00	1.204716701619253261e+00	1.213679075729184653e+00	1.210699463270038079e+00	1.212425920286368530e+00	1.209911962808282837e+00
5.487843815941308989e-01	1.197288231405940540e+00	1.204732236117341149e+00	1.213645849867473148e+00	1.210695496240608904e+00	1.212398235375603539e+00	1.209878563581861632e+00
5.493891026757776741e-01	1.197288109263405120e+00	1.204755326451313335e+00	1.213608978219526513e+00	1.210690839470355273e+00	1.212366298444156998e+00	1.209842381735482864e+00
5.499938237574241162e-01	1.197292808319039281e+00	1.204786270575042728e+00	1.213569455976295286e+00	1.210685721028439410e+00	1.212330807227604224e+00	1.209804114150419885e+00
5.505985448390703363e-01	1.197302778560236813e+00	1.204824547843492466e+00	1.213528812882323171e+00	1.210680426769113138e+00	1.212292543369124509e+00	1.209764438876732573e+00
5.512032659207171115e-01	1.197317821719864339e+00	1.204868869477231597e+00	1.213488957887639108e+00	1.210675291785495045e+00	1.212252350865696382e+00	1.209723979183336073e+00
5.518079870023635536e-01	1.197337167998632435e+00	1.204917351086378874e+00	1.213451947097682782e+00	1.210670685593883800e+00	1.212211104128715355e+00	1.209683274050951551e+00
5.524127080840099957e-01	1.197359629484504362e+00	1.204967778358916553e+00	1.213419715731130388e+00	1.210666990642592200e+00	1.212169661329998371e+00	1.209642755785057311e+00
5.530174291656561048e-01	1.197383799070803168e+00	1.205017923894164955e+00	1.213393824089738837e+00	1.210664574770080826e+00	1.212128806590540675e+00	1.209602736856709493e+00
5.536221502473026579e-01	1.197408265202209776e+00	1.205065864978948742e+00	1.213375262541520616e+00	1.210663758731341577e+00	1.212089192445062968e+00	1.209563407314939276e+00
5.542268713289491000e-01	1.197431813196692785e+00	1.205110252219524059e+00	1.213364345639435182e+00	1.210664783462990224e+00	1.212051295069595191e+00	1.209524838890643883e+00
5.548315924105952091e-01	1.197453582927473281e+00	1.205150486775134810e+00	1.213360708034717295e+00	1.210667783895656102e+00	1.212015388258749882e+00	1.209486989502269738e+00
5.554363134922419842e-01	1.197473155744534834e+00	1.205186776695105433e+00	1.213363398320119746e+00	1.210672775164813642e+00	1.211981537025542455e+00	1.209449709067630829e+00
5.560410345738884264e-01	1.197490553332294816e+00	1.205220060489683220e+00	1.213371050852101174e+00	1.210679651102842369e+00	1.211949608297660186e+00	1.209412750018546978e+00
5.566457556555346464e-01	1.197506146196523735e+00	1.205251808371877065e+00	1.213382103786935451e+00	1.210688193092120502e+00	1.211919293651470220e+00	1.209375782408444788e+00
5.572504767371814216e-01	1.197520487688707558e+00	1.205283733700514892e+00	1.213395028082062455e+00	1.210698087511758780e+00	1.211890140564384710e+00	1.209338412680915464e+00
5.578551978188278637e-01	1.197534107555545013e+00	1.205317464131730798e+00	1.213408534940331629e+00	1.210708951921714238e+00	1.211861593611620602e+00	1.209300204742856932e+00
5.584599189004743058e-01	1.197547311282813221e+00	1.205354230136445715e+00	1.213421731680896398e+00	1.210720371484646840e+00	1.211833046461931129e+00	1.209260702386443675e+00
5.590646399821204149e-01	1.197560031958144977e+00	1.205394624324364283e+00	1.213434198698879252e+00	1.210731940383363403e+00	1.211803898654068234e+00	1.209219456227331291e+00
5.596693610637669680e-01	1.197571767426414358e+00	1.205438470796379224e+00	1.213445969786228762e+00	1.210743295538972752e+00	1.211773609228308235e+00	1.209176057809393745e+00
5.602740821454134101e-01	1.197581612780975746e+00	1.205484824092126095e+00	1.213457417609896449e+00	1.210754133572643498e+00	1.211741739204035495e+00	1.209130178462130001e+00
5.608788032270595192e-01	1.197588376305696034e+00	1.205532095310439145e+00	1.213469069465535455e+00	1.210764212199781698e+00	1.211707975928162817e+00	1.209081607569288286e+00
5.614835243087060723e-01	1.197590753204593961e+00	1.205578283948806950e+00	1.213481395032367960e+00	1.210773342915560713e+00	1.211672136982678394e+00	1.209030283107346060e+00
5.620882453903525144e-01	1.197587527021399367e+00	1.205621279621129416e+00	1.213494613125408073e+00	1.210781380149185349e+00	1.211634160709365693e+00	1.208976308218369322e+00
5.626929664719986235e-01	1.197577768572950285e+00	1.205659187725803383e+00	1.213508558676456683e+00	1.210788210182236924e+00	1.211594096077745819e+00	1.208919954930274931e+00
5.632976875536453987e-01	1.197561003389221224e+00	1.205690628774167106e+00	1.213522636054228609e+00	1.210793742519420624e+00	1.211552095849970145e+00	1.208861658446303666e+00
5.639024086352918408e-01	1.197537321827968571e+00	1.205714962946541791e+00	1.213535865799910907e+00	1.210797905757358572e+00	1.211508406739575161e+00	1.208802003658061563e+00
5.645071297169380609e-01	1.197507411643244035e+00	1.205732399318267811e+00	1.213547014864743590e+00	1.210800648939398538e+00	1.211463354855022656e+00	1.208741704154480567e+00
5.651118507985848360e-01	1.197472500819680485e+00	1.205743964243661148e+00	1.213554786724301948e+00	1.210801945146957159e+00	1.211417330408376403e+00	1.208681573462472070e+00
5.657165718802312782e-01	1.197434211085892430e+00	1.205751327270098372e+00	1.213558039218002760e+00	1.210801796405820419e+00	1.211370774609244139e+00	1.208622488043788801e+00
5.663212929618777203e-01	1.197394340545100411e+00	1.205756512286667359e+00	1.213555995724434400e+00	1.210800243535356424e+00	1.211324172719596248e+00	1.208565343172410600e+00
5.669260140435238293e-01	1.197354613145916735e+00	1.205761546692494690e+00	1.213548415959196269e+00	1.210797379927634143e+00	1.211278053172530900e+00	1.208511005994267196e+00
5.675307351251703825e-01	1.197316445844842425e+00	1.205768112090402022e+00	1.213535695840679107e+00	1.210793362981016363e+00	1.211232985683405872e+00	1.208460270012665205e+00
5.681354562068168246e-01	1.197280782733091131e+00	1.205777255451225605e+00	1.213518873487934968e+00	1.210788415674749707e+00	1.211189572399435921e+00	1.208413817413302560e+00
5.687401772884629336e-01	1.197248025504265678e+00	1.205789206529818802e+00	1.213499531281263311e+00	1.210782814447155520e+00	1.211148430088458738e+00	1.208372193516088711e+00
5.693448983701097088e-01	1.197218062031794483e+00	1.205803328729764257e+00	1.213479603206783386e+00	1.210776869154458923e+00	1.211110163597528544e+00	1.208335790907886897e+00
5.699496194517561509e-01	1.197190374279092806e+00	1.205818209181292344e+00	1.213461118412227480e+00	1.210770903608376692e+00	1.211075335800730457e+00	1.208304842686287461e+00
5.705543405334023710e-01	1.197164198881589758e+00	1.205831872668911897e+00	1.213445926712468426e+00	1.210765238919542020e+00	1.211044440584795989e+00	1.208279426816232016e+00
5.711590616150491462e-01	1.197138713429036105e+00	1.205842084986033846e+00	1.213435455659450879e+00	1.210760179327529995e+00	1.211017881805937391e+00	1.208259481649567979e+00
5.717637826966955883e-01	1.197113221966922492e+00	1.205846696536256646e+00	1.213430541339218349e+00	1.210756000507262176e+00	1.210995955842005811e+00	1.208244831135730557e+00
5.723685037783420304e-01	1.197087312430645811e+00	1.205843971079833210e+00	1.213431357414632927e+00	1.210752937459779188e+00	1.210978834852082464e+00	1.208235213622635529e+00
5.729732248599881395e-01	1.197060959108622979e+00	1.205832848749195829e+00	1.213437446059130842e+00	1.210751166001587942e+00	1.210966555790496058e+00	1.208230305586605047e+00
5.735779459416346926e-01	1.197034548489334105e+00	1.205813102854791374e+00	1.213447837918240957e+00	1.210750780568594642e+00	1.210959017736214394e+00	1.208229735911351632e+00
5.741826670232811347e-01	1.197008818793128704e+00	1.205785364941336812e+00	1.213461236946452582e+00	1.210751779129548567e+00	1.210955985336702900e+00	1.208233093642667288e+00
5.747873881049272438e-01	1.196984719291331212e+00	1.205751013114713777e+00	1.213476239765783449e+00	1.210754060022982470e+00	1.210957097178228414e+00	1.208239934523938519e+00
5.753921091865737969e-01	1.196963212766100737e+00	1.205711942845867801e+00	1.213491557156873846e+00	1.210757428143891090e+00	1.210961879268856345e+00	1.208249789326126589e+00
5.759968302682202390e-01	1.196945061568772894e+00	1.205670261437919111e+00	1.213506204230870633e+00	1.210761605389017115e+00	1.210969764907629420e+00	1.208262173136129380e+00
5.766015513498663481e-01	1.196930646336344717e+00	1.205627961084237976e+00	1.213519626962069164e+00	1.210766241638349561e+00	1.210980122180120411e+00	1.208276595674971698e+00
5.772062724315131232e-01	1.196919858973527928e+00	1.205586626582727972e+00	1.213531740128402481e+00	1.210770927416729315e+00	1.210992287517857813e+00	1.208292576197825596e+00
5.778109935131595654e-01	1.196912090935272843e+00	1.205547223466982620e+00	1.213542867541361092e+00	1.210775211670306772e+00	1.211005600891947198e+00	1.208309663391189615e+00
5.784157145948057854e-01	1.196906314123622028e+00	1.205509995464891349e+00	1.213553596517262356e+00	1.210778625458130087e+00	1.211019439665088404e+00	1.208327454090343034e+00
5.790204356764525606e-01	1.196901232778522006e+00	1.205474482223523269e+00	1.213564576999226263e+00	1.210780711189948233e+00	1.211033251389366239e+00	1.208345606377884351e+00
5.796251567580990027e-01	1.196895476707545924e+00	1.205439652271961926e+00	1.213576306927077741e+00	1.210781054703199633e+00	1.211046583313037717e+00	1.208363852728290500e+00
5.802298778397454448e-01	1.196887806717135350e+00	1.205404131196113671e+00	1.213588948286442593e+00	1.210779314929137040e+00	1.211059104870846337e+00	1.208382017473963010e+00
5.808345989213915539e-01	1.196877303870341747e+00	1.205366489150875520e+00	1.213602211066268310e+00	1.210775245758537899e+00	1.211070622755267667e+00	1.208400034428307901e+00
5.814393200030381070e-01	1.196863514617903856e+00	1.205325539877535990e+00	1.213615326496611191e+00	1.210768704360993375e+00	1.211081085706382732e+00	1.208417957895944861e+00
5.820440410846845491e-01	1.196846528172148538e+00	1.205280601523816442e+00	1.213627113195178797e+00	1.210759647657359217e+00	1.211090574287190691e+00	1.208435961227600108e+00
5.826487621663306582e-01	1.196826970893238418e+00	1.205231674955597354e+00	1.213636125555201728e+00	1.210748122897463031e+00	1.211099276477384912e+00	1.208454321793822173e+00
5.832534832479774334e-01	1.196805914208404209e+00	1.205179505914617533e+00	1.213640861687084183e+00	1.210734253560929119e+00	1.211107456166844010e+00	1.208473396385761012e+00
5.838582043296238755e-01	1.196784706751921945e+00	1.205125515595472541e+00	1.213639998497340278e+00	1.210718223398666638e+00	1.211115421747377408e+00	1.208493591651240262e+00
5.844629254112700956e-01	1.196764756968782040e+00	1.205071608673103034e+00	1.213632616455043500e+00	1.210700263067909122e+00	1.211123500302201172e+00	1.208515330901543283e+00
5.850676464929168707e-01	1.196747307499355761e+00	1.205019893169122946e+00	1.213618378108934026e+00	1.210680641030548399e+00	1.211132020415460531e+00	1.208539018167745116e+00
5.856723675745633129e-01	1.196733249022855272e+00	1.204972364361327930e+00	1.213597629305650072e+00	1.210659659397053112e+00	1.211141298979819148e+00	1.208565004619025496e+00
5.862770886562097550e-01	1.196723011102839518e+00	1.204930609419553100e+00	1.213571400211829188e+00	1.210637651726553576e+00	1.211151628284959036e+00	1.208593561351959833e+00
5.868818097378556420e-01	1.196716545477602311e+00	1.204895581357220191e+00	1.213541299643287052e+00	1.210614981069032092e+00	1.211163266513737735e+00	1.208624858347286057e+00
5.874865308195024172e-01	1.196713394524136387e+00	1.204867475814667133e+00	1.213509317555789391e+00	1.210592040181470264e+00	1.211176435469788482e+00	1.208658951274738991e+00
5.880912519011485262e-01	1.196712823433508932e+00	1.204845727631321362e+00	1.213477568795623851e+00	1.210569254110356319e+00	1.211191327053054323e+00	1.208695777305381247e+00
5.886959729827947463e-01	1.196713990379195236e+00	1.204829127019918067e+00	1.213448022914236590e+00	1.210547078195703286e+00	1.211208114852690532e+00	1.208735155782407977e+00
5.893006940644415215e-01	1.196716128686456715e+00	1.204816037061246403e+00	1.213422268340054622e+00	1.210525981299044318e+00	1.211226959653089796e+00	1.208776789192065770e+00
5.899054151460876305e-01	1.196718713991734129e+00	1.204804676904810190e+00	1.213401350042499161e+00	1.210506411622007450e+00	1.211247999873790615e+00	1.208820262725614603e+00
5.905101362277338506e-01	1.196721588092463762e+00	1.204793422567802086e+00	1.213385700469974404e+00	1.210488754800424394e+00	1.211271327328113934e+00	1.208865048202790948e+00
5.911148573093805147e-01	1.196725014020981970e+00	1.204781073230358546e+00	1.213375164867285250e+00	1.210473297924041347e+00	1.211296952983202724e+00	1.208910519308314946e+00
5.917195783910272899e-01	1.196729646663814428e+00	1.204767036259728696e+00	1.213369108682490927e+00	1.210460205752417195e+00	1.211324770793241745e+00	1.208955975225563639e+00
5.923242994726735100e-01	1.196736417747893411e+00	1.204751398940997031e+00	1.213366585213854654e+00	1.210449505826795225e+00	1.211354528924501350e+00	1.209000663691267574e+00
5.929290205543202852e-01	1.196746350963648009e+00	1.204734876852932235e+00	1.213366535292196513e+00	1.210441079466011205e+00	1.211385814121155535e+00	1.209043802027719439e+00
5.935337416359669493e-01	1.196760340807761613e+00	1.204718651984448163e+00	1.213367987054361663e+00	1.210434663731858596e+00	1.211418053530086469e+00	1.209084601982042928e+00
5.941384627176131694e-01	1.196778941121584783e+00	1.204704132918986925e+00	1.213370222626059869e+00	1.210429872504634519e+00	1.211450536140207923e+00	1.209122300127003946e+00
5.947431837992592785e-01	1.196802208835579640e+00	1.204692681515726616e+00	1.213372880742526361e+00	1.210426238285067679e+00	1.211482450345148232e+00	1.209156187403721994e+00
5.953479048809060536e-01	1.196829635103626943e+00	1.204685353477315646e+00	1.213375972770268207e+00	1.210423266971277778e+00	1.211512932448710389e+00	1.209185633191905973e+00
5.959526259625522737e-01	1.196860174788639375e+00	1.204682695434823092e+00	1.213379807092395568e+00	1.210420496385191669e+00	1.211541123360491579e+00	1.209210107426025971e+00
5.965573470441983828e-01	1.196892363386364622e+00	1.204684630892283836e+00	1.213384839548697025e+00	1.210417548999557225e+00	1.211566229004605866e+00	1.209229203271404263e+00
5.971620681258451580e-01	1.196924496716890163e+00	1.204690453435580677e+00	1.213391485333991771e+00	1.210414166795677371e+00	1.211587576314457237e+00	1.209242658935058001e+00
5.977667892074913780e-01	1.196954844542911678e+00	1.204698929387962414e+00	1.213399934498974986e+00	1.210410222195870356e+00	1.211604655834722433e+00	1.209250376874373201e+00
5.983715102891374871e-01	1.196981867368475783e+00	1.204708494917460904e+00	1.213410010130822503e+00	1.210405706872512033e+00	1.211617143806464236e+00	1.209252437585446760e+00
5.989762313707842623e-01	1.197004404319673254e+00	1.204717515598011435e+00	1.213421097324691056e+00	1.210400705821862211e+00	1.211624902593909869e+00	1.209249102300969048e+00
5.995809524524310374e-01	1.197021803519079386e+00	1.204724563626632161e+00	1.213432155327004658e+00	1.210395364876871049e+00	1.211627962632906730e+00	1.209240800487559664e+00
6.001856735340771465e-01	1.197033974055069949e+00	1.204728664963134355e+00	1.213441809832173979e+00	1.210389855746470067e+00	1.211626492922851517e+00	1.209228101624680418e+00
6.007903946157233666e-01	1.197041349690081358e+00	1.204729475034617137e+00	1.213448510222292276e+00	1.210384340709493634e+00	1.211620769714908619e+00	1.209211672849941577e+00
6.013951156973701417e-01	1.197044769442486167e+00	1.204727352725254885e+00	1.213450728679013269e+00	1.210378942068088159e+00	1.211611150281315608e+00	1.209192227960369515e+00
6.019998367790162508e-01	1.197045295578119672e+00	1.204723317445898001e+00	1.213447173678151580e+00	1.210373725657725386e+00	1.211598051945882437e+00	1.209170478326292431e+00
6.026045578606624709e-01	1.197044002560008424e+00	1.204718893137209035e+00	1.213436986853325017e+00	1.210368706925148530e+00	1.211581929738422270e+00	1.209147093637219061e+00
6.032092789423092460e-01	1.197041779208737111e+00	1.204715862992028264e+00	1.213419890243384591e+00	1.210363876658567817e+00	1.211563247949201116e+00	1.209122676287175846e+00
6.038140000239553551e-01	1.197039185552184470e+00	1.204715975203068723e+00	1.213396254626331938e+00	1.210359236073639932e+00	1.211542451171662371e+00	1.209097750342012167e+00
6.044187211056015752e-01	1.197036391128964095e+00	1.204720649386384013e+00	1.213367071706188183e+00	1.210354833844533795e+00	1.211519944147738004e+00	1.209072759009814702e+00
6.050234421872482393e-01	1.197033199239943668e+00	1.204730733464461911e+00	1.213333830873253527e+00	1.210350796184445299e+00	1.211496084247057903e+00	1.209048063657947258e+00
6.056281632688950145e-01	1.197029143070861723e+00	1.204746351879551369e+00	1.213298320097328187e+00	1.210347339430542180e+00	1.211471182692837933e+00	1.209023941300768845e+00
6.062328843505412346e-01	1.197023630177676434e+00	1.204766871345054113e+00	1.213262386505144397e+00	1.210344760616265392e+00	1.211445505381495424e+00	1.209000579693772170e+00
6.068376054321880098e-01	1.197016109410261153e+00	1.204790991361690322e+00	1.213227701125737523e+00	1.210343409187005781e+00	1.211419267903178110e+00	1.208978071288130396e+00
6.074423265138346739e-01	1.197006234142272252e+00	1.204816945974402476e+00	1.213195569981928346e+00	1.210343646516359950e+00	1.211392626368789083e+00	1.208956408638985902e+00
6.080470475954808940e-01	1.196993996780199687e+00	1.204842784288226332e+00	1.213166819833560117e+00	1.210345797663076706e+00	1.211365669978092141e+00	1.208935480234768489e+00
6.086517686771270030e-01	1.196979811351118084e+00	1.204866682378416654e+00	1.213141768610838112e+00	1.210350100256266215e+00	1.211338421038545166e+00	1.208915064561446151e+00
6.092564897587737782e-01	1.196964524139111363e+00	1.204887231745287446e+00	1.213120275443876794e+00	1.210356660835964826e+00	1.211310841449371178e+00	1.208894827268657712e+00
6.098612108404199983e-01	1.196949340228088632e+00	1.204903653690958309e+00	1.213101855809460172e+00	1.210365430332421610e+00	1.211282840254738868e+00	1.208874328399347053e+00
6.104659319220661073e-01	1.196935668268026776e+00	1.204915904111910185e+00	1.213085842566582029e+00	1.210376206709822489e+00	1.211254280264421279e+00	1.208853044393266574e+00
6.110706530037128825e-01	1.196924906246451981e+00	1.204924653644555921e+00	1.213071569613864531e+00	1.210388663328128001e+00	1.211224980947987806e+00	1.208830405410656450e+00
6.116753740853591026e-01	1.196918210396848758e+00	1.204931149311941674e+00	1.213058548056403341e+00	1.210402392269219307e+00	1.211194717172205060e+00	1.208805842621529791e+00
6.122800951670052116e-01	1.196916297501906756e+00	1.204936982966172243e+00	1.213046598953563482e+00	1.210416954537182788e+00	1.211163221444397919e+00	1.208778838541205269e+00
6.128848162486519868e-01	1.196919322537897123e+00	1.204943806515223148e+00	1.213035910459042688e+00	1.210431932111583286e+00	1.211130197212846316e+00	1.208748975531385605e+00
6.134895373302987620e-01	1.196926851766490607e+00	1.204953042007022690e+00	1.213027003101186052e+00	1.210446972726521242e+00	1.211095342947247744e+00	1.208715980135196544e+00
6.140942584119448711e-01	1.196937927555365766e+00	1.204965635162351889e+00	1.213020609541250572e+00	1.210461819433654052e+00	1.211058381732428968e+00	1.208679759741965842e+00
6.146989794935910911e-01	1.196951205925953055e+00	1.204981892670904386e+00	1.213017495575692939e+00	1.210476322523659221e+00	1.211019090081731475e+00	1.208640428596577721e+00
6.153037005752378663e-01	1.196965142005908866e+00	1.205001429059189277e+00	1.213018261119851227e+00	1.210490432921318860e+00	1.210977320763962473e+00	1.208598319975314084e+00
6.159084216568839754e-01	1.196978196225697566e+00	1.205023231941392270e+00	1.213023162062283555e+00	1.210504175645887415e+00	1.210933016687420372e+00	1.208553977681124270e+00
6.165131427385301954e-01	1.196989032198745750e+00	1.205045835838160828e+00	1.213031988230566682e+00	1.210517607270370055e+00	1.210886218912247125e+00	1.208508124051993260e+00
6.171178638201769706e-01	1.196996677814883503e+00	1.205067576395368212e+00	1.213044021003818251e+00	1.210530769175294230e+00	1.210837073614315251e+00	1.208461609471719100e+00
6.177225849018230797e-01	1.197000624606942454e+00	1.205086881727322368e+00	1.213058078328364875e+00	1.210543650009265670e+00	1.210785839572038780e+00	1.208415350959981982e+00
6.183273059834692997e-01	1.197000848133211948e+00	1.205102550063211320e+00	1.213072638964932448e+00	1.210556164737793150e+00	1.210732892197529109e+00	1.208370268216493404e+00
6.189320270651159639e-01	1.196997744488391247e+00	1.205113966543585935e+00	1.213086026793356531e+00	1.210568153441337280e+00	1.210678715456690702e+00	1.208327227119341929e+00
6.195367481467627391e-01	1.196991993478635941e+00	1.205121223354540971e+00	1.213096629949975913e+00	1.210579400082571588e+00	1.210623878678301457e+00	1.208286997929923112e+00
6.201414692284089591e-01	1.196984374757646519e+00	1.205125123072963822e+00	1.213103124716784054e+00	1.210589666876430881e+00	1.210569004207342925e+00	1.208250230075817333e+00
6.207461903100557343e-01	1.196975575462746466e+00	1.205127063385003305e+00	1.213104669595007845e+00	1.210598740050283784e+00	1.210514733600002169e+00	1.208217441704358075e+00
6.213509113917023985e-01	1.196966031633619032e+00	1.205128819881928548e+00	1.213101034641131504e+00	1.210606478027711264e+00	1.210461698845266110e+00	1.208189019663902020e+00
6.219556324733486186e-01	1.196955837089128227e+00	1.205132259894060809e+00	1.213092639865493538e+00	1.210612846646782925e+00	1.210410501311137921e+00	1.208165225050761071e+00
6.225603535549947276e-01	1.196944735011147509e+00	1.205139032960695245e+00	1.213080492780733710e+00	1.210617932825525100e+00	1.210361695750520994e+00	1.208146204728406170e+00
6.231650746366415028e-01	1.196932187671231107e+00	1.205150289366728966e+00	1.213066033900580543e+00	1.210621935818302131e+00	1.210315774580202008e+00	1.208132008485905295e+00
6.237697957182877229e-01	1.196917505338170651e+00	1.205166473578562103e+00	1.213050917476956814e+00	1.210625137996216960e+00	1.210273152574254274e+00	1.208122607435947682e+00
6.243745167999338319e-01	1.196900007707929259e+00	1.205187226865825023e+00	1.213036767604351418e+00	1.210627860272871059e+00	1.210234156295029839e+00	1.208117908766555892e+00
6.249792378815806071e-01	1.196879190088202538e+00	1.205211416387842238e+00	1.213024953474702627e+00	1.210630411266844897e+00	1.210199019542721466e+00	1.208117762045122667e+00
6.255839589632268272e-01	1.196854870128148729e+00	1.205237288529323214e+00	1.213016422550727169e+00	1.210633041019711920e+00	1.210167884439338870e+00	1.208121955128297120e+00
6.261886800448729362e-01	1.196827293944515480e+00	1.205262723892082777e+00	1.213011616856913166e+00	1.210635908454856136e+00	1.210140809018265928e+00	1.208130205083693509e+00
6.267934011265197114e-01	1.196797181938500154e+00	1.205285552453309705e+00	1.213010478677443160e+00	1.210639066965290667e+00	1.210117780098090234e+00	1.208142152519326995e+00
6.273981222081664866e-01	1.196765697910301851e+00	1.205303874796466168e+00	1.213012536171231170e+00	1.210642469467362092e+00	1.210098725640764039e+00	1.208157362964275228e+00
6.280028432898125956e-01	1.196734334084912810e+00	1.205316334592272165e+00	1.213017050352867221e+00	1.210645987078704300e+00	1.210083523614248868e+00	1.208175337346464540e+00
6.286075643714588157e-01	1.196704722191813453e+00	1.205322298852337104e+00	1.213023199177165168e+00	1.210649435667730200e+00	1.210072007090162050e+00	1.208195530987349997e+00
6.292122854531055909e-01	1.196678402943102792e+00	1.205321919992613511e+00	1.213030269406318196e+00	1.210652606905498807e+00	1.210063965022207144e+00	1.208217378825934274e+00
6.298170065347516999e-01	1.196656601461580482e+00	1.205316072551813278e+00	1.213037821856224774e+00	1.210655295047856850e+00	1.210059141690481344e+00	1.208240326646797591e+00
6.304217276163979200e-01	1.196640055622175014e+00	1.205306175832639770e+00	1.213045795017998474e+00	1.210657312222631177e+00	1.210057237053818513e+00	1.208263867661575119e+00
6.310264486980446952e-01	1.196628928450383045e+00	1.205293931489508363e+00	1.213054522384320988e+00	1.210658490365980722e+00	1.210057908930082915e+00	1.208287582002491201e+00
6.316311697796908042e-01	1.196622813483757763e+00	1.205281020209483689e+00	1.213064656962722143e+00	1.210658671142848197e+00	1.210060780243791489e+00	1.208311175023290218e+00
6.322358908613370243e-01	1.196620823487311691e+00	1.205268809381619510e+00	1.213077016141947295e+00	1.210657685931952887e+00	1.210065453382471068e+00	1.208334506813999232e+00
6.328406119429836885e-01	1.196621742398849442e+00	1.205258120561165436e+00	1.213092377570078595e+00	1.210655329326075114e+00	1.210071528123552564e+00	1.208357605437491156e+00
6.334453330246304636e-01	1.196624215078583298e+00	1.205249093700235141e+00	1.213111267611109989e+00	1.210651339411833005e+00	1.210078619887736240e+00	1.208380661250134658e+00
6.340500541062766837e-01	1.196626945942836473e+00	1.205241168878403490e+00	1.213133785408704091e+00	1.210645398710282983e+00	1.210086380837494646e+00	1.208404003155949757e+00
6.346547751879234589e-01	1.196628876278586384e+00	1.205233187440957421e+00	1.213159497364690864e+00	1.210637160217043151e+00	1.210094526553089800e+00	1.208428060761968847e+00
6.352594962695701231e-01	1.196629313241146964e+00	1.205223594747783400e+00	1.213187421614149608e+00	1.210626293072467607e+00	1.210102864970918457e+00	1.208453318560003487e+00
6.358642173512163431e-01	1.196627990708390321e+00	1.205210709038535777e+00	1.213216104737925072e+00	1.210612534891410963e+00	1.210111318285455040e+00	1.208480267561666377e+00
6.364689384328624522e-01	1.196625051567979048e+00	1.205193009170774099e+00	1.213243777650400590e+00	1.210595741389035362e+00	1.210119930578771541e+00	1.208509362505262086e+00
6.370736595145092274e-01	1.196620953754893746e+00	1.205169392173468523e+00	1.213268566416539906e+00	1.210575926805638858e+00	1.210128860101927550e+00	1.208540989521845521e+00
6.376783805961554474e-01	1.196616317672111629e+00	1.205139359911560071e+00	1.213288727473420758e+00	1.210553286746335111e+00	1.210138359818873299e+00	1.208575440873833839e+00
6.382831016778015565e-01	1.196611746690706024e+00	1.205103108260907385e+00	1.213302873247436020e+00	1.210528196417205882e+00	1.210148751801725986e+00	1.208612895686305588e+00
6.388878227594483317e-01	1.196607660192463563e+00	1.205061507482643623e+00	1.213310152851972079e+00	1.210501184225527993e+00	1.210160399223193739e+00	1.208653413652523323e+00
6.394925438410945517e-01	1.196604176421828925e+00	1.205015977450500930e+00	1.213310357276238260e+00	1.210472883825962853e+00	1.210173677980572071e+00	1.208696945779416554e+00
6.400972649227406608e-01	1.196601069455381694e+00	1.204968275956743939e+00	1.213303930945485165e+00	1.210443970961079918e+00	1.210188948751302451e+00	1.208743354962683370e+00
6.407019860043874360e-01	1.196597805357789035e+00	1.204920232672514580e+00	1.213291887164717808e+00	1.210415096280430758e+00	1.210206529139175702e+00	1.208792434653281900e+00
6.413067070860342112e-01	1.196593645738750933e+00	1.204873473306239839e+00	1.213275641763744472e+00	1.210386825053973325e+00	1.210226665385538691e+00	1.208843918030907627e+00
6.419114281676803202e-01	1.196587796773481926e+00	1.204829182260327203e+00	1.213256794465273902e+00	1.210359594646002179e+00	1.210249506841083234e+00	1.208897478092355149e+00
6.425161492493265403e-01	1.196579576416622936e+00	1.204787944817359957e+00	1.213236896985468993e+00	1.210333697024953636e+00	1.210275088297961599e+00	1.208952722269074576e+00
6.431208703309733155e-01	1.196568572334161473e+00	1.204749695696269107e+00	1.213217248431552209e+00	1.210309287255632027e+00	1.210303323872606418e+00	1.209009184813859772e+00
6.437255914126194245e-01	1.196554766496555011e+00	1.204713782658624055e+00	1.213198751391292074e+00	1.210286414471525074e+00	1.210334012127179504e+00	1.209066319827069025e+00
6.443303124942656446e-01	1.196538606276530858e+00	1.204679133107289912e+00	1.213181848496585946e+00	1.210265064713610617e+00	1.210366848581342802e+00	1.209123498955028131e+00
6.449350335759124198e-01	1.196521006310232282e+00	1.204644492831098201e+00	1.213166543627173688e+00	1.210245202558120292e+00	1.210401441150664281e+00	1.209180018831915726e+00
6.455397546575585288e-01	1.196503272607725821e+00	1.204608693265294184e+00	1.213152496831801486e+00	1.210226802097833954e+00	1.210437326232528310e+00	1.209235120207595271e+00
6.461444757392047489e-01	1.196486952595372077e+00	1.204570900481159557e+00	1.213139171727816379e+00	1.210209861333331860e+00	1.210473988939911871e+00	1.209288015938547289e+00
6.467491968208514130e-01	1.196473631649958680e+00	1.204530805287298056e+00	1.213126009658683335e+00	1.210194400232885492e+00	1.210510886473562975e+00	1.209337925839984118e+00
6.473539179024981882e-01	1.196464712290730370e+00	1.204488723885829504e+00	1.213112601236728594e+00	1.210180447006093729e+00	1.210547468639358692e+00	1.209384118221089599e+00
6.479586389841444083e-01	1.196461218969599560e+00	1.204445590228285345e+00	1.213098823712279728e+00	1.210168015898427818e+00	1.210583194028557852e+00	1.209425953291118683e+00
6.485633600657911835e-01	1.196463665655433495e+00	1.204402837938121529e+00	1.213084916319449702e+00	1.210157077780028123e+00	1.210617541828141963e+00	1.209462919866387765e+00
6.491680811474378476e-01	1.196472007422112460e+00	1.204362190112124420e+00	1.213071476046470698e+00	1.210147527893713937e+00	1.210650020800329019e+00	1.209494659951098727e+00
6.497728022290840677e-01	1.196485678197582336e+00	1.204325393122844146e+00	1.213059370852376917e+00	1.210139163390504979e+00	1.210680179715058147e+00	1.209520980706986881e+00
6.503775233107301768e-01	1.196503701416074206e+00	1.204293941544403390e+00	1.213049584083879529e+00	1.210131684395672202e+00	1.210707620292265307e+00	1.209541854814186745e+00
6.509822443923769519e-01	1.196524851439826564e+00	1.204268843152053847e+00	1.213043019344266948e+00	1.210124721648576429e+00	1.210732010564596672e+00	1.209557408599668316e+00
6.515869654740231720e-01	1.196547839184703088e+00	1.204250465181067931e+00	1.213040304530202507e+00	1.210117882972270520e+00	1.210753097793444422e+00	1.209567900301174559e+00
6.521916865556692811e-01	1.196571493330754521e+00	1.204238488933519147e+00	1.213041634403855928e+00	1.210110806094084390e+00	1.210770717756914028e+00	1.209573695478183941e+00
6.527964076373160562e-01	1.196594909120324735e+00	1.204231980975263516e+00	1.213046682472094240e+00	1.210103206801703246e+00	1.210784794912871387e+00	1.209575245456274928e+00
6.534011287189622763e-01	1.196617541018310416e+00	1.204229567455104899e+00	1.213054598635468384e+00	1.210094917488704347e+00	1.210795332621955156e+00	1.209573068508414062e+00
6.540058498006083854e-01	1.196639223596272394e+00	1.204229679181247015e+00	1.213064092793511239e+00	1.210085912343783043e+00	1.210802397824083831e+00	1.209567730125659102e+00
6.546105708822551605e-01	1.196660116451554012e+00	1.204230823380552540e+00	1.213073588906094846e+00	1.210076311838444996e+00	1.210806106141105065e+00	1.209559822130966911e+00
6.552152919639019357e-01	1.196680583304766676e+00	1.204231835554109287e+00	1.213081423448439278e+00	1.210066360944542785e+00	1.210806611462945215e+00	1.209549943791920823e+00
6.558200130455480448e-01	1.196701030093529683e+00	1.204232071435664464e+00	1.213086058609155637e+00	1.210056383911184197e+00	1.210804100363578328e+00	1.209538685507441702e+00
6.564247341271942648e-01	1.196721736988824558e+00	1.204231510465039845e+00	1.213086279697219272e+00	1.210046723795230816e+00	1.210798789837987721e+00	1.209526612331814022e+00
6.570294552088410400e-01	1.196742721730009729e+00	1.204230755245721651e+00	1.213081346324103693e+00	1.210037679099902341e+00	1.210790928438983505e+00	1.209514244623809187e+00
6.576341762904871491e-01	1.196763664930909910e+00	1.204230926079335573e+00	1.213071071554321811e+00	1.210029453443976388e+00	1.210780797312722035e+00	1.209502034808725757e+00
6.582388973721333691e-01	1.196783912620822177e+00	1.204233465558010252e+00	1.213055814720256143e+00	1.210022129777081679e+00	1.210768703394246026e+00	1.209490339849252472e+00
6.588436184537801443e-01	1.196802554110789618e+00	1.204239883492183250e+00	1.213036389385852454e+00	1.210015673393987079e+00	1.210754962208191898e+00	1.209479391381234281e+00
6.594483395354262534e-01	1.196818558389403764e+00	1.204251484743980694e+00	1.213013903381462422e+00	1.210009960167836240e+00	1.210739875524086351e+00	1.209469269773639999e+00
6.600530606170724734e-01	1.196830941298559825e+00	1.204269127922439564e+00	1.212989560580110648e+00	1.210004821613671622e+00	1.210723710908763406e+00	1.209459888523842563e+00
6.606577816987191376e-01	1.196838933378086667e+00	1.204293057592716210e+00	1.212964462725926618e+00	1.210000098846758299e+00	1.210706684920972886e+00	1.209450993041025990e+00
6.612625027803659128e-01	1.196842122899112848e+00	1.204322838880315105e+00	1.212939449941067283e+00	1.209995698188283342e+00	1.210688949019830041e+00	1.209442177243266636e+00
6.618672238620121329e-01	1.196840553074703717e+00	1.204357406154562549e+00	1.212915007291825775e+00	1.209991637198240211e+00	1.210670578578409762e+00	1.209432919456322253e+00
6.624719449436589080e-01	1.196834756233621455e+00	1.204395218193574424e+00	1.212891248206280581e+00	1.209988068399129313e+00	1.210651566978248050e+00	1.209422632733258007e+00
6.630766660253055722e-01	1.196825713392556390e+00	1.204434493392112504e+00	1.212867971258257738e+00	1.209985271353688274e+00	1.210631827711859732e+00	1.209410722580105846e+00
6.636813871069517923e-01	1.196814737470384804e+00	1.204473484717440090e+00	1.212844775824597043e+00	1.209983612819894194e+00	1.210611206320916455e+00	1.209396644429943768e+00
6.642861081885979013e-01	1.196803293205711549e+00	1.204510748557910960e+00	1.212821214597270769e+00	1.209983484536793830e+00	1.210589500401688001e+00	1.209379952656321144e+00
6.648908292702446765e-01	1.196792783639288427e+00	1.204545364878404579e+00	1.212796957359994154e+00	1.209985231857170884e+00	1.210566485883872279e+00	1.209360337818511377e+00
6.654955503518908966e-01	1.196784344434600245e+00	1.204577074127493930e+00	1.212771938584612963e+00	1.209989085299257638e+00	1.210541948193813333e+00	1.209337651122114998e+00
6.661002714335370056e-01	1.196778688134345403e+00	1.204606307373961682e+00	1.212746461173285439e+00	1.209995106361526407e+00	1.210515713744937827e+00	1.209311914494527684e+00
6.667049925151837808e-01	1.196776028850530471e+00	1.204634101392371370e+00	1.212721232564089924e+00	1.210003156938943114e+00	1.210487675111692196e+00	1.209283316300329592e+00
6.673097135968300009e-01	1.196776096995113781e+00	1.204661909000702691e+00	1.212697318876732933e+00	1.210012897771084672e+00	1.210457804862137277e+00	1.209252194677932879e+00
6.679144346784761099e-01	1.196778232698845645e+00	1.204691333256797448e+00	1.212676017564959130e+00	1.210023818779702109e+00	1.210426156547313781e+00	1.209219012511387747e+00
6.685191557601228851e-01	1.196781533444844170e+00	1.204723828903513594e+00	1.212658667476037344e+00	1.210035301182371681e+00	1.210392854651743733e+00	1.209184329560369253e+00
6.691238768417696603e-01	1.196785027491030773e+00	1.204760422796892883e+00	1.212646431530060687e+00	1.210046701733998420e+00	1.210358075108957321e+00	1.209148775609761639e+00
6.697285979234157693e-01	1.196787846254344201e+00	1.204801503541039764e+00	1.212640095091997772e+00	1.210057440338486945e+00	1.210322018543406930e+00	1.209113026033700411e+00
6.703333190050619894e-01	1.196789371576687300e+00	1.204846717642090947e+00	1.212639919144382850e+00	1.210067072678945088e+00	1.210284881853145089e+00	1.209077780943642821e+00
6.709380400867087646e-01	1.196789336101220513e+00	1.204894988604022998e+00	1.212645573349073524e+00	1.210075334325586116e+00	1.210246835242388519e+00	1.209043747814887437e+00
6.715427611683548736e-01	1.196787858106735714e+00	1.204944652934708982e+00	1.212656156978705102e+00	1.210082149981656086e+00	1.210208012109429632e+00	1.209011624869377632e+00
6.721474822500010937e-01	1.196785399589517018e+00	1.204993687896210863e+00	1.212670301316271626e+00	1.210087612478863761e+00	1.210168517516294173e+00	1.208982084462666418e+00
6.727522033316478689e-01	1.196782650035576268e+00	1.205039992631407930e+00	1.212686336834588374e+00	1.210091938942496670e+00	1.210128454492096273e+00	1.208955756927560410e+00
6.733569244132939779e-01	1.196780355351945380e+00	1.205081677423146980e+00	1.212702501273503541e+00	1.210095409375206543e+00	1.210087961450161842e+00	1.208933213300764864e+00
6.739616454949401980e-01	1.196779125883110861e+00	1.205117315940410938e+00	1.212717158951802210e+00	1.210098297879733664e+00	1.210047251025408332e+00	1.208914946300122972e+00
6.745663665765868622e-01	1.196779264504910012e+00	1.205146122211568249e+00	1.212728998336468189e+00	1.210100810891541423e+00	1.210006635986237589e+00	1.208901352032437870e+00
6.751710876582336374e-01	1.196780653079335011e+00	1.205168026242236623e+00	1.212737176809475459e+00	1.210103043844697135e+00	1.209966529915833089e+00	1.208892713473935121e+00
6.757758087398798574e-01	1.196782722582904412e+00	1.205183637526721974e+00	1.212741388973339607e+00	1.210104964540744454e+00	1.209927423770659871e+00	1.208889185312939096e+00
6.763805298215266326e-01	1.196784512237915710e+00	1.205194102199111494e+00	1.212741847558987729e+00	1.210106429931625982e+00	1.209889848785183020e+00	1.208890782826334220e+00
6.769852509031732968e-01	1.196784803329142832e+00	1.205200876437493962e+00	1.212739181820133183e+00	1.210107234661159215e+00	1.209854333617163658e+00	1.208897377880313151e+00
6.775899719848195168e-01	1.196782300126137955e+00	1.205205453933819948e+00	1.212734273966890930e+00	1.210107177008535650e+00	1.209821358791349999e+00	1.208908704235435616e+00
6.781946930664656259e-01	1.196775826081533545e+00	1.205209095803795316e+00	1.212728066161051110e+00	1.210106124510371695e+00	1.209791311934878211e+00	1.208924374533404844e+00
6.787994141481124011e-01	1.196764505758382446e+00	1.205212611824652669e+00	1.212721376565750742e+00	1.210104064157955017e+00	1.209764451538943630e+00	1.208943908497599917e+00
6.794041352297586212e-01	1.196747907636123820e+00	1.205216230222371454e+00	1.212714760441344852e+00	1.210101124071026657e+00	1.209740888822573135e+00	1.208966767474976667e+00
6.800088563114047302e-01	1.196726127777461901e+00	1.205219575461127457e+00	1.212708440559949974e+00	1.210097561048391501e+00	1.209720590956101738e+00	1.208992389278862323e+00
6.806135773930515054e-01	1.196699799574359124e+00	1.205221754492760589e+00	1.212702314213256027e+00	1.210093719425613168e+00	1.209703399860419193e+00	1.209020219078827285e+00
6.812182984746977255e-01	1.196670022974209990e+00	1.205221534143667173e+00	1.212696028406262672e+00	1.210089971366863137e+00	1.209689060531837779e+00	1.209049734374632701e+00
6.818230195563438345e-01	1.196638219330067976e+00	1.205217578664562028e+00	1.212689105410558188e+00	1.210086649803893355e+00	1.209677258217233708e+00	1.209080464637052321e+00
6.824277406379906097e-01	1.196605933382224984e+00	1.205208707916245681e+00	1.212681096573317463e+00	1.210083986219115726e+00	1.209667661795162941e+00	1.209112008438871566e+00
6.830324617196373849e-01	1.196574617092078796e+00	1.205194133786438249e+00	1.212671739083174938e+00	1.210082063162760457e+00	1.209659963531241500e+00	1.209144047720334791e+00
6.836371828012834939e-01	1.196545436805533047e+00	1.205173636299934126e+00	1.212661088027454870e+00	1.210080789821620595e+00	1.209653906088871356e+00	1.209176356808242980e+00
6.842419038829297140e-01	1.196519142444695705e+00	1.205147650024645190e+00	1.212649596635681837e+00	1.210079907623454964e+00	1.209649293352560662e+00	1.209208804948019411e+00
6.848466249645764892e-01	1.196496023053228219e+00	1.205117243648869296e+00	1.212638123627406195e+00	1.210079027358353487e+00	1.209645987588308991e+00	1.209241352056458441e+00
6.854513460462225982e-01	1.196475950282615441e+00	1.205083991672760702e+00	1.212627858168976891e+00	1.210077688504799687e+00	1.209643897721359718e+00	1.209274040308179643e+00
6.860560671278688183e-01	1.196458490681779230e+00	1.205049755693280433e+00	1.212620168797280407e+00	1.210075425569110408e+00	1.209642960787262522e+00	1.209306985114735555e+00
6.866607882095155935e-01	1.196443058099117218e+00	1.205016409809815281e+00	1.212616400002831440e+00	1.210071826937313855e+00	1.209643117590671224e+00	1.209340365330785261e+00
6.872655092911617025e-01	1.196429078000466273e+00	1.204985557286893272e+00	1.212617654505475873e+00	1.210066575698157676e+00	1.209644288159440695e+00	1.209374410756037799e+00
6.878702303728079226e-01	1.196416139053990690e+00	1.204958289549208583e+00	1.212624604273607298e+00	1.210059468254541137e+00	1.209646354714487781e+00	1.209409386665966979e+00
6.884749514544545868e-01	1.196404110147013977e+00	1.204935030388189166e+00	1.212637366092894631e+00	1.210050416546481600e+00	1.209649157404037778e+00	1.209445575550948559e+00
6.890796725361013619e-01	1.196393202988823790e+00	1.204915490646127241e+00	1.212655461984138983e+00	1.210039441532374305e+00	1.209652508173900465e+00	1.209483257910749066e+00
6.896843936177475820e-01	1.196383964489434071e+00	1.204898737447912094e+00	1.212677866650317515e+00	1.210026659426056916e+00	1.209656225977631561e+00	1.209522694978822033e+00
6.902891146993943572e-01	1.196377193213145063e+00	1.204883362537946923e+00	1.212703129992705575e+00	1.210012259624079212e+00	1.209660184256868387e+00	1.209564115113434424e+00
6.908938357810410213e-01	1.196373789511988139e+00	1.204867720372211792e+00	1.212729555431429240e+00	1.209996474063320226e+00	1.209664353085173394e+00	1.209607702611774194e+00
6.914985568626872414e-01	1.196374565008553770e+00	1.204850198314982634e+00	1.212755409549358010e+00	1.209979544213986014e+00	1.209668821216960399e+00	1.209653583497831475e+00
6.921032779443333505e-01	1.196380049109874388e+00	1.204829476991019721e+00	1.212779133329004333e+00	1.209961697971853489e+00	1.209673792598147557e+00	1.209701805088391202e+00
6.927079990259801257e-01	1.196390333856952815e+00	1.204804740258864637e+00	1.212799523025943182e+00	1.209943145733277881e+00	1.209679561635371492e+00	1.209752313462475248e+00
6.933127201076263457e-01	1.196404991495960246e+00	1.204775801741000185e+00	1.212815852398600791e+00	1.209924094476322987e+00	1.209686476236691677e+00	1.209804936742694181e+00
6.939174411892724548e-01	1.196423083254426034e+00	1.204743126654203911e+00	1.212827916843745690e+00	1.209904768046757839e+00	1.209694894704662849e+00	1.209859381056251459e+00
6.945221622709192300e-01	1.196443257181449171e+00	1.204707744319861940e+00	1.212835991470256669e+00	1.209885419084484548e+00	1.209705139899443171e+00	1.209915241610480141e+00
6.951268833525654500e-01	1.196463913957681813e+00	1.204671066744898100e+00	1.212840709948681539e+00	1.209866323911422237e+00	1.209717455725321633e+00	1.209972025903052417e+00
6.957316044342115591e-01	1.196483408823293182e+00	1.204634646058506897e+00	1.212842887756977239e+00	1.209847763106389973e+00	1.209731973577493402e+00	1.210029184274233449e+00
6.963363255158583343e-01	1.196500256789228667e+00	1.204599913859295546e+00	1.212843326486394036e+00	1.209829998881837509e+00	1.209748695762441262e+00	1.210086142892679462e+00
6.969410465975051094e-01	1.196513312636916737e+00	1.204567947562240837e+00	1.212842640090787238e+00	1.209813257180836210e+00	1.209767497473018816e+00	1.210142332002771770e+00
6.975457676791512185e-01	1.196521902198173004e+00	1.204539303422310637e+00	1.212841138144855391e+00	1.209797714680312941e+00	1.209788143997302168e+00	1.210197204569326113e+00
6.981504887607974386e-01	1.196525886775249514e+00	1.204513943990002112e+00	1.212838786240685973e+00	1.209783488365559156e+00	1.209810318351310254e+00	1.210250247783069888e+00
6.987552098424442137e-01	1.196525649907259181e+00	1.204491270428085015e+00	1.212835244084351505e+00	1.209770627506093543e+00	1.209833652971564533e+00	1.210300992594979697e+00
6.993599309240903228e-01	1.196522005967506574e+00	1.204470251451579488e+00	1.212829966524029413e+00	1.209759109349831663e+00	1.209857759039876690e+00	1.210349022109344919e+00
6.999646520057365429e-01	1.196516043319580724e+00	1.204449625001684510e+00	1.212822346939290474e+00	1.209748843420496822e+00	1.209882249452745695e+00	1.210393975845508674e+00
7.005693730873833180e-01	1.196508928774606240e+00	1.204428137887880945e+00	1.212811880525654917e+00	1.209739689071406721e+00	1.209906754961929565e+00	1.210435550768235613e+00
7.011740941690294271e-01	1.196501710470268209e+00	1.204404783792906164e+00	1.212798321724201989e+00	1.209731483563013521e+00	1.209930933856909085e+00	1.210473504988717197e+00
7.017788152506756472e-01	1.196495158364961009e+00	1.204379001828230100e+00	1.212781806834359655e+00	1.209724071502322307e+00	1.209954475867212498e+00	1.210507667003919874e+00
7.023835363323223113e-01	1.196489672922704584e+00	1.204350803676587534e+00	1.212762915025750621e+00	1.209717326356298805e+00	1.209977099778295484e+00	1.210537948067717418e+00
7.029882574139690865e-01	1.196485275759294975e+00	1.204320805402196326e+00	1.212742649806620721e+00	1.209711158463689040e+00	1.209998545775927470e+00	1.210564353720066544e+00
7.035929784956153066e-01	1.196481676223076773e+00	1.204290153272751906e+00	1.212722336712802607e+00	1.209705508769745252e+00	1.210018565351338005e+00	1.210586991892796949e+00
7.041976995772620818e-01	1.196478392750518926e+00	1.204260351887378233e+00	1.212703450598184629e+00	1.209700332260144062e+00	1.210036913858441698e+00	1.210606076913252727e+00
7.048024206589087459e-01	1.196474902193084722e+00	1.204233022311246959e+00	1.212687403355388716e+00	1.209695578351974055e+00	1.210053352186762021e+00	1.210621927485895588e+00
7.054071417405549660e-01	1.196470791126927447e+00	1.204209632543935760e+00	1.212675333090708740e+00	1.209691174582892215e+00	1.210067660020305969e+00	1.210634953860370899e+00
7.060118628222010750e-01	1.196465885693138498e+00	1.204191248699810091e+00	1.212667934919746671e+00	1.209687016190928777e+00	1.210079657733302616e+00	1.210645632738514221e+00
7.066165839038478502e-01	1.196460339446019816e+00	1.204178350795718888e+00	1.212665362693978288e+00	1.209682962245997695e+00	1.210089228515313309e+00	1.210654474805674230e+00
7.072213049854940703e-01	1.196454661787341500e+00	1.204170744111269453e+00	1.212667214438646557e+00	1.209678839763030700e+00	1.210096334561254761e+00	1.210661989950935657e+00
7.078260260671401793e-01	1.196449675379847033e+00	1.204167579642582142e+00	1.212672598261290702e+00	1.209674457116177049e+00	1.210101024451474716e+00	1.210668652154090585e+00
7.084307471487869545e-01	1.196446402449883761e+00	1.204167479357604487e+00	1.212680263904270861e+00	1.209669627605023834e+00	1.210103428784190749e+00	1.210674866442659425e+00
7.090354682304331746e-01	1.196445895416545557e+00	1.204168745579029087e+00	1.212688778394504174e+00	1.209664204345166416e+00	1.210103741587993165e+00	1.210680940923438920e+00
7.096401893120792836e-01	1.196449042591628098e+00	1.204169620664262919e+00	1.212696720548278151e+00	1.209658121462773739e+00	1.210102187983056909e+00	1.210687068298725855e+00
7.102449103937260588e-01	1.196456389007340526e+00	1.204168555542486141e+00	1.212702866575799954e+00	1.209651428496748116e+00	1.210098985661165694e+00	1.210693321984719573e+00
7.108496314753728340e-01	1.196468011185017666e+00	1.204164444526716560e+00	1.212706338676101003e+00	1.209644304647360835e+00	1.210094311583308935e+00	1.210699668055755573e+00
7.114543525570189431e-01	1.196483472079037380e+00	1.204156788412532597e+00	1.212706691986477958e+00	1.209637044994255728e+00	1.210088282036360319e+00	1.210705989415672201e+00
7.120590736386651631e-01	1.196501863043846203e+00	1.204145758257431975e+00	1.212703924085573925e+00	1.209630020639056891e+00	1.210080948447455285e+00	1.210712115869164940e+00
7.126637947203119383e-01	1.196521920597030109e+00	1.204132148343984854e+00	1.212698404707640343e+00	1.209623624843445766e+00	1.210072307642995115e+00	1.210717853115714338e+00
7.132685158019580474e-01	1.196542193426467948e+00	1.204117226301937738e+00	1.212690739711113297e+00	1.209618221137270133e+00	1.210062323321541289e+00	1.210723004695563709e+00
7.138732368836042674e-01	1.196561231048965945e+00	1.204102507093339325e+00	1.212681598064890176e+00	1.209614102356482590e+00	1.210050951869034996e+00	1.210727383439990534e+00
7.144779579652510426e-01	1.196577766315454650e+00	1.204089490938525797e+00	1.212671538621631351e+00	1.209611461272212196e+00	1.210038166234276069e+00	1.210730813042968812e+00
7.150826790468971517e-01	1.196590866545945042e+00	1.204079411323146775e+00	1.212660873240263504e+00	1.209610374109882480e+00	1.210023974783166034e+00	1.210733122137356732e+00
7.156874001285433717e-01	1.196600032280193959e+00	1.204073036832947530e+00	1.212649594120674301e+00	1.209610802337554247e+00	1.210008431942152018e+00	1.210734133996224982e+00
7.162921212101900359e-01	1.196605228176185420e+00	1.204070559669370821e+00	1.212637376934085687e+00	1.209612617044776961e+00	1.209991636998585030e+00	1.210733657793249041e+00
7.168968422918368111e-01	1.196606838844496590e+00	1.204071587823764666e+00	1.212623653795199319e+00	1.209615642615946784e+00	1.209973717977673058e+00	1.210731486768159115e+00
7.175015633734830311e-01	1.196605554998863230e+00	1.204075239808137132e+00	1.212607738536931157e+00	1.209619707415752865e+00	1.209954801220531895e+00	1.210727404005533359e+00
7.181062844551298063e-01	1.196602210222405871e+00	1.204080323288573284e+00	1.212588982212944755e+00	1.209624687350511207e+00	1.209934975657814604e+00	1.210721195215184176e+00
7.187110055367764705e-01	1.196597600947160611e+00	1.204085566288573217e+00	1.212566935228453380e+00	1.209630534170375027e+00	1.209914266096339786e+00	1.210712668563565630e+00
7.193157266184226906e-01	1.196592326958985542e+00	1.204089862768175756e+00	1.212541491268998906e+00	1.209637284719890182e+00	1.209892625225776897e+00	1.210701680701418370e+00
7.199204477000687996e-01	1.196586685622099910e+00	1.204092492795367120e+00	1.212512987795954844e+00	1.209645049567760866e+00	1.209869943958329364e+00	1.210688167245442148e+00
7.205251687817155748e-01	1.196580640863905920e+00	1.204093281328042719e+00	1.212482240025860136e+00	1.209653983067852101e+00	1.209846073528890731e+00	1.210672173815338537e+00
7.211298898633617949e-01	1.196573869689878666e+00	1.204092667883852386e+00	1.212450492796137258e+00	1.209664239982309208e+00	1.209820852008201886e+00	1.210653880771022317e+00
7.217346109450079039e-01	1.196565870281462329e+00	1.204091671819350617e+00	1.212419289472106643e+00	1.209675927568063303e+00	1.209794130760517117e+00	1.210633615504663529e+00
7.223393320266546791e-01	1.196556104959313638e+00	1.204091754455042018e+00	1.212390277567486851e+00	1.209689062106451329e+00	1.209765799354959981e+00	1.210611848131849744e+00
7.229440531083008992e-01	1.196544150635767467e+00	1.204094598148976125e+00	1.212364988223776141e+00	1.209703534951468873e+00	1.209735808936952539e+00	1.210589169190974257e+00
7.235487741899470082e-01	1.196529833407956156e+00	1.204101839497158100e+00	1.212344631854744170e+00	1.209719095195157745e+00	1.209704192603890505e+00	1.210566252266480847e+00
7.241534952715937834e-01	1.196513327440270169e+00	1.204114803853805427e+00	1.212329946260092051e+00	1.209735357524840627e+00	1.209671077897109592e+00	1.210543806934689437e+00
7.247582163532405586e-01	1.196495200466219488e+00	1.204134287500844280e+00	1.212321120637717797e+00	1.209751837114713346e+00	1.209636686487684187e+00	1.210522527733114195e+00
7.253629374348866676e-01	1.196476391624093916e+00	1.204160422978196587e+00	1.212317801855144594e+00	1.209768003504109624e+00	1.209601318255251634e+00	1.210503043914726184e+00
7.259676585165328877e-01	1.196458115830562718e+00	1.204192647517608350e+00	1.212319174177171721e+00	1.209783340989075473e+00	1.209565321167360707e+00	1.210485873960927217e+00
7.265723795981796629e-01	1.196441702797765849e+00	1.204229777924665568e+00	1.212324094422914778e+00	1.209797406593263513e+00	1.209529055574386502e+00	1.210471391210756753e+00
7.271771006798257719e-01	1.196428395361594621e+00	1.204270178661964730e+00	1.212331260540691735e+00	1.209809879981307956e+00	1.209492863690137865e+00	1.210459809670648257e+00
7.277818217614719920e-01	1.196419145912665849e+00	1.204311996488875769e+00	1.212339390781510096e+00	1.209820598806225833e+00	1.209457048476767937e+00	1.210451193607372300e+00
7.283865428431187672e-01	1.196414453823803070e+00	1.204353425854675974e+00	1.212347389827497235e+00	1.209829572633650097e+00	1.209421861253239694e+00	1.210445484715585884e+00
7.289912639247648762e-01	1.196414277302120688e+00	1.204392963209100387e+00	1.212354476520632662e+00	1.209836969163715414e+00	1.209387496606252554e+00	1.210442537573098498e+00
7.295959850064110963e-01	1.196418034062181279e+00	1.204429608004730090e+00	1.212360249506894139e+00	1.209843074686385522e+00	1.209354095034206766e+00	1.210442156429571758e+00
7.302007060880577605e-01	1.196424684647525938e+00	1.204462976370881178e+00	1.212364675907863454e+00	1.209848239355156396e+00	1.209321757167463263e+00	1.210444129074726760e+00
7.308054271697045357e-01	1.196432878251644683e+00	1.204493308772775162e+00	1.212368004330724780e+00	1.209852818469745239e+00	1.209290571620980970e+00	1.210448251437319600e+00
7.314101482513507557e-01	1.196441135170794645e+00	1.204521371870808988e+00	1.212370622278663213e+00	1.209857120573240241e+00	1.209260649175724067e+00	1.210454336248099949e+00
7.320148693329975309e-01	1.196448038815510539e+00	1.204548273737389374e+00	1.212372891859706758e+00	1.209861371298276644e+00	1.209232149598434392e+00	1.210462206128971152e+00
7.326195904146441951e-01	1.196452410877544503e+00	1.204575226238862706e+00	1.212375001736101687e+00	1.209865694526661484e+00	1.209205290487184170e+00	1.210471678701867226e+00
7.332243114962904151e-01	1.196453445936129345e+00	1.204603295995857470e+00	1.212376867476288256e+00	1.209870108922834753e+00	1.209180333788919537e+00	1.210482552319997129e+00
7.338290325779365242e-01	1.196450785919608517e+00	1.204633185898256853e+00	1.212378100012052373e+00	1.209874539776115032e+00	1.209157552634710919e+00	1.210494597609685030e+00
7.344337536595832994e-01	1.196444521463461363e+00	1.204665083253244173e+00	1.212378046054836123e+00	1.209878846481238224e+00	1.209137186989419854e+00	1.210507555858762796e+00
7.350384747412295194e-01	1.196435118741878689e+00	1.204698599488589039e+00	1.212375889523895189e+00	1.209882861204923055e+00	1.209119399935281169e+00	1.210521144299442797e+00
7.356431958228756285e-01	1.196423284737908599e+00	1.204732810913800467e+00	1.212370794013367448e+00	1.209886429520323547e+00	1.209104245849935699e+00	1.210535070609299879e+00
7.362479169045224037e-01	1.196409797209222248e+00	1.204766392617566462e+00	1.212362063711978299e+00	1.209889442426758110e+00	1.209091656457230934e+00	1.210549058587594651e+00
7.368526379861686237e-01	1.196395334665079746e+00	1.204797822440464516e+00	1.212349298937660080e+00	1.209891850546311209e+00	1.209081444042440889e+00	1.210562882052057532e+00
7.374573590678147328e-01	1.196380342523098994e+00	1.204825620830626942e+00	1.212332520644683331e+00	1.209893657995575023e+00	1.209073318660766505e+00	1.210576400709595157e+00
7.380620801494615080e-01	1.196364962686244038e+00	1.204848586000281330e+00	1.212312238952997223e+00	1.209894900852477972e+00	1.209066919352546288e+00	1.210589590846259833e+00
7.386668012311082832e-01	1.196349037696633255e+00	1.204865984744931007e+00	1.212289446738142873e+00	1.209895616223218173e+00	1.209061858421855984e+00	1.210602563834667134e+00
7.392715223127543922e-01	1.196332183075115019e+00	1.204877667086409865e+00	1.212265531153164710e+00	1.209895809612442141e+00	1.209057771014024008e+00	1.210615567311763785e+00
7.398762433944006123e-01	1.196313908417540040e+00	1.204884084915291087e+00	1.212242112530341975e+00	1.209895429758822916e+00	1.209054359204348339e+00	1.210628966792250960e+00
7.404809644760473875e-01	1.196293761837299297e+00	1.204886210671459068e+00	1.212220837100381976e+00	1.209894357090355532e+00	1.209051421259490500e+00	1.210643210948829873e+00
7.410856855576934965e-01	1.196271472594721885e+00	1.204885369329770084e+00	1.212203161351784297e+00	1.209892405637919888e+00	1.209048863926221129e+00	1.210658788028469379e+00
7.416904066393397166e-01	1.196247069616684033e+00	1.204883011669612092e+00	1.212190167528413687e+00	1.209889334079544243e+00	1.209046701018600123e+00	1.210676180850232209e+00
7.422951277209864918e-01	1.196220956789203260e+00	1.204880466822997098e+00	1.212182441619898521e+00	1.209884865316983582e+00	1.209045038410629047e+00	1.210695826454218915e+00
7.428998488026326008e-01	1.196193929487625374e+00	1.204878716284877527e+00	1.212180030390707097e+00	1.209878716445005553e+00	1.209044044562672671e+00	1.210718084163880937e+00
7.435045698842788209e-01	1.196167122839057795e+00	1.204878227698858995e+00	1.212182477861674545e+00	1.209870636278093992e+00	1.209043912692799871e+00	1.210743212678951686e+00
7.441092909659254850e-01	1.196141891985838646e+00	1.204878874626580609e+00	1.212188928634785556e+00	1.209860442420739313e+00	1.209044823934253943e+00	1.210771355566788499e+00
7.447140120475722602e-01	1.196119637783978007e+00	1.204879953593785302e+00	1.212198277955322201e+00	1.209848048831071887e+00	1.209046918807443527e+00	1.210802534437250610e+00
7.453187331292184803e-01	1.196101606609392576e+00	1.204880295437638749e+00	1.212209345446171982e+00	1.209833478988469713e+00	1.209050281014875106e+00	1.210836649391850539e+00
7.459234542108652555e-01	1.196088704337716635e+00	1.204878454222317430e+00	1.212221047768470505e+00	1.209816863882464677e+00	1.209054933879750715e+00	1.210873487458200337e+00
7.465281752925119196e-01	1.196081364243727352e+00	1.204872944734495688e+00	1.212232544266793610e+00	1.209798427773175700e+00	1.209060848316938941e+00	1.210912738357174057e+00
7.471328963741581397e-01	1.196079494497456208e+00	1.204862490651885665e+00	1.212243331339863728e+00	1.209778468093567927e+00	1.209067961949738201e+00	1.210954014052054495e+00
7.477376174558042488e-01	1.196082509977554054e+00	1.204846241479458291e+00	1.212253267829081604e+00	1.209757335253727861e+00	1.209076206545883769e+00	1.210996867520814257e+00
7.483423385374510239e-01	1.196089435794391420e+00	1.204823920124115988e+00	1.212262525986609329e+00	1.209735413196152409e+00	1.209085536464454158e+00	1.211040808577712014e+00
7.489470596190972440e-01	1.196099060043893658e+00	1.204795875147400830e+00	1.212271478306328198e+00	1.209713097396843517e+00	1.209095948637341600e+00	1.211085319168794694e+00
7.495517807007433531e-01	1.196110109459797455e+00	1.204763028946900683e+00	1.212280544850586894e+00	1.209690767308019721e+00	1.209107485170241691e+00	1.211129870306370648e+00
7.501565017823901282e-01	1.196121422362982134e+00	1.204726731786005312e+00	1.212290034947698603e+00	1.209668756919359822e+00	1.209120215653678221e+00	1.211173939865201499e+00
7.507612228640363483e-01	1.196132095384607963e+00	1.204688548300822504e+00	1.212300018041229999e+00	1.209647332541123443e+00	1.209134204798889556e+00	1.211217028946935281e+00
7.513659439456824574e-01	1.196141582613904353e+00	1.204650013983326939e+00	1.212310250542506518e+00	1.209626683865003827e+00	1.209149475744937918e+00	1.211258675468179558e+00
7.519706650273292325e-01	1.196149730811144174e+00	1.204612402815484318e+00	1.212320171909656796e+00	1.209606927289092360e+00	1.209165979063640428e+00	1.211298466392632722e+00
7.525753861089760077e-01	1.196156743955273827e+00	1.204576544351516842e+00	1.212328968220242942e+00	1.209588114578092233e+00	1.209183573530172140e+00	1.211336049549499805e+00
7.531801071906221168e-01	1.196163082852880422e+00	1.204542719201223910e+00	1.212335689511822245e+00	1.209570241587256012e+00	1.209202019752713131e+00	1.211371143752987933e+00
7.537848282722683368e-01	1.196169318405305493e+00	1.204510648634057768e+00	1.212339400326256200e+00	1.209553255977798170e+00	1.209220986294980760e+00	1.211403546437279655e+00
7.543895493539151120e-01	1.196175967599250045e+00	1.204479579694426539e+00	1.212339340217941208e+00	1.209537065414152845e+00	1.209240068518350419e+00	1.211433137814001304e+00
7.549942704355612211e-01	1.196183346941066539e+00	1.204448452323579444e+00	1.212335070002017678e+00	1.209521549287163378e+00	1.209258819410549801e+00	1.211459879949067009e+00
7.555989915172074411e-01	1.196191475706282814e+00	1.204416120598443163e+00	1.212326579855557362e+00	1.209506575450391974e+00	1.209276789524344586e+00	1.211483810378457315e+00
7.562037125988542163e-01	1.196200049318614900e+00	1.204381589796592156e+00	1.212314338037765893e+00	1.209492019291265708e+00	1.209293569310836203e+00	1.211505029614574624e+00
7.568084336805003254e-01	1.196208485311128555e+00	1.204344228119681226e+00	1.212299266001691800e+00	1.209477779079299431e+00	1.209308824740381594e+00	1.211523684304122606e+00
7.574131547621465455e-01	1.196216028393766395e+00	1.204303916994046153e+00	1.212282638337317975e+00	1.209463781359377377e+00	1.209322319171112214e+00	1.211539952310620727e+00
7.580178758437932096e-01	1.196221891921585234e+00	1.204261114545672973e+00	1.212265920695440036e+00	1.209449974702653474e+00	1.209333920265678763e+00	1.211554034886417108e+00
7.586225969254394297e-01	1.196225410060167693e+00	1.204216821072973120e+00	1.212250572213053434e+00	1.209436316727612759e+00	1.209343594774394681e+00	1.211566155638717390e+00
7.592273180070856498e-01	1.196226175993654994e+00	1.204172451660467713e+00	1.212237848717232280e+00	1.209422762992035549e+00	1.209351393462843705e+00	1.211576561275101716e+00
7.598320390887323139e-01	1.196224144967611425e+00	1.204129637239276684e+00	1.212228643938954242e+00	1.209409264094961411e+00	1.209357426591336493e+00	1.211585518889483293e+00
7.604367601703785340e-01	1.196219684970249775e+00	1.204089987720161625e+00	1.212223395018167338e+00	1.209395769429335354e+00	1.209361832283106786e+00	1.211593308719064899e+00
7.610414812520247541e-01	1.196213562979077327e+00	1.204054857221776631e+00	1.212222062284877167e+00	1.209382232906536236e+00	1.209364743693801758e+00	1.211600213775915869e+00
7.616462023336714182e-01	1.196206863040949475e+00	1.204025150598132754e+00	1.212224179889626718e+00	1.209368619258702537e+00	1.209366262587540986e+00	1.211606508128468151e+00
7.622509234153176383e-01	1.196200844054171153e+00	1.204001202061305786e+00	1.212228964230998907e+00	1.209354912235883095e+00	1.209366444371264837e+00	1.211612445703828422e+00
7.628556444969638584e-01	1.196196758584347153e+00	1.203982744244851855e+00	1.212235460607852033e+00	1.209341125031444975e+00	1.209365296458959405e+00	1.211618247455297892e+00
7.634603655786105225e-01	1.196195665440187517e+00	1.203968972844883467e+00	1.212242705165893497e+00	1.209327310536557398e+00	1.209362789843007935e+00	1.211624084951447688e+00
7.640650866602567426e-01	1.196198273582864680e+00	1.203958697620388874e+00	1.212249877727181957e+00	1.209313568215395707e+00	1.209358881063647972e+00	1.211630060770948480e+00
7.646698077419028516e-01	1.196204848806862620e+00	1.203950555936022848e+00	1.212256420669614920e+00	1.209300046817464169e+00	1.209353538195631295e+00	1.211636187778269536e+00
7.652745288235496268e-01	1.196215198329116491e+00	1.203943253686867276e+00	1.212262101510381385e+00	1.209286943038576867e+00	1.209346762037010192e+00	1.211642372235289811e+00
7.658792499051958469e-01	1.196228729917064193e+00	1.203935792316519926e+00	1.212267005243689244e+00	1.209274495044502684e+00	1.209338596264410537e+00	1.211648407861845023e+00
7.664839709868425111e-01	1.196244568288767907e+00	1.203927642256395592e+00	1.212271456733808872e+00	1.209262970878346000e+00	1.209329124695695867e+00	1.211653984291242159e+00
7.670886920684892862e-01	1.196261704413689619e+00	1.203918833044893555e+00	1.212275889419682340e+00	1.209252653144131662e+00	1.209318459042290517e+00	1.211658708708701848e+00
7.676934131501355063e-01	1.196279152835319159e+00	1.203909944925582121e+00	1.212280688934151529e+00	1.209243821533095398e+00	1.209306722368983955e+00	1.211662137355587143e+00
7.682981342317822815e-01	1.196296094419911471e+00	1.203902003767024720e+00	1.212286045395468692e+00	1.209236732927071234e+00	1.209294031771591227e+00	1.211663813954764191e+00
7.689028553134289456e-01	1.196311983729810180e+00	1.203896298330815462e+00	1.212291845388529188e+00	1.209231597981274220e+00	1.209280482144411861e+00	1.211663311302896950e+00
7.695075763950751657e-01	1.196326602931363947e+00	1.203894151789820066e+00	1.212297625193007766e+00	1.209228556998647841e+00	1.209266133693681411e+00	1.211660272130521854e+00
7.701122974767219409e-01	1.196340050313820624e+00	1.203896685894753515e+00	1.212302593800882233e+00	1.209227661952864352e+00	1.209251005851160521e+00	1.211654444628196714e+00
7.707170185583686051e-01	1.196352662716822390e+00	1.203904616803882943e+00	1.212305721331246922e+00	1.209228870623401342e+00	1.209235077486071619e+00	1.211645705818596985e+00
7.713217396400148251e-01	1.196364885567623659e+00	1.203918116423264850e+00	1.212305877916642904e+00	1.209232053804726981e+00	1.209218292108712678e+00	1.211634068220187377e+00
7.719264607216616003e-01	1.196377117639685350e+00	1.203936762814671102e+00	1.212302001364470971e+00	1.209237013593449594e+00	1.209200566052749615e+00	1.211619669098029650e+00
7.725311818033077094e-01	1.196389565056647397e+00	1.203959589249192774e+00	1.212293267992730961e+00	1.209243510786933484e+00	1.209181797548516180e+00	1.211602744669709519e+00
7.731359028849539294e-01	1.196402137031850943e+00	1.203985224349303440e+00	1.212279240102516642e+00	1.209251298335045632e+00	1.209161873835775669e+00	1.211583595599547758e+00
7.737406239666007046e-01	1.196414405318086738e+00	1.204012098574029244e+00	1.212259965347735502e+00	1.209260153301152663e+00	1.209140674686251637e+00	1.211562553349015081e+00
7.743453450482468137e-01	1.196425634375621661e+00	1.204038680638435777e+00	1.212236008171104995e+00	1.209269899404672444e+00	1.209118076470888425e+00	1.211539954330695279e+00
7.749500661298930337e-01	1.196434874768701251e+00	1.204063703861642409e+00	1.212208403347099006e+00	1.209280416794324742e+00	1.209093959961784925e+00	1.211516124288918750e+00
7.755547872115396979e-01	1.196441101168412180e+00	1.204086345706864236e+00	1.212178535771122778e+00	1.209291639344662661e+00	1.209068220232873525e+00	1.211491373355000567e+00
7.761595082931859180e-01	1.196443369867884243e+00	1.204106332518527500e+00	1.212147965063095079e+00	1.209303540658220433e+00	1.209040775673740464e+00	1.211466000326281822e+00
7.767642293748321380e-01	1.196440969942478505e+00	1.204123953338634978e+00	1.212118224773437891e+00	1.209316110179506243e+00	1.209011574137932366e+00	1.211440302038136130e+00
7.773689504564788022e-01	1.196433545940928544e+00	1.204139980861101966e+00	1.212090631987030154e+00	1.209329323467958073e+00	1.208980598369387982e+00	1.211414583876576856e+00
7.779736715381250223e-01	1.196421175048564489e+00	1.204155513382886067e+00	1.212066141324985802e+00	1.209343115733439777e+00	1.208947875557593310e+00	1.211389169353380257e+00
7.785783926197712423e-01	1.196404385847352980e+00	1.204171765553962770e+00	1.212045266552303158e+00	1.209357366530403155e+00	1.208913492071410190e+00	1.211364405025801894e+00
7.791831137014179065e-01	1.196384110988920169e+00	1.204189843870034027e+00	1.212028077480397981e+00	1.209371896657534418e+00	1.208877606111698366e+00	1.211340656864243304e+00
7.797878347830641266e-01	1.196361575287284928e+00	1.204210544671495020e+00	1.212014265353056786e+00	1.209386474936299249e+00	1.208840449739491341e+00	1.211318296812846196e+00
7.803925558647109018e-01	1.196338133699668127e+00	1.204234207917825206e+00	1.212003259439042413e+00	1.209400831946496391e+00	1.208802318640835427e+00	1.211297680723942838e+00
7.809972769463575659e-01	1.196315086528254801e+00	1.204260650329198379e+00	1.211994372864589886e+00	1.209414679299043005e+00	1.208763553122484957e+00	1.211279121405332448e+00
7.816019980280037860e-01	1.196293506801418216e+00	1.204289188879800410e+00	1.211986955135255783e+00	1.209427733655654924e+00	1.208724516240182734e+00	1.211262861435144611e+00
7.822067191096505612e-01	1.196274114000878352e+00	1.204318750777934266e+00	1.211980528430160797e+00	1.209439741621733733e+00	1.208685574275450758e+00	1.211249048072016832e+00
7.828114401912972253e-01	1.196257218075144513e+00	1.204348050832083850e+00	1.211974883717313434e+00	1.209450502302020114e+00	1.208647081329836892e+00	1.211237712696758173e+00
7.834161612729434454e-01	1.196242740012305905e+00	1.204375805270661015e+00	1.211970115440048623e+00	1.209459886303795528e+00	1.208609366354173043e+00	1.211228758581582632e+00
7.840208823545902206e-01	1.196230297497400619e+00	1.204400944724468570e+00	1.211966583982370338e+00	1.209467846784777922e+00	1.208572721157378016e+00	1.211221959890876221e+00
7.846256034362368847e-01	1.196219333051091960e+00	1.204422789795601245e+00	1.211964811400620290e+00	1.209474417013793879e+00	1.208537391192815447e+00	1.211216975472400037e+00
7.852303245178831048e-01	1.196209259344565012e+00	1.204441160256849441e+00	1.211965331447229621e+00	1.209479693320291149e+00	1.208503571840105595e+00	1.211213379414480373e+00
7.858350455995298800e-01	1.196199598511498374e+00	1.204456399929982879e+00	1.211968524545339321e+00	1.209483809334201743e+00	1.208471412242507093e+00	1.211210704974281738e+00
7.864397666811759890e-01	1.196190094551741412e+00	1.204469312273098947e+00	1.211974471659064356e+00	1.209486912256458657e+00	1.208441024304566902e+00	1.211208495395485141e+00
7.870444877628222091e-01	1.196180779985827725e+00	1.204481016133265525e+00	1.211982858697105536e+00	1.209489147091028727e+00	1.208412491050265603e+00	1.211206351752147636e+00
7.876492088444689843e-01	1.196171982086676300e+00	1.204492745129014386e+00	1.211992953149968244e+00	1.209490647388424378e+00	1.208385871537953626e+00	1.211203966611130944e+00
7.882539299261150934e-01	1.196164262687562374e+00	1.204505624060105307e+00	1.212003657847623872e+00	1.209491528033445951e+00	1.208361203635946568e+00	1.211201139784328307e+00
7.888586510077613134e-01	1.196158299088969201e+00	1.204520460414970406e+00	1.212013630915146134e+00	1.209491876533253407e+00	1.208338506742696605e+00	1.211197780376263911e+00
7.894633720894080886e-01	1.196154728223178143e+00	1.204537587983943281e+00	1.212021451315173026e+00	1.209491745576295685e+00	1.208317784678889284e+00	1.211193898833126559e+00
7.900680931710541977e-01	1.196153986749469045e+00	1.204556791330488874e+00	1.212025804975682908e+00	1.209491151399151532e+00	1.208299027342822907e+00	1.211189589963943547e+00
7.906728142527004177e-01	1.196156182056998363e+00	1.204577324907459390e+00	1.212025665721252921e+00	1.209490078345866193e+00	1.208282208348559594e+00	1.211185008208229830e+00
7.912775353343470819e-01	1.196161021808262781e+00	1.204598022655666956e+00	1.212020445696167625e+00	1.209488488129876638e+00	1.208267276361483900e+00	1.211180341254570303e+00
7.918822564159933020e-01	1.196167816203763445e+00	1.204617478023606303e+00	1.212010091376652943e+00	1.209486330047317537e+00	1.208254142828540489e+00	1.211175790299343191e+00
7.924869774976395220e-01	1.196175552279487686e+00	1.204634263210202061e+00	1.211995105938742379e+00	1.209483547179779128e+00	1.208242671898253073e+00	1.211171560814957138e+00
7.930916985792861862e-01	1.196183025762643792e+00	1.204647151122982374e+00	1.211976489230319309e+00	1.209480077541309262e+00	1.208232677824087942e+00	1.211167861337713481e+00
7.936964196609324063e-01	1.196189005835374575e+00	1.204655304257334469e+00	1.211955602200952331e+00	1.209475853408971346e+00	1.208223933023757857e+00	1.211164904991421043e+00
7.943011407425791814e-01	1.196192404944245835e+00	1.204658400953927622e+00	1.211933978126502387e+00	1.209470802634370123e+00	1.208216186993181784e+00	1.211162909755886918e+00
7.949058618242258456e-01	1.196192428498296545e+00	1.204656679153709442e+00	1.211913114132460612e+00	1.209464851986121525e+00	1.208209194071408588e+00	1.211162094897894947e+00
7.955105829058720657e-01	1.196188683846729717e+00	1.204650890060616986e+00	1.211894280886181452e+00	1.209457929494303308e+00	1.208202747290029189e+00	1.211162672757622349e+00
7.961153039875188409e-01	1.196181232952768347e+00	1.204642168756132614e+00	1.211878383259955339e+00	1.209449963575344844e+00	1.208196712986451482e+00	1.211164836721956739e+00
7.967200250691655050e-01	1.196170579253706512e+00	1.204631843319594164e+00	1.211865891349088953e+00	1.209440879681518588e+00	1.208191057139463398e+00	1.211168748104655579e+00
7.973247461508117251e-01	1.196157587469216521e+00	1.204621214264648632e+00	1.211856845997490773e+00	1.209430598625821141e+00	1.208185858212283748e+00	1.211174525084190767e+00
7.979294672324585003e-01	1.196143346103445415e+00	1.204611340889723659e+00	1.211850930409250626e+00	1.209419041614135271e+00	1.208181306500225594e+00	1.211182233770190297e+00
7.985341883141052755e-01	1.196128994661792122e+00	1.204602870439458906e+00	1.211847590213156245e+00	1.209406141632026088e+00	1.208177689689128087e+00	1.211191879185645748e+00
7.991389093957513845e-01	1.196115547285202974e+00	1.204595938604016814e+00	1.211846179754095365e+00	1.209391857268172110e+00	1.208175364597488199e+00	1.211203395549986350e+00
7.997436304773981597e-01	1.196103747195220501e+00	1.204590158113864717e+00	1.211846110924218678e+00	1.209376185630486322e+00	1.208174717564425071e+00	1.211216639147187468e+00
8.003483515590442687e-01	1.196093980052405970e+00	1.204584698011230692e+00	1.211846979938860702e+00	1.209359171128565835e+00	1.208176118014127054e+00	1.211231388583954516e+00
8.009530726406904888e-01	1.196086260703687287e+00	1.204578440004194784e+00	1.211848648587764643e+00	1.209340908920598423e+00	1.208179873089866074e+00	1.211247353226013956e+00
8.015577937223372640e-01	1.196080290772321142e+00	1.204570184420983958e+00	1.211851262642431815e+00	1.209321545178643431e+00	1.208186191803585441e+00	1.211264187296184014e+00
8.021625148039833730e-01	1.196075570227193019e+00	1.204558870350644684e+00	1.211855201697481510e+00	1.209301275709044665e+00	1.208195162855877358e+00	1.211281507380217226e+00
8.027672358856295931e-01	1.196071538658314060e+00	1.204543772802680657e+00	1.211860968677073380e+00	1.209280341672161141e+00	1.208206746595178016e+00	1.211298911438814851e+00
8.033719569672763683e-01	1.196067720893645880e+00	1.204524644351950613e+00	1.211869040229040850e+00	1.209259021238344722e+00	1.208220781146079670e+00	1.211315997133460609e+00
8.039766780489224773e-01	1.196063853297374857e+00	1.204501778611327012e+00	1.211879709097712698e+00	1.209237617717665358e+00	1.208237000933841676e+00	1.211332378166787516e+00
8.045813991305686974e-01	1.196059969790931099e+00	1.204475985097631652e+00	1.211892953660235639e+00	1.209216445233058934e+00	1.208255063663433271e+00	1.211347698719109411e+00
8.051861202122154726e-01	1.196056430955680927e+00	1.204448477915047500e+00	1.211908364578604180e+00	1.209195811938262421e+00	1.208274581132596337e+00	1.211361646129955449e+00
8.057908412938615816e-01	1.196053886812617817e+00	1.204420693987128699e+00	1.211925144384726760e+00	1.209175999960917069e+00	1.208295149952203218e+00	1.211373960569801067e+00
8.063955623755078017e-01	1.196053174685628440e+00	1.204394068931555761e+00	1.211942178837741135e+00	1.209157245334527842e+00	1.208316379267675655e+00	1.211384439423854431e+00
8.070002834571545769e-01	1.196055166814944837e+00	1.204369807124107128e+00	1.211958164721864684e+00	1.209139723165535418e+00	1.208337912860105945e+00	1.211392936535742093e+00
8.076050045388006859e-01	1.196060594799762455e+00	1.204348684843200346e+00	1.211971771344721782e+00	1.209123539767445132e+00	1.208359441818761537e+00	1.211399359794153696e+00
8.082097256204474611e-01	1.196069885593267212e+00	1.204330920541569538e+00	1.211981811842498313e+00	1.209108730502442164e+00	1.208380704625894086e+00	1.211403671145630634e+00
8.088144467020942363e-01	1.196083042816074915e+00	1.204316135183328695e+00	1.211987400848405283e+00	1.209095263349166505e+00	1.208401475593995134e+00	1.211405890453448819e+00
8.094191677837403454e-01	1.196099598321320956e+00	1.204303409965434835e+00	1.211988075398877651e+00	1.209083047286513724e+00	1.208421546085519882e+00	1.211406099870241393e+00
8.100238888653871205e-01	1.196118644698942024e+00	1.204291431487636510e+00	1.211983858338716580e+00	1.209071943915938085e+00	1.208440704117060394e+00	1.211404445436701449e+00
8.106286099470338957e-01	1.196138941906363495e+00	1.204278699472870917e+00	1.211975250813251082e+00	1.209061782383505257e+00	1.208458718574944024e+00	1.211401134311564931e+00
8.112333310286800048e-01	1.196159076381935193e+00	1.204263762206563282e+00	1.211963152334574634e+00	1.209052377288351465e+00	1.208475334548675173e+00	1.211396425009604760e+00
8.118380521103267800e-01	1.196177644346347435e+00	1.204245440622080388e+00	1.211948720056143625e+00	1.209043548093934772e+00	1.208490283039412194e+00	1.211390609514547245e+00
8.124427731919735551e-01	1.196193431014432873e+00	1.204223004891725957e+00	1.211933190956860029e+00	1.209035137577874952e+00	1.208503302185980788e+00	1.211383991489382472e+00
8.130474942736196642e-01	1.196205560126027745e+00	1.204196276581010139e+00	1.211917700205828563e+00	1.209027024631382563e+00	1.208514163677566255e+00	1.211376866410518227e+00
8.136522153552664394e-01	1.196213593031386413e+00	1.204165642323765884e+00	1.211903131561852920e+00	1.209019127689457740e+00	1.208522698809560092e+00	1.211369506058945333e+00
8.142569364369126594e-01	1.196217563542554263e+00	1.204131978866183283e+00	1.211890027296343986e+00	1.209011401446994594e+00	1.208528820628934630e+00	1.211362146007140206e+00
8.148616575185587685e-01	1.196217943158191854e+00	1.204096502648954292e+00	1.211878568845435877e+00	1.209003832029851955e+00	1.208532539095505065e+00	1.211354973878270957e+00
8.154663786002055437e-01	1.196215540434262481e+00	1.204060568374369700e+00	1.211868623476540785e+00	1.208996432235722285e+00	1.208533965353851602e+00	1.211348119290906578e+00
8.160710996818516527e-01	1.196211348955128040e+00	1.204025449292347449e+00	1.211859841635946733e+00	1.208989235841960941e+00	1.208533301619683531e+00	1.211341647153223899e+00
8.166758207634978728e-01	1.196206369926499979e+00	1.203992136387398659e+00	1.211851785190185105e+00	1.208982291724649771e+00	1.208530816037543421e+00	1.211335555385180118e+00
8.172805418451446480e-01	1.196201443458745572e+00	1.203961191746876880e+00	1.211844065694394734e+00	1.208975660251730755e+00	1.208526806677614474e+00	1.211329776619811005e+00
8.178852629267907570e-01	1.196197122222095732e+00	1.203932682589655245e+00	1.211836470344116456e+00	1.208969412638680740e+00	1.208521561615097939e+00	1.211324183438267754e+00
8.184899840084369771e-01	1.196193611322340367e+00	1.203906207833487230e+00	1.211829052311129917e+00	1.208963632517696452e+00	1.208515321689646482e+00	1.211318598295579418e+00
8.190947050900843074e-01	1.196190782316807644e+00	1.203881010436872234e+00	1.211822165303405807e+00	1.208958419195911738e+00	1.208508252187447063e+00	1.211312807775831724e+00
8.196994261717304164e-01	1.196188252860678425e+00	1.203856151986242518e+00	1.211816431242630943e+00	1.208953891637413181e+00	1.208500428233109991e+00	1.211306577977450338e+00
8.203041472533766365e-01	1.196185511376248511e+00	1.203830716567299230e+00	1.211812642719537036e+00	1.208950191085959691e+00	1.208491835287024641e+00	1.211299668195720214e+00
8.209088683350239668e-01	1.196182061392203178e+00	1.203804009258641283e+00	1.211811615524597929e+00	1.208947480028380816e+00	1.208482382138382549e+00	1.211291841825491655e+00
8.215135894166700758e-01	1.196177561081146257e+00	1.203775717927461963e+00	1.211814018484685507e+00	1.208945933663403194e+00	1.208471921739639354e+00	1.211282874267987753e+00
8.221183104983162959e-01	1.196171935784562601e+00	1.203746013054036057e+00	1.211820214712352461e+00	1.208945721833567966e+00	1.208460275169810361e+00	1.211272557269307049e+00
8.227230315799636262e-01	1.196165444033840064e+00	1.203715568499338806e+00	1.211830147583432993e+00	1.208946986727723827e+00	1.208447255975812817e+00	1.211260699005350716e+00
8.233277526616098463e-01	1.196158682235883175e+00	1.203685497120807080e+00	1.211843295695198108e+00	1.208949824857654898e+00	1.208432694439788513e+00	1.211247122309242030e+00
8.239324737432559553e-01	1.196152521485198683e+00	1.203657208514065768e+00	1.211858705572304018e+00	1.208954277042465497e+00	1.208416459860693459e+00	1.211231664675319397e+00
8.245371948249032856e-01	1.196147982011249056e+00	1.203632209746962944e+00	1.211875093804490877e+00	1.208960325616645459e+00	1.208398476818744349e+00	1.211214182950145268e+00
8.251419159065495057e-01	1.196146064871352444e+00	1.203611881745606071e+00	1.211890998897942051e+00	1.208967896396469621e+00	1.208378731343872747e+00	1.211194563525935353e+00
8.257466369881956147e-01	1.196147572344433696e+00	1.203597269859265628e+00	1.211904960131278131e+00	1.208976864321167577e+00	1.208357266706016508e+00	1.211172738298608165e+00
8.263513580698429450e-01	1.196152953432320976e+00	1.203588925730571413e+00	1.211915700083286085e+00	1.208987063940710760e+00	1.208334171352508646e+00	1.211148706013402521e+00
8.269560791514891651e-01	1.196162206669213912e+00	1.203586828836548328e+00	1.211922285782268904e+00	1.208998303970415966e+00	1.208309562426291395e+00	1.211122555333093542e+00
8.275608002331352742e-01	1.196174859323900108e+00	1.203590400768995927e+00	1.211924243406083068e+00	1.209010383421575519e+00	1.208283568605714509e+00	1.211094481847724058e+00
8.281655213147814942e-01	1.196190024112644412e+00	1.203598607835815182e+00	1.211921605544176161e+00	1.209023107940098596e+00	1.208256314440989687e+00	1.211064792034571402e+00
8.287702423964276033e-01	1.196206518740340785e+00	1.203610132057655102e+00	1.211914879894196551e+00	1.209036304906243364e+00	1.208227906769290927e+00	1.211033892062405082e+00
8.293749634780738234e-01	1.196223024436233962e+00	1.203623580052031405e+00	1.211904943355154973e+00	1.209049834374574806e+00	1.208198424644496560e+00	1.211002264421561669e+00
8.299796845597200434e-01	1.196238257447050479e+00	1.203637695613680725e+00	1.211892880621583624e+00	1.209063590898174168e+00	1.208167915875616671e+00	1.210970436601493727e+00
8.305844056413661525e-01	1.196251129184011441e+00	1.203651543684056469e+00	1.211879797315119411e+00	1.209077495069177166e+00	1.208136402476248428e+00	1.210938944584512456e+00
8.311891267230123725e-01	1.196260873132012792e+00	1.203664638183868929e+00	1.211866642758596457e+00	1.209091480339612446e+00	1.208103894597992278e+00	1.210908294837105714e+00
8.317938478046584816e-01	1.196267120171367049e+00	1.203676994012026213e+00	1.211854075400007336e+00	1.209105481078542876e+00	1.208070409568076986e+00	1.210878929066164345e+00
8.323985688863047017e-01	1.196269909909785545e+00	1.203689095137123743e+00	1.211842393868791001e+00	1.209119423713581387e+00	1.208035990707385876e+00	1.210851195404162750e+00
8.330032899679520320e-01	1.196269634651834668e+00	1.203701784023577970e+00	1.211831541366651832e+00	1.209133220775396200e+00	1.208000721782879872e+00	1.210825329063295097e+00
8.336080110495981410e-01	1.196266924870025505e+00	1.203716090517036763e+00	1.211821175812417550e+00	1.209146768256773807e+00	1.207964736993859090e+00	1.210801444821327344e+00
8.342127321312443611e-01	1.196262497853345153e+00	1.203733029641920860e+00	1.211810787949218371e+00	1.209159946630259830e+00	1.207928227212873074e+00	1.210779541924819069e+00
8.348174532128916914e-01	1.196257000518176072e+00	1.203753404196859167e+00	1.211799845727205893e+00	1.209172624881353464e+00	1.207891441031421431e+00	1.210759519627014225e+00
8.354221742945378004e-01	1.196250879437250836e+00	1.203777647147959762e+00	1.211787942314840327e+00	1.209184667766322052e+00	1.207854680544477644e+00	1.210741199699451931e+00
8.360268953761840205e-01	1.196244304910767386e+00	1.203805731530648071e+00	1.211774923848527585e+00	1.209195947299427143e+00	1.207818293428462031e+00	1.210724351508010610e+00
8.366316164578313508e-01	1.196237162741237370e+00	1.203837163191972204e+00	1.211760972428721050e+00	1.209206357883820138e+00	1.207782660288301280e+00	1.210708714985960111e+00
8.372363375394775709e-01	1.196229110946864793e+00	1.203871056403265971e+00	1.211746624164232067e+00	1.209215832321877793e+00	1.207748175239749200e+00	1.210694018939820982e+00
8.378410586211236799e-01	1.196219684779357584e+00	1.203906276489969729e+00	1.211732713008310203e+00	1.209224354753224207e+00	1.207715221369638270e+00	1.210679994799937598e+00
8.384457797027710102e-01	1.196208426334763875e+00	1.203941621819925256e+00	1.211720246135141288e+00	1.209231966252499069e+00	1.207684144570155826e+00	1.210666386683125317e+00
8.390505007844172303e-01	1.196195014938091328e+00	1.203976013345439577e+00	1.211710232015930311e+00	1.209238761237532822e+00	1.207655228613011777e+00	1.210652959446161470e+00
8.396552218660633393e-01	1.196179377744729155e+00	1.204008661457160345e+00	1.211703493887195338e+00	1.209244875034401367e+00	1.207628676509979071e+00	1.210639505795320092e+00
8.402599429477106696e-01	1.196161763284822932e+00	1.204039184036369559e+00	1.211700505066311440e+00	1.209250463982697310e+00	1.207604602308431474e+00	1.210625850601901421e+00
8.408646640293568897e-01	1.196142763928845332e+00	1.204067656142095544e+00	1.211701278419537786e+00	1.209255682889509798e+00	1.207583033442720666e+00	1.210611849665770512e+00
8.414693851110029987e-01	1.196123277770597459e+00	1.204094581171496481e+00	1.211705330963501970e+00	1.209260666568744425e+00	1.207563922550558333e+00	1.210597383719969056e+00
8.420741061926492188e-01	1.196104408895918514e+00	1.204120785969252871e+00	1.211711728009244649e+00	1.209265518868679612e+00	1.207547165852369542e+00	1.210582352701464526e+00
8.426788272742953279e-01	1.196087317665571748e+00	1.204147256535170296e+00	1.211719195522520831e+00	1.209270308074129607e+00	1.207532622731701366e+00	1.210566676213141513e+00
8.432835483559415479e-01	1.196073045754542763e+00	1.204174942764271394e+00	1.211726279989315369e+00	1.209275065928263393e+00	1.207520131597647373e+00	1.210550302817890111e+00
8.438882694375877680e-01	1.196062349602829533e+00	1.204204566614729854e+00	1.211731531734466571e+00	1.209279789971111851e+00	1.207509522068879182e+00	1.210533225316607453e+00
8.444929905192338770e-01	1.196055576490558048e+00	1.204236467668698740e+00	1.211733687028302864e+00	1.209284450066093752e+00	1.207500625713004094e+00	1.210515495749501902e+00
8.450977116008800971e-01	1.196052608553721308e+00	1.204270513257184483e+00	1.211731824171778715e+00	1.209288998104261825e+00	1.207493284664763467e+00	1.210497233978057086e+00
8.457024326825262062e-01	1.196052883651635756e+00	1.204306088360717730e+00	1.211725469623559981e+00	1.209293377818177584e+00	1.207487355494523351e+00	1.210478627584310907e+00
8.463071537641724262e-01	1.196055484887930342e+00	1.204342166536509717e+00	1.211714635584269839e+00	1.209297531124134295e+00	1.207482708118320591e+00	1.210459924938695586e+00
8.469118748458197565e-01	1.196059279428519639e+00	1.204377448873539924e+00	1.211699781510931606e+00	1.209301398817292927e+00	1.207479224041560606e+00	1.210441422314418425e+00
8.475165959274658656e-01	1.196063082323189031e+00	1.204410546668988946e+00	1.211681705817794441e+00	1.209304915366825384e+00	1.207476797318011386e+00	1.210423446938129866e+00
8.481213170091120856e-01	1.196065820035343119e+00	1.204440178097578862e+00	1.211661388213028490e+00	1.209308000283095819e+00	1.207475336766806739e+00	1.210406338606220711e+00
8.487260380907594159e-01	1.196066669994846121e+00	1.204465348274561087e+00	1.211639814899664547e+00	1.209310552435603814e+00	1.207474767263210680e+00	1.210390428356216574e+00
8.493307591724055250e-01	1.196065156213212743e+00	1.204485484240270354e+00	1.211617822511012355e+00	1.209312452318158426e+00	1.207475030202355804e+00	1.210376012462668127e+00
8.499354802540517451e-01	1.196061186064810267e+00	1.204500502492692915e+00	1.211595990081061336e+00	1.209313570701491036e+00	1.207476083687491597e+00	1.210363325378254640e+00
8.505402013356990754e-01	1.196055020714168471e+00	1.204510796488208690e+00	1.211574595690605216e+00	1.209313779193724736e+00	1.207477903346693582e+00	1.210352518377864728e+00
8.511449224173452954e-01	1.196047183013849491e+00	1.204517144789273964e+00	1.211553639889455303e+00	1.209312959845024515e+00	1.207480483531138793e+00	1.210343648938699168e+00
8.517496434989914045e-01	1.196038319477470857e+00	1.204520555841919860e+00	1.211532924555947632e+00	1.209311012183756029e+00	1.207483838549578525e+00	1.210336680264403775e+00
8.523543645806387348e-01	1.196029043523838764e+00	1.204522077533731750e+00	1.211512167369975135e+00	1.209307856742318110e+00	1.207488005406585074e+00	1.210331486497484343e+00
8.529590856622849548e-01	1.196019792489832811e+00	1.204522604844945111e+00	1.211491130196622246e+00	1.209303436441706125e+00	1.207493048630480903e+00	1.210327860758212859e+00
8.535638067439310639e-01	1.196010729183772492e+00	1.204522718074804155e+00	1.211469741015437585e+00	1.209297719466210008e+00	1.207499063207931211e+00	1.210325526492290749e+00
8.541685278255783942e-01	1.196001708823132725e+00	1.204522578909981378e+00	1.211448189044791457e+00	1.209290705534872945e+00	1.207506171185179111e+00	1.210324155020058523e+00
8.547732489072246143e-01	1.195992315967844277e+00	1.204521901766696379e+00	1.211426972592846152e+00	1.209282433931071266e+00	1.207514509812417813e+00	1.210323390672759514e+00
8.553779699888707233e-01	1.195981960031559543e+00	1.204520004661911114e+00	1.211406884069821777e+00	1.209272988935048643e+00	1.207524212184009516e+00	1.210322880179046656e+00
8.559826910705169434e-01	1.195970007735631002e+00	1.204515930173833294e+00	1.211388927962185891e+00	1.209262497535222192e+00	1.207535383151251862e+00	1.210322300095393322e+00
8.565874121521630524e-01	1.195955927425742527e+00	1.204508615729374288e+00	1.211374182432377822e+00	1.209251120551809056e+00	1.207548074734722254e+00	1.210321376195472087e+00
8.571921332338092725e-01	1.195939421134604386e+00	1.204497085164885073e+00	1.211363629124437624e+00	1.209239043522408075e+00	1.207562266467530732e+00	1.210319890206208671e+00
8.577968543154554926e-01	1.195920523881200515e+00	1.204480630719528156e+00	1.211357983871723665e+00	1.209226468458794113e+00	1.207577852921990713e+00	1.210317673192237820e+00
8.584015753971016016e-01	1.195899654544293034e+00	1.204458956256217128e+00	1.211357560984511084e+00	1.209213602482973160e+00	1.207594638407359255e+00	1.210314590961122150e+00
8.590062964787478217e-01	1.195877607685013944e+00	1.204432257605511536e+00	1.211362196579955253e+00	1.209200643974638556e+00	1.207612339693425740e+00	1.210310528507648309e+00
8.596110175603939307e-01	1.195855482223738608e+00	1.204401224518202085e+00	1.211371244112676271e+00	1.209187771192323346e+00	1.207630597134508044e+00	1.210305378113673003e+00
8.602157386420401508e-01	1.195834553002618428e+00	1.204366960988163759e+00	1.211383641233313213e+00	1.209175136336849699e+00	1.207648994030223299e+00	1.210299033662339374e+00
8.608204597236874811e-01	1.195816103454685031e+00	1.204330835688579793e+00	1.211398034709386895e+00	1.209162864843146945e+00	1.207667085336703305e+00	1.210291392096862095e+00
8.614251808053335902e-01	1.195801248091915125e+00	1.204294288080498987e+00	1.211412942625613498e+00	1.209151056455955109e+00	1.207684433661459833e+00	1.210282361479612989e+00
8.620299018869798102e-01	1.195790778697176870e+00	1.204258623706409015e+00	1.211426930847104178e+00	1.209139785409683698e+00	1.207700645114185622e+00	1.210271874709731188e+00
8.626346229686271405e-01	1.195785064490110905e+00	1.204224833321575483e+00	1.211438780400800885e+00	1.209129100938505896e+00	1.207715397908828203e+00	1.210259907208745656e+00
8.632393440502732496e-01	1.195784023393960949e+00	1.204193465964565668e+00	1.211447622306867977e+00	1.209119028955869979e+00	1.207728460331054077e+00	1.210246494819353424e+00
8.638440651319194696e-01	1.195787164290348148e+00	1.204164575929196346e+00	1.211453018279871507e+00	1.209109571531685523e+00	1.207739697997240569e+00	1.210231747452366502e+00
8.644487862135667999e-01	1.195793686607292017e+00	1.204137750286559783e+00	1.211454972358846582e+00	1.209100702777167857e+00	1.207749072777271282e+00	1.210215854587905149e+00
8.650535072952130200e-01	1.195802616850308642e+00	1.204112210921964410e+00	1.211453870056059090e+00	1.209092365504213173e+00	1.207756634143262398e+00	1.210199079353907470e+00
8.656582283768591290e-01	1.195812959502489781e+00	1.204086974164379376e+00	1.211450355870862916e+00	1.209084473675570814e+00	1.207762503166116774e+00	1.210181741107311248e+00
8.662629494585064593e-01	1.195823839598891380e+00	1.204061042238129486e+00	1.211445173738469716e+00	1.209076922017810141e+00	1.207766850625735966e+00	1.210164190513120630e+00
8.668676705401526794e-01	1.195834616005634565e+00	1.204033595809886670e+00	1.211439004108464168e+00	1.209069600548118961e+00	1.207769872294648161e+00	1.210146781436120200e+00
8.674723916217987885e-01	1.195844947827180427e+00	1.204004156157069794e+00	1.211432331865311962e+00	1.209062411076190724e+00	1.207771764948920357e+00	1.210129841560326991e+00
8.680771127034461188e-01	1.195854802089532987e+00	1.203972688943972136e+00	1.211425370080432051e+00	1.209055283132191683e+00	1.207772705207822872e+00	1.210113643313246223e+00
8.686818337850923388e-01	1.195864400168703323e+00	1.203939630590266985e+00	1.211418050069728913e+00	1.209048185712863654e+00	1.207772833653427025e+00	1.210098378100846972e+00
8.692865548667384479e-01	1.195874112498305220e+00	1.203905831318775155e+00	1.211410074099702250e+00	1.209041130003859044e+00	1.207772248784769520e+00	1.210084137750029765e+00
8.698912759483846679e-01	1.195884322119173060e+00	1.203872423906150679e+00	1.211401016444964673e+00	1.209034162897848708e+00	1.207771013906296487e+00	1.210070906703559768e+00
8.704959970300307770e-01	1.195895285144031428e+00	1.203840641035540004e+00	1.211390453128874389e+00	1.209027356734340364e+00	1.207769173823937336e+00	1.210058565891927840e+00
8.711007181116769971e-01	1.195907018653932008e+00	1.203811613548973147e+00	1.211378098759424260e+00	1.209020799795226475e+00	1.207766771865254496e+00	1.210046907395290638e+00
8.717054391933232171e-01	1.195919241469381999e+00	1.203786184822327909e+00	1.211363927725504830e+00	1.209014587409988017e+00	1.207763858712308069e+00	1.210035659161364574e+00
8.723101602749693262e-01	1.195931380373043584e+00	1.203764773452304704e+00	1.211348257024216890e+00	1.209008811198760247e+00	1.207760491738094633e+00	1.210024516325621358e+00
8.729148813566155463e-01	1.195942638493537657e+00	1.203747307126509680e+00	1.211331771211060504e+00	1.209003547003969281e+00	1.207756727892299375e+00	1.210013171718127500e+00
8.735196024382616553e-01	1.195952110081471620e+00	1.203733237147641466e+00	1.211315477740808833e+00	1.208998846451366349e+00	1.207752613745416204e+00	1.210001338878396338e+00
8.741243235199078754e-01	1.195958919637085227e+00	1.203721629682345640e+00	1.211300593542573356e+00	1.208994736540749404e+00	1.207748175660072310e+00	1.209988764682681461e+00
8.747290446015552057e-01	1.195962361937443319e+00	1.203711318287268739e+00	1.211288378799457943e+00	1.208991226270750730e+00	1.207743412949324524e+00	1.209975232882026797e+00
8.753337656832013147e-01	1.195962021178691881e+00	1.203701093576330372e+00	1.211279947000485580e+00	1.208988316562969345e+00	1.207738296419757384e+00	1.209960562860920685e+00
8.759384867648475348e-01	1.195957851903263425e+00	1.203689900977239491e+00	1.211276087391570666e+00	1.208986011501316460e+00	1.207732771657126891e+00	1.209944606475293227e+00
8.765432078464948651e-01	1.195950209534080155e+00	1.203677015956465146e+00	1.211277133662375549e+00	1.208984329834131177e+00	1.207726764102770911e+00	1.209927244483625985e+00
8.771479289281409741e-01	1.195939823002225788e+00	1.203662167695049412e+00	1.211282901247055843e+00	1.208983312941078303e+00	1.207720186312074340e+00	1.209908385740439352e+00
8.777526500097871942e-01	1.195927708747014595e+00	1.203645588804195254e+00	1.211292700354197782e+00	1.208983025136467715e+00	1.207712949520127976e+00	1.209887972491729080e+00
8.783573710914345245e-01	1.195915035697269202e+00	1.203627980510367568e+00	1.211305418677240953e+00	1.208983546615889360e+00	1.207704977563254012e+00	1.209865990552631443e+00
8.789620921730807446e-01	1.195902962618970999e+00	1.203610398101967904e+00	1.211319659476323585e+00	1.208984961666739411e+00	1.207696217444853115e+00	1.209842478375497299e+00
8.795668132547268536e-01	1.195892477958270028e+00	1.203594077489303471e+00	1.211333915473765899e+00	1.208987344249041973e+00	1.207686641931969840e+00	1.209817530678140018e+00
8.801715343363741839e-01	1.195884273881156812e+00	1.203580234741550292e+00	1.211346754446978258e+00	1.208990741615320941e+00	1.207676244855054426e+00	1.209791298062168119e+00
8.807762554180204040e-01	1.195878678500149617e+00	1.203569873285313951e+00	1.211356989985216792e+00	1.208995157191463221e+00	1.207665033872105109e+00	1.209763985152267463e+00
8.813809764996665130e-01	1.195875655232017332e+00	1.203563629558838999e+00	1.211363811594188933e+00	1.209000537356572424e+00	1.207653024896050198e+00	1.209735847184886914e+00
8.819856975813138433e-01	1.195874862037328734e+00	1.203561680012194657e+00	1.211366852758004597e+00	1.209006768232739670e+00	1.207640239265902915e+00	1.209707182245274515e+00
8.825904186629600634e-01	1.195875752790944491e+00	1.203563722658583357e+00	1.211366185011123697e+00	1.209013686001301213e+00	1.207626705336105610e+00	1.209678316024691780e+00
8.831951397446061724e-01	1.195877700208280547e+00	1.203569035591633751e+00	1.211362239904666849e+00	1.209021097692570823e+00	1.207612465022020798e+00	1.209649580657991663e+00
8.837998608262523925e-01	1.195880120700862026e+00	1.203576603162665126e+00	1.211355675348862571e+00	1.209028804906023602e+00	1.207597579978321845e+00	1.209621293489595129e+00
8.844045819078985016e-01	1.195882582614111955e+00	1.203585289524139901e+00	1.211347214201746736e+00	1.209036624801012705e+00	1.207582131163544181e+00	1.209593739962738557e+00
8.850093029895447216e-01	1.195884880447850351e+00	1.203594031207229964e+00	1.211337488915466887e+00	1.209044405416211498e+00	1.207566211519123023e+00	1.209567160608892689e+00
8.856140240711909417e-01	1.195887060454533968e+00	1.203602015731589203e+00	1.211326923458822202e+00	1.209052034447854362e+00	1.207549917431842479e+00	1.209541740911225682e+00
8.862187451528370508e-01	1.195889389548805193e+00	1.203608814689154594e+00	1.211315672315522951e+00	1.209059441509996669e+00	1.207533344809828213e+00	1.209517603358147397e+00
8.868234662344832708e-01	1.195892270002423263e+00	1.203614447801477194e+00	1.211303622052465112e+00	1.209066593269281897e+00	1.207516590745112195e+00	1.209494800769981060e+00
8.874281873161293799e-01	1.195896114971279456e+00	1.203619366505892740e+00	1.211290449693829485e+00	1.209073482912421005e+00	1.207499756066781060e+00	1.209473311737088608e+00
8.880329083977756000e-01	1.195901210991022312e+00	1.203624359719777104e+00	1.211275724822638677e+00	1.209080117674792731e+00	1.207482943188011415e+00	1.209453041237707582e+00
8.886376294794229302e-01	1.195907599129918175e+00	1.203630399098748471e+00	1.211259037610350919e+00	1.209086506632123470e+00	1.207466248590134406e+00	1.209433827834602848e+00
8.892423505610690393e-01	1.195915003210128669e+00	1.203638452381463386e+00	1.211240131814025789e+00	1.209092650205569663e+00	1.207449754954225796e+00	1.209415455444798893e+00
8.898470716427152594e-01	1.195922821986944662e+00	1.203649298122746902e+00	1.211219019610880965e+00	1.209098533157173971e+00	1.207433528014234092e+00	1.209397666537310290e+00
8.904517927243625897e-01	1.195930186633305192e+00	1.203663373086272248e+00	1.211196055718929632e+00	1.209104122997732844e+00	1.207417620239206624e+00	1.209380174935429375e+00
8.910565138060086987e-01	1.195936070714027410e+00	1.203680676960870111e+00	1.211171953012332381e+00	1.209109374006717585e+00	1.207402080195623562e+00	1.209362677944491260e+00
8.916612348876549188e-01	1.195939431335295344e+00	1.203700750064885527e+00	1.211147731024232232e+00	1.209114234862785020e+00	1.207386963339418529e+00	1.209344868313639410e+00
8.922659559693022491e-01	1.195939357782413559e+00	1.203722727961709760e+00	1.211124601526328615e+00	1.209118656943170889e+00	1.207372339723063126e+00	1.209326447197834886e+00
8.928706770509484691e-01	1.195935205475524121e+00	1.203745463658894232e+00	1.211103809216092175e+00	1.209122601309933209e+00	1.207358297183892093e+00	1.209307139609864690e+00
8.934753981325945782e-01	1.195926696424128632e+00	1.203767696981627999e+00	1.211086456498955854e+00	1.209126042461813766e+00	1.207344941238709168e+00	1.209286712073269765e+00
8.940801192142419085e-01	1.195913971651964669e+00	1.203788243988428652e+00	1.211073345527411638e+00	1.209128968899024992e+00	1.207332392887570549e+00	1.209264989945676216e+00
8.946848402958881286e-01	1.195897586170229232e+00	1.203806176563442909e+00	1.211064866002962370e+00	1.209131382111760633e+00	1.207320783203033487e+00	1.209241871010157121e+00
8.952895613775342376e-01	1.195878443466897645e+00	1.203820963481288420e+00	1.211060945980125148e+00	1.209133295823398901e+00	1.207310241419054408e+00	1.209217334024526025e+00
8.958942824591815679e-01	1.195857675232167239e+00	1.203832550080397912e+00	1.211061069743473606e+00	1.209134736371964891e+00	1.207300875152472530e+00	1.209191442691253338e+00
8.964990035408277880e-01	1.195836483314836052e+00	1.203841362695194706e+00	1.211064355751866328e+00	1.209135743359798454e+00	1.207292746849897735e+00	1.209164344806246572e+00
8.971037246224738970e-01	1.195815971501168695e+00	1.203848235164907354e+00	1.211069680661697179e+00	1.209136368633080494e+00	1.207285855453768653e+00	1.209136266734675447e+00
8.977084457041201171e-01	1.195796999858362186e+00	1.203854268651948667e+00	1.211075831194136310e+00	1.209136671150756737e+00	1.207280131014419444e+00	1.209107502914552379e+00
8.983131667857662261e-01	1.195780090586004318e+00	1.203860649668274441e+00	1.211081662227466493e+00	1.209136706232974312e+00	1.207275442480611138e+00	1.209078399114640323e+00
8.989178878674124462e-01	1.195765401607636225e+00	1.203868458876743874e+00	1.211086237429810142e+00	1.209136511614617993e+00	1.207271614442906760e+00	1.209049329201526080e+00
8.995226089490586663e-01	1.195752767119728999e+00	1.203878502696154262e+00	1.211088929704321471e+00	1.209136095931746313e+00	1.207268449458753556e+00	1.209020666771762453e+00
9.001273300307047753e-01	1.195741790186910070e+00	1.203891193862558273e+00	1.211089464373303448e+00	1.209135433856874942e+00	1.207265752327088215e+00	1.208992754995414476e+00
9.007320511123509954e-01	1.195731965576867672e+00	1.203906498677049353e+00	1.211087898064830304e+00	1.209134468265028906e+00	1.207263351484903380e+00	1.208965881553124566e+00
9.013367721939971045e-01	1.195722810396957492e+00	1.203923958503130276e+00	1.211084538429478163e+00	1.209133116494138127e+00	1.207261114797149926e+00	1.208940265060311159e+00
9.019414932756433245e-01	1.195713982803593423e+00	1.203942781760082292e+00	1.211079821847029114e+00	1.209131275253917170e+00	1.207258960319678165e+00	1.208916053694379933e+00
9.025462143572906548e-01	1.195705371434910624e+00	1.203961990867138843e+00	1.211074175843665390e+00	1.209128821105318830e+00	1.207256862296356204e+00	1.208893332132643605e+00
9.031509354389367639e-01	1.195697139872335502e+00	1.203980598539180935e+00	1.211067896714211667e+00	1.209125609893319631e+00	1.207254851533588802e+00	1.208872131762697588e+00
9.037556565205829839e-01	1.195689714334231768e+00	1.203997782380861414e+00	1.211061068512906180e+00	1.209121480404644400e+00	1.207253009951162470e+00	1.208852441034033776e+00
9.043603776022303142e-01	1.195683711628732881e+00	1.204013027407542902e+00	1.211053538390937545e+00	1.209116263603058350e+00	1.207251458975594494e+00	1.208834215308120186e+00
9.049650986838764233e-01	1.195679817394355027e+00	1.204026212177206068e+00	1.211044949416383298e+00	1.209109796357059619e+00	1.207250343948170546e+00	1.208817385480431827e+00
9.055698197655226434e-01	1.195678637588606152e+00	1.204037623416161384e+00	1.211034820195073802e+00	1.209101938388064124e+00	1.207249818731902513e+00	1.208801863996250114e+00
9.061745408471699736e-01	1.195680554154992636e+00	1.204047895264536150e+00	1.211022654221334482e+00	1.209092590908345866e+00	1.207250032815170071e+00	1.208787546736984631e+00
9.067792619288161937e-01	1.195685615907921218e+00	1.204057882727717521e+00	1.211008060330043490e+00	1.209081714108668049e+00	1.207251120321080062e+00	1.208774308977107026e+00
9.073839830104623028e-01	1.195693487539128519e+00	1.204068492160314641e+00	1.210990865287365104e+00	1.209069338712146058e+00	1.207253190697771039e+00	1.208761997081181150e+00
9.079887040921096331e-01	1.195703466152850503e+00	1.204080500103116735e+00	1.210971199381268404e+00	1.209055568484123988e+00	1.207256322195873199e+00	1.208750420852997554e+00
9.085934251737558531e-01	1.195714560697258344e+00	1.204094392765601595e+00	1.210949537651381247e+00	1.209040573651298800e+00	1.207260558466314304e+00	1.208739350417475933e+00
9.091981462554019622e-01	1.195725618751221520e+00	1.204110253162262945e+00	1.210926684460922997e+00	1.209024575942253987e+00	1.207265908421525813e+00	1.208728520367514214e+00
9.098028673370492925e-01	1.195735478017255771e+00	1.204127713979648462e+00	1.210903698280206386e+00	1.209007827984982297e+00	1.207272350112686521e+00	1.208717641979760504e+00
9.104075884186955125e-01	1.195743118262268201e+00	1.204145983520649610e+00	1.210881765876506089e+00	1.208990591047507168e+00	1.207279839016886847e+00	1.208706421860569202e+00
9.110123095003416216e-01	1.195747792609870075e+00	1.204163940994419812e+00	1.210862046556826499e+00	1.208973115006194643e+00	1.207288317433174329e+00	1.208694584575520814e+00
9.116170305819878417e-01	1.195749120830963630e+00	1.204180286512892328e+00	1.210845514045753468e+00	1.208955623142602409e+00	1.207297720881786551e+00	1.208681897062599653e+00
9.122217516636339507e-01	1.195747131092587567e+00	1.204193722090584506e+00	1.210832824995987878e+00	1.208938302914831953e+00	1.207307979498122519e+00	1.208668193660429324e+00
9.128264727452801708e-01	1.195742242241506936e+00	1.204203134761587801e+00	1.210824238391707608e+00	1.208921303011764037e+00	1.207319015081987468e+00	1.208653399368404102e+00
9.134311938269263909e-01	1.195735187311034897e+00	1.204207752258342534e+00	1.210819599034271610e+00	1.208904736318858086e+00	1.207330737540258214e+00	1.208637546111430261e+00
9.140359149085724999e-01	1.195726889317886510e+00	1.204207245734179033e+00	1.210818383861544945e+00	1.208888687417137842e+00	1.207343044015225741e+00	1.208620777049552952e+00
9.146406359902187200e-01	1.195718310480555990e+00	1.204201762733290604e+00	1.210819798192914964e+00	1.208873220701626616e+00	1.207355820231338583e+00	1.208603335726906369e+00
9.152453570718648290e-01	1.195710303060318891e+00	1.204191885622942104e+00	1.210822903316856269e+00	1.208858385757002107e+00	1.207368943260965333e+00	1.208585540923564627e+00
9.158500781535110491e-01	1.195703491003694108e+00	1.204178523692601033e+00	1.210826755275484112e+00	1.208844218936066639e+00	1.207382285032291058e+00	1.208567753013769952e+00
9.164547992351583794e-01	1.195698204632135386e+00	1.204162758064248884e+00	1.210830534600808583e+00	1.208830744668463186e+00	1.207395716938556518e+00	1.208550338133144386e+00
9.170595203168044884e-01	1.195694477524214872e+00	1.204145665426591183e+00	1.210833647299331961e+00	1.208817978827311679e+00	1.207409116632193857e+00	1.208533635141624929e+00
9.176642413984507085e-01	1.195692100763045440e+00	1.204128148806341336e+00	1.210835780347076174e+00	1.208805929656745937e+00	1.207422375247971580e+00	1.208517929612976438e+00
9.182689624800980388e-01	1.195690718543014563e+00	1.204110801810486686e+00	1.210836901731058513e+00	1.208794592482023589e+00	1.207435404080549057e+00	1.208503438039804534e+00
9.188736835617441479e-01	1.195689943617154194e+00	1.204093827792748872e+00	1.210837205126994220e+00	1.208783940123785428e+00	1.207448141705194544e+00	1.208490303840761504e+00
9.194784046433903679e-01	1.195689471779353363e+00	1.204077027236796438e+00	1.210837010638296407e+00	1.208773912336168488e+00	1.207460560577633624e+00	1.208478605232462977e+00
9.200831257250376982e-01	1.195689177547142545e+00	1.204059856138340434e+00	1.210836642611325953e+00	1.208764407168141819e+00	1.207472671028595013e+00	1.208468371873205882e+00
9.206878468066839183e-01	1.195689174958256551e+00	1.204041545946362479e+00	1.210836310715630582e+00	1.208755277735214628e+00	1.207484521298961999e+00	1.208459603682357830e+00
9.212925678883300273e-01	1.195689829698488138e+00	1.204021263967139932e+00	1.210836020437275673e+00	1.208746337495150369e+00	1.207496191625740289e+00	1.208452285995893716e+00
9.218972889699773576e-01	1.195691715111473652e+00	1.203998285799888546e+00	1.210835532884803056e+00	1.208737375639046485e+00	1.207507783208101815e+00	1.208446398754840390e+00
9.225020100516235777e-01	1.195695515508607309e+00	1.203972149542213321e+00	1.210834381818870042e+00	1.208728180781743378e+00	1.207519404506416372e+00	1.208441918481763189e+00
9.231067311332696868e-01	1.195701892764690966e+00	1.203942764602392357e+00	1.210831942598688871e+00	1.208718567290747448e+00	1.207531156092636060e+00	1.208438812866076573e+00
9.237114522149170170e-01	1.195711342509929276e+00	1.203910455610775809e+00	1.210827538244985346e+00	1.208708398173446774e+00	1.207543114952627672e+00	1.208437029987732947e+00
9.243161732965632371e-01	1.195724070377932158e+00	1.203875933585863534e+00	1.210820563552277296e+00	1.208697602266679771e+00	1.207555319806717264e+00	1.208436484747029915e+00
9.249208943782093462e-01	1.195739914920984637e+00	1.203840199601922345e+00	1.210810607668445948e+00	1.208686185572828142e+00	1.207567760376487387e+00	1.208437045745336391e+00
9.255256154598555662e-01	1.195758332885095143e+00	1.203804397572768137e+00	1.210797556640820449e+00	1.208674235305760014e+00	1.207580374227855913e+00	1.208438525645249451e+00
9.261303365415016753e-01	1.195778448784183379e+00	1.203769641192232065e+00	1.210781659225175444e+00	1.208661914441165441e+00	1.207593052263135069e+00	1.208440676326767216e+00
9.267350576231478954e-01	1.195799157959131165e+00	1.203736844185781640e+00	1.210763542242633273e+00	1.208649445165170588e+00	1.207605650708639899e+00	1.208443190437131776e+00
9.273397787047941154e-01	1.195819263352745354e+00	1.203706582122474167e+00	1.210744167391279991e+00	1.208637081178947748e+00	1.207618004982118354e+00	1.208445712231435598e+00
9.279444997864402245e-01	1.195837623161454699e+00	1.203679009239028375e+00	1.210724731278002064e+00	1.208625072406681378e+00	1.207629942712681315e+00	1.208447859260415536e+00
9.285492208680864445e-01	1.195853287845132007e+00	1.203653845364102359e+00	1.210706522033679233e+00	1.208613629312613513e+00	1.207641297864857188e+00	1.208449252456543110e+00
9.291539419497325536e-01	1.195865607676797282e+00	1.203630436400293879e+00	1.210690755414721043e+00	1.208602895783360331e+00	1.207651925878860943e+00	1.208449548777935201e+00
9.297586630313787737e-01	1.195874295335456861e+00	1.203607878722417590e+00	1.210678418680780632e+00	1.208592937912113197e+00	1.207661715379944711e+00	1.208448470101147532e+00
9.303633841130261040e-01	1.195879433411641379e+00	1.203585186503852933e+00	1.210670150036008419e+00	1.208583749759106318e+00	1.207670591593994480e+00	1.208445824151720194e+00
9.309681051946722130e-01	1.195881424831432227e+00	1.203561473618547595e+00	1.210666173797210865e+00	1.208575270187357331e+00	1.207678510880886735e+00	1.208441516108431868e+00
9.315728262763184331e-01	1.195880893980989956e+00	1.203536118901934238e+00	1.210666299183623007e+00	1.208567402834035409e+00	1.207685451920163411e+00	1.208435549413034105e+00
9.321775473579657634e-01	1.195878555491774575e+00	1.203508886232720343e+00	1.210669978387528323e+00	1.208560036462469567e+00	1.207691408827767487e+00	1.208428014271641038e+00
9.327822684396118724e-01	1.195875075080200300e+00	1.203479979174788328e+00	1.210676410339571962e+00	1.208553066665564391e+00	1.207696386805750866e+00	1.208419066904237615e+00
9.333869895212580925e-01	1.195870950243227204e+00	1.203450022419767951e+00	1.210684671813091251e+00	1.208546416928541811e+00	1.207700398541204478e+00	1.208408906458592558e+00
9.339917106029054228e-01	1.195866435463763366e+00	1.203419975710268375e+00	1.210693856250692813e+00	1.208540053606234732e+00	1.207703459318708594e+00	1.208397754932297952e+00
9.345964316845516429e-01	1.195861526147721676e+00	1.203390996174116934e+00	1.210703200144639391e+00	1.208533989499768868e+00	1.207705580758573038e+00	1.208385842264912746e+00
9.352011527661977519e-01	1.195856001032638671e+00	1.203364271138737562e+00	1.210712176924017225e+00	1.208528275198943458e+00	1.207706764189515392e+00	1.208373396337513839e+00
9.358058738478450822e-01	1.195849509860950510e+00	1.203340846547924281e+00	1.210720541880204504e+00	1.208522982090418640e+00	1.207706993935452555e+00	1.208360636209143690e+00
9.364105949294913023e-01	1.195841685522193831e+00	1.203321476933753686e+00	1.210728319332016856e+00	1.208518181330151764e+00	1.207706233153318376e+00	1.208347767794293315e+00
9.370153160111374113e-01	1.195832258735524567e+00	1.203306521166056520e+00	1.210735733952506443e+00	1.208513922009643249e+00	1.207704425398879788e+00	1.208334981239139294e+00
9.376200370927847416e-01	1.195821156569786714e+00	1.203295902686227103e+00	1.210743100102859682e+00	1.208510212766410685e+00	1.207701501332169247e+00	1.208322447082153639e+00
9.382247581744309617e-01	1.195808569794151843e+00	1.203289143012741036e+00	1.210750693115033583e+00	1.208507011103490791e+00	1.207697388494001212e+00	1.208310308601154848e+00
9.388294792560770707e-01	1.195794976680721211e+00	1.203285463479455419e+00	1.210758631028765242e+00	1.208504222535822903e+00	1.207692023285404259e+00	1.208298670998152025e+00
9.394342003377232908e-01	1.195781114351204266e+00	1.203283936323638947e+00	1.210766792372064860e+00	1.208501710903679749e+00	1.207685364598194866e+00	1.208287590803760692e+00
9.400389214193693999e-01	1.195767896210922165e+00	1.203283657330335155e+00	1.210774787021134946e+00	1.208499318437622705e+00	1.207677407548906512e+00	1.208277067785645142e+00
9.406436425010156199e-01	1.195756284798869862e+00	1.203283910440921867e+00	1.210781985618951673e+00	1.208496891729978762e+00	1.207668194892494773e+00	1.208267039763427642e+00
9.412483635826618400e-01	1.195747140712495771e+00	1.203284297689875659e+00	1.210787600355399007e+00	1.208494309726120486e+00	1.207657822732391084e+00	1.208257381261979235e+00
9.418530846643079490e-01	1.195741076678190851e+00	1.203284813365275818e+00	1.210790800484475627e+00	1.208491507748587601e+00	1.207646438250616239e+00	1.208247906182472464e+00
9.424578057459541691e-01	1.195738347592748774e+00	1.203285849785730388e+00	1.210790842806857670e+00	1.208488489860069626e+00	1.207634229657843283e+00	1.208238374157130313e+00
9.430625268276002782e-01	1.195738800341266117e+00	1.203288132911511044e+00	1.210787198096197059e+00	1.208485325684726552e+00	1.207621409920250688e+00	1.208228501657116816e+00
9.436672479092464982e-01	1.195741892686272401e+00	1.203292597565376099e+00	1.210779655457614901e+00	1.208482135212523678e+00	1.207608197617642709e+00	1.208217978828691086e+00
9.442719689908938285e-01	1.195746774545612290e+00	1.203300222523526974e+00	1.210768387184361305e+00	1.208479067160266318e+00	1.207594799435528055e+00	1.208206490893945828e+00
9.448766900725399376e-01	1.195752413901179034e+00	1.203311853015538446e+00	1.210753959616006847e+00	1.208476274635953196e+00	1.207581398287487451e+00	1.208193741172231217e+00
9.454814111541861577e-01	1.195757744607033768e+00	1.203328040787192466e+00	1.210737282753360899e+00	1.208473892808573869e+00	1.207568148931248420e+00	1.208179473402905879e+00
9.460861322358334879e-01	1.195761812940888236e+00	1.203348929412147994e+00	1.210719502273485348e+00	1.208472022242238930e+00	1.207555179730990913e+00	1.208163491964035163e+00
9.466908533174795970e-01	1.195763901886538472e+00	1.203374205398401120e+00	1.210701849956629772e+00	1.208470718990402037e+00	1.207542596827547721e+00	1.208145677844409960e+00
9.472955743991258171e-01	1.195763615522542400e+00	1.203403124367927068e+00	1.210685479288175603e+00	1.208469992327890541e+00	1.207530487762377147e+00	1.208125998120823663e+00
9.479002954807731474e-01	1.195760910803999488e+00	1.203434608062734501e+00	1.210671317250123558e+00	1.208469810048796944e+00	1.207518925018131739e+00	1.208104507621539092e+00
9.485050165624193674e-01	1.195756071284385547e+00	1.203467394928678713e+00	1.210659958639765277e+00	1.208470109765293454e+00	1.207507970424725796e+00	1.208081343130478214e+00
9.491097376440654765e-01	1.195749626505254515e+00	1.203500217628203250e+00	1.210651618760357318e+00	1.208470813069159489e+00	1.207497679160629778e+00	1.208056712433433155e+00
9.497144587257128068e-01	1.195742230366045211e+00	1.203531977628247152e+00	1.210646147973324371e+00	1.208471838994135128e+00	1.207488100516227014e+00	1.208030881454978944e+00
9.503191798073590268e-01	1.195734520459397432e+00	1.203561889237270810e+00	1.210643100332729594e+00	1.208473114592386821e+00	1.207479274548454162e+00	1.208004161172300694e+00
9.509239008890051359e-01	1.195726985947330734e+00	1.203589570967720901e+00	1.210641840812342940e+00	1.208474582171494616e+00	1.207471226152432742e+00	1.207976894178124594e+00
9.515286219706524662e-01	1.195719871725506644e+00	1.203615070169945511e+00	1.210641672217415810e+00	1.208476203146831907e+00	1.207463960686827376e+00	1.207949441470339780e+00
9.521333430522986863e-01	1.195713139477465381e+00	1.203638817247902226e+00	1.210641961839489023e+00	1.208477957324390673e+00	1.207457464985020712e+00	1.207922171105962450e+00
9.527380641339447953e-01	1.195706492205306226e+00	1.203661518028141364e+00	1.210642247524058579e+00	1.208479836248177008e+00	1.207451714099796014e+00	1.207895448701185259e+00
9.533427852155910154e-01	1.195699453556115177e+00	1.203684003587525586e+00	1.210642304682250980e+00	1.208481831419272234e+00	1.207446682806955884e+00	1.207869627539735591e+00
9.539475062972371244e-01	1.195691482927671911e+00	1.203707062925028604e+00	1.210642161384601900e+00	1.208483922228660523e+00	1.207442359255042064e+00	1.207845036833206764e+00
9.545522273788833445e-01	1.195682103707555566e+00	1.203731285849063637e+00	1.210642057257276250e+00	1.208486067545572862e+00	1.207438756085201126e+00	1.207821968991164230e+00
9.551569484605295646e-01	1.195671023301543068e+00	1.203756941923985968e+00	1.210642352962824297e+00	1.208488202665809030e+00	1.207435917168629080e+00	1.207800667415178886e+00
9.557616695421756736e-01	1.195658226884823039e+00	1.203783915838301688e+00	1.210643408285575262e+00	1.208490240673353977e+00	1.207433921796650989e+00	1.207781314085244695e+00
9.563663906238218937e-01	1.195644030370274447e+00	1.203811710208934294e+00	1.210645454597792492e+00	1.208492074520985060e+00	1.207432885390999910e+00	1.207764016685280328e+00
9.569711117054680027e-01	1.195629081750368972e+00	1.203839515350770162e+00	1.210648489849565745e+00	1.208493578093026155e+00	1.207432952286551453e+00	1.207748797518744199e+00
9.575758327871142228e-01	1.195614305443968961e+00	1.203866333869449301e+00	1.210652220150063574e+00	1.208494608203780851e+00	1.207434278435761676e+00	1.207735588019230200e+00
9.581805538687615531e-01	1.195600792699580639e+00	1.203891138157157092e+00	1.210656061574665765e+00	1.208495011570893674e+00	1.207437007542079499e+00	1.207724231911331270e+00
9.587852749504076622e-01	1.195589652102536649e+00	1.203913033925213760e+00	1.210659201519880268e+00	1.208494639661762626e+00	1.207441248422012281e+00	1.207714497343824300e+00
9.593899960320538822e-01	1.195581845385056630e+00	1.203931403498103458e+00	1.210660706314106383e+00	1.208493367911465111e+00	1.207447059707660086e+00	1.207706096199773205e+00
9.599947171137012125e-01	1.195578040544962972e+00	1.203946006118944201e+00	1.210659655098769383e+00	1.208491110989534212e+00	1.207454443171150915e+00	1.207698708752097616e+00
9.605994381953473216e-01	1.195578512450424569e+00	1.203957018278252189e+00	1.210655278447426264e+00	1.208487829055553631e+00	1.207463346620040401e+00	1.207692011620129957e+00
9.612041592769935416e-01	1.195583110051536835e+00	1.203965005867221105e+00	1.210647081595366048e+00	1.208483525863438324e+00	1.207473678340000189e+00	1.207685705245898689e+00
9.618088803586408719e-01	1.195591293053467341e+00	1.203970831080958703e+00	1.210634935018580327e+00	1.208478243611446956e+00	1.207485331101813220e+00	1.207679536902988460e+00
9.624136014402870920e-01	1.195602226218209774e+00	1.203975508432133967e+00	1.210619118161505581e+00	1.208472060149881733e+00	1.207498207369479770e+00	1.207673316389628493e+00
9.630183225219332011e-01	1.195614911361433830e+00	1.203980033603858191e+00	1.210600305980551239e+00	1.208465089884308119e+00	1.207512236532769956e+00	1.207666922271178223e+00
9.636230436035805313e-01	1.195628334903042989e+00	1.203985214169786211e+00	1.210579495355688096e+00	1.208457483949252564e+00	1.207527380735003764e+00	1.207660299577225427e+00
9.642277646852267514e-01	1.195641608956538926e+00	1.203991531395107950e+00	1.210557879636425804e+00	1.208449423688709112e+00	1.207543630525706568e+00	1.207653451715000159e+00
9.648324857668728605e-01	1.195654084883727819e+00	1.203999057327292066e+00	1.210536691638427031e+00	1.208441105754017419e+00	1.207560992968326419e+00	1.207646429373701480e+00
9.654372068485201908e-01	1.195665421485518021e+00	1.204007441350232410e+00	1.210517044231574024e+00	1.208432722439450879e+00	1.207579473232633704e+00	1.207639320045182929e+00
9.660419279301664108e-01	1.195675596640930261e+00	1.204015967954106703e+00	1.210499798921138570e+00	1.208424442751753869e+00	1.207599052015126295e+00	1.207632239837243660e+00
9.666466490118125199e-01	1.195684860477571387e+00	1.204023675522650549e+00	1.210485485677706752e+00	1.208416397251290908e+00	1.207619664829741257e+00	1.207625325990097531e+00
9.672513700934587400e-01	1.195693638382615109e+00	1.204029515727089272e+00	1.210474284433508796e+00	1.208408667254623037e+00	1.207641189043246355e+00	1.207618729189967599e+00
9.678560911751048490e-01	1.195702401747632315e+00	1.204032526620233634e+00	1.210466065047792972e+00	1.208401279537612671e+00	1.207663441661185999e+00	1.207612606658173826e+00
9.684608122567510691e-01	1.195711531731957766e+00	1.204031990667666197e+00	1.210460472389244924e+00	1.208394206816998384e+00	1.207686189362207285e+00	1.207607116146930837e+00
9.690655333383972891e-01	1.195721204238924917e+00	1.204027551631763782e+00	1.210457037905026345e+00	1.208387373211591509e+00	1.207709171377530311e+00	1.207602411079990556e+00
9.696702544200433982e-01	1.195731320534733744e+00	1.204019271024604043e+00	1.210455297802762953e+00	1.208380664574315588e+00	1.207732132119337498e+00	1.207598637209378989e+00
9.702749755016896183e-01	1.195741497926777308e+00	1.204007614951570604e+00	1.210454898680477065e+00	1.208373942153085467e+00	1.207754855238160507e+00	1.207595930491551783e+00
9.708796965833357273e-01	1.195751121015491414e+00	1.203993374179505027e+00	1.210455673437921043e+00	1.208367056856389565e+00	1.207777190026593228e+00	1.207594415821410250e+00
9.714844176649819474e-01	1.195759440453221023e+00	1.203977531828762437e+00	1.210457673615382701e+00	1.208359861189264750e+00	1.207799065954935802e+00	1.207594206098659306e+00
9.720891387466292777e-01	1.195765698511197739e+00	1.203961101856305227e+00	1.210461149801168590e+00	1.208352216804335244e+00	1.207820494484984852e+00	1.207595400661507057e+00
9.726938598282753867e-01	1.195769259854126298e+00	1.203944965473086492e+00	1.210466480725312266e+00	1.208343997423543703e+00	1.207841557847376457e+00	1.207598081091247000e+00
9.732985809099216068e-01	1.195769728003149845e+00	1.203929731947681825e+00	1.210474062435009657e+00	1.208335089765808279e+00	1.207862384160234948e+00	1.207602303489478501e+00
9.739033019915689371e-01	1.195767029976277929e+00	1.203915646528165517e+00	1.210484178665891752e+00	1.208325395073963637e+00	1.207883110439620156e+00	1.207608088771472188e+00
9.745080230732150461e-01	1.195761454806417712e+00	1.203902561210739020e+00	1.210496879858414809e+00	1.208314830626212588e+00	1.207903840745368607e+00	1.207615412634234886e+00
9.751127441548612662e-01	1.195753637089192134e+00	1.203889973283832404e+00	1.210511898772388850e+00	1.208303330738090375e+00	1.207924610932744169e+00	1.207624198213189004e+00
9.757174652365085965e-01	1.195744484590807177e+00	1.203877123703615881e+00	1.210528624084065141e+00	1.208290847046732841e+00	1.207945369406978608e+00	1.207634314443408963e+00
9.763221863181548166e-01	1.195735058445973387e+00	1.203863136992814997e+00	1.210546140148400784e+00	1.208277349165802761e+00	1.207965977995690610e+00	1.207645580239625760e+00
9.769269073998009256e-01	1.195726424499600649e+00	1.203847179025192560e+00	1.210563325288047443e+00	1.208262825748154023e+00	1.207986231511937403e+00	1.207657773397571521e+00
9.775316284814482559e-01	1.195719502300556236e+00	1.203828607735833112e+00	1.210578989197192534e+00	1.208247283910916625e+00	1.208005889493935614e+00	1.207670642444212961e+00
9.781363495630944760e-01	1.195714940549956973e+00	1.203807093187003296e+00	1.210592025450458742e+00	1.208230748624169459e+00	1.208024712839622872e+00	1.207683918461828876e+00
9.787410706447405850e-01	1.195713042760821576e+00	1.203782687766521642e+00	1.210601556486074148e+00	1.208213267312078232e+00	1.208042497960307271e+00	1.207697324988383780e+00
9.793457917263879153e-01	1.195713755159050873e+00	1.203755834245226364e+00	1.210607052061155819e+00	1.208194919851209415e+00	1.208059102285651720e+00	1.207710586376678163e+00
9.799505128080341354e-01	1.195716714148902682e+00	1.203727309292222269e+00	1.210608405156728296e+00	1.208175828786687056e+00	1.208074456918420081e+00	1.207723435207612495e+00
9.805552338896802445e-01	1.195721338746410067e+00	1.203698111197273102e+00	1.210605952391629492e+00	1.208156164062445193e+00	1.208088564915114738e+00	1.207735619401468785e+00
9.811599549713264645e-01	1.195726947884224733e+00	1.203669310670653525e+00	1.210600431587646630e+00	1.208136138762738065e+00	1.208101486146973880e+00	1.207746909325499551e+00
9.817646760529725736e-01	1.195732882302910083e+00	1.203641890092587596e+00	1.210592878711291620e+00	1.208115996570119144e+00	1.208113312774410364e+00	1.207757104664264558e+00
9.823693971346187936e-01	1.195738612292577274e+00	1.203616598220905498e+00	1.210584478568312639e+00	1.208095994809200935e+00	1.208124140246944256e+00	1.207766040427078025e+00
9.829741182162650137e-01	1.195743814348569467e+00	1.203593844704261784e+00	1.210576394660850097e+00	1.208076385945383802e+00	1.208134038588982495e+00	1.207773592418047048e+00
9.835788392979111228e-01	1.195748403560813466e+00	1.203573652054563681e+00	1.210569609333365326e+00	1.208057399058035219e+00	1.208143029432806603e+00	1.207779682192814397e+00
9.841835603795573428e-01	1.195752515366374169e+00	1.203555673027684403e+00	1.210564803338490814e+00	1.208039224041334236e+00	1.208151075283118825e+00	1.207784279229241031e+00
9.847882814612034519e-01	1.195756439263728543e+00	1.203539269748469920e+00	1.210562294957873819e+00	1.208022002347041601e+00	1.208158084429228118e+00	1.207787398338453944e+00
9.853930025428496720e-01	1.195760516351278335e+00	1.203523639729530581e+00	1.210562045294323097e+00	1.208005825246079024e+00	1.208163928474343729e+00	1.207789092784563145e+00
9.859977236244970022e-01	1.195765020904610010e+00	1.203507966267154172e+00	1.210563722573910761e+00	1.207990736809483545e+00	1.208168466345003633e+00	1.207789447067165067e+00
9.866024447061431113e-01	1.195770051381208843e+00	1.203491567772370985e+00	1.210566808744698131e+00	1.207976739207643035e+00	1.208171569186813121e+00	1.207788574372803625e+00
9.872071657877893314e-01	1.195775455910220941e+00	1.203474021925055482e+00	1.210570727812470881e+00	1.207963800247609853e+00	1.208173143014452000e+00	1.207786619199946898e+00
9.878118868694366617e-01	1.195780810440182806e+00	1.203455244383185407e+00	1.210574975026192268e+00	1.207951863584393326e+00	1.208173148285127452e+00	1.207783761003453638e+00
9.884166079510827707e-01	1.195785455122296614e+00	1.203435508017604683e+00	1.210579226716329559e+00	1.207940860690084328e+00	1.208171612861961952e+00	1.207780214257518692e+00
9.890213290327289908e-01	1.195788580510888766e+00	1.203415398169929373e+00	1.210583412440175533e+00	1.207930722877212482e+00	1.208168632219959182e+00	1.207776222076449857e+00
9.896260501143763211e-01	1.195789344813296795e+00	1.203395711172702498e+00	1.210587735192820702e+00	1.207921391286919555e+00	1.208164355805652734e+00	1.207772043319248034e+00
9.902307711960225411e-01	1.195787000147212620e+00	1.203377314821103772e+00	1.210592632792582446e+00	1.207912822834040334e+00	1.208158963786206019e+00	1.207767934904214524e+00
9.908354922776686502e-01	1.195781008521633382e+00	1.203360996615330247e+00	1.210598684372922618e+00	1.207904991833216535e+00	1.208152640566128699e+00	1.207764131720330925e+00
9.914402133593159805e-01	1.195771132240434076e+00	1.203347326555263885e+00	1.210606478123338547e+00	1.207897888483226767e+00	1.208145551550511954e+00	1.207760826443499136e+00
9.920449344409622006e-01	1.195757486461278774e+00	1.203336557632152193e+00	1.210616466084771137e+00	1.207891515830170404e+00	1.208137827064538428e+00	1.207758151999836826e+00
9.926496555226083096e-01	1.195740545111188213e+00	1.203328580621578769e+00	1.210628835502673306e+00	1.207885885705795248e+00	1.208129555237694941e+00	1.207756169857439499e+00
9.932543766042556399e-01	1.195721095920317278e+00	1.203322941223925691e+00	1.210643423498686477e+00	1.207881014068947323e+00	1.208120784468285969e+00	1.207754865793334798e+00
9.938590976859018600e-01	1.195700146971221400e+00	1.203318916701068719e+00	1.210659692449078451e+00	1.207876917026354580e+00	1.208111535900886935e+00	1.207754152237795031e+00
9.944638187675479690e-01	1.195678796466998373e+00	1.203315637605873567e+00	1.210676769702281552e+00	1.207873607866730037e+00	1.208101824930308599e+00	1.207753875677780142e+00
9.950685398491941891e-01	1.195658087301297412e+00	1.203312232488243261e+00	1.210693542594722727e+00	1.207871095864005095e+00	1.208091686889144478e+00	1.207753828426937126e+00
9.956732609308402981e-01	1.195638874315887890e+00	1.203307972081049337e+00	1.210708791865725775e+00	1.207869387070679146e+00	1.208081198914331633e+00	1.207753764093217885e+00
9.962779820124865182e-01	1.195621731112066710e+00	1.203302391871482913e+00	1.210721343204125278e+00	1.207868485878351716e+00	1.208070491787307965e+00	1.207753414138417636e+00
9.968827030941327383e-01	1.195606913708922470e+00	1.203295375116852028e+00	1.210730216040283302e+00	1.207868396816470957e+00	1.208059749329234434e+00	1.207752501741842899e+00
9.974874241757788473e-01	1.195594383721571674e+00	1.203287182560106139e+00	1.210734749050224934e+00	1.207869126572539198e+00	1.208049196527798852e+00	1.207750752962863272e+00
9.980921452574250674e-01	1.195583880159276857e+00	1.203278421632280493e+00	1.210734683205616058e+00	1.207870685062483407e+00	1.208039080145765221e+00	1.207747908308734131e+00
9.986968663390711765e-01	1.195575020954720014e+00	1.203269957315459715e+00	1.210730187502276456e+00	1.207873084839374167e+00	1.208029645848510025e+00	1.207743735960254527e+00
9.993015874207173965e-01	1.195567413710491023e+00	1.203262778753446227e+00	1.210721821104088214e+00	1.207876339055704795e+00	1.208021114951022046e+00	1.207738045845457409e+00
9.999063085023647268e-01	1.195560757321476375e+00	1.203257845707485840e+00	1.210710437175372300e+00	1.207880457357886739e+00	1.208013663391180215e+00	1.207730703192509969e+00
1.000511029584010947e+00	1.195554918460938199e+00	1.203255942112896992e+00	1.210697045186056586e+00	1.207885439837443009e+00	1.208007405687367086e+00	1.207721639960565918e+00
1.001115750665657167e+00	1.195549969828277437e+00	1.203257560622554845e+00	1.210682657173918431e+00	1.207891270819257290e+00	1.208002387167600444e+00	1.207710861624828436e+00
1.001720471747304275e+00	1.195546181837241484e+00	1.203262835519136376e+00	1.210668147087851310e+00	1.207897914684191498e+00	1.207998588570371679e+00	1.207698447468274150e+00
1.002325192828950495e+00	1.195543966056285878e+00	1.203271534054907610e+00	1.210654149075834241e+00	1.207905314803592756e+00	1.207995942977888593e+00	1.207684546233615430e+00
1.002929913910596715e+00	1.195543777327341628e+00	1.203283107691566656e+00	1.210641010047772026e+00	1.207913394985741684e+00	1.207994358054876427e+00	1.207669371409079373e+00
1.003534634992244046e+00	1.195545991467986013e+00	1.203296794556867777e+00	1.210628798651694815e+00	1.207922061023987803e+00	1.207993734659137175e+00	1.207653198249325044e+00
1.004139356073890266e+00	1.195550783941011774e+00	1.203311755094809588e+00	1.210617362569429423e+00	1.207931199959429547e+00	1.207993978648031819e+00	1.207636359380800606e+00
1.004744077155536486e+00	1.195558037627961978e+00	1.203327217361044088e+00	1.210606420441579845e+00	1.207940679117631255e+00	1.207995009144025911e+00	1.207619233233901523e+00
1.005348798237183594e+00	1.195567302515291530e+00	1.203342607224937355e+00	1.210595671580943611e+00	1.207950348152277531e+00	1.207996765293807950e+00	1.207602223306164735e+00
1.005953519318829814e+00	1.195577817692493827e+00	1.203357641213478102e+00	1.210584904379786497e+00	1.207960042457275174e+00	1.207999209104609228e+00	1.207585731364703818e+00
1.006558240400476034e+00	1.195588591189371330e+00	1.203372365918198295e+00	1.210574083770457943e+00	1.207969584523603146e+00	1.208002321478642394e+00	1.207570129285577609e+00
1.007162961482123364e+00	1.195598521355843102e+00	1.203387136521270939e+00	1.210563400414762292e+00	1.207978783343607310e+00	1.208006092007763765e+00	1.207555733364282124e+00
1.007767682563769585e+00	1.195606537735578234e+00	1.203402537213872581e+00	1.210553269441812851e+00	1.207987436127690994e+00	1.208010506861253885e+00	1.207542784364903810e+00
1.008372403645415805e+00	1.195611739126615003e+00	1.203419257334266357e+00	1.210544275023723415e+00	1.207995336620896420e+00	1.208015539400611127e+00	1.207531436006156422e+00
1.008977124727061803e+00	1.195613509387387419e+00	1.203437946075588405e+00	1.210537068428872098e+00	1.208002289510047955e+00	1.208021147946018559e+00	1.207521752660245529e+00
1.009581845808708023e+00	1.195611595646953074e+00	1.203459072406100283e+00	1.210532238493801094e+00	1.208008127430237000e+00	1.208027284089358444e+00	1.207513715493610418e+00
1.010186566890354243e+00	1.195606138491629444e+00	1.203482815097394854e+00	1.210530180638647701e+00	1.208012726493863154e+00	1.208033911243442393e+00	1.207507236008530160e+00
1.010791287972000463e+00	1.195597648791858925e+00	1.203509001932950406e+00	1.210530991240116760e+00	1.208016016408262283e+00	1.208041026971495402e+00	1.207502176234249269e+00
1.011396009053646683e+00	1.195586931763096938e+00	1.203537108620777785e+00	1.210534408490386182e+00	1.208017981988836365e+00	1.208048679095306444e+00	1.207498373441007189e+00
1.012000730135292681e+00	1.195574966994922050e+00	1.203566317664515495e+00	1.210539810616485079e+00	1.208018655642293826e+00	1.208056967431327511e+00	1.207495663479092318e+00
1.012605451216938901e+00	1.195562762870411522e+00	1.203595627094007581e+00	1.210546271377221705e+00	1.208018104868198606e+00	1.208066030240345201e+00	1.207493894862999184e+00
1.013210172298585121e+00	1.195551211966346949e+00	1.203623990170109792e+00	1.210552664212274587e+00	1.208016420029362603e+00	1.208076021074702133e+00	1.207492930703810696e+00
1.013814893380232451e+00	1.195540975909865189e+00	1.203650462593736981e+00	1.210557799815398683e+00	1.208013704328681825e+00	1.208087082558086944e+00	1.207492642253522597e+00
1.014419614461878671e+00	1.195532421322214267e+00	1.203674333900691451e+00	1.210560576464980720e+00	1.208010064146016971e+00	1.208099322038404644e+00	1.207492899938664932e+00
1.015024335543524892e+00	1.195525615513778783e+00	1.203695222893649941e+00	1.210560120138443274e+00	1.208005599027604848e+00	1.208112792471377261e+00	1.207493566380128724e+00
1.015629056625172000e+00	1.195520376698736342e+00	1.203713121953735143e+00	1.210555892835323277e+00	1.208000394186092397e+00	1.208127480708817592e+00	1.207494494065880719e+00
1.016233777706818220e+00	1.195516363752813893e+00	1.203728381779069379e+00	1.210547752544829381e+00	1.207994519663539101e+00	1.208143304285401731e+00	1.207495529978488857e+00
1.016838498788464440e+00	1.195513186049015797e+00	1.203741637191771519e+00	1.210535956001870916e+00	1.207988037108173041e+00	1.208160118076311074e+00	1.207496526833354844e+00
1.017443219870111770e+00	1.195510513482171078e+00	1.203753685626213210e+00	1.210521103938775545e+00	1.207981009747216783e+00	1.208177731064459470e+00	1.207497358885854188e+00
1.018047940951757990e+00	1.195508168533873761e+00	1.203765339961979874e+00	1.210504037131234556e+00	1.207973509961263847e+00	1.208195931197357798e+00	1.207497939194234648e+00
1.018652662033404210e+00	1.195506185774240393e+00	1.203777281994345305e+00	1.210485700223175698e+00	1.207965620363220971e+00	1.208214513802846390e+00	1.207498234256778824e+00
1.019257383115051319e+00	1.195504828566330779e+00	1.203789941092314297e+00	1.210466997920712107e+00	1.207957425479545321e+00	1.208233306129539164e+00	1.207498273170327874e+00
1.019862104196697539e+00	1.195504557357851105e+00	1.203803416600022214e+00	1.210448671021717937e+00	1.207948995880721466e+00	1.208252180820334587e+00	1.207498150057771058e+00
1.020466825278343759e+00	1.195505950844512943e+00	1.203817455312725437e+00	1.210431215031735785e+00	1.207940372484046065e+00	1.208271055998405785e+00	1.207498018467852541e+00
1.021071546359991089e+00	1.195509591215823786e+00	1.203831487542128764e+00	1.210414853682521885e+00	1.207931557349042784e+00	1.208289884841039719e+00	1.207498077923946589e+00
1.021676267441637309e+00	1.195515935050827316e+00	1.203844716771862222e+00	1.210399567399161658e+00	1.207922512338154508e+00	1.208308639029340048e+00	1.207498555588128575e+00
1.022280988523283529e+00	1.195525197390707062e+00	1.203856249183554938e+00	1.210385165990221834e+00	1.207913162638267979e+00	1.208327289470360277e+00	1.207499686721335674e+00
1.022885709604929527e+00	1.195537274761957702e+00	1.203865241771078232e+00	1.210371388359672506e+00	1.207903401331812621e+00	1.208345787312902431e+00	1.207501696794780477e+00
1.023490430686575747e+00	1.195551723558581969e+00	1.203871044030170756e+00	1.210358010137992713e+00	1.207893095881328760e+00	1.208364049017131236e+00	1.207504787441052052e+00
1.024095151768221967e+00	1.195567796835614205e+00	1.203873309380094181e+00	1.210344940309460160e+00	1.207882101031900968e+00	1.208381948805570039e+00	1.207509126608980576e+00
1.024699872849868187e+00	1.195584530350457753e+00	1.203872057145233709e+00	1.210332289283838625e+00	1.207870279244428247e+00	1.208399320223395801e+00	1.207514841937442851e+00
1.025304593931514408e+00	1.195600861326501230e+00	1.203867672833224933e+00	1.210320394446183334e+00	1.207857524023620455e+00	1.208415967219445664e+00	1.207522016771922946e+00
1.025909315013160406e+00	1.195615760500053248e+00	1.203860844664156993e+00	1.210309795314595371e+00	1.207843778850474115e+00	1.208431684676621432e+00	1.207530688448692491e+00
1.026514036094806626e+00	1.195628357434145528e+00	1.203852446536037624e+00	1.210301159409854499e+00	1.207829045494460241e+00	1.208446285950859567e+00	1.207540848920353183e+00
1.027118757176452846e+00	1.195638041139779117e+00	1.203843388240859014e+00	1.210295170220473615e+00	1.207813380231224754e+00	1.208459631506808352e+00	1.207552448357483987e+00
1.027723478258100176e+00	1.195644522293581868e+00	1.203834459473635432e+00	1.210292397398463171e+00	1.207796881275682743e+00	1.208471651203580688e+00	1.207565402257944953e+00
1.028328199339746396e+00	1.195647848458303297e+00	1.203826194137414651e+00	1.210293174709230257e+00	1.207779672437212293e+00	1.208482354426720473e+00	1.207579600575782619e+00
1.028932920421392616e+00	1.195648369604811245e+00	1.203818776752398900e+00	1.210297511276476889e+00	1.207761887897257136e+00	1.208491826680690329e+00	1.207594915416315917e+00
1.029537641503039724e+00	1.195646658527667272e+00	1.203812005507069571e+00	1.210305054784008183e+00	1.207743661459212747e+00	1.208500214547513218e+00	1.207611204948637162e+00
1.030142362584685944e+00	1.195643399368278015e+00	1.203805317942834963e+00	1.210315113475720183e+00	1.207725120066905911e+00	1.208507701545435742e+00	1.207628314293227367e+00
1.030747083666332164e+00	1.195639264930412171e+00	1.203797875670011619e+00	1.210326731597400896e+00	1.207706380354817810e+00	1.208514478940266645e+00	1.207646076049621708e+00
1.031351804747979495e+00	1.195634806724954702e+00	1.203788694482683219e+00	1.210338803567137855e+00	1.207687548820997270e+00	1.208520716825605357e+00	1.207664312002924900e+00
1.031956525829625715e+00	1.195630379278564526e+00	1.203776798343803467e+00	1.210350207441509118e+00	1.207668726782299418e+00	1.208526539565933255e+00	1.207682835267272159e+00
1.032561246911271935e+00	1.195626112264847718e+00	1.203761372421655373e+00	1.210359937823874743e+00	1.207650019493333504e+00	1.208532008355040377e+00	1.207701452065691905e+00
1.033165967992919043e+00	1.195621932519331576e+00	1.203741891474580106e+00	1.210367219824485918e+00	1.207631546777978127e+00	1.208537114033544801e+00	1.207719964984043770e+00
1.033770689074565263e+00	1.195617627200808997e+00	1.203718203688145527e+00	1.210371588391862430e+00	1.207613450983793246e+00	1.208541782644168450e+00	1.207738179273029955e+00
1.034375410156211483e+00	1.195612932585190302e+00	1.203690556072460449e+00	1.210372921776154298e+00	1.207595898576540483e+00	1.208545893654107362e+00	1.207755911022690531e+00
1.034980131237858814e+00	1.195607629767175828e+00	1.203659556728659208e+00	1.210371423865672202e+00	1.207579073468896036e+00	1.208549307036182796e+00	1.207772995999785604e+00
1.035584852319505034e+00	1.195601629525813614e+00	1.203626080977549639e+00	1.210367557305333630e+00	1.207563161809362517e+00	1.208551892217711643e+00	1.207789297288970998e+00
1.036189573401151254e+00	1.195595032297652072e+00	1.203591139692593792e+00	1.210361937331258186e+00	1.207548330859035124e+00	1.208553551861527353e+00	1.207804709335913218e+00
1.036794294482797252e+00	1.195588153197259640e+00	1.203555734535077137e+00	1.210355204771995652e+00	1.207534708296799097e+00	1.208554235823028788e+00	1.207819158489915612e+00
1.037399015564443472e+00	1.195581505182935045e+00	1.203520724111642792e+00	1.210347903550050175e+00	1.207522368580424388e+00	1.208553942623175503e+00	1.207832602501868635e+00
1.038003736646089692e+00	1.195575737921855675e+00	1.203486720060776394e+00	1.210340389013529805e+00	1.207511330136472605e+00	1.208552709230241051e+00	1.207845031854619666e+00
1.038608457727735912e+00	1.195571538108289866e+00	1.203454027099421841e+00	1.210332786268881522e+00	1.207501562917373761e+00	1.208550593682717889e+00	1.207856474664649626e+00
1.039213178809382132e+00	1.195569507547639576e+00	1.203422635786734585e+00	1.210325004515146130e+00	1.207493001324308368e+00	1.208547655622606687e+00	1.207867003318020105e+00
1.039817899891028130e+00	1.195570043436614105e+00	1.203392269554217187e+00	1.210316799527729970e+00	1.207485558054706143e+00	1.208543937523480327e+00	1.207876737637031184e+00
1.040422620972674350e+00	1.195573246802430933e+00	1.203362478568721361e+00	1.210307867552886441e+00	1.207479137894496901e+00	1.208539448482318424e+00	1.207885840605840366e+00
1.041027342054320570e+00	1.195578879391409055e+00	1.203332764269972044e+00	1.210297951150429263e+00	1.207473651852777552e+00	1.208534152718312438e+00	1.207894506661208345e+00
1.041632063135967901e+00	1.195586377980984105e+00	1.203302712587386747e+00	1.210286938468434936e+00	1.207469030627302597e+00	1.208527966222743721e+00	1.207902945378586779e+00
1.042236784217614121e+00	1.195594922153744966e+00	1.203272112172110608e+00	1.210274939413396700e+00	1.207465233313708808e+00	1.208520764749776433e+00	1.207911362909178221e+00
1.042841505299260341e+00	1.195603541584634888e+00	1.203241036095043404e+00	1.210262324635278608e+00	1.207462246581122667e+00	1.208512403477279618e+00	1.207919942075247333e+00
1.043446226380907449e+00	1.195611243772193077e+00	1.203209871088778860e+00	1.210249717245119871e+00	1.207460073783753085e+00	1.208502745624512320e+00	1.207928821665267050e+00
1.044050947462553669e+00	1.195617141715037857e+00	1.203179287638169948e+00	1.210237934092169176e+00	1.207458717723469466e+00	1.208491694907454006e+00	1.207938077193568382e+00
1.044655668544199889e+00	1.195620562263259856e+00	1.203150155509409513e+00	1.210227882963340384e+00	1.207458162150706116e+00	1.208479224040402533e+00	1.207947708696647027e+00
1.045260389625847219e+00	1.195621119568165192e+00	1.203123420073592298e+00	1.210220431457430523e+00	1.207458356134254229e+00	1.208465392436957719e+00	1.207957641931690196e+00
1.045865110707493439e+00	1.195618743566298381e+00	1.203099961982351696e+00	1.210216270080258782e+00	1.207459204305405320e+00	1.208450351391003874e+00	1.207967744878900573e+00
1.046469831789139660e+00	1.195613659419449526e+00	1.203080464810041272e+00	1.210215795164294450e+00	1.207460566642347688e+00	1.208434338220361726e+00	1.207977853623745990e+00
1.047074552870786768e+00	1.195606320366709996e+00	1.203065312221025751e+00	1.210219034471349264e+00	1.207462269269852673e+00	1.208417661019631106e+00	1.207987797300992927e+00
1.047679273952432988e+00	1.195597304559235186e+00	1.203054530303912850e+00	1.210225629253085078e+00	1.207464123692318703e+00	1.208400673809048920e+00	1.207997415094485438e+00
1.048283995034079208e+00	1.195587194667054876e+00	1.203047784041539225e+00	1.210234874565947027e+00	1.207465951233238188e+00	1.208383742345431555e+00	1.208006564087693580e+00
1.048888716115726538e+00	1.195576463909172604e+00	1.203044429220733180e+00	1.210245808849576443e+00	1.207467609076539272e+00	1.208367206428124563e+00	1.208015120265940601e+00
1.049493437197372758e+00	1.195565391876403760e+00	1.203043612385319205e+00	1.210257336486465274e+00	1.207469012739056602e+00	1.208351348406855097e+00	1.208022976153645622e+00
1.050098158279018978e+00	1.195554027962373089e+00	1.203044402881467967e+00	1.210268363923345136e+00	1.207470149994881670e+00	1.208336375440215438e+00	1.208030037546349522e+00
1.050702879360664976e+00	1.195542209407380430e+00	1.203045934634110692e+00	1.210277929950561493e+00	1.207471082978752053e+00	1.208322417651006342e+00	1.208036220316949017e+00
1.051307600442311196e+00	1.195529627397145855e+00	1.203047533036329719e+00	1.210285312089297793e+00	1.207471937465627532e+00	1.208309538890339319e+00	1.208041446779995365e+00
1.051912321523957417e+00	1.195515924371407079e+00	1.203048805506564012e+00	1.210290093842330883e+00	1.207472882476195775e+00	1.208297753963312182e+00	1.208045641348835186e+00
1.052517042605603637e+00	1.195500801896677734e+00	1.203049681638064028e+00	1.210292182800452476e+00	1.207474105784224649e+00	1.208287046907519979e+00	1.208048727649800647e+00
1.053121763687249857e+00	1.195484120004052020e+00	1.203050398030364176e+00	1.210291777098410293e+00	1.207475789066346117e+00	1.208277387259043767e+00	1.208050630736353659e+00
1.053726484768895855e+00	1.195465972905648266e+00	1.203051432087502093e+00	1.210289286329602421e+00	1.207478084675973840e+00	1.208268742972701482e+00	1.208051285965459520e+00
1.054331205850542075e+00	1.195446729857563284e+00	1.203053397603022212e+00	1.210285221622127594e+00	1.207481096469815274e+00	1.208261087788928156e+00	1.208050652486822862e+00
1.054935926932188295e+00	1.195427032886580587e+00	1.203056921289455516e+00	1.210280076418006168e+00	1.207484868319213644e+00	1.208254400531284301e+00	1.208048727258755672e+00
1.055540648013835625e+00	1.195407746848742070e+00	1.203062521826508302e+00	1.210274222602702343e+00	1.207489381827275166e+00	1.208248656370196850e+00	1.208045555868080712e+00
1.056145369095481845e+00	1.195389864004504199e+00	1.203070511184255675e+00	1.210267843849498481e+00	1.207494561854085768e+00	1.208243814394128091e+00	1.208041238732012745e+00
1.056750090177128065e+00	1.195374374972605791e+00	1.203080933583547729e+00	1.210260919045779371e+00	1.207500287680824513e+00	1.208239807450169678e+00	1.208035933770420067e+00
1.057354811258775173e+00	1.195362127772158667e+00	1.203093551726349020e+00	1.210253256467363370e+00	1.207506407398365678e+00	1.208236537634705510e+00	1.208029856011895831e+00
1.057959532340421394e+00	1.195353701991472173e+00	1.203107882620167102e+00	1.210244569081475596e+00	1.207512752680350188e+00	1.208233878231171232e+00	1.208023270719423392e+00
1.058564253422067614e+00	1.195349323242270279e+00	1.203123277407536440e+00	1.210234575301110782e+00	1.207519151864860918e+00	1.208231681581274142e+00	1.208016476333615641e+00
1.059168974503714944e+00	1.195348834184372544e+00	1.203139032303526923e+00	1.210223106222417355e+00	1.207525440174972653e+00	1.208229791575078815e+00	1.208009778368449583e+00
1.059773695585361164e+00	1.195351725394931730e+00	1.203154511782901226e+00	1.210210199339361026e+00	1.207531467039663076e+00	1.208228059338782190e+00	1.208003459145509106e+00
1.060378416667007384e+00	1.195357216718115900e+00	1.203169262258906747e+00	1.210196160482825523e+00	1.207537100870369917e+00	1.208226360447709702e+00	1.207997748371632651e+00
1.060983137748654492e+00	1.195364372258644226e+00	1.203183095936978697e+00	1.210181580164557680e+00	1.207542230162340857e+00	1.208224611382225699e+00	1.207992800504029685e+00
1.061587858830300712e+00	1.195372229600174308e+00	1.203196129299626937e+00	1.210167297568139677e+00	1.207546758968010225e+00	1.208222781786220779e+00	1.207988685746646418e+00
1.062192579911946932e+00	1.195379923833912006e+00	1.203208768347080682e+00	1.210154314580812240e+00	1.207550596534107790e+00	1.208220898562561541e+00	1.207985396909002640e+00
1.062797300993594263e+00	1.195386788733847849e+00	1.203221642055995355e+00	1.210143671334167337e+00	1.207553645112185547e+00	1.208219039741344369e+00	1.207982867228327262e+00
1.063402022075240483e+00	1.195392420994072058e+00	1.203235494713353670e+00	1.210136302430709243e+00	1.207555792847055498e+00	1.208217321388256327e+00	1.207980990854102377e+00
1.064006743156886703e+00	1.195396698079087106e+00	1.203251055127894764e+00	1.210132898096707654e+00	1.207556915520354934e+00	1.208215884366475201e+00	1.207979639749200640e+00
1.064611464238532701e+00	1.195399746391775153e+00	1.203268904890657964e+00	1.210133794754305603e+00	1.207556885942124403e+00	1.208214883154876018e+00	1.207978676728807432e+00
1.065216185320178921e+00	1.195401865097312388e+00	1.203289368073712895e+00	1.210138914082662831e+00	1.207555588440418104e+00	1.208214473780971687e+00	1.207977968112233125e+00
1.065820906401825141e+00	1.195403420334982814e+00	1.203312441238098884e+00	1.210147760774762604e+00	1.207552936085934059e+00	1.208214799768511094e+00	1.207977396666460423e+00
1.066425627483471361e+00	1.195404731765060902e+00	1.203337776121441438e+00	1.210159479403146054e+00	1.207548888560407097e+00	1.208215979047410293e+00	1.207976871519810258e+00
1.067030348565117581e+00	1.195405975818489619e+00	1.203364718445460113e+00	1.210172961348368270e+00	1.207543469409178227e+00	1.208218096491502580e+00	1.207976332221760707e+00
1.067635069646763579e+00	1.195407127071059117e+00	1.203392396414449506e+00	1.210186984488412332e+00	1.207536779979032193e+00	1.208221204301774820e+00	1.207975747184073301e+00
1.068239790728409799e+00	1.195407950622465298e+00	1.203419844017658669e+00	1.210200363340764085e+00	1.207529003804483914e+00	1.208225327578314134e+00	1.207975108205466164e+00
1.068844511810056019e+00	1.195408045709466460e+00	1.203446138436452095e+00	1.210212086750265037e+00	1.207520395854154716e+00	1.208230470560581749e+00	1.207974422188955899e+00
1.069449232891703350e+00	1.195406928753484310e+00	1.203470529049040838e+00	1.210221423169610011e+00	1.207511256710297243e+00	1.208236620185021426e+00	1.207973701554737600e+00
1.070053953973349570e+00	1.195404137264641786e+00	1.203492537353521907e+00	1.210227978939342641e+00	1.207501897369776422e+00	1.208243745734485453e+00	1.207972955905294521e+00
1.070658675054995790e+00	1.195399334993574536e+00	1.203512011314938457e+00	1.210231701911765212e+00	1.207492603644989337e+00	1.208251795707872667e+00	1.207972186664353353e+00
1.071263396136642898e+00	1.195392401499977497e+00	1.203529124506464543e+00	1.210232830968887896e+00	1.207483607129840042e+00	1.208260695584423505e+00	1.207971384652212876e+00
1.071868117218289118e+00	1.195383492962281746e+00	1.203544319903284254e+00	1.210231801067696455e+00	1.207475065384921997e+00	1.208270349894852380e+00	1.207970530475592996e+00
1.072472838299935338e+00	1.195373063902340549e+00	1.203558208597982127e+00	1.210229121904708771e+00	1.207467051844964834e+00	1.208280648122932899e+00	1.207969599253601256e+00
1.073077559381582669e+00	1.195361842610137115e+00	1.203571441925881613e+00	1.210225253732903461e+00	1.207459555236447990e+00	1.208291470539082590e+00	1.207968571704147953e+00
1.073682280463228889e+00	1.195350758892705034e+00	1.203584579414096245e+00	1.210220504691657872e+00	1.207452488183725636e+00	1.208302691103189996e+00	1.207967450342365190e+00
1.074287001544875109e+00	1.195340831754276190e+00	1.203597974688290773e+00	1.210214969547019459e+00	1.207445704519695129e+00	1.208314177694030711e+00	1.207966275266953993e+00
1.074891722626522217e+00	1.195333034398944116e+00	1.203611698238481909e+00	1.210208521073622867e+00	1.207439023547016710e+00	1.208325791567067542e+00	1.207965133926421020e+00
1.075496443708168437e+00	1.195328160507577619e+00	1.203625510075188920e+00	1.210200854418454819e+00	1.207432256618316879e+00	1.208337387966749388e+00	1.207964161927815194e+00
1.076101164789814657e+00	1.195326716728827954e+00	1.203638887250904288e+00	1.210191574201747278e+00	1.207425229390935106e+00	1.208348817297836053e+00	1.207963534072044487e+00
1.076705885871461987e+00	1.195328861123941433e+00	1.203651102247118798e+00	1.210180305939217993e+00	1.207417795364190471e+00	1.208359925954524794e+00	1.207963447273601165e+00
1.077310606953108207e+00	1.195334397508659885e+00	1.203661339800493835e+00	1.210166809333335092e+00	1.207409840942547108e+00	1.208370557444164106e+00	1.207964099363503019e+00
1.077915328034754427e+00	1.195342824004924420e+00	1.203668833306174468e+00	1.210151071946635959e+00	1.207401286263020790e+00	1.208380555071877582e+00	1.207965667026235090e+00
1.078520049116400426e+00	1.195353423901531320e+00	1.203672998402822270e+00	1.210133366543570510e+00	1.207392085651614932e+00	1.208389767809877169e+00	1.207968285692017085e+00
1.079124770198046646e+00	1.195365380572813052e+00	1.203673541452851659e+00	1.210114261796694013e+00	1.207382228692441162e+00	1.208398059943057046e+00	1.207972035505084474e+00
1.079729491279692866e+00	1.195377896665727135e+00	1.203670523682629279e+00	1.210094582823461717e+00	1.207371740923645742e+00	1.208405323641465801e+00	1.207976936231157428e+00
1.080334212361339086e+00	1.195390299886223362e+00	1.203664368418092767e+00	1.210075324872389446e+00	1.207360682324148726e+00	1.208411492605316884e+00	1.207982951275733630e+00
1.080938933442985306e+00	1.195402120562955917e+00	1.203655809048529424e+00	1.210057530910583212e+00	1.207349142092188465e+00	1.208416553478745437e+00	1.207989999187688124e+00
1.081543654524631304e+00	1.195413128947142578e+00	1.203645786242210969e+00	1.210042151375255948e+00	1.207337230717090204e+00	1.208420551241339735e+00	1.207997968696073787e+00
1.082148375606277524e+00	1.195423324939538068e+00	1.203635311331663349e+00	1.210029909974081219e+00	1.207325072121668619e+00	1.208423586958566887e+00	1.208006732790245730e+00
1.082753096687924854e+00	1.195432881554818749e+00	1.203625317496488156e+00	1.210021200566785637e+00	1.207312798263660447e+00	1.208425808706768967e+00	1.208016159412369284e+00
1.083357817769571074e+00	1.195442053689468764e+00	1.203616522026556446e+00	1.210016034898462989e+00	1.207300547469868146e+00	1.208427397578355711e+00	1.208026118743522392e+00
1.083962538851218405e+00	1.195451071396633980e+00	1.203609321361940321e+00	1.210014050608138714e+00	1.207288465100600838e+00	1.208428550683278369e+00	1.208036488362735472e+00
1.084567259932864625e+00	1.195460040172887650e+00	1.203603735472815517e+00	1.210014576453966928e+00	1.207276701958209797e+00	1.208429462637600871e+00	1.208047156691001822e+00
1.085171981014510623e+00	1.195468869837655657e+00	1.203599410472833808e+00	1.210016740571795868e+00	1.207265408087770497e+00	1.208430307952188087e+00	1.208058024041603451e+00
1.085776702096157953e+00	1.195477247796046472e+00	1.203595679590002909e+00	1.210019601078434981e+00	1.207254723604331392e+00	1.208431227399058949e+00	1.208069000971033979e+00
1.086381423177804173e+00	1.195484662659077824e+00	1.203591672924505751e+00	1.210022277091701737e+00	1.207244770424220626e+00	1.208432320331044751e+00	1.208080005236203069e+00
1.086986144259450393e+00	1.195490473501870543e+00	1.203586457360477535e+00	1.210024060584052430e+00	1.207235648767956748e+00	1.208433644210699542e+00	1.208090960377509404e+00
1.087590865341097723e+00	1.195494010833630050e+00	1.203579182804812575e+00	1.210024494103803194e+00	1.207227439120450718e+00	1.208435220643674812e+00	1.208101798673076210e+00
1.088195586422743943e+00	1.195494690007065319e+00	1.203569210551497681e+00	1.210023404700969474e+00	1.207220207233531406e+00	1.208437044865473986e+00	1.208112468035510201e+00
1.088800307504389941e+00	1.195492117369989504e+00	1.203556203237519329e+00	1.210020889266219424e+00	1.207214008868286337e+00	1.208439095449829859e+00	1.208122939805705176e+00
1.089405028586037272e+00	1.195486172498926303e+00	1.203540163021838527e+00	1.210017252535716015e+00	1.207208891725620292e+00	1.208441341495165799e+00	1.208133215112445313e+00
1.090009749667683492e+00	1.195477053948424739e+00	1.203521413634460524e+00	1.210012907575677144e+00	1.207204892929814921e+00	1.208443746105332561e+00	1.208143328789670790e+00
1.090614470749329712e+00	1.195465279726350971e+00	1.203500531398741691e+00	1.210008257923713915e+00	1.207202032733037722e+00	1.208446266952269976e+00	1.208153350428488926e+00
1.091219191830977042e+00	1.195451638938027195e+00	1.203478238382615695e+00	1.210003586638791706e+00	1.207200307786055138e+00	1.208448853440017068e+00	1.208163381300981554e+00
1.091823912912623262e+00	1.195437098941484200e+00	1.203455276539327823e+00	1.209998977125376074e+00	1.207199686321839049e+00	1.208451438700293146e+00	1.208173545573964391e+00
1.092428633994269482e+00	1.195422681418319311e+00	1.203432284456083634e+00	1.209994283369614454e+00	1.207200105229065068e+00	1.208453928035179148e+00	1.208183977320868685e+00
1.093033355075916591e+00	1.195409327752929851e+00	1.203409697169570913e+00	1.209989155434958441e+00	1.207201469162663354e+00	1.208456190537263275e+00	1.208194805727674570e+00
1.093638076157562811e+00	1.195397777474216827e+00	1.203387684749891218e+00	1.209983113340283190e+00	1.207203651722079440e+00	1.208458059933054107e+00	1.208206138454754441e+00
1.094242797239209031e+00	1.195388482161815480e+00	1.203366139016126768e+00	1.209975652531810830e+00	1.207206499304891878e+00	1.208459345678014607e+00	1.208218044167713057e+00
1.094847518320856361e+00	1.195381570284304695e+00	1.203344710734782108e+00	1.209966359340469477e+00	1.207209840161875380e+00	1.208459850400573021e+00	1.208230538708702229e+00
1.095452239402502581e+00	1.195376867367610618e+00	1.203322891437637043e+00	1.209955015340187234e+00	1.207213499941278467e+00	1.208459387887572456e+00	1.208243579761672626e+00
1.096056960484148801e+00	1.195373963822887742e+00	1.203300125822835520e+00	1.209941673703353926e+00	1.207217321398127874e+00	1.208457798126623128e+00	1.208257071820317829e+00
1.096661681565795909e+00	1.195372314060698216e+00	1.203275934795148050e+00	1.209926695962782794e+00	1.207221182837372675e+00	1.208454959212626578e+00	1.208270879524230290e+00
1.097266402647443240e+00	1.195371347103579618e+00	1.203250026955786867e+00	1.209910742388029536e+00	1.207225008489470230e+00	1.208450796897994506e+00	1.208284844757226084e+00
1.097871123729089460e+00	1.195370570595810644e+00	1.203222378749715604e+00	1.209894714006325200e+00	1.207228767920253132e+00	1.208445292334723087e+00	1.208298801385785159e+00
1.098475844810734570e+00	1.195369653627643247e+00	1.203193270028213302e+00	1.209879650929810868e+00	1.207232467516131891e+00	1.208438486868488093e+00	1.208312583424520081e+00
1.099080565892381900e+00	1.195368476346818642e+00	1.203163269599733631e+00	1.209866600257715419e+00	1.207236138805596326e+00	1.208430481175486237e+00	1.208326027258100011e+00
1.099685286974028120e+00	1.195367136926274387e+00	1.203133173022439939e+00	1.209856475097428108e+00	1.207239826965113449e+00	1.208421427434261508e+00	1.208338971159174990e+00
1.100290008055673008e+00	1.195365912272557063e+00	1.203103902027956806e+00	1.209849930570830123e+00	1.207243581137948940e+00	1.208411516171560951e+00	1.208351255323578233e+00
1.100894729137320338e+00	1.195365178031924103e+00	1.203076381156974239e+00	1.209847279981039136e+00	1.207247445963353982e+00	1.208400962212414775e+00	1.208362724688215151e+00
1.101499450218966558e+00	1.195365302686699049e+00	1.203051411459396425e+00	1.209848465502271875e+00	1.207251453150412601e+00	1.208389994684657687e+00	1.208373233900475352e+00
1.102104171300611668e+00	1.195366537253947703e+00	1.203029561923762314e+00	1.209853086272402178e+00	1.207255614509368025e+00	1.208378851494417150e+00	1.208382652073416885e+00
1.102708892382258998e+00	1.195368924499751406e+00	1.203011096626373178e+00	1.209860475569852545e+00	1.207259921069764985e+00	1.208367773319659166e+00	1.208390867179260919e+00
1.103313613463904996e+00	1.195372248282025485e+00	1.202995949895014016e+00	1.209869810782343791e+00	1.207264351814088643e+00	1.208356993714209349e+00	1.208397792456304298e+00
1.103918334545550106e+00	1.195376034774761731e+00	1.202983753964607105e+00	1.209880236528252606e+00	1.207268889732928230e+00	1.208346726294418749e+00	1.208403376465664980e+00
1.104523055627197436e+00	1.195379605372020926e+00	1.202973914737195171e+00	1.209890981461741566e+00	1.207273538775534005e+00	1.208337151905543916e+00	1.208407615309201377e+00
1.105127776708843657e+00	1.195382170169262182e+00	1.202965722458735343e+00	1.209901451552705121e+00	1.207278335137236036e+00	1.208328408862741732e+00	1.208410561724883037e+00
1.105732497790488544e+00	1.195382943895048067e+00	1.202958477358134104e+00	1.209911286585600987e+00	1.207283350186368454e+00	1.208320587914534228e+00	1.208412323886105755e+00
1.106337218872135875e+00	1.195381263780979531e+00	1.202951607821662883e+00	1.209920371634996883e+00	1.207288686649251375e+00	1.208313730428387300e+00	1.208413051309390251e+00
1.106941939953782095e+00	1.195376691136574632e+00	1.202944761096048421e+00	1.209928801133414611e+00	1.207294469508743084e+00	1.208307827539075063e+00	1.208412913164643721e+00
1.107546661035427205e+00	1.195369083021357248e+00	1.202937852474170288e+00	1.209936800969801496e+00	1.207300831637088789e+00	1.208302820172233005e+00	1.208412076092715726e+00
1.108151382117074535e+00	1.195358624041093609e+00	1.202931066235291668e+00	1.209944623553365517e+00	1.207307894972934115e+00	1.208298602129792565e+00	1.208410686825228009e+00
1.108756103198720755e+00	1.195345811745262665e+00	1.202924809171347365e+00	1.209952438487886139e+00	1.207315749191258725e+00	1.208295028699685192e+00	1.208408861208739804e+00
1.109360824280365643e+00	1.195331394882731324e+00	1.202919625200562281e+00	1.209960243447371742e+00	1.207324431502407425e+00	1.208291930060335861e+00	1.208406678059738892e+00
1.109965545362012973e+00	1.195316271678845466e+00	1.202916086589347122e+00	1.209967814998824220e+00	1.207333912812092569e+00	1.208289125453302804e+00	1.208404176264381125e+00
1.110570266443659193e+00	1.195301363683316742e+00	1.202914681866851243e+00	1.209974709901402212e+00	1.207344094267012835e+00	1.208286434625464922e+00	1.208401355374817632e+00
1.111174987525305413e+00	1.195287487632863410e+00	1.202915720792572918e+00	1.209980316636275033e+00	1.207354815166031159e+00	1.208283685750481729e+00	1.208398180937669153e+00
1.111779708606952743e+00	1.195275250553136992e+00	1.202919273038077330e+00	1.209983946997923221e+00	1.207365870184265777e+00	1.208280721427104965e+00	1.208394595933360627e+00
1.112384429688598964e+00	1.195264988769470849e+00	1.202925150887736105e+00	1.209984950755951028e+00	1.207377030497553516e+00	1.208277405215587574e+00	1.208390538252368751e+00
1.112989150770244962e+00	1.195256760065164237e+00	1.202932938650401518e+00	1.209982833484635423e+00	1.207388062176452559e+00	1.208273628849177772e+00	1.208385960992523600e+00
1.113593871851892292e+00	1.195250384955830913e+00	1.202942063592111088e+00	1.209977358193824681e+00	1.207398739995624304e+00	1.208269318282152449e+00	1.208380849750370523e+00
1.114198592933538512e+00	1.195245523666407683e+00	1.202951895885992606e+00	1.209968614153347666e+00	1.207408859001177781e+00	1.208264437093186983e+00	1.208375231798130445e+00
1.114803314015184732e+00	1.195241771666325725e+00	1.202961859812758494e+00	1.209957040682422047e+00	1.207418244862662693e+00	1.208258987810141960e+00	1.208369175368199766e+00
1.115408035096832062e+00	1.195238757024528198e+00	1.202971537019137171e+00	1.209943399527369845e+00	1.207426760902894136e+00	1.208253013126765918e+00	1.208362780375691115e+00
1.116012756178478282e+00	1.195236224709559369e+00	1.202980744599418728e+00	1.209928696630949485e+00	1.207434309513004900e+00	1.208246597526941635e+00	1.208356163288586194e+00
1.116617477260124280e+00	1.195234094798651503e+00	1.202989574769065984e+00	1.209914062647956312e+00	1.207440828935619104e+00	1.208239866854347921e+00	1.208349438394399122e+00
1.117222198341771611e+00	1.195232483847149529e+00	1.202998388505575722e+00	1.209900610427833367e+00	1.207446289117657168e+00	1.208232982883199913e+00	1.208342697813083344e+00
1.117826919423417831e+00	1.195231683415570512e+00	1.203007762516563606e+00	1.209889293779509378e+00	1.207450689856574222e+00	1.208226132389556895e+00	1.208335994046394912e+00
1.118431640505064051e+00	1.195232097096927903e+00	1.203018396889398156e+00	1.209880791697005797e+00	1.207454061794120515e+00	1.208219512411331298e+00	1.208329330144524150e+00
1.119036361586711381e+00	1.195234145975252460e+00	1.203030998260831597e+00	1.209875436337755295e+00	1.207456468422574813e+00	1.208213314261694205e+00	1.208322661043565782e+00
1.119641082668357601e+00	1.195238160316150156e+00	1.203046158383323849e+00	1.209873194982078903e+00	1.207458006721518595e+00	1.208207709328622315e+00	1.208315905990140271e+00
1.120245803750003599e+00	1.195244280444091478e+00	1.203064248707918615e+00	1.209873706926319681e+00	1.207458803899762456e+00	1.208202839870205381e+00	1.208308969348718787e+00
1.120850524831650930e+00	1.195252389607268428e+00	1.203085348571314439e+00	1.209876366896341926e+00	1.207459009139247641e+00	1.208198815221714462e+00	1.208301766046156800e+00
1.121455245913297150e+00	1.195262094744816261e+00	1.203109218932593594e+00	1.209880439355548898e+00	1.207458781681757021e+00	1.208195711508970982e+00	1.208294246837219310e+00
1.122059966994943370e+00	1.195272759538062113e+00	1.203135326443954378e+00	1.209885183808697029e+00	1.207458278404037300e+00	1.208193573765983242e+00	1.208286416951758424e+00
1.122664688076590700e+00	1.195283582301109204e+00	1.203162914480597978e+00	1.209889970006194249e+00	1.207457643627734667e+00	1.208192420234013298e+00	1.208278342022560681e+00
1.123269409158236920e+00	1.195293703243921479e+00	1.203191109748410259e+00	1.209894363818232232e+00	1.207457001676422337e+00	1.208192249013931185e+00	1.208270141593975167e+00
1.123874130239882918e+00	1.195302322246389215e+00	1.203219046497971734e+00	1.209898169561313352e+00	1.207456450651391178e+00	1.208193046234362411e+00	1.208261975489510309e+00
1.124478851321530248e+00	1.195308808799688594e+00	1.203245987596866406e+00	1.209901421887430439e+00	1.207456056890458429e+00	1.208194792623678682e+00	1.208254027568359978e+00
1.125083572403177579e+00	1.195312788338978249e+00	1.203271422961818438e+00	1.209904329458685091e+00	1.207455851513894007e+00	1.208197466013733345e+00	1.208246488769153970e+00
1.125688293484823799e+00	1.195314192342562531e+00	1.203295129559148968e+00	1.209907182283228133e+00	1.207455829676562287e+00	1.208201039551903833e+00	1.208239540337237239e+00
1.126293014566468909e+00	1.195313263774506085e+00	1.203317182871395108e+00	1.209910242167130612e+00	1.207455952890343465e+00	1.208205476784462107e+00	1.208233339110685645e+00
1.126897735648116239e+00	1.195310515643406069e+00	1.203337917226510401e+00	1.209913639165068000e+00	1.207456154450007757e+00	1.208210725872697955e+00	1.208228007079378497e+00
1.127502456729762237e+00	1.195306648046314812e+00	1.203357841099120806e+00	1.209917295422120898e+00	1.207456346337394182e+00	1.208216714574325890e+00	1.208223626202557854e+00
1.128107177811407347e+00	1.195302436204944030e+00	1.203377522121268361e+00	1.209920892180094798e+00	1.207456426214221112e+00	1.208223346941538656e+00	1.208220238789956769e+00
1.128711898893054677e+00	1.195298608279207642e+00	1.203397462387187478e+00	1.209923887469023462e+00	1.207456284882028053e+00	1.208230503125930833e+00	1.208217853924459684e+00
1.129316619974700897e+00	1.195295735749092314e+00	1.203417986035429488e+00	1.209925582248154274e+00	1.207455813776398879e+00	1.208238043524181071e+00	1.208216459762557760e+00
1.129921341056346007e+00	1.195294158075780544e+00	1.203439157957237216e+00	1.209925223699891417e+00	1.207454910356641431e+00	1.208245817227406427e+00	1.208216039742576076e+00
1.130526062137993115e+00	1.195293955662383834e+00	1.203460746722396113e+00	1.209922127692169225e+00	1.207453480710422689e+00	1.208253672915721832e+00	1.208216588541249692e+00
1.131130783219639335e+00	1.195294973532532445e+00	1.203482237592737869e+00	1.209915799317973883e+00	1.207451440550630695e+00	1.208261470284500927e+00	1.208218122151331508e+00
1.131735504301284445e+00	1.195296886923030710e+00	1.203502893455716372e+00	1.209906031437425034e+00	1.207448716748746431e+00	1.208269090981276772e+00	1.208220678693211037e+00
1.132340225382931775e+00	1.195299292823922777e+00	1.203521854190969576e+00	1.209892965066119430e+00	1.207445251183152379e+00	1.208276448039159234e+00	1.208224310238826815e+00
1.132944946464577995e+00	1.195301809519158542e+00	1.203538258767841373e+00	1.209877101078292716e+00	1.207441005971873649e+00	1.208283492047407037e+00	1.208229068222761216e+00
1.133549667546222883e+00	1.195304167493428604e+00	1.203551370445441915e+00	1.209859259300393397e+00	1.207435967891312911e+00	1.208290212237725925e+00	1.208234986764433749e+00
1.134154388627870214e+00	1.195306277249146953e+00	1.203560685280376186e+00	1.209840488650276713e+00	1.207430152203783802e+00	1.208296630819381212e+00	1.208242068483049492e+00
1.134759109709516434e+00	1.195308262364731089e+00	1.203566006965237856e+00	1.209821940536895513e+00	1.207423606896620871e+00	1.208302790102270707e+00	1.208250276339499774e+00
1.135363830791161543e+00	1.195310450554403436e+00	1.203567475739726556e+00	1.209804725378390566e+00	1.207416416270766124e+00	1.208308734696486253e+00	1.208259532377886858e+00
1.135968551872808874e+00	1.195313321976770427e+00	1.203565545542999660e+00	1.209789775962087921e+00	1.207408702135900791e+00	1.208314493259086575e+00	1.208269722103609167e+00
1.136573272954454872e+00	1.195317421584642714e+00	1.203560911899933084e+00	1.209777740408046309e+00	1.207400621049537603e+00	1.208320065349292705e+00	1.208280703549488022e+00
1.137177994036099982e+00	1.195323249711657043e+00	1.203554402039982651e+00	1.209768921934345043e+00	1.207392355319331978e+00	1.208325417417353220e+00	1.208292320414920518e+00
1.137782715117747312e+00	1.195331151120498037e+00	1.203546845789364106e+00	1.209763273773967196e+00	1.207384096964047471e+00	1.208330488155249460e+00	1.208304417904963568e+00
1.138387436199393532e+00	1.195341225249298089e+00	1.203538948812090004e+00	1.209760447475354272e+00	1.207376026757313481e+00	1.208335200407532728e+00	1.208316859223606876e+00
1.138992157281039752e+00	1.195353277248376145e+00	1.203531188830044396e+00	1.209759883573763295e+00	1.207368292772212914e+00	1.208339475624525150e+00	1.208329538861223407e+00
1.139596878362687082e+00	1.195366820355175497e+00	1.203523751322554070e+00	1.209760926955179228e+00	1.207360993436093377e+00	1.208343247942177179e+00	1.208342388418703672e+00
1.140201599444333080e+00	1.195381128323372844e+00	1.203516514974855900e+00	1.209762946127906025e+00	1.207354168994047017e+00	1.208346476410697257e+00	1.208355373903424290e+00
1.140806320525979300e+00	1.195395326106023282e+00	1.203509089091894912e+00	1.209765436449744103e+00	1.207347801888583039e+00	1.208349153825906797e+00	1.208368487105979661e+00
1.141411041607626631e+00	1.195408501320389005e+00	1.203500896219709571e+00	1.209768091000058332e+00	1.207341824180676815e+00	1.208351309576344734e+00	1.208381735936177925e+00
1.142015762689272851e+00	1.195419818206366669e+00	1.203491285211015338e+00	1.209770827886797351e+00	1.207336131023559078e+00	1.208353002959222655e+00	1.208395137829151533e+00
1.142620483770919071e+00	1.195428617734878740e+00	1.203479654791304920e+00	1.209773769352760597e+00	1.207330600272018994e+00	1.208354305800215078e+00	1.208408716233843938e+00
1.143225204852565291e+00	1.195434489980210069e+00	1.203465567032759642e+00	1.209777176472365934e+00	1.207325116453582758e+00	1.208355278343841599e+00	1.208422497487965819e+00
1.143829925934212399e+00	1.195437308024098977e+00	1.203448833033837095e+00	1.209781352093405093e+00	1.207319592632208449e+00	1.208355945642869411e+00	1.208436506413335998e+00
1.144434647015857509e+00	1.195437217969719246e+00	1.203429557297718944e+00	1.209786531258808306e+00	1.207313982056107626e+00	1.208356281621216555e+00	1.208450760989770334e+00
1.145039368097504839e+00	1.195434586704081870e+00	1.203408132658389418e+00	1.209792781613356238e+00	1.207308277004676134e+00	1.208356204744020168e+00	1.208465267440191449e+00
1.145644089179152170e+00	1.195429916013985183e+00	1.203385185738814256e+00	1.209799935507698487e+00	1.207302498850078454e+00	1.208355584901776636e+00	1.208480017317625332e+00
1.146248810260797280e+00	1.195423738036481609e+00	1.203361482134005289e+00	1.209807569474356859e+00	1.207296685930926872e+00	1.208354258669894987e+00	1.208494987412594757e+00
1.146853531342444610e+00	1.195416512014358279e+00	1.203337808145187759e+00	1.209815036416013401e+00	1.207290882968437229e+00	1.208352049473095269e+00	1.208510141017131945e+00
1.147458252424091718e+00	1.195408543533568624e+00	1.203314850424820559e+00	1.209821544132987148e+00	1.207285132081525436e+00	1.208348789417232449e+00	1.208525427432184829e+00
1.148062973505736828e+00	1.195399942837940266e+00	1.203293094651947781e+00	1.209826264197132462e+00	1.207279465161698040e+00	1.208344341345060968e+00	1.208540777821183854e+00
1.148667694587384158e+00	1.195390629596235987e+00	1.203272759803641678e+00	1.209828450773452024e+00	1.207273897659244977e+00	1.208338620643326200e+00	1.208556098756709218e+00
1.149272415669031489e+00	1.195380380656772212e+00	1.203253777470981278e+00	1.209827549962214643e+00	1.207268424660969730e+00	1.208331613200533061e+00	1.208571267769293245e+00
1.149877136750676598e+00	1.195368908462774993e+00	1.203235818022852843e+00	1.209823283788062476e+00	1.207263021646953094e+00	1.208323382521044431e+00	1.208586134349166397e+00
1.150481857832323929e+00	1.195355953251358461e+00	1.203218358497622598e+00	1.209815697187734962e+00	1.207257652481392718e+00	1.208314060709856141e+00	1.208600526419916665e+00
1.151086578913971259e+00	1.195341372123281509e+00	1.203200780656155100e+00	1.209805160558323545e+00	1.207252283771884205e+00	1.208303824929424231e+00	1.208614259811085612e+00
1.151691299995616147e+00	1.195325210562542262e+00	1.203182482958039756e+00	1.209792325578212591e+00	1.207246900060822803e+00	1.208292867532915649e+00	1.208627148331576917e+00
1.152296021077263477e+00	1.195307744655545568e+00	1.203162988497721519e+00	1.209778039339300948e+00	1.207241514431482088e+00	1.208281369600885169e+00	1.208639013814141627e+00
1.152900742158910807e+00	1.195289485553882480e+00	1.203142031978884807e+00	1.209763229874880164e+00	1.207236172565593568e+00	1.208269483732369531e+00	1.208649695415390912e+00
1.153505463240555917e+00	1.195271142682127197e+00	1.203119611956048773e+00	1.209748781921449634e+00	1.207230950521384516e+00	1.208257326970096690e+00	1.208659056744977978e+00
1.154110184322200805e+00	1.195253548119542764e+00	1.203095999505220837e+00	1.209735424172039275e+00	1.207225948196719800e+00	1.208244982630867215e+00	1.208666990578569855e+00
1.154714905403848135e+00	1.195237551163295997e+00	1.203071701289862405e+00	1.209723648006864050e+00	1.207221279816526716e+00	1.208232509237468610e+00	1.208673422058625713e+00
1.155319626485493245e+00	1.195223899623645281e+00	1.203047383291738104e+00	1.209713671927849621e+00	1.207217060757093563e+00	1.208219954604100366e+00	1.208678310574766934e+00
1.155924347567138355e+00	1.195213130558915537e+00	1.203023769221183370e+00	1.209705456259777101e+00	1.207213391169156269e+00	1.208207374052682193e+00	1.208681648986098978e+00
1.156529068648785685e+00	1.195205493394075003e+00	1.203001532068001422e+00	1.209698761531710298e+00	1.207210340646415636e+00	1.208194850798406383e+00	1.208683459118596870e+00
1.157133789730430573e+00	1.195200920892822039e+00	1.202981197413714565e+00	1.209693235512528942e+00	1.207207940022661852e+00	1.208182513027078242e+00	1.208683784929899030e+00
1.157738510812075683e+00	1.195199051792443345e+00	1.202963074011831557e+00	1.209688510578119214e+00	1.207206184289734141e+00	1.208170540054460451e+00	1.208682686256874916e+00
1.158343231893723013e+00	1.195199297425287188e+00	1.202947222204022282e+00	1.209684294024370832e+00	1.207205045606106752e+00	1.208159152287543670e+00	1.208680235679282733e+00
1.158947952975370344e+00	1.195200936646820367e+00	1.202933464858994661e+00	1.209680436586116459e+00	1.207204490860668278e+00	1.208148586199884189e+00	1.208676518502637798e+00
1.159552674057015231e+00	1.195203220917546716e+00	1.202921438770280682e+00	1.209676967478924059e+00	1.207204497900044693e+00	1.208139062063973368e+00	1.208671633227829112e+00
1.160157395138662562e+00	1.195205473637050098e+00	1.202910677242096549e+00	1.209674088417358906e+00	1.207205066778666236e+00	1.208130752559857690e+00	1.208665690853898411e+00
1.160762116220309892e+00	1.195207170760507198e+00	1.202900709089769871e+00	1.209672125824609035e+00	1.207206223595443273e+00	1.208123757076796201e+00	1.208658813265444776e+00
1.161366837301955002e+00	1.195207991945259618e+00	1.202891157068536332e+00	1.209671449221660477e+00	1.207208016712987275e+00	1.208118084684124405e+00	1.208651130691204667e+00
1.161971558383602332e+00	1.195207835092327198e+00	1.202881819074896663e+00	1.209672371691884241e+00	1.207210507529332677e+00	1.208113648122188577e+00	1.208642778488654423e+00
1.162576279465249662e+00	1.195206792227720749e+00	1.202872717604121844e+00	1.209675052801277406e+00	1.207213758373690160e+00	1.208110271168777894e+00	1.208633894520934504e+00
1.163181000546894772e+00	1.195205090286341809e+00	1.202864107347435763e+00	1.209679424341709719e+00	1.207217818908281393e+00	1.208107710699691584e+00	1.208624616883048786e+00
1.163785721628541880e+00	1.195203006899760778e+00	1.202856437965558190e+00	1.209685154866521950e+00	1.207222711878706223e+00	1.208105690376952923e+00	1.208615079367479028e+00
1.164390442710189211e+00	1.195200778209337678e+00	1.202850277914692567e+00	1.209691661279832076e+00	1.207228420206451602e+00	1.208103940205377036e+00	1.208605402481325308e+00
1.164995163791834321e+00	1.195198519920715796e+00	1.202846213570700096e+00	1.209698166435580369e+00	1.207234878638126174e+00	1.208102236006154628e+00	1.208595681201090510e+00
1.165599884873481651e+00	1.195196180728883339e+00	1.202844742779979548e+00	1.209703793024192953e+00	1.207241973222072051e+00	1.208100431574203881e+00	1.208585973856384221e+00
1.166204605955128981e+00	1.195193538825197965e+00	1.202846182068356029e+00	1.209707677953347993e+00	1.207249549473184969e+00	1.208098475900964530e+00	1.208576297170573799e+00
1.166809327036774091e+00	1.195190241299674883e+00	1.202850603040790833e+00	1.209709088937139798e+00	1.207257426753943541e+00	1.208096411715140039e+00	1.208566629223330358e+00
1.167414048118421199e+00	1.195185876576688955e+00	1.202857807718979544e+00	1.209707525698263675e+00	1.207265415109911144e+00	1.208094357232247562e+00	1.208556917322710200e+00
1.168018769200068530e+00	1.195180064166561085e+00	1.202867346078678068e+00	1.209702790777801962e+00	1.207273332092342111e+00	1.208092476574194274e+00	1.208547087908321771e+00
1.168623490281713639e+00	1.195172545081944371e+00	1.202878572844453764e+00	1.209695018683383916e+00	1.207281019473192440e+00	1.208090945369721725e+00	1.208537056623617989e+00
1.169228211363360970e+00	1.195163258168656428e+00	1.202890734816051799e+00	1.209684657461518542e+00	1.207288359030119773e+00	1.208089918540830698e+00	1.208526737881904678e+00
1.169832932445008300e+00	1.195152390008667576e+00	1.202903075322516502e+00	1.209672404607456953e+00	1.207295283243178252e+00	1.208089508146171998e+00	1.208516054584867438e+00
1.170437653526653410e+00	1.195140389043115148e+00	1.202914939117776472e+00	1.209659107968025671e+00	1.207301776204831034e+00	1.208089776668478832e+00	1.208504948311426075e+00
1.171042374608300740e+00	1.195127939088351798e+00	1.202925860220205090e+00	1.209645648677297292e+00	1.207307864096314187e+00	1.208090744558754315e+00	1.208493388875809815e+00
1.171647095689947848e+00	1.195115892640890243e+00	1.202935618076900859e+00	1.209632825577145132e+00	1.207313599754980871e+00	1.208092406505347105e+00	1.208481381442305214e+00
1.172251816771592958e+00	1.195105170330373223e+00	1.202944253123183538e+00	1.209621259864718912e+00	1.207319046764817827e+00	1.208094750862052535e+00	1.208468969516248936e+00
1.172856537853240289e+00	1.195096640463445326e+00	1.202952039412230167e+00	1.209611335285136091e+00	1.207324265767253602e+00	1.208097777777311643e+00	1.208456233090958287e+00
1.173461258934887619e+00	1.195090999924908193e+00	1.202959419206846681e+00	1.209603182484218387e+00	1.207329304529363823e+00	1.208101512675386902e+00	1.208443282312555711e+00
1.174065980016532729e+00	1.195088680135903747e+00	1.202966911485256141e+00	1.209596707554102535e+00	1.207334192661884575e+00	1.208106012323252321e+00	1.208430247560580373e+00
1.174670701098180059e+00	1.195089796418345118e+00	1.202975010745743756e+00	1.209591657128902265e+00	1.207338940535922722e+00	1.208111361716219356e+00	1.208417267027423136e+00
1.175275422179827167e+00	1.195094148488510699e+00	1.202984093360196072e+00	1.209587706637075932e+00	1.207343541593932645e+00	1.208117661751527461e+00	1.208404473293109849e+00
1.175880143261472277e+00	1.195101268405624362e+00	1.202994346921662183e+00	1.209584554806457213e+00	1.207347978405951983e+00	1.208125008715382309e+00	1.208391981077888477e+00
1.176484864343119607e+00	1.195110503715206995e+00	1.203005734573025842e+00	1.209582006676722221e+00	1.207352232684019144e+00	1.208133468338076444e+00	1.208379879153000491e+00
1.177089585424766938e+00	1.195121119460945680e+00	1.203018000858361081e+00	1.209580029213936481e+00	1.207356296444489052e+00	1.208143050692079390e+00	1.208368229405621053e+00
1.177694306506412047e+00	1.195132402524469839e+00	1.203030718209372463e+00	1.209578767978090053e+00	1.207360178876599521e+00	1.208153693713005516e+00	1.208357073970545370e+00
1.178299027588059378e+00	1.195143752869759934e+00	1.203043365630040107e+00	1.209578520037618121e+00	1.207363905111188851e+00	1.208165260057145751e+00	1.208346448757701141e+00
1.178903748669706708e+00	1.195154748695460345e+00	1.203055425670174650e+00	1.209579667333585240e+00	1.207367507886827784e+00	1.208177547351367398e+00	1.208336399525800076e+00
1.179508469751351596e+00	1.195165176357740444e+00	1.203066483218173888e+00	1.209582583561645386e+00	1.207371016429058086e+00	1.208190308712423722e+00	1.208326995811654925e+00
1.180113190832998926e+00	1.195175020718693526e+00	1.203076309517150388e+00	1.209587532743839011e+00	1.207374445859973999e+00	1.208203278440430184e+00	1.208318339168775957e+00
1.180717911914646256e+00	1.195184417386958131e+00	1.203084916885282185e+00	1.209594578703260037e+00	1.207377788464432555e+00	1.208216197166168238e+00	1.208310563723134390e+00
1.181322632996291366e+00	1.195193575381000572e+00	1.203092573324365588e+00	1.209603522859368896e+00	1.207381008443232817e+00	1.208228832940998698e+00	1.208303828528862089e+00
1.181927354077936254e+00	1.195202685539174858e+00	1.203099771848949340e+00	1.209613883138059620e+00	1.207384041988265766e+00	1.208240996525032918e+00	1.208298301620936321e+00
1.182532075159583584e+00	1.195211834247148497e+00	1.203107157323939358e+00	1.209624919745406757e+00	1.207386802837823625e+00	1.208252549020624622e+00	1.208294137737923934e+00
1.183136796241228694e+00	1.195220941904366452e+00	1.203115422679952973e+00	1.209635705421038931e+00	1.207389191275629381e+00	1.208263399941212457e+00	1.208291456377705408e+00
1.183741517322873804e+00	1.195229740218100689e+00	1.203125193044251473e+00	1.209645230638179747e+00	1.207391104668400494e+00	1.208273494883766341e+00	1.208290325600679394e+00
1.184346238404521134e+00	1.195237793277640792e+00	1.203136918477825112e+00	1.209652528476748312e+00	1.207392449459600448e+00	1.208282794546720940e+00	1.208290753654299055e+00
1.184950959486166022e+00	1.195244557562400667e+00	1.203150793631341031e+00	1.209656799723662912e+00	1.207393154937798752e+00	1.208291250766280189e+00	1.208292689383197338e+00
1.185555680567811132e+00	1.195249468881645516e+00	1.203166717146263442e+00	1.209657517624034062e+00	1.207393187342692409e+00	1.208298787631727711e+00	1.208296030827361811e+00
1.186160401649458462e+00	1.195252040623397960e+00	1.203184296605768200e+00	1.209654494726370544e+00	1.207392560475744503e+00	1.208305294954761466e+00	1.208300639701830548e+00
1.186765122731105793e+00	1.195251956714859176e+00	1.203202897591006293e+00	1.209647900781607666e+00	1.207391338080868293e+00	1.208310636769373669e+00	1.208306358694495097e+00
1.187369843812750680e+00	1.195249143829071325e+00	1.203221729018698394e+00	1.209638229071759774e+00	1.207389626079107936e+00	1.208314671262916251e+00	1.208313028458482652e+00
1.187974564894398011e+00	1.195243810583019872e+00	1.203239951642055772e+00	1.209626217024750927e+00	1.207387556909184312e+00	1.208317276009144292e+00	1.208320502304616850e+00
1.188579285976045341e+00	1.195236446214513526e+00	1.203256792773754746e+00	1.209612734321946492e+00	1.207385269884603263e+00	1.208318372404640240e+00	1.208328657950689777e+00
1.189184007057690451e+00	1.195227776582942880e+00	1.203271649127317877e+00	1.209598657036188518e+00	1.207382890969975753e+00	1.208317943039069586e+00	1.208337405465672809e+00
1.189788728139337781e+00	1.195218681374433656e+00	1.203284161708257693e+00	1.209584748838258061e+00	1.207380515440353630e+00	1.208316037943788057e+00	1.208346689818050157e+00
1.190393449220985111e+00	1.195210083417275193e+00	1.203294251009007443e+00	1.209571569049980422e+00	1.207378196972979545e+00	1.208312770364242672e+00	1.208356486225054649e+00
1.190998170302630221e+00	1.195202827854581207e+00	1.203302106660275594e+00	1.209559422387244565e+00	1.207375944587690819e+00	1.208308305668258642e+00	1.208366788427645000e+00
1.191602891384277330e+00	1.195197572686814924e+00	1.203308133424267012e+00	1.209548357638940530e+00	1.207373726661184365e+00	1.208302845199844988e+00	1.208377593459831978e+00
1.192207612465924660e+00	1.195194710879195821e+00	1.203312863754158135e+00	1.209538213582801447e+00	1.207371480476788994e+00	1.208296603638949085e+00	1.208388887790736499e+00
1.192812333547569770e+00	1.195194337671880991e+00	1.203316852909365631e+00	1.209528701647001547e+00	1.207369125987918679e+00	1.208289779605083991e+00	1.208400638706710550e+00
1.193417054629217100e+00	1.195196266612717162e+00	1.203320574583722324e+00	1.209519507828209939e+00	1.207366583270416793e+00	1.208282525428561849e+00	1.208412792473640973e+00
1.194021775710864430e+00	1.195200087861697291e+00	1.203324333844222993e+00	1.209510393525478067e+00	1.207363790304307294e+00	1.208274926047819386e+00	1.208425278088597343e+00
1.194626496792509540e+00	1.195205255372750797e+00	1.203328210920231012e+00	1.209501276320140928e+00	1.207360714481351849e+00	1.208266994362313218e+00	1.208438014407793304e+00
1.195231217874156648e+00	1.195211186126773573e+00	1.203332044412726010e+00	1.209492275816621998e+00	1.207357354581172881e+00	1.208258683449259685e+00	1.208450919389384426e+00
1.195835938955803979e+00	1.195217354178124802e+00	1.203335456225197442e+00	1.209483715964761119e+00	1.207353735592681332e+00	1.208249910657647197e+00	1.208463920958907423e+00
1.196440660037449089e+00	1.195223364407865585e+00	1.203337914108263407e+00	1.209476083200699881e+00	1.207349899856254849e+00	1.208240586905171776e+00	1.208476967938790336e+00
1.197045381119096419e+00	1.195228995148644557e+00	1.203338821700244754e+00	1.209469947472481266e+00	1.207345896894672865e+00	1.208230644030782175e+00	1.208490038751647955e+00
1.197650102200743749e+00	1.195234203782840954e+00	1.203337621485293107e+00	1.209465859334674542e+00	1.207341774307829629e+00	1.208220054129591992e+00	1.208503145310748428e+00
1.198254823282388859e+00	1.195239094808375535e+00	1.203333894117762481e+00	1.209464240796311207e+00	1.207337572056095709e+00	1.208208839045252558e+00	1.208516329074728279e+00
1.198859544364036189e+00	1.195243856075269173e+00	1.203327437394143384e+00	1.209465289883456141e+00	1.207333320654165876e+00	1.208197071563004155e+00	1.208529648249813571e+00
1.199464265445683298e+00	1.195248675501049185e+00	1.203318310223332466e+00	1.209468917618185646e+00	1.207329041948423054e+00	1.208184869043055443e+00	1.208543159184991334e+00
1.200068986527328407e+00	1.195253655712936736e+00	1.203306832498983958e+00	1.209474730840224055e+00	1.207324750931112911e+00	1.208172378722250917e+00	1.208556897963691812e+00
1.200673707608975738e+00	1.195258745539028000e+00	1.203293540111568527e+00	1.209482065536912510e+00	1.207320459145717839e+00	1.208159754945286490e+00	1.208570867931923587e+00
1.201278428690623068e+00	1.195263704222754964e+00	1.203279102895476571e+00	1.209490065226401123e+00	1.207316182148417738e+00	1.208147132878999219e+00	1.208585035526554385e+00
1.201883149772268178e+00	1.195268106936776098e+00	1.203264220087998160e+00	1.209497790716698828e+00	1.207311950324961192e+00	1.208134607069782041e+00	1.208599332311380392e+00
1.202487870853915508e+00	1.195271390936517131e+00	1.203249511569023822e+00	1.209504342841498881e+00	1.207307817456173771e+00	1.208122223029502784e+00	1.208613659830942710e+00
1.203092591935562616e+00	1.195272933154001738e+00	1.203235423524122494e+00	1.209508978575276394e+00	1.207303860870669876e+00	1.208109984680952209e+00	1.208627896776432120e+00
1.203697313017207726e+00	1.195272144629830668e+00	1.203222163943851397e+00	1.209511202539383712e+00	1.207300171701162217e+00	1.208097873756111218e+00	1.208641909411950266e+00
1.204302034098855056e+00	1.195268565299846486e+00	1.203209677556174029e+00	1.209510820243458795e+00	1.207296839297841151e+00	1.208085873690641909e+00	1.208655564323048770e+00
1.204906755180502387e+00	1.195261943697796037e+00	1.203197663383117622e+00	1.209507945976495247e+00	1.207293935139306384e+00	1.208073990745199167e+00	1.208668740990552548e+00
1.205511476262147497e+00	1.195252289380640764e+00	1.203185631924119203e+00	1.209502965388654872e+00	1.207291500123836014e+00	1.208062268780843107e+00	1.208681341480795979e+00
1.206116197343794827e+00	1.195239890508194902e+00	1.203172992918224660e+00	1.209496459294282067e+00	1.207289537363710918e+00	1.208050797504933493e+00	1.208693294598754298e+00
1.206720918425442157e+00	1.195225293218935114e+00	1.203159159655569077e+00	1.209489100958323515e+00	1.207288010092963937e+00	1.208039713692105499e+00	1.208704552869399373e+00
1.207325639507087045e+00	1.195209243278565259e+00	1.203143653039731698e+00	1.209481544373866013e+00	1.207286843651675934e+00	1.208029193202563301e+00	1.208715083590951478e+00
1.207930360588734375e+00	1.195192595839509764e+00	1.203126187710611195e+00	1.209474324482594954e+00	1.207285931874866547e+00	1.208019432188206510e+00	1.208724857766976690e+00
1.208535081670381706e+00	1.195176206419611864e+00	1.203106724799307026e+00	1.209467788985432612e+00	1.207285148765528948e+00	1.208010618604187014e+00	1.208733841051749858e+00
1.209139802752026815e+00	1.195160822287548719e+00	1.203085482291565089e+00	1.209462074154118438e+00	1.207284366229892436e+00	1.208002899451689593e+00	1.208741989029159969e+00
1.209744523833671703e+00	1.195146995117977839e+00	1.203062902603808437e+00	1.209457126450537157e+00	1.207283475717662480e+00	1.207996352676387719e+00	1.208749246406985778e+00
1.210349244915319034e+00	1.195135031542185367e+00	1.203039584651273808e+00	1.209452761988327962e+00	1.207282407045432659e+00	1.207990972337321889e+00	1.208755548865545482e+00
1.210953965996964143e+00	1.195124989429295903e+00	1.203016192821733776e+00	1.209448749292490355e+00	1.207281137644286906e+00	1.207986671864160977e+00	1.208760827818737837e+00
1.211558687078609253e+00	1.195116717085734859e+00	1.202993358080949760e+00	1.209444898341572872e+00	1.207279691281732292e+00	1.207983304539689495e+00	1.208765019014997000e+00
1.212163408160256584e+00	1.195109923648473460e+00	1.202971587251926211e+00	1.209441139392994469e+00	1.207278129558460256e+00	1.207980695518421133e+00	1.208768074551682670e+00
1.212768129241901471e+00	1.195104264627107060e+00	1.202951194955191205e+00	1.209437577016692078e+00	1.207276538690016832e+00	1.207978677837985959e+00	1.208769975940113817e+00
1.213372850323546581e+00	1.195099426221488459e+00	1.202932268757166190e+00	1.209434508485717874e+00	1.207275013027887534e+00	1.207977125797511153e+00	1.208770744415812892e+00
1.213977571405193912e+00	1.195095194049516030e+00	1.202914672565505994e+00	1.209432401866436857e+00	1.207273637808406797e+00	1.207975979836994895e+00	1.208770445250639369e+00
1.214582292486841242e+00	1.195091495485954391e+00	1.202898087438143415e+00	1.209431836296559704e+00	1.207272474423740638e+00	1.207975256908854877e+00	1.208769184597552115e+00
1.215187013568486130e+00	1.195088409258750595e+00	1.202882083254938506e+00	1.209433413127507517e+00	1.207271551372137264e+00	1.207975042719720227e+00	1.208767099269214107e+00
1.215791734650133460e+00	1.195086139905131351e+00	1.202866209569799061e+00	1.209437651636610322e+00	1.207270862656771415e+00	1.207975467853402929e+00	1.208764341602246439e+00
1.216396455731780790e+00	1.195084959406472525e+00	1.202850090397767913e+00	1.209444887141517766e+00	1.207270373955126486e+00	1.207976673544235879e+00	1.208761062802443442e+00
1.217001176813425900e+00	1.195085125211758470e+00	1.202833506546879150e+00	1.209455191223248960e+00	1.207270035419433896e+00	1.207978773827697916e+00	1.208757398202815470e+00
1.217605897895073230e+00	1.195086791009772886e+00	1.202816450834410578e+00	1.209468330812224490e+00	1.207269797701547187e+00	1.207981821776576759e+00	1.208753456371908452e+00
1.218210618976720561e+00	1.195089930154233260e+00	1.202799146248937578e+00	1.209483775062064392e+00	1.207269626831151355e+00	1.207985788048982601e+00	1.208749312606882453e+00
1.218815340058365670e+00	1.195094289940727750e+00	1.202782023718329540e+00	1.209500748964078554e+00	1.207269513950055773e+00	1.207990557352853989e+00	1.208745007733049048e+00
1.219420061140012779e+00	1.195099388807836727e+00	1.202765663092255854e+00	1.209518324088563856e+00	1.207269477492469045e+00	1.207995943026536789e+00	1.208740553273911278e+00
1.220024782221660109e+00	1.195104558969032782e+00	1.202750707269617303e+00	1.209535531294677835e+00	1.207269557232786283e+00	1.208001714581557362e+00	1.208735941574138772e+00
1.220629503303305219e+00	1.195109026439445277e+00	1.202737764466163872e+00	1.209551477829402533e+00	1.207269802068808850e+00	1.208007631486326172e+00	1.208731156359343917e+00
1.221234224384952549e+00	1.195112012994382633e+00	1.202727316183220152e+00	1.209565451350015142e+00	1.207270255972126449e+00	1.208013478162754950e+00	1.208726179638041298e+00
1.221838945466599879e+00	1.195112842387957786e+00	1.202719647009239834e+00	1.209576995523702569e+00	1.207270945664975725e+00	1.208019096005235271e+00	1.208720994234490309e+00
1.222443666548244989e+00	1.195111034296116648e+00	1.202714807659083451e+00	1.209585945678209429e+00	1.207271871666058649e+00	1.208024406383907623e+00	1.208715583171730223e+00
1.223048387629892098e+00	1.195106372635984737e+00	1.202712616741338225e+00	1.209592418807685865e+00	1.207273003715338300e+00	1.208029418247777542e+00	1.208709926981553551e+00
1.223653108711539428e+00	1.195098939417956307e+00	1.202712700537456936e+00	1.209596760177520824e+00	1.207274281422008322e+00	1.208034218360698242e+00	1.208704000275678814e+00
1.224257829793184538e+00	1.195089109565140140e+00	1.202714564147110865e+00	1.209599456841370158e+00	1.207275620668753824e+00	1.208038947127285878e+00	1.208697769701447156e+00
1.224862550874831868e+00	1.195077505715128163e+00	1.202717682254639930e+00	1.209601034536079700e+00	1.207276926184924326e+00	1.208043765665053781e+00	1.208691195413824415e+00
1.225467271956479198e+00	1.195064916842251579e+00	1.202721593809610301e+00	1.209601957708480446e+00	1.207278109505824926e+00	1.208048820815748270e+00	1.208684236068728213e+00
1.226071993038124308e+00	1.195052191519702101e+00	1.202725983664714615e+00	1.209602551814071836e+00	1.207279108426237313e+00	1.208054214994790154e+00	1.208676855142509110e+00
1.226676714119771638e+00	1.195040123374250030e+00	1.202730736518817567e+00	1.209602961900591689e+00	1.207279901593073523e+00	1.208059986716923495e+00	1.208669026914679812e+00
1.227281435201418747e+00	1.195029349716925982e+00	1.202735953759702880e+00	1.209603153246522567e+00	1.207280513993018500e+00	1.208066104501959837e+00	1.208660742304275448e+00
1.227886156283063857e+00	1.195020282326293870e+00	1.202741930561596506e+00	1.209602951199533649e+00	1.207281013756930310e+00	1.208072473495106713e+00	1.208652015565476079e+00
1.228490877364711187e+00	1.195013082187628806e+00	1.202749097660614330e+00	1.209602110462963953e+00	1.207281503439163739e+00	1.208078952409251672e+00	1.208642891464635438e+00
1.229095598446358517e+00	1.195007679754002572e+00	1.202757938354737988e+00	1.209600399556970407e+00	1.207282106994093995e+00	1.208085378034609914e+00	1.208633450550445021e+00
1.229700319528003627e+00	1.195003832806760480e+00	1.202768895206016264e+00	1.209597684406856999e+00	1.207282952579581181e+00	1.208091592521423285e+00	1.208623809799410420e+00
1.230305040609650957e+00	1.195001208428067452e+00	1.202782282298696881e+00	1.209593995706287117e+00	1.207284154572007440e+00	1.208097465836160955e+00	1.208614117326792137e+00
1.230909761691298066e+00	1.194999473789018385e+00	1.202798217724542429e+00	1.209589567160959334e+00	1.207285799609083554e+00	1.208102907806644977e+00	1.208604542103665969e+00
1.231514482772943175e+00	1.194998380287135120e+00	1.202816587313974228e+00	1.209584835591052787e+00	1.207287938680535078e+00	1.208107869126612277e+00	1.208595261740921689e+00
1.232119203854590506e+00	1.194997827118112976e+00	1.202837045296521579e+00	1.209580399976760923e+00	1.207290583581079879e+00	1.208112332884004436e+00	1.208586451098664138e+00
1.232723924936237836e+00	1.194997893607659512e+00	1.202859051795768464e+00	1.209576944308607516e+00	1.207293706986368509e+00	1.208116298467762473e+00	1.208578271792395631e+00
1.233328646017882946e+00	1.194998833724785214e+00	1.202881941564998725e+00	1.209575136372587290e+00	1.207297248494394459e+00	1.208119761123909619e+00	1.208570861618163184e+00
1.233933367099530276e+00	1.195001031536279346e+00	1.202905013178142690e+00	1.209575520207290866e+00	1.207301128045997984e+00	1.208122693096811862e+00	1.208564324812813284e+00
1.234538088181177606e+00	1.195004923797247764e+00	1.202927624058113931e+00	1.209578422071808435e+00	1.207305263432393527e+00	1.208125032219268480e+00	1.208558726117999749e+00
1.235142809262822494e+00	1.195010903715930439e+00	1.202949275933043793e+00	1.209583886721591339e+00	1.207309586368185972e+00	1.208126679418195293e+00	1.208554091520817719e+00
1.235747530344469824e+00	1.195019225010856001e+00	1.202969677384859493e+00	1.209591654389384097e+00	1.207314053451193248e+00	1.208127503327916408e+00	1.208550416143704176e+00
1.236352251426117155e+00	1.195029925933714265e+00	1.202988773598409278e+00	1.209601182000901165e+00	1.207318650421479678e+00	1.208127350768767538e+00	1.208547676676814620e+00
1.236956972507762265e+00	1.195042789140531081e+00	1.203006737906159973e+00	1.209611705678073745e+00	1.207323389091323529e+00	1.208126063019003826e+00	1.208545843394997599e+00
1.237561693589407152e+00	1.195057345994732012e+00	1.203023925527579197e+00	1.209622335333726983e+00	1.207328297758930580e+00	1.208123496754709425e+00	1.208544887187008809e+00
1.238166414671054483e+00	1.195072924578283180e+00	1.203040796732305351e+00	1.209632166789553098e+00	1.207333408697877752e+00	1.208119546513864995e+00	1.208544780036055588e+00
[truncated: 7,902 more rows]
