# Supplementary material for: Interpolating numerically exact many-body wave functions for accelerated molecular dynamics
Source: Nat Commun. 2025 Feb 26;16:2005. doi: 10.1038/s41467-025-57134-9 (PMC11865551; doi:10.1038/s41467-025-57134-9)
Supplement: Supplementary file 3 — Source data [file 41467_2025_57134_MOESM3_ESM.zip › Source Data/fig_6/radial_dist_fun.txt]

# Dist (A)	DFT (CAM-B3LYP)	DFT (PBE)	CCSD	Continuation (N=100)	Continuation (N=80)	Continuation (N=60)
1.074999999999999956e+00	1.741080268297317831e-136	2.210237710223009559e-171	2.231172683739239397e-49	3.797295724681375705e-10	5.389968357881768667e-27	1.290703243582469030e-76
1.075275275275275222e+00	2.644336581316687719e-135	4.692597996995960259e-170	1.099418905493539909e-48	7.012674906722289889e-10	1.695863571982455344e-26	9.673450573629593018e-76
1.075550550550550488e+00	3.967824708732639601e-134	9.842902277440151116e-169	5.352255977955329990e-48	1.279745146556034715e-09	5.271606550877574615e-26	7.162626856161560976e-75
1.075825825825825754e+00	5.882013880490778680e-133	2.039710219237499023e-167	2.574272420116345472e-47	2.307794237655049480e-09	1.618985865147677747e-25	5.239612639401516822e-74
1.076101101101101021e+00	8.614646343571842761e-132	4.175892081663150054e-166	1.223253278243534087e-46	4.112519095462503959e-09	4.912377805044746154e-25	3.786709874155132857e-73
1.076376376376376287e+00	1.246484032372319667e-130	8.446282025638861999e-165	5.742788776198954875e-46	7.242017975926567971e-09	1.472616907129452561e-24	2.703715145029749122e-72
1.076651651651651553e+00	1.781861162601191795e-129	1.687786190815960330e-163	2.663631801333777661e-45	1.260247434304656504e-08	4.361519778546796418e-24	1.907198699968702144e-71
1.076926926926926820e+00	2.516511379666032472e-128	3.331998829083383851e-162	1.220592698433842519e-44	2.167207408107349471e-08	1.276252832510279353e-23	1.329128941688184129e-70
1.077202202202202086e+00	3.511250766758781323e-127	6.498720117718933734e-161	5.526025910166774934e-44	3.682965110035539570e-08	3.689667345857326100e-23	9.151125518729663140e-70
1.077477477477477352e+00	4.840193513210620940e-126	1.252236712285440281e-159	2.471729807559810026e-43	6.185166893525059851e-08	1.053877634077979671e-22	6.224696719458548365e-69
1.077752752752752619e+00	6.591762498488691303e-125	2.383859519126650561e-158	1.092283490032512271e-42	1.026517440816875359e-07	2.974038291351499024e-22	4.183099858094706525e-68
1.078028028028027885e+00	8.869075320734390098e-124	4.483431488027920332e-157	4.768880273270371288e-42	1.683631082859143616e-07	8.291961604785767184e-22	2.777248147481908181e-67
1.078303303303303151e+00	1.178943843504512386e-122	8.330596365159728246e-156	2.057048522830898567e-41	2.728965488736241569e-07	2.284143530458731037e-21	1.821661277266637636e-66
1.078578578578578639e+00	1.548267140233978597e-121	1.529245982089667578e-154	8.766376606376109531e-41	4.371441798321662758e-07	6.216500366258784061e-21	1.180475903997804697e-65
1.078853853853853906e+00	2.008799975771340969e-120	2.773411612398112121e-153	3.690996216331045570e-40	6.920415907907287537e-07	1.671576085854615932e-20	7.557588818839908688e-65
1.079129129129129172e+00	2.574930613766691891e-119	4.969206707330453061e-152	1.535378284725409739e-39	1.082744749281805361e-06	4.440840382113369118e-20	4.780200392517470727e-64
1.079404404404404438e+00	3.260862027442931227e-118	8.796209688007585546e-151	6.310095760086731728e-39	1.674218820838963556e-06	1.165639601362011048e-19	2.987072313576129114e-63
1.079679679679679705e+00	4.079786073334073847e-117	1.538295924104301527e-149	2.562156928933850249e-38	2.558566799910888540e-06	3.022907816006541085e-19	1.844090549808690918e-62
1.079954954954954971e+00	5.042901111739084638e-116	2.657786168387239033e-148	1.027839243394575837e-37	3.864436873422246810e-06	7.745481786907911101e-19	1.124749233977780563e-61
1.080230230230230237e+00	6.158311100009766259e-115	4.536658038395730541e-147	4.073754420200987675e-37	5.768826539394255258e-06	1.960814110544146865e-18	6.777448348538815836e-61
1.080505505505505504e+00	7.429865069976529954e-114	7.650466900459186272e-146	1.595200134903611865e-36	8.511534342036079380e-06	4.904451929224112865e-18	4.034724312630827418e-60
1.080780780780780770e+00	8.856015697669134659e-113	1.274605400215409292e-144	6.171442872447402746e-36	1.241238132936057206e-05	1.212027090932599683e-17	2.373005515471514184e-59
1.081056056056056036e+00	1.042879175562411696e-111	2.097971166332162543e-143	2.358902477452852469e-35	1.789111950855439465e-05	2.959400707895701355e-17	1.378862504406593922e-58
1.081331331331331302e+00	1.213298885622023692e-110	3.411609018813934819e-142	8.908109561406365739e-35	2.548965268054073689e-05	7.139482635015037238e-17	7.915541136087058817e-58
1.081606606606606569e+00	1.394568354619812519e-109	5.480939411766020219e-141	3.323639965644786829e-34	3.589581192965460044e-05	1.701779411026717578e-16	4.489291418125930060e-57
1.081881881881881835e+00	1.583616565306342720e-108	8.699349698905849996e-140	1.225168555958392778e-33	4.996746019814329637e-05	4.007887246269109302e-16	2.515432310694414979e-56
1.082157157157157101e+00	1.776636201948777703e-107	1.364126512229740810e-138	4.462022582397163409e-33	6.875516861873675917e-05	9.326221116378775537e-16	1.392468035217349713e-55
1.082432432432432368e+00	1.969179195287066072e-106	2.113287654618011346e-137	1.605544556869551437e-32	9.352114981431294762e-05	2.144254410198525997e-15	7.615452501139239786e-55
1.082707707707707634e+00	2.156305292883880833e-105	3.234437188977005245e-136	5.707793883664353875e-32	1.257516072166831131e-04	4.871131503922926848e-15	4.114757014297231333e-54
1.082982982982982900e+00	2.332778783178065731e-104	4.890744796188749133e-135	2.004795991033280708e-31	1.671592394017238714e-04	1.093374719776310872e-14	2.196497948687846527e-53
1.083258258258258167e+00	2.493303696679771287e-103	7.306131594953596435e-134	6.957108188244166543e-31	2.196724127592076929e-04	2.424915904829785190e-14	1.158392314308184867e-52
1.083533533533533433e+00	2.632783457308813516e-102	1.078291604908028923e-132	2.385309304826635394e-30	2.854075782067217598e-04	5.313929962283096103e-14	6.035578814179485841e-52
1.083808808808808699e+00	2.746587595115590616e-101	1.572248682015789748e-131	8.080137435343431011e-30	3.666219454499264362e-04	1.150613968306969304e-13	3.106853076295659287e-51
1.084084084084083965e+00	2.830806220240925973e-100	2.264866320680546112e-130	2.704279912241969332e-29	4.656443076893253827e-04	2.461736082205123026e-13	1.580014903597724705e-50
1.084359359359359232e+00	2.882472817170393919e-99	3.223296564935434446e-129	8.942195429425941561e-29	5.847832595444933885e-04	5.204211338336073269e-13	7.938537089215256718e-50
1.084634634634634498e+00	2.899737672986007552e-98	4.532046459264726022e-128	2.921440779574238061e-28	7.262138475095132736e-04	1.087110502391329154e-12	3.940567354324343543e-49
1.084909909909909764e+00	2.881977804182107267e-97	6.295422434017662075e-127	9.429990414693860979e-28	8.918458474116839523e-04	2.243890965653877101e-12	1.932485192973369006e-48
1.085185185185185253e+00	2.829834272618744746e-96	8.639565036612257532e-126	3.007374359243717393e-27	1.083179220006908828e-03	4.576603386071452260e-12	9.362954310289432096e-48
1.085460460460460519e+00	2.745173773843031484e-95	1.171373507478878423e-124	9.476035510590364096e-27	1.301154632492736250e-03	9.223647154815160671e-12	4.481765351174131504e-47
1.085735735735735785e+00	2.630977707176013970e-94	1.569045283038889493e-123	2.950052236655698451e-26	1.546008980220015157e-03	1.836896165024990897e-11	2.119458830937820695e-46
1.086011011011011052e+00	2.491167919453220920e-93	2.076405458271624044e-122	9.073973212640396028e-26	1.817147307463183245e-03	3.614880594818058051e-11	9.902405345641392576e-46
1.086286286286286318e+00	2.330383321785659474e-92	2.714722825116159953e-121	2.757598202128990406e-25	2.113043131746222651e-03	7.029685418092306200e-11	4.570844531106080226e-45
1.086561561561561584e+00	2.153725104489889786e-91	3.506513543254954499e-120	8.280015780881635854e-25	2.431178702280640744e-03	1.350877125614539780e-10	2.084454563347619230e-44
1.086836836836836850e+00	1.966490001946292551e-90	4.474683128401402062e-119	2.456399657261966960e-24	2.768035046669511858e-03	2.565308225928463562e-10	9.391367890922957726e-44
1.087112112112112117e+00	1.773910890640455592e-89	5.641386294878536024e-118	7.200051628121700896e-24	3.119138790021052082e-03	4.814077014084621281e-10	4.180285309189417508e-43
1.087387387387387383e+00	1.580922068110215213e-88	7.026616103763772089e-117	2.085172429559048636e-23	3.479168827527452743e-03	8.927762439550151993e-10	1.838331643289275527e-42
1.087662662662662649e+00	1.391963180734283240e-87	8.646562763382323204e-116	5.966494036461089347e-23	3.842121307806620027e-03	1.636194741222912228e-09	7.986985522423762714e-42
1.087937937937937916e+00	1.210831407532103441e-86	1.051181487898004614e-114	1.686818846754704072e-22	4.201526481591988209e-03	2.963446807365813762e-09	3.428335074166078332e-41
1.088213213213213182e+00	1.040586700117183453e-85	1.262550898196750547e-113	4.711843211816567986e-22	4.550706314778685604e-03	5.304401753970859586e-09	1.453868742524693786e-40
1.088488488488488448e+00	8.835101587813034873e-85	1.498156297134001645e-112	1.300431726820127269e-21	4.883057903872085360e-03	9.383406521327994397e-09	6.091285585500145194e-40
1.088763763763763714e+00	7.411114573482317849e-84	1.756315135838552584e-111	3.546172379151836184e-21	5.192345161299839057e-03	1.640505150691122822e-08	2.521359704995087114e-39
1.089039039039038981e+00	6.141779640701299548e-83	2.034159061874360987e-110	9.554521548194895172e-21	5.472980329207911485e-03	2.834628161919752028e-08	1.031105272169687772e-38
1.089314314314314247e+00	5.028560466558904215e-82	2.327579785462681918e-109	2.543525816184819530e-20	5.720277819497647867e-03	4.840886756154774595e-08	4.165947940061336096e-38
1.089589589589589513e+00	4.067540504222900838e-81	2.631246297481223330e-108	6.690256745758219820e-20	5.930665627794791742e-03	8.170965713519495018e-08	1.662905572484013071e-37
1.089864864864864780e+00	3.250565183420631085e-80	2.938703320528792228e-107	1.738722238240490170e-19	6.101843860906225672e-03	1.363173823093028405e-07	6.557896462652727250e-37
1.090140140140140046e+00	2.566401947340628803e-79	3.242555072207251591e-106	4.464777491712179112e-19	6.232885275322631521e-03	2.247856920272817464e-07	2.555083204997295724e-36
1.090415415415415312e+00	2.001839696320827667e-78	3.534731372277797618e-105	1.132799513734488892e-18	6.324278521254796288e-03	3.663838484296404804e-07	9.835340092728638490e-36
1.090690690690690579e+00	1.542669035543282568e-77	3.806825467424887441e-104	2.839823731776591693e-18	6.377920322760368375e-03	5.902898731045494781e-07	3.740398623072979852e-35
1.090965965965965845e+00	1.174505603097391844e-76	4.050485472830678960e-103	7.034226110067696274e-18	6.397067418116890274e-03	9.400854219850640157e-07	1.405370740779947273e-34
1.091241241241241111e+00	8.834384744737412641e-76	4.257834901180343318e-102	1.721588797954007649e-17	6.386262161493344060e-03	1.479975059029168074e-06	5.216855298544668074e-34
1.091516516516516377e+00	6.565025721392585872e-75	4.421893187501882272e-101	4.163248085048180252e-17	6.351246854794966208e-03	2.303240070189411508e-06	1.913250792893588958e-33
1.091791791791791866e+00	4.819871746368630243e-74	4.536965084736180817e-100	9.947788668946738672e-17	6.298880975986146692e-03	3.543520303004513517e-06	6.932352170451635585e-33
1.092067067067067132e+00	3.496016555720034620e-73	4.598968701528410126e-99	2.348626128793745070e-16	6.237072584714178740e-03	5.389584405556791286e-06	2.481620253827289977e-32
1.092342342342342398e+00	2.505246410964596948e-72	4.605675849073432591e-98	5.478933508799584668e-16	6.174730639376826459e-03	8.104282343939058487e-06	8.776804545966487045e-32
1.092617617617617665e+00	1.773643809482075675e-71	4.556844964313384190e-97	1.262916822269068069e-15	6.121739265268814900e-03	1.204835267081614861e-05	3.066792116814246565e-31
1.092892892892892931e+00	1.240570296414474678e-70	4.454235552369913007e-96	2.876417104184550574e-15	6.088948813802523043e-03	1.770965530247964076e-05	1.058716027020686511e-30
1.093168168168168197e+00	8.572655729671546564e-70	4.301502944093319389e-95	6.473352280899414778e-15	6.088172548391179890e-03	2.573819099629718772e-05	3.610957010217345104e-30
1.093443443443443464e+00	5.852594616170817469e-69	4.103982146407838582e-94	1.439490510996549003e-14	6.132172670671758551e-03	3.698692453338768766e-05	1.216783431214151379e-29
1.093718718718718730e+00	3.947485842919529330e-68	3.868378607357153763e-93	3.162951468054633887e-14	6.234615773883652248e-03	5.255792799138066419e-05	4.050912554539591895e-29
1.093993993993993996e+00	2.630460704131180163e-67	3.602390880287762667e-92	6.867243311882927022e-14	6.409976168548436881e-03	7.385269194304295334e-05	1.332421246681677882e-28
1.094269269269269262e+00	1.731737962010254490e-66	3.314294750173051636e-91	1.473264119476921394e-13	6.673366204091321120e-03	1.026246209083305953e-04	4.329919622680817128e-28
1.094544544544544529e+00	1.126345635947563251e-65	3.012520002502320137e-90	3.123123830376250709e-13	7.040275868581147463e-03	1.410307626291133667e-04	1.390171064517634558e-27
1.094819819819819795e+00	7.237696221766573506e-65	2.705249654788284311e-89	6.541998195963129767e-13	7.526209561140335437e-03	1.916787745891709383e-04	4.409682463681675237e-27
1.095095095095095061e+00	4.594816918356888993e-64	2.400067459900965313e-88	1.354086894936677389e-12	8.146215779781780866e-03	2.576640930061390366e-04	1.381966794244679484e-26
1.095370370370370328e+00	2.881875966031022185e-63	2.103673437827895124e-87	2.769490597377434863e-12	8.914315139351678546e-03	3.425913579826512264e-04	4.278974407358849568e-26
1.095645645645645594e+00	1.785753851708554243e-62	1.821679890936718201e-86	5.597227018177847154e-12	9.842843025866890652e-03	4.505735088909190527e-04	1.308983438408209687e-25
1.095920920920920860e+00	1.093218988357029546e-61	1.558492670133590572e-85	1.117810326972605158e-11	1.094173451983626415e-02	5.862017578159001542e-04	3.956230680901403573e-25
1.096196196196196126e+00	6.611987471038318422e-61	1.317275204401956484e-84	2.205911429937592308e-11	1.221779004208346266e-02	7.544800373549909265e-04	1.181361145798218189e-24
1.096471471471471393e+00	3.950901355339037452e-60	1.099986663062367114e-83	4.301653891178963014e-11	1.367396944332043181e-02	9.607186420979368317e-04	3.485282862307387995e-24
1.096746746746746659e+00	2.332382020037593898e-59	9.074810609215306714e-83	8.289208831900467277e-11	1.530876889046312896e-02	1.210383734086629146e-03	1.015893823417297514e-23
1.097022022022021925e+00	1.360324569476784089e-58	7.396513756510279290e-82	1.578424504873095215e-10	1.711573787855306603e-02	1.508902182916992867e-03	2.925595244665558751e-23
1.097297297297297192e+00	7.838352383718260142e-58	5.956018251637031468e-81	2.970097314723764526e-10	1.908319217666681195e-02	1.861424787997515741e-03	8.324085040030685321e-23
1.097572572572572458e+00	4.462173329032057188e-57	4.738321524281226517e-80	5.522768261952347302e-10	2.119417196081200064e-02	2.272555101653356193e-03	2.339999991508840994e-22
1.097847847847847724e+00	2.509617447651277816e-56	3.724197442977116154e-79	1.014811849936803509e-09	2.342668267110780550e-02	2.746055542503132978e-03	6.499097341976825681e-22
1.098123123123122991e+00	1.394466475407245291e-55	2.891882488449251024e-78	1.842723861038716805e-09	2.575423962271468359e-02	3.284546863096290785e-03	1.783400350651157672e-21
1.098398398398398257e+00	7.655051585480944220e-55	2.218546166102320360e-77	3.306622674536809801e-09	2.814671699397439802e-02	3.889220845643938645e-03	4.835084620596192254e-21
1.098673673673673745e+00	4.151716447813472182e-54	1.681497782841942190e-76	5.863575185612830908e-09	3.057147890224727951e-02	4.559588847561528609e-03	1.295148499889914811e-20
1.098948948948949011e+00	2.224573682995426590e-53	1.259111654860576783e-75	1.027537983755888480e-08	3.299474665347936625e-02	5.293290035113622054e-03	3.427647610299799158e-20
1.099224224224224278e+00	1.177620839610455949e-52	9.314776197190972422e-75	1.779488130094097923e-08	3.538313396420067480e-02	6.085982450313642475e-03	8.962615402360190065e-20
1.099499499499499544e+00	6.158908846198485814e-52	6.808022200619248022e-74	3.045500691320781216e-08	3.770526311175338707e-02	6.931337227127191275e-03	2.315454538087530018e-19
1.099774774774774810e+00	3.182304313868456895e-51	4.915978607683385537e-73	5.151024180697884705e-08	3.993336152282957185e-02	7.821151284185767077e-03	5.910192098707062403e-19
1.100050050050050077e+00	1.624498471480823137e-50	3.507031084686778053e-72	8.610036358410414311e-08	4.204473185150692238e-02	8.745586881191872580e-03	1.490499182304485615e-18
1.100325325325325343e+00	8.192880249858537682e-50	2.471780981127361143e-71	1.422323928403365879e-07	4.402299017748421972e-02	9.693537979022368717e-03	3.713878479758093827e-18
1.100600600600600609e+00	4.082194005646866234e-49	1.721159944165007657e-70	2.322096411405665544e-07	4.585897696219590897e-02	1.065311404062315934e-02	9.143036728912817363e-18
1.100875875875875876e+00	2.009511248636364819e-48	1.184059382563398444e-69	3.746767476734864009e-07	4.755126350279835490e-02	1.161222255205147935e-02	2.223930059806714380e-17
1.101151151151151142e+00	9.772980782304266522e-48	8.047609315777274837e-69	5.974961696171093178e-07	4.910620177742790887e-02	1.255922299848517831e-02	5.344668351413570218e-17
1.101426426426426408e+00	4.695733986331372446e-47	5.403828729127625091e-68	9.417229588421806938e-07	5.053749609647017332e-02	1.348361813709541938e-02	1.269084377055753874e-16
1.101701701701701674e+00	2.229049960963067308e-46	3.584905420127868208e-67	1.466997306983628301e-06	5.186530866793971628e-02	1.437674387799952463e-02	2.977360988020281325e-16
1.101976976976976941e+00	1.045384442652910142e-45	2.349607999628229958e-66	2.258722530278362831e-06	5.311494550755336413e-02	1.523241741341262688e-02	6.901523083628215075e-16
1.102252252252252207e+00	4.843643998752820184e-45	1.521440095193440014e-65	3.437431532756263985e-06	5.431520137696940059e-02	1.604750464697176152e-02	1.580636791015590149e-15
1.102527527527527473e+00	2.217217982926332724e-44	9.733212215757730920e-65	5.170756187483690646e-06	5.549646996646136199e-02	1.682237239299066295e-02	3.576796177343304968e-15
1.102802802802802740e+00	1.002731377611159279e-43	6.151762727897270085e-64	7.688387812840465256e-06	5.668874595506892544e-02	1.756119787224560275e-02	7.997100996428879082e-15
1.103078078078078006e+00	4.480236067834447627e-43	3.841361427184116899e-63	1.130033753076758594e-05	5.791965693985344499e-02	1.827211711586829851e-02	1.766642248219823899e-14
1.103353353353353272e+00	1.977685895841890303e-42	2.369807895440097435e-62	1.641865704542504363e-05	5.921266421943296304e-02	1.896720421944050536e-02	3.856059221384784350e-14
1.103628628628628539e+00	8.624896802863177797e-42	1.444387291714383728e-61	2.358254956755592114e-05	6.058556152582657284e-02	1.966228409883950118e-02	8.316092063663832357e-14
1.103903903903903805e+00	3.716128478224320480e-41	8.697549199096021789e-61	3.348647860451906455e-05	6.204938039592145654e-02	2.037659162615924890e-02	1.772053805033929523e-13
1.104179179179179071e+00	1.581859134549366609e-40	5.174316922184797980e-60	4.701046920109798341e-05	6.360778126770695595e-02	2.113229899036393744e-02	3.730938683137103818e-13
1.104454454454454337e+00	6.652505149315197949e-40	3.041250781091043076e-59	6.525130446204985312e-05	6.525697277998970813e-02	2.195394019858076112e-02	7.761479978771218749e-13
1.104729729729729604e+00	2.764031665547467288e-39	1.766016283510145660e-58	8.955277804473059768e-05	6.698616111220906388e-02	2.286776635500812130e-02	1.595357035473335087e-12
1.105005005005004870e+00	1.134596002318590345e-38	1.013166041985906812e-57	1.215326167078250674e-04	6.877849001732899703e-02	2.390106746417848538e-02	3.240111333385788596e-12
1.105280280280280358e+00	4.601294013653611011e-38	5.742621490248289776e-57	1.631031993511130370e-04	7.061239418142854773e-02	2.508149593407292891e-02	6.502083099772811159e-12
1.105555555555555625e+00	1.843568524199463886e-37	3.215759798353307033e-56	2.164828479371884191e-04	7.246325722773813705e-02	2.643642381186224813e-02	1.289251296529192647e-11
1.105830830830830891e+00	7.297585892441607238e-37	1.779102857008791280e-55	2.841943363418339787e-04	7.430524404716978837e-02	2.799236034392437247e-02	2.525905804573790272e-11
1.106106106106106157e+00	2.853907194381107900e-36	9.724398902339737244e-55	3.690474376246820495e-04	7.611316723341463031e-02	2.977444913385769026e-02	4.889825709477727132e-11
1.106381381381381424e+00	1.102659060783705513e-35	5.251325508006835726e-54	4.741028741325766069e-04	7.786425008142812410e-02	3.180605553376467109e-02	9.353378827570266009e-11
1.106656656656656690e+00	4.209044376909026211e-35	2.801688160723739991e-53	6.026159825902244931e-04	7.953966338895190891e-02	3.410844561909959216e-02	1.767848241439974382e-10
1.106931931931931956e+00	1.587328043782007935e-34	1.476779158415504787e-52	7.579597467271178548e-04	8.112573838771633405e-02	3.670054893321621908e-02	3.301606386618933764e-10
1.107207207207207222e+00	5.914130298634455635e-34	7.690533095835205484e-52	9.435285157048432054e-04	8.261479062137251639e-02	3.959878896576295854e-02	6.092733572649063997e-10
1.107482482482482489e+00	2.176988786038747733e-33	3.956787253815316844e-51	1.162625590037769975e-03	8.400552582243679678e-02	4.281695886875093449e-02	1.110985949750887587e-09
1.107757757757757755e+00	7.917037334185388424e-33	2.011289359988915196e-50	1.418339734898406684e-03	8.530303486528946488e-02	4.636611596006299379e-02	2.001785621834173644e-09
1.108033033033033021e+00	2.844529815432535423e-32	1.010071825731625208e-49	1.713417350834374638e-03	8.651841693494841112e-02	5.025446770348308140e-02	3.564039985940190715e-09
1.108308308308308288e+00	1.009717045772630745e-31	5.011595988821637969e-49	2.050138256995411457e-03	8.766809507181887173e-02	5.448722443425722123e-02	6.270284485638253393e-09
1.108583583583583554e+00	3.541036438491192240e-31	2.456666468722927327e-48	2.430203604475323232e-03	8.877290418948037554e-02	5.906640015920654185e-02	1.090073044910225632e-08
1.108858858858858820e+00	1.226881816041239504e-30	1.189769836073823489e-47	2.854644176511555737e-03	8.985703772549899493e-02	6.399055199114814241e-02	1.872630170538423469e-08
1.109134134134134086e+00	4.199685918004587131e-30	5.692808679764538054e-47	3.323756178594773278e-03	9.094693576612286612e-02	6.925446051654972346e-02	3.178932545544052536e-08
1.109409409409409353e+00	1.420276077737810396e-29	2.691146715993843908e-46	3.837069622155583806e-03	9.207018640839932655e-02	7.484876666406528600e-02	5.332720428215109900e-08
1.109684684684684619e+00	4.745377281979407691e-29	1.256885149361520418e-45	4.393351733706592210e-03	9.325449574367658534e-02	8.075959421821563011e-02	8.840166331931578560e-08
1.109959959959959885e+00	1.566429598518833595e-28	5.799646653428710482e-45	4.990644766076732242e-03	9.452676305287474601e-02	8.696819964501795175e-02	1.448180714429873387e-07
1.110235235235235152e+00	5.108499171076786728e-28	2.643963705911923952e-44	5.626334522612500347e-03	9.591227948330138808e-02	9.345070097992647096e-02	2.344461758163128158e-07
1.110510510510510418e+00	1.645956102779899651e-27	1.190851916448299443e-43	6.297243235808962745e-03	9.743405311215068421e-02	1.001779438848830889e-01	3.750851678218836890e-07
1.110785785785785684e+00	5.239451402393617978e-27	5.299179806347610376e-43	6.999738548047100897e-03	9.911225265551185104e-02	1.071155645279991547e-01	5.930513484755592362e-07
1.111061061061060951e+00	1.647768565121257069e-26	2.329745564250569886e-42	7.729849512569556685e-03	1.009637570061791140e-01	1.142243048925969673e-01	9.267037406304412965e-07
1.111336336336336217e+00	5.119760351145070210e-26	1.011946604735303197e-41	8.483380912329564760e-03	1.030017981727550519e-01	1.214606260699648277e-01	1.431158390553555084e-06
1.111611611611611483e+00	1.571615413280628959e-25	4.342664721582453799e-41	9.256018751323955712e-03	1.052356900733593670e-01	1.287776490500806836e-01	2.184470810098323795e-06
1.111886886886886749e+00	4.766354841572418370e-25	1.841216862504075515e-40	1.004342229508296998e-02	1.076706433741551200e-01	1.361264309873144174e-01	3.295581389947287327e-06
1.112162162162162238e+00	1.428137882393845029e-24	7.712654487701862030e-40	1.084130115730284720e-02	1.103076751417528395e-01	1.434575588787432299e-01	4.914312609322185927e-06
1.112437437437437504e+00	4.227638353528508970e-24	3.191930722314169835e-39	1.164547918076686180e-02	1.131436294244033136e-01	1.507230135648484348e-01	7.243670631581066797e-06
1.112712712712712770e+00	1.236430478088783082e-23	1.305130843303788371e-38	1.245194974730637338e-02	1.161713291650336571e-01	1.578782269645239156e-01	1.055462887760935652e-05
1.112987987987988037e+00	3.572613498162749387e-23	5.272371968597832432e-38	1.325692922848589229e-02	1.193798797663539885e-01	1.648842269538315364e-01	1.520345082967670779e-05
1.113263263263263303e+00	1.019875414610114891e-22	2.104310447053020611e-37	1.405691623105621325e-02	1.227551395591355288e-01	1.717097400846445410e-01	2.165144111682299372e-05
1.113538538538538569e+00	2.876426488325994211e-22	8.297853383593129992e-37	1.484876394247689781e-02	1.262803625390625517e-01	1.783331053397527732e-01	3.048680180353377045e-05
1.113813813813813836e+00	8.015024213680155016e-22	3.232766125323164348e-36	1.562977127241008124e-02	1.299370049724618004e-01	1.847438451182635277e-01	4.244802747474839884e-05
1.114089089089089102e+00	2.206490977013723074e-21	1.244330707475069159e-35	1.639779581940770462e-02	1.337056714130498425e-01	1.909437449405919640e-01	5.844802147285530684e-05
1.114364364364364368e+00	6.001303753595389349e-21	4.732065881188396740e-35	1.715138830235795470e-02	1.375671593491741840e-01	1.969473124067919190e-01	7.959789091285255551e-05
1.114639639639639634e+00	1.612633215907518252e-20	1.777950306819899746e-34	1.788994438865320474e-02	1.415035473179367398e-01	2.027815189832983256e-01	1.072292240989270639e-04
1.114914914914914901e+00	4.281269436463117272e-20	6.599982432217042432e-34	1.861386623620009048e-02	1.454992609600555264e-01	2.084847740147817430e-01	1.429136209106783334e-04
1.115190190190190167e+00	1.122941015945987755e-19	2.420587191088413495e-33	1.932472290417691294e-02	1.495420468181064555e-01	2.141051361569041578e-01	1.884783842510127428e-04
1.115465465465465433e+00	2.909974888658970533e-19	8.771097729364690520e-33	2.002539634997517123e-02	1.536237857164574616e-01	2.196978289045408428e-01	2.460176285496632853e-04
1.115740740740740700e+00	7.450234950079750142e-19	3.140096018186300714e-32	2.072019818921929171e-02	1.577410865042181976e-01	2.253221885629799193e-01	3.178986384540649504e-04
1.116016016016015966e+00	1.884515358436945348e-18	1.110678000976793191e-31	2.141494183677249835e-02	1.618956161214107903e-01	2.310382287419178171e-01	4.067641036529313957e-04
1.116291291291291232e+00	4.709545194386981083e-18	3.881416021949904741e-31	2.211695509602060877e-02	1.660941418817138693e-01	2.369030491525783988e-01	5.155318086288384304e-04
1.116566566566566499e+00	1.162809206852780433e-17	1.340138039272505308e-30	2.283501972724892581e-02	1.703482844392973372e-01	2.429673428905546329e-01	6.473943661024055820e-04
1.116841841841841765e+00	2.836539475377128894e-17	4.571584378658035228e-30	2.357922701942964661e-02	1.746740026442116511e-01	2.492722617851202693e-01	8.058225017302354668e-04
1.117117117117117031e+00	6.836295023559980696e-17	1.540786182685056442e-29	2.436074195399011433e-02	1.790908518764549873e-01	2.558468822211446003e-01	9.945760427954454096e-04
1.117392392392392297e+00	1.627815283227200730e-16	5.130704722280505397e-29	2.519147324130705315e-02	1.836210732694699699e-01	2.627064749759250306e-01	1.217726939908372625e-03
1.117667667667667564e+00	3.829504856179751955e-16	1.687995469185785840e-28	2.608365237164038050e-02	1.882885808755581369e-01	2.698517253628418544e-01	1.479698180617297154e-03
1.117942942942942830e+00	8.900905262107195957e-16	5.486883729261180921e-28	2.704933182425196814e-02	1.931179164893065126e-01	2.772689796922777061e-01	1.785321214246585186e-03
1.118218218218218096e+00	2.043999176480993494e-15	1.762142793140240167e-27	2.809982056406778658e-02	1.981332376439585707e-01	2.849315174687857000e-01	2.139912466863776695e-03
1.118493493493493363e+00	4.637492657268874267e-15	5.591366404669902439e-27	2.924508358071389175e-02	2.033573942196918172e-01	2.928017730621205739e-01	2.549366775016145836e-03
1.118768768768768851e+00	1.039543816327967136e-14	1.752899411669205289e-26	3.049314092347788635e-02	2.088111348538179701e-01	3.008343626000736792e-01	3.020262336266329138e-03
1.119044044044044117e+00	2.302292763975202552e-14	5.429488538120615486e-26	3.184950966439233783e-02	2.145124680692335473e-01	3.089797170503131296e-01	3.559968426124711198e-03
1.119319319319319384e+00	5.037762627409984463e-14	1.661592202871564432e-25	3.331673849841493978e-02	2.204761870046507144e-01	3.171880845458704967e-01	4.176744128785206921e-03
1.119594594594594650e+00	1.089119558697023308e-13	5.024054125664793303e-25	3.489408817727074341e-02	2.267135528850511006e-01	3.254136455052094035e-01	4.879814180899211089e-03
1.119869869869869916e+00	2.326352455164364606e-13	1.500891423091368909e-24	3.657741060307109771e-02	2.332321224498124235e-01	3.336184825241582108e-01	5.679407206377998056e-03
1.120145145145145182e+00	4.909520302318919298e-13	4.430065347598102323e-24	3.835927428092993086e-02	2.400356992793437894e-01	3.417761612865217735e-01	6.586742474981935325e-03
1.120420420420420449e+00	1.023688430951360896e-12	1.291926164372908184e-23	4.022937338176338362e-02	2.471243883513430106e-01	3.498747057858499487e-01	7.613953990271540677e-03
1.120695695695695715e+00	2.108936137023504274e-12	3.722483666182411616e-23	4.217524181635816383e-02	2.544947364791787514e-01	3.579187876205545127e-01	8.773945077887885385e-03
1.120970970970970981e+00	4.292672864578192093e-12	1.059732670508220172e-22	4.418327298511048190e-02	2.621399472084530169e-01	3.659309919910255782e-01	1.008017228944330448e-02
1.121246246246246248e+00	8.633022103168335909e-12	2.980774767213502994e-22	4.624002140890923901e-02	2.700501655944408941e-01	3.739520700001823239e-01	1.154636368912907371e-02
1.121521521521521514e+00	1.715420966518428517e-11	8.283850357057956687e-22	4.833373605226193997e-02	2.782128343152210914e-01	3.820401364973525782e-01	1.318618260497977403e-02
1.121796796796796780e+00	3.367856940872532890e-11	2.274607876181523075e-21	5.045604911677931126e-02	2.866131262854792472e-01	3.902688242613606695e-01	1.501285281816269919e-02
1.122072072072072046e+00	6.533020812215566706e-11	6.170964389464614082e-21	5.260372102181405662e-02	2.952344592792464084e-01	3.987244583313171997e-01	1.703876416214823025e-02
1.122347347347347313e+00	1.252144748089714309e-10	1.654141983060941853e-20	5.478032485918261918e-02	3.040590946235871006e-01	4.075023680837625006e-01	1.927507811519360223e-02
1.122622622622622579e+00	2.371253122314914262e-10	4.380935345348633520e-20	5.699774421568410548e-02	3.130688150391980895e-01	4.167025078350197198e-01	2.173135110170604581e-02
1.122897897897897845e+00	4.436977092385643355e-10	1.146400406415070459e-19	5.927735874336884786e-02	3.222456670522840794e-01	4.264246069043203247e-01	2.441518924277563674e-02
1.123173173173173112e+00	8.203243107178308357e-10	2.964028684808554636e-19	6.165080323328224476e-02	3.315727424429536496e-01	4.367631137025871357e-01	2.733194302751324259e-02
1.123448448448448378e+00	1.498568445549017068e-09	7.571924179684164689e-19	6.416020819648625417e-02	3.410349625728766876e-01	4.478022311754384366e-01	3.048444495628323259e-02
1.123723723723723644e+00	2.704979261955293163e-09	1.911213222803296499e-18	6.685786194469531263e-02	3.506198208409863071e-01	4.596113581786940849e-01	3.387278890685761767e-02
1.123998998998998911e+00	4.824493131667561621e-09	4.766420502341553644e-18	6.980527368391044318e-02	3.603180334636492677e-01	4.722412488833760413e-01	3.749414794985041210e-02
1.124274274274274177e+00	8.502452256308949579e-09	1.174511420383337035e-17	7.307166106979783027e-02	3.701240483994228114e-01	4.857211770862694955e-01	4.134262837118392320e-02
1.124549549549549443e+00	1.480628747296999515e-08	2.859599532242574248e-17	7.673193027497475505e-02	3.800363671474733529e-01	5.000573432708198540e-01	4.540916193980286397e-02
1.124824824824824709e+00	2.547784602037309332e-08	6.879196880712811865e-17	8.086425787038056812e-02	3.900576443515544889e-01	5.152326907512063681e-01	4.968144547182463955e-02
1.125100100100099976e+00	4.332108289456336160e-08	1.635145249028400376e-16	8.554741785010409882e-02	4.001945450396121040e-01	5.312082071500120461e-01	5.414394526681969022e-02
1.125375375375375242e+00	7.278835946296045043e-08	3.840277479053938557e-16	9.085802060023669136e-02	4.104573577769680681e-01	5.479256850730509498e-01	5.877799224858210048e-02
1.125650650650650730e+00	1.208528960521209517e-07	8.911651821916073750e-16	9.686784109605374449e-02	4.208593824334840305e-01	5.653118092296728348e-01	6.356199956744894297e-02
1.125925925925925997e+00	1.982858512878517808e-07	2.043360022727176294e-15	1.036414098445264664e-01	4.314161318107837539e-01	5.832833354545196025e-01	6.847183602675480096e-02
1.126201201201201263e+00	3.214945152918467592e-07	4.629397502876263679e-15	1.112340221265273044e-01	4.421444050933310277e-01	6.017530391664230871e-01	7.348138446183700989e-02
1.126476476476476529e+00	5.151229679868590674e-07	1.036331882285522994e-14	1.196902903257927447e-01	4.530613060971845352e-01	6.206360448070378233e-01	7.856330341745750012e-02
1.126751751751751796e+00	8.156669145553042386e-07	2.292292583378167955e-14	1.290433231699890104e-01	4.641832889490586922e-01	6.398561099292574550e-01	8.368999347709339676e-02
1.127027027027027062e+00	1.276407324385283378e-06	5.010027837862726800e-14	1.393145681371440459e-01	4.755253168549977150e-01	6.593514315497691625e-01	8.883474784862709084e-02
1.127302302302302328e+00	1.974017946372634944e-06	1.081960307302287655e-13	1.505143033173089728e-01	4.871002151989324847e-01	6.790795690044454380e-01	9.397304275486176306e-02
1.127577577577577594e+00	3.017242237692310414e-06	2.308797957968507556e-13	1.626427171055774279e-01	4.989182880650431806e-01	6.990211348701552696e-01	9.908389995550638540e-02
1.127852852852852861e+00	4.558055497967781157e-06	4.868177146280037452e-13	1.756914724697437591e-01	5.109872477021871751e-01	7.191819889963478873e-01	1.041512347295628776e-01
1.128128128128128127e+00	6.805715237598357644e-06	1.014273825875176743e-12	1.896456207854532172e-01	5.233124803312072526e-01	7.395937737335503970e-01	1.091650909957283255e-01
1.128403403403403393e+00	1.004404229042960387e-05	2.088118596205620942e-12	2.044857109812506235e-01	5.358976405359939799e-01	7.603127430789941021e-01	1.141226632919219580e-01
1.128678678678678660e+00	1.465215157305520841e-05	4.247848752158733397e-12	2.201899343656488761e-01	5.487455323491007286e-01	7.814169560573670514e-01	1.190290142404863277e-01
1.128953953953953926e+00	2.112865088235221848e-05	8.538859575401118363e-12	2.367361540343293769e-01	5.618592006622177282e-01	8.030020166458160524e-01	1.238974156374147428e-01
1.129229229229229192e+00	3.011903931750370780e-05	1.696097492932954268e-11	2.541036888538726890e-01	5.752431248177565237e-01	8.251756410547431697e-01	1.287492697164446809e-01
1.129504504504504458e+00	4.244566236875156715e-05	3.329087587648649976e-11	2.722747531898812579e-01	5.889043805116391805e-01	8.480514114901274159e-01	1.336136014889532653e-01
1.129779779779779725e+00	5.913912872522853972e-05	6.456938509989555571e-11	2.912354914113040039e-01	6.028536198354320641e-01	8.717421285273073694e-01	1.385261495193326475e-01
1.130055055055054991e+00	8.146958991434697403e-05	1.237538909934673569e-10	3.109765868784351572e-01	6.171057154965888802e-01	8.963531985922327250e-01	1.435281168924909811e-01
1.130330330330330257e+00	1.109757710517189877e-04	2.343828599537828787e-10	3.314934646555267594e-01	6.316799263857842961e-01	9.219764873802547278e-01	1.486646725356091381e-01
1.130605605605605524e+00	1.494891802077684580e-04	4.386638524305645576e-10	3.527861419674151455e-01	6.465994690105041354e-01	9.486850349153426176e-01	1.539833123266764747e-01
1.130880880880880790e+00	1.991505914604620306e-04	8.112997903394630076e-10	3.748588075210120274e-01	6.618904227058377554e-01	9.765289658180513754e-01	1.595321976269342135e-01
1.131156156156156056e+00	2.624157780220221338e-04	1.482788421167784635e-09	3.977192282589118166e-01	6.775799540158164991e-01	1.005532843455176017e+00	1.653585855374492541e-01
1.131431431431431323e+00	3.420476514408270089e-04	2.678122361686668438e-09	4.213780889845669120e-01	6.936939134026581799e-01	1.035694614769527178e+00	1.715074513023698566e-01
1.131706706706706589e+00	4.410925109943437060e-04	4.780138589625623972e-09	4.458483667306928355e-01	7.102539299379201365e-01	1.066986180805381101e+00	1.780203811466211927e-01
1.131981981981982077e+00	5.628390642286173074e-04	8.431701060023093556e-09	4.711448287910842692e-01	7.272741999700714777e-01	1.099355514166416414e+00	1.849347866240071969e-01
1.132257257257257343e+00	7.107602396685745423e-04	1.469808454585598227e-08	4.972837227695425799e-01	7.447582263386807178e-01	1.132730137180929075e+00	1.922834628406696889e-01
1.132532532532532610e+00	8.884395118119734272e-04	2.532116724857422197e-08	5.242827010504129692e-01	7.626958080053207745e-01	1.167021681490692409e+00	2.000944861367769390e-01
1.132807807807807876e+00	1.099485366674629551e-03	4.311130922674210798e-08	5.521609931933558757e-01	7.810605994732922053e-01	1.202131178348635254e+00	2.083914247351283666e-01
1.133083083083083142e+00	1.347439459765106600e-03	7.254220907727188338e-08	5.809398103242439104e-01	7.998085504082382835e-01	1.237954684825967266e+00	2.171938202601814971e-01
1.133358358358358409e+00	1.635685713552899063e-03	1.206397747731850690e-07	6.106429378720094059e-01	8.188774963544189767e-01	1.274388837969585353e+00	2.265178894374576257e-01
1.133633633633633675e+00	1.967368799739161768e-03	1.982892259575884339e-07	6.412974489385794286e-01	8.381881022862913699e-01	1.311335947726307793e+00	2.363773930496644304e-01
1.133908908908908941e+00	2.345330896194030082e-03	3.221260799272359600e-07	6.729344518094507732e-01	8.576462660076087374e-01	1.348708288352823637e+00	2.467846217226968841e-01
1.134184184184184208e+00	2.772075097892282534e-03	5.172265634901166687e-07	7.055897728672726466e-01	8.771469750726317294e-01	1.386431322475545569e+00	2.577514531167608980e-01
1.134459459459459474e+00	3.249762294119475526e-03	8.208705022817585077e-07	7.393044713679004509e-01	8.965794882516405773e-01	1.424445684993940864e+00	2.692904402657982366e-01
1.134734734734734740e+00	3.780245737107756129e-03	1.287712481939502721e-06	7.741250856917235579e-01	9.158335913671346029e-01	1.462707856941399154e+00	2.814158941767040956e-01
1.135010010010010006e+00	4.365144117358887854e-03	1.996760549858655113e-06	8.101035219168883916e-01	9.348065688155832165e-01	1.501189562769266184e+00	2.941449241906832768e-01
1.135285285285285273e+00	5.005950086649865564e-03	3.060618769285442666e-06	8.472965145323693159e-01	9.534104468533362020e-01	1.539876019101247939e+00	3.074983968972591630e-01
1.135560560560560539e+00	5.704167323622783524e-03	4.637490312031568571e-06	8.857646149911727607e-01	9.715790116616384031e-01	1.578763240952078650e+00	3.215017695607802484e-01
1.135835835835835805e+00	6.461465990226632899e-03	6.946448037447338191e-06	9.255706952135235310e-01	9.892740906349465346e-01	1.617854667055441675e+00	3.361857489982088554e-01
1.136111111111111072e+00	7.279844350775819574e-03	1.028644332537632046e-05	9.667779882004577940e-01	1.006490612318159172e+00	1.657157396411954808e+00	3.515867241487610761e-01
1.136386386386386338e+00	8.161783895104213551e-03	1.505942306195783913e-05	1.009447724225338794e+00	1.023260028377975139e+00	1.696678333540243777e+00	3.677469227858047862e-01
1.136661661661661604e+00	9.110386810231697538e-03	2.179774070972329486e-05	1.053636455929801929e+00	1.039651785665689943e+00	1.736420522919469578e+00	3.847142520285009581e-01
1.136936936936936871e+00	1.012948810038402474e-02	3.119576438663486872e-05	1.099393196192703037e+00	1.055772670122351542e+00	1.776379918519057410e+00	4.025417995930908321e-01
1.137212212212212137e+00	1.122373976859060256e-02	4.414519281679345452e-05	1.146756516082836130e+00	1.071763996477925529e+00	1.816542787951542337e+00	4.212869977527189391e-01
1.137487487487487403e+00	1.239867063558799422e-02	6.177308886519002041e-05	1.195751764137840345e+00	1.087796775916447745e+00	1.856883898494475771e+00	4.410104828637471663e-01
1.137762762762762669e+00	1.366073171263435318e-02	8.548104430228741467e-05	1.246388570818623531e+00	1.104065144748493710e+00	1.897365578955148901e+00	4.617747167303457023e-01
1.138038038038037936e+00	1.501734253500528089e-02	1.169832305776982934e-04	1.298658792324861810e+00	1.120778467613286811e+00	1.937937700453098877e+00	4.836424676044075444e-01
1.138313313313313202e+00	1.647695745950293264e-02	1.583404212032597758e-04	1.352535026076354674e+00	1.138152627327991162e+00	1.978538572207211299e+00	5.066752733842192491e-01
1.138588588588588468e+00	1.804917174042978620e-02	2.119864649189225872e-04	1.407969797215023355e+00	1.156401071426691018e+00	2.019096705283681459e+00	5.309320229963074844e-01
1.138863863863863735e+00	1.974488464522984946e-02	2.807432359143827746e-04	1.464895473674526327e+00	1.175726197489828095e+00	2.059533356934076576e+00	5.564677905017577642e-01
1.139139139139139223e+00	2.157653081582308272e-02	3.678198899424682121e-04	1.523224919855044268e+00	1.196311624574766697e+00	2.099765729467260478e+00	5.833330383848461809e-01
1.139414414414414489e+00	2.355838190164373860e-02	4.767924158920263549e-04	1.582852849610967061e+00	1.218315819778111431e+00	2.139710660192033487e+00	6.115732721952742423e-01
1.139689689689689756e+00	2.570690907589611579e-02	6.115600809686444744e-04	1.643657792404078721e+00	1.241867434647995871e+00	2.179288603969192106e+00	6.412291810219372667e-01
1.139964964964965022e+00	2.804118472068198656e-02	7.762764846717701717e-04	1.705504546449075898e+00	1.267062566593154527e+00	2.218427680272324398e+00	6.723372421474004268e-01
1.140240240240240288e+00	3.058328993289642639e-02	9.752545774208223623e-04	1.768246963495420765e+00	1.293964008620497319e+00	2.257067536888047510e+00	7.049307102854519558e-01
1.140515515515515554e+00	3.335868523949292452e-02	1.212847119335769969e-03	1.831730894773724749e+00	1.322602400527465250e+00	2.295162777838203105e+00	7.390408594660684560e-01
1.140790790790790821e+00	3.639649654425039516e-02	1.493306539392973663e-03	1.895797128714985957e+00	1.352979059311063104e+00	2.332685718727114388e+00	7.746983061931081993e-01
1.141066066066066087e+00	3.972966801605112147e-02	1.820630819585562126e-03	1.960284168901506474e+00	1.385070157273029068e+00	2.369628271722383772e+00	8.119342220482307360e-01
1.141341341341341353e+00	4.339493898741218769e-02	2.198404623292018415e-03	2.025030734282899925e+00	1.418831841175367536e+00	2.406002825006174461e+00	8.507812464628118354e-01
1.141616616616616620e+00	4.743261293360457459e-02	2.629647115744399889e-03	2.089877910069557032e+00	1.454205849079682977e+00	2.441842064170822724e+00	8.912739371746793982e-01
1.141891891891891886e+00	5.188610255379889208e-02	3.116679472298930671e-03	2.154670932343888179e+00	1.491125183336574622e+00	2.477197778134398565e+00	9.334486450809221791e-01
1.142167167167167152e+00	5.680125458018545070e-02	3.661025638769418479e-03	2.219260646304237028e+00	1.529519434895111107e+00	2.512138788849499260e+00	9.773427669401132389e-01
1.142442442442442418e+00	6.222547943332640968e-02	4.263359255704890841e-03	2.283504730322843290e+00	1.569319418959323365e+00	2.546748229599862690e+00	1.022993406244241399e+00
1.142717717717717685e+00	6.820673217062454829e-02	4.923507640139448104e-03	2.347268818586147443e+00	1.610460866262906743e+00	2.581120458362303971e+00	1.070435550428929128e+00
1.142992992992992951e+00	7.479241021023096125e-02	5.640520320171484372e-03	2.410427677645378797e+00	1.652887008327866392e+00	2.615357920141685444e+00	1.119699941582200653e+00
1.143268268268268217e+00	8.202824805660695329e-02	6.412804980921558637e-03	2.472866591923140511e+00	1.696549989904634126e+00	2.649568259290550731e+00	1.170810868649103220e+00
1.143543543543543484e+00	8.995729802849808387e-02	7.238328109624833986e-03	2.534483087760282416e+00	1.741411129619340192e+00	2.683861929211682540e+00	1.223784134204194851e+00
1.143818818818818750e+00	9.861908759634130384e-02	8.114871580733632253e-03	2.595189075673276502e+00	1.787440125041748429e+00	2.718350458440796036e+00	1.278625443323820443e+00
1.144094094094094016e+00	1.080490377738774904e-01	9.040330479660499755e-03	2.654913420271955093e+00	1.834613357568368519e+00	2.753145420515321629e+00	1.335329424597647918e+00
1.144369369369369283e+00	1.182782131537001152e-01	1.001303227988958010e-02	2.713604864202551870e+00	1.882911494538538566e+00	2.788358036130156759e+00	1.393879426461039683e+00
1.144644644644644549e+00	1.293334534122323465e-01	1.103205372312472676e-02	2.771235146645908642e+00	1.932316611439039766e+00	2.824099227491769337e+00	1.454248142304375824e+00
1.144919919919919815e+00	1.412379099084170864e-01	1.209750999628187926e-02	2.827802080026637022e+00	1.982809067603089836e+00	2.860479863388948996e+00	1.516399015130041050e+00
1.145195195195195081e+00	1.540119814423397682e-01	1.321079149261080755e-02	2.883332292437929212e+00	2.034364366661638002e+00	2.897610892470134480e+00	1.580288269289066072e+00
1.145470470470470570e+00	1.676746128637503774e-01	1.437472680318092194e-02	2.937883318062021853e+00	2.086950220320882288e+00	2.935603069053056569e+00	1.645867326619354865e+00
1.145745745745745836e+00	1.822448918010949603e-01	1.559365654450955985e-02	2.991544730406082042e+00	2.140524012641287666e+00	2.974566030904128411e+00	1.713085300257114030e+00
1.146021021021021102e+00	1.977438550395630434e-01	1.687341081163220777e-02	3.044438065725362463e+00	2.195030833310959828e+00	3.014606584915896281e+00	1.781891232482508913e+00
1.146296296296296369e+00	2.141963993459627680e-01	1.822119277006585200e-02	3.096715373262273197e+00	2.250402213595928735e+00	3.055826181370688843e+00	1.852235760309575374e+00
1.146571571571571635e+00	2.316331834317816862e-01	1.964538121971343490e-02	3.148556346114006033e+00	2.306555658882893933e+00	3.098317692894387410e+00	1.924071956022089580e+00
1.146846846846846901e+00	2.500924088745269391e-01	2.115527475742346938e-02	3.200164118143444814e+00	2.363395028414648991e+00	3.142161740963485883e+00	1.997355195303845976e+00
1.147122122122122168e+00	2.696213776258628569e-01	2.276080825612145433e-02	3.251759941769626128e+00	2.420811767755342903e+00	3.187422912618241178e+00	2.072042042554069319e+00
1.147397397397397434e+00	2.902777405074994377e-01	2.447227767911134763e-02	3.303577071362789663e+00	2.478686954938129627e+00	3.234146268252624523e+00	2.148088295470625742e+00
1.147672672672672700e+00	3.121303721658275632e-01	2.630011090818167030e-02	3.355854251733184856e+00	2.536894079482888475e+00	3.282354549193970517e+00	2.225446479142892287e+00
1.147947947947947966e+00	3.352598301070854880e-01	2.825471980483319073e-02	3.408829239626564256e+00	2.595302436786564027e+00	3.332046449326491189e+00	2.304063202335767890e+00
1.148223223223223233e+00	3.597583754614814833e-01	3.034646213412808824e-02	3.462732763225985444e+00	2.653780990498570080e+00	3.383196223430066762e+00	2.383876865299194847e+00
1.148498498498498499e+00	3.857295484386972784e-01	3.258573175673943473e-02	3.517783252953215367e+00	2.712202533357706002e+00	3.435754777567139318e+00	2.464816223752146040e+00
1.148773773773773765e+00	4.132873006421686202e-01	3.498318261348806052e-02	3.574182566128131011e+00	2.770447962720774093e+00	3.489652239575282699e+00	2.546800259181699388e+00
1.149049049049049032e+00	4.425546896678547726e-01	3.755007784847404217e-02	3.632112794263457900e+00	2.828410480044097230e+00	3.544801858490228774e+00	2.629739681942369511e+00
1.149324324324324298e+00	4.736621405638200555e-01	4.029874152993146580e-02	3.691734104583107801e+00	2.885999523024247893e+00	3.601104948309084897e+00	2.713540211351122444e+00
1.149599599599599564e+00	5.067452770410447727e-01	4.324307845176468545e-02	3.753183447178801035e+00	2.943144244169991985e+00	3.658456488959113351e+00	2.798107555673642555e+00
1.149874874874874831e+00	5.419423269422498635e-01	4.639911887548923974e-02	3.816573873834143260e+00	2.999796360131135931e+00	3.716750936444683351e+00	2.883353781281693173e+00
1.150150150150150097e+00	5.793911155777465849e-01	4.978554087496902397e-02	3.881994176236448268e+00	3.055932212848496032e+00	3.775887780080847467e+00	2.969204544563925019e+00
1.150425425425425363e+00	6.192256804126126113e-01	5.342412373294174593e-02	3.949508564743128058e+00	3.111553908042415273e+00	3.835776416963737834e+00	3.055606492104887550e+00
1.150700700700700629e+00	6.615725727341962292e-01	5.734009157254766481e-02	4.019156170328124666e+00	3.166689430656964177e+00	3.896339986563381874e+00	3.142534039061867013e+00
1.150975975975975896e+00	7.065469554119215845e-01	6.156231645740318364e-02	4.090950250254743459e+00	3.221391682269990842e+00	3.957517911682058021e+00	3.229994728711489849e+00
1.151251251251251162e+00	7.542486570460361639e-01	6.612336341086494373e-02	4.164877095005255825e+00	3.275736442543028648e+00	4.019267013611298012e+00	3.318032462737090516e+00
1.151526526526526428e+00	8.047583955529516997e-01	7.105937466469375297e-02	4.240894749714122725e+00	3.329819323952028398e+00	4.081561196027306160e+00	3.406728064657417843e+00
1.151801801801801695e+00	8.581344306077411943e-01	7.640980524249968431e-02	4.318931758056622883e+00	3.383751862001692867e+00	4.144389811644764166e+00	3.496196879102518196e+00
1.152077077077076961e+00	9.144099356518538002e-01	8.221703503667339430e-02	4.398886194325268839e+00	3.437656955049017693e+00	4.207754927795881450e+00	3.586583389920598552e+00
1.152352352352352227e+00	9.735913882091095095e-01	8.852589241309591350e-02	4.480625260886038852e+00	3.491663929746735118e+00	4.271667784638182752e+00	3.678053127802836553e+00
1.152627627627627716e+00	1.035658255737331057e+00	9.538313006160134555e-02	4.563985691909455689e+00	3.545903550167280205e+00	4.336144788668259586e+00	3.770782400310255245e+00
1.152902902902902982e+00	1.100564199862600567e+00	1.028368948446169717e-01	4.648775126769638000e+00	3.600503301862991279e+00	4.401203403764623268e+00	3.864946585078984587e+00
1.153178178178178248e+00	1.168239935064771640e+00	1.109362299466946644e-01	4.734774511110358297e+00	3.655583260143873581e+00	4.466858293703529270e+00	3.960707859427442301e+00
1.153453453453453514e+00	1.238597763240791183e+00	1.197306404754247405e-01	4.821741467802797665e+00	3.711252792752445906e+00	4.533118037565012415e+00	4.058203285771550206e+00
1.153728728728728781e+00	1.311537671430356156e+00	1.292697441164206706e-01	4.909414472695057263e+00	3.767608254392172284e+00	4.599982687160046879e+00	4.157534132167034713e+00
1.154004004004004047e+00	1.386954737838439922e+00	1.396030181724470798e-01	4.997517587886625812e+00	3.824731713533484623e+00	4.667442368489945537e+00	4.258757190976540485e+00
1.154279279279279313e+00	1.464747454632220780e+00	1.507796451215826228e-01	5.085765460428610218e+00	3.882690624856321104e+00	4.735477052026707767e+00	4.361878683870075157e+00
1.154554554554554580e+00	1.544826458986730877e+00	1.628484523762460112e-01	5.173868292332337582e+00	3.941538241137487297e+00	4.804057533494125565e+00	4.466851130332197606e+00
1.154829829829829846e+00	1.627123079863282973e+00	1.758579394601667290e-01	5.261536526939342373e+00	4.001314464649405878e+00	4.873147581729566191e+00	4.573573332881998077e+00
1.155105105105105112e+00	1.711597068194437243e+00	1.898563879172948110e-01	5.348485068944657250e+00	4.062046786258532549e+00	4.942707126371977289e+00	4.681893416387175932e+00
1.155380380380380378e+00	1.798242890261175564e+00	2.048920556520806291e-01	5.434436947226448211e+00	4.123750961533077408e+00	5.012696279040168790e+00	4.791614667810057959e+00
1.155655655655655645e+00	1.887094031419538798e+00	2.210134668799144109e-01	5.519126425608497755e+00	4.186431131087507751e+00	5.083079910724540795e+00	4.902503767222381015e+00
1.155930930930930911e+00	1.978224878323962432e+00	2.382698194079533871e-01	5.602301650793539700e+00	4.250079202677830459e+00	5.153832449316896103e+00	5.014300885896503246e+00
1.156206206206206177e+00	2.071749915525868957e+00	2.567115399156192357e-01	5.683726986048308838e+00	4.314673462332189402e+00	5.224942518830099303e+00	5.126731052537264688e+00
1.156481481481481444e+00	2.167820174922403531e+00	2.763910223565120838e-01	5.763185205163176228e+00	4.380176551585488909e+00	5.296417020603229275e+00	5.239516150757610013e+00
1.156756756756756710e+00	2.266617097859986885e+00	2.973635818634369765e-01	5.840479710926086199e+00	4.446533113772645152e+00	5.368284261024132142e+00	5.352386904345140195e+00
1.157032032032031976e+00	2.368344190454339859e+00	3.196886446199191933e-01	5.915436898863632997e+00	4.513667549823709102e+00	5.440595763590847511e+00	5.465094226586010073e+00
1.157307307307307243e+00	2.473217052157243856e+00	3.434311722512234377e-01	5.987908718193645896e+00	4.581482411153043444e+00	5.513426467442876344e+00	5.577419351626162758e+00
1.157582582582582509e+00	2.581452515475305631e+00	3.686632880889134101e-01	6.057775399446867937e+00	4.649857978255789170e+00	5.586873109244146818e+00	5.689182227157421501e+00
1.157857857857857775e+00	2.693257733433324752e+00	3.954660345362308038e-01	6.124948234935052582e+00	4.718653520939255053e+00	5.661050706679635169e+00	5.800247727483954563e+00
1.158133133133133041e+00	2.808820078010301646e+00	4.239311496496889764e-01	6.189372226890035300e+00	4.787710611868019051e+00	5.736087202972020016e+00	5.910529344003704111e+00
1.158408408408408308e+00	2.928298661091235822e+00	4.541627121172847059e-01	6.251028368801805790e+00	4.856858680437965425e+00	5.812116482033948373e+00	6.019990125825441574e+00
1.158683683683683796e+00	3.051818161023606368e+00	4.862784728668129719e-01	6.309935305162255759e+00	4.925922767978837769e+00	5.889270110453553642e+00	6.128640775027945686e+00
1.158958958958959062e+00	3.179465442302106926e+00	5.204106742810327146e-01	6.366150125907474866e+00	4.994733202104630898e+00	5.967668291267507641e+00	6.236534945463278135e+00
1.159234234234234329e+00	3.311289210568153507e+00	5.567061592028063055e-01	6.419768092891869671e+00	5.063136673661380982e+00	6.047410611362783683e+00	6.343761945381112710e+00
1.159509509509509595e+00	3.447302673198861189e+00	5.953255946357870476e-01	6.470921161684591638e+00	5.131007999349783688e+00	6.128567218016402585e+00	6.450437194956498921e+00
1.159784784784784861e+00	3.587488904110884835e+00	6.364416800049566003e-01	6.519775245354213489e+00	5.198261707596206094e+00	6.211171062400960174e+00	6.556690931042675530e+00
1.160060060060060128e+00	3.731808367351451938e+00	6.802362750807415814e-01	6.566526258904017865e+00	5.264862509759039355e+00	6.295211796254982062e+00	6.662655773505687939e+00
1.160335335335335394e+00	3.880207862197132318e+00	7.268964635551553588e-01	6.611395074655259663e+00	5.330833721288740890e+00	6.380631805123076816e+00	6.768453861175149910e+00
1.160610610610610660e+00	4.032630032082865412e+00	7.766096578673694628e-01	6.654621602032283256e+00	5.396262778944549865e+00	6.467324715915887090e+00	6.874184322461823982e+00
1.160885885885885926e+00	4.189022541925093712e+00	8.295579407144292317e-01	6.696458272844214576e+00	5.461303155020567068e+00	6.555136540859697547e+00	6.979911859922393269e+00
1.161161161161161193e+00	4.349346075711767234e+00	8.859119196815096187e-01	6.737163260241874063e+00	5.526172186744472192e+00	6.643869429875516985e+00	7.085657195224960958e+00
1.161436436436436459e+00	4.513580431722137298e+00	9.458244350471962658e-01	6.776993782441610215e+00	5.591144603631461152e+00	6.733287815731401338e+00	7.191390039959799196e+00
1.161711711711711725e+00	4.681728181572991865e+00	1.009424500115338130e+00	6.816199839298786145e+00	5.656541829682831590e+00	6.823126566797763637e+00	7.297025129886980821e+00
1.161986986986986992e+00	4.853815590440456518e+00	1.076811863940400293e+00	6.855018700591632097e+00	5.722717441361876212e+00	6.913100624063157618e+00	7.402421690177838798e+00
1.162262262262262258e+00	5.029890744926991175e+00	1.148052566569531585e+00	6.893670410892299039e+00	5.790039455643984923e+00	7.002915502032580619e+00	7.507386495055200726e+00
1.162537537537537524e+00	5.210019077174299795e+00	1.223175808557448230e+00	6.932354500130873731e+00	5.858870384332859338e+00	7.092277982366798739e+00	7.611680457819868906e+00
1.162812812812812790e+00	5.394276686300596424e+00	1.302172383932448829e+00	6.971247996165110372e+00	5.929546201088311541e+00	7.180906326564630682e+00	7.715028451306132240e+00
1.163088088088088057e+00	5.582742023019718225e+00	1.384994835472607821e+00	7.010504732670374217e+00	6.002355507713805771e+00	7.268539377197535956e+00	7.817131830506715673e+00
1.163363363363363323e+00	5.775486608500819408e+00	1.471559390701067338e+00	7.050255840475314173e+00	6.077520240876806312e+00	7.354944001883727545e+00	7.917682926934637599e+00
1.163638638638638589e+00	5.972565499402968214e+00	1.561749634164928180e+00	7.090611213106908117e+00	6.155179219104486066e+00	7.439920453642735687e+00	8.016380625740072929e+00
1.163913913913913856e+00	6.174008189664047741e+00	1.655421773270087327e+00	7.131661657496488615e+00	6.235375689013763711e+00	7.523305367789030917e+00	8.112946037251617781e+00
1.164189189189189122e+00	6.379810564317369703e+00	1.752411266793106215e+00	7.173481388480580812e+00	6.318049794018418375e+00	7.604972280347240599e+00	8.207137245708125306e+00
1.164464464464464388e+00	6.589928404215266156e+00	1.852540511048618388e+00	7.216130508474307703e+00	6.403036572169431118e+00	7.684829726584022858e+00	8.298762164668415764e+00
1.164739739739739655e+00	6.804272798748575823e+00	1.955627220929338828e+00	7.259657136143344403e+00	6.490069715841022102e+00	7.762817150372009145e+00	8.387688648710199146e+00
1.165015015015014921e+00	7.022707672524956202e+00	2.061493102749583972e+00	7.304098910476852780e+00	6.578790925426065250e+00	7.838899014487306971e+00	8.473851195062403363e+00
1.165290290290290187e+00	7.245049486725999799e+00	2.169972393572934255e+00	7.349483694399146394e+00	6.668764298378551558e+00	7.913057637335321637e+00	8.557253800699960777e+00
1.165565565565565453e+00	7.471069047726252244e+00	2.280919837854924470e+00	7.395829425527372436e+00	6.759494850517318909e+00	7.985285381626705536e+00	8.637968799245754781e+00
1.165840840840840942e+00	7.700495252535406898e+00	2.394217687468052524e+00	7.443143196398120054e+00	6.850450002079987222e+00	8.055576875217207444e+00	8.716131765241318163e+00
1.166116116116116208e+00	7.933020524871522206e+00	2.509781346457805817e+00	7.491419775515070434e+00	6.941082701616712924e+00	8.123921946469323530e+00	8.791932819283919898e+00
1.166391391391391474e+00	8.168307645588892996e+00	2.627563338221496014e+00	7.540639885984740332e+00	7.030854819833984415e+00	8.190299902219781103e+00	8.865604878165360248e+00
1.166666666666666741e+00	8.405997651038134677e+00	2.747555350670153995e+00	7.590768623784384772e+00	7.119259521948777092e+00	8.254675667238798198e+00	8.937409557772486579e+00
1.166941941941942007e+00	8.645718455696295379e+00	2.869788213549001821e+00	7.641754411058482077e+00	7.205841506108511041e+00	8.316998146475890863e+00	9.007621547025250308e+00
1.167217217217217273e+00	8.887093843337705579e+00	2.994329778588992408e+00	7.693528835299778379e+00	7.290214249378879074e+00	8.377200977552943684e+00	9.076512329744121033e+00
1.167492492492492540e+00	9.129752459177083779e+00	3.121280802194247972e+00	7.746007625175389322e+00	7.372073696262342324e+00	8.435205627145581531e+00	9.144334142696129319e+00
1.167767767767767806e+00	9.373336421796558682e+00	3.250769063806730141e+00	7.799092868756296149e+00	7.451208119172764377e+00	8.490926570704772303e+00	9.211305030033750896e+00
1.168043043043043072e+00	9.617509160782873323e+00	3.382942080494310222e+00	7.852676407731001618e+00	7.527504140100442775e+00	8.544278100479882454e+00	9.277595794039044108e+00
1.168318318318318338e+00	9.861962080749947290e+00	3.517958887651382760e+00	7.906644165872045882e+00	7.600949100939842218e+00	8.595182151278889293e+00	9.343319554505672642e+00
1.168593593593593605e+00	1.010641966413443171e+01	3.655981434887527470e+00	7.960881017031008255e+00	7.671630091491198122e+00	8.643576432034331347e+00	9.408524516575869967e+00
1.168868868868868871e+00	1.035064266445972869e+01	3.797166184399239253e+00	8.015275692232442850e+00	7.739729988310996234e+00	8.689422114993559987e+00	9.473190407664079160e+00
1.169144144144144137e+00	1.059442911720035774e+01	3.941656488865534325e+00	8.069725186065817013e+00	7.805520837148502977e+00	8.732710366749602215e+00	9.537228875716039056e+00
1.169419419419419404e+00	1.083761301115793962e+01	4.089576264111215664e+00	8.124138160362685213e+00	7.869354849623151793e+00	8.773467104404250705e+00	9.600487941287465077e+00
1.169694694694694670e+00	1.108006061707083134e+01	4.241025361101239177e+00	8.178436957715124578e+00	7.931653210471388604e+00	8.811755516488938511e+00	9.662760365276279018e+00
1.169969969969969936e+00	1.132166465233435915e+01	4.396076890836905449e+00	8.232558016520941990e+00	7.992892833924022611e+00	8.847676087858561189e+00	9.723795540093991718e+00
1.170245245245245203e+00	1.156233665428842450e+01	4.554776578396493747e+00	8.286450700286348336e+00	8.053591191198893995e+00	8.881364091857241405e+00	9.783314247921756746e+00
1.170520520520520469e+00	1.180199811760482653e+01	4.717144036830641873e+00	8.340074785607169972e+00	8.114289369408387742e+00	8.912984741254129872e+00	9.841025376831668225e+00
1.170795795795795735e+00	1.204057109956558236e+01	4.883175678040443835e+00	8.393397061141197213e+00	8.175533618346561227e+00	8.942726400518226981e+00	9.896643470791499198e+00
1.171071071071071001e+00	1.227796908840728207e+01	5.052848835790042514e+00	8.446387640532819319e+00	8.237855784882867738e+00	8.970792436352461152e+00	9.949905841927082051e+00
1.171346346346346268e+00	1.251408894708206532e+01	5.226126582151568556e+00	8.499016658719286355e+00	8.301753204693328669e+00	8.997392404719491310e+00	1.000058792037478028e+01
1.171621621621621534e+00	1.274880468050669613e+01	5.402962683815210276e+00	8.551251988057879672e+00	8.367668789915889249e+00	9.022733328996253022e+00	1.004851557933874595e+01
1.171896896896896800e+00	1.298196363065631331e+01	5.583306172485281493e+00	8.603058476486552308e+00	8.435972189605559279e+00	9.047011809369463364e+00	1.009357336050561216e+01
1.172172172172172289e+00	1.321338549487384384e+01	5.767105089313119493e+00	8.654398988796680570e+00	8.506942980278234145e+00	9.070407618295769581e+00	1.013570783316846935e+01
1.172447447447447555e+00	1.344286431107833479e+01	5.954309094990018814e+00	8.705237251744028626e+00	8.580756847045398317e+00	9.093079287612994221e+00	1.017492572953693752e+01
1.172722722722722821e+00	1.367017328794542408e+01	6.144870796147347214e+00	8.755542202982944389e+00	8.657475631766015312e+00	9.115161992517512246e+00	1.021128697389451290e+01
1.172997997997998088e+00	1.389507210927171599e+01	6.338745803514383326e+00	8.805293266358644289e+00	8.737041955571347884e+00	9.136767803884005446e+00	1.024489321790506935e+01
1.173273273273273354e+00	1.411731613723754819e+01	6.535891685611532331e+00	8.854485764796512726e+00	8.819278881510740575e+00	9.157988135256250217e+00	1.027587295558612190e+01
1.173548548548548620e+00	1.433666680026784945e+01	6.736266094719649544e+00	8.903135572099518669e+00	8.903894791344448834e+00	9.178897977564028920e+00	1.030436466549026520e+01
1.173823823823823886e+00	1.455290238909047140e+01	6.939824406383886313e+00	8.951282118754296135e+00	8.990493335906991845e+00	9.199561316641931441e+00	1.033049966800643205e+01
1.174099099099099153e+00	1.476582850011467762e+01	7.146517224596005136e+00	8.998989009239862114e+00	9.078588011619347142e+00	9.220036987095928893e+00	1.035438645820553027e+01
1.174374374374374419e+00	1.497528744922751365e+01	7.356288065403733256e+00	9.046341766476290402e+00	9.167620644371710981e+00	9.240384147348496668e+00	1.037609816394006579e+01
1.174649649649649685e+00	1.518116611382615311e+01	7.569071453033127561e+00	9.093442562622062297e+00	9.256982849882968267e+00	9.260666575142675327e+00	1.039566448968539270e+01
1.174924924924924952e+00	1.538340182462949279e+01	7.784791561109215330e+00	9.140402180668417031e+00	9.346039402431632226e+00	9.280955083518398041e+00	1.041306906554570766e+01
1.175200200200200218e+00	1.558198609823184277e+01	8.003361426259459677e+00	9.187329827689088901e+00	9.434152388528739053e+00	9.301327538373911352e+00	1.042825257223910995e+01
1.175475475475475484e+00	1.577696615565255556e+01	8.224682670481520574e+00	9.234321736503162015e+00	9.520705046346332523e+00	9.321866206860761395e+00	1.044112141559856610e+01
1.175750750750750750e+00	1.596844429611498306e+01	8.448645606029023369e+00	9.281449704200376516e+00	9.605124284676270108e+00	9.342652459348389726e+00	1.045156114296922922e+01
1.176026026026026017e+00	1.615657528009265675e+01	8.675129570206758345e+00	9.328750792311446105e+00	9.686901019828399129e+00	9.363759159520414599e+00	1.045945329292191772e+01
1.176301301301301283e+00	1.634156192030757637e+01	8.904003347661619827e+00	9.376219341634437043e+00	9.765607643685109807e+00	9.385241375570982925e+00	1.046469400423174889e+01
1.176576576576576549e+00	1.652364908897366291e+01	9.135125578472266028e+00	9.423802241910463451e+00	9.840912119060597263e+00	9.407126298828764277e+00	1.046721251950327947e+01
1.176851851851851816e+00	1.670311633441691868e+01	9.368345109479561117e+00	9.471398068205207466e+00	9.912588369847830094e+00	9.429403434097952896e+00	1.046698772308539738e+01
1.177127127127127082e+00	1.688026927364372298e+01	9.603501310389853884e+00	9.518860293564785025e+00	9.980522778111705406e+00	9.452016204429110502e+00	1.046406104910927404e+01
1.177402402402402348e+00	1.705542990236227752e+01	9.840424430611642848e+00	9.566004361516824872e+00	1.004471671123604359e+01	9.474856076844218933e+00	1.045854445939775879e+01
1.177677677677677615e+00	1.722892595315581588e+01	1.007893610738019419e+01	9.612618005492125306e+00	1.010528507960441402e+01	9.497760160270543039e+00	1.045062268098579850e+01
1.177952952952952881e+00	1.740107944397448492e+01	1.031885014378640975e+01	9.658473883074643496e+00	1.016245097836647382e+01	9.520512961802298335e+00	1.044054945327900974e+01
1.178228228228228147e+00	1.757219459723079780e+01	1.055997365691794343e+01	9.703343387569720591e+00	1.021653650964289106e+01	9.542852634140315260e+00	1.042863810580745287e+01
1.178503503503503413e+00	1.774254537457238357e+01	1.080210865592209402e+01	9.747010428118541014e+00	1.026794993264605971e+01	9.564481638492368987e+00	1.041524730911721619e+01
1.178778778778778680e+00	1.791236295744887741e+01	1.104505405603093848e+01	9.789284034155068426e+00	1.031716936524596306e+01	9.585081324973515393e+00	1.040076326249617189e+01
1.179054054054053946e+00	1.808182360009023526e+01	1.128860807751736317e+01	9.830008824507736165e+00	1.036472337480465278e+01	9.604329541699708983e+00	1.038557986533034239e+01
1.179329329329329434e+00	1.825103737643859603e+01	1.153257092806184225e+01	9.869072655163479979e+00	1.041116895251454544e+01	9.621920067446541935e+00	1.037007854194547640e+01
1.179604604604604701e+00	1.842003842051315488e+01	1.177674763015288661e+01	9.906411082049194405e+00	1.045706755852533121e+01	9.637582457606617581e+00	1.035460934990865312e+01
1.179879879879879967e+00	1.858877730687167684e+01	1.202095083599506964e+01	9.942008602439463161e+00	1.050296013753180091e+01	9.651100823222259706e+00	1.033947481164828197e+01
1.180155155155155233e+00	1.875711621872321189e+01	1.226500347081921305e+01	9.975896929898690146e+00	1.054934220986417159e+01	9.662330136611773312e+00	1.032491759674015697e+01
1.180430430430430500e+00	1.892482749755501459e+01	1.250874105872174802e+01	1.000815078101513578e+01	1.059664030840268545e+01	9.671208865869870053e+00	1.031111278438605261e+01
1.180705705705705766e+00	1.909159605194763998e+01	1.275201360837434095e+01	1.003888178781248008e+01	1.064519112315899108e+01	9.677767059387653248e+00	1.029816499542415009e+01
1.180980980980981032e+00	1.925702592631478538e+01	1.299468696379495825e+01	1.006823119292211643e+01	1.069522470290103833e+01	9.682129392114427802e+00	1.028611024433916477e+01
1.181256256256256298e+00	1.942065109907541043e+01	1.323664355424820194e+01	1.009636194386174601e+01	1.074685292735056663e+01	9.684513101334182750e+00	1.027492196421761861e+01
1.181531531531531565e+00	1.958195030770864165e+01	1.347778250412559053e+01	1.012345069845640744e+01	1.080006419866571221e+01	9.685221133430662377e+00	1.026452033511386297e+01
1.181806806806806831e+00	1.974036540609466428e+01	1.371801908916198975e+01	1.014968011262461012e+01	1.085472491827033714e+01	9.684631151632018486e+00	1.025478382312376979e+01
1.182082082082082097e+00	1.989532247085416117e+01	1.395728354960116846e+01	1.017523163407391884e+01	1.091058784367800349e+01	9.683181285962792373e+00	1.024556172815256794e+01
1.182357357357357364e+00	2.004625461613511561e+01	1.419551929707384197e+01	1.020027889722083358e+01	1.096730690190397794e+01	9.681353624321058504e+00	1.023668654650154153e+01
1.182632632632632630e+00	2.019262527611240898e+01	1.443268058071259397e+01	1.022498172592803733e+01	1.102445752465529338e+01	9.679656447629547245e+00	1.022798507388149858e+01
1.182907907907907896e+00	2.033395059513006586e+01	1.466872970973373036e+01	1.024948071158137886e+01	1.108156112104728841e+01	9.678606118802749236e+00	1.021928739002509090e+01
1.183183183183183163e+00	2.046981954421696415e+01	1.490363396312532629e+01	1.027389234422773434e+01	1.113811196788929792e+01	9.678709374012747446e+00	1.021043315462405765e+01
1.183458458458458429e+00	2.059991046799384407e+01	1.513736234810655645e+01	1.029830472451242684e+01	1.119360461603679013e+01	9.680446571441210679e+00	1.020127497777741965e+01
1.183733733733733695e+00	2.072400295720970576e+01	1.536988239398336731e+01	1.032277395660577035e+01	1.124755990733783051e+01	9.684256264679092396e+00	1.019167897352173213e+01
1.184009009009008961e+00	2.084198422720943000e+01	1.560115718183509159e+01	1.034732139677993956e+01	1.129954787318370180e+01	9.690521317394750866e+00	1.018152292951878479e+01
1.184284284284284228e+00	2.095384954059257510e+01	1.583114280999125434e+01	1.037193198797723070e+01	1.134920612417490560e+01	9.699556683955895764e+00	1.017069279689375705e+01
1.184559559559559494e+00	2.105969661371607060e+01	1.605978647873260101e+01	1.039655393050543708e+01	1.139625280271509666e+01	9.711598955655057708e+00	1.015907839431319104e+01
1.184834834834834760e+00	2.115971435735165684e+01	1.628702534575320726e+01	1.042109991284889681e+01	1.144049370377059027e+01	9.726797807461846190e+00	1.014656930847247551e+01
1.185110110110110027e+00	2.125416668636951911e+01	1.651278625932945943e+01	1.044545005196017051e+01	1.148182371225280107e+01	9.745209556821365027e+00	1.013305194864063097e+01
1.185385385385385293e+00	2.134337245786174364e+01	1.673698642309890516e+01	1.046945657577213318e+01	1.152022319734805933e+01	9.766793136070575088e+00	1.011840857573421637e+01
1.185660660660660781e+00	2.142768283500824467e+01	1.695953498912487589e+01	1.049295013569885526e+01	1.155575039084476785e+01	9.791408852372892824e+00	1.010251888939744269e+01
1.185935935935936048e+00	2.150745750662345657e+01	1.718033551881900323e+01	1.051574748231164946e+01	1.158853101834563581e+01	9.818820333947300583e+00	1.008526444334836114e+01
1.186211211211211314e+00	2.158304121254287722e+01	1.739928919676377816e+01	1.053766009453464214e+01	1.161874653001702207e+01	9.848700017260606288e+00	1.006653580380479873e+01
1.186486486486486580e+00	2.165474193709029649e+01	1.761629863184105815e+01	1.055850324149346875e+01	1.164662219189727921e+01	9.880638405451454886e+00	1.004624200714577498e+01
1.186761761761761846e+00	2.172281195154424438e+01	1.783127203388873738e+01	1.057810489280285893e+01	1.167241607315778040e+01	9.914157126089643057e+00	1.002432155283605297e+01
1.187037037037037113e+00	2.178743263559615073e+01	1.804412751180731433e+01	1.059631388753141401e+01	1.169640963784283727e+01	9.948725552333304023e+00	1.000075392287893727e+01
1.187312312312312379e+00	2.184870371494525543e+01	1.825479720258261906e+01	1.061300682644498039e+01	1.171890027279965274e+01	9.983780451789309396e+00	9.975570480215022684e+00
1.187587587587587645e+00	2.190663724808671375e+01	1.846323091195559130e+01	1.062809326053074166e+01	1.174019571117534788e+01	1.001874782697240285e+01	9.948863582026760355e+00
1.187862862862862912e+00	2.196115640644336509e+01	1.866939893187927879e+01	1.064151889858063882e+01	1.176060999365959070e+01	1.005306584705481043e+01	9.920792853370866027e+00
1.188138138138138178e+00	2.201209884026828689e+01	1.887329370456934541e+01	1.065326672969123578e+01	1.178046038757653768e+01	1.008620757805499579e+01	9.891587789766884242e+00
1.188413413413413444e+00	2.205922422054332444e+01	1.907493003492081485e+01	1.066335613187253628e+01	1.180006458100537081e+01	1.011770212628066012e+01	9.861546168870056306e+00
1.188688688688688710e+00	2.210222539998400393e+01	1.927434361923909023e+01	1.067184019543168283e+01	1.181973749113596206e+01	1.014715283556337511e+01	9.831028116128567973e+00
1.188963963963963977e+00	2.214074253894199984e+01	1.947158776201435870e+01	1.067880161106945103e+01	1.183978716040217094e+01	1.017425132809350785e+01	9.800446046643752851e+00
1.189239239239239243e+00	2.217437948582046303e+01	1.966672829197224104e+01	1.068434754563651978e+01	1.186050943277405523e+01	1.019878644250667143e+01	9.770251055114925975e+00
1.189514514514514509e+00	2.220272167246228534e+01	1.985983685553024713e+01	1.068860394702533689e+01	1.188218136815832793e+01	1.022064748008343216e+01	9.740916612348863524e+00
1.189789789789789776e+00	2.222535477096174716e+01	2.005098294611061505e+01	1.069170968574704972e+01	1.190505362230820552e+01	1.023982158847076818e+01	9.712920624679856729e+00
1.190065065065065042e+00	2.224188335024226149e+01	2.024022520029101457e+01	1.069381086270388614e+01	1.192934225332135689e+01	1.025638555307149069e+01	9.686727007577916382e+00
1.190340340340340308e+00	2.225194876492480844e+01	2.042760263391498299e+01	1.069505550530036508e+01	1.195522058133029653e+01	1.027049268758905853e+01	9.662767915150570985e+00
1.190615615615615575e+00	2.225524550992521711e+01	2.061312657888085909e+01	1.069558875547186538e+01	1.198281180478760355e+01	1.028235587743347068e+01	9.641427663458797426e+00
1.190890890890890841e+00	2.225153529107403472e+01	2.079677409566269475e+01	1.069554854309092029e+01	1.201218305866635205e+01	1.029222809927736115e+01	9.623029205998815172e+00
1.191166166166166107e+00	2.224065810875923432e+01	2.097848356394161584e+01	1.069506165455922719e+01	1.204334149372107809e+01	1.030038189339274801e+01	9.607823789350799615e+00
1.191441441441441373e+00	2.222253974281392885e+01	2.115815299336121313e+01	1.069424006295569818e+01	1.207623278043182502e+01	1.030708929107069594e+01	9.595984161438178006e+00
1.191716716716716640e+00	2.219719517334434400e+01	2.133564135600513012e+01	1.069317739094574904e+01	1.211074222280881330e+01	1.031260359906976909e+01	9.587601449097476802e+00
1.191991991991991906e+00	2.216472767830963519e+01	2.151077294333192924e+01	1.069194543056134705e+01	1.214669843574436570e+01	1.031714423089907662e+01	9.582685586363812291e+00
1.192267267267267172e+00	2.212532360853951729e+01	2.168334442220861646e+01	1.069059073736297627e+01	1.218387932362983506e+01	1.032088547489428443e+01	9.581168974977364527e+00
1.192542542542542439e+00	2.207924313846618958e+01	2.185313394497951478e+01	1.068913143531460008e+01	1.222201992157822659e+01	1.032394973386337789e+01	9.582912904025558731e+00
1.192817817817817927e+00	2.202680759945771527e+01	2.201991139401709674e+01	1.068755449251177225e+01	1.226082154053101725e+01	1.032640539459241147e+01	9.587716150631006684e+00
1.193093093093093193e+00	2.196838428858510284e+01	2.218344865032111812e+01	1.068581383375732052e+01	1.229996160086781920e+01	1.032826912313927359e+01	9.595325128301883666e+00
1.193368368368368460e+00	2.190436987386801704e+01	2.234352869501483596e+01	1.068382972120792473e+01	1.233910354583677460e+01	1.032951206305869718e+01	9.605444941850707963e+00
1.193643643643643726e+00	2.183517365307617197e+01	2.249995240202066427e+01	1.068148984086487019e+01	1.237790628741883836e+01	1.033006916236875128e+01	9.617750742377666029e+00
1.193918918918918992e+00	2.176120194377531192e+01	2.265254206290344285e+01	1.067865246919949662e+01	1.241603274035241000e+01	1.032985068588777366e+01	9.631898847227386540e+00
1.194194194194194258e+00	2.168284477536223775e+01	2.280114099049442444e+01	1.067515195959827246e+01	1.245315712882470827e+01	1.032875488866410763e+01	9.647537190103161464e+00
1.194469469469469525e+00	2.160046582483424871e+01	2.294560895082955199e+01	1.067080659130072284e+01	1.248897088884675100e+01	1.032668083127865977e+01	9.664314787204274282e+00
1.194744744744744791e+00	2.151439620759063232e+01	2.308581363516238127e+01	1.066542858392350368e+01	1.252318712317636873e+01	1.032354039949055391e+01	9.681890035954186402e+00
1.195020020020020057e+00	2.142493233923124407e+01	2.322161885743375720e+01	1.065883582514952188e+01	1.255554368338748894e+01	1.031926873486180796e+01	9.699937792021573912e+00
1.195295295295295324e+00	2.133233766909303952e+01	2.335287059559937362e+01	1.065086462053936600e+01	1.258580504772381481e+01	1.031383247233156553e+01	9.718155286085165656e+00
1.195570570570570590e+00	2.123684770018313372e+01	2.347938233622898707e+01	1.064138258398255132e+01	1.261376322982260767e+01	1.030723539631735619e+01	9.736267032175023317e+00
1.195845845845845856e+00	2.113867739867554718e+01	2.360092138687828367e+01	1.063030067373484933e+01	1.263923799080210664e+01	1.029952135054773166e+01	9.754028935194833494e+00
1.196121121121121122e+00	2.103802989466284856e+01	2.371719785668054215e+01	1.061758336106287537e+01	1.266207663745493761e+01	1.029077445109086142e+01	9.771231819964842913e+00
1.196396396396396389e+00	2.093510530298887673e+01	2.382785785979523041e+01	1.060325600458848960e+01	1.268215367456054388e+01	1.028111684151229355e+01	9.787704576491773167e+00
1.196671671671671655e+00	2.083010855274981665e+01	2.393248217129526978e+01	1.058740868830644111e+01	1.269937054344932648e+01	1.027070438134856367e+01	9.803317050257243537e+00
1.196946946946946921e+00	2.072325528806752715e+01	2.403059108992042070e+01	1.057019604767419629e+01	1.271365562561964957e+01	1.025972076424930179e+01	9.817982711508969729e+00
1.197222222222222188e+00	2.061477516396464438e+01	2.412165568023043605e+01	1.055183292903898185e+01	1.272496462322965094e+01	1.024837061441238006e+01	9.831661027416261689e+00
1.197497497497497454e+00	2.050491216723269972e+01	2.420511493955055826e+01	1.053258606923903962e+01	1.273328135230591052e+01	1.023687210787940494e+01	9.844359352407453301e+00
1.197772772772772720e+00	2.039392190466775645e+01	2.428039783052744838e+01	1.051276230919150656e+01	1.273861890397789232e+01	1.022544961147885267e+01	9.856134061144809166e+00
1.198048048048047987e+00	2.028206608079034368e+01	2.434694860709345576e+01	1.049269413532358897e+01	1.274102104976437566e+01	1.021432673545148440e+01	9.867090591071658423e+00
1.198323323323323253e+00	2.016960460775530706e+01	2.440425349904129249e+01	1.047272354982428766e+01	1.274056369525067289e+01	1.020372006823016697e+01	9.877382047365758311e+00
1.198598598598598519e+00	2.005678593879798655e+01	2.445186665177192253e+01	1.045318538847196344e+01	1.273735612925588256e+01	1.019383372035458102e+01	9.887206058097273598e+00
1.198873873873873785e+00	1.994383629188115847e+01	2.448943326254146058e+01	1.043439122710550038e+01	1.273154177983729518e+01	1.018485466757971736e+01	9.896799650216992816e+00
1.199149149149149274e+00	1.983094844645014021e+01	2.451670810781175192e+01	1.041661494858548842e+01	1.272329818040238436e+01	1.017694876961027362e+01	9.906432040688560647e+00
1.199424424424424540e+00	1.971827077165355391e+01	2.453356808571509617e+01	1.040008089301417016e+01	1.271283587293212491e+01	1.017025726672240893e+01	9.916395389884943512e+00
1.199699699699699806e+00	1.960589710230829397e+01	2.454001795226038496e+01	1.038495530303049108e+01	1.270039603223688474e+01	1.016489353280517705e+01	9.926993730849257958e+00
1.199974974974975073e+00	1.949385803652901927e+01	2.453618904195401029e+01	1.037134152330791359e+01	1.268624668312854098e+01	1.016093989418696886e+01	9.938530452195372789e+00
1.200250250250250339e+00	1.938211419707397454e+01	2.452233136291747684e+01	1.035927914000548533e+01	1.267067749452350078e+01	1.015844440519729197e+01	9.951294858076931149e+00
1.200525525525525605e+00	1.927055197536591180e+01	2.449879997559484224e+01	1.034874697132382337e+01	1.265399326122924428e+01	1.015741759138118283e+01	9.965548442799715190e+00
1.200800800800800872e+00	1.915898225264455235e+01	2.446603695096877473e+01	1.033966956173248164e+01	1.263650631155177884e+01	1.015782931111996845e+01	9.981511590115538013e+00
1.201076076076076138e+00	1.904714254625309522e+01	2.442455042690145817e+01	1.033192660459434720e+01	1.261852819288763605e+01	1.015960602304510907e+01	9.999351432278860585e+00
1.201351351351351404e+00	1.893470293998406007e+01	2.437489233016660251e+01	1.032536453302381041e+01	1.260036107346428658e+01	1.016262885637800117e+01	1.001917157998468788e+01
1.201626626626626670e+00	1.882127600541075552e+01	2.431763622357632215e+01	1.031980938751889454e+01	1.258228934485513406e+01	1.016673294284425211e+01	1.004100436328587342e+01
1.201901901901901937e+00	1.870643069762634880e+01	2.425335650560741030e+01	1.031507999939820763e+01	1.256457190938789559e+01	1.017170846755748492e+01	1.006480611083235388e+01
1.202177177177177203e+00	1.858970991620204671e+01	2.418260988260168531e+01	1.031100052744812601e+01	1.254743558709118467e+01	1.017730382561080127e+01	1.009045584761886971e+01
1.202452452452452469e+00	1.847065108088138885e+01	2.410591970206063550e+01	1.030741145430328132e+01	1.253106998306611075e+01	1.018323113478014186e+01	1.011775761849323096e+01
1.202727727727727736e+00	1.834880871426295457e+01	2.402376342824975453e+01	1.030417828708706729e+01	1.251562402808698593e+01	1.018917416619376226e+01	1.014644645586829164e+01
1.203003003003003002e+00	1.822377769724361229e+01	2.393656329531185989e+01	1.030119740650111382e+01	1.250120425740437469e+01	1.019479853481154485e+01	1.017619781474100371e+01
1.203278278278278268e+00	1.809521561498564068e+01	2.384468000866034032e+01	1.029839875603239108e+01	1.248787474292112165e+01	1.019976376667819551e+01	1.020664010614465766e+01
1.203553553553553535e+00	1.796286248943946973e+01	2.374840928594720424e+01	1.029574533839972794e+01	1.247565845897562831e+01	1.020373665695085563e+01	1.023736978098272488e+01
1.203828828828828801e+00	1.782655623271035950e+01	2.364798102106381350e+01	1.029322976512401411e+01	1.246453975793065005e+01	1.020640517684278414e+01	1.026796825895253384e+01
1.204104104104104067e+00	1.768624237123587051e+01	2.354356089167895050e+01	1.029086835936579192e+01	1.245446756968211233e+01	1.020749209698698401e+01	1.029801987074177738e+01
1.204379379379379333e+00	1.754197697698223735e+01	2.343525428108078401e+01	1.028869351561555057e+01	1.244535892475964900e+01	1.020676747975031518e+01	1.032712989472363496e+01
1.204654654654654600e+00	1.739392226982401013e+01	2.332311241614019082e+01	1.028674514916353999e+01	1.243710243415360672e+01	1.020405925423889926e+01	1.035494172909999833e+01
1.204929929929929866e+00	1.724233497325053222e+01	2.320714060966039227e+01	1.028506210905999474e+01	1.242956143410818903e+01	1.019926121647317885e+01	1.038115225372012773e+01
1.205205205205205132e+00	1.708754814890511398e+01	2.308730842374273351e+01	1.028367437503104931e+01	1.242257661086052956e+01	1.019233797782520057e+01	1.040552450686918640e+01
1.205480480480480399e+00	1.692994783099051048e+01	2.296356144095289054e+01	1.028259671809521869e+01	1.241596804493478068e+01	1.018332659633384552e+01	1.042789693246290383e+01
1.205755755755755665e+00	1.676994626123832788e+01	2.283583415864882937e+01	1.028182429454504287e+01	1.240953674289950115e+01	1.017233484607298877e+01	1.044818864015887527e+01
1.206031031031030931e+00	1.660795383276063220e+01	2.270406333288878287e+01	1.028133038920255871e+01	1.240306584182604333e+01	1.015953628848974866e+01	1.046640035751661202e+01
1.206306306306306420e+00	1.644435195164153285e+01	2.256820092932054678e+01	1.028106625978236899e+01	1.239632176615094572e+01	1.014516249012595850e+01	1.048261102754193885e+01
1.206581581581581686e+00	1.627946890908998867e+01	2.242822572255485269e+01	1.028096279288970116e+01	1.238905567860710732e+01	1.012949287251810837e+01	1.049697029923986058e+01
1.206856856856856952e+00	1.611356054071589838e+01	2.228415255574108755e+01	1.028093349446641724e+01	1.238100558980630517e+01	1.011284277684431920e+01	1.050968745183026698e+01
1.207132132132132218e+00	1.594679697488281178e+01	2.213603834893057964e+01	1.028087822617304070e+01	1.237189947215866503e+01	1.009555037922521770e+01	1.052101756048003445e+01
1.207407407407407485e+00	1.577925619540534541e+01	2.198398413572759935e+01	1.028068707698612627e+01	1.236145966303518939e+01	1.007796310586082811e+01	1.053124592779906799e+01
1.207682682682682751e+00	1.561092453448167028e+01	2.182813270437358000e+01	1.028024382565689088e+01	1.234940874184957060e+01	1.006042417769830521e+01	1.054067194765520021e+01
1.207957957957958017e+00	1.544170363462744255e+01	2.166866179621439059e+01	1.027942859309934498e+01	1.233547693204367768e+01	1.004325986793714875e+01	1.054959361775985549e+01
1.208233233233233284e+00	1.527142293261126227e+01	2.150577323550843900e+01	1.027811948075718895e+01	1.231941091901581586e+01	1.002676798876211173e+01	1.055829386359804722e+01
1.208508508508508550e+00	1.509985636472370274e+01	2.133967878208757796e+01	1.027619321230171678e+01	1.230098379996338664e+01	1.001120803996825792e+01	1.056702967710513441e+01
1.208783783783783816e+00	1.492674179311739735e+01	2.117058386516116286e+01	1.027352500804088109e+01	1.228000570416732451e+01	9.996793354273167509e+00	1.057602481768963543e+01
1.209059059059059082e+00	1.475180160766885962e+01	2.099867062737473944e+01	1.026998809363631082e+01	1.225633445826997203e+01	9.983685464263706066e+00	1.058546649010435381e+01
1.209334334334334349e+00	1.457476304990482419e+01	2.082408184670756768e+01	1.026545335125463509e+01	1.222988553785959454e+01	9.971990796026203085e+00	1.059550603221065934e+01
1.209609609609609615e+00	1.439537700278908794e+01	2.064690729122636270e+01	1.025978964700606433e+01	1.220064046217956388e+01	9.961759669150611174e+00	1.060626325120780677e+01
1.209884884884884881e+00	1.421343425524210780e+01	2.046717389140708576e+01	1.025286530885725433e+01	1.216865276982730038e+01	9.952987457863347487e+00	1.061783367892616425e+01
1.210160160160160148e+00	1.402877854389676138e+01	2.028484080309767990e+01	1.024455109244552986e+01	1.213405077273476707e+01	9.945617652345209336e+00	1.063029771391625644e+01
1.210435435435435414e+00	1.384131596294501421e+01	2.009980000976528203e+01	1.023472477655825941e+01	1.209703643092034753e+01	9.939546463535243959e+00	1.064373041403082709e+01
1.210710710710710680e+00	1.365102059138808066e+01	1.991188261845096363e+01	1.022327730228289511e+01	1.205787991946936266e+01	9.934628548754758981e+00	1.065821062389511198e+01
1.210985985985985947e+00	1.345793640171953776e+01	1.972087049029798322e+01	1.021012014056296735e+01	1.201690976087680340e+01	9.930683408898124398e+00	1.067382817953326146e+01
1.211261261261261213e+00	1.326217568098422461e+01	1.952651236406851609e+01	1.019519337211794152e+01	1.197449874849220386e+01	9.927502025182008083e+00	1.069068812738217034e+01
1.211536536536536479e+00	1.306391431885791476e+01	1.932854322833197358e+01	1.017847381818225116e+01	1.193104625893354509e+01	9.924853364538401834e+00	1.070891121065393214e+01
1.211811811811811745e+00	1.286338440739110922e+01	1.912670541184133555e+01	1.015998248734725351e+01	1.188695790639233252e+01	9.922490481547686869e+00	1.072863028330920265e+01
1.212087087087087012e+00	1.266086466302591163e+01	1.892076971691234988e+01	1.013979061227250789e+01	1.184262378923356174e+01	9.920156068658734227e+00	1.074998276958597110e+01
1.212362362362362500e+00	1.245666923287318362e+01	1.871055492843272106e+01	1.011802363684003403e+01	1.179839678302183792e+01	9.917587438952226719e+00	1.077309974669986481e+01
1.212637637637637766e+00	1.225113548789263618e+01	1.849594418384548433e+01	1.009486266799483367e+01	1.175457241458068758e+01	9.914521047529172293e+00	1.079809263946724762e+01
1.212912912912913033e+00	1.204461143622942210e+01	1.827689696996446145e+01	1.007054310668467423e+01	1.171137179289081054e+01	9.910696750191400284e+00	1.082503883098025632e+01
1.213188188188188299e+00	1.183744340512624404e+01	1.805345588919726296e+01	1.004535039536946428e+01	1.166892887324330452e+01	9.905862046438329571e+00	1.085396767499130100e+01
1.213463463463463565e+00	1.162996463389119839e+01	1.782574777416406775e+01	1.001961304008151288e+01	1.162728300737848386e+01	9.899776548866222825e+00	1.088484841909914991e+01
1.213738738738738832e+00	1.142248538429186944e+01	1.759397918498808266e+01	9.993693260215547269e+00	1.158637731495425172e+01	9.892216861541687223e+00	1.091758140665655041e+01
1.214014014014014098e+00	1.121528510351470231e+01	1.735842675839328919e+01	9.967975771866617762e+00	1.154606294405579803e+01	9.882981943351753173e+00	1.095199363133691861e+01
1.214289289289289364e+00	1.100860706483497609e+01	1.711942325746997540e+01	9.942855309404695419e+00	1.150610881918928285e+01	9.871898893082539317e+00	1.098783930152456279e+01
1.214564564564564630e+00	1.080265576452564602e+01	1.687734046722441761e+01	9.918723532448575853e+00	1.146621605424481238e+01	9.858828941765038323e+00	1.102480557745676926e+01
1.214839839839839897e+00	1.059759717674929647e+01	1.663257027598380589e+01	9.895955954640061947e+00	1.142603587737383997e+01	9.843673297969719016e+00	1.106252312651945147e+01
1.215115115115115163e+00	1.039356177160242289e+01	1.638550536663683133e+01	9.874899476629115824e+00	1.138518970601041147e+01	9.826378385612597910e+00	1.110058065960996387e+01
1.215390390390390429e+00	1.019065000029716828e+01	1.613652091568933855e+01	9.855861021099098451e+00	1.134328993802318841e+01	9.806939960263724387e+00	1.113854221849934767e+01
1.215665665665665696e+00	9.988939760551923897e+00	1.588595857106794007e+01	9.839097666814957677e+00	1.129996008766504367e+01	9.785405601201324188e+00	1.117596572455539139e+01
1.215940940940940962e+00	9.788495192279764723e+00	1.563411376753959914e+01	9.824808575099446273e+00	1.125485307460208695e+01	9.761875155375150825e+00	1.121242120174234103e+01
1.216216216216216228e+00	9.589376032795664528e+00	1.538122716217245767e+01	9.813128906058487644e+00	1.120766674035635191e+01	9.736498850594669463e+00	1.124750716112365723e+01
1.216491491491491495e+00	9.391646695452269711e+00	1.512748065466206882e+01	9.804125840378091539e+00	1.115815598103102602e+01	9.709472983970194093e+00	1.128086386957597220e+01
1.216766766766766761e+00	9.195384234327715234e+00	1.487299812258462772e+01	9.797796757217369645e+00	1.110614120837333729e+01	9.681033306768330959e+00	1.131218259343997978e+01
1.217042042042042027e+00	9.000684424646696158e+00	1.461785067256558790e+01	9.794069568214965216e+00	1.105151314647685190e+01	9.651446443302919675e+00	1.134121036426068407e+01
1.217317317317317293e+00	8.807665323181742778e+00	1.436206590491218371e+01	9.792805166299396902e+00	1.099423421153659142e+01	9.620999873164693739e+00	1.136775030554836263e+01
1.217592592592592560e+00	8.616467868263386620e+00	1.410564042970129073e+01	9.793801909233291525e+00	1.093433689011186871e+01	9.589991150420912547e+00	1.139165803016300060e+01
1.217867867867867826e+00	8.427253322688537551e+00	1.384855466960708270e+01	9.796802014711779805e+00	1.087191962336228990e+01	9.558717112236957192e+00	1.141283501404609524e+01
1.218143143143143092e+00	8.240197637475896286e+00	1.359078884975560442e+01	9.801499691239317968e+00	1.080714072751923815e+01	9.527463833440410923e+00	1.143122013060383146e+01
1.218418418418418359e+00	8.055483097959609040e+00	1.333233901405757926e+01	9.807550765259787084e+00	1.074021085048827651e+01	9.496498011936884254e+00	1.144678066086303403e+01
1.218693693693693625e+00	7.873287881324576354e+00	1.307323192394035871e+01	9.814583491987749042e+00	1.067138440096877972e+01	9.466060330432659597e+00	1.145950406621527407e+01
1.218968968968968891e+00	7.693774380797001378e+00	1.281353778789612541e+01	9.822210161815876361e+00	1.060095031115452713e+01	9.436361148570885149e+00	1.146939162884185492e+01
1.219244244244244157e+00	7.517077312392571820e+00	1.255337993393789198e+01	9.830039045598306657e+00	1.052922242549746912e+01	9.407578657480321738e+00	1.147645475431306039e+01
1.219519519519519424e+00	7.343292695874148457e+00	1.229294076172315542e+01	9.837686172436587384e+00	1.045652975775761639e+01	9.379859399870658976e+00	1.148071432969380901e+01
1.219794794794794912e+00	7.172468779662660943e+00	1.203246358258768467e+01	9.844786414485358961e+00	1.038320683261725108e+01	9.353320847601398924e+00	1.148220308788921606e+01
1.220070070070070178e+00	7.004599856569626581e+00	1.177225025481973475e+01	9.851003373911227712e+00	1.030958432379339129e+01	9.328055556018030714e+00	1.148097049861874197e+01
1.220345345345345445e+00	6.839623699686485203e+00	1.151265482613208491e+01	9.856037631916301223e+00	1.023598021018085191e+01	9.304136296807863360e+00	1.147708933997283864e+01
1.220620620620620711e+00	6.677423052573636220e+00	1.125407368113232742e+01	9.859633027459846488e+00	1.016269168387219501e+01	9.281621517815974443e+00	1.147066284666344416e+01
1.220895895895895977e+00	6.517831260911908231e+00	1.099693293508024894e+01	9.861580775269089827e+00	1.008998804676728867e+01	9.260560491770409186e+00	1.146183121239658043e+01
1.221171171171171244e+00	6.360641766217921322e+00	1.074167399546195334e+01	9.861721394893816495e+00	1.001810481667237340e+01	9.240997590641535808e+00	1.145077625906660934e+01
1.221446446446446510e+00	6.205620831984132835e+00	1.048873831481501995e+01	9.859944585836094788e+00	9.947239223652195150e+00	9.222975247764166440e+00	1.143772326977909515e+01
1.221721721721721776e+00	6.052522573317563825e+00	1.023855237396722373e+01	9.856187327830260969e+00	9.877547213686501237e+00	9.206535329638230181e+00	1.142293929357016147e+01
1.221996996996997042e+00	5.901105143451921720e+00	9.991513865643419479e+00	9.850430591643211997e+00	9.809141995527809854e+00	9.191718815633002748e+00	1.140672762902062587e+01
1.222272272272272309e+00	5.751146816292238562e+00	9.747979904250586358e+00	9.842695099670374148e+00	9.742094077967658805e+00	9.178563857706727447e+00	1.138941863293206147e+01
1.222547547547547575e+00	5.602460705340730485e+00	9.508257885694010980e+00	9.833036571394552894e+00	9.676432662411905028e+00	9.167102446796342008e+00	1.137135742606002076e+01
1.222822822822822841e+00	5.454906975416742299e+00	9.272599384438811043e+00	9.821540828059157846e+00	9.612148191213700343e+00	9.157356034139651157e+00	1.135288942996016104e+01
1.223098098098098108e+00	5.308401622644665530e+00	9.041197228448487166e+00	9.808319025239391920e+00	9.549195816158606576e+00	9.149330535147658594e+00	1.133434492524204806e+01
1.223373373373373374e+00	5.162921197697745157e+00	8.814185659758903668e+00	9.793503149497352567e+00	9.487499548169477492e+00	9.143011176869475065e+00	1.131602394480586327e+01
1.223648648648648640e+00	5.018503197096394253e+00	8.591643289130438177e+00	9.777241778628344093e+00	9.426956876920517203e+00	9.138357638675927319e+00	1.129818279376408974e+01
1.223923923923923907e+00	4.875242213005787306e+00	8.373598400784166174e+00	9.759695987472767342e+00	9.367443700212641389e+00	9.135299885632962358e+00	1.128102332859158707e+01
1.224199199199199173e+00	4.733282278153826184e+00	8.160036063549211960e+00	9.741035202272334104e+00	9.308819464649420894e+00	9.133735014519407613e+00	1.126468585312228221e+01
1.224474474474474439e+00	4.592806137259022314e+00	7.950906457468298605e+00	9.721432780014380270e+00	9.250932476021890949e+00	9.133525335384778288e+00	1.124924613376079030e+01
1.224749749749749705e+00	4.454022394013848363e+00	7.746133822821136938e+00	9.701061118720637921e+00	9.193625375004687683e+00	9.134497809362049026e+00	1.123471664225440847e+01
1.225025025025024972e+00	4.317151606217076498e+00	7.545625472390878663e+00	9.680086185871072502e+00	9.136740779581218774e+00	9.136444867330526520e+00	1.122105174562721963e+01
1.225300300300300238e+00	4.182412424565894682e+00	7.349280366105190865e+00	9.658661471381806862e+00	9.080127064836359452e+00	9.139126553646114814e+00	1.120815621918868921e+01
1.225575575575575504e+00	4.050008796496439523e+00	7.156996820434833317e+00	9.636921509919625706e+00	9.023644185272816642e+00	9.142273879935554959e+00	1.119589619225090260e+01
1.225850850850850993e+00	3.920119098620129972e+00	6.968679005722196784e+00	9.614975253076186945e+00	8.967169354897183808e+00	9.145593238543527903e+00	1.118411146886233887e+01
1.226126126126126259e+00	3.792887840587450210e+00	6.784241969196182609e+00	9.592899684892007173e+00	8.910602302455352230e+00	9.148771711511097138e+00	1.117262810708194820e+01
1.226401401401401525e+00	3.668420325263044290e+00	6.603615008321570556e+00	9.570734147997610464e+00	8.853869733754965665e+00	9.151483114556121734e+00	1.116127018785762459e+01
1.226676676676676792e+00	3.546780382424093325e+00	6.426743309325026132e+00	9.548475872975938472e+00	8.796928581031465910e+00	9.153394628420731038e+00	1.114986984678929183e+01
1.226951951951952058e+00	3.427991041804178352e+00	6.253587859379929448e+00	9.526077177469371549e+00	8.739767618154713702e+00	9.154173884436067610e+00	1.113827485836072206e+01
1.227227227227227324e+00	3.312037798036287839e+00	6.084123737593570169e+00	9.503444728669435904e+00	8.682407080815394806e+00	9.153496378789434118e+00	1.112635332845692915e+01
1.227502502502502590e+00	3.198873960535759231e+00	5.918336986197050287e+00	9.480441151609674932e+00	8.624896054229752806e+00	9.151053084519718439e+00	1.111399533922246086e+01
1.227777777777777857e+00	3.088427483690902253e+00	5.756220353109004151e+00	9.456889128108764808e+00	8.567307568673935947e+00	9.146558108788919839e+00	1.110111167401731969e+01
1.228053053053053123e+00	2.980608637598253008e+00	5.597768272083620822e+00	9.432577979233711218e+00	8.509731557484634834e+00	9.139756205410510148e+00	1.108763000455258307e+01
1.228328328328328389e+00	2.875317900985080666e+00	5.442971497723400276e+00	9.407272568364358989e+00	8.452266058269410465e+00	9.130429903803287672e+00	1.107348912686049758e+01
1.228603603603603656e+00	2.772453524926262514e+00	5.291811831583520309e+00	9.380724210949393793e+00	8.395007247397572314e+00	9.118405963235050038e+00	1.105863197260474529e+01
1.228878878878878922e+00	2.671918314659885496e+00	5.144257357083050763e+00	9.352683137400591207e+00	8.338039062968755744e+00	9.103560815925730410e+00	1.104299818859347049e+01
1.229154154154154188e+00	2.573625292715974400e+00	5.000258544299339469e+00	9.322911932052138084e+00	8.281423269133815879e+00	9.085824636165648727e+00	1.102651706872637227e+01
1.229429429429429455e+00	2.477502026459804885e+00	4.859745495341273092e+00	9.291199269213004541e+00	8.225190829640183665e+00	9.065183675704313160e+00	1.100910154350602532e+01
1.229704704704704721e+00	2.383493516445997162e+00	4.722626486821290825e+00	9.257373192679223095e+00	8.169335385744952660e+00	9.041680546840604293e+00	1.099064379437533212e+01
1.229979979979979987e+00	2.291563641544082763e+00	4.588787841491565267e+00	9.221313145281760271e+00	8.113809478230853856e+00	9.015412217838372655e+00	1.097101287928789404e+01
1.230255255255255253e+00	2.201695238888720763e+00	4.458095042289055954e+00	9.182959958546224044e+00	8.058523930564842175e+00	8.986525609208026566e+00	1.095005455192110233e+01
1.230530530530530520e+00	2.113888960505686754e+00	4.330394903846892518e+00	9.142323067207865250e+00	8.003350542417088320e+00	8.955210836717817813e+00	1.092759325054480257e+01
1.230805805805805786e+00	2.028161095115046386e+00	4.205518551306747455e+00	9.099484325423260245e+00	7.948127957612004302e+00	8.921692324894241466e+00	1.090343604367542341e+01
1.231081081081081052e+00	1.944540575247161840e+00	4.083284930917952416e+00	9.054597971832022196e+00	7.892670296018119203e+00	8.886218196039479267e+00	1.087737816499069332e+01
1.231356356356356319e+00	1.863065408606217943e+00	3.963504592208127342e+00	9.007886514722862614e+00	7.836777902078750913e+00	8.849048504400650828e+00	1.084920966135290854e+01
1.231631631631631585e+00	1.783778780294276167e+00	3.845983531715059467e+00	8.959632573458275573e+00	7.780249385229851988e+00	8.810443013602556661e+00	1.081872262105299320e+01
1.231906906906906851e+00	1.706725070014206258e+00	3.730526962140188640e+00	8.910166998983406472e+00	7.722894024730613260e+00	8.770649289827696649e+00	1.078571844422583759e+01
1.232182182182182117e+00	1.631946016037218783e+00	3.616942953542256589e+00	8.859853879132357335e+00	7.664543591226685493e+00	8.729891891180976415e+00	1.075001465783282839e+01
1.232457457457457384e+00	1.559477235684417540e+00	3.505045968927279709e+00	8.809073286063828334e+00	7.605062698964194290e+00	8.688363369203960573e+00	1.071145085370167571e+01
1.232732732732732650e+00	1.489345280628499468e+00	3.394660371046685388e+00	8.758202816112868661e+00	7.544356938648594912e+00	8.646217663452977931e+00	1.066989342751771197e+01
1.233008008008007916e+00	1.421565365447530427e+00	3.285623999940582074e+00	8.707599084790322408e+00	7.482378237063169735e+00	8.603566274814328452e+00	1.062523890694349760e+01
1.233283283283283405e+00	1.356139861381471912e+00	3.177791906917867504e+00	8.657580356490475637e+00	7.419127127231301522e+00	8.560477364985805693e+00	1.057741576705831044e+01
1.233558558558558671e+00	1.293057596807343890e+00	3.071040281714694675e+00	8.608411406186665005e+00	7.354651870470163999e+00	8.516977671869449651e+00	1.052638473322269697e+01
1.233833833833833937e+00	1.232293954880782971e+00	2.965270532876026710e+00	8.560291535415331055e+00	7.289044626504370683e+00	8.473056879838157585e+00	1.047213766007747182e+01
1.234109109109109204e+00	1.173811710611408321e+00	2.860413389186510447e+00	8.513346414660796668e+00	7.222435098275440168e+00	8.428673867227574945e+00	1.041469514921968553e+01
1.234384384384384470e+00	1.117562507630173174e+00	2.756432797295889969e+00	8.467624124460728652e+00	7.154982265329578262e+00	8.383764095497102886e+00	1.035410312737204563e+01
1.234659659659659736e+00	1.063488841746576430e+00	2.653329313243404819e+00	8.423095448173263833e+00	7.086864948716792512e+00	8.338247324300795071e+00	1.029042865308988652e+01
1.234934934934935002e+00	1.011526395787182953e+00	2.551142637323115192e+00	8.379658162488405893e+00	7.018272011872213056e+00	8.292034845461516923e+00	1.022375525433598753e+01
1.235210210210210269e+00	9.616065588726051550e-01	2.449952933067241823e+00	8.337144805793709423e+00	6.949392992371021371e+00	8.245035528017712778e+00	1.015417812147071430e+01
1.235485485485485535e+00	9.136589629824409808e-01	2.349880607206587424e+00	8.295333202405389628e+00	6.880409881444347953e+00	8.197160147317701373e+00	1.008179948890499489e+01
1.235760760760760801e+00	8.676138793765223456e-01	2.251084307729097844e+00	8.253958896882588547e+00	6.811490630414965608e+00	8.148323714803815676e+00	1.000672453060777300e+01
1.236036036036036068e+00	8.234043357428193488e-01	2.153757015208569658e+00	8.212728611757878383e+00	6.742784779188785826e+00	8.098445804690472372e+00	9.929058066687598938e+00
1.236311311311311334e+00	7.809678401346359378e-01	2.058120247027569683e+00	8.171333879592266314e+00	6.674421389418527362e+00	8.047449156344407939e+00	9.848902327315784078e+00
1.236586586586586600e+00	7.402476281409711145e-01	1.964416549986267135e+00	8.129464102774507595e+00	6.606509243247010943e+00	7.995257082498640422e+00	9.766355945701610253e+00
1.236861861861861867e+00	7.011933836184838231e-01	1.872900607329213152e+00	8.086818443526897937e+00	6.539139058253336856e+00	7.941790400834597641e+00	9.681514255797051050e+00
1.237137137137137133e+00	6.637614190351966981e-01	1.783829414931844992e+00	8.043116119025514266e+00	6.472387288803880701e+00	7.886964703834854262e+00	9.594470858307060368e+00
1.237412412412412399e+00	6.279143373001176975e-01	1.697452074020541657e+00	7.998104850353438877e+00	6.406320949494644701e+00	7.830688773294760097e+00	9.505320299709380194e+00
1.237687687687687665e+00	5.936202309798312982e-01	1.613999794133538668e+00	7.951567369027565668e+00	6.341002818945574049e+00	7.772864827731728710e+00	9.414161594117738119e+00
1.237962962962962932e+00	5.608515049583024936e-01	1.533676694954968944e+00	7.903326006523002434e+00	6.276496367644448071e+00	7.713391073679293442e+00	9.321102219747682938e+00
1.238238238238238198e+00	5.295834327094446348e-01	1.456651939924421990e+00	7.853245472763869195e+00	6.212869801779312695e+00	7.652166738815675551e+00	9.226262151709970993e+00
1.238513513513513464e+00	4.997925723414486376e-01	1.383053634431555379e+00	7.801233968636866578e+00	6.150198719789687019e+00	7.589099430045075145e+00	9.129777460312496373e+00
1.238788788788788731e+00	4.714551747472637833e-01	1.312964787982986659e+00	7.747242782008530781e+00	6.088567028372311896e+00	7.524114323909123492e+00	9.031803014281093667e+00
1.239064064064064219e+00	4.445457115684250393e-01	1.246421487249516069e+00	7.691264498794641469e+00	6.028065944438992574e+00	7.457164402223382282e+00	8.932513882401256211e+00
1.239339339339339485e+00	4.190356352519470362e-01	1.183413270949543739e+00	7.633329935700075453e+00	5.968791101100778818e+00	7.388240731068165701e+00	8.832105121166241801e+00
1.239614614614614752e+00	3.948924584136851990e-01	1.123885553040250729e+00	7.573503884964167376e+00	5.910837960695952908e+00	7.317381675893153137e+00	8.730789762027464818e+00
1.239889889889890018e+00	3.720792073331543603e-01	1.067743820113128628e+00	7.511879766839864914e+00	5.854295899056610075e+00	7.244679965744376560e+00	8.628794958678806637e+00
1.240165165165165284e+00	3.505542679677803308e-01	1.014859240796723627e+00	7.448573319818980742e+00	5.799241448759947737e+00	7.170286667083490606e+00	8.526356409280895221e+00
1.240440440440440550e+00	3.302716062419922549e-01	9.650752733433756170e-01	7.383715522700267542e+00	5.745731265426955225e+00	7.094411387974625782e+00	8.423711317216133310e+00
1.240715715715715817e+00	3.111813114716514006e-01	9.182148418271318668e-01	7.317445029206948170e+00	5.693795406040651486e+00	7.017318378313229132e+00	8.321090284265116210e+00
1.240990990990991083e+00	2.932303861024079805e-01	8.740876670324096986e-01	7.249900491717187201e+00	5.643431482732622406e+00	6.939318583106138583e+00	8.218708631290077449e+00
1.241266266266266349e+00	2.763636890045030325e-01	8.324973780410341861e-01	7.181213237556321793e+00	5.594600185247544211e+00	6.860758099481047978e+00	8.116757705926966437e+00
1.241541541541541616e+00	2.605249346319999937e-01	7.932480864454221070e-01	7.111500820005573154e+00	5.547222559639193307e+00	6.782003840143487672e+00	8.015396759353526690e+00
1.241816816816816882e+00	2.456576562540664921e-01	7.561501690448156898e-01	7.040861979242067470e+00	5.501179301138193978e+00	6.703427477496728848e+00	7.914745953859728900e+00
1.242092092092092148e+00	2.317060566957487300e-01	7.210250703537721684e-01	6.969373503905758049e+00	5.456312177490617366e+00	6.625388904490324471e+00	7.814881000994785332e+00
1.242367367367367414e+00	2.186156920253215508e-01	6.877089989718172536e-01	6.897089377737658289e+00	5.412427556804832562e+00	6.548220483962493788e+00	7.715829831599239519e+00
1.242642642642642681e+00	2.063339592037132797e-01	6.560554498928287126e-01	6.824042432485108556e+00	5.369301880436983865e+00	6.472213265966461293e+00	7.617571571156996235e+00
1.242917917917917947e+00	1.948103845334787920e-01	6.259365381390680216e-01	6.750248521998592821e+00	5.326688804225096163e+00	6.397606144474589307e+00	7.520037946317573052e+00
1.243193193193193213e+00	1.839967327997917290e-01	5.972431788167963385e-01	6.675713003699609516e+00	5.284327635450351224e+00	6.324578625727497183e+00	7.423117091991557004e+00
1.243468468468468480e+00	1.738469749571502909e-01	5.698841961240669329e-01	6.600439087959591333e+00	5.241952621584153427e+00	6.253247524455519901e+00	7.326659575188195106e+00
1.243743743743743746e+00	1.643171636654200130e-01	5.437844896175233478e-01	6.524437419208742206e+00	5.199302602146974372e+00	6.183667530489707964e+00	7.230486312974534258e+00
1.244019019019019012e+00	1.553652704525947947e-01	5.188824294922894653e-01	6.447736108250006204e+00	5.156130517860654905e+00	6.115835237608504116e+00	7.134397948327592331e+00
1.244294294294294279e+00	1.469510361728771919e-01	4.951266915617488218e-01	6.370390360785233241e+00	5.112212282265065966e+00	6.049695935404947100e+00	7.038185167040285073e+00
1.244569569569569545e+00	1.390358787792566608e-01	4.724727736114663346e-01	6.292490851643391281e+00	5.067354560062675262e+00	5.985152263159402963e+00	6.941639396374523763e+00
1.244844844844844811e+00	1.315828906710319046e-01	4.508794537613629583e-01	6.214170078329279256e+00	5.021401062517494296e+00	5.922073731108802974e+00	6.844563323266906529e+00
1.245120120120120077e+00	1.245569435778559886e-01	4.303054545594409142e-01	6.135606082115312887e+00	4.974237060975938540e+00	5.860306135501159197e+00	6.746780704254493166e+00
1.245395395395395344e+00	1.179249036075738916e-01	4.107065610079005391e-01	6.057023134285203447e+00	4.925791930577887001e+00	5.799680023099755388e+00	6.648145005360213133e+00
1.245670670670670610e+00	1.116559440374037121e-01	3.920334057363233926e-01	5.978689227695423547e+00	4.876039660975669321e+00	5.740017579303355433e+00	6.548546500093362255e+00
1.245945945945945876e+00	1.057219297626267873e-01	3.742300815336207509e-01	5.900910465486707501e+00	4.824997400670162584e+00	5.681137593211487591e+00	6.447917558200036758e+00
1.246221221221221143e+00	1.000978359274548035e-01	3.572336742359559225e-01	5.824022675777432489e+00	4.772722226119914701e+00	5.622858457105860630e+00	6.346235967682472889e+00
1.246496496496496409e+00	9.476215488902575701e-02	3.409747333260117474e-01	5.748380782193209804e+00	4.719306435257910159e+00	5.564999449092174366e+00	6.243526239840283765e+00
1.246771771771771897e+00	8.969724093857976699e-02	3.253786205834291456e-01	5.674346608647280910e+00	4.664871747287169690e+00	5.507380790062492260e+00	6.139858945484777841e+00
1.247047047047047164e+00	8.488954165363409021e-02	3.103676061360454708e-01	5.602275882398190632e+00	4.609562838722433220e+00	5.449823130386769243e+00	6.035348216105851371e+00
1.247322322322322430e+00	8.032966876470670758e-02	2.958635230647810865e-01	5.532505218406688741e+00	4.553540654976905522e+00	5.392147188529580859e+00	5.930147614699332159e+00
1.247597597597597696e+00	7.601227014111566760e-02	2.817907515800905927e-01	5.465339823604717040e+00	4.496975907191628430e+00	5.334174226369043481e+00	5.824444637004275727e+00
1.247872872872872962e+00	7.193567773400852405e-02	2.680792848695527364e-01	5.401042560688084748e+00	4.440043099700742069e+00	5.275727911143443194e+00	5.718454145207168438e+00
1.248148148148148229e+00	6.810132341547846246e-02	2.546676317530447431e-01	5.339824871915296534e+00	4.382915342911304357e+00	5.216637900464754729e+00	5.612411063588179871e+00
1.248423423423423495e+00	6.451293446847988777e-02	2.415053346592946903e-01	5.281839900689161205e+00	4.325760100948785158e+00	5.156745223704888303e+00	5.506562678955937429e+00
1.248698698698698761e+00	6.117554138164700561e-02	2.285549215505173481e-01	5.227177981094157211e+00	4.268735916140794728e+00	5.095909254706304736e+00	5.401160887774823394e+00
1.248973973973974028e+00	5.809435058988240974e-02	2.157931622825686457e-01	5.175864509898225663e+00	4.211990055945588729e+00	5.034015812949363955e+00	5.296454715882654263e+00
1.249249249249249294e+00	5.527355172015346180e-02	2.032115578380741527e-01	5.127860086150388241e+00	4.155656953071075854e+00	4.970985725341946271e+00	5.192683405129260521e+00
1.249524524524524560e+00	5.271514070442352706e-02	1.908160493084344600e-01	5.083062709803826351e+00	4.099857263382371109e+00	4.906783053011118056e+00	5.090070314744537860e+00
1.249799799799799827e+00	5.041784515531676225e-02	1.786259874991291685e-01	5.041311776528800692e+00	4.044697351741874947e+00	4.841422151208080393e+00	4.988817825661024941e+00
1.250075075075075093e+00	4.837623566562659905e-02	1.666724497845746000e-01	5.002393588695784210e+00	3.990269031389584331e+00	4.774972787592650647e+00	4.889103367179307824e+00
1.250350350350350359e+00	4.658009602631271728e-02	1.549960258821082570e-01	4.966048114824739734e+00	3.936649422062734160e+00	4.707562685949915782e+00	4.791076612670178037e+00
1.250625625625625625e+00	4.501410749996490740e-02	1.436442174604198874e-01	4.931976759691901080e+00	3.883900846824829056e+00	4.639377069806482901e+00	4.694857820939760451e+00
1.250900900900900892e+00	4.365787882546647014e-02	1.326686080632371867e-01	4.899850941387109415e+00	3.832070747091194551e+00	4.570655028733796144e+00	4.600537238901218018e+00
1.251176176176176158e+00	4.248632681789538124e-02	1.221219607664322110e-01	4.869321296737814109e+00	3.781191649136760091e+00	4.501682791208817314e+00	4.508175435123712660e+00
1.251451451451451424e+00	4.147038490995172411e-02	1.120553929449950997e-01	4.840027342555868195e+00	3.731281254737557784e+00	4.432784235001651751e+00	4.417804406158277075e+00
1.251726726726726691e+00	4.057799146611708319e-02	1.025157624271165885e-01	4.811607402117012988e+00	3.682342747637347369e+00	4.364309176005928492e+00	4.329429289622124699e+00
1.252002002002001957e+00	3.977528863395792674e-02	9.354337907973513111e-02	4.783708564803267116e+00	3.634365403996171029e+00	4.296620132506203227e+00	4.243030528059429152e+00
1.252277277277277223e+00	3.902794778033556733e-02	8.517013224264212423e-02	4.755996389116190493e+00	3.587325570424895194e+00	4.230078354520858674e+00	4.158566351568293129e+00
1.252552552552552712e+00	3.830253035572355608e-02	7.741809887049710959e-02	4.728163997251492390e+00	3.541188032460288682e+00	4.165029934807213507e+00	4.075975479283744818e+00
1.252827827827827978e+00	3.756779366987914731e-02	7.029867093398882438e-02	4.699940158318590910e+00	3.495907746581963682e+00	4.101792783481714721e+00	3.995179973578258714e+00
1.253103103103103244e+00	3.679585906921530036e-02	6.381221451870462691e-02	4.671095932536728945e+00	3.451431858554777854e+00	4.040645160897357258e+00	3.916088210363875444e+00
1.253378378378378510e+00	3.596317420882107208e-02	5.794824794026405546e-02	4.641449463386377872e+00	3.407701888105346466e+00	3.981816335330954804e+00	3.838597949533131715e+00
1.253653653653653777e+00	3.505121982929192137e-02	5.268610279349833503e-02	4.610868566570269778e+00	3.364655931512111842e+00	3.925479776326098236e+00	3.762599498854935831e+00
1.253928928928929043e+00	3.404693271350879569e-02	4.799601089336889143e-02	4.579270874786575796e+00	3.322230724140770697e+00	3.871749124171486756e+00	3.687978962131582605e+00
1.254204204204204309e+00	3.294283828504931261e-02	4.384054228086907423e-02	4.546621448999662363e+00	3.280363415898764234e+00	3.820677002766579733e+00	3.614621549687653257e+00
1.254479479479479576e+00	3.173690673755454050e-02	4.017630559085216824e-02	4.512927946519691424e+00	3.238992942898818672e+00	3.772256577185765014e+00	3.542414909229588460e+00
1.254754754754754842e+00	3.043216408037613049e-02	3.695581278425288246e-02	4.478233624641695165e+00	3.198060924539067429e+00	3.726425606960709125e+00	3.471252411455162612e+00
1.255030030030030108e+00	2.903610289584258181e-02	3.412940607058493475e-02	4.442608634278251145e+00	3.157512071102409390e+00	3.683072618306818313e+00	3.401036301146656005e+00
1.255305305305305374e+00	2.755994624778509983e-02	3.164714609939805329e-02	4.406140199845133054e+00	3.117294146086906359e+00	3.642044718657416968e+00	3.331680604153149261e+00
1.255580580580580641e+00	2.601782186160844085e-02	2.946056719214375230e-02	4.368922372140232824e+00	3.077357582720690488e+00	3.603156509326502999e+00	3.263113666171186367e+00
1.255855855855855907e+00	2.442590266183638018e-02	2.752421717669134224e-02	4.331046068999469867e+00	3.037654898980573837e+00	3.566199520027267589e+00	3.195280192467902847e+00
1.256131131131131173e+00	2.280156463135369488e-02	2.579691556713882908e-02	4.292590080682210818e+00	2.998140084483077228e+00	3.530951594064072108e+00	3.128142659992365626e+00
1.256406406406406440e+00	2.116260466216111913e-02	2.424268335437126942e-02	4.253613618274065367e+00	2.958768142152222058e+00	3.497185695306589626e+00	3.061681985599395084e+00
1.256681681681681706e+00	1.952655069475930927e-02	2.283131922224905866e-02	4.214150836163581992e+00	2.919494955817588444e+00	3.464677685075747249e+00	2.995897357122332849e+00
1.256956956956956972e+00	1.791008515184181610e-02	2.153861910068435165e-02	4.174207581661785404e+00	2.880277622268606397e+00	3.433212723873507510e+00	2.930805168052566412e+00
1.257232232232232239e+00	1.632859157343735657e-02	2.034625709537300764e-02	4.133760436754090328e+00	2.841075335381457734e+00	3.402590081554575985e+00	2.866437041472115421e+00
1.257507507507507505e+00	1.479582441628974308e-02	1.924136458134980202e-02	4.092757939168516934e+00	2.801850845299369119e+00	3.372626279746450795e+00	2.802836983358690137e+00
1.257782782782782771e+00	1.332369391874837355e-02	1.821585943065720178e-02	4.051123720054320643e+00	2.762572443563601876e+00	3.343156629822429782e+00	2.740057767000569466e+00
1.258058058058058037e+00	1.192215219599167091e-02	1.726558811435398300e-02	4.008761186018178435e+00	2.723216352964015208e+00	3.314035355685244877e+00	2.678156714817419459e+00
1.258333333333333304e+00	1.059916345555104826e-02	1.638934932819902449e-02	3.965559310360883050e+00	2.683769336581893317e+00	3.285134590869416282e+00	2.617191105747438851e+00
1.258608608608608570e+00	9.360740258017218041e-03	1.558786881480600170e-02	3.921399081833525813e+00	2.644231291521994986e+00	3.256342604280521247e+00	2.557213488598562456e+00
1.258883883883883836e+00	8.211028703396636499e-03	1.486279156513380627e-02	3.876160183253809954e+00	2.604617565444712124e+00	3.227561632087219579e+00	2.498267217071805213e+00
1.259159159159159103e+00	7.152427750434019876e-03	1.421575027972903950e-02	3.829727526890690736e+00	2.564960732360134443e+00	3.198705673625663159e+00	2.440382533802460951e+00
1.259434434434434369e+00	6.185730955794835166e-03	1.364755878384562096e-02	3.781997346592354869e+00	2.525311589703405968e+00	3.169698550343034604e+00	2.383573513720004922e+00
1.259709709709709635e+00	5.310282156010814013e-03	1.315756705903529770e-02	3.732882626046980956e+00	2.485739189879231148e+00	3.140472437574894471e+00	2.327836129167438095e+00
1.259984984984984902e+00	4.524139511771491443e-03	1.274320170743345818e-02	3.682317718046116184e+00	2.446329791656275177e+00	3.110966971719696161e+00	2.273147621928272688e+00
1.260260260260260390e+00	3.824244550576842011e-03	1.239970292434643996e-02	3.630262073730325501e+00	2.407184702946888688e+00	3.081128924964072535e+00	2.219467265900225694e+00
1.260535535535535656e+00	3.206594218262627700e-03	1.212005715840159571e-02	3.576703049785113997e+00	2.368417077877338794e+00	3.050912341091370994e+00	2.166738487512638311e+00
1.260810810810810922e+00	2.666414493735519680e-03	1.189511410790284815e-02	3.521657795025237458e+00	2.330147818341267385e+00	3.020278952269551453e+00	2.114892190689273033e+00
1.261086086086086189e+00	2.198333986425541307e-03	1.171386784456670237e-02	3.465174238032726173e+00	2.292500804775035039e+00	2.989198657592572417e+00	2.063851022126166335e+00
1.261361361361361455e+00	1.796555365302726030e-03	1.156387480004036558e-02	3.407331208482990093e+00	2.255597735700692663e+00	2.957649844055220356e+00	2.013534223544779067e+00
1.261636636636636721e+00	1.455021738974796421e-03	1.143177610249132906e-02	3.348237730854563221e+00	2.219552886143167925e+00	2.925619368456651603e+00	1.963862661005938426e+00
1.261911911911911988e+00	1.167574476383129341e-03	1.130388825599240761e-02	3.288031534172669801e+00	2.184468099736094793e+00	2.893102087903189901e+00	1.914763604541429798e+00
1.262187187187187254e+00	9.280986246000324244e-04	1.116682435481475104e-02	3.226876827799917802e+00	2.150428309338619837e+00	2.860099916012821097e+00	1.866174856979379904e+00
1.262462462462462520e+00	7.306521570465850839e-04	1.100810788686769869e-02	3.164961401959768050e+00	2.117497839895242429e+00	2.826620477676449195e+00	1.818047896721358692e+00
1.262737737737737787e+00	5.695757941494678737e-04	1.081674270978286688e-02	3.102493122213470844e+00	2.085717690263439561e+00	2.792675522382308984e+00	1.770349798479488701e+00
1.263013013013013053e+00	4.395810205814905370e-04	1.058370599874253713e-02	3.039695898144342490e+00	2.055103923787150677e+00	2.758279320998427320e+00	1.723063817884543214e+00
1.263288288288288319e+00	3.358150618399841927e-04	1.030233585932669067e-02	2.976805216429482481e+00	2.025647226424303504e+00	2.723447302941452097e+00	1.676188657169235263e+00
1.263563563563563585e+00	2.539028305278963164e-04	9.968591784598055533e-03	2.914063336163614348e+00	1.997313621455364396e+00	2.688195183903935526e+00	1.629736555650911356e+00
1.263838838838838852e+00	1.899670593871122584e-04	9.581173999709410860e-03	2.851714249457686368e+00	1.970046265359282067e+00	2.652538788223152810e+00	1.583730457099643329e+00
1.264114114114114118e+00	1.406288750450032632e-04	9.141496608881912594e-03	2.789998513720198581e+00	1.943768193335850381e+00	2.616494689585435296e+00	1.538200585197712300e+00
1.264389389389389384e+00	1.029918417558203510e-04	8.653518809245629509e-03	2.729148065143908397e+00	1.918385837189279242e+00	2.580081688945200735e+00	1.493180800627135207e+00
1.264664664664664651e+00	7.461297062349448448e-05	8.123447606514632574e-03	2.669381127589283587e+00	1.893793104194668286e+00	2.543323032748972867e+00	1.448705115556129686e+00
1.264939939939939917e+00	5.346434281975266276e-05	7.559333735399707821e-03	2.610897338546021462e+00	1.869875784058470991e+00	2.506249162983046563e+00	1.404804704634366574e+00
1.265215215215215183e+00	3.788886745601066202e-05	6.970589147073589543e-03	2.553873224471765013e+00	1.846516042924293721e+00	2.468900698159763873e+00	1.361505681414876934e+00
1.265490490490490449e+00	2.655334375441937073e-05	6.367458880084083186e-03	2.498458170130524181e+00	1.823596769128142503e+00	2.431331283793259690e+00	1.318827814205779880e+00
1.265765765765765716e+00	1.840149392302113432e-05	5.760481976194878860e-03	2.444771037631771726e+00	1.801005555350827292e+00	2.393609930946654973e+00	1.276784246845013238e+00
1.266041041041041204e+00	1.260905042302593568e-05	5.159975189458065360e-03	2.392897596370401558e+00	1.778638135529061914e+00	2.355822485721176918e+00	1.235382179949076953e+00
1.266316316316316470e+00	8.542384638632199255e-06	4.575569697784056047e-03	2.342888920154277521e+00	1.756401140997769783e+00	2.318071939201743703e+00	1.194624368603193210e+00
1.266591591591591737e+00	5.721605628810106621e-06	4.015825263548331372e-03	2.294760888107831853e+00	1.734214096122073112e+00	2.280477389226910567e+00	1.154511213417042104e+00
1.266866866866867003e+00	3.788573945488396511e-06	3.487938925922663084e-03	2.248494888710015349e+00	1.712010635091226973e+00	2.243171590982000474e+00	1.115043170870167133e+00
1.267142142142142269e+00	2.479886644853253990e-06	2.997557106509638868e-03	2.204039771303688777e+00	1.689738983293028518e+00	2.206297168673956310e+00	1.076223189982216999e+00
1.267417417417417536e+00	1.604601663228601334e-06	2.548691781094835577e-03	2.161315019389691283e+00	1.667361802789559366e+00	2.170001690415985784e+00	1.038058895948844151e+00
1.267692692692692802e+00	1.026277752368965223e-06	2.143733871453897856e-03	2.120215040767106984e+00	1.644855545871354296e+00	2.134431919037344638e+00	1.000564284190871289e+00
1.267967967967968068e+00	6.487978460152809586e-07	1.783550862815668370e-03	2.080614389218683691e+00	1.622209488327302163e+00	2.099727631668054428e+00	9.637607539027217562e-01
1.268243243243243334e+00	4.054027569816321030e-07	1.467651277597903587e-03	2.042373660293276050e+00	1.599424621451963846e+00	2.066015443514093608e+00	9.276773900059467337e-01
1.268518518518518601e+00	2.503710652532103186e-07	1.194396229357529192e-03	2.005345748831569797e+00	1.576512567757750061e+00	2.033403073703582642e+00	8.923504866239436728e-01
1.268793793793793867e+00	1.528235337773385660e-07	9.612378118328856243e-04	1.969382125478301715e+00	1.553494651332110621e+00	2.001974455462858682e+00	8.578223840240464249e-01
1.269069069069069133e+00	9.219228849844907962e-08	7.649653207995739087e-04	1.934338787709289020e+00	1.530401203853898995e+00	1.971786024984280683e+00	8.241397558799450351e-01
1.269344344344344400e+00	5.496519527098589942e-08	6.019428920034979253e-04	1.900081568278825239e+00	1.507271127640423591e+00	1.942864431732673758e+00	7.913515282869761913e-01
1.269619619619619666e+00	3.238629089922387765e-08	4.683256164429548543e-04	1.866490536957971846e+00	1.484151675272928017e+00	1.915205807376501035e+00	7.595066326599118067e-01
1.269894894894894932e+00	1.885849919120089883e-08	3.602450968677162993e-04	1.833463303235973285e+00	1.461098349236566785e+00	1.888776620837882003e+00	7.286517910014912447e-01
1.270170170170170199e+00	1.085221639416867578e-08	2.739593065223838069e-04	1.800917109394005511e+00	1.438174781818163606e+00	1.863516041714621707e+00	6.988295065806452433e-01
1.270445445445445465e+00	6.171471436518430916e-09	2.059651521423389671e-04	1.768789685616029228e+00	1.415452430858494148e+00	1.839339640325425407e+00	6.700763908091345034e-01
1.270720720720720731e+00	3.468263530496010979e-09	1.530750808043599960e-04	1.737038913130460882e+00	1.393009924190116156e+00	1.816144174503637965e+00	6.424219047641345215e-01
1.270995995995995997e+00	1.926119290701961499e-09	1.124612677849163314e-04	1.705641401667736812e+00	1.370931905472061230e+00	1.793813153769679758e+00	6.158875388055993216e-01
1.271271271271271264e+00	1.057053807465357923e-09	8.167234620125632914e-05	1.674590130789103348e+00	1.349307274781613941e+00	1.772222831895983841e+00	5.904864032541339292e-01
1.271546546546546530e+00	5.732569646289365666e-10	5.862833926276018689e-05	1.643891331180616033e+00	1.328226774631008578e+00	1.751248259535989282e+00	5.662231631421439371e-01
1.271821821821821796e+00	3.072103151145004333e-10	4.159954250865110663e-05	1.613560794856522707e+00	1.307779940205020752e+00	1.730769029507727597e+00	5.430942247844317006e-01
1.272097097097097063e+00	1.626869311561887359e-10	2.917472021460946330e-05	1.583619807139035052e+00	1.288051504728623620e+00	1.710674368386754018e+00	5.210880732456492082e-01
1.272372372372372329e+00	8.513271170188341839e-11	2.022328089323372098e-05	1.554090893412334751e+00	1.269117419871095054e+00	1.690867269059209921e+00	5.001856672693643091e-01
1.272647647647647595e+00	4.402141208177722194e-11	1.385522605048615051e-05	1.524993574106934480e+00	1.251040710266074996e+00	1.671267419155622047e+00	4.803608193213951272e-01
1.272922922922922861e+00	2.249324891055334098e-11	9.381746472254510018e-06	1.496340324281330236e+00	1.233867424861157414e+00	1.651812758303393691e+00	4.615805188731246234e-01
1.273198198198198128e+00	1.135686222673035583e-11	6.278464514171727383e-06	1.468132938974727297e+00	1.217622971544122024e+00	1.632459589918541010e+00	4.438051917018930315e-01
1.273473473473473616e+00	5.666043416242332212e-12	4.152551519243970749e-06	1.440359509140943572e+00	1.202309122657226448e+00	1.613181276050784207e+00	4.269889213383921134e-01
1.273748748748748882e+00	2.793279600080716106e-12	2.714320467881151245e-06	1.412992210459426801e+00	1.187901956678223181e+00	1.593965649928169137e+00	4.110796858465897707e-01
1.274024024024024149e+00	1.360691421438222226e-12	1.753415597043094234e-06	1.385986092911410283e+00	1.174350956448031669e+00	1.574811382098190604e+00	3.960196799604995266e-01
1.274299299299299415e+00	6.549580803152347858e-13	1.119385917092118094e-06	1.359279027612662949e+00	1.161579419472710040e+00	1.555723623324837268e+00	3.817457968784442324e-01
1.274574574574574681e+00	3.115114427690386435e-13	7.062200105843618530e-07	1.332792915843944659e+00	1.149486255239977384e+00	1.536709311757290752e+00	3.681903351647584088e-01
1.274849849849849948e+00	1.463993948090193005e-13	4.403112191302128181e-07	1.306436193404124868e+00	1.137949153688447845e+00	1.517772565763340520e+00	3.552819754904572025e-01
1.275125125125125214e+00	6.798413462693896697e-14	2.712899596065765455e-07	1.280107574718224672e+00	1.126829014465765111e+00	1.498910582196945285e+00	3.429470421903630939e-01
1.275400400400400480e+00	3.119444128260868045e-14	1.651797963652392323e-07	1.253700882434048092e+00	1.115975435485449641e+00	1.480110421111223040e+00	3.311110298347818004e-01
1.275675675675675746e+00	1.414316500187011462e-14	9.938587309996957128e-08	1.227110709113030662e+00	1.105232978676995881e+00	1.461346984317009046e+00	3.197003398330124369e-01
1.275950950950951013e+00	6.335986636461975060e-15	5.909251476989937661e-08	1.200238569174292724e+00	1.094447867351074244e+00	1.442582392825472182e+00	3.086441411252032752e-01
1.276226226226226279e+00	2.804650191960170149e-15	3.471971727721815562e-08	1.172999132547429824e+00	1.083474728839460388e+00	1.423766846440576828e+00	2.978762463025403928e-01
1.276501501501501545e+00	1.226700591606243359e-15	2.015820328758936709e-08	1.145326095986485049e+00	1.072182981967704674e+00	1.404840919108836239e+00	2.873368829328519780e-01
1.276776776776776812e+00	5.301424071871582088e-16	1.156526664017037898e-08	1.117177250100299446e+00	1.060462483409351675e+00	1.385739118434759165e+00	2.769742409159120511e-01
1.277052052052052078e+00	2.263806697225891446e-16	6.556682063995306989e-09	1.088538342247648893e+00	1.048228089682096353e+00	1.366394428782522263e+00	2.667456902031432597e-01
1.277327327327327344e+00	9.551635269267930127e-17	3.673109620875235162e-09	1.059425415397676762e+00	1.035422859755039449e+00	1.346743474401852270e+00	2.566185875148180862e-01
1.277602602602602611e+00	3.982048359847074545e-17	2.033301412191706720e-09	1.029885414392034626e+00	1.022019712043020112e+00	1.326731888903730505e+00	2.465706228420727342e-01
1.277877877877877877e+00	1.640304934840510308e-17	1.112204695620955669e-09	9.999949836442852957e-01	1.008021452268136553e+00	1.306319463468632813e+00	2.365896927759001123e-01
1.278153153153153143e+00	6.676222511696162297e-18	6.011459279139600992e-10	9.698575215863473042e-01	9.934591973711671686e-01	1.285484668029119426e+00	2.266733240008653449e-01
1.278428428428428409e+00	2.684875083710993133e-18	3.210588122555287962e-10	9.395986934980221639e-01	9.783893269313973517e-01	1.264228193608648576e+00	2.168277027980368699e-01
1.278703703703703676e+00	1.066850062500403576e-18	1.694322935372985811e-10	9.093607226569677682e-01	9.628891892199017422e-01	1.242575243628661008e+00	2.070663919909706552e-01
1.278978978978978942e+00	4.188588424921367369e-19	8.835115476251612148e-11	8.792958688925818223e-01	9.470518668366665338e-01	1.220576399144163826e+00	1.974088333567560749e-01
1.279254254254254208e+00	1.624860166258624266e-19	4.552294699685386690e-11	8.495595556356216882e-01	9.309803611943384682e-01	1.198306988680107432e+00	1.878787402441376708e-01
1.279529529529529697e+00	6.227981673487708276e-20	2.317652765394911358e-11	8.203036173603017733e-01	9.147815822607421321e-01	1.175864998800285610e+00	1.785024823384560033e-01
1.279804804804804963e+00	2.358635006429843922e-20	1.165907510370585077e-11	7.916701090854441070e-01	8.985605285741743442e-01	1.153367658859275169e+00	1.693075535721714209e-01
1.280080080080080229e+00	8.825824857483577133e-21	5.795294687434153835e-12	7.637860526016578833e-01	8.824150135394004391e-01	1.130946916155091353e+00	1.603211972241206096e-01
1.280355355355355496e+00	3.263097956272300840e-21	2.846300183722997000e-12	7.367593980871254278e-01	8.664312405050953458e-01	1.108744081332669662e+00	1.515692417777058099e-01
1.280630630630630762e+00	1.192021992164798649e-21	1.381267435023193817e-12	7.106763651121530412e-01	8.506804560592335918e-01	1.086903965701620178e+00	1.430751796139781984e-01
1.280905905905906028e+00	4.302460597508537566e-22	6.623155730153681536e-13	6.856002054602432505e-01	8.352168246913256322e-01	1.065568851278908324e+00	1.348595002763837425e-01
1.281181181181181294e+00	1.534359602702631805e-22	3.137910738405811467e-13	6.615713135986268645e-01	8.200765755948075109e-01	1.044872631603074975e+00	1.269392724844618237e-01
1.281456456456456561e+00	5.406474876145900945e-23	1.468936442315257718e-13	6.386085097878716477e-01	8.052783812771837635e-01	1.024935438726692238e+00	1.193279552618922851e-01
1.281731731731731827e+00	1.882249440176301680e-23	6.794393122423632919e-14	6.167112443267991351e-01	7.908248447601065045e-01	1.005859032257624852e+00	1.120354087981036834e-01
1.282007007007007093e+00	6.474635248422197443e-24	3.105146499107759719e-14	5.958624248948864999e-01	7.767049034642078409e-01	9.877231734508294947e-01	1.050680697581091033e-01
1.282282282282282360e+00	2.200532485805450153e-24	1.402154427348141778e-14	5.760315545728588171e-01	7.628969079338454584e-01	9.705831449742584605e-01	9.842925310231651070e-02
1.282557557557557626e+00	7.389479093017241572e-25	6.255910992890130118e-15	5.571778846028064835e-01	7.493721051154258461e-01	9.544685089229920649e-01	9.211954231379075597e-02
1.282832832832832892e+00	2.451730098763758504e-25	2.757813681678075831e-15	5.392533288908528677e-01	7.360982497624284360e-01	9.393831255763741561e-01	8.613723150617116908e-02
1.283108108108108159e+00	8.037176937320059215e-26	1.201206487731491518e-15	5.222049498024241565e-01	7.230430825480030910e-01	9.253063866257100756e-01	8.047878559665876119e-02
1.283383383383383425e+00	2.603188951060233593e-26	5.169488725194889611e-16	5.059768986050827699e-01	7.101774467114236877e-01	9.121955521504307995e-01	7.513928818874936189e-02
1.283658658658658691e+00	8.330640922122892422e-27	2.198130784661145776e-16	4.905117701673218922e-01	6.974778622595012578e-01	8.999890231572895694e-01	7.011285084980529991e-02
1.283933933933933957e+00	2.634031585865261985e-27	9.234945982724292329e-17	4.757514020188453596e-01	6.849284327073773548e-01	8.886103334273611765e-01	6.539296208350965645e-02
1.284209209209209224e+00	8.228727361367555626e-28	3.833443001148267392e-17	4.616372058944212542e-01	6.725220185902355263e-01	8.779726079127981864e-01	6.097275955327785546e-02
1.284484484484484490e+00	2.539877688101942777e-28	1.572231330492814909e-17	4.481101608287743066e-01	6.602606692943288058e-01	8.679832119510658694e-01	5.684521504778700107e-02
1.284759759759759756e+00	7.745700175989329836e-29	6.371118351752368524e-18	4.351106185895222134e-01	6.481553557255599340e-01	8.585483078084095165e-01	5.300322821843468646e-02
1.285035035035035023e+00	2.333864491234480484e-29	2.550854756032959932e-18	4.225780749826113514e-01	6.362250877186005349e-01	8.495770437951890575e-01	4.943963202205513968e-02
1.285310310310310289e+00	6.947955092706058795e-30	1.009080230454544249e-18	4.104510466487622522e-01	6.244955300497833095e-01	8.409851270374884002e-01	4.614711966399125120e-02
1.285585585585585555e+00	2.043638749477899335e-30	3.943979816701913353e-19	3.986671661765666674e-01	6.129972490247386219e-01	8.326975736418709140e-01	4.311810912215440633e-02
1.285860860860860821e+00	5.939041675498511575e-31	1.523041831248895756e-19	3.871635732395770635e-01	6.017637286773280803e-01	8.246504879453447900e-01	4.034456645455099938e-02
1.286136136136136088e+00	1.705269812466357137e-31	5.811072777391601610e-20	3.758776406357050570e-01	5.908292933615567621e-01	8.167917928903948299e-01	3.781781250353508095e-02
1.286411411411411354e+00	4.837641730584391151e-32	2.190621444792515114e-20	3.647480356403945967e-01	5.802270641595714817e-01	8.090809119207771349e-01	3.552833889430800224e-02
1.286686686686686620e+00	1.355930895681727731e-32	8.159135071631663440e-21	3.537160821184621717e-01	5.699870623318191720e-01	8.014874834522407454e-01	3.346565817247848518e-02
1.286961961961962109e+00	3.754949217975238126e-33	3.002520182579831799e-21	3.427273594105647025e-01	5.601345559455329637e-01	7.939892652902714731e-01	3.161820957150106304e-02
1.287237237237237375e+00	1.027383642401762842e-33	1.091671707459459052e-21	3.317334511161796895e-01	5.506887271865286149e-01	7.865694513657546239e-01	2.997333653064582215e-02
1.287512512512512641e+00	2.777299483789353683e-34	3.921586405357548976e-22	3.206937407492096992e-01	5.416617183634153676e-01	7.792136703091924188e-01	2.851734519985750504e-02
1.287787787787787908e+00	7.417775726075288209e-35	1.391856511940465239e-22	3.095771416040412061e-01	5.330580943310038178e-01	7.719069594465610695e-01	2.723564542728970639e-02
1.288063063063063174e+00	1.957424600749004211e-35	4.880782324867597239e-23	2.983636446887724669e-01	5.248747376950032573e-01	7.646310056001700550e-01	2.611296786480561682e-02
1.288338338338338440e+00	5.103359877209616001e-36	1.691009637806971997e-23	2.870455710521643833e-01	5.171011704008349197e-01	7.573619151098636149e-01	2.513364358068032045e-02
1.288613613613613706e+00	1.314578776138296084e-36	5.788470051418954619e-24	2.756284232961269676e-01	5.097202711535586683e-01	7.500687221521386006e-01	2.428192659613272880e-02
1.288888888888888973e+00	3.345613562665979603e-37	1.957681228419358300e-24	2.641312457621669552e-01	5.027093331957287470e-01	7.427127719356588775e-01	2.354233558953479008e-02
1.289164164164164239e+00	8.412462727194739016e-38	6.541541079956498786e-25	2.525864240377580505e-01	4.960413826949845451e-01	7.352480311526318202e-01	2.289998899410521094e-02
1.289439439439439505e+00	2.089913135623702958e-38	2.159620945104145707e-25	2.410388819812596117e-01	4.896866565335402655e-01	7.276222910208853811e-01	2.234090801444691549e-02
1.289714714714714772e+00	5.129682926869738692e-39	7.044234706856996486e-26	2.295446677666637125e-01	4.836141223388931154e-01	7.197791474896418906e-01	2.185226467024645874e-02
1.289989989989990038e+00	1.243968885378463452e-39	2.270117927752571405e-26	2.181689580621130053e-01	4.777929159627899991e-01	7.116605769364721112e-01	2.142255661736758993e-02
1.290265265265265304e+00	2.980469899917906904e-40	7.228044758759232212e-27	2.069835490837903802e-01	4.721935747083461643e-01	7.032098802395224668e-01	2.104169679897379547e-02
1.290540540540540571e+00	7.055303715999871805e-41	2.273791181511049422e-27	1.960639418680913404e-01	4.667889598867755452e-01	6.943747470371530728e-01	2.070101339500711110e-02
1.290815815815815837e+00	1.650068497465714287e-41	7.067034031624484740e-28	1.854861631811463851e-01	4.615547898206901478e-01	6.851101957716234647e-01	2.039316340674559788e-02
1.291091091091091103e+00	3.812791528097254721e-42	2.170102225561000445e-28	1.753234894969585844e-01	4.564697426051376739e-01	6.753811712599371297e-01	2.011197080782866145e-02
1.291366366366366369e+00	8.704393712065361068e-43	6.583838435418921106e-29	1.656432563233892208e-01	4.515151335166088242e-01	6.651646250889010625e-01	1.985220678214983867e-02
1.291641641641641636e+00	1.963305723542958069e-43	1.973484281255160069e-29	1.565039366339674165e-01	4.466742202473196754e-01	6.544509585475905000e-01	1.960933448654114328e-02
1.291916916916916902e+00	4.375128841605041106e-44	5.844445270328429518e-30	1.479526593194508965e-01	4.419312345765855632e-01	6.432447659965643272e-01	1.937924349883157413e-02
1.292192192192192168e+00	9.632673637739607340e-45	1.710045374658412529e-30	1.400233118990497905e-01	4.372702759487231972e-01	6.315648719370621222e-01	1.915799933067370217e-02
1.292467467467467435e+00	2.095344884133872713e-45	4.943406148151985299e-31	1.327353331684895665e-01	4.326742256064520786e-01	6.194437023736258929e-01	1.894163105935675606e-02
1.292742742742742923e+00	4.503150373786191594e-46	1.411883595615016994e-31	1.260932542168634873e-01	4.281238457119628804e-01	6.069260671051698308e-01	1.872597551726674914e-02
1.293018018018018189e+00	9.561570872092550555e-47	3.984052569839042458e-32	1.200869944385886956e-01	4.235972145215142759e-01	5.940674532325076473e-01	1.850659010454368952e-02
1.293293293293293456e+00	2.005827226687584418e-47	1.110719604563899672e-32	1.146928673903560708e-01	4.190696167155703034e-01	5.809319423035413932e-01	1.827873891460157774e-02
1.293568568568568722e+00	4.157276282990665543e-48	3.059402894581198922e-33	1.098752041544171915e-01	4.145139603043634935e-01	5.675898664753751266e-01	1.803744936472513952e-02
1.293843843843843988e+00	8.512849791824492474e-49	8.325712836020340240e-34	1.055884633195134370e-01	4.099017330406787840e-01	5.541153159567924202e-01	1.777762979102274696e-02
1.294119119119119254e+00	1.722231002423328975e-49	2.238506546638202483e-34	1.017796699186123699e-01	4.052044483528609020e-01	5.405836039230477175e-01	1.749423326176905574e-02
1.294394394394394521e+00	3.442372195158603374e-50	5.946304914525903796e-35	9.839101260160203200e-02	4.003954705378270917e-01	5.270687885126980055e-01	1.718244971341034016e-02
1.294669669669669787e+00	6.797886121949343537e-51	1.560585376294619740e-35	9.536242954458666599e-02	3.954520582378738824e-01	5.136413457493524959e-01	1.683790763590816905e-02
1.294944944944945053e+00	1.326292266088765835e-51	4.046496201533165696e-36	9.263402830628826579e-02	3.903574299916681700e-01	5.003660823054495443e-01	1.645686780984931957e-02
1.295220220220220320e+00	2.556545601201302721e-52	1.036625028534958556e-36	9.014821099190159504e-02	3.851026401242899633e-01	4.873003717942167579e-01	1.603639460529481670e-02
1.295495495495495586e+00	4.868738773278221233e-53	2.623704399743824737e-37	8.785141063332092826e-02	3.796880594731951164e-01	4.744927908150480822e-01	1.557449445154290499e-02
1.295770770770770852e+00	9.160679795551703152e-54	6.560825622848168675e-38	8.569538394325723618e-02	3.741242830890106341e-01	4.619822191490233765e-01	1.507021553927826753e-02
1.296046046046046119e+00	1.702891252977332448e-54	1.620884951250130346e-38	8.363804559320939247e-02	3.684323334312697984e-01	4.497974505707861281e-01	1.452370691785262805e-02
1.296321321321321385e+00	3.127474651256300936e-55	3.956359264773283838e-39	8.164386610550683487e-02	3.626430880466678941e-01	4.379573359386675357e-01	1.393623835147029741e-02
1.296596596596596651e+00	5.674767203145581895e-56	9.540888684112730462e-40	7.968388609236920495e-02	3.567959291896038443e-01	4.264714491032164934e-01	1.331018428963645986e-02
1.296871871871871917e+00	1.017300768706592380e-56	2.273166555371143058e-40	7.773542154850231201e-02	3.509366825137295032e-01	4.153412307308701479e-01	1.264897605498266353e-02
1.297147147147147184e+00	1.801762215371363362e-57	5.350849803097142715e-41	7.578154692546022753e-02	3.451149760421484691e-01	4.045615286425159329e-01	1.195702607561584946e-02
1.297422422422422450e+00	3.152768427908666582e-58	1.244408864109256791e-41	7.381044467693270716e-02	3.393812030684271730e-01	3.941224198201911388e-01	1.123962709523991695e-02
1.297697697697697716e+00	5.450456617772945184e-59	2.859249331919988275e-42	7.181470286916748214e-02	3.337833087368222151e-01	3.840111731615745150e-01	1.050282827287166848e-02
1.297972972972972983e+00	9.309356162165082813e-60	6.490666989541685982e-43	6.979062822606536820e-02	3.283636368476533507e-01	3.742141972005406658e-01	9.753289398527712623e-03
1.298248248248248249e+00	1.570912815736347336e-60	1.455709680847459025e-43	6.773762316975733000e-02	3.231560699330762176e-01	3.647188160676865798e-01	8.998114439664013295e-03
1.298523523523523515e+00	2.618966460042749931e-61	3.225582370240489952e-44	6.565765482574360823e-02	3.181836727959206357e-01	3.555147310039126762e-01	8.244666440765966581e-03
1.298798798798798781e+00	4.313729941270294573e-62	7.061373996086117184e-45	6.355482426641093086e-02	3.134570101630340666e-01	3.465950529495715471e-01	7.500367354776607369e-03
1.299074074074074048e+00	7.019737660029227607e-63	1.527276935469659355e-45	6.143502769324404866e-02	3.089732568806459745e-01	3.379568314583194510e-01	6.772488425924094724e-03
1.299349349349349314e+00	1.128582938775731773e-63	3.263575551631233686e-46	5.930568933379667951e-02	3.047161590405969012e-01	3.296010522737652382e-01	6.067938871943108145e-03
1.299624624624624580e+00	1.792629380270543839e-64	6.889959175810189800e-47	5.717553926155186095e-02	3.006568417950286065e-01	3.215321252620645942e-01	5.393062384294386793e-03
1.299899899899899847e+00	2.813142534717227585e-65	1.437098485935887495e-47	5.505440803042693787e-02	2.967553994741375933e-01	3.137569306849430362e-01	4.753451974219853778e-03
1.300175175175175113e+00	4.361510623747044607e-66	2.961441314913330961e-48	5.295301316197144337e-02	2.929631504984329116e-01	3.062835301771049679e-01	4.153793656469536091e-03
1.300450450450450601e+00	6.680760137514660559e-67	6.029291211260388496e-49	5.088271887493962115e-02	2.892253971351576025e-01	2.991196755224245218e-01	3.597748268521631151e-03
1.300725725725725868e+00	1.011016756632747505e-67	1.212762444107764707e-49	4.885525853815260444e-02	2.854845009820323742e-01	2.922712612001747146e-01	3.087878446450130401e-03
1.301001001001001134e+00	1.511590468622468521e-68	2.410079624290836543e-50	4.688241773962277537e-02	2.816830706065081569e-01	2.857408652113833103e-01	2.625624664956821390e-03
1.301276276276276400e+00	2.232816561345331869e-69	4.731872584418603282e-51	4.497568343470188801e-02	2.777670583028644113e-01	2.795265080376287403e-01	2.211330667976669270e-03
1.301551551551551666e+00	3.258478428648495053e-70	9.178686204861762926e-52	4.314587058602218500e-02	2.736885776505150747e-01	2.736207342002809906e-01	1.844314996404769350e-03
1.301826826826826933e+00	4.698068694785001771e-71	1.759031708975668569e-52	4.140274168710098013e-02	2.694082807082295306e-01	2.680100881105686450e-01	1.522982079705461830e-03
1.302102102102102199e+00	6.692161111539772836e-72	3.330522076030042072e-53	3.975463659951219281e-02	2.648971707205099446e-01	2.626750194153573692e-01	1.244963845478138211e-03
1.302377377377377465e+00	9.417936029280654038e-73	6.230118534029976925e-54	3.820813053409494175e-02	2.601377700132926352e-01	2.575902164094349689e-01	1.007281246403933560e-03
1.302652652652652732e+00	1.309444881044950394e-73	1.151398056920339244e-54	3.676773720757359892e-02	2.551246098206634838e-01	2.527253323674689689e-01	8.065146003417559455e-04
1.302927927927927998e+00	1.798707994389683966e-74	2.102324313379756528e-55	3.543567264250874205e-02	2.498640554940034786e-01	2.480460412027196693e-01	6.389721432793902178e-04
1.303203203203203264e+00	2.441045571491954946e-75	3.792440916671572781e-56	3.421169307779266255e-02	2.443735234216420638e-01	2.435153372702028585e-01	5.008475482214825442e-04
1.303478478478478531e+00	3.272899852271445248e-76	6.759003616512308108e-57	3.309301818260623751e-02	2.386801819559935534e-01	2.390949802752918296e-01	3.883591284034727635e-04
1.303753753753753797e+00	4.335418073107921040e-77	1.190121049922128503e-57	3.207434821833863442e-02	2.328192552872776211e-01	2.347469804235230717e-01	2.978657452124177838e-04
1.304029029029029063e+00	5.673754288189874377e-78	2.070351370296374764e-58	3.114798085273952702e-02	2.268320649581609949e-01	2.304350210178046643e-01	2.259568073726613241e-04
1.304304304304304329e+00	7.335862392497049646e-79	3.558289727337286254e-59	3.030402984027385713e-02	2.207639480232304607e-01	2.261257252055753897e-01	1.695159420210434655e-04
1.304579579579579596e+00	9.370716151340179748e-80	6.042028221027082169e-60	2.953074362779746498e-02	2.146621842023955229e-01	2.217896897333982154e-01	1.257597628777354295e-04
1.304854854854854862e+00	1.182592690493114003e-80	1.013603858902161758e-60	2.881491712528489249e-02	2.085740482152470543e-01	2.174022302920616267e-01	9.225454801708250687e-05
1.305130130130130128e+00	1.474477835113978815e-81	1.679955184514542329e-61	2.814238455320159510e-02	2.025450800748410107e-01	2.129438088598053780e-01	6.691453095712297122e-05
1.305405405405405395e+00	1.816275859175181100e-82	2.750875575585412612e-62	2.749857575725817016e-02	1.966176382578815329e-01	2.084001414838144717e-01	4.798592467393358191e-05
1.305680680680680661e+00	2.210373847766856983e-83	4.450285623009414615e-63	2.686911311299889499e-02	1.908297713618087310e-01	2.037620128843692091e-01	3.402080394556578904e-05
1.305955955955955927e+00	2.657601605237135701e-84	7.112927625408786423e-64	2.624042164397152530e-02	1.852144159844862636e-01	1.990248495480530788e-01	2.384465948973898676e-05
1.306231231231231416e+00	3.156851156564817944e-85	1.123187710085465448e-64	2.560032176557486619e-02	1.797989045565979160e-01	1.941881229738208481e-01	1.652091039628279603e-05
1.306506506506506682e+00	3.704744695929957537e-86	1.752264363514805217e-65	2.493857258902171248e-02	1.746047484806303451e-01	1.892546671019536275e-01	1.131501845575940634e-05
1.306781781781781948e+00	4.295386866830926633e-87	2.700785752575214373e-66	2.424733429317585745e-02	1.696476501287925154e-01	1.842299969824678918e-01	7.660174551638657397e-06
1.307057057057057214e+00	4.920236501745412953e-88	4.112668903737566427e-67	2.352152084304453411e-02	1.649376921340217628e-01	1.791217086910471823e-01	5.125889243669664635e-06
1.307332332332332481e+00	5.568128402043534304e-89	6.187288405335513622e-68	2.275901926001588568e-02	1.604796533311513562e-01	1.739390238440346459e-01	3.390261579527923908e-06
1.307607607607607747e+00	6.225467251421396750e-90	9.196442608033366066e-69	2.196075850078862621e-02	1.562734064487313335e-01	1.686925175381275843e-01	2.216246383291504554e-06
1.307882882882883013e+00	6.876603658937702529e-91	1.350461343001083386e-69	2.113061938062433393e-02	1.523143616406542611e-01	1.633940390235126550e-01	1.431898148397046333e-06
1.308158158158158280e+00	7.504387465277284900e-92	1.959237720265228857e-70	2.027518634557732777e-02	1.485939304919821069e-01	1.580568036051906988e-01	9.143338457983742201e-07
1.308433433433433546e+00	8.090877134965592219e-93	2.808243053488019829e-71	1.940335162350012230e-02	1.450999956496145660e-01	1.526956061850025803e-01	5.770137943786704218e-07
1.308708708708708812e+00	8.618167969418111135e-94	3.976717471798270352e-72	1.852579167927977458e-02	1.418173804061536869e-01	1.473270853103917644e-01	3.598713066655177358e-07
1.308983983983984078e+00	9.069287849730740728e-95	5.563616270377895500e-73	1.765434427970803341e-02	1.387283194772259975e-01	1.419699546085705366e-01	2.218091418969803160e-07
1.309259259259259345e+00	9.429099026425780235e-96	7.690098299481433369e-74	1.680132120380048444e-02	1.358129363558135683e-01	1.366451178490152574e-01	1.351061260326004182e-07
1.309534534534534611e+00	9.685139573362781575e-97	1.050143894886722746e-74	1.597879618632314785e-02	1.330497339081431474e-01	1.313755948744978197e-01	8.132550324863367738e-08
1.309809809809809877e+00	9.828339433439637288e-98	1.416797684792524444e-75	1.519790967926224444e-02	1.304161035502260091e-01	1.261862069894345573e-01	4.837576452700962603e-08
1.310085085085085144e+00	9.853553722182329101e-99	1.888464741377709691e-76	1.446823127126541271e-02	1.278888549351944182e-01	1.211029994243700975e-01	2.843622852273158071e-08
1.310360360360360410e+00	9.759869568779323034e-100	2.486862937452397324e-77	1.379721714334183717e-02	1.254447632864502671e-01	1.161524115272551533e-01	1.651784364207429620e-08
1.310635635635635676e+00	9.550660976969825122e-101	3.235464649101774683e-78	1.318979399791228579e-02	1.230611261138450929e-01	1.113602381943364777e-01	9.481267978697731897e-09
1.310910910910910943e+00	9.233387108608355116e-102	4.158753913213853188e-79	1.264809290797731280e-02	1.207163158400454683e-01	1.067504546567761420e-01	5.377817705873750010e-09
1.311186186186186209e+00	8.819150806458377318e-103	5.281185915248041683e-80	1.217134707657824624e-02	1.183903105715656823e-01	1.023439976196520024e-01	3.014168374050879362e-09
1.311461461461461475e+00	8.322053791083869553e-104	6.625845090186756893e-81	1.175595725410338507e-02	1.160651824847037661e-01	9.815760650303753665e-02	1.669345417631632908e-09
1.311736736736736741e+00	7.758400734410885829e-105	8.212825709019723053e-82	1.139571824769372577e-02	1.137255225026523597e-01	9.420282807893530508e-02	9.135618289844535920e-10
1.312012012012012008e+00	7.145814769588529076e-106	1.005739163429374164e-82	1.108219026266280861e-02	1.113587813462667414e-01	9.048527644460199748e-02	4.940134096896922140e-10
1.312287287287287274e+00	6.502331065897643912e-107	1.216800742526892728e-83	1.080519035284035340e-02	1.089555106344706620e-01	8.700421960333454274e-02	2.639640863239125853e-10
1.312562562562562540e+00	5.845532769333998992e-108	1.454436758382795796e-84	1.055337252307120104e-02	1.065094932191983368e-01	8.375253650529393412e-02	1.393646842134346089e-10
1.312837837837837807e+00	5.191785518686295663e-109	1.717558010252092090e-85	1.031486038521575894e-02	1.040177588449549273e-01	8.071705739665262225e-02	7.270413153140165213e-11
1.313113113113113073e+00	4.555614145859183029e-110	2.003867991272649691e-86	1.007789393899145673e-02	1.014804887988059595e-01	7.787926906214093226e-02	3.747665113296832868e-11
1.313388388388388339e+00	3.949249726402418822e-111	2.309765290235816973e-87	9.831452111527496512e-03	9.890082060713997758e-02	7.521633810447941881e-02	1.908775404233969324e-11
1.313663663663663606e+00	3.382358703411014586e-112	2.630313840177390122e-88	9.565815093493407542e-03	9.628457016075460395e-02	7.270238228479536380e-02	9.605908778042015581e-12
1.313938938938939094e+00	2.861950135311318874e-113	2.959294558878664927e-89	9.273035080513662362e-03	9.363989312987731906e-02	7.030990385157745437e-02	4.776491581926882421e-12
1.314214214214214360e+00	2.392443703610932262e-114	3.289346751250214507e-90	8.947290475013571984e-03	9.097690960982553199e-02	6.801129052205030778e-02	2.346734760847847647e-12
1.314489489489489626e+00	1.975871016377306732e-115	3.612200828713109062e-91	8.585106524239044870e-03	8.830731538551644944e-02	6.578028930133003604e-02	1.139202846481236543e-12
1.314764764764764893e+00	1.612176507796001273e-116	3.918995989991027841e-92	8.185434263146192449e-03	8.564400016975186325e-02	6.359336485995151222e-02	5.464091235161330896e-13
1.315040040040040159e+00	1.299581909838282761e-117	4.200668257404463498e-93	7.749588911440655550e-03	8.300068818193047371e-02	6.143086644282265418e-02	2.589479797761227467e-13
1.315315315315315425e+00	1.034979471653183928e-118	4.448386566659586083e-94	7.281057904099583894e-03	8.039161031975478044e-02	5.927794365696830575e-02	1.212502954991211724e-13
1.315590590590590692e+00	8.143231172813319663e-120	4.654008388445510567e-95	6.785196865309481469e-03	7.783121093460729223e-02	5.712517030115621397e-02	5.609535128072416765e-14
1.315865865865865958e+00	6.329926726541638270e-121	4.810522445862028883e-96	6.268838461564160691e-03	7.533388684729105944e-02	5.496885506875252153e-02	2.564146997155845834e-14
1.316141141141141224e+00	4.861132237400072514e-122	4.912445096533730940e-97	5.739843688919885230e-03	7.291375254667295525e-02	5.281103709921090850e-02	1.158055121242564136e-14
1.316416416416416491e+00	3.688187280516372346e-123	4.956139171372406809e-98	5.206627421077855006e-03	7.058442397514524957e-02	5.065918187209549756e-02	5.167544002932196399e-15
1.316691691691691757e+00	2.764554904321699621e-124	4.940029427253531542e-99	4.677689833278448478e-03	6.835881396862432402e-02	4.852560801754858544e-02	2.278275451525595505e-15
1.316966966966967023e+00	2.047265384568283286e-125	4.864696817734833144e-100	4.161182714392444755e-03	6.624893489371670718e-02	4.642668771283493118e-02	9.924163425278368599e-16
1.317242242242242289e+00	1.497820207760351948e-126	4.732843715097344876e-101	3.664535002425237976e-03	6.426570756135638329e-02	4.438187212947989485e-02	4.271159814848110652e-16
1.317517517517517556e+00	1.082634332550485004e-127	4.549132986793190395e-102	3.194155634211924468e-03	6.241877914382105291e-02	4.241259876413558394e-02	1.816187374183457831e-16
1.317792792792792822e+00	7.731084557789541806e-129	4.319914288866010643e-103	2.755224628756729969e-03	6.071635563210588810e-02	4.054113946578456751e-02	7.630221457882167559e-17
1.318068068068068088e+00	5.454256041069977421e-130	4.052859977432648002e-104	2.351575924218502790e-03	5.916505560598183527e-02	3.878944674628590633e-02	3.167189882312141743e-17
1.318343343343343355e+00	3.801605455798929484e-131	3.756539730254278060e-105	1.985668537531977591e-03	5.776979139278686642e-02	3.717805185534168305e-02	1.298884080331554130e-17
1.318618618618618621e+00	2.617790818493142837e-132	3.439966686559885994e-106	1.658636692850546908e-03	5.653368117824106309e-02	3.572506157412212724e-02	5.262897885537181049e-18
1.318893893893893887e+00	1.780898508780733054e-133	3.112148397496753390e-107	1.370405095174309293e-03	5.545799188022274007e-02	3.444529231401519814e-02	2.106865088202676169e-18
1.319169169169169153e+00	1.196960141750577065e-134	2.781673261153372724e-108	1.119852744008892429e-03	5.454210853097399281e-02	3.334957056775837703e-02	8.333065015045340961e-19
1.319444444444444420e+00	7.947974282728771349e-136	2.456357873033652511e-109	9.050076269258546446e-04	5.378352261505087162e-02	3.244421875984644654e-02	3.256328041602851821e-19
1.319719719719719908e+00	5.213980729366579703e-137	2.142973598374214985e-110	7.232551634925889466e-04	5.317783027517130473e-02	3.173073576852923627e-02	1.257204665422609387e-19
1.319994994994995174e+00	3.379236237459732313e-138	1.847062561773974505e-111	5.715451042668043009e-04	5.271873220409244859e-02	3.120567243765321949e-02	4.795539125686441791e-20
1.320270270270270441e+00	2.163733701882384408e-139	1.572845073951602626e-112	4.465843554378516015e-04	5.239803057168591210e-02	3.086069470390281899e-02	1.807264500545494610e-20
1.320545545545545707e+00	1.368753209919254100e-140	1.323213107658456555e-113	3.450064902925763103e-04	5.220562410156782962e-02	3.068282077962986021e-02	6.729116788820716511e-21
1.320820820820820973e+00	8.554261831181420473e-142	1.099798444445834523e-114	2.635121330395471867e-04	5.212950948010051239e-02	3.065481419358088641e-02	2.475402146512829850e-21
1.321096096096096240e+00	5.281726858395723117e-143	9.030999524564543365e-116	1.989776245301499828e-04	5.215580433021990703e-02	3.075571125915198614e-02	8.996718376567753858e-22
1.321371371371371506e+00	3.221849960817517144e-144	7.326522752069217950e-117	1.485321524544294723e-04	5.226881253420310319e-02	3.096145944117438542e-02	3.230520518253607176e-22
1.321646646646646772e+00	1.941648559570940275e-145	5.872179257791051855e-118	1.096056952261724400e-04	5.245115538386146276e-02	3.124564180182067344e-02	1.146067712515030067e-22
1.321921921921922038e+00	1.156037290319338741e-146	4.649861102079601662e-119	7.995162655025458455e-05	5.268399089974462601e-02	3.158026192279127925e-02	4.016954003190194559e-23
1.322197197197197305e+00	6.800000328020836138e-148	3.637641401862672546e-120	5.764867419459186531e-05	5.294733830715622758e-02	3.193656321596408110e-02	1.391014596777082050e-23
1.322472472472472571e+00	3.951680857816292928e-149	2.811505727999970797e-121	4.108719970462730076e-05	5.322051539103735129e-02	3.228585627521441542e-02	4.758983842936631874e-24
1.322747747747747837e+00	2.268770675908153319e-150	2.146827758153844335e-122	2.894458148781583090e-05	5.348268425101944390e-02	3.260032795915039638e-02	1.608584874862056853e-24
1.323023023023023104e+00	1.286871295188607129e-151	1.619550629521087637e-123	2.015397382492964618e-05	5.371348735591763984e-02	3.285380641609688540e-02	5.371807686917255640e-25
1.323298298298298370e+00	7.211330054555674653e-153	1.207065707607353381e-124	1.387000880637336127e-05	5.389374257702479049e-02	3.302245751729730033e-02	1.772324323633917433e-25
1.323573573573573636e+00	3.992375201003413244e-154	8.888046298040130450e-126	9.434221345994518382e-06	5.400615491660381434e-02	3.308539038795211412e-02	5.777125052620328305e-26
1.323848848848848903e+00	2.183649914793879727e-155	6.465776326008303811e-127	6.342200179247606300e-06	5.403599554680192651e-02	3.302515306818955970e-02	1.860483198613706907e-26
1.324124124124124169e+00	1.179968289834750480e-156	4.647013957123163328e-128	4.213764364568107653e-06	5.397169665159726876e-02	3.282810380319214211e-02	5.919496307661772795e-27
1.324399399399399435e+00	6.299314503130848630e-158	3.299637026068512896e-129	2.766873746477308978e-06	5.380531389029509504e-02	3.248464888607504458e-02	1.860751580662569128e-27
1.324674674674674701e+00	3.322399497065012477e-159	2.314713322778240282e-130	1.795519354471881962e-06	5.353281684073165486e-02	3.198934402407155320e-02	5.778782136949054453e-28
1.324949949949949968e+00	1.731195011899710609e-160	1.604231599931040739e-131	1.151504874394092673e-06	5.315418063948788852e-02	3.134086240673105567e-02	1.773079415510556654e-28
1.325225225225225234e+00	8.912010415553986054e-162	1.098438372313234316e-132	7.298104847096734296e-07	5.267326779807823822e-02	3.054183850341659137e-02	5.374816855770844667e-29
1.325500500500500500e+00	4.532532296598102731e-163	7.430585925380521883e-134	4.571061800929004113e-07	5.209750609947337574e-02	2.959860160709825577e-02	1.609690792971195135e-29
1.325775775775775767e+00	2.277412151884257524e-164	4.966027533420611664e-135	2.829313991185560771e-07	5.143738474168377262e-02	2.852081687326149528e-02	4.762821023853116475e-30
1.326051051051051033e+00	1.130518934566687660e-165	3.278942841834356214e-136	1.730600996379845849e-07	5.070580481097630016e-02	2.732105383951606570e-02	1.392287089617024703e-30
1.326326326326326299e+00	5.544335530675184603e-167	2.138933059429638306e-137	1.046066924272255244e-07	4.991733039530497212e-02	2.601430311095696835e-02	4.021015943110881600e-31
1.326601601601601566e+00	2.686312940441007793e-168	1.378475739987411089e-138	6.248329749451053657e-08	4.908739233185119982e-02	2.461746120996459106e-02	1.147321163776548325e-31
1.326876876876876832e+00	1.285876075888155464e-169	8.776868936653869395e-140	3.688126711480255782e-08	4.823149742093524317e-02	2.314880182793488395e-02	3.234269333737335280e-32
1.327152152152152098e+00	6.081028230377423150e-171	5.521011035093995519e-141	2.151200270634061090e-08	4.736449218563738850e-02	2.162744929068402197e-02	9.007600138129526316e-33
1.327427427427427364e+00	2.841124683263168539e-172	3.431121509003393874e-142	1.239894905847959905e-08	4.649992264780860446e-02	2.007286739450877752e-02	2.478469237732221436e-33
1.327702702702702853e+00	1.311411285447511624e-173	2.106648255542724368e-143	7.061777446877518922e-09	4.564952121651384698e-02	1.850437427274574664e-02	6.737507716375689243e-34
1.327977977977978119e+00	5.980298611839658098e-175	1.277869104407335680e-144	3.974335949213094088e-09	4.482283992454681038e-02	1.694069189031251199e-02	1.809489750738766748e-34
1.328253253253253385e+00	2.694276316570239002e-176	7.658065751746736933e-146	2.210207097829710787e-09	4.402703719747620703e-02	1.539953726683830453e-02	4.801245340607559712e-35
1.328528528528528652e+00	1.199213995648840417e-177	4.534090212723476692e-147	1.214551168615431331e-09	4.326681424473926424e-02	1.389726157444010242e-02	1.258613564714185740e-35
1.328803803803803918e+00	5.273349014293911128e-179	2.652158866496084657e-148	6.594925175637671059e-10	4.254448789477228987e-02	1.244854268782779119e-02	3.259653843864226950e-36
1.329079079079079184e+00	2.290928831472134377e-180	1.532664834642637587e-149	3.538441628655372375e-10	4.186017977663741146e-02	1.106613633841632173e-02	8.340478344294834508e-37
1.329354354354354451e+00	9.832680254419740829e-182	8.750504623064343610e-151	1.875941695836522211e-10	4.121209733430582917e-02	9.760690466992905101e-03	2.108388698104698195e-37
1.329629629629629717e+00	4.169341371081631471e-183	4.935796205329039416e-152	9.827180453223170481e-11	4.059688008140692472e-02	8.540626439202629941e-03	5.265631887622416974e-38
1.329904904904904983e+00	1.746619064278603012e-184	2.750549880314347701e-153	5.086723074688497389e-11	4.000998436981058337e-02	7.412089325563336883e-03	1.299242632741311521e-38
1.330180180180180249e+00	7.228765282187293784e-186	1.514328108394156494e-154	2.601622124464397232e-11	3.944608125035656276e-02	6.378967410228198777e-03	3.167158859540459368e-39
1.330455455455455516e+00	2.955733139532301123e-187	8.236800826789959584e-156	1.314754888149507610e-11	3.889944425357108604e-02	5.442978564253123618e-03	7.627621234234216928e-40
1.330730730730730782e+00	1.193992153760427440e-188	4.426242840342111455e-157	6.565040725969332569e-12	3.836430672443200823e-02	4.603818296674778467e-03	1.814880165470417240e-40
1.331006006006006048e+00	4.765109270164693852e-190	2.349903196120889899e-158	3.239066055577943819e-12	3.783517148273195935e-02	3.859361456585948692e-03	4.266249351910192713e-41
1.331281281281281315e+00	1.878794929612193427e-191	1.232544870933826017e-159	1.579027612459186657e-12	3.730705899086313171e-02	3.205907010719874235e-03	9.907950988797623804e-42
1.331556556556556581e+00	7.318481925750774461e-193	6.386949882926934053e-161	7.605802823727880611e-13	3.677568395851849026e-02	2.638453355214719423e-03	2.273320613703806833e-42
1.331831831831831847e+00	2.816421981556390514e-194	3.269807996600803619e-162	3.619793383998911816e-13	3.623755450805027367e-02	2.150990465411746228e-03	5.153195917904465550e-43
1.332107107107107113e+00	1.070802872327534199e-195	1.653822666098988555e-163	1.702173905396689678e-13	3.568999272732421846e-02	1.736794975563421767e-03	1.154068651534091131e-43
1.332382382382382380e+00	4.022132726290503610e-197	8.264061574272735430e-165	7.908673108488455943e-14	3.513108058433822567e-02	1.388715030413581811e-03	2.553439470052943502e-44
1.332657657657657868e+00	1.492582422866770345e-198	4.079773355756755869e-166	3.630622292539240424e-14	3.455954053130717157e-02	1.099433371311878734e-03	5.581595168845881235e-45
1.332932932932933134e+00	5.472115935334465678e-200	1.989831908219690233e-167	1.646776014423932033e-14	3.397456527275364430e-02	8.616994268761716223e-04	1.205396315752353503e-45
1.333208208208208401e+00	1.982016595214389693e-201	9.588144646348452212e-169	7.380101796537935441e-15	3.337561557326186590e-02	6.685239256707801222e-04	2.571817002077446790e-46
1.333483483483483667e+00	7.092417618495223651e-203	4.564472230497156565e-170	3.267856167147943323e-15	3.276220805768657873e-02	5.133324627024744499e-04	5.421118075503167943e-47
1.333758758758758933e+00	2.507357836659392428e-204	2.146764179257539968e-171	1.429666508328806706e-15	3.213371619981281180e-02	3.900772684827476570e-04	1.128953868937301032e-47
1.334034034034034200e+00	8.757362567550226536e-206	9.975067954222118005e-173	6.179826930009552158e-16	3.148920676848071531e-02	2.933089240325052337e-04	2.322747392665211867e-48
1.334309309309309466e+00	3.021797269139319477e-207	4.579152546272612178e-174	2.639284628044667946e-16	3.082733082013461648e-02	2.182117729782175953e-04	4.721349538245500283e-49
1.334584584584584732e+00	1.030130602311879906e-208	2.076787492614519259e-175	1.113686960562575724e-16	3.014628310183111240e-02	1.606082091074330744e-04	9.481316622761548626e-50
1.334859859859859998e+00	3.469398717430151158e-210	9.305435032736322585e-177	4.643075336594907422e-17	2.944383694590589282e-02	1.169378412897563197e-04	1.881089273425950086e-50
1.335135135135135265e+00	1.154386096459863261e-211	4.119257596217032060e-178	1.912549857638705351e-17	2.871745410255236580e-02	8.421779596860082848e-05	3.687129288013951085e-51
1.335410410410410531e+00	3.794747645394669864e-213	1.801518987729401429e-179	7.783645362272927926e-18	2.796446129840975126e-02	5.999019546796982658e-05	7.140119350208290747e-52
1.335685685685685797e+00	1.232394188481904104e-214	7.783883623696971525e-181	3.129791479645332144e-18	2.718227846607994269e-02	4.226226176691562803e-05	1.366031354528611550e-52
1.335960960960961064e+00	3.954133264682237788e-216	3.322702034629826092e-182	1.243393952698203674e-18	2.636867829662317003e-02	2.944366465505761439e-05	2.581986125437497333e-53
1.336236236236236330e+00	1.253394751409814528e-217	1.401277048924953629e-183	4.880474192066330727e-19	2.552205356459066529e-02	2.028478024874820081e-05	4.821532859321286729e-54
1.336511511511511596e+00	3.925177866656183455e-219	5.838404010764344677e-185	1.892666936399236340e-19	2.464166784776544369e-02	1.381855465302236407e-05	8.895170980410701976e-55
1.336786786786786863e+00	1.214411025404246167e-220	2.403265653431306470e-186	7.251774628951135044e-20	2.372786681940045744e-02	9.307759013127567748e-06	1.621292476172036123e-55
1.337062062062062129e+00	3.711991245618629005e-222	9.773427397623271857e-188	2.745183584532464072e-20	2.278223097652601684e-02	6.198631521831492994e-06	2.919485268099493651e-56
1.337337337337337395e+00	1.120941783898749021e-223	3.926715664955528380e-189	1.026726048364897271e-20	2.180765601765634332e-02	4.081259550596899262e-06	5.193845433981423592e-57
1.337612612612612661e+00	3.344213820121076663e-225	1.558653028993845950e-190	3.793962181344540417e-21	2.080835348607123353e-02	2.656570041347211684e-06	9.128712431174916503e-58
1.337887887887887928e+00	9.856889149807285008e-227	6.112330748994438598e-192	1.385114952002347264e-21	1.978977107375695654e-02	1.709461305841362940e-06	1.585140511633975648e-58
1.338163163163163194e+00	2.870255485816589651e-228	2.368108673093871797e-193	4.996112933317237579e-22	1.875843847072177981e-02	1.087406058989106116e-06	2.719341193975520419e-59
1.338438438438438460e+00	8.257262265260607957e-230	9.064289554002812397e-195	1.780457143423620765e-22	1.772175025944448118e-02	6.837594746313481575e-07	4.608900153338526111e-60
1.338713713713713727e+00	2.346855953589456449e-231	3.427703517387196153e-196	6.268778442538334806e-23	1.668770164205746198e-02	4.249910917491194156e-07	7.717355842962792325e-61
1.338988988988988993e+00	6.589790593144381201e-233	1.280589820838353344e-197	2.180648847204590088e-23	1.566459546218211193e-02	2.611005974331906723e-07	1.276666161328030655e-61
1.339264264264264259e+00	1.828064905125477927e-234	4.726657501586203708e-199	7.494441941940190499e-24	1.466073993751296732e-02	1.585532289632772710e-07	2.086525675175179412e-62
1.339539539539539525e+00	5.010100278032504999e-236	1.723596066188274113e-200	2.544737370683676130e-24	1.368415582042831896e-02	9.516340278544950183e-08	3.369051527441219532e-63
1.339814814814814792e+00	1.356550696310351440e-237	6.209463867586439713e-202	8.536819990836352183e-25	1.274230957022940564e-02	5.645231037521883472e-08	5.374388767732050157e-64
1.340090090090090058e+00	3.628778292621991799e-239	2.210089914988093431e-203	2.829424938487898021e-25	1.184188588517538776e-02	3.309789129997162745e-08	8.470089163674594890e-65
1.340365365365365324e+00	9.590022599832848035e-241	7.771466665782462939e-205	9.265066921855352086e-26	1.098860900866597580e-02	1.917857812749623668e-08	1.318816391925518430e-65
1.340640640640640591e+00	2.503880564810858005e-242	2.699810116438733219e-206	2.997413999486403583e-26	1.018711801729156770e-02	1.098300573925098563e-08	2.028701340682895652e-66
1.340915915915915857e+00	6.458659127945639815e-244	9.266177548622387638e-208	9.580588100725696935e-27	9.440897220553617214e-03	6.215936359202848794e-09	3.083111964814779605e-67
1.341191191191191345e+00	1.645909262800737234e-245	3.141992608999967701e-209	3.025410949844009196e-27	8.752259191104817815e-03	3.476680676108486376e-09	4.629113763332889798e-68
1.341466466466466612e+00	4.143851453352976514e-247	1.052559910773362610e-210	9.438932272528899557e-28	8.122375047067852474e-03	1.921714143437048987e-09	6.866631876216209863e-69
1.341741741741741878e+00	1.030711747931402502e-248	3.483578443254451528e-212	2.909425208067130065e-28	7.551344564719454991e-03	1.049715974259875524e-09	1.006298924219603748e-69
1.342017017017017144e+00	2.532824076909550071e-250	1.139046483622996224e-213	8.860065203241179123e-29	7.038297544141608290e-03	5.666404635578781443e-10	1.456959776794696287e-70
1.342292292292292410e+00	6.149043599648980574e-252	3.679547084527183026e-215	2.665702082532915580e-29	6.581517521284786440e-03	3.022666502697438549e-10	2.084036906813664572e-71
1.342567567567567677e+00	1.474839837653159067e-253	1.174314235550927136e-216	7.923752000749022742e-30	6.178579284052216659e-03	1.593361174117072200e-10	2.945103212838687963e-72
1.342842842842842943e+00	3.494756195018639214e-255	3.702638486190703474e-218	2.326988953282346702e-30	5.826492529808001246e-03	8.299929248703519726e-11	4.111808539469006754e-73
1.343118118118118209e+00	8.181324850495979093e-257	1.153387661957580987e-219	6.751520382275982496e-31	5.521845204125086677e-03	4.272340335552344422e-11	5.671559350930783910e-74
1.343393393393393476e+00	1.892191627046902338e-258	3.549574350516811477e-221	1.935317861430386172e-31	5.260941402959320307e-03	2.173121475154036597e-11	7.728750590054179025e-75
1.343668668668668742e+00	4.323558263526351940e-260	1.079230524613460553e-222	5.480827676999164475e-32	5.039930049834092339e-03	1.092256324662877949e-11	1.040526873747993019e-75
1.343943943943944008e+00	9.760054227352336542e-262	3.241821594611995197e-224	1.533496491163715567e-32	4.854921764010018334e-03	5.424796843204741830e-12	1.383994901197753729e-76
1.344219219219219275e+00	2.176696385131750885e-263	9.620572805033592630e-226	4.238985301179333810e-33	4.702092346774365030e-03	2.662299518475771048e-12	1.818665561736735921e-77
1.344494494494494541e+00	4.795989099160563683e-265	2.820652991024267201e-227	1.157665848724808847e-33	4.577772102485585040e-03	1.291044674244604157e-12	2.361067179863953160e-78
1.344769769769769807e+00	1.043982502835465751e-266	8.170248818597738232e-229	3.123535415915672878e-34	4.478520781590781402e-03	6.186330965126806855e-13	3.028314517799022684e-79
1.345045045045045073e+00	2.245137528922239070e-268	2.338071450191917813e-230	8.326285065330050310e-35	4.401188307900808470e-03	2.929067272673916116e-13	3.837343978926770611e-80
1.345320320320320340e+00	4.770098767875755957e-270	6.610238519112905372e-232	2.192792228945765230e-35	4.342961666165968092e-03	1.370335241161512682e-13	4.803940141312952814e-81
1.345595595595595606e+00	1.001259112786961101e-271	1.846346978435552710e-233	5.705383045662267726e-36	4.301398416027210625e-03	6.334651501153046336e-14	5.941574314245722614e-82
1.345870870870870872e+00	2.076348632507283757e-273	5.095025119073521127e-235	1.466604479045781697e-36	4.274447301546593046e-03	2.893439052045059212e-14	7.260099216690601101e-83
1.346146146146146361e+00	4.253914440752142957e-275	1.389044442641776142e-236	3.724618988302616839e-37	4.260456376731672906e-03	1.305867449462426518e-14	8.764368741733750486e-84
1.346421421421421627e+00	8.610173468845903375e-277	3.741301757056620748e-238	9.345254329456762789e-38	4.258169000867647984e-03	5.823372515279300287e-15	1.045287548104735196e-84
1.346696696696696893e+00	1.721748542827922246e-278	9.955569351705792414e-240	2.316544315645406764e-38	4.266708007780352016e-03	2.565892542554495995e-15	1.231651812527906897e-85
1.346971971971972160e+00	3.401435307260404578e-280	2.617256074892483536e-241	5.673226384224509706e-39	4.285548356216223320e-03	1.117091097489730189e-15	1.433762275358159644e-86
1.347247247247247426e+00	6.638796732030760991e-282	6.797716749431337716e-243	1.372648803383872292e-39	4.314478659703370987e-03	4.805326270065263458e-16	1.648934336993198769e-87
1.347522522522522692e+00	1.280121491502013776e-283	1.744281715433109449e-244	3.281167439759484094e-40	4.353552204314156855e-03	2.042393257968817864e-16	1.873555559074500411e-88
1.347797797797797958e+00	2.438639835963134817e-285	4.421879382058129191e-246	7.748842063159411743e-41	4.403028411617896688e-03	8.577015332074267783e-17	2.103133212117697190e-89
1.348073073073073225e+00	4.589641809721747845e-287	1.107474763362708690e-247	1.807942084334446425e-41	4.463306193779384250e-03	3.558865381567448058e-17	2.332405016225931420e-90
1.348348348348348491e+00	8.533841518163572921e-289	2.740295840703948666e-249	4.167459095423516779e-42	4.534851255969233122e-03	1.459028593304450544e-17	2.555513154175422503e-91
1.348623623623623757e+00	1.567635180176156645e-290	6.698810843315987637e-251	9.490676030767125705e-43	4.618120077959158090e-03	5.910052081218857164e-18	2.766236026658584233e-92
1.348898898898899024e+00	2.844985606020690100e-292	1.617836434098935705e-252	2.135314131674748952e-43	4.713483974978928404e-03	2.365334394013735687e-18	2.958266486876543291e-93
1.349174174174174290e+00	5.100934972345225289e-294	3.860185067202289554e-254	4.746408136782799853e-44	4.821157199858044570e-03	9.353325828204189886e-19	3.125520069852672663e-94
1.349449449449449556e+00	9.035540545082645535e-296	9.099514951536333787e-256	1.042334059662217577e-44	4.941133397221911076e-03	3.654352779516609096e-19	3.262452659170862163e-95
1.349724724724724823e+00	1.581223012711953022e-297	2.119165843683797819e-257	2.261451049667644293e-45	5.073134755707617120e-03	1.410666798187021662e-19	3.364364666465224636e-96
1.350000000000000089e+00	2.733800043228764639e-299	4.875826217933369711e-259	4.847365218716541132e-46	5.216577849842298116e-03	5.380302880822659523e-20	3.427668527870769371e-97
