# Supplementary material for: Interpolating numerically exact many-body wave functions for accelerated molecular dynamics
Source: Nat Commun. 2025 Feb 26;16:2005. doi: 10.1038/s41467-025-57134-9 (PMC11865551; doi:10.1038/s41467-025-57134-9)
Supplement: Supplementary file 3 — Source data [file 41467_2025_57134_MOESM3_ESM.zip › Source Data/fig_7/charges.txt]

# Time (fs)	Charge H3O (continuation N=84)	Charge H2O (continuation N=84)	Charge H3O (continuation N=40)	Charge H2O (continuation N=40)	Charge H3O (DFT)	Charge H2O (DFT)	Charge H3O (HF)	Charge H2O (HF)
0.000000000000000000e+00	6.690520542945257443e-01	3.309479457055521934e-01	6.690332100486581224e-01	3.309667899514021627e-01	6.102793919480243856e-01	3.897206080519690641e-01	3.913313528989122991e-01	6.086686471010807065e-01
1.209442163292850092e-01	6.689868942834344967e-01	3.310131057165034418e-01	6.690021019861092100e-01	3.309978980139193228e-01	6.103336878728485848e-01	3.896663121271478625e-01	3.916850449256974454e-01	6.083149550743092160e-01
2.418884326585700184e-01	6.687918936260388580e-01	3.312081063739826803e-01	6.689090318697059612e-01	3.310909681303648711e-01	6.106208554775557351e-01	3.893791445224434877e-01	3.927446376985092025e-01	6.072553623014924629e-01
3.628326489878549999e-01	6.684684685426919293e-01	3.315315314573619165e-01	6.687547469994679084e-01	3.312452530006071427e-01	6.111045508700405637e-01	3.888954491299477789e-01	3.945057485690652843e-01	6.054942514309411550e-01
4.837768653171400368e-01	6.680189072985212029e-01	3.319810927015355295e-01	6.685404436566393382e-01	3.314595563434588055e-01	6.117846376437841016e-01	3.882153623562089040e-01	3.969611198845159894e-01	6.030388801154751288e-01
6.047210816464250183e-01	6.674462651834792704e-01	3.325537348166118790e-01	6.682676950916891512e-01	3.317323049084920372e-01	6.126626320352930311e-01	3.873373679646989753e-01	4.001007412364314675e-01	5.998992587635673113e-01
7.256652979757099997e-01	6.667542235108019355e-01	3.332457764892942098e-01	6.679383545810635425e-01	3.320616454191273048e-01	6.137386699606428575e-01	3.862613300393606952e-01	4.039119942228320825e-01	5.960880057771644758e-01
8.466095143049950922e-01	6.659469184299189326e-01	3.340530815702490441e-01	6.675544367969648007e-01	3.324455632032248253e-01	6.150130616354646529e-01	3.849869383645283527e-01	4.083798332825051558e-01	5.916201667175059464e-01
9.675537306342800736e-01	6.650287464492954381e-01	3.349712535508488909e-01	6.671179820694761453e-01	3.328820179307473426e-01	6.164866055839645087e-01	3.835133944160440400e-01	4.134869877643462255e-01	5.865130122356527753e-01
1.088497946963564944e+00	6.640041547932364896e-01	3.359958452069384816e-01	6.666309084138952734e-01	3.333690915864055970e-01	6.181604268888846176e-01	3.818395731111136060e-01	4.192141938497453424e-01	5.807858061502683134e-01
1.209442163292850037e+00	6.628774256157530242e-01	3.371225743844192824e-01	6.660948572545307700e-01	3.339051427458478161e-01	6.200357976615686884e-01	3.799642023384257605e-01	4.255404409317866676e-01	5.744595590682054498e-01
1.330386379622135129e+00	6.616524642844903159e-01	3.383475357157010865e-01	6.655110396570983466e-01	3.344889603433101044e-01	6.221140143162386948e-01	3.778859856837709641e-01	4.324432285119970132e-01	5.675567714880064285e-01
1.451330595951419999e+00	6.603326033232610470e-01	3.396673966770610287e-01	6.648800910946570664e-01	3.351199089057814717e-01	6.243963462190841307e-01	3.756036537809136489e-01	4.398988275957252947e-01	5.601011724042679329e-01
1.572274812280705092e+00	6.589204355287080483e-01	3.410795644715128860e-01	6.642019447990756831e-01	3.357980552013732911e-01	6.268797479106450465e-01	3.731202520893504015e-01	4.478825409984342754e-01	5.521174590015692774e-01
1.693219028609990184e+00	6.574176925311641106e-01	3.425823074690917958e-01	6.634757365398791240e-01	3.365242634606314676e-01	6.295673826671547291e-01	3.704326173328380545e-01	4.563689607504908263e-01	5.436310392495062871e-01
1.814163244939275055e+00	6.558251888006438879e-01	3.441748111995394099e-01	6.626997571045049051e-01	3.373002428959448462e-01	6.324628324877520358e-01	3.675371675122385273e-01	4.653322058096651670e-01	5.346677941903389408e-01
1.935107461268560147e+00	6.541428561060940172e-01	3.458571438941174803e-01	6.618714746972019780e-01	3.381285253032842997e-01	6.355678619328223311e-01	3.644321380671546873e-01	4.747461562619007536e-01	5.252538437380964709e-01
2.056051677597845018e+00	6.523698996213819212e-01	3.476301003788101474e-01	6.609876555650722185e-01	3.390123444354172788e-01	6.388842891966106663e-01	3.611157108033808960e-01	4.845846698476357073e-01	5.154153301523782815e-01
2.176995893927129888e+00	6.505051141141833249e-01	3.494948858860513763e-01	6.600446202197406409e-01	3.399553797807653988e-01	6.424139500843660811e-01	3.575860499156452432e-01	4.948208480811887577e-01	5.051791519188065793e-01
2.297940110256415203e+00	6.485474060260014717e-01	3.514525939741022231e-01	6.590386824197740356e-01	3.409613175807579832e-01	6.461586457391224059e-01	3.538413542608754847e-01	5.054310879162861037e-01	4.945689120837164499e-01
2.418884326585700073e+00	6.464965733694281180e-01	3.535034266306927853e-01	6.579668283861057620e-01	3.420331716143656386e-01	6.501200746099191630e-01	3.498799253900732875e-01	5.163895858665489280e-01	4.836104141334515161e-01
2.539828542914984943e+00	6.443543973612976261e-01	3.556456026387214697e-01	6.568277033582020641e-01	3.431722966422312560e-01	6.542997477664783679e-01	3.457002522335265171e-01	5.276722720416541224e-01	4.723277279583397714e-01
2.660772759244270258e+00	6.421260934592858405e-01	3.578739065407107178e-01	6.556229770609075524e-01	3.443770229393996463e-01	6.586988874415790063e-01	3.413011125584146654e-01	5.392560687458591850e-01	4.607439312541542487e-01
2.781716975573555128e+00	6.398221488592570338e-01	3.601778511406662497e-01	6.543591538040535172e-01	3.456408461961626433e-01	6.633183095671636442e-01	3.366816904328333582e-01	5.511190998497930149e-01	4.488809001502058749e-01
2.902661191902839999e+00	6.374605314315100468e-01	3.625394685682958862e-01	6.530498690143733409e-01	3.469501309856714011e-01	6.681582914477075530e-01	3.318417085523067689e-01	5.632408551481886683e-01	4.367591448518168828e-01
3.023605408232125313e+00	6.350691837455140210e-01	3.649308162542103107e-01	6.517186595798133419e-01	3.482813404201124952e-01	6.732184266757200719e-01	3.267815733242835918e-01	5.756020213302881494e-01	4.243979786697136269e-01
3.144549624561410184e+00	6.326886114608040179e-01	3.673113885388840094e-01	6.504020981971527782e-01	3.495979018026975638e-01	6.784974722194698771e-01	3.215025277805327875e-01	5.881857576865064940e-01	4.118142423134905084e-01
3.265493840890695054e+00	6.303742415585267267e-01	3.696257584409833319e-01	6.491530317166446240e-01	3.508469682829317149e-01	6.839931960892379204e-01	3.160068039107776228e-01	6.009767986187618538e-01	3.990232013812253786e-01
3.386438057219980369e+00	6.281980843068423193e-01	3.718019156926501978e-01	6.480434569710750159e-01	3.519565430284088414e-01	6.897022326292685523e-01	3.102977673707283390e-01	6.139620864306827297e-01	3.860379135693133845e-01
3.507382273549265239e+00	6.262491398569336454e-01	3.737508601425074684e-01	6.471663283036759307e-01	3.528336716956401720e-01	6.956199499319363211e-01	3.043800500680616805e-01	6.271308955392617124e-01	3.728691044607275185e-01
3.628326489878550110e+00	6.246321502255645086e-01	3.753678497739078024e-01	6.466353833987302790e-01	3.533646166004337230e-01	7.017403342114368892e-01	2.982596657885695501e-01	6.404748555851083047e-01	3.595251444148936937e-01
3.749270706207834980e+00	6.234668803878965493e-01	3.765331196117022161e-01	6.465821602346070174e-01	3.534178397644729408e-01	7.080559001291271137e-01	2.919440998708683344e-01	6.539882594394623716e-01	3.460117405605471763e-01
3.870214922537120295e+00	6.237004190958274075e-01	3.762995809039043626e-01	6.471547969869254624e-01	3.528452030120879934e-01	7.145576494362304576e-01	2.854423505637808667e-01	6.676662260632509893e-01	3.323337739367552279e-01
3.991159138866405165e+00	7.048853544843528551e-01	2.951146455142041880e-01	7.086223530271448245e-01	2.913776469729690843e-01	7.212350796763449257e-01	2.787649203236681750e-01	6.815067295191932217e-01	3.184932704808124404e-01
4.112103355195690035e+00	6.969428184557130423e-01	3.030571815429289328e-01	7.008935657793557983e-01	2.991064342207698790e-01	7.280762229018976628e-01	2.719237770981077773e-01	6.955082249572002162e-01	3.044917750428094427e-01
4.233047571524974906e+00	6.887082432590718728e-01	3.112917567397508467e-01	6.926286501211695867e-01	3.073713498790777710e-01	7.350677211953943191e-01	2.649322788046005739e-01	7.096691694907032444e-01	2.903308305092948682e-01
4.353991787854259776e+00	6.804377700526221817e-01	3.195622299463883875e-01	6.841179671347332736e-01	3.158820328655436160e-01	7.421949819527710046e-01	2.578050180472269970e-01	7.239868530318308570e-01	2.760131469681675886e-01
4.474936004183545535e+00	6.724163527086478576e-01	3.275836472905395702e-01	6.756696570240652289e-01	3.243303429762210977e-01	7.494424007598591286e-01	2.505575992401430918e-01	7.384559389812426211e-01	2.615440610187597104e-01
4.595880220512830405e+00	6.649398520714140393e-01	3.350601479280289619e-01	6.676136509204454450e-01	3.323863490798711906e-01	7.567935567009036468e-01	2.432064432991100089e-01	7.530666342909476674e-01	2.469333657090518885e-01
4.716824436842115276e+00	6.582910581235091874e-01	3.417089418761832809e-01	6.602732944073933519e-01	3.397267055929226176e-01	7.642314129321555738e-01	2.357685870678619677e-01	7.678023667397779750e-01	2.321976332602226911e-01
4.837768653171400146e+00	6.527155447278336631e-01	3.472844552719972500e-01	6.539357549605746556e-01	3.460642450395906566e-01	7.717386361930533845e-01	2.282613638069354023e-01	7.826368695675334219e-01	2.173631304324576963e-01
4.958712869500685017e+00	6.483997212487824235e-01	3.516002787511577354e-01	6.488255696153883978e-01	3.511744303846311421e-01	7.792979286457790700e-01	2.207020713542254819e-01	7.975307016366981472e-01	2.024692983633168408e-01
5.079657085829969887e+00	6.454524753345708410e-01	3.545475246654972157e-01	6.450838045412580213e-01	3.549161954585862144e-01	7.868992833572060475e-01	2.131007166427902888e-01	8.124276103284774342e-01	1.875723896715187911e-01
5.200601302159255646e+00	6.438915355960742604e-01	3.561084644040981573e-01	6.427540472564221563e-01	3.572459527431834925e-01	7.945084974937739464e-01	2.054915025062390432e-01	8.272502700324144698e-01	1.727497299675770925e-01
5.321545518488540516e+00	6.436362366887885544e-01	3.563637633114705716e-01	6.417761760949288741e-01	3.582238239044057693e-01	8.021247784607740128e-01	1.978752215392312053e-01	8.419043849192440199e-01	1.580956150807587557e-01
5.442489734817825386e+00	6.445091792456296709e-01	3.554908207546001453e-01	6.419892922584079509e-01	3.580107077406997629e-01	8.097297780840430059e-01	1.902702219159565500e-01	8.562723729748201729e-01	1.437276270251890420e-01
5.563433951147110257e+00	6.462493133100164489e-01	3.537506866903651348e-01	6.431454094174239300e-01	3.568545905814999308e-01	8.173070780694694504e-01	1.826929219305338803e-01	8.702244844595385942e-01	1.297755155404599625e-01
5.684378167476395127e+00	6.485374716638829806e-01	3.514625283365886421e-01	6.449346072561842336e-01	3.550653927424683998e-01	8.248422487971172057e-01	1.751577512028840156e-01	8.836261115157587609e-01	1.163738884842353549e-01
5.805322383805679998e+00	6.510325239415388765e-01	3.489674760590368852e-01	6.470202854781347268e-01	3.529797145204268682e-01	8.323207152895033545e-01	1.676792847104863204e-01	8.963482362257113589e-01	1.036517637742747633e-01
5.926266600134964868e+00	6.534132904303842082e-01	3.465867095701861134e-01	6.490806641939778077e-01	3.509193358045195055e-01	8.397266439063757471e-01	1.602733560936246970e-01	9.082774421070822779e-01	9.172255789291161587e-02
6.047210816464250627e+00	6.554195553094591675e-01	3.445804446912693608e-01	6.508507777118253124e-01	3.491492222866825479e-01	8.470421011728783700e-01	1.529578988271310669e-01	9.193237137879839427e-01	8.067628621200872985e-02
6.168155032793535497e+00	6.568856221052398192e-01	3.431143778955291213e-01	6.521585147630530876e-01	3.478414852354921871e-01	8.542474940894648761e-01	1.457525059105372334e-01	9.294249416053944612e-01	7.057505839460276320e-02
6.289099249122820368e+00	6.577614630570128851e-01	3.422385369437425107e-01	6.529488218423732393e-01	3.470511781562307663e-01	8.613230279386769883e-01	1.386769720613307832e-01	9.385481896359455511e-01	6.145181036404634423e-02
6.410043465452105238e+00	6.581187167773504543e-01	3.418812832235059718e-01	6.532918069314306297e-01	3.467081930673390211e-01	8.682488867634292617e-01	1.317511132365738469e-01	9.466883103133009181e-01	5.331168968670463304e-02
6.530987681781390108e+00	6.581409362908293703e-01	3.418590637100604734e-01	6.533729777704864183e-01	3.466270222284311142e-01	8.750087952099376842e-01	1.249912047900700873e-01	9.538651722693463064e-01	4.613482773065435971e-02
6.651931898110674979e+00	6.580994518626964718e-01	3.419005481381559575e-01	6.534669475289556217e-01	3.465330524701885073e-01	8.815772699834405479e-01	1.184227300165572316e-01	9.601202809206915711e-01	3.987971907929199755e-02
6.772876114439960737e+00	6.583180412711783225e-01	3.416819587296707761e-01	6.538989759148386982e-01	3.461010240845829866e-01	8.879396808976441902e-01	1.120603191023641365e-01	9.655113070275372911e-01	3.448869297246026644e-02
6.893820330769245608e+00	6.591311474765625400e-01	3.408688525242550282e-01	6.550007114902501870e-01	3.449992885093945416e-01	8.940807059389125344e-01	1.059192940610816924e-01	9.701076126626921869e-01	2.989238733730315012e-02
7.014764547098530478e+00	6.608413205215220021e-01	3.391586794792313952e-01	6.570668194077629032e-01	3.429331805921678189e-01	8.999874122198279203e-01	1.000125877801727459e-01	9.739861244141601038e-01	2.601387558584800086e-02
7.135708763427815349e+00	6.636816562969040101e-01	3.363183437037233769e-01	6.603180754836392996e-01	3.396819245165403345e-01	9.056466354904639804e-01	9.435336450954701082e-02	9.772265723563399176e-01	2.277342764365775096e-02
7.256652979757100219e+00	6.677882707166343801e-01	3.322117292839184000e-01	6.648748962773052273e-01	3.351251037230620344e-01	9.110593216241351655e-01	8.894067837587726899e-02	9.799096488313951969e-01	2.009035116859214654e-02
7.377597196086385090e+00	6.731864236980025229e-01	3.268135763024100360e-01	6.707438776437626426e-01	3.292561223567643802e-01	9.162200677759454459e-01	8.377993222404900298e-02	9.821112631413460026e-01	1.788873685864755814e-02
7.498541412415669960e+00	6.797919202325475307e-01	3.202080797676597479e-01	6.778187108009495754e-01	3.221812891996340689e-01	9.211317051815476331e-01	7.886829481845414325e-02	9.839022290372616553e-01	1.609777096274367381e-02
7.619485628744955719e+00	6.874270135698670181e-01	3.125729864301447503e-01	6.858953247084967897e-01	3.141046752921663465e-01	9.258013938045135394e-01	7.419860619548657166e-02	9.853466105609955950e-01	1.465338943900773572e-02
7.740429845074240589e+00	6.958475468491013283e-01	3.041524531507067142e-01	6.946989580352149751e-01	3.053010419654246244e-01	9.302403279762360144e-01	6.975967202376753828e-02	9.865012436055050626e-01	1.349875639449404918e-02
7.861374061403525459e+00	7.047760795918387444e-01	2.952239204077268253e-01	7.039184384266184979e-01	2.960815615739171847e-01	9.344614651900066127e-01	6.553853480997695602e-02	9.874158592579218574e-01	1.258414074207048206e-02
7.982318277732810330e+00	7.139349047356584599e-01	2.860650952636922817e-01	7.132407953546510138e-01	2.867592046458181665e-01	9.384794277050046984e-01	6.152057229500962343e-02	9.881336267807609985e-01	1.186637321923988964e-02
8.103262494062095200e+00	7.230734273814440893e-01	2.769265726177422282e-01	7.223725910515911286e-01	2.776274089487452690e-01	9.423084198261227895e-01	5.769158017388609228e-02	9.886919347709037798e-01	1.130806522909566514e-02
8.224206710391380071e+00	7.319852868764898934e-01	2.680147131225422141e-01	7.304723544110353073e-01	2.695276455894357603e-01	9.459611686738386149e-01	5.403883132617504081e-02	9.891232565749189520e-01	1.087674342506839142e-02
8.345150926720664941e+00	7.404978502074341939e-01	2.595021497915218633e-01	6.559733576420567758e-01	3.440266423587522437e-01	9.494480041616335519e-01	5.055199583836389454e-02	9.894559788504980746e-01	1.054402114948849167e-02
8.466095143049949812e+00	7.437419516805194863e-01	2.562580483189732528e-01	6.577641104727626198e-01	3.422358895280208646e-01	9.527760398033421341e-01	4.722396019664698574e-02	9.897151100772061394e-01	1.028488992278486780e-02
8.587039359379234682e+00	6.361779206739396342e-01	3.638220793267699094e-01	6.601611155298010569e-01	3.398388844710462653e-01	9.559508969524264099e-01	4.404910304758646866e-02	9.899228209830792657e-01	1.007717901692017914e-02
8.707983575708519552e+00	6.395650055460542216e-01	3.604349944549281037e-01	6.629422193792754436e-01	3.370577806216870087e-01	9.589739085781958661e-01	4.102609142182478408e-02	9.900987990998755262e-01	9.901200900132023364e-03
8.828927792037806199e+00	6.432977811316106243e-01	3.567022188698443230e-01	6.659878692826768365e-01	3.340121307183729904e-01	9.618456840875395653e-01	3.815431591244533571e-02	9.902604259794550723e-01	9.739574020556807099e-03
8.949872008367091070e+00	6.472209644234567794e-01	3.527790355785322962e-01	6.692000867279777054e-01	3.307999132732125647e-01	9.645653593323482156e-01	3.543464066767021414e-02	9.904230198114007955e-01	9.576980188608308353e-03
9.070816224696375940e+00	6.512673712248239211e-01	3.487326287776982836e-01	6.724994327618812884e-01	3.275005672393267453e-01	9.671314073232882835e-01	3.286859267672492813e-02	9.905988745086350411e-01	9.401125491365069919e-03
9.191760441025660811e+00	6.553904535538151999e-01	3.446095464492286986e-01	6.758244745711543544e-01	3.241755254301124101e-01	9.695420671419455738e-01	3.045793285806508433e-02	9.907984293161323786e-01	9.201570683871618250e-03
9.312704657354945681e+00	6.595573081187542375e-01	3.404426918849482453e-01	6.791303886093267295e-01	3.208696113920833648e-01	9.717956218459109508e-01	2.820437815408483040e-02	9.910292893112283563e-01	8.970710688787297826e-03
9.433648873684230551e+00	6.637458262540700815e-01	3.362541737502391381e-01	6.823867877770317669e-01	3.176132122243829903e-01	9.738905687926202592e-01	2.610943120739539491e-02	9.912963485471603109e-01	8.703651452854010984e-03
9.554593090013515422e+00	6.679424658276805760e-01	3.320575341772706857e-01	6.855751904378454276e-01	3.144248095635652218e-01	9.758257394701013165e-01	2.417426052988280727e-02	9.916017737916217323e-01	8.398226208373715806e-03
9.675537306342800292e+00	6.721402916425389673e-01	3.278597083630533371e-01	6.886864835657050543e-01	3.113135164357120344e-01	9.776004110696437932e-01	2.239958893035132181e-02	9.919450916989365208e-01	8.054908301069030330e-03
9.796481522672085163e+00	6.763372874481309305e-01	3.236627125580928688e-01	6.917186070298071421e-01	3.082813929716324841e-01	9.792144160637591410e-01	2.078558393624307943e-02	9.923234224782735424e-01	7.676577521718463970e-03
9.917425739001370033e+00	6.805349597279261031e-01	3.194650402788771215e-01	6.946745744257376565e-01	3.053254255756900903e-01	9.806682646575551887e-01	1.933173534244847502e-02	9.927318487591609841e-01	7.268151240843678806e-03
1.003836995533065490e+01	6.847372268487538216e-01	3.152627731586991056e-01	6.975608646848970862e-01	3.024391353165164498e-01	9.819632827358704130e-01	1.803671726412470200e-02	9.931638721608793130e-01	6.836127839137340345e-03
1.015931417165993977e+01	6.889495649930186261e-01	3.110504350150349318e-01	7.003861680960711267e-01	2.996138319052842336e-01	9.831017030819985125e-01	1.689829691800825984e-02	9.936119157735043839e-01	6.388084226507939611e-03
1.028025838798922464e+01	6.931783710141206090e-01	3.068216289944470931e-01	7.031604438761264175e-01	2.968395561251939707e-01	9.840867006947033868e-01	1.591329930528939673e-02	9.940678330169360200e-01	5.932166983065534360e-03
1.040120260431851129e+01	6.974304995159220644e-01	3.025695004931461263e-01	7.058942358878765866e-01	2.941057641133782985e-01	9.849226692921398962e-01	1.507733070786820839e-02	9.945233827193707965e-01	5.476617280630313722e-03
1.052214682064779616e+01	7.017129339337805360e-01	2.982870660757681591e-01	7.085981931987591631e-01	2.914018068024664121e-01	9.856146273821798642e-01	1.438537261780781229e-02	9.949706351413162286e-01	5.029364858695539731e-03
1.064309103697708103e+01	7.060325565012943727e-01	2.939674435087525906e-01	7.112827470673097618e-01	2.887172529338738469e-01	9.861689457572684336e-01	1.383105424274189144e-02	9.954022860788377391e-01	4.597713921158042005e-03
1.076403525330636590e+01	7.103959879821327705e-01	2.896040120284070207e-01	7.139579034992730167e-01	2.860420965017721473e-01	9.865928761236815170e-01	1.340712387632903013e-02	9.958118724783819875e-01	4.188127521636886286e-03
1.088497946963565077e+01	7.148094739204796655e-01	2.851905260903224715e-01	7.166331182070351247e-01	2.833668817939449802e-01	9.868946195566092872e-01	1.310538044338815933e-02	9.961938976959673342e-01	3.806102304036773631e-03
1.100592368596493564e+01	7.192787993511354783e-01	2.807212006599907328e-01	7.193172278943327225e-01	2.806827721065991987e-01	9.870832184184664682e-01	1.291678158153786171e-02	9.965438833607414004e-01	3.456116639258599577e-03
1.112686790229422051e+01	7.238092183842793625e-01	2.761907816271886862e-01	7.220184181342000906e-01	2.779815818666301341e-01	9.871684241233031898e-01	1.283157587670225031e-02	9.968583721559388655e-01	3.141627844058803021e-03
1.124781211862350538e+01	7.284053886502850350e-01	2.715946113613626478e-01	7.247442127823572333e-01	2.752557872183525323e-01	9.871606526343987831e-01	1.283934736560699008e-02	9.971348937982410510e-01	2.865106201761724591e-03
1.136875633495279025e+01	7.330713034976601428e-01	2.669286965142571022e-01	7.275014744118464272e-01	2.724985255887466540e-01	9.870693335100819699e-01	1.293066648992113876e-02	9.973719049024668548e-01	2.628095097531812918e-03
1.148970055128207512e+01	7.378102172225062816e-01	2.621897827894804633e-01	7.302964076160732843e-01	2.697035923844770533e-01	9.869031586806575884e-01	1.309684131935218154e-02	9.975686941565433674e-01	2.431305843454745208e-03
1.161064476761136000e+01	7.426245603753682811e-01	2.573754396367550212e-01	7.331345599956069492e-01	2.668654400047847375e-01	9.866688611153249244e-01	1.333113888468839825e-02	9.977252391639055418e-01	2.274760836093681071e-03
1.173158898394064487e+01	7.475158438029827490e-01	2.524841562093298464e-01	7.360208169392866706e-01	2.639791830610148660e-01	9.863698736569022074e-01	1.363012634309634930e-02	9.978420009920764278e-01	2.157999007911359790e-03
1.185253320026992974e+01	7.524845513033071587e-01	2.475154487089527011e-01	7.389593877998310578e-01	2.610406122004226281e-01	9.860054811394098895e-01	1.399451886059477346e-02	9.979196580533062910e-01	2.080341946681052434e-03
1.197347741659921638e+01	7.575300218413082431e-01	2.424699781710343283e-01	7.419537820054509236e-01	2.580462179946434453e-01	9.855702632845712019e-01	1.442973671543656966e-02	9.979588100139124007e-01	2.041189986080715890e-03
1.209442163292850125e+01	7.626503232323149639e-01	2.373496767798042306e-01	7.450067742225121581e-01	2.549932257774600863e-01	9.850539384348011573e-01	1.494606156519606710e-02	9.979597081859017393e-01	2.040291814100481105e-03
1.221536584925778612e+01	7.678421200146297032e-01	2.321578799973431639e-01	7.481203582437813138e-01	2.518796417561095513e-01	9.844416275362690705e-01	1.555837246372693272e-02	9.979220681762321910e-01	2.077931823772249942e-03
1.233631006558707099e+01	7.731005389564252761e-01	2.268994610553596303e-01	7.512956897313803895e-01	2.487043102683953455e-01	9.837142707884715120e-01	1.628572921152315889e-02	9.978449980679668929e-01	2.155001932037214907e-03
1.245725428191635586e+01	7.784190363240419686e-01	2.215809636874636057e-01	7.545330180987254165e-01	2.454669819009641651e-01	9.828491392220127798e-01	1.715086077799499176e-02	9.977270553300254807e-01	2.272944669977405852e-03
1.257819849824564074e+01	7.837892715666238130e-01	2.162107284445615729e-01	7.578316080708956681e-01	2.421683919286992115e-01	9.818210942635907656e-01	1.817890573641189889e-02	9.975664285619773031e-01	2.433571438030579515e-03
1.269914271457492561e+01	7.892009925795747671e-01	2.107990074312802165e-01	7.611896518056423533e-01	2.388103481938604888e-01	9.806004058002035784e-01	1.939959419978942723e-02	9.973612124272412949e-01	2.638787572768919176e-03
1.282008693090421048e+01	7.946419380309712732e-01	2.053580619793908824e-01	7.646041724599316192e-01	2.353958275395264810e-01	9.791615382565939107e-01	2.083846174340331370e-02	9.971097211184074549e-01	2.890278881593433269e-03
1.294103114723349535e+01	8.000977624673201172e-01	1.999022375424855946e-01	7.680709204883408026e-01	2.319290795109993919e-01	9.774734959672555235e-01	2.252650403273903645e-02	9.968107936990519002e-01	3.189206300948210782e-03
1.306197536356278022e+01	8.055519899474002932e-01	1.944480100618610763e-01	7.715842641026802173e-01	2.284157358965939189e-01	9.755103995985741072e-01	2.448960040142011962e-02	9.964640733519014582e-01	3.535926648098652869e-03
1.318291957989206509e+01	8.109860018120483849e-01	1.890139981964807925e-01	7.751370758333642197e-01	2.248629241658240963e-01	9.732480619091234963e-01	2.675193809088149965e-02	9.960702664404356144e-01	3.929733559573600488e-03
1.330386379622134996e+01	8.163790638480219464e-01	1.836209361597831435e-01	7.787206173163948586e-01	2.212793826826915389e-01	9.706687637855047068e-01	2.933123621450273166e-02	9.956313930643561072e-01	4.368606935652108447e-03
1.342480801255063483e+01	8.217083974863204077e-01	1.782916025206640054e-01	7.823244252235818097e-01	2.176755747754689496e-01	9.677583930889752661e-01	3.224160691101929377e-02	9.951510326667799555e-01	4.848967333222264919e-03
1.354575222887992147e+01	8.269492989181136400e-01	1.730507010879597241e-01	7.859362019731073179e-01	2.140637980259219031e-01	9.645146630277744437e-01	3.548533697222744365e-02	9.946345502881377421e-01	5.365449711860814652e-03
1.366669644520920635e+01	8.320753090373306238e-01	1.679246909677331034e-01	7.895417154700788975e-01	2.104582845288719417e-01	9.609443818094302037e-01	3.905561819056446726e-02	9.940892718395031302e-01	5.910728160501088624e-03
1.378764066153849122e+01	8.370584360196023921e-01	1.629415639843547758e-01	7.931247141556788671e-01	2.068752858433229314e-01	9.570667223514048860e-01	4.293327764860033202e-02	9.935245570795850911e-01	6.475442920434226757e-03
1.390858487786777609e+01	8.418694312661827439e-01	1.581305687365747170e-01	7.966668646360507422e-01	2.033331353629665994e-01	9.529131188374241335e-01	4.708688116257220280e-02	9.929517209839828773e-01	7.048279016024894261e-03
1.402952909419706096e+01	8.464781182907556989e-01	1.535218817107586453e-01	8.001477223039693554e-01	1.998522776950032442e-01	9.485265437418024526e-01	5.147345625820054504e-02	9.923837593026356707e-01	7.616240697377540947e-03
1.415047331052634583e+01	8.508537729971304975e-01	1.491462270030605719e-01	8.035447480584920754e-01	1.964552519405323716e-01	9.439597665558548956e-01	5.604023344413577856e-02	9.918348573021265047e-01	8.165142697881488942e-03
1.427141752685563070e+01	8.549655523410192304e-01	1.450344476578170338e-01	8.068333883998087819e-01	1.931666115992397570e-01	9.392727535374668646e-01	6.072724646254401559e-02	9.913196932076544510e-01	8.680306792344882894e-03
1.439236174318491557e+01	8.587829660877281945e-01	1.412170339097175153e-01	8.099872406089773103e-01	1.900127593901300704e-01	9.345295070486765443e-01	6.547049295132711944e-02	9.908525802335305110e-01	9.147419766484699011e-03
1.451330595951420044e+01	8.622763824418049339e-01	1.377236175541386443e-01	8.129783289334979735e-01	1.870216710656106285e-01	9.297947072740697649e-01	7.020529272592535008e-02	9.904465236930379834e-01	9.553476306960240194e-03
1.463425017584348531e+01	8.654175520489547635e-01	1.345824479456151357e-01	8.157775207882933532e-01	1.842224792108955178e-01	9.251305203466315685e-01	7.486947965333357047e-02	9.901122873106873445e-01	9.887712689317651460e-03
1.475519439217277018e+01	8.681801267939848188e-01	1.318198731994131290e-01	8.183551113409498479e-01	1.816448886583390543e-01	9.205938582832297046e-01	7.940614171678872513e-02	9.898575698040901205e-01	1.014243019592175887e-02
1.487613860850205505e+01	8.705401425364897028e-01	1.294598574557830339e-01	8.206815985720187223e-01	1.793184014272929394e-01	9.162342631157436301e-01	8.376573688425570374e-02	9.896863837029087341e-01	1.031361629709337535e-02
1.499708282483133992e+01	8.724764329761940385e-01	1.275235670151450007e-01	8.227286556766192360e-01	1.772713443228780550e-01	9.120924662137306349e-01	8.790753378627669257e-02	9.895987053931138977e-01	1.040129460690530916e-02
1.511802704116062657e+01	8.739709477550307026e-01	1.260290522355834719e-01	8.244702820450356962e-01	1.755297179544403896e-01	9.081995826723238130e-01	9.180041732768617901e-02	9.895904335001965979e-01	1.040956649980540050e-02
1.523897125748991144e+01	8.750089575056002600e-01	1.249910424844999923e-01	8.258840786630775588e-01	1.741159213364544822e-01	9.045768407371718167e-01	9.542315926282718408e-02	9.896536479703695877e-01	1.034635202964373502e-02
1.535991547381919631e+01	8.755791303608578824e-01	1.244208696291773109e-01	8.269525536060420290e-01	1.730474463935343099e-01	9.012363033986101613e-01	9.876369660137729323e-02	9.897771232819407849e-01	1.022287671806731968e-02
1.548085969014848118e+01	8.756734514495706501e-01	1.243265485406253035e-01	8.276643285524367677e-01	1.723356714472692452e-01	8.981782431583249515e-01	1.018217568416764918e-01	9.899470100892472368e-01	1.005298991075509463e-02
1.560180390647776605e+01	8.752869415445473367e-01	1.247130584461361158e-01	8.280151022839722375e-01	1.719848977157348857e-01	8.953964445050383025e-01	1.046035554949737989e-01	9.901475750640603701e-01	9.852424935942849515e-03
1.572274812280705092e+01	8.744171467133329267e-01	1.255828532784317719e-01	8.280082447293888315e-01	1.719917552703171815e-01	8.928758898175814807e-01	1.071241101824079722e-01	9.903618825034326001e-01	9.638117496572062848e-03
1.584369233913633579e+01	8.730634498177645142e-01	1.269365501752321990e-01	8.276549524930346680e-01	1.723450475066672372e-01	8.905942576306173919e-01	1.094057423693788333e-01	9.905723154784007445e-01	9.427684521593593381e-03
1.596463655546562066e+01	8.712263999382409141e-01	1.287736000564996264e-01	8.269739834629079578e-01	1.730260165367905056e-01	8.885229769053538673e-01	1.114770230946570129e-01	9.907610211331576711e-01	9.238978866848990279e-03
1.608558077179490553e+01	8.689074267477107094e-01	1.310925732489107709e-01	8.259910802371617233e-01	1.740089197625915851e-01	8.866283526078526656e-01	1.133716473921634327e-01	9.909092013166108659e-01	9.090798683384138101e-03
1.620652498812419040e+01	8.661094246539550179e-01	1.338905753447541258e-01	8.247382522480353195e-01	1.752617477516962285e-01	8.848798222871612218e-01	1.151201777128392223e-01	9.909982460725520470e-01	9.001753927444733350e-03
1.632746920445347527e+01	8.628386568233795684e-01	1.371613431773669456e-01	8.232530831872255650e-01	1.767469168124788936e-01	8.832241204148164604e-01	1.167758795851863152e-01	9.910083243993115243e-01	8.991675600689030823e-03
1.644841342078276014e+01	8.591081575718022556e-01	1.408918424308777118e-01	8.215781509721128417e-01	1.784218490275686353e-01	8.816253341279800537e-01	1.183746658720290501e-01	9.909179994435651784e-01	9.082000556428049265e-03
1.656935763711204501e+01	8.549422898276747285e-01	1.450577101767493993e-01	8.197605114841690632e-01	1.802394885155543802e-01	8.800436929180641688e-01	1.199563070819384958e-01	9.907034634156691721e-01	9.296536584326609010e-03
1.669030185344132988e+01	8.503814596752000687e-01	1.496185403304013395e-01	8.178510552689112201e-01	1.821489447307599319e-01	8.784437731960895723e-01	1.215562268039093174e-01	9.903376643671725210e-01	9.662335632846352773e-03
1.681124606977061475e+01	8.454854625693855041e-01	1.545145374370258118e-01	8.159034674068257331e-01	1.840965325928750618e-01	8.767943508613849080e-01	1.232056491386364083e-01	9.897893771977995803e-01	1.021062280219398044e-02
1.693219028609989962e+01	8.403338557702945133e-01	1.596661442364528671e-01	8.139725659543174396e-01	1.860274340453889064e-01	8.750679889241254061e-01	1.249320110758747049e-01	9.890223060871532468e-01	1.097769391285363660e-02
1.705313450242918449e+01	8.350223256446792641e-01	1.649776743619114638e-01	8.121119835435136602e-01	1.878880164561745891e-01	8.732426350676287807e-01	1.267573649323785467e-01	9.879943562848391148e-01	1.200564371516743556e-02
1.717407871875846936e+01	8.296551668584422057e-01	1.703448331475791999e-01	8.103714361058601545e-01	1.896285638938670637e-01	8.713026435275819104e-01	1.286973564724234187e-01	9.866572756486893248e-01	1.334272435130834378e-02
1.729502293508775423e+01	8.243353079800220806e-01	1.756646920250392041e-01	8.087940711774005420e-01	1.912059288223105780e-01	8.692383224995218205e-01	1.307616775004853960e-01	9.849569051416791066e-01	1.504309485832944215e-02
1.741596715141703910e+01	8.191542387631027822e-01	1.808457612408592707e-01	8.074144687563939993e-01	1.925855312433818467e-01	8.670444881845459362e-01	1.329555118154606141e-01	9.828342822711536586e-01	1.716571772884534219e-02
1.753691136774632753e+01	8.141842864047837969e-01	1.858157135979172647e-01	8.062577136341024797e-01	1.937422863657266570e-01	8.647183433279848064e-01	1.352816566720128622e-01	9.802277676330850564e-01	1.977223236692171593e-02
1.765785558407561240e+01	8.094748957797077704e-01	1.905251042216190571e-01	8.053396263962230295e-01	1.946603736034988597e-01	8.622583407729715876e-01	1.377416592270304108e-01	9.770762166702825491e-01	2.292378332971656274e-02
1.777879980040489727e+01	8.050532471810967206e-01	1.949467528189660070e-01	8.046678784974063969e-01	1.953321215023322566e-01	8.596582131432888296e-01	1.403417868567238269e-01	9.733220537410549600e-01	2.667794625894237548e-02
1.789974401673418214e+01	8.009282677664955052e-01	1.990717322323861671e-01	8.042434777962157444e-01	1.957565222035615449e-01	8.569129053707311705e-01	1.430870946292802648e-01	9.689182200314528925e-01	3.108177996857564018e-02
1.802068823306346701e+01	7.970963525348055967e-01	2.029036474631212839e-01	8.040620696685211177e-01	1.959379303312012155e-01	8.540124267246442802e-01	1.459875732753538324e-01	9.638306323505047013e-01	3.616936764948208705e-02
1.814163244939275188e+01	7.935470902333593424e-01	2.064529097636527144e-01	8.041146423017262457e-01	1.958853576979375788e-01	8.509391084436516151e-01	1.490608915563561565e-01	9.580408836924763083e-01	4.195911630752879873e-02
1.826257666572203675e+01	7.902678229298921719e-01	2.097321770663531648e-01	8.043874846743727103e-01	1.956125153253944760e-01	8.476639201465279161e-01	1.523360798534828531e-01	9.515557382495750671e-01	4.844426175043625715e-02
1.838352088205132162e+01	7.872465862601688569e-01	2.127534137355819865e-01	8.048615430517173097e-01	1.951384569480830722e-01	8.441729866097161805e-01	1.558270133902913690e-01	9.443977836253588665e-01	5.560221637464601852e-02
1.850446509838060649e+01	7.844735375112250608e-01	2.155264624841067844e-01	8.055115855983062678e-01	1.944884144015542882e-01	8.404628299186299722e-01	1.595371700813802418e-01	9.366111839176255449e-01	6.338881608237212362e-02
1.862540931470989136e+01	7.819412432401718904e-01	2.180587567549537864e-01	8.063057485171774008e-01	1.936942514828033923e-01	8.364689637363037500e-01	1.635310362637009129e-01	9.282579050349425431e-01	7.174209496506367412e-02
1.874635353103917623e+01	7.796442498430039558e-01	2.203557501520437834e-01	8.072060362801696254e-01	1.927939637199116429e-01	8.321858397566400667e-01	1.678141602433737001e-01	9.194143889393353586e-01	8.058561106065287305e-02
1.886729774736846110e+01	7.775783267547929922e-01	2.224216732404116215e-01	8.081701353262472631e-01	1.918298646740173030e-01	8.275945127337513973e-01	1.724054872662835747e-01	9.101676242684648699e-01	8.983237573153812772e-02
1.898824196369774597e+01	7.757396782423225945e-01	2.242603217531905502e-01	8.091544935155293716e-01	1.908455064849396976e-01	8.226808766374572590e-01	1.773191233625562857e-01	9.006111165634231863e-01	9.938888343657759084e-02
1.910918618002703084e+01	7.741242772752432444e-01	2.258757227207602858e-01	8.101181381579223295e-01	1.898818618426807436e-01	8.174367942020565048e-01	1.825632057979582612e-01	8.908412065329958107e-01	1.091587934670033011e-01
1.923013039635631571e+01	7.727273639760346979e-01	2.272726360205773455e-01	8.110263570036199132e-01	1.889736429971617948e-01	8.118610004003227187e-01	1.881389995996904929e-01	8.809537976062995490e-01	1.190462023936930125e-01
1.935107461268560058e+01	7.715431189951033053e-01	2.284568810023538399e-01	8.118533365618914033e-01	1.881466634390632775e-01	8.059596558540578215e-01	1.940403441459669365e-01	8.710415028690681183e-01	1.289584971309384320e-01
1.947201882901488545e+01	7.705645298059871084e-01	2.294354701924057327e-01	8.125831863034786995e-01	1.874168136976479548e-01	7.997465575146632810e-01	2.002534424853503747e-01	8.611915685317103053e-01	1.388084314682944687e-01
1.959296304534417033e+01	7.697834639679050905e-01	2.302165360315159282e-01	8.132093181957167349e-01	1.867906818055239393e-01	7.932429969512935219e-01	2.067570030487010380e-01	8.514845131596222583e-01	1.485154868403928408e-01
1.971390726167345520e+01	7.691909353005512706e-01	2.308090646999058082e-01	8.137326280211224505e-01	1.862673719801262173e-01	7.864771290128317327e-01	2.135228709871874742e-01	8.419932703590005119e-01	1.580067296409868316e-01
1.983485147800274007e+01	7.687775116525285002e-01	2.312224883490038296e-01	8.141591395424891964e-01	1.858408604588071000e-01	7.794834129069907469e-01	2.205165870930180239e-01	8.327827495790728340e-01	1.672172504209250565e-01
1.995579569433202494e+01	7.685337856514647958e-01	2.314662143510982650e-01	8.144977072812660257e-01	1.855022927200015159e-01	7.723009210505457078e-01	2.276990789494620637e-01	8.239097424453948326e-01	1.760902575546047233e-01
2.007673991066130981e+01	7.684508231717083193e-01	2.315491768320263599e-01	8.147581481955151750e-01	1.852418518057262764e-01	7.649725098472663909e-01	2.350274901527507065e-01	8.154230940564864971e-01	1.845769059435119486e-01
2.019768412699059468e+01	7.685205182057026629e-01	2.314794817990269982e-01	8.149499304553321499e-01	1.850500695458591194e-01	7.575433721475023363e-01	2.424566278525185359e-01	8.073640654251257320e-01	1.926359345748787089e-01
2.031862834331987955e+01	7.687358098939313100e-01	2.312641901116585519e-01	8.150813768849056729e-01	1.849186231161401572e-01	7.500597375704607384e-01	2.499402624295273823e-01	7.997668255188506992e-01	2.002331744811569614e-01
2.043957255964916442e+01	7.690907479781884382e-01	2.309092520282507444e-01	8.151592614412478399e-01	1.848407385596743113e-01	7.425676906097312679e-01	2.574323093902636250e-01	7.926590237057382637e-01	2.073409762942739487e-01
2.056051677597844929e+01	7.695804190359428754e-01	2.304195809713618370e-01	8.151886677008731708e-01	1.848113323000115660e-01	7.351121324790362843e-01	2.648878675209742628e-01	7.860624042572538217e-01	2.139375957427368524e-01
2.068146099230773771e+01	7.702007635082392945e-01	2.297992364997085701e-01	8.151730045001164271e-01	1.848269955006174303e-01	7.277358845396899589e-01	2.722641154603131497e-01	7.799935825232979791e-01	2.200064174767006886e-01
2.080240520863702258e+01	7.709483219353587824e-01	2.290516780732261282e-01	8.151141094404125154e-01	1.848858905601639124e-01	7.204789446847948975e-01	2.795210553152114308e-01	7.744641012973398908e-01	2.255358987026637729e-01
2.092334942496630745e+01	7.718199495040440894e-01	2.281800505051417849e-01	8.150124006952330635e-01	1.849875993051796064e-01	7.133779151283555775e-01	2.866220848716450886e-01	7.694818373954345203e-01	2.305181626045719190e-01
2.104429364129559232e+01	7.728125333067461522e-01	2.271874667030179262e-01	8.148670570541719504e-01	1.851329429460749632e-01	7.064656059537084420e-01	2.935343940463168710e-01	7.650510172500345485e-01	2.349489827499789962e-01
2.116523785762487719e+01	7.739227390786486138e-01	2.260772609315317982e-01	8.146762162472361846e-01	1.853237837528644016e-01	6.997707945673141694e-01	3.002292054326848314e-01	7.611728708524022613e-01	2.388271291476146141e-01
2.128618207395416206e+01	7.751468055075678709e-01	2.248531945029978996e-01	8.144371855907137636e-01	1.855628144092622556e-01	6.933181152158278682e-01	3.066818847841659146e-01	7.578461009914320146e-01	2.421538990085683185e-01
2.140712629028344693e+01	7.764803959709772885e-01	2.235196040399541895e-01	8.141466596137172385e-01	1.858533403861194477e-01	6.871280619479956941e-01	3.128719380520119664e-01	7.550673041574252897e-01	2.449326958425743772e-01
2.152807050661273180e+01	7.779185104987113020e-01	2.220814895125957644e-01	8.138009389724482068e-01	1.861990610272227231e-01	6.812170934017558466e-01	3.187829065982361598e-01	7.528313431379086706e-01	2.471686568620962143e-01
2.164901472294201668e+01	7.794554553233244976e-01	2.205445446883230742e-01	8.133961445164092918e-01	1.866038554831689344e-01	6.755978260130516277e-01	3.244021739869381582e-01	7.511316727308883223e-01	2.488683272691187831e-01
2.176995893927130155e+01	7.810848635839312548e-01	2.189151364280448320e-01	8.129284204694217086e-01	1.870715795301068907e-01	6.702792979550940000e-01	3.297207020449164361e-01	7.499606208401595753e-01	2.500393791598424231e-01
2.189090315560058642e+01	7.827997584510587581e-01	2.172002415611320458e-01	8.123941213097835012e-01	1.876058786896214192e-01	6.652672836118267430e-01	3.347327163881743672e-01	7.493096276130956079e-01	2.506903723868965095e-01
2.201184737192987129e+01	7.845926489029313444e-01	2.154073511095053739e-01	8.117899777317378884e-01	1.882100222675650025e-01	6.605646389536555807e-01	3.394353610463571869e-01	7.491694466724496682e-01	2.508305533275597687e-01
2.213279158825915616e+01	7.864556483127786990e-01	2.135443516999006031e-01	8.111132384909214288e-01	1.888867615082927554e-01	6.561716613082076988e-01	3.438283386917964091e-01	7.495303068315840589e-01	2.504696931684218253e-01
2.225373580458844103e+01	7.883806066015893732e-01	2.116193934112872155e-01	8.103617856600893177e-01	1.896382143390613617e-01	6.520864506050687570e-01	3.479135493949261360e-01	7.503820428486992489e-01	2.496179571513162943e-01
2.237468002091772590e+01	7.903592478011378653e-01	2.096407522119005939e-01	8.095342224264482356e-01	1.904657775726027458e-01	6.483052613110646956e-01	3.516947386889334171e-01	7.517141890851383179e-01	2.482858109148693426e-01
2.249562423724701077e+01	7.923833062235143831e-01	2.076166937896576359e-01	8.086299329961759152e-01	1.913700670028282147e-01	6.448228362377461664e-01	3.551771637622535005e-01	7.535160473079440813e-01	2.464839526920569179e-01
2.261656845357629564e+01	7.944446559188652612e-01	2.055553440945029342e-01	8.076491153592425531e-01	1.923508846397404826e-01	6.416327156200662962e-01	3.583672843799491359e-01	7.557767203560059599e-01	2.442232796439925968e-01
2.273751266990558051e+01	7.965354297232547509e-01	2.034645702901836106e-01	8.065927880130874250e-01	1.934072119858160077e-01	6.387275169864744528e-01	3.612724830135405352e-01	7.584851161344853265e-01	2.415148838655208907e-01
2.285845688623486538e+01	7.986481258901679814e-01	2.013518741234273657e-01	8.054627723772415093e-01	1.945372276217358642e-01	6.360991832966158555e-01	3.639008167033814800e-01	7.616299203024110565e-01	2.383700796975773972e-01
2.297940110256415025e+01	8.007757022242285583e-01	1.992242977895027911e-01	8.042616529303491246e-01	1.957383470684684879e-01	6.337391980727433705e-01	3.662608019272695081e-01	7.651995364730229676e-01	2.348004635269851370e-01
2.310034531889343512e+01	8.029116600764681921e-01	1.970883399372105327e-01	8.029927173887472236e-01	1.970072826101295638e-01	6.316387657865373262e-01	3.683612342134707784e-01	7.691819926203878888e-01	2.308180073796217702e-01
2.322128953522271999e+01	8.050501243319364564e-01	1.949498756818437428e-01	8.016598792574077814e-01	1.983401207414956513e-01	6.297889544640954407e-01	3.702110455359156616e-01	7.735645258129806301e-01	2.264354741870249210e-01
2.334223375155200486e+01	8.071859321230392403e-01	1.928140678906661298e-01	8.002675855822334317e-01	1.997324144165790738e-01	6.281808016580439080e-01	3.718191983419744107e-01	7.783346124230502427e-01	2.216653875769634130e-01
2.346317796788128973e+01	8.093147567230383199e-01	1.906852432906891437e-01	7.988207122756912915e-01	2.011792877232215782e-01	6.268054012747906745e-01	3.731945987252338615e-01	7.834779061048356974e-01	2.165220938951447627e-01
2.358412218421057460e+01	8.114333241995165258e-01	1.885666758140666088e-01	7.973244499002480890e-01	2.026755500986681113e-01	6.256540024315475623e-01	3.743459975684588770e-01	7.889793014766827151e-01	2.110206985233015198e-01
2.370506640053985947e+01	8.135398584022450752e-01	1.864601416112607879e-01	7.957841825941558422e-01	2.042158174047479235e-01	6.247181297987198789e-01	3.752818702012916674e-01	7.948223419045858940e-01	2.051776580954168816e-01
2.382601061686914790e+01	8.156351053308316112e-01	1.843648946825541257e-01	7.942053629493585065e-01	2.057946370495954413e-01	6.240008435406597664e-01	3.759991564593528901e-01	8.009889468863546913e-01	1.990110531136489724e-01
2.394695483319843277e+01	8.177249582020610363e-01	1.822750418110929971e-01	7.925933856951499212e-01	2.074066143038368892e-01	6.234681429957867893e-01	3.765318570042184287e-01	8.074591360446226052e-01	1.925408639553670698e-01
2.406789904952771764e+01	8.198281285757066383e-01	1.801718714372200214e-01	7.909534632976593649e-01	2.090465367014392450e-01	6.231292655065763242e-01	3.768707344934455472e-01	8.142107678331966802e-01	1.857892321668067614e-01
2.418884326585700251e+01	8.220030642199486204e-01	1.779969357926785012e-01	7.892905067065645319e-01	2.107094932924918895e-01	6.229843211101203648e-01	3.770156788898875178e-01	8.212193160642849987e-01	1.787806839357186650e-01
2.430978748218628738e+01	8.244725706725656300e-01	1.755274293395472363e-01	7.876090149507688487e-01	2.123909850483333139e-01	6.230122371226587408e-01	3.769877628773532496e-01	8.284577123020607781e-01	1.715422876979485478e-01
2.443073169851557225e+01	8.285464343455808400e-01	1.714535656655442608e-01	7.859129775677916596e-01	2.140870224314046499e-01	6.232129062951554666e-01	3.767870937048414248e-01	8.358962861411693979e-01	1.641037138588359312e-01
2.455167591484485712e+01	8.516966174502904607e-01	1.483033825571503650e-01	7.842057945987809253e-01	2.157942054005014265e-01	6.235817128211345040e-01	3.764182871788597229e-01	8.435028367545869266e-01	1.564971632454160710e-01
2.467262013117414199e+01	9.150163365895650491e-01	8.498366341288765557e-02	7.824902194912155551e-01	2.175097805081250835e-01	6.241129221262158300e-01	3.758870778737914975e-01	8.512428654551148499e-01	1.487571345448789328e-01
2.479356434750342686e+01	9.246261967534236126e-01	7.537380324885434302e-02	7.807683309165764918e-01	2.192316690828400860e-01	6.248012760869575688e-01	3.751987239130496476e-01	8.590799875866359514e-01	1.409200124133608290e-01
2.491450856383271173e+01	9.275417156860169543e-01	7.245828431616496701e-02	7.790415403284300933e-01	2.209584596710906235e-01	6.256334066074009659e-01	3.743665933925974798e-01	8.669765196827546871e-01	1.330234803172573033e-01
2.503545278016199660e+01	9.295206078892046531e-01	7.047939211267251203e-02	7.773106424508040568e-01	2.226893575487550736e-01	6.266166197486032763e-01	3.733833802514044953e-01	8.748942127248221512e-01	1.251057872751779598e-01
2.515639699649128147e+01	9.312824700879958062e-01	6.871752991350188466e-02	7.755759160682981213e-01	2.244240839313769165e-01	6.277402850601750961e-01	3.722597149398366723e-01	8.827950522910416042e-01	1.172049477089477376e-01
2.527734121282056634e+01	9.329949664802316134e-01	6.700503352088160725e-02	7.738372816828891221e-01	2.261627183168427591e-01	6.290251504916234415e-01	3.709748495083787789e-01	8.906420311934656331e-01	1.093579688065240418e-01
2.539828542914985121e+01	9.347093447390090182e-01	6.529065526174593348e-02	7.720945208459091269e-01	2.279054791538691616e-01	6.304233916687896899e-01	3.695766083312199690e-01	8.983997703401119805e-01	1.016002296598776944e-01
2.551922964547913608e+01	9.364413726268617788e-01	6.355862737350692626e-02	7.703475581194630939e-01	2.296524418803539414e-01	6.319480086552888842e-01	3.680519913447261038e-01	9.060348769305370809e-01	9.396512306947069071e-02
2.564017386180842095e+01	9.381928614597513372e-01	6.180713854026909093e-02	7.685968008453808453e-01	2.314031991546126044e-01	6.335938662089897200e-01	3.664061337910176075e-01	9.135159685376508243e-01	8.648403146234151517e-02
2.576111807813770582e+01	9.399587754661414829e-01	6.004122453350202449e-02	7.668435227794109244e-01	2.331564772206381475e-01	6.351744203052145377e-01	3.648255796948040031e-01	9.208133604844732645e-01	7.918663951552484814e-02
2.588206229446699069e+01	9.417299138752991405e-01	5.827008612396800125e-02	7.650902659206061385e-01	2.349097340795341937e-01	6.372237745190522107e-01	3.627762254809462350e-01	9.278984997334148721e-01	7.210150026656847455e-02
2.600300651079627556e+01	9.434940019944274558e-01	5.650599800453837140e-02	7.633412202778487865e-01	2.366587797223528300e-01	6.391405015967210890e-01	3.608594984032884589e-01	9.347432716535731823e-01	6.525672834642937126e-02
2.612395072712556043e+01	9.452361602877944469e-01	5.476383971082854352e-02	7.616025259764280797e-01	2.383974740239273027e-01	6.412375493328599241e-01	3.587624506671471813e-01	9.413187804821746552e-01	5.868121951782667711e-02
2.624489494345484530e+01	9.469391403577047672e-01	5.306085964069318095e-02	7.598824293616358583e-01	2.401175706387731479e-01	6.434074543477005248e-01	3.565925456522929249e-01	9.475977576989880191e-01	5.240224230101819813e-02
2.636583915978413017e+01	9.485835117495021729e-01	5.141648824872280255e-02	7.581912195597944049e-01	2.418087804407003105e-01	6.456901086243229670e-01	3.543098913756741464e-01	9.535505888277356901e-01	4.644941117226553118e-02
2.648678337611341504e+01	9.501479050895922374e-01	4.985209490847830605e-02	7.565408813909627606e-01	2.434591186096729531e-01	6.480674101569571244e-01	3.519325898430339938e-01	9.591488602936500962e-01	4.085113970635545488e-02
2.660772759244269992e+01	9.516093895149559945e-01	4.839061048301407375e-02	7.549444310765055510e-01	2.450555689241630253e-01	6.505293453935250270e-01	3.494706546064690889e-01	9.643658637218666119e-01	3.563413627813516449e-02
2.672867180877198479e+01	9.529440621285319990e-01	4.705593786932849021e-02	7.534149570658508210e-01	2.465850429349334405e-01	6.530652380527439682e-01	3.469347619472561428e-01	9.691782372472166340e-01	3.082176275278580846e-02
2.684961602510126966e+01	9.541279449433448523e-01	4.587205505445490772e-02	7.519644669595929587e-01	2.480355330412802317e-01	6.556803109265827434e-01	3.443196890734306903e-01	9.735678061310287790e-01	2.643219386896977774e-02
2.697056024143055453e+01	9.551383069514247648e-01	4.486169304643616851e-02	7.506027296966660822e-01	2.493972703042670602e-01	6.583792839418382004e-01	3.416207160581707925e-01	9.775234550677585066e-01	2.247654493223472105e-02
2.709150445775984295e+01	9.559555260604042370e-01	4.404447393739796546e-02	7.493363729951382224e-01	2.506636270058827387e-01	6.611419492319307034e-01	3.388580507680691856e-01	9.810420821649914469e-01	1.895791783501687977e-02
2.721244867408912782e+01	9.565655345052944680e-01	4.343446549262297562e-02	7.481685110452535037e-01	2.518314889558053160e-01	6.639769635945287352e-01	3.360230364054738184e-01	9.841300652453026654e-01	1.586993475469167247e-02
2.733339289041841269e+01	9.569627249425839421e-01	4.303727505539078901e-02	7.470990967917096048e-01	2.529009032093542109e-01	6.668869978105058660e-01	3.331130021895047921e-01	9.868028777155013476e-01	1.319712228449076985e-02
2.745433710674769756e+01	9.571529682088698587e-01	4.284703178918281008e-02	7.461259938572711858e-01	2.538740061438601314e-01	6.698780141014030187e-01	3.301219858985933175e-01	9.890843549320158523e-01	1.091564506797770839e-02
2.757528132307698243e+01	9.571562130091939569e-01	4.284378698883928305e-02	7.452464683095555431e-01	2.547535316915980896e-01	6.729598748222542781e-01	3.270401251777526053e-01	9.910052576022889692e-01	8.994742397703592296e-03
2.769622553940626730e+01	9.570081049874928913e-01	4.299189501048727990e-02	7.444585045678677737e-01	2.555414954332640987e-01	6.761469438684035715e-01	3.238530561316025347e-01	9.926013876889023813e-01	7.398612311088181848e-03
2.781716975573555217e+01	9.567601862616204045e-01	4.323981373628216218e-02	7.437612169041311061e-01	2.562387830969911073e-01	6.794584898592452848e-01	3.205415101407631528e-01	9.939114856872579562e-01	6.088514312742043799e-03
2.793811397206483704e+01	9.564784375788830673e-01	4.352156241885107857e-02	7.431538280417246956e-01	2.568461719593152504e-01	6.829187745919055308e-01	3.170812254081030179e-01	9.949751387704508510e-01	5.024861229548815977e-03
2.805905818839412191e+01	9.562401306877662543e-01	4.375986930983100098e-02	7.426332562634159196e-01	2.573667437375661837e-01	6.865567560091458965e-01	3.134432439908599877e-01	9.958309016388808832e-01	4.169098361120116003e-03
2.818000240472340678e+01	9.561291532479088140e-01	4.387084674939378814e-02	7.421910846264125894e-01	2.578089153745484197e-01	6.904054066875064954e-01	3.095945933125100469e-01	9.965147793536419663e-01	3.485220646366360420e-03
2.830094662105269165e+01	9.562301548880043356e-01	4.376984510912007575e-02	7.418112092863996532e-01	2.581887907144747585e-01	6.945007298018949227e-01	3.054992701981232850e-01	9.970591544400396744e-01	2.940845559947669052e-03
2.842189083738197652e+01	9.566220061688808229e-01	4.337799382794638170e-02	7.414694699615751450e-01	2.585305300392445327e-01	6.988807208509718594e-01	3.011192791490266973e-01	9.974921708161231804e-01	2.507829183874155099e-03
2.854283505371126139e+01	9.573710998660207583e-01	4.262890013056319649e-02	7.411359774819940016e-01	2.588640225188103550e-01	7.035842318054085220e-01	2.964157681946025802e-01	9.978375287906862123e-01	2.162471209315675047e-03
2.866377927004054627e+01	9.585249338614911796e-01	4.147506613494200689e-02	7.407799005064696907e-01	2.592200994942170933e-01	7.086460049099657654e-01	2.913539950900407849e-01	9.981146082370053740e-01	1.885391763000621168e-03
2.878472348636983114e+01	9.601062819355364875e-01	3.989371806077357530e-02	7.403756018709577447e-01	2.596243981297325920e-01	7.141034236513357225e-01	2.858965763486580602e-01	9.983388227313096941e-01	1.661177268684421726e-03
2.890566770269911601e+01	9.621082731353433060e-01	3.789172686096853315e-02	7.399085879400941757e-01	2.600914120605484214e-01	7.199887678168676031e-01	2.800112321831239592e-01	9.985221163428188440e-01	1.477883657171052967e-03
2.902661191902840088e+01	9.644910414184049152e-01	3.550895857794111876e-02	7.393798101081708873e-01	2.606201898923556914e-01	7.263440578364553923e-01	2.736559421635551548e-01	9.986735220817722913e-01	1.326477918223378794e-03
2.914755613535768575e+01	9.671812283528032905e-01	3.281877164378965706e-02	7.388072657132251919e-01	2.611927342872519819e-01	7.331665017732795775e-01	2.668334982267315247e-01	9.987997273061011150e-01	1.200272693896442533e-03
2.926850035168697062e+01	9.700760691083304410e-01	2.992393088852085548e-02	7.382244066971409557e-01	2.617755933033011351e-01	7.404894254905651785e-01	2.595105745094364869e-01	9.989055990168186350e-01	1.094400983174148578e-03
2.938944456801625549e+01	9.730533160899945688e-01	2.694668390734555885e-02	7.376755125542991953e-01	2.623244874460752829e-01	7.483266994690773721e-01	2.516733005309234050e-01	9.989946343589084510e-01	1.005365641095989915e-03
2.951038878434554036e+01	9.759864082115086159e-01	2.401359178621065293e-02	7.372089089784201743e-01	2.627910910219204421e-01	7.566849299438223042e-01	2.433150700561901303e-01	9.990693387172109308e-01	9.306612827866267423e-04
2.963133300067482523e+01	9.787617047957725136e-01	2.123829520236386603e-02	7.368695867075739647e-01	2.631304132927273498e-01	7.655623077149332767e-01	2.344376922850679446e-01	9.991314729954983154e-01	8.685270045152293505e-04
2.975227721700411010e+01	9.812929695611785075e-01	1.870703043748422889e-02	7.366929356850923094e-01	2.633070643151277368e-01	7.749470896570799239e-01	2.250529103429331768e-01	9.991822409003705552e-01	8.177590996312211757e-04
2.987322143333339497e+01	9.835290528734283999e-01	1.647094712561680829e-02	7.367006690466683105e-01	2.632993309534654713e-01	7.848180555881395515e-01	2.151819444118810987e-01	9.992223881953150588e-01	7.776118046843860654e-04
2.999416564966267984e+01	9.854535622713400667e-01	1.454643772801411661e-02	7.368999392849003849e-01	2.631000607151667836e-01	7.951424679389724748e-01	2.048575320610234174e-01	9.992522539119553793e-01	7.477460880549458011e-04
3.011510986599196471e+01	9.870783358201481450e-01	1.292166417943030332e-02	7.372862002254404468e-01	2.627137997746009646e-01	8.058782438800176084e-01	1.941217561199954922e-01	9.992717943617014376e-01	7.282056383162149871e-04
3.023605408232125313e+01	9.884340219623107826e-01	1.156597803742931418e-02	7.378473826634567301e-01	2.621526173366387491e-01	8.169747831500118185e-01	1.830252168499989507e-01	9.992805992168073415e-01	7.194007831904380978e-04
3.035699829865053800e+01	9.895607646976748439e-01	1.043923530210966177e-02	7.385671860585278914e-01	2.614328139415141861e-01	8.283737133779892625e-01	1.716262866220145122e-01	9.992779116618436541e-01	7.220883381386933308e-04
3.047794251497982287e+01	9.905007638089613486e-01	9.499236190770421473e-03	7.394274256322914685e-01	2.605725743676965411e-01	8.400108992828025922e-01	1.599891007172089541e-01	9.992626547536200832e-01	7.373452463809160307e-04
3.059888673130910774e+01	9.912932703441577065e-01	8.706729655509337640e-03	7.404094693976935870e-01	2.595905306023260639e-01	8.518097549450064365e-01	1.481902450550037775e-01	9.992334535252210825e-01	7.665464747835804005e-04
3.071983094763839262e+01	9.919718210230138444e-01	8.028178976641320297e-03	7.414947740266202292e-01	2.585052259733540136e-01	8.636962135898863524e-01	1.363037864101055430e-01	9.991886339359962177e-01	8.113660640225450749e-04
3.084077516396767749e+01	9.925632004238587047e-01	7.436799575729846623e-03	7.426648464581910858e-01	2.573351535418130220e-01	8.755841312724658154e-01	1.244158687275365160e-01	9.991261847589031353e-01	8.738152411019717292e-04
3.096171938029696236e+01	9.930875744486959977e-01	6.912425550718359624e-03	7.439010693261289831e-01	2.560989306738847837e-01	8.873819244065574985e-01	1.126180755934521605e-01	9.990436861998613916e-01	9.563138001412729849e-04
3.108266359662624723e+01	9.935593125535686632e-01	6.440687445724679883e-03	7.451847047905892918e-01	2.548152952094531187e-01	8.989907971792173713e-01	1.010092028207989490e-01	9.989382265855198950e-01	1.061773414504973978e-03
3.120360781295553210e+01	9.939881263739223094e-01	6.011873625249797293e-03	7.464971916202162161e-01	2.535028083799212295e-01	9.103045668809869317e-01	8.969543311901129190e-02	9.988063348973584832e-01	1.193665102651952914e-03
3.132455202928481697e+01	9.943802630390947694e-01	5.619736959992738257e-03	7.478206855624404126e-01	2.521793144377786344e-01	9.212102403752515656e-01	7.878975962475698314e-02	9.986439508820775801e-01	1.356049117916979796e-03
3.144549624561410184e+01	9.947395890912912320e-01	5.260410907767520960e-03	7.491387057394266469e-01	2.508612942607926222e-01	9.315903546400239321e-01	6.840964535997640095e-02	9.984464418164349375e-01	1.553558183567615991e-03
3.156644046194338671e+01	9.950684800742013447e-01	4.931519924856408998e-03	7.504367368422718565e-01	2.495632631580767535e-01	9.413281235633318422e-01	5.867187643667193253e-02	9.982086631526981835e-01	1.791336847320801340e-03
3.168738467827267158e+01	9.953684895321612824e-01	4.631510466825639050e-03	7.517026742358361435e-01	2.482973257645820775e-01	9.503149437899123253e-01	4.968505621009355888e-02	9.979250546749086626e-01	2.074945325093446868e-03
3.180832889460195645e+01	9.956408098464591960e-01	4.359190152578129585e-03	7.529270555909494123e-01	2.470729444094121874e-01	9.584593048130183313e-01	4.154069518699332608e-02	9.975897652865554077e-01	2.410234713455139399e-03
3.192927311093124132e+01	9.958865585976066637e-01	4.113441401486950255e-03	7.541030762952012356e-01	2.458969237053501011e-01	9.656957546583856411e-01	3.430424534161879979e-02	9.971968044195548275e-01	2.803195580462380931e-03
3.205021732726052619e+01	9.961069319503449426e-01	3.893068048765435663e-03	7.552264234780688978e-01	2.447735765225242943e-01	9.719934111415315936e-01	2.800658885846929458e-02	9.967402226136770071e-01	3.259777386331874638e-03
3.217116154358981106e+01	9.963032653478623990e-01	3.696734651366551105e-03	7.562949818174103944e-01	2.437050181832908224e-01	9.773614179391387768e-01	2.263858206085600511e-02	9.962143244580257129e-01	3.785675541986166515e-03
3.229210575991909593e+01	9.964770355674109625e-01	3.522964431914910044e-03	7.573084672259278172e-01	2.426915327747466433e-01	9.818470826416927366e-01	1.815291735830537601e-02	9.956139148317925125e-01	4.386085168219810981e-03
3.241304997624838080e+01	9.966298301338738508e-01	3.370169865566596812e-03	7.582680371260457353e-01	2.417319628747626181e-01	9.855272402880208560e-01	1.447275971198436206e-02	9.949345746667368484e-01	5.065425333269368835e-03
3.253399419257766567e+01	9.967633022359114747e-01	3.236697763650320248e-03	7.591759139585430027e-01	2.408240860422659058e-01	9.884974339047962744e-01	1.150256609520139417e-02	9.941729579192523092e-01	5.827042080750244324e-03
3.265493840890695054e+01	9.968791226629011293e-01	3.120877336727279072e-03	7.600350458572160406e-01	2.399649541436466027e-01	9.908618813089151711e-01	9.138118691076613231e-03	9.933270952144114263e-01	6.672904785588684717e-03
3.277588262523623541e+01	9.969789353496762985e-01	3.021064650080451663e-03	7.608488174571179652e-01	2.391511825437602212e-01	9.927234677950952380e-01	7.276532204906982493e-03	9.923966882227286401e-01	7.603311777258814352e-03
3.289682684156552028e+01	9.970643197522960355e-01	2.935680247601712978e-03	7.616208151742518417e-01	2.383791848266472169e-01	9.941765433432854238e-01	5.823456656715020330e-03	9.913833741507047659e-01	8.616625849294567985e-03
3.301777105789480515e+01	9.971367611813375387e-01	2.863238818679114672e-03	7.623546457857895975e-01	2.376453542150616105e-01	9.953032635043519427e-01	4.696736495655162713e-03	9.902909396786850893e-01	9.709060321322238174e-03
3.313871527422409002e+01	9.971976290767413653e-01	2.802370923382979662e-03	7.630538034430535133e-01	2.369461965577893681e-01	9.961730093240731554e-01	3.826990675914410112e-03	9.891254647508607167e-01	1.087453524913395420e-02
3.325965949055337489e+01	9.972481626486235928e-01	2.751837351597341552e-03	7.637215786328922507e-01	2.362784213680410028e-01	9.968427844055759435e-01	3.157215594420614835e-03	9.878953773924497028e-01	1.210462260755063024e-02
3.338060370688265976e+01	9.972894631182649405e-01	2.710536882092329236e-03	7.643610020262550098e-01	2.356389979745497909e-01	9.973580648488106215e-01	2.641935151180163643e-03	9.866114046312037811e-01	1.338859536878544976e-02
3.350154792321194464e+01	9.973224917674323731e-01	2.677508232982295233e-03	7.649748164713887633e-01	2.350251835294285829e-01	9.977542394506058177e-01	2.245760549387409988e-03	9.852864091327594442e-01	1.471359086723666998e-02
3.362249213954122951e+01	9.973480730389999716e-01	2.651926961516615222e-03	7.655654707227274036e-01	2.344345292780515289e-01	9.980583347128040295e-01	1.941665287197413825e-03	9.839351069224265833e-01	1.606489307756098217e-02
3.374343635587051438e+01	9.973669019739704877e-01	2.633098026679214776e-03	7.661351297439137342e-01	2.338648702568386639e-01	9.982908440085880297e-01	1.709155991400090890e-03	9.825736681027297248e-01	1.742633189726527920e-02
3.386438057219979925e+01	9.973795553040304407e-01	2.620444696588508648e-03	7.666856969278034173e-01	2.333143030729033507e-01	9.984672648850234644e-01	1.532735114973871049e-03	9.812192092537128651e-01	1.878079074629568357e-02
3.398532478852908412e+01	9.973865055435274796e-01	2.613494457170628671e-03	7.672188444870272628e-01	2.327811555136487520e-01	9.985991810800638468e-01	1.400818919929713857e-03	9.798894591356254180e-01	2.011054086436481203e-02
3.410626900485836899e+01	9.973881374551727408e-01	2.611862545588872209e-03	7.677360490779061575e-01	2.322639509228007215e-01	9.986950493513280236e-01	1.304950648666203250e-03	9.786010815617062208e-01	2.139891843828456430e-02
3.422721322118765386e+01	9.973847663091059967e-01	2.615233691665386218e-03	7.682386302233650266e-01	2.317613697772503700e-01	9.987608872254561954e-01	1.239112774535700012e-03	9.773703512492928347e-01	2.262964875069772841e-02
3.434815743751693873e+01	9.973766574123603679e-01	2.623342588454535829e-03	7.687277896796926857e-01	2.312722103207883739e-01	9.988008138316259998e-01	1.199186168378774120e-03	9.762115327572634671e-01	2.378846724273431246e-02
3.446910165384622360e+01	9.973640464498930713e-01	2.635953550873870732e-03	7.692046502944613895e-01	2.307953497060835080e-01	9.988174328264202151e-01	1.182567173579562869e-03	9.751363345548823558e-01	2.486366544511675603e-02
3.459004587017550847e+01	9.973471602320195251e-01	2.652839768782833119e-03	7.696702932040954126e-01	2.303297067964377165e-01	9.988120974878439418e-01	1.187902512164051849e-03	9.741531874718967199e-01	2.584681252809839513e-02
3.471099008650479334e+01	9.973262374647140494e-01	2.673762536057000538e-03	7.701257926245187457e-01	2.298742073759464377e-01	9.987850965712659068e-01	1.214903428722879930e-03	9.732665742564118316e-01	2.673342574358128498e-02
3.483193430283407821e+01	9.973015491367703822e-01	2.698450864001999960e-03	7.705722475104016533e-01	2.294277524900163456e-01	9.987357804758572044e-01	1.264219524131360295e-03	9.724764248852527659e-01	2.752357511476066776e-02
3.495287851916337019e+01	9.972734180369263735e-01	2.726581963876428816e-03	7.710108098816514932e-01	2.289891901187566248e-01	9.986626459129348543e-01	1.337354087067921249e-03	9.717775872648364288e-01	2.822241273516234994e-02
3.507382273549265506e+01	9.972422367818374322e-01	2.757763218877773426e-03	7.714427092320292889e-01	2.285572907683248722e-01	9.985633925418456736e-01	1.436607458162653117e-03	9.711593753077213398e-01	2.884062469225456837e-02
3.519476695182193993e+01	9.972084835653304280e-01	2.791516435388330386e-03	7.718692733192070721e-01	2.281307266811176682e-01	9.984349551632277775e-01	1.565044836776441350e-03	9.706051893618191651e-01	2.939481063817772633e-02
3.531571116815122480e+01	9.971727346610419485e-01	2.827265339566009672e-03	7.722919451614045361e-01	2.277080548388359382e-01	9.982735114520198128e-01	1.726488547989069033e-03	9.700921928435500829e-01	2.990780715645935395e-02
3.543665538448050967e+01	9.971356725673363730e-01	2.864327433284241664e-03	7.727122964944266315e-01	2.272877035058243900e-01	9.980744744953142789e-01	1.925525504694935996e-03	9.695910281467891023e-01	3.040897185321755902e-02
3.555759960080979454e+01	9.970980886198393955e-01	2.901911380688293463e-03	7.731320379972758117e-01	2.268679620029276922e-01	9.978324699611099691e-01	2.167530038903353606e-03	9.690655525232299006e-01	3.093444747676643569e-02
3.567854381713907941e+01	9.970608789768093949e-01	2.939121023695756563e-03	7.735530270163516464e-01	2.264469729838543000e-01	9.975412593722001731e-01	2.458740627803712719e-03	9.684725855651934445e-01	3.152741443482520722e-02
3.579948803346836428e+01	9.970250331362882079e-01	2.974966864156547430e-03	7.739772731927344607e-01	2.260227268073501383e-01	9.971936501185275636e-01	2.806349881477987473e-03	9.677616819340768561e-01	3.223831806590105042e-02
3.592043224979764915e+01	9.969916146211792451e-01	3.008385379122069381e-03	7.744069430357177763e-01	2.255930569644361006e-01	9.967815106754794874e-01	3.218489324524065331e-03	9.668749825521264496e-01	3.312501744788298730e-02
3.604137646612693402e+01	9.969617341472820637e-01	3.038265853011479223e-03	7.748443644000149177e-01	2.251556356000550263e-01	9.962955622368755426e-01	3.704437763132450989e-03	9.657472466298214764e-01	3.425275337017763544e-02
3.616232068245621889e+01	9.969365164283912062e-01	3.063483571887681833e-03	7.752920322829698341e-01	2.247079677170848999e-01	9.957251654673928698e-01	4.274834532616789140e-03	9.643062283223435838e-01	3.569377167764165026e-02
3.628326489878550376e+01	9.969170626733303564e-01	3.082937326890355934e-03	7.757526169958064433e-01	2.242473830042354122e-01	9.950579812022312121e-01	4.942018797767455673e-03	9.624736208364010892e-01	3.752637916360568315e-02
3.640420911511478863e+01	9.969044116200054262e-01	3.095588380158109665e-03	7.762289765777545814e-01	2.237710234223087014e-01	9.942799929675979476e-01	5.720007032412488535e-03	9.601668315851025204e-01	3.983316841489181748e-02
3.652515333144407350e+01	9.968995024771388769e-01	3.100497522931400241e-03	7.767241748499174037e-01	2.232758251501743008e-01	9.933755451468876396e-01	6.624454853109473795e-03	9.573018499828952477e-01	4.269815001709986735e-02
3.664609754777335837e+01	9.969031432183209640e-01	3.096856781718781981e-03	7.772415066712486942e-01	2.227584933288280222e-01	9.923278486436499790e-01	7.672151356347356455e-03	9.537973942056140464e-01	4.620260579438084658e-02
3.676704176410264324e+01	9.969159872015616042e-01	3.084012798390101118e-03	7.777845316745539694e-01	2.222154683255020968e-01	9.911194046577378458e-01	8.880595342272479265e-03	9.495803457526511560e-01	5.041965424734673462e-02
3.688798598043192811e+01	9.969385200624182319e-01	3.061479937505939830e-03	7.783571173172142421e-01	2.216428826827635534e-01	9.897320174612096455e-01	1.026798253878968836e-02	9.445921877350998974e-01	5.540781226489110978e-02
3.700893019676121298e+01	9.969710573595282899e-01	3.028942640292964228e-03	7.789634908573063177e-01	2.210365091427269890e-01	9.881470635697552352e-01	1.185293643025542298e-02	9.387957952792089777e-01	6.120420472079979302e-02
3.712987441309049785e+01	9.970137517662217563e-01	2.986248233621258130e-03	7.796082986373371604e-01	2.203917013627704202e-01	9.863461492245284568e-01	1.365385077547420778e-02	9.321815893142209042e-01	6.781841068578220444e-02
3.725081862941978272e+01	9.970666069615821137e-01	2.933393038163645272e-03	7.802966682234646623e-01	2.197033317767201899e-01	9.843119333978225249e-01	1.568806660218269311e-02	9.247719123172492006e-01	7.522808768275635050e-02
3.737176284574906759e+01	9.971294940770552007e-01	2.870505922576760405e-03	7.810342658464063392e-01	2.189657341537104562e-01	9.820290175282334610e-01	1.797098247175576979e-02	9.166226500321821291e-01	8.337734996782686370e-02
3.749270706207835246e+01	9.972021658036631653e-01	2.797834195944259861e-03	7.818273361818562917e-01	2.181726638182852618e-01	9.794847612853099239e-01	2.051523871467975102e-02	9.078216062402156838e-01	9.217839375976466521e-02
3.761365127840763734e+01	9.972842632027157928e-01	2.715736796859546942e-03	7.826827054472086376e-01	2.173172945529819877e-01	9.766699793072246560e-01	2.333002069277922974e-02	8.984823494640306052e-01	1.015176505359656201e-01
3.773459549473692221e+01	9.973753109371259473e-01	2.624689062333263045e-03	7.836077205460402206e-01	2.163922794542119110e-01	9.735794765966123698e-01	2.642052340339384742e-02	8.887446760272585955e-01	1.112553239727397392e-01
3.785553971106620708e+01	9.974746980241971928e-01	2.525301975193405823e-03	7.846100883975541951e-01	2.153899116028320515e-01	9.702124367171980346e-01	2.978756328280707244e-02	8.787519013218813013e-01	1.212480986781371284e-01
3.797648392739549195e+01	9.975816432859260230e-01	2.418356713488667431e-03	7.856975709999616253e-01	2.143024290004162946e-01	9.665726859060842502e-01	3.342731409391419550e-02	8.686548756026339912e-01	1.313451243973612348e-01
3.809742814372477682e+01	9.976951473631402445e-01	2.304852636143994715e-03	7.868774868695616043e-01	2.131225131308662757e-01	9.626687737600599926e-01	3.733122623995044354e-02	8.586013322165556572e-01	1.413986677834457861e-01
3.821837236005406169e+01	9.978139364125279132e-01	2.186063586621544985e-03	7.881559718286335059e-01	2.118440281718705354e-01	9.585138508802143464e-01	4.148614911979620068e-02	8.487281136206831222e-01	1.512718863793187651e-01
3.833931657638334656e+01	9.979364062195343887e-01	2.063593779600747524e-03	7.895369678660516533e-01	2.104630321344708177e-01	9.541253751880861556e-01	4.587462481190929253e-02	8.391560305998445601e-01	1.608439694001534415e-01
3.846026079271263143e+01	9.980605790387818699e-01	1.939420960294535590e-03	7.910209452288179399e-01	2.089790547718242131e-01	9.495247012848270218e-01	5.047529871516287514e-02	8.299857793232225944e-01	1.700142206767669695e-01
3.858120500904191630e+01	9.981840882467550857e-01	1.815911752222398867e-03	7.926034251091478300e-01	2.073965748915781449e-01	9.447365703330373732e-01	5.526342966696629055e-02	8.212947936312969821e-01	1.787052063686973558e-01
3.870214922537120117e+01	9.983042067125639241e-01	1.695793286316527038e-03	7.942734598212666253e-01	2.057265401794914350e-01	9.397885118660819215e-01	6.021148813391086208e-02	8.131351143136956727e-01	1.868648856862951124e-01
3.882309344170048604e+01	9.984179323226641811e-01	1.582067676130671785e-03	7.960123355125160449e-01	2.039876644883252821e-01	9.347101734987965926e-01	6.528982650120640496e-02	8.055323857892020545e-01	1.944676142107831796e-01
3.894403765802977091e+01	9.985221373209477447e-01	1.477862677823238435e-03	7.977928652377620500e-01	2.022071347631047011e-01	9.295326014332122577e-01	7.046739856679584690e-02	7.984861650738754868e-01	2.015138349261217376e-01
3.906498187435905578e+01	9.986137772100652787e-01	1.386222788643753923e-03	7.995796996120733136e-01	2.004203003887931045e-01	9.242874940045654464e-01	7.571250599544487869e-02	7.919717495528553197e-01	2.080282504471440141e-01
3.918592609068834065e+01	9.986901419538898317e-01	1.309858044801992527e-03	8.013310463514695670e-01	1.986689536493931874e-01	9.190064609902126591e-01	8.099353900979933130e-02	7.859436632704177583e-01	2.140563367295782449e-01
3.930687030701762552e+01	9.987491209823584626e-01	1.250879016346351236e-03	8.030020147999273883e-01	1.969979852009597909e-01	9.137203386183843090e-01	8.627966138160569898e-02	7.803407425939242748e-01	2.196592574060821645e-01
3.942781452334691039e+01	9.987894480602762526e-01	1.210551938415571627e-03	8.045494715836556399e-01	1.954505284171168533e-01	9.084586196800557012e-01	9.154138031994629721e-02	7.750928399578602690e-01	2.249071600421425066e-01
3.954875873967619526e+01	9.988108936649418013e-01	1.189106333864820009e-03	8.059378559792710339e-01	1.940621440213735616e-01	9.032492194010354192e-01	9.675078059896924376e-02	7.701262202607672691e-01	2.298737797392322868e-01
3.966970295600548013e+01	9.988143771594253373e-01	1.185622839493749581e-03	8.071449852895021815e-01	1.928550147110169588e-01	8.981177419429849929e-01	1.018822580570212244e-01	7.653719792957340839e-01	2.346280207042708010e-01
3.979064717233476500e+01	9.988019713632114716e-01	1.198028635841397183e-03	8.081666631138102463e-01	1.918333368865973165e-01	8.930902523167076890e-01	1.069097476833102967e-01	7.607690600170743389e-01	2.392309399829082306e-01
3.991159138866404987e+01	9.987767658972676044e-01	1.223234102033843307e-03	8.090190351791023415e-01	1.909809648211201472e-01	8.881915095723675879e-01	1.118084904276410718e-01	7.562666589987412369e-01	2.437333410012584300e-01
4.003253560499333474e+01	9.987425567234554658e-01	1.257443276037828461e-03	8.097381219565459309e-01	1.902618780435226808e-01	8.834431084578746596e-01	1.165568915421487661e-01	7.518230118198867551e-01	2.481769881801287880e-01
4.015347982132261961e+01	9.987033655522138398e-01	1.296634447591649142e-03	8.103766373794223377e-01	1.896233626204970601e-01	8.788736497772514644e-01	1.211263502227770683e-01	7.474059461423203654e-01	2.525940538576916250e-01
4.027442403765190448e+01	9.986628760948459416e-01	1.337123905244097521e-03	8.109988492198564325e-01	1.890011507799113089e-01	8.745066962018892553e-01	1.254933037981063038e-01	7.429861153081882552e-01	2.570138846918221809e-01
4.039536825398118935e+01	9.986239618835359710e-01	1.376038116708944159e-03	8.116746347480893187e-01	1.883253652515203269e-01	8.703705600309343815e-01	1.296294399690565147e-01	7.385366524830180301e-01	2.614633475169920729e-01
4.051631247031047423e+01	9.985884894069424478e-01	1.411510593467890651e-03	8.124738871640901916e-01	1.875261128354082096e-01	8.664967193274418777e-01	1.335032806725696686e-01	7.340306875721854807e-01	2.659693124278321719e-01
4.063725668663975910e+01	9.985574699072127247e-01	1.442530093350602449e-03	8.134620382171390274e-01	1.865379617822253699e-01	8.629203959168727511e-01	1.370796040831291362e-01	7.294403867702023980e-01	2.705596132297873879e-01
4.075820090296904397e+01	9.985314646352589918e-01	1.468535365397261039e-03	8.146968722843997979e-01	1.853031277148710076e-01	8.596808371313838792e-01	1.403191628686158987e-01	7.247369033983687148e-01	2.752630966016330616e-01
4.087914511929832884e+01	9.985110313586349484e-01	1.488968642152532773e-03	8.162262890697542517e-01	1.837737109294759197e-01	8.568213710253432813e-01	1.431786289746581620e-01	7.198910324450578102e-01	2.801089675549430780e-01
4.100008933562761371e+01	9.984969927817558544e-01	1.503007219185836796e-03	8.180864279631800962e-01	1.819135720358799890e-01	8.543891139541124335e-01	1.456108860458816823e-01	7.148750227140363567e-01	2.851249772859522080e-01
4.112103355195689858e+01	9.984903917563102693e-01	1.509608244659066401e-03	8.202996550029230116e-01	1.797003449961013244e-01	8.524342033866363355e-01	1.475657966133679944e-01	7.096599691197233994e-01	2.903400308802681629e-01
4.124197776828618345e+01	9.984921245575560933e-01	1.507875443498285506e-03	8.228722605399979573e-01	1.771277394589018117e-01	8.510046880865683727e-01	1.489953119134292958e-01	7.042224850237325251e-01	2.957775149762773559e-01
4.136292198461547542e+01	9.985023678443276651e-01	1.497632156889916466e-03	8.257921689952159028e-01	1.742078310036114797e-01	8.501598885330612365e-01	1.498401114669425382e-01	6.985411344572252101e-01	3.014588655427765662e-01
4.148386620094476029e+01	9.985199979008392290e-01	1.480002100446187185e-03	8.290273393722471518e-01	1.709726606264676541e-01	8.499474564241790153e-01	1.500525435758236492e-01	6.925979835084303815e-01	3.074020164915618469e-01
4.160481041727404516e+01	9.985422084888129213e-01	1.457791512464612360e-03	8.325256737645569949e-01	1.674743262341339411e-01	8.504138377724768105e-01	1.495861622275155289e-01	6.863788420181612393e-01	3.136211579818567463e-01
4.172575463360333003e+01	9.985644583102375460e-01	1.435541691028108247e-03	8.362170564703289566e-01	1.637829435283294499e-01	8.515988620516442564e-01	1.484011379483693993e-01	6.798733233576360613e-01	3.201266766423461752e-01
4.184669884993261491e+01	9.985807553211891729e-01	1.419244679993325597e-03	8.400176449367374731e-01	1.599823550620007584e-01	8.535334642748885203e-01	1.464665357251153655e-01	6.730747462887223254e-01	3.269252537112813384e-01
4.196764306626189978e+01	9.985841744758056082e-01	1.415825525178271427e-03	8.438358932075812335e-01	1.561641067911356817e-01	8.562420721570974669e-01	1.437579278429171881e-01	6.659799078679998763e-01	3.340200921319952387e-01
4.208858728259118465e+01	9.985674577054403089e-01	1.432542295397465359e-03	8.475792698795365787e-01	1.524207301192553876e-01	8.597248299917235048e-01	1.402751700082875974e-01	6.585887592703445481e-01	3.414112407296689966e-01
4.220953149892046952e+01	9.985235699088020889e-01	1.476430091666203204e-03	8.511604626550159924e-01	1.488395373439340696e-01	8.640070805634357809e-01	1.359929194365713245e-01	6.509040188686683326e-01	3.490959811313190109e-01
4.233047571524975439e+01	9.984461534092446966e-01	1.553846590880869627e-03	8.545021029230664977e-01	1.454978970759478463e-01	8.690576333552012533e-01	1.309423666447951939e-01	6.429307593071384996e-01	3.570692406928687168e-01
4.245141993157903926e+01	9.983298894456658079e-01	1.670110553970483025e-03	8.575395573779325264e-01	1.424604426212296993e-01	8.748668962688112005e-01	1.251331037311960159e-01	6.346760073257721180e-01	3.653239926742261057e-01
4.257236414790832413e+01	9.981708012887763326e-01	1.829198710470714140e-03	8.602218748778605040e-01	1.397781251215118870e-01	8.814437477120528053e-01	1.185562522879618497e-01	6.261483960340925581e-01	3.738516039659075529e-01
4.269330836423760900e+01	9.979665106573519795e-01	2.033489341391025995e-03	8.625113420018132304e-01	1.374886579976748457e-01	8.887296738410879193e-01	1.112703261589179649e-01	6.173579084303728592e-01	3.826420915696332470e-01
4.281425258056689387e+01	9.977164117695632717e-01	2.283588228748412163e-03	8.643822188110942273e-01	1.356177811885072026e-01	7.951772666615930518e-01	2.048227333384069482e-01	6.083157476835502342e-01	3.916842523164528744e-01
4.293519679689617874e+01	9.974216965618253328e-01	2.578303435985529468e-03	8.658191494498042040e-01	1.341808505499133553e-01	7.972430208696094089e-01	2.027569791303759361e-01	5.990334512379331677e-01	4.009665487620690527e-01
4.305614101322546361e+01	9.970851784238292659e-01	2.914821573500647744e-03	8.668155758587505755e-01	1.331844241410859997e-01	7.997039756766691765e-01	2.002960243233400384e-01	5.895267872227157868e-01	4.104732127772746653e-01
4.317708522955474848e+01	9.967109162935364752e-01	3.289083703490569555e-03	8.673723174341329001e-01	1.326276825658226910e-01	8.025388359994466425e-01	1.974611640005596858e-01	5.798105852776754832e-01	4.201894147223326215e-01
4.329802944588403335e+01	9.963037058058078488e-01	3.696294190786209022e-03	8.674963630117155100e-01	1.325036369882602871e-01	8.057059265333507136e-01	1.942940734666418479e-01	5.699030461738729958e-01	4.300969538261324443e-01
4.341897366221331822e+01	9.958685453204142446e-01	4.131454675981971469e-03	8.671998600864270212e-01	1.328001399135858573e-01	8.091666312414405038e-01	1.908333687585669347e-01	5.598256112446859944e-01	4.401743887553332124e-01
4.353991787854260309e+01	9.954101846929664932e-01	4.589815303214006548e-03	8.664992653519618671e-01	1.335007346480497903e-01	8.128850632934395692e-01	1.871149367065547686e-01	5.496039368343116349e-01	4.503960631656805935e-01
4.366086209487188796e+01	9.949328288279686294e-01	5.067171167953521405e-03	8.654146215880045290e-01	1.345853784119784846e-01	8.168273621008422802e-01	1.831726378991703763e-01	5.392690342344660381e-01	4.607309657655304092e-01
4.378180631120117283e+01	9.944400164357031224e-01	5.559983560032288885e-03	8.639689330867147410e-01	1.360310669131996608e-01	8.209607675948555894e-01	1.790392324051380823e-01	5.288585485780700202e-01	4.711414514219313121e-01
4.390275052753045770e+01	9.939346490767038134e-01	6.065350918893486210e-03	8.621876185842869411e-01	1.378123814155598481e-01	8.252525990263110955e-01	1.747474009736961209e-01	5.184181417112109225e-01	4.815818582887880783e-01
4.402369474385974257e+01	9.934191204404136943e-01	6.580879555132645997e-03	8.600980244531515329e-01	1.399019755466526238e-01	8.296691499182794471e-01	1.703308500817115601e-01	5.080029276600703803e-01	4.919970723399240686e-01
4.414463896018902744e+01	9.928954931628483083e-01	7.104506832583901144e-03	8.577289829798681042e-01	1.422710170197908353e-01	8.341744537963307060e-01	1.658255462036916095e-01	4.976788826891563877e-01	5.023211173108498295e-01
4.426558317651831231e+01	9.923656835705826351e-01	7.634316424866338657e-03	8.551104024906140966e-01	1.448895975088945187e-01	8.387292430240365082e-01	1.612707569759742610e-01	4.875241088254568256e-01	5.124758911745430634e-01
4.438652739284759718e+01	9.918316332756544895e-01	8.168366719766173567e-03	8.522728786111265498e-01	1.477271213883423195e-01	8.432906268526266791e-01	1.567093731473745422e-01	4.776297654813878024e-01	5.223702345186080898e-01
4.450747160917688205e+01	9.912954619842113679e-01	8.704538011204077108e-03	8.492473202453023617e-01	1.507526797540598151e-01	8.478126752704667757e-01	1.521873247295274512e-01	4.681003976687182488e-01	5.318996023312910770e-01
4.462841582550616693e+01	9.907596039976267477e-01	9.240395997809458528e-03	8.460645880436642452e-01	1.539354119556358702e-01	8.522478574161421738e-01	1.477521425838494995e-01	4.590532878250029869e-01	5.409467121749906848e-01
4.474936004183545180e+01	9.902269318187152392e-01	9.773068176743504587e-03	8.427551478296064769e-01	1.572448521696037105e-01	8.565493864055355733e-01	1.434506135944566552e-01	4.506163601275656738e-01	5.493836398724354364e-01
4.487030425816473667e+01	9.897008667530593495e-01	1.029913324247999640e-02	8.393487447404823776e-01	1.606512552586643050e-01	8.606744824897061275e-01	1.393255175102915411e-01	4.429240967606496993e-01	5.570759032393419741e-01
4.499124847449402154e+01	9.891854717749097858e-01	1.081452822066608643e-02	8.358741058032010951e-01	1.641258941959258255e-01	8.645881071523371375e-01	1.354118928476575334e-01	4.361109324388080521e-01	5.638890675612017178e-01
4.511219269082330641e+01	9.886855187522580746e-01	1.131448124345590944e-02	8.323586789276458120e-01	1.676413210713784130e-01	8.682663553411453794e-01	1.317336446588642795e-01	4.303017202507624095e-01	5.696982797492423645e-01
4.523313690715259128e+01	9.882065215479056697e-01	1.179347844787059785e-02	8.288284152405853700e-01	1.711715847584001082e-01	8.716985280174189832e-01	1.283014719825887884e-01	4.255991762675973566e-01	5.744008237323964261e-01
4.535408112348187615e+01	9.877547284339451839e-01	1.224527156191923538e-02	8.253075993503702357e-01	1.746924006485899294e-01	8.748878068685703724e-01	1.251121931314337354e-01	4.220687841069683532e-01	5.779312158930299814e-01
4.547502533981116102e+01	9.873370707472651775e-01	1.266292924871992298e-02	8.218187295702348294e-01	1.781812704287280003e-01	8.778503811370540477e-01	1.221496188629354052e-01	4.197225472479167996e-01	5.802774527520744297e-01
4.559596955614044589e+01	9.869610685864246280e-01	1.303893140967182784e-02	8.183824472759113622e-01	1.816175527230280418e-01	8.806109263194716874e-01	1.193890736805172104e-01	4.185041929854640408e-01	5.814958070145249680e-01
4.571691377246973076e+01	9.866346975032963540e-01	1.336530249295198036e-02	8.150175123488072604e-01	1.849824876501418025e-01	8.831897191650683876e-01	1.168102808349409383e-01	4.182797440870466010e-01	5.817202559129478479e-01
4.583785798879901563e+01	9.863662218474675836e-01	1.363377814890853745e-02	8.117408197685470617e-01	1.882591802304096618e-01	8.856480609664260095e-01	1.143519390335739905e-01	4.188382085002696487e-01	5.811617914997202483e-01
4.595880220512830050e+01	9.861640003436169533e-01	1.383599965286708144e-02	8.085674512583092000e-01	1.914325487406778326e-01	8.879918754564973815e-01	1.120081245434983996e-01	4.199065655162218524e-01	5.800934344837966883e-01
4.607974642145758537e+01	9.860362676608839250e-01	1.396373233569636607e-02	8.055107555792999641e-01	1.944892444197379167e-01	8.902460220840133776e-01	1.097539779159831808e-01	4.211810227306928001e-01	5.788189772693023150e-01
4.620069063778687024e+01	9.859908925091557252e-01	1.400910748756689639e-02	8.025824506973099348e-01	1.974175493017721328e-01	8.924362743889544536e-01	1.075637256110512086e-01	4.223704816473051737e-01	5.776295183526772847e-01
4.632163485411615511e+01	9.860351086957764855e-01	1.396489130112021915e-02	7.997927417746398815e-01	2.002072582244748267e-01	8.945861572264253159e-01	1.054138427735713535e-01	4.232448332275690062e-01	5.767551667724343245e-01
4.644257907044543998e+01	9.861752113449955282e-01	1.382478865201353102e-02	7.971504489513218106e-01	2.028495510479232378e-01	8.967152053267979372e-01	1.032847946732204925e-01	4.236751701511349832e-01	5.763248298488874433e-01
4.656352328677472485e+01	9.864162070578661456e-01	1.358379293934008913e-02	7.946631398358885434e-01	2.053368601634115720e-01	8.988385429193845866e-01	1.011614570806059765e-01	4.236551170603086724e-01	5.763448829396913276e-01
4.668446750310400972e+01	9.867614054785452948e-01	1.323859451876996385e-02	7.923372615744208591e-01	2.076627384249526420e-01	9.009670158100108184e-01	9.903298418998784935e-02	4.232974562496976123e-01	5.767025437503014995e-01
4.680541171943329459e+01	9.872119422953099521e-01	1.278805770217850135e-02	7.901782680091270494e-01	2.098217319903853406e-01	9.031074867680295437e-01	9.689251323197090038e-02	4.228078158542855070e-01	5.771921841457273716e-01
4.692635593576257946e+01	9.877662324467557653e-01	1.223376755103333657e-02	7.881907371176006816e-01	2.118092628819583378e-01	9.052630943184005741e-01	9.473690568159343073e-02	4.224436015427299740e-01	5.775563984572830156e-01
4.704730015209186433e+01	9.884193699297830760e-01	1.158063006814702423e-02	7.863784738385187767e-01	2.136215261611134064e-01	9.074335336681230713e-01	9.256646633186615958e-02	4.224693706451521091e-01	5.775306293548456704e-01
4.716824436842114920e+01	9.891625194875581784e-01	1.083748051062860540e-02	7.847445928662886150e-01	2.152554071335303076e-01	9.096154367614777136e-01	9.038456323851351559e-02	4.231190225273581129e-01	5.768809774726295636e-01
4.728918858475043407e+01	9.899823860852954294e-01	1.001761391315736383e-02	7.832915750960958157e-01	2.167084249037187771e-01	9.118027626890956583e-01	8.819723731092488084e-02	4.245711582041765686e-01	5.754288417958208779e-01
4.741013280107971894e+01	9.908608963710469064e-01	9.139103627641476102e-03	7.820212905565087080e-01	2.179787094434659789e-01	9.139870799452067818e-01	8.601292005479377334e-02	4.269395088830341134e-01	5.730604911169681071e-01
4.753107701740900382e+01	9.917752701330804221e-01	8.224729865811686302e-03	7.809349795268588634e-01	2.190650204732903505e-01	9.161578673687549301e-01	8.384213263125916971e-02	4.302758827405426256e-01	5.697241172594810221e-01
4.765202123373829579e+01	9.926986766471600498e-01	7.301323351932009764e-03	7.800331822566707318e-01	2.199668177435221139e-01	9.183027881348970745e-01	8.169721186509537603e-02	4.345813108913825218e-01	5.654186891086205868e-01
4.777296545006758066e+01	9.936016303037991104e-01	6.398369695577943439e-03	7.793156072637069665e-01	2.206843927367434510e-01	9.204080628737666414e-01	7.959193712623546801e-02	4.398206447440263789e-01	5.601793552559857226e-01
4.789390966639686553e+01	9.944541553608657880e-01	5.545844638702113194e-03	7.787809277600312718e-01	2.212190722405850130e-01	9.224537265033623257e-01	7.754627349664122704e-02	4.459368682726918554e-01	5.540631317273071454e-01
4.801485388272615040e+01	9.952285401505944762e-01	4.771459849132630993e-03	7.784264973334583670e-01	2.215735026671663555e-01	9.244367254475137630e-01	7.556327455248557090e-02	4.528628522012970725e-01	5.471371477987139187e-01
4.813579809905543527e+01	9.959022545881210942e-01	4.097745411803965787e-03	7.782479793984212746e-01	2.217520206024136131e-01	9.263345388572395978e-01	7.366546114277383595e-02	4.605296698533990485e-01	5.394703301466009515e-01
4.825674231538472014e+01	9.964604214311344466e-01	3.539578568918289037e-03	7.782388918223135388e-01	2.217611081786735605e-01	9.281316763619508192e-01	7.186832363806761048e-02	4.688715943312137258e-01	5.311284056687817223e-01
4.837768653171400501e+01	9.968972257975453610e-01	3.102774202646485513e-03	7.783900791301842093e-01	2.216099208709890744e-01	9.298145228577759935e-01	7.018547714223466460e-02	4.778284291580707777e-01	5.221715708419202295e-01
4.849863074804328988e+01	9.972158754103882528e-01	2.784124589902181590e-03	7.786891411913579031e-01	2.213108588100489715e-01	9.313729470764569029e-01	6.862705292355519848e-02	4.873459777614448374e-01	5.126540222385642664e-01
4.861957496437257475e+01	9.974271244742090037e-01	2.572875526218543207e-03	7.791198685794855638e-01	2.208801314220764089e-01	9.328007699847181700e-01	6.719923001529504170e-02	4.973753800419076221e-01	5.026246199580861607e-01
4.874051918070185963e+01	9.975467783259625021e-01	2.453221674594718849e-03	7.796617600371991141e-01	2.203382399645033018e-01	9.340959201636452880e-01	6.590407983636425993e-02	5.078718711058118895e-01	4.921281288942016552e-01
4.886146339703114450e+01	9.975928194739094312e-01	2.407180526816876664e-03	7.802897228107916749e-01	2.197102771911666474e-01	9.352727311421944467e-01	6.472726885780089034e-02	5.187924473287556237e-01	4.812075526712363827e-01
4.898240761336042937e+01	9.975827497109807096e-01	2.417250289942440844e-03	7.809740762549534088e-01	2.190259237471842146e-01	9.363110493582854632e-01	6.368895064171731235e-02	5.300976016964097370e-01	4.699023983035913732e-01
4.910335182968971424e+01	9.975314877267991154e-01	2.468512274412915097e-03	7.816809846453635080e-01	2.183190153569514180e-01	9.372526049416051164e-01	6.274739505840565279e-02	5.417458298842922071e-01	4.582541701157287761e-01
4.922429604601899911e+01	9.974498683526739073e-01	2.550131648813569463e-03	7.823734279820251380e-01	2.176265720204585419e-01	9.381160429946621138e-01	6.188395700533777521e-02	5.536950532897422228e-01	4.463049467102488954e-01
4.934524026234828398e+01	9.973436391529012512e-01	2.656360848844907530e-03	7.830127721653824535e-01	2.169872278372738661e-01	9.389277678110243830e-01	6.107223218897239736e-02	5.659011883914327745e-01	4.340988116085520154e-01
4.946618447867756885e+01	9.972129153654077927e-01	2.787084636658887504e-03	7.835609188807685088e-01	2.164390811220325839e-01	9.397220142066470272e-01	6.027798579336263174e-02	5.783174994350729348e-01	4.216825005649168512e-01
4.958712869500685372e+01	9.970522314397181063e-01	2.947768562626795763e-03	7.839829048082853635e-01	2.160170951945976636e-01	9.405359176765243356e-01	5.946408232343414202e-02	5.908941602738945198e-01	4.091058397261068125e-01
4.970807291133613859e+01	9.968513989388904095e-01	3.148601063717726412e-03	7.842496927990695310e-01	2.157503072039917980e-01	9.414077806661365067e-01	5.859221933387004366e-02	6.035780124169372041e-01	3.964219875830635731e-01
4.982901712766542346e+01	9.965972119276633734e-01	3.402788075139606683e-03	7.843407797159744899e-01	2.156592202871147057e-01	9.423763535686717763e-01	5.762364643134321174e-02	6.163124996240126885e-01	3.836875003760044089e-01
4.994996134399470833e+01	9.962757347245156936e-01	3.724265278460481277e-03	7.842461741751581838e-01	2.157538258280095045e-01	9.434791395924110313e-01	5.652086040760007091e-02	6.290377623386419481e-01	3.709622376613596062e-01
5.007090556032399320e+01	9.958747103772763731e-01	4.125289625741435096e-03	7.839673167467910986e-01	2.160326832564649635e-01	9.447506587834764158e-01	5.524934121652336216e-02	6.416908780433351334e-01	3.583091219566585384e-01
5.019184977665327807e+01	9.953856782653529578e-01	4.614321737562265824e-03	7.835166579228358685e-01	2.164833420803834452e-01	9.462210416928101830e-01	5.377895830720280657e-02	6.542062387792538791e-01	3.457937612207547806e-01
5.031279399298256294e+01	9.948055953536376617e-01	5.194404649150663467e-03	7.829158733593543085e-01	2.170841266438318096e-01	9.479148636801016936e-01	5.208513631990741022e-02	6.665160629375318502e-01	3.334839370624581578e-01
5.043373820931184781e+01	9.941379268888022036e-01	5.862073113783616840e-03	7.821930174780591383e-01	2.178069825250567026e-01	9.498498313203763699e-01	5.015016867962107661e-02	6.785510433861611235e-01	3.214489566138545307e-01
5.055468242564113268e+01	9.933931970519558341e-01	6.606802950332890667e-03	7.813791868417448994e-01	2.186208131612984440e-01	9.520353317162770779e-01	4.796466828373291413e-02	6.902411368814601600e-01	3.097588631185441699e-01
5.067562664197041755e+01	9.925888961582691739e-01	7.411103843673716440e-03	7.805053771025809439e-01	2.194946229003584826e-01	9.544709111594845696e-01	4.552908884052631056e-02	7.015165010490952424e-01	2.984834989508943215e-01
5.079657085829970242e+01	9.917485502294950406e-01	8.251449772148644612e-03	7.796001384894484243e-01	2.203998615134582506e-01	9.571444437636205116e-01	4.285555623638992451e-02	7.123085871074684716e-01	2.876914128925400771e-01
5.091751507462898729e+01	9.908998067283768529e-01	9.100193272933543298e-03	7.786884271025624749e-01	2.213115729002380627e-01	9.600299352456713731e-01	3.997006475433473316e-02	7.225513992689054366e-01	2.774486007310916769e-01
5.103845929095827216e+01	9.900716365866453206e-01	9.928363414388297059e-03	7.777918243464511106e-01	2.222081756561763433e-01	9.630856251859046813e-01	3.691437481409309829e-02	7.321829711266990559e-01	2.678170288732995008e-01
5.115940350728755703e+01	9.892911098409495896e-01	1.070889015991249860e-02	7.769301262732813962e-01	2.230698737292661216e-01	9.662541683793941516e-01	3.374583162060385000e-02	7.411469905278589287e-01	2.588530094721457342e-01
5.128034772361684190e+01	9.885804533567601471e-01	1.141954664401045871e-02	7.761241674188215089e-01	2.238758325835167318e-01	9.694650249669154451e-01	3.053497503308899574e-02	7.493924237154989676e-01	2.506075762844883759e-01
5.140129193994612677e+01	9.879550430936817618e-01	1.204495690701501420e-02	7.753995468363505950e-01	2.246004531658424286e-01	9.726396258254584870e-01	2.736037417454417753e-02	7.568847875884215926e-01	2.431152124115834035e-01
5.152223615627541164e+01	9.874226122776874615e-01	1.257738772315653009e-02	7.747905827164939252e-01	2.252094172855465537e-01	9.756996385330530819e-01	2.430036146694136701e-02	7.635939588777435061e-01	2.364060411222573821e-01
5.164318037260469652e+01	9.869834913223729522e-01	1.301650867854076132e-02	7.743433571794351433e-01	2.256566428224444643e-01	9.785767968068461720e-01	2.142320319317536637e-02	7.695050085043602106e-01	2.304949914956414547e-01
5.176412458893398139e+01	9.866314182378902453e-01	1.336858176314736912e-02	7.741163157197687994e-01	2.258836842818350288e-01	9.812220610494147843e-01	1.877793895057944251e-02	7.746165780798945910e-01	2.253834219201081845e-01
5.188506880526326626e+01	9.863544968485478126e-01	1.364550315268120428e-02	7.741768995744576776e-01	2.258231004269047881e-01	9.836048463876333470e-01	1.639515361236920654e-02	7.789407102728587162e-01	2.210592897271395074e-01
5.200601302159255113e+01	9.861361360865932291e-01	1.386386391480265434e-02	7.745934659947804057e-01	2.254065340063873268e-01	9.857205914621834930e-01	1.427940853783138397e-02	7.825017834766759828e-01	2.174982165233229070e-01
5.212695723792183600e+01	9.859560652994157071e-01	1.404393470208042949e-02	7.754233728672563775e-01	2.245766271337275022e-01	9.875783627430166911e-01	1.242163725700051735e-02	7.853347212444654613e-01	2.146652787555309860e-01
5.224790145425112087e+01	9.857916264308325127e-01	1.420837357079918206e-02	7.767001245865187142e-01	2.232998754142330178e-01	9.891967342778250627e-01	1.080326572219170167e-02	7.874827894211298140e-01	2.125172105788634136e-01
5.236884567058040574e+01	9.856194650997623929e-01	1.438053490188928585e-02	7.784239270854663717e-01	2.215760729151536879e-01	9.905986164369185998e-01	9.401383563098053564e-03	7.889953074890073692e-01	2.110046925109911875e-01
5.248978988690969061e+01	9.854175580109131305e-01	1.458244199071179192e-02	7.805596834678839580e-01	2.194403165325884419e-01	9.918078216662102875e-01	8.192178333797706102e-03	7.899255271467631179e-01	2.100744728532356609e-01
5.261073410323897548e+01	9.851673345124295489e-01	1.483266548917938632e-02	7.830436737463178920e-01	2.169563262539959680e-01	9.928472859128534278e-01	7.152714087149458777e-03	7.903288046899286101e-01	2.096711953100619530e-01
5.273167831956826035e+01	9.848555528432205719e-01	1.514444715829410537e-02	7.857963610430801493e-01	2.142036389572005151e-01	9.937381700081011626e-01	6.261829991912604143e-03	7.902611005046734638e-01	2.097388994953287567e-01
5.285262253589754522e+01	9.844755986608135778e-01	1.552440134052446297e-02	7.887369296337936042e-01	2.112630703663364029e-01	9.944992613321042008e-01	5.500738667916560409e-03	7.897777760121762469e-01	2.102222239878248633e-01
5.297356675222683009e+01	9.840279672995911886e-01	1.597203270157887545e-02	7.917956738102580605e-01	2.082043261897855713e-01	9.951469368527717796e-01	4.853063147239322639e-03	7.889326406627197308e-01	2.110673593372861534e-01
5.309451096855611496e+01	9.835198418261132947e-01	1.648015817478765133e-02	7.949217262606492751e-01	2.050782737393040955e-01	9.956958045024864035e-01	4.304195497511376090e-03	7.877772052734283159e-01	2.122227947265644676e-01
5.321545518488539983e+01	9.829638557703334056e-01	1.703614423027766112e-02	7.980852694738027608e-01	2.019147305259477720e-01	9.961586422037216337e-01	3.841357796285693738e-03	7.863601070035807217e-01	2.136398929964293814e-01
5.333639940121468470e+01	9.823762955071629888e-01	1.762370449316286170e-02	8.012749437993792467e-01	1.987250562002761400e-01	9.965467549802762282e-01	3.453245019736650434e-03	7.847266775133124872e-01	2.152733224866889561e-01
5.345734361754396957e+01	9.817751056464046888e-01	1.822489435354934795e-02	8.044921361992086739e-01	1.955078638003555636e-01	9.968700316510394899e-01	3.129968348961398306e-03	7.829186289579276314e-01	2.170813710420789189e-01
5.357828783387325444e+01	9.811780706852009093e-01	1.882192931444470752e-02	8.077440879451432965e-01	1.922559120542918221e-01	9.971368842090593265e-01	2.863115790951442641e-03	7.809738348970465260e-01	2.190261651029558054e-01
5.369923205020253931e+01	9.806014511805564160e-01	1.939854881876224013e-02	8.110375240371170413e-01	1.889624759621674199e-01	9.973543302675196287e-01	2.645669732502242688e-03	7.789261866766662434e-01	2.210738133233347558e-01
5.382017626653182418e+01	9.800591925251489478e-01	1.994080747385673646e-02	8.143740218300841160e-01	1.856259781690757782e-01	9.975276857495178895e-01	2.472314250477780639e-03	7.768055104272302280e-01	2.231944895727573375e-01
5.394112048286110905e+01	9.795626646593872389e-01	2.043733533938540958e-02	8.177477273589978113e-01	1.822522726400970239e-01	9.976612981205565944e-01	2.338701879460614030e-03	7.746375346386074057e-01	2.253624653613748308e-01
5.406206469919040103e+01	9.791207861020559955e-01	2.087921389658264903e-02	8.211453825900046910e-01	1.788546174089394869e-01	9.977577984070823414e-01	2.242201592921544417e-03	7.724439023856705111e-01	2.275560976143358172e-01
5.418300891551968590e+01	9.787403540488472942e-01	2.125964594961060605e-02	8.245480772433615435e-01	1.754519227554998118e-01	9.978184790980503260e-01	2.181520901942679558e-03	7.702422257059177158e-01	2.297577742940857259e-01
5.430395313184897077e+01	9.784264284525509003e-01	2.157357154585393122e-02	8.279338311798529748e-01	1.720661688189329963e-01	9.978438352468116390e-01	2.156164753189915295e-03	7.680461809563032816e-01	2.319538190437075986e-01
5.442489734817825564e+01	9.781826713926391470e-01	2.181732860561969023e-02	8.312801169382046940e-01	1.687198830605307620e-01	9.978334484951298933e-01	2.166551504873881484e-03	7.658656463998053665e-01	2.341343536001964099e-01
5.454584156450754051e+01	9.780115968046945163e-01	2.198840319359385287e-02	8.345656971160815285e-01	1.654343028826417150e-01	9.977859402535431688e-01	2.214059746466601197e-03	7.637068837971043855e-01	2.362931162029061616e-01
5.466678578083682538e+01	9.779147252061775042e-01	2.208527479212440969e-02	8.377715474263195405e-01	1.622284525723644011e-01	9.976989175852140068e-01	2.301082414800537101e-03	7.615727670357799184e-01	2.384272329642268540e-01
5.478772999716611025e+01	9.778926603075623891e-01	2.210733969081812855e-02	8.408810110531752535e-01	1.591189889455101314e-01	9.975687603926673974e-01	2.431239607334600983e-03	7.594630611515509333e-01	2.405369388484687176e-01
5.490867421349539512e+01	9.779451127390554888e-01	2.205488725942250650e-02	8.438795554213199823e-01	1.561204445773799465e-01	9.973905262359443746e-01	2.609473764062286705e-03	7.573747540077608864e-01	2.426252459922459970e-01
5.502961842982467999e+01	9.780708958689097177e-01	2.192910412963378075e-02	8.467545167243599735e-01	1.532454832743413986e-01	9.971573804461030255e-01	2.842619553901859497e-03	7.553024395886167586e-01	2.446975604113890146e-01
5.515056264615396486e+01	9.782679143875756544e-01	2.173208561114603476e-02	8.494950617264380721e-01	1.505049382723293583e-01	9.968601864854561567e-01	3.139813514550504614e-03	7.532387460428927595e-01	2.467612539571205632e-01
5.527150686248324973e+01	9.785331609673575404e-01	2.146683903153667750e-02	8.520923897272006942e-01	1.479076102716310182e-01	9.964867814465023788e-01	3.513218553512942322e-03	7.511747938688974058e-01	2.488252061311033714e-01
5.539245107881253460e+01	9.788627313795958962e-01	2.113726861936837675e-02	8.545400559267508633e-01	1.454599440721372483e-01	9.960211338138891257e-01	3.978866186121088333e-03	7.491006615062504315e-01	2.508993384937394655e-01
5.551339529514181947e+01	9.792518645019067103e-01	2.074813549721921113e-02	8.568342621209735777e-01	1.431657378780335499e-01	9.954428175513366783e-01	4.557182448672536523e-03	7.470058293957417828e-01	2.529941706042648786e-01
5.563433951147110434e+01	9.796950106372293021e-01	2.030498936198443793e-02	8.589740036579878169e-01	1.410259963410596118e-01	9.947258055247265585e-01	5.274194475275661986e-03	7.448795717771845570e-01	2.551204282228248799e-01
5.575528372780038922e+01	9.801859292893027042e-01	1.981407071003571385e-02	8.609610305447941148e-01	1.390389694543878729e-01	9.938373243702920412e-01	6.162675629694525092e-03	7.427112700650938537e-01	2.572887299349174706e-01
5.587622794412967409e+01	9.807178156740845587e-01	1.928218432534778426e-02	8.627996383736314945e-01	1.372003616255985659e-01	9.927380476206743021e-01	7.261952379339797758e-03	7.404906330384454227e-01	2.595093669615616827e-01
5.599717216045895896e+01	9.812834536148535847e-01	1.871654638464204101e-02	8.644963362023830866e-01	1.355036637969462276e-01	9.913812274573393646e-01	8.618772542672958892e-03	7.382081180385448027e-01	2.617918819614594161e-01
5.611811637678824383e+01	9.818753909003393732e-01	1.812460909928381714e-02	8.660594458100173698e-01	1.339405541894238549e-01	9.897113425237894502e-01	1.028865747622165205e-02	7.358534709409120245e-01	2.641465290590940818e-01
5.623906059311752870e+01	9.824861317044712994e-01	1.751386829517087573e-02	8.674986784921566718e-01	1.325013215073801431e-01	9.876652404437636923e-01	1.233475955625329412e-02	7.334185640007705453e-01	2.665814359992301208e-01
5.636000480944681357e+01	9.831083393299469009e-01	1.689166066967640045e-02	8.688247205291826925e-01	1.311752794703595626e-01	9.851767909184661054e-01	1.482320908151757433e-02	7.308951864559184441e-01	2.691048135441037603e-01
5.648094902577609844e+01	9.837350415151208116e-01	1.626495848456976923e-02	8.700488435914559560e-01	1.299511564082442838e-01	9.821779669165968674e-01	1.782203308342067416e-02	7.282756575062488968e-01	2.717243424937526575e-01
5.660189324210538331e+01	9.843598300516384070e-01	1.564016994797334803e-02	8.711825441941877246e-01	1.288174558055269481e-01	9.786208282533371827e-01	2.137917174667691711e-02	7.255528608778066824e-01	2.744471391222024215e-01
5.672283745843466818e+01	9.849770466577033590e-01	1.502295334191083853e-02	8.722372089409380358e-01	1.277627910588623461e-01	9.744782226652511925e-01	2.552177733477434263e-02	7.227203981875710559e-01	2.772796018124227269e-01
5.684378167476395305e+01	9.855819480414313993e-01	1.441805195807221995e-02	8.732237989039257631e-01	1.267762010960564734e-01	9.697593301414867417e-01	3.024066985852302825e-02	7.197727941023356335e-01	2.802272058976622571e-01
5.696472589109323792e+01	9.861708447950623402e-01	1.382915520444882862e-02	8.741525464414302560e-01	1.258474535585697440e-01	9.645122006758027888e-01	3.548779932420897953e-02	7.167057222954535955e-01	2.832942777045430738e-01
5.708567010742252279e+01	9.867412108695352568e-01	1.325878912984634894e-02	8.750326602914967333e-01	1.249673397085917514e-01	9.588183401677773388e-01	4.118165983223243121e-02	7.135161866599792901e-01	2.864838133400252618e-01
5.720661432375180766e+01	9.872917623509575025e-01	1.270823764830619762e-02	8.758720388588221439e-01	1.241279611413309558e-01	9.527853443943098410e-01	4.721465560570459186e-02	7.102026223659938520e-01	2.897973776339985985e-01
5.732755854008109253e+01	9.878225053657087029e-01	1.217749463351291972e-02	8.766769969409876628e-01	1.233230030592804560e-01	9.465255925734944453e-01	5.347440742651621282e-02	7.067648807239389486e-01	2.932351192760617176e-01
5.744850275641037740e+01	9.883347524152319430e-01	1.166524758387221805e-02	8.774520170051467449e-01	1.225479829951713340e-01	9.401490937971719308e-01	5.985090620282873530e-02	7.032040710625288016e-01	2.967959289374685339e-01
5.756944697273966227e+01	9.888311037693064964e-01	1.116889622967875972e-02	8.781995418156860467e-01	1.218004581846824363e-01	9.337519715656797947e-01	6.624802843432953114e-02	6.995222509755503193e-01	3.004777490244572302e-01
5.769039118906894714e+01	9.893153857359157088e-01	1.068461426297051542e-02	8.789198306531310623e-01	1.210801693472851603e-01	9.274122619206722762e-01	7.258773807933094346e-02	6.957219786753000568e-01	3.042780213247092691e-01
5.781133540539823201e+01	9.897925315878365327e-01	1.020746841102626590e-02	8.796109049551652515e-01	1.203890950453269104e-01	9.211888609376571724e-01	7.881113906234449296e-02	6.918057624071957123e-01	3.081942375928129474e-01
5.793227962172751688e+01	9.902683854564346966e-01	9.731614542332844842e-03	8.802686108798555287e-01	1.197313891206850389e-01	9.151226218817588576e-01	8.487737811825868395e-02	6.877754579172569160e-01	3.122245420827459705e-01
5.805322383805680175e+01	9.907494073753088104e-01	9.250592623385345270e-03	8.808868242808898241e-01	1.191131757197129160e-01	9.092384555461325846e-01	9.076154445387174530e-02	6.836316740841138495e-01	3.163683259158860395e-01
5.817416805438608662e+01	9.912422616783712614e-01	8.757738320295915813e-03	8.814578176779156449e-01	1.185421823226668891e-01	9.035476879295162300e-01	9.645231207048565736e-02	6.793732489094513882e-01	3.206267510905511653e-01
5.829511227071537149e+01	9.917532829745231426e-01	8.246717024108285443e-03	8.819727982532435950e-01	1.180272017473944501e-01	8.980574607426125011e-01	1.019425392573963807e-01	6.749968538560228160e-01	3.250031461439797376e-01
5.841605648704465636e+01	9.922878342153277353e-01	7.712165783309354872e-03	8.824226111773284531e-01	1.175773888233433428e-01	8.927470375224051402e-01	1.072529624776047408e-01	6.704967750200443444e-01	3.295032249799622059e-01
5.853700070337394123e+01	9.928495971193366243e-01	7.150402879317785398e-03	8.827985847329884450e-01	1.172014152676461585e-01	8.876035412219179799e-01	1.123964587780938995e-01	6.658649063436429261e-01	3.341350936563610707e-01
5.865794491970322611e+01	9.934398617755545446e-01	6.560138223110079103e-03	8.830934743570409973e-01	1.169065256435860567e-01	8.826029696928684443e-01	1.173970303071352195e-01	6.610909659204813327e-01	3.389090340795275491e-01
5.877888913603251098e+01	9.940569041335638456e-01	5.943095865190484162e-03	8.833024443371688683e-01	1.166975556634375355e-01	8.777157536655546544e-01	1.222842463344501196e-01	6.561629328471580980e-01	3.438370671528502287e-01
5.889983335236179585e+01	9.946955530559626890e-01	5.304446942906659856e-03	8.834240103272092970e-01	1.165759896732885270e-01	8.729077460612012507e-01	1.270922539388051886e-01	6.510676663740552206e-01	3.489323336259417818e-01
5.902077756869108072e+01	9.953470502986411228e-01	4.652949700219122242e-03	8.834608546826627773e-01	1.165391453178348247e-01	8.681412152462494314e-01	1.318587847537361357e-01	6.457916527219942360e-01	3.542083472780044318e-01
5.914172178502036559e+01	9.959992951403229267e-01	4.000704858645010020e-03	8.834204217272552118e-01	1.165795782731714469e-01	8.633759424531644022e-01	1.366240575468504748e-01	6.403218097989922253e-01	3.596781902009974496e-01
5.926266600134965046e+01	9.966375356990896384e-01	3.362464300002310225e-03	8.833152020339372079e-01	1.166847979663552248e-01	8.585704742512688670e-01	1.414295257487464541e-01	6.346462823134692011e-01	3.653537176865419012e-01
5.938361021767893533e+01	9.972455132666597777e-01	2.754486732629457535e-03	8.831626268308124805e-01	1.168373731694689610e-01	8.536836206080116174e-01	1.463163793920000399e-01	6.287551766634316142e-01	3.712448233365595041e-01
5.950455443400822020e+01	9.978069792192754139e-01	2.193020780112631130e-03	8.829845172875868675e-01	1.170154827126244079e-01	8.486762343959209920e-01	1.513237656040888890e-01	6.226411990981286504e-01	3.773588009018780109e-01
5.962549865033750507e+01	9.983073967317985797e-01	1.692603267665848676e-03	8.828060718689154651e-01	1.171939281311974446e-01	8.435131659024268647e-01	1.564868340975703598e-01	6.163005624763011614e-01	3.836994375236939536e-01
5.974644286666678994e+01	9.987355466806797644e-01	1.264453318881142430e-03	8.826544270589190555e-01	1.173455729410910475e-01	8.381652452010966980e-01	1.618347547989139601e-01	6.097318443544387234e-01	3.902681556455677159e-01
5.986738708299607481e+01	9.990847289517894581e-01	9.152710478838033126e-04	8.825568876401291840e-01	1.174431123598130844e-01	8.326111130659036297e-01	1.673888869341038088e-01	6.029388330129668017e-01	3.970611669870399707e-01
5.998833129932535968e+01	9.993533211471741229e-01	6.466788524979172337e-04	8.825389822659061023e-01	1.174610177339392436e-01	8.268386432241209283e-01	1.731613567758815142e-01	5.959290374887029618e-01	4.040709625113073633e-01
6.010927551565464455e+01	9.995446131834260228e-01	4.553868162562313415e-04	8.826225443388939773e-01	1.173774556608918607e-01	8.208456110337749578e-01	1.791543889662355893e-01	5.887143425554397513e-01	4.112856574445509228e-01
6.023021973198392942e+01	9.996660163915118691e-01	3.339836082136837803e-04	8.828240348179934305e-01	1.171759651817663173e-01	8.146395425490481346e-01	1.853604574509566394e-01	5.813111299959580203e-01	4.186888700040430900e-01
6.035116394831322140e+01	9.997278748117605085e-01	2.721251879023167675e-04	8.831533054661452331e-01	1.168466945334631912e-01	8.082387519745448667e-01	1.917612480254575757e-01	5.737403336499272699e-01	4.262596663500699545e-01
6.047210816464250627e+01	9.997421423493153547e-01	2.578576503506901929e-04	8.836129488749739913e-01	1.163870511246319905e-01	8.016714633225019426e-01	1.983285366775109360e-01	5.660274318912034142e-01	4.339725681087822640e-01
6.059305238097179114e+01	9.997211408860855464e-01	2.788591135769458162e-04	8.841983047503966242e-01	1.158016952492110230e-01	7.949700893467877005e-01	2.050299106532016413e-01	5.582023891582289510e-01	4.417976108417625003e-01
6.071399659730107601e+01	9.996765237277741578e-01	3.234762718433703554e-04	8.848981040103468532e-01	1.151018959892218252e-01	7.881705760153311369e-01	2.118294239846728599e-01	5.502995610890405453e-01	4.497004389109676703e-01
6.083494081363036088e+01	9.996184816724326128e-01	3.815183270451383279e-04	8.856956495471532964e-01	1.143043504524086096e-01	7.813111324324700790e-01	2.186888675675305871e-01	5.423575779044373935e-01	4.576424220955563893e-01
6.095588502995964575e+01	9.995551739517080092e-01	4.448260478392418449e-04	8.865703688541610727e-01	1.134296311454485728e-01	7.744300098438041680e-01	2.255699901561857290e-01	5.344192159830165600e-01	4.655807840169852163e-01
6.107682924628893062e+01	9.994923502292799578e-01	5.076497702070081885e-04	8.874995391515219101e-01	1.125004608481335877e-01	7.675636865430346401e-01	2.324363134569571443e-01	5.265312580089177574e-01	4.734687419910869055e-01
6.119777346261821549e+01	9.994331440487760343e-01	5.668559506205594900e-04	8.884599839637964402e-01	1.115400160359327764e-01	7.607455587443774370e-01	2.392544412555991373e-01	5.187443287436487305e-01	4.812556712563503813e-01
6.131871767894750036e+01	9.993780459313723608e-01	6.219540679243129588e-04	8.894295682863644359e-01	1.105704317134178494e-01	7.540051736887798395e-01	2.459948263112169409e-01	5.111126782135020363e-01	4.888873217865029597e-01
6.143966189527678523e+01	9.993250870075330861e-01	6.749129916808760399e-04	8.903883688413701814e-01	1.096116311584619529e-01	7.473678396393477197e-01	2.526321603606558330e-01	5.036945699121763154e-01	4.963054300878426695e-01
6.156060611160607010e+01	9.992702653126053214e-01	7.297346865243747871e-04	8.913194539072178957e-01	1.086805460926502098e-01	7.408545733287870139e-01	2.591454266712091004e-01	4.965483183149597135e-01	5.034516816850381771e-01
6.168155032793535497e+01	9.992082172819730657e-01	7.917827169980906632e-04	8.922092631200503332e-01	1.077907368799309040e-01	7.344824073162475875e-01	2.655175926837560763e-01	4.897385900751934917e-01	5.102614099248196089e-01
6.180249454426463984e+01	9.991330785646697077e-01	8.669214342308384502e-04	8.930476219804953653e-01	1.069523780195738016e-01	7.282648739015175066e-01	2.717351260984867123e-01	4.833284433728360918e-01	5.166715566271848914e-01
6.192343876059392471e+01	9.990394074160188209e-01	9.605925827304018227e-04	8.938274556314118602e-01	1.061725443687370207e-01	7.222126224136817818e-01	2.777873775863214378e-01	4.773814747712030737e-01	5.226185252288014782e-01
6.204438297692320958e+01	9.989229893365869639e-01	1.077010662006827602e-03	8.945442818011783981e-01	1.054557181990621872e-01	7.163341903960531720e-01	2.836658096039573751e-01	4.719593906218608748e-01	5.280406093781441212e-01
6.216532719325249445e+01	9.987813342771419967e-01	1.218665721270051350e-03	8.951955658723037557e-01	1.048044341280333080e-01	7.106367920949016037e-01	2.893632079050848516e-01	4.671198535990821465e-01	5.328801464009138567e-01
6.228627140958177932e+01	9.986137345430463608e-01	1.386265455252777556e-03	8.957800158637170274e-01	1.042199841366622248e-01	7.051269573467900953e-01	2.948730426532104598e-01	4.629138613114985867e-01	5.370861386885028566e-01
6.240721562591106419e+01	9.984208618854486517e-01	1.579138112742350941e-03	8.962968841043917889e-01	1.037031158960551869e-01	6.998111223183336449e-01	3.001888776816622473e-01	4.593829813159018283e-01	5.406170186841053882e-01
6.252815984224034906e+01	9.982040089469825794e-01	1.795991051049883325e-03	8.967453282567635631e-01	1.032546717437454742e-01	6.946962089229015147e-01	3.053037910770951546e-01	4.565566872784808661e-01	5.434433127215296810e-01
6.264910405856963393e+01	9.979641768097430310e-01	2.035823188222818381e-03	8.971238687697505876e-01	1.028761312308439368e-01	6.897900077961643950e-01	3.102099922038368263e-01	4.544488261118174721e-01	5.455511738881937411e-01
6.277004827489891881e+01	9.977012440005829097e-01	2.298755997199863899e-03	8.974299642435490387e-01	1.025700357571492916e-01	6.851013317589739193e-01	3.148986682410285232e-01	4.530578204561688249e-01	5.469421795438347278e-01
6.289099249122820368e+01	9.974134171426570772e-01	2.586582855100827416e-03	8.976597120179223843e-01	1.023402879827538525e-01	6.806399928706735603e-01	3.193600071293267728e-01	4.523653723808512828e-01	5.476346276191704776e-01
6.301193670755748855e+01	9.970970792132634042e-01	2.902920784452089897e-03	8.978076699688385398e-01	1.021923300319447225e-01	6.764166302864903502e-01	3.235833697135255260e-01	4.523382467623048298e-01	5.476617532377058284e-01
6.313288092388677342e+01	9.967470510269499373e-01	3.252948970681512897e-03	8.978667875347936533e-01	1.021332124659460883e-01	6.724423627112430246e-01	3.275576372887641918e-01	4.529313594724652114e-01	5.470686405275410058e-01
6.325382514021605829e+01	9.963571959964857561e-01	3.642804001239952072e-03	8.978284305165108448e-01	1.021715694842836308e-01	6.687282566442398490e-01	3.312717433557633706e-01	4.540918188527396371e-01	5.459081811472700219e-01
6.337476935654534316e+01	9.959212448141211427e-01	4.078755183648752336e-03	8.976824845024358179e-01	1.023175154984317103e-01	6.652846843754881556e-01	3.347153156245280536e-01	4.557627972902744684e-01	5.442372027097254206e-01
6.349571357287462803e+01	9.954336963036307662e-01	4.566303694143236669e-03	8.974175259409928884e-01	1.025824740597959250e-01	6.621206490641795561e-01	3.378793509358328784e-01	4.578859047674227467e-01	5.421140952326020113e-01
6.361665778920391290e+01	9.948906535606881762e-01	5.109346437140227515e-03	8.970210561079903222e-01	1.029789438928527812e-01	6.592431003462452255e-01	3.407568996537622130e-01	4.604010597026895191e-01	5.395989402973103699e-01
6.373760200553319777e+01	9.942904704412106609e-01	5.709529556711112619e-03	8.964798007602724494e-01	1.035201992404763960e-01	6.566562568177436443e-01	3.433437431822514707e-01	4.632437407880166669e-01	5.367562592119755616e-01
6.385854622186248264e+01	9.936341090440784507e-01	6.365890954017294767e-03	8.957800849275248112e-01	1.042199150733029711e-01	6.543609757593449316e-01	3.456390242406680580e-01	4.663406708830962755e-01	5.336593291168935105e-01
6.397949043819176751e+01	9.929251471946052288e-01	7.074852803571007875e-03	8.949082971103212714e-01	1.050917028904295725e-01	6.523542178964414351e-01	3.476457821035552342e-01	4.696058848758802862e-01	5.303941151241244878e-01
6.410043465452105238e+01	9.921694292260451187e-01	7.830570772202616325e-03	8.938514579692025119e-01	1.061485420315224637e-01	6.506286355519973474e-01	3.493713644480122005e-01	4.729392576128775838e-01	5.270607423871279673e-01
6.422137887085034436e+01	9.913744192668534350e-01	8.625580731496773623e-03	8.925979047306956682e-01	1.074020952699910048e-01	6.491722971815430121e-01	3.508277028184585422e-01	4.762280958524632846e-01	5.237719041475396020e-01
6.434232308717962212e+01	9.905483794540699272e-01	9.451620544451699857e-03	8.911380931871863975e-01	1.088619068134495382e-01	6.479685580958636226e-01	3.520314419041491449e-01	4.793566235997792635e-01	5.206433764002029729e-01
6.446326730350891410e+01	9.896995365994052385e-01	1.030046339922607856e-02	8.894655039209397041e-01	1.105344960796187381e-01	6.469960668155707584e-01	3.530039331844313510e-01	4.822075909180401077e-01	5.177924090819595593e-01
6.458421151983819186e+01	9.888354050461707345e-01	1.116459495266797219e-02	8.875776193385319646e-01	1.124223806619149002e-01	6.462288636382609308e-01	3.537711363617432880e-01	4.846783141662208694e-01	5.153216858337976713e-01
6.470515573616748384e+01	9.879623986059837826e-01	1.203760139295073639e-02	8.854769144264857950e-01	1.145230855739116649e-01	6.456365360935956144e-01	3.543634639064139336e-01	4.866851140408239296e-01	5.133148859591802893e-01
6.482609995249676160e+01	9.870858020112949216e-01	1.291419798783421946e-02	8.831717797484782695e-01	1.168282202518605706e-01	6.451844547305735089e-01	3.548155452694433665e-01	4.881693719031026113e-01	5.118306280969036060e-01
6.494704416882605358e+01	9.862101009578474464e-01	1.378989904147132073e-02	8.806772731767854578e-01	1.193227268234579030e-01	6.448341225000944199e-01	3.551658774999340018e-01	4.890998480346044897e-01	5.109001519653818546e-01
6.506798838515533134e+01	9.853396065300633611e-01	1.466039346950209765e-02	8.780155823130608717e-01	1.219844176870272801e-01	6.445435676016929571e-01	3.554564323983249174e-01	4.894721186774207977e-01	5.105278813225817558e-01
6.518893260148462332e+01	9.844792639122362798e-01	1.552073608758808287e-02	8.752160770178221139e-01	1.247839229821228191e-01	6.442676996651481858e-01	3.557323003348495938e-01	4.893057632255597422e-01	5.106942367744351507e-01
6.530987681781390108e+01	9.836355083555790024e-01	1.636449164451170279e-02	8.723148471998658504e-01	1.276851528000162439e-01	6.439587275783444920e-01	3.560412724216756031e-01	4.886401248554638199e-01	5.113598751445486146e-01
6.543082103414319306e+01	9.828170211638598275e-01	1.718297883657304848e-02	8.693536584660281896e-01	1.306463415337324463e-01	6.435667187307929638e-01	3.564332812692265762e-01	4.875294305541190143e-01	5.124705694458748795e-01
6.555176525047247083e+01	9.820352436695808374e-01	1.796475633120697690e-02	8.663783190670524270e-01	1.336216809325699861e-01	6.430402847554248513e-01	3.569597152445747046e-01	4.860378813638065454e-01	5.139621186361903460e-01
6.567270946680176280e+01	9.813045292313016255e-01	1.869547076973665511e-02	8.634365306266702511e-01	1.365634693728859927e-01	6.423273730524531322e-01	3.576726269475487552e-01	4.842351112209847264e-01	5.157648887790247105e-01
6.579365368313104057e+01	9.806418544129963388e-01	1.935814558842385846e-02	8.605753814483666497e-01	1.394246185510552571e-01	6.413761466095027064e-01	3.586238533904965164e-01	4.821922363834019176e-01	5.178077636165866471e-01
6.591459789946033254e+01	9.800660692805117646e-01	1.993393072118021525e-02	8.578387174724160236e-01	1.421612825268567804e-01	6.401352885008450011e-01	3.598647114991642137e-01	4.799786041503579792e-01	5.200213958496514577e-01
6.603554211578961031e+01	9.795967346447483903e-01	2.040326535728409496e-02	8.552646723601480261e-01	1.447353276389743426e-01	6.385572292859172938e-01	3.614427707140748236e-01	4.776592872822793545e-01	5.223407127177199794e-01
6.615648633211890228e+01	9.792526562219984188e-01	2.074734378026676929e-02	8.528836396071259873e-01	1.471163603918895779e-01	6.365969835304796653e-01	3.634030164695241094e-01	4.752933312767005924e-01	5.247066687233039595e-01
6.627743054844818005e+01	9.790502666338295468e-01	2.094973336860239677e-02	8.507169187440499769e-01	1.492830812548783248e-01	6.342131708389325828e-01	3.657868291610788525e-01	4.729327230417957884e-01	5.270672769582048778e-01
6.639837476477747202e+01	9.790020175917144574e-01	2.099798241089134709e-02	8.487761726395660622e-01	1.512238273592593218e-01	6.313688009455593608e-01	3.686311990544434147e-01	4.706220047261359118e-01	5.293779952738748573e-01
6.651931898110674979e+01	9.791149298379048238e-01	2.088507016488172496e-02	8.470637142613494097e-01	1.529362857372580375e-01	6.280317552151502003e-01	3.719682447848517981e-01	4.683984130933247503e-01	5.316015869066708088e-01
6.664026319743604176e+01	9.793894200517999638e-01	2.061057995103465768e-02	8.455735309150069767e-01	1.544264690835790432e-01	6.241698830685611377e-01	3.758301169314586243e-01	4.662923959394548179e-01	5.337076040605515104e-01
6.676120741376531953e+01	9.798184992804314097e-01	2.018150072238933390e-02	8.442928804048728253e-01	1.557071195935390007e-01	6.197715916990165219e-01	3.802284083009810356e-01	4.643283513165830101e-01	5.356716486834398605e-01
6.688215163009461151e+01	9.803874184239714795e-01	1.961258157881062836e-02	8.432042713040728277e-01	1.567957286943175710e-01	6.148152871064456182e-01	3.851847128935764752e-01	4.625254525955752039e-01	5.374745474044536619e-01
6.700309584642388927e+01	9.810738316355391841e-01	1.892616836717952999e-02	8.422876590104018124e-01	1.577123409879115368e-01	6.092864098121075767e-01	3.907135901878902029e-01	4.608984554120263422e-01	5.391015445879718815e-01
6.712404006275318125e+01	9.818485306978873561e-01	1.815146930476230214e-02	8.415227195086998346e-01	1.584772804895790976e-01	6.031731593752875931e-01	3.968268406247241753e-01	4.594584214193129235e-01	5.405415785806619855e-01
6.724498427908245901e+01	9.826767657656767518e-01	1.732323423686110697e-02	8.408910729155341102e-01	1.591089270827977797e-01	5.964700216490661511e-01	4.035299783509375127e-01	4.582133296547816759e-01	5.417866703451935662e-01
6.736592849541175099e+01	9.835200946817268530e-01	1.647990532071874625e-02	8.403783056701482623e-01	1.596216943281726364e-01	5.891795390173010238e-01	4.108204609826994202e-01	4.571685767697952762e-01	5.428314232302174913e-01
6.748687271174102875e+01	9.843386012476907920e-01	1.566139875458183450e-02	8.399756009834257187e-01	1.600243990149320394e-01	5.813068462576037598e-01	4.186931537424167793e-01	4.563273709051799409e-01	5.436726290948016294e-01
6.760781692807032073e+01	9.850932174539877018e-01	1.490678254820021476e-02	8.396807642777568415e-01	1.603192357206540963e-01	5.728610402970134574e-01	4.271389597029873197e-01	4.556910825832573009e-01	5.443089174167295985e-01
6.772876114439959849e+01	9.857478148804592610e-01	1.425218512164139195e-02	8.394984540473551249e-01	1.605015459510680254e-01	5.638880765402374262e-01	4.361119234597605754e-01	4.552595134116625974e-01	5.447404865883407332e-01
6.784970536072889047e+01	9.862707337451319667e-01	1.372926625686388125e-02	8.394395051631768911e-01	1.605604948353990258e-01	5.543565870385348537e-01	4.456434129614764705e-01	4.550311698901109425e-01	5.449688301098628562e-01
6.797064957705816823e+01	9.866355115079284976e-01	1.336448849401350447e-02	8.395193459436213201e-01	1.604806540550115512e-01	5.443612064091032376e-01	4.556387935909047560e-01	4.550035167145676240e-01	5.449964832854252705e-01
6.809159379338746021e+01	9.868207410721347994e-01	1.317925892971516522e-02	8.397556348975705465e-01	1.602443651011644654e-01	5.339958404119486968e-01	4.660041595880713983e-01	4.551732251688126452e-01	5.448267748311690362e-01
6.821253800971673797e+01	9.868091860781902369e-01	1.319081392361343141e-02	8.401653536412627687e-01	1.598346463576170162e-01	5.233708355712772820e-01	4.766291644287287133e-01	4.555364124579842633e-01	5.444635875420114068e-01
6.833348222604602995e+01	9.865864497388867616e-01	1.341355026287283092e-02	8.407616748647150917e-01	1.592383251342455175e-01	5.126713536014911865e-01	4.873286463985012640e-01	4.560888637458538897e-01	5.439111362541256822e-01
6.845442644237530772e+01	9.861395874768250636e-01	1.386041252497161036e-02	8.415509736515403016e-01	1.584490263475087923e-01	5.021088339209786033e-01	4.978911660790129590e-01	4.568262262921379824e-01	5.431737737078711215e-01
6.857537065870459969e+01	9.854560531040216231e-01	1.454394689774263227e-02	8.425303661546110767e-01	1.574696338445177313e-01	4.919334335177564244e-01	5.080665664822519023e-01	4.577441649886353492e-01	5.422558350113657610e-01
6.869631487503387746e+01	9.845232825383775088e-01	1.547671746335299581e-02	8.436861350554135663e-01	1.563138649438061689e-01	4.824035568908187077e-01	5.175964431091850670e-01	4.588384701557355339e-01	5.411615298442543631e-01
6.881725909136316943e+01	9.833290737385348423e-01	1.667092626307775660e-02	8.449933241082240309e-01	1.550066758909959264e-01	4.737545806457573727e-01	5.262454193542366321e-01	4.601051110181805237e-01	5.398948889818248054e-01
6.893820330769244720e+01	9.818627471368243098e-01	1.813725286471812304e-02	8.464166420603836949e-01	1.535833579388697911e-01	4.661736267368478126e-01	5.338263732631416403e-01	4.615402315879938433e-01	5.384597684120265848e-01
6.905914752402173917e+01	9.801168993741421476e-01	1.988310062741893702e-02	8.479126133210027616e-01	1.520873866782924688e-01	4.597899440336531418e-01	5.402100559663501889e-01	4.631400893266481855e-01	5.368599106733492610e-01
6.918009174035101694e+01	9.780894290870735253e-01	2.191057091432335735e-02	8.494326857073630777e-01	1.505673142919230489e-01	4.546772545774669938e-01	5.453227454225417770e-01	4.649009457185175886e-01	5.350990542814687556e-01
6.930103595668030891e+01	9.757854483728195527e-01	2.421455162837593544e-02	8.509268182795887148e-01	1.490731817196657705e-01	4.508579638370560083e-01	5.491420361629577584e-01	4.668189153098758482e-01	5.331810846901210432e-01
6.942198017300958668e+01	9.732187140124698432e-01	2.678128598860718412e-02	8.523469930183315002e-01	1.476530069808685841e-01	4.483009257828272087e-01	5.516990742171944406e-01	4.688897978125741162e-01	5.311102021874238854e-01
6.954292438933887865e+01	9.704123121878991398e-01	2.958768781298815043e-02	8.536501542895331696e-01	1.463498457095971927e-01	4.469103003635920279e-01	5.530896996364212947e-01	4.711089135854713561e-01	5.288910864145153212e-01
6.966386860566815642e+01	9.673984814796924292e-01	3.260151852098758241e-02	8.548002563780051632e-01	1.451997436210477055e-01	4.465140458185140604e-01	5.534859541815241313e-01	4.734709687141579471e-01	5.265290312858414978e-01
6.978481282199744840e+01	9.642176210397743752e-01	3.578237896061287060e-02	8.557693226347261595e-01	1.442306773642103579e-01	4.468596663064557939e-01	5.531403336935388770e-01	4.759699746533755382e-01	5.240300253466234626e-01
6.990575703832674037e+01	9.609166626416689727e-01	3.908333735847691059e-02	8.565376134369527827e-01	1.434623865618777083e-01	4.476258085093637318e-01	5.523741914906408201e-01	4.785992446695619407e-01	5.214007553304480513e-01
7.002670125465601814e+01	9.575470568622458378e-01	4.245294313763292582e-02	8.570931163206676473e-01	1.429068836780102991e-01	4.484603434690360713e-01	5.515396565309673704e-01	4.813514853155139717e-01	5.186485146844872496e-01
7.014764547098531011e+01	9.541626259185439496e-01	4.583737408103960576e-02	8.574306034435517088e-01	1.425693965550013376e-01	4.490253139604905019e-01	5.509746860395156043e-01	4.842189957499752895e-01	5.157810042500275971e-01
7.026858968731458788e+01	9.508174829391008442e-01	4.918251706001086632e-02	8.575504733692851378e-01	1.424495266291070372e-01	4.490626179863098644e-01	5.509373820137062339e-01	4.871939790229370404e-01	5.128060209770596289e-01
7.038953390364387985e+01	9.475641399425839273e-01	5.243586005618083856e-02	8.574575393130589029e-01	1.425424606852288001e-01	4.484432281824377586e-01	5.515567718175644618e-01	4.902689551012199276e-01	5.097310448987831810e-01
7.051047811997315762e+01	9.444518568244323342e-01	5.554814317397738233e-02	8.571598708792806942e-01	1.428401291188492461e-01	4.472042063408763202e-01	5.527957936591247901e-01	4.934372451579051022e-01	5.065627548420920112e-01
7.063142233630244959e+01	9.415252421145785533e-01	5.847475788346867542e-02	8.566677535408530053e-01	1.433322464570556676e-01	4.455291935487376564e-01	5.544708064512878787e-01	4.966934750362695938e-01	5.033065249637367344e-01
7.075236655263172736e+01	9.388231048407150725e-01	6.117689515692970037e-02	8.559928013550744952e-01	1.440071986426888495e-01	4.437144041285401297e-01	5.562855958714554294e-01	5.000340318900289294e-01	4.999659681099682951e-01
7.087331076896101933e+01	9.363775584535001251e-01	6.362244154387453055e-02	8.551472398733762637e-01	1.448527601243169149e-01	4.421076844555619223e-01	5.578923155444530657e-01	5.034574109758477301e-01	4.965425890241558227e-01
7.099425498529029710e+01	9.342133581897605898e-01	6.578664180724436150e-02	8.541433633159624117e-01	1.458566366815053916e-01	4.410463641727944140e-01	5.589536358272240157e-01	5.069644122920207163e-01	4.930355877079770632e-01
7.111519920161958908e+01	9.323473405064808261e-01	6.765265949031895598e-02	8.529931595683046819e-01	1.470068404290332253e-01	4.408097616366273286e-01	5.591902383633833296e-01	5.105581824311633543e-01	4.894418175688409756e-01
7.123614341794886684e+01	9.307873524737404480e-01	6.921264752283284860e-02	8.517080879275576999e-01	1.482919120696145621e-01	4.415884699664979207e-01	5.584115300334935306e-01	5.142441321978450386e-01	4.857558678021594023e-01
7.135708763427815882e+01	9.295273768327324548e-01	7.047262316377000957e-02	8.502989873577824209e-01	1.497010126392375184e-01	4.434807710304164985e-01	5.565192289695921612e-01	5.180297826151741836e-01	4.819702173848430249e-01
7.147803185060743658e+01	9.285060923326891036e-01	7.149390766406971132e-02	8.487760882721072653e-01	1.512239117247865527e-01	4.465023810353440092e-01	5.534976189646620970e-01	5.219245954869131676e-01	4.780754045130943819e-01
7.159897606693672856e+01	9.315471361117099169e-01	6.845286388955440504e-02	8.471490989515435555e-01	1.528509010452043793e-01	4.506053651469363874e-01	5.493946348530635015e-01	5.259398327137511098e-01	4.740601672862563287e-01
7.171992028326600632e+01	9.329860614961867915e-01	6.701393850199532931e-02	8.454273379684313916e-01	1.545726620281513419e-01	4.556980490302294795e-01	5.443019509697811786e-01	5.300884684708058181e-01	4.699115315291996220e-01
7.184086449959529830e+01	9.338196045675657420e-01	6.618039543008924497e-02	8.436198867149778957e-01	1.563801132814951478e-01	4.616641806079403443e-01	5.383358193920539936e-01	5.343851610483542069e-01	4.656148389516496788e-01
7.196180871592457606e+01	9.349149014887929710e-01	6.508509850849419909e-02	8.417357400438674198e-01	1.582642599524766158e-01	4.683764038355688886e-01	5.316235961644301122e-01	5.388462588668020414e-01	4.611537411332052860e-01
7.208275293225386804e+01	9.362847808127781057e-01	6.371521918414513319e-02	8.397839376254492283e-01	1.602160623707689080e-01	4.757206399391159524e-01	5.242793600608857130e-01	5.434898462555098897e-01	4.565101537444890001e-01
7.220369714858314580e+01	9.379059360026208436e-01	6.209406399402184196e-02	8.377736636224688560e-01	1.622263363736772268e-01	4.835581536645814360e-01	5.164418463354161215e-01	5.483357732841813714e-01	4.516642267158201829e-01
7.232464136491243778e+01	9.397420573054560133e-01	6.025794269094730815e-02	8.357143068143944031e-01	1.642856931816254473e-01	4.917935387647456302e-01	5.082064612352689137e-01	5.534056641494038420e-01	4.465943358506087035e-01
7.244558558124171554e+01	9.417492685740481706e-01	5.825073142209735710e-02	8.336154772382879941e-01	1.663845227577158692e-01	5.003170098908307217e-01	4.996829901091761617e-01	5.587228843298394088e-01	4.412771156701715825e-01
7.256652979757100752e+01	9.438795082010426052e-01	5.612049179493749929e-02	8.314869790045930076e-01	1.685130209913078270e-01	5.090288988622101440e-01	4.909711011377806411e-01	5.643124343897887307e-01	4.356875656102073835e-01
7.268747401390028529e+01	9.460835828687335081e-01	5.391641712710393275e-02	8.293387412893526989e-01	1.706612587064921804e-01	5.178351223132391379e-01	4.821648776867634156e-01	5.702007616873168150e-01	4.297992383126830740e-01
7.280841823022957726e+01	9.483140178736741976e-01	5.168598212222397237e-02	8.271807115885070338e-01	1.728192884072864421e-01	5.266480324660450796e-01	4.733519675339672439e-01	5.764154687911395847e-01	4.235845312088623027e-01
7.292936244655885503e+01	9.505275253944488467e-01	4.947247460162540467e-02	8.250227163575476474e-01	1.749772836382779140e-01	5.353881450178393786e-01	4.646118549821702803e-01	5.829849051054278863e-01	4.170150948945773317e-01
7.305030666288814700e+01	9.526868789534566062e-01	4.731312104286644615e-02	8.228742947781573225e-01	1.771257052176086200e-01	5.439862608655418041e-01	4.560137391344606383e-01	5.899376643252598473e-01	4.100623356747418180e-01
7.317125087921742477e+01	9.547620461476478138e-01	4.523795384908479988e-02	8.207445116122600304e-01	1.792554883834652779e-01	5.523847844467030255e-01	4.476152155533004162e-01	5.973017668349525078e-01	4.026982331650602598e-01
7.329219509554671674e+01	9.567305400823031825e-01	4.326945991498765132e-02	8.186417547455130395e-01	1.813582452502292552e-01	5.605380608302299450e-01	4.394619391697700550e-01	6.051039305193663953e-01	3.948960694806437077e-01
7.341313931187599451e+01	9.585770673817802789e-01	4.142293261639018453e-02	8.165735227011363673e-01	1.834264772946483379e-01	5.684117120224314590e-01	4.315882879775743142e-01	6.133684281898885704e-01	3.866315718101134280e-01
7.353408352820528648e+01	9.602926454558659008e-01	3.970735454317053659e-02	8.145462070615454575e-01	1.854537929342726654e-01	5.759814545316039869e-01	4.240185454683932376e-01	6.221158996806677166e-01	3.778841003193209591e-01
7.365502774453456425e+01	9.618734113518997431e-01	3.812658864811901971e-02	8.125648742209662378e-01	1.874351257748843036e-01	5.832317292540628584e-01	4.167682707459369196e-01	6.313619804039587446e-01	3.686380195960369255e-01
7.377597196086385622e+01	9.633193419928863799e-01	3.668065800827347012e-02	8.106330510380049814e-01	1.893669489578720944e-01	5.901539363678715011e-01	4.098460636321397121e-01	6.411158072985350120e-01	3.588841927014801980e-01
7.389691617719313399e+01	9.646330604062182124e-01	3.536693959607517534e-02	8.087525189500124334e-01	1.912474810459794394e-01	5.967450606187857387e-01	4.032549393812172589e-01	6.513790122137472771e-01	3.486209877862580520e-01
7.401786039352242597e+01	9.658188348331030459e-01	3.418116517038871649e-02	8.069231219058778937e-01	1.930768780901989112e-01	6.030066244995193614e-01	3.969933755004878551e-01	6.621419952720303259e-01	3.378580047279734488e-01
7.413880460985170373e+01	9.668818090387284458e-01	3.311819096591950284e-02	8.051425943753448555e-01	1.948574056209082528e-01	6.089436848743937647e-01	3.910563151255982417e-01	6.733857490261020429e-01	3.266142509738930721e-01
7.425974882618099571e+01	9.678274492366766291e-01	3.217255076902425515e-02	8.034064172543234905e-01	1.965935827420397519e-01	6.145639686255343070e-01	3.854360313744693567e-01	6.850785764431440716e-01	3.149214235568599252e-01
7.438069304251027347e+01	9.686611625503899203e-01	3.133883745632004558e-02	8.017077111900884345e-01	1.982922888063181066e-01	6.198769055605957146e-01	3.801230944394053957e-01	6.971758098047072805e-01	3.028241901952809512e-01
7.450163725883956545e+01	9.693880327818787945e-01	3.061196722561854155e-02	8.000371792012813676e-01	1.999628207953022541e-01	6.248930354578160484e-01	3.751069645421860610e-01	7.096195200941345371e-01	2.903804799058730124e-01
7.462258147516884321e+01	9.700126251951385337e-01	2.998737481307789388e-02	7.983831125300101528e-01	2.016168874667588762e-01	6.296238184957202444e-01	3.703761815042916350e-01	7.223388369987941982e-01	2.776611630012042475e-01
7.474352569149813519e+01	9.705388254946369919e-01	2.946117451420737776e-02	7.967314762863862976e-01	2.032685237105578135e-01	6.340813509746504595e-01	3.659186490253703017e-01	7.352509483559436232e-01	2.647490516440537123e-01
7.486446990782741295e+01	9.709696930495618217e-01	2.903030695971842157e-02	7.950660931723070313e-01	2.049339068249118601e-01	6.382779965446757631e-01	3.617220034553302321e-01	7.482627928239733439e-01	2.517372071760435315e-01
7.498541412415670493e+01	9.713073206766901224e-01	2.869267933287755756e-02	7.933689451852674601e-01	2.066310548120635637e-01	6.422260679164198960e-01	3.577739320835866543e-01	7.612733934299052985e-01	2.387266065701010298e-01
7.510635834048598269e+01	9.715527014973738273e-01	2.844729851227656425e-02	7.916206131730402218e-01	2.083793868245491510e-01	6.459376584841824975e-01	3.540623415158211662e-01	7.741767207249156124e-01	2.258232792750808349e-01
7.522730255681527467e+01	9.717056074752862260e-01	2.829439253448340352e-02	7.898008725889179571e-01	2.101991274088812478e-01	6.494247628072330469e-01	3.505752371927715050e-01	7.868649178884525863e-01	2.131350821115485239e-01
7.534824677314455244e+01	9.717644851412443607e-01	2.823551486847986070e-02	7.878894590973387624e-01	2.121105409007026932e-01	6.526996149812547277e-01	3.473003850187503794e-01	7.992316966545942591e-01	2.007683033454281674e-01
7.546919098947384441e+01	9.717263730262152288e-01	2.827362698330604385e-02	7.858670096811357642e-01	2.141329903171865778e-01	6.557778419641769885e-01	3.442221580358402200e-01	8.111757065237137354e-01	1.888242934762826009e-01
7.559013520580312218e+01	9.715868434480484650e-01	2.841315656127174627e-02	7.837161713233103955e-01	2.162838286751941341e-01	6.586654687874985425e-01	3.413345312125057873e-01	8.226037000904090624e-01	1.773962999095978210e-01
7.571107942213241415e+01	9.713399695705960957e-01	2.866003043842002551e-02	7.814228505827578442e-01	2.185771494160270167e-01	6.613818210317473634e-01	3.386181789682526366e-01	8.334333515110143864e-01	1.665666484889960497e-01
7.583202363846169192e+01	9.709783176515052183e-01	2.902168235703328492e-02	7.789775516476643569e-01	2.210224483513326676e-01	6.639432801572004994e-01	3.360567198428036084e-01	8.435956222015111861e-01	1.564043777984785999e-01
7.595296785479098389e+01	9.704929644831876701e-01	2.950703552499533977e-02	7.763767209918338574e-01	2.236232790073364729e-01	6.663678395532330878e-01	3.336321604467712421e-01	8.530365972891204018e-01	1.469634027108784879e-01
7.607391207112026166e+01	9.698735413186430065e-01	3.012645868898133905e-02	7.736239855898470186e-01	2.263760144094894011e-01	6.686751147662230998e-01	3.313248852337686845e-01	8.617187344778884928e-01	1.382812655221300480e-01
7.619485628744955363e+01	9.691083080067235400e-01	3.089169200041419483e-02	7.707311475816434054e-01	2.292688524178555509e-01	6.708861913667736321e-01	3.291138086332280333e-01	8.696214797348108538e-01	1.303785202651893682e-01
7.631580050377884561e+01	9.681842643645796054e-01	3.181573564203643567e-02	7.677187896436978853e-01	2.322812103558971053e-01	6.730232639144616558e-01	3.269767360855576621e-01	8.767412245123603620e-01	1.232587754876214303e-01
7.643674472010812337e+01	9.670873096119106949e-01	3.291269039416944153e-02	7.646163614734390324e-01	2.353836385262981779e-01	6.751090761785469851e-01	3.248909238214456874e-01	8.830906185913979245e-01	1.169093814085827576e-01
7.655768893643741535e+01	9.658024644779655832e-01	3.419753552746274128e-02	7.614616626026391444e-01	2.385383373971626808e-01	6.771662781581396784e-01	3.228337218418696475e-01	8.886973113510464595e-01	1.113026886489578704e-01
7.667863315276669312e+01	9.643141737093376964e-01	3.568582629551186880e-02	7.582997021156644424e-01	2.417002978842459626e-01	6.792168605694135497e-01	3.207831394305928896e-01	8.936022572993963520e-01	1.063977427005956544e-01
7.679957736909598509e+01	9.626067083280702708e-01	3.739329167618854477e-02	7.551809842885893742e-01	2.448190157113014909e-01	6.812817146792686795e-01	3.187182853207236599e-01	8.978577652108985507e-01	1.021422347890967863e-01
7.692052158542526286e+01	9.606646859888389178e-01	3.933531401471368483e-02	7.521593186478797710e-01	2.478406813520119822e-01	6.833879913120893823e-01	3.166120086879216089e-01	9.015254750335889300e-01	9.847452496642505881e-02
7.704146580175455483e+01	9.584737229873573350e-01	4.152627701560396289e-02	7.492892726718146656e-01	2.507107273280899662e-01	6.855381331811031265e-01	3.144618668189036459e-01	9.046744094090390931e-01	9.532559059096989973e-02
7.716241001808383260e+01	9.560212213530813186e-01	4.397877864923804836e-02	7.466233851342718442e-01	2.533766148656083628e-01	6.877554727379990851e-01	3.122445272620049117e-01	9.073791802503451409e-01	9.262081974966340780e-02
7.728335423441312457e+01	9.532972779359349946e-01	4.670272206587311459e-02	7.442092655170730042e-01	2.557907344827859975e-01	6.900539447460404263e-01	3.099460552539698988e-01	9.097183587119473946e-01	9.028164128806015487e-02
7.740429845074240234e+01	9.502956789433896212e-01	4.970432105784250432e-02	7.420867415988501303e-01	2.579132584009535822e-01	6.924455729784985136e-01	3.075544270215098130e-01	9.117729669579428542e-01	8.822703304205348207e-02
7.752524266707169431e+01	9.470149139042272068e-01	5.298508609652796686e-02	7.402852774962822568e-01	2.597147225034598383e-01	6.949405932577971123e-01	3.050594067421991129e-01	9.136250447694430621e-01	8.637495523056337721e-02
7.764618688340097208e+01	9.434591107185489323e-01	5.654088928169220818e-02	7.388219341453006184e-01	2.611780658543945144e-01	6.975476413066591386e-01	3.024523586933376418e-01	9.153562582291596694e-01	8.464374177083855422e-02
7.776713109973026405e+01	9.396387639730785502e-01	6.036123602681564559e-02	7.377001455025062882e-01	2.622998544971197887e-01	7.002739679050973276e-01	2.997260320948980095e-01	9.170464808112099853e-01	8.295351918878435260e-02
7.788807531605954182e+01	9.355711107699321571e-01	6.442888922965162024e-02	7.369095682824762239e-01	2.630904317170480455e-01	7.031256652813081542e-01	2.968743347186986181e-01	9.187721967498188036e-01	8.122780325018374992e-02
7.800901953238883380e+01	9.312800126648829169e-01	6.871998733446960106e-02	7.364277116216276786e-01	2.635722883778047754e-01	7.061079068841024098e-01	2.938920931159102468e-01	9.206046537847275557e-01	7.939534621526322944e-02
7.812996374871811156e+01	9.267952396282537197e-01	7.320476037099565847e-02	7.362313315870173680e-01	2.637686684121509639e-01	7.092251825753644878e-01	2.907748174246468365e-01	9.226054980229814184e-01	7.739450197701847056e-02
7.825090796504740354e+01	9.221511267184898664e-01	7.784887328067491286e-02	7.365790447842383015e-01	2.634209552139202826e-01	7.124815033001018483e-01	2.875184966998873826e-01	9.248336205063264481e-01	7.516637949367543925e-02
7.837185218137668130e+01	9.173846776760989918e-01	8.261532232306889600e-02	7.486627692011788016e-01	2.513372307966970087e-01	7.158805680744820821e-01	2.841194319255884171e-01	9.273290643774383391e-01	7.267093562257131989e-02
7.849279639770597328e+01	9.125332973395973157e-01	8.746670265962197544e-02	7.495192058742895513e-01	2.504807941250141168e-01	7.194258991889083132e-01	2.805741008110923529e-01	9.301197311745246221e-01	6.988026882547815344e-02
7.861374061403525104e+01	9.076324157129961323e-01	9.236758428637470431e-02	7.493169960262191509e-01	2.506830039731894333e-01	7.231209538621423683e-01	2.768790461378614065e-01	9.332171586980826383e-01	6.678284130193867796e-02
7.873468483036454302e+01	9.027132975431354511e-01	9.728670245625059554e-02	7.493168867027727442e-01	2.506831132963244224e-01	7.269692204027469185e-01	2.730307795972557461e-01	9.366151681584040656e-01	6.338483184160048634e-02
7.885562904669382078e+01	8.978013071665328360e-01	1.021986928331445332e-01	7.490863829175101740e-01	2.509136170805565946e-01	7.309743015748114692e-01	2.690256984251833128e-01	9.402896030264820126e-01	5.971039697351487874e-02
7.897657326302311276e+01	8.929148341999592065e-01	1.070851657999009054e-01	7.442001149568925333e-01	2.557998850390645895e-01	7.351399669286571292e-01	2.648600330713302142e-01	9.441994555222380514e-01	5.580054447775062432e-02
7.909751747935239052e+01	8.880650096873778931e-01	1.119349903127573320e-01	7.405695196979334982e-01	2.594304802991189707e-01	7.394488304924254907e-01	2.605511695075778400e-01	9.482896862486568379e-01	5.171031375133550156e-02
7.921846169568168250e+01	8.832562791869211782e-01	1.167437208134870508e-01	7.407822451191128366e-01	2.592177548785872254e-01	7.439426524367439564e-01	2.560573475632582641e-01	9.524953604954488062e-01	4.750463950455086071e-02
7.933940591201096026e+01	8.784878508079134729e-01	1.215121491927911856e-01	7.414390998265563137e-01	2.585609001713735644e-01	7.486303713871581555e-01	2.513696286128541679e-01	9.567466956544506962e-01	4.325330434553753545e-02
7.946035012834025224e+01	8.737559763477870112e-01	1.262440236532013094e-01	7.421925753209505094e-01	2.578074246771248079e-01	7.535054133318405123e-01	2.464945866681711450e-01	9.609757299537136088e-01	3.902427004629982488e-02
7.958129434466953001e+01	8.690569131892659227e-01	1.309430868120730063e-01	7.429793368507784379e-01	2.570206631473785919e-01	7.585095187914043802e-01	2.414904812085914010e-01	9.651102147291927835e-01	3.488978527080255354e-02
7.970223856099882198e+01	8.643902340265243733e-01	1.356097659750669093e-01	7.437737347989672454e-01	2.562262651992198714e-01	7.637081486910237693e-01	2.362918513089834471e-01	9.691014035215914646e-01	3.089859647840498269e-02
7.982318277732809975e+01	8.597619340155968626e-01	1.402380659862698664e-01	7.445572032429375042e-01	2.554427967553949408e-01	7.690963630742293500e-01	2.309036369257797539e-01	9.728947631913613669e-01	2.710523680864318496e-02
7.994412699365739172e+01	8.551866273579297184e-01	1.448133726442006886e-01	7.453136071654417050e-01	2.546863928331278837e-01	7.746747251342209761e-01	2.253252748657799120e-01	9.764496265629872829e-01	2.355037343701282815e-02
8.006507120998666949e+01	8.506881552948374337e-01	1.493118447075094668e-01	7.460295926525751797e-01	2.539704073461432898e-01	7.804433169193476516e-01	2.195566830806727765e-01	9.797344034178444572e-01	2.026559658214954762e-02
8.018601542631596146e+01	8.462982280162076876e-01	1.537017719861960563e-01	7.466957240571218124e-01	2.533042759417996059e-01	7.864012325516598345e-01	2.135987674483447174e-01	9.827267703193678372e-01	1.727322968063971231e-02
8.030695964264523923e+01	8.420532542420967603e-01	1.579467457604224467e-01	7.473071067114080979e-01	2.526928932877464673e-01	7.925460082490093372e-01	2.074539917509912179e-01	9.854139940593329428e-01	1.458600594066272738e-02
8.042790385897453120e+01	8.379900908382881264e-01	1.620099091642400735e-01	7.478631673438748129e-01	2.521368326554505046e-01	7.988732651800618534e-01	2.011267348199320404e-01	9.877930323821011438e-01	1.220696761789796803e-02
8.054884807530380897e+01	8.341418223242206276e-01	1.658581776781278272e-01	7.483667617457182564e-01	2.516332382537489476e-01	8.053764533792561187e-01	1.946235466207670850e-01	9.898701036188164437e-01	1.012989638118066971e-02
8.066979229163310094e+01	8.305346802821372831e-01	1.694653197201516637e-01	7.488229877883711971e-01	2.511770122115215553e-01	8.120466450954677562e-01	1.879533549045402374e-01	9.916595508437278106e-01	8.340449156274298836e-03
8.079073650796237871e+01	8.271868359829760431e-01	1.728131640190117002e-01	7.492380663870140678e-01	2.507619336132457244e-01	8.188724299827451203e-01	1.811275700172786385e-01	9.931820322888634811e-01	6.817967711152506105e-03
8.091168072429167069e+01	8.241092139515253656e-01	1.758907860502081366e-01	7.496185124620163842e-01	2.503814875384219318e-01	8.258399866198908867e-01	1.741600133801168848e-01	9.944625073052016928e-01	5.537492694795864701e-03
8.103262494062094845e+01	8.213079106167318066e-01	1.786920893846498659e-01	7.499706594847996843e-01	2.500293405159415006e-01	8.329335295770226022e-01	1.670664704229835040e-01	9.955278130159880279e-01	4.472186984012083144e-03
8.115356915695024043e+01	8.187874368295611216e-01	1.812125631714621710e-01	7.503004863732445351e-01	2.496995136278316041e-01	8.401362810145784898e-01	1.598637189854316132e-01	9.964050071889205551e-01	3.594992811081665351e-03
8.127451337327951819e+01	8.165539029614367061e-01	1.834460970392879364e-01	7.506136451498532924e-01	2.493863548516055406e-01	8.474317704717747590e-01	1.525682295282344558e-01	9.971199150474062689e-01	2.880084952590511449e-03
8.139545758960881017e+01	8.146174044281727644e-01	1.853825955721328800e-01	7.509155873593987840e-01	2.490844126422874227e-01	8.548046890883859161e-01	1.451953109116016494e-01	9.976963221368470025e-01	2.303677863154995897e-03
8.151640180593808793e+01	8.129931668473134865e-01	1.870068331527371397e-01	7.512117130644812013e-01	2.487882869374689054e-01	8.622409599956796233e-01	1.377590400043379182e-01	9.981556163577852692e-01	1.844383642223612618e-03
8.163734602226737991e+01	8.117013771756601548e-01	1.882986228240636217e-01	7.515074985861361911e-01	2.484925014160616064e-01	8.697290931063784702e-01	1.302709068936448444e-01	9.985167623103126111e-01	1.483237689691718764e-03
8.175829023859665767e+01	8.107659598513613508e-01	1.892340401481520384e-01	7.518085861349225185e-01	2.481914138675536119e-01	8.772635588071779900e-01	1.227364411928369980e-01	9.987964061458066700e-01	1.203593854184559220e-03
8.187923445492594965e+01	8.102127714114421009e-01	1.897872285878864362e-01	7.521208358918461956e-01	2.478791641108566424e-01	8.848462681622975001e-01	1.151537318377073849e-01	9.990089794481707974e-01	9.910205518375292399e-04
8.200017867125522741e+01	8.100677404404938997e-01	1.899322595585986040e-01	7.524503497990998602e-01	2.475496502037718427e-01	8.924851127259119110e-01	1.075148872740905315e-01	9.991667224799273272e-01	8.332775200736719512e-04
8.212112288758451939e+01	8.103553804531573590e-01	1.896446195457812678e-01	7.528034788973263502e-01	2.471965211057345346e-01	9.001913927236608881e-01	9.980860727635643137e-02	9.992796367985613548e-01	7.203632014528560390e-04
8.224206710391379715e+01	8.110978987040143862e-01	1.889021012948841616e-01	7.531868245913725390e-01	2.468131754119188281e-01	9.079764014967202090e-01	9.202359850328489799e-02	9.993554150929835345e-01	6.445849070227938071e-04
8.236301132024308913e+01	8.123148805703216402e-01	1.876851194284636648e-01	7.536072415426182669e-01	2.463927584608724963e-01	9.158472792750235181e-01	8.415272072499746514e-02	9.993996567152543253e-01	6.003432847511147585e-04
8.248395553657236690e+01	8.140233183470247935e-01	1.859766816517527399e-01	7.540718471280664081e-01	2.459281528755710156e-01	9.238003343830493153e-01	7.619966561695368235e-02	9.994160097332488446e-01	5.839902667518215296e-04
8.260489975290165887e+01	8.162376352268353452e-01	1.837623647718592546e-01	7.545880392253879743e-01	2.454119607783279422e-01	9.318228672629497167e-01	6.817713273704406607e-02	9.994066778678832863e-01	5.933221321212656107e-04
8.272584396923095085e+01	8.189693602246522763e-01	1.810306397739414042e-01	7.551635227957512742e-01	2.448364772081554896e-01	9.398618768869757556e-01	6.013812311301691693e-02	9.993730088917374133e-01	6.269911082679158199e-04
8.284678818556022861e+01	8.222262280280553393e-01	1.777737719703507135e-01	7.558063437276010266e-01	2.441936562764387419e-01	9.478336707968009200e-01	5.216632920320385391e-02	9.993159206884152379e-01	6.840793115993060169e-04
8.296773240188952059e+01	8.260106661239130510e-01	1.739893338742251050e-01	7.565249276509453669e-01	2.434750723531339256e-01	9.556042281089731638e-01	4.439577189102550392e-02	9.992361434701944045e-01	7.638565298146993143e-04
8.308867661821879835e+01	8.303178330528671047e-01	1.696821669448904668e-01	7.573281210264432017e-01	2.426718789777432272e-01	9.629856839380522837e-01	3.701431606195237922e-02	9.991342389364128440e-01	8.657610635888213224e-04
8.320962083454809033e+01	8.351335337635124034e-01	1.648664662337603337e-01	7.582252307090777688e-01	2.417747692952094685e-01	9.697528669520364408e-01	3.024713304798132274e-02	9.990104557053925971e-01	9.895442946061816514e-04
8.333056505087736809e+01	8.404324237054354718e-01	1.595675762912536211e-01	7.592260582095078369e-01	2.407739417947748484e-01	9.756905214481811361e-01	2.430947855181109230e-02	9.988645161572449194e-01	1.135483842741646932e-03
8.345150926720666007e+01	8.461769028688971295e-01	1.538230971270964087e-01	7.603409239311686996e-01	2.396590760731932557e-01	9.806604114845565157e-01	1.933958851544537172e-02	9.986953258998950700e-01	1.304674100107705570e-03
8.357245348353593783e+01	8.523169932072705013e-01	1.476830067879072450e-01	7.615806761166911132e-01	2.384193238877096999e-01	9.846474795563193716e-01	1.535252044366786084e-02	9.985007882625311915e-01	1.499211737469474670e-03
8.369339769986522981e+01	8.587913063591594565e-01	1.412086936351751865e-01	7.629566784630478216e-01	2.370433215413746408e-01	9.877498138225112578e-01	1.225018617749473737e-02	9.982774983714377548e-01	1.722501628558026354e-03
8.381434191619450758e+01	8.655289847199248987e-01	1.344710152735005826e-01	7.644807690727006833e-01	2.355192309316679333e-01	9.901255863028971538e-01	9.874413697100292708e-03	9.980204444471191261e-01	1.979555552889422643e-03
8.393528613252379955e+01	8.724522975921797929e-01	1.275477024004446625e-01	7.661651830015893117e-01	2.338348170028086148e-01	9.919393884652625282e-01	8.060611534740802497e-03	9.977226371622601730e-01	2.277362837736385259e-03
8.405623034885307732e+01	8.794794583443733549e-01	1.205205416475665370e-01	7.680224292803681241e-01	2.319775707239110085e-01	9.933323087273789875e-01	6.667691272623010867e-03	9.973746778600123264e-01	2.625322139995778237e-03
8.417717456518236929e+01	8.865272391314354961e-01	1.134727608598800064e-01	7.700651130254566601e-01	2.299348869788210292e-01	9.944136202832210003e-01	5.586379716783440585e-03	9.969642925434577529e-01	3.035707456556568928e-03
8.429811878151164706e+01	8.935130944874206671e-01	1.064869055037135359e-01	7.723056932412593056e-01	2.276943067629959572e-01	9.952640636806422414e-01	4.735936319348543755e-03	9.964758867654094354e-01	3.524113234601000677e-03
8.441906299784093903e+01	9.003567146351308947e-01	9.964328535596655989e-02	7.747561677092457133e-01	2.252438322949092964e-01	9.959421593937987094e-01	4.057840606212503864e-03	9.958902024736859815e-01	4.109797526317460203e-03
8.454000721417021680e+01	9.069811358901425091e-01	9.301886410116178006e-02	7.774276789870353532e-01	2.225723210169900934e-01	9.964903025239292278e-01	3.509697476081985457e-03	9.951841752891645854e-01	4.815824710822536048e-03
8.466095143049950877e+01	9.133136648613968678e-01	8.668633513045187478e-02	7.803300394282588481e-01	2.196699605756863294e-01	9.969392816830079385e-01	3.060718316996835497e-03	9.943310923414887537e-01	5.668907658511690428e-03
8.478189564682878654e+01	9.192868825011316636e-01	8.071311749147846992e-02	7.834711795579363258e-01	2.165288204459090426e-01	9.973116130598883577e-01	2.688386940102094336e-03	9.933011302875413007e-01	6.698869712440824742e-03
8.490283986315807851e+01	9.248398864323971180e-01	7.516011356120466669e-02	7.868565326045731112e-01	2.131434673991574602e-01	9.976233587101897005e-01	2.376641289792646994e-03	9.920623076758534609e-01	7.937692324136214062e-03
8.502378407948735628e+01	9.299197503413922927e-01	7.008024965320247546e-02	7.904883788398505695e-01	2.095116211636808279e-01	9.978870462366653538e-01	2.112953763334535218e-03	9.905818204872367527e-01	9.418179512764024430e-03
8.514472829581664826e+01	9.344829987731962939e-01	6.551700122256931547e-02	7.943651847183023085e-01	2.056348152851071864e-01	9.981125823239316297e-01	1.887417676068037231e-03	9.888276585432631549e-01	1.117234145675061185e-02
8.526567251214592602e+01	9.384967868158733406e-01	6.150321318097207168e-02	7.984809835837604064e-01	2.015190164194998745e-01	9.983070778853184724e-01	1.692922114692740898e-03	9.867703409725987473e-01	1.322965902738182375e-02
8.538661672847521800e+01	9.419394833363268216e-01	5.806051666163192237e-02	8.028248527987300598e-01	1.971751472043810072e-01	9.984762212080470212e-01	1.523778791948759981e-03	9.843845765788149516e-01	1.561542342117694382e-02
8.550756094480449576e+01	9.448004835198794416e-01	5.519951647915743997e-02	8.073805453003742860e-01	1.926194547025301684e-01	9.986244770922547698e-01	1.375522907740789336e-03	9.816506591247186053e-01	1.834934087529394020e-02
8.562850516113378774e+01	9.470792731988718627e-01	5.292072680101289617e-02	8.121263280478122626e-01	1.878736719548976808e-01	9.987552084722164381e-01	1.244791527780120255e-03	9.785554477638972459e-01	2.144455223610075567e-02
8.574944937746306550e+01	9.487839581230657071e-01	5.121604187765727012e-02	8.170350644594480682e-01	1.829649355431577362e-01	9.988712030007699250e-01	1.128796999241843402e-03	9.750928487050262161e-01	2.490715129498954905e-02
8.587039359379235748e+01	9.499295872821278408e-01	5.007041271921608416e-02	8.220745528531919755e-01	1.779254471492774936e-01	9.989746559591098363e-01	1.025344040899045517e-03	9.712634649446955093e-01	2.873653505530870955e-02
8.599133781012163524e+01	9.505366067330478508e-01	4.946339326879978238e-02	8.272081013501577651e-01	1.727918986521251865e-01	9.990673805327484613e-01	9.326194672533150154e-04	9.670754246710447921e-01	3.292457532897063999e-02
8.611228202645092722e+01	9.506296883475283677e-01	4.937031165469818461e-02	8.323952873859932211e-01	1.676047126161220868e-01	9.991507662307150817e-01	8.492337692925788772e-04	9.625416185931151558e-01	3.745838140688639850e-02
8.623322624278020498e+01	9.502370273645273091e-01	4.976297263805284921e-02	8.375928239727526980e-01	1.624071760292041811e-01	9.992258175306049095e-01	7.741824693954235670e-04	9.576799541556426654e-01	4.232004584435911099e-02
8.635417045910949696e+01	9.493900462219853065e-01	5.060995378066568406e-02	8.427554435466131366e-01	1.572445564551548935e-01	9.992932911476315461e-01	7.067088523727838023e-04	9.525119301051270249e-01	4.748806989487985852e-02
8.647511467543877473e+01	9.481233263350530294e-01	5.187667366757620080e-02	8.478367176972831931e-01	1.521632823043638227e-01	9.993539000499223057e-01	6.460999500889075264e-04	9.470615556905348509e-01	5.293844430947880486e-02
8.659605889176806670e+01	9.464745425458488404e-01	5.352545745662184995e-02	8.527897579242466053e-01	1.472102420772708475e-01	9.994082887071680243e-01	5.917112928304213426e-04	9.413543818719127820e-01	5.864561812808755104e-02
8.671700310809734447e+01	9.444842024342514630e-01	5.551579756812774491e-02	8.575677857332142384e-01	1.424322142681457848e-01	9.994569328044685674e-01	5.430671955426458197e-04	9.354166954827924929e-01	6.458330451722849030e-02
8.683794732442663644e+01	9.421950779823240474e-01	5.780492201960341081e-02	8.621246102360358154e-01	1.378753897651227023e-01	9.995001819903327478e-01	4.998180096797977257e-04	9.292748978898864864e-01	7.072510211011451275e-02
8.695889154075591421e+01	9.396513286941872156e-01	6.034867130723242656e-02	8.664150988553508403e-01	1.335849011456955449e-01	9.995384510799260047e-01	4.615489200815448001e-04	9.229550658433685051e-01	7.704493415665458755e-02
8.707983575708520618e+01	9.368974170745977270e-01	6.310258292632819899e-02	8.703957612728238091e-01	1.296042387280502695e-01	9.995721337170589971e-01	4.278662829414470181e-04	9.164826748258276812e-01	8.351732517417542745e-02
8.720077997341448395e+01	9.339769804350398497e-01	6.602301956531753113e-02	8.740255792729402229e-01	1.259744207277803119e-01	9.996015992005518047e-01	3.984007994553007137e-04	9.098824569744129453e-01	9.011754302558194762e-02
8.732172418974377592e+01	9.309318341916942297e-01	6.906816580808017303e-02	8.772671981328405977e-01	1.227328018677680266e-01	9.996272068838765179e-01	3.727931161213726696e-04	9.031783571030641555e-01	9.682164289693873105e-02
8.744266840607305369e+01	9.278012465443516987e-01	7.219875345481441276e-02	8.800885413302844684e-01	1.199114586701822693e-01	9.996493146094576066e-01	3.506853905466122967e-04	8.963935543737608924e-01	1.036064456262323352e-01
8.756361262240234566e+01	9.246215618203234010e-01	7.537843817838174587e-02	8.824648161368149335e-01	1.175351838634662860e-01	9.996682813134906143e-01	3.317186865160470788e-04	8.895505182316472137e-01	1.104494817683587815e-01
8.768455683873162343e+01	9.214261833643991872e-01	7.857381663380103021e-02	8.843807447080729300e-01	1.156192552920444205e-01	9.996844598324142739e-01	3.155401675841718045e-04	8.826710726236890459e-01	1.173289273763148399e-01
8.780550105506091541e+01	9.182458748016333328e-01	8.175412519617653029e-02	8.858327064000025564e-01	1.141672935999515914e-01	9.996981675387072164e-01	3.018324612967804299e-04	8.757764484875462108e-01	1.242235515124615608e-01
8.792644527139019317e+01	9.151093088378750018e-01	8.489069115969516410e-02	8.868303538643377282e-01	1.131696461355109484e-01	9.997097130049319436e-01	2.902869950650588393e-04	8.688876315648964566e-01	1.311123684350989915e-01
8.804738948771948515e+01	9.120437836687061983e-01	8.795621632865635586e-02	8.873972334824998809e-01	1.126027665171338565e-01	9.997194284490955596e-01	2.805715509064388158e-04	8.620242722896608312e-01	1.379757277103553781e-01
8.816833370404876291e+01	9.090760313735491982e-01	9.092396862373708366e-02	8.875700523112100004e-01	1.124299476882610893e-01	9.997276679939783861e-01	2.723320060108447294e-04	8.552059440313082295e-01	1.447940559687009854e-01
8.828927792037805489e+01	9.062330523826525042e-01	9.376694761472759154e-02	8.873964913247796016e-01	1.126035086746106639e-01	9.997348680153441691e-01	2.651319846653787948e-04	8.484513945228614462e-01	1.515486054771527646e-01
8.841022213670733265e+01	9.035429193135269266e-01	9.645708068397707002e-02	8.869317943187405850e-01	1.130682056805304425e-01	9.997417551264115021e-01	2.582448735792830519e-04	8.417786014417364404e-01	1.582213985582799909e-01
8.853116635303662463e+01	9.010354988512573327e-01	9.896450114656663022e-02	8.862346394945298522e-01	1.137653605046075045e-01	9.997490197441126769e-01	2.509802558903206915e-04	8.352046706201058379e-01	1.647953293798843921e-01
8.865211056936590239e+01	8.987430395093910507e-01	1.012569604886933705e-01	8.853629267635770850e-01	1.146370732354434763e-01	9.996700142987329230e-01	3.299857012569740178e-04	8.287456972156824753e-01	1.712543027843321797e-01
8.877305478569519437e+01	8.967005621025280204e-01	1.032994378959125603e-01	8.843700716250694205e-01	1.156299283737894923e-01	9.997205990761964811e-01	2.794009238018535513e-04	8.224166334157120284e-01	1.775833665842777576e-01
8.889399900202447213e+01	8.949459628533318334e-01	1.050540371454615762e-01	8.833022475592562373e-01	1.166977524395715893e-01	9.997235991967906577e-01	2.764008032072329257e-04	8.162311602424469070e-01	1.837688397575579780e-01
8.901494321835376411e+01	8.935196950380682734e-01	1.064803049610416608e-01	8.821968389987524528e-01	1.178031610000213059e-01	9.531719687515350925e-01	4.682803124847056964e-02	8.102015896062778610e-01	1.897984103937457867e-01
8.913588743468305609e+01	8.924638511158978771e-01	1.075361488835738788e-01	8.810821978426841561e-01	1.189178021559871290e-01	9.412746886010859848e-01	5.872531139888925722e-02	8.043387918249264024e-01	1.956612081750886967e-01
8.925683165101233385e+01	8.918204664607904952e-01	1.081795335388450185e-01	8.799786389991458568e-01	1.200213609994257302e-01	9.300010320983046475e-01	6.999896790170545557e-02	7.986521370861693336e-01	2.013478629138227838e-01
8.937777586734162583e+01	8.916289559989375446e-01	1.083710440007049636e-01	8.789004670139183295e-01	1.210995329845242496e-01	9.193115255212220838e-01	8.068847447878446655e-02	7.931494682596349488e-01	2.068505317403757093e-01
8.949872008367090359e+01	8.919227798854304501e-01	1.080772201141048106e-01	8.778587164617236427e-01	1.221412835367595706e-01	9.091915512976057601e-01	9.080844870238591326e-02	7.878370801279146463e-01	2.121629198720978993e-01
8.961966430000019557e+01	8.927256494316073709e-01	1.072743505676690967e-01	8.768642787705908104e-01	1.231357212278225699e-01	8.995225660126341394e-01	1.004774339873707456e-01	7.827197200795888987e-01	2.172802799204089919e-01
8.974060851632947333e+01	8.940477446717917109e-01	1.059522553269232059e-01	8.759315333583509444e-01	1.240684666400445613e-01	8.904336925398540492e-01	1.095663074601356257e-01	7.778005983322260342e-01	2.221994016677535377e-01
8.986155273265876531e+01	8.958824846663292485e-01	1.041175153316871160e-01	8.750874500364462794e-01	1.249125499618987112e-01	8.817943071833511670e-01	1.182056928166543841e-01	7.730814029068475701e-01	2.269185970931643093e-01
8.998249694898804307e+01	8.982043885934193339e-01	1.017956114036087101e-01	8.744915632276748507e-01	1.255084367706824633e-01	8.736005035508339622e-01	1.263994964491620410e-01	7.685623105657591880e-01	2.314376894342541346e-01
9.010344116531733505e+01	9.009685030973834108e-01	9.903149689851908910e-02	9.091453119574186559e-01	9.085468804261154219e-02	8.657875993310535367e-01	1.342124006689502380e-01	7.642419823451584993e-01	2.357580176548484951e-01
9.022438538164661281e+01	9.041117271379637277e-01	9.588827285679324408e-02	9.395431885430961527e-01	6.045681145687620273e-02	8.583753010946620909e-01	1.416246989053371319e-01	7.601175309292630411e-01	2.398824690707143104e-01
9.034532959797590479e+01	9.075561133735846608e-01	9.244388661993263590e-02	9.378682439093989354e-01	6.213175609052068449e-02	8.513287604326694735e-01	1.486712395673157605e-01	7.561844487827842354e-01	2.438155512172579531e-01
9.046627381430518255e+01	9.112138830677892765e-01	8.878611692458460158e-02	9.356826917520171261e-01	6.431730824784342992e-02	8.446244296320399858e-01	1.553755703679584599e-01	7.524364925746496180e-01	2.475635074253621504e-01
9.058721803063447453e+01	9.149935386644890700e-01	8.500646132674283262e-02	9.333811612089609744e-01	6.661883879074181891e-02	8.382428604349729806e-01	1.617571395650341248e-01	7.488655317856849347e-01	2.511344682143090701e-01
9.070816224696375230e+01	9.188062079334243792e-01	8.119379205683840972e-02	9.309982694575301698e-01	6.900173054202540790e-02	8.321641234865925219e-01	1.678358765134030373e-01	7.454613855511732501e-01	2.545386144488147595e-01
9.082910646329304427e+01	9.225713017128127635e-01	7.742869827683307449e-02	9.283248883385747385e-01	7.167511166098805564e-02	8.263639535800829661e-01	1.736360464199209197e-01	7.422116860269477590e-01	2.577883139730778872e-01
9.095005067962232204e+01	9.262207420051657980e-01	7.377925798415252423e-02	9.238561741664560456e-01	7.614382583311585240e-02	8.206615513646041693e-01	1.793384486354013818e-01	7.391018133757080166e-01	2.608981866242732206e-01
9.107099489595161401e+01	9.297013614448524921e-01	7.029863854427631509e-02	9.040928882309496872e-01	9.590711176844268770e-02	8.153835904588072614e-01	1.846164095412020645e-01	7.361149314056516513e-01	2.638850685943768815e-01
9.119193911228089178e+01	9.329754714773554891e-01	6.702452851201290418e-02	8.865345961183828116e-01	1.134654038797041631e-01	8.102406550675579355e-01	1.897593449324319614e-01	7.332321376779001865e-01	2.667678623220944845e-01
9.131288332861018375e+01	9.360199224579822674e-01	6.398007753198620140e-02	8.873278299484902432e-01	1.126721700490406208e-01	8.052982172543510231e-01	1.947017827456608563e-01	7.304326998576825547e-01	2.695673001423048998e-01
9.143382754493946152e+01	9.388241575157525443e-01	6.117584247507712458e-02	8.901329770657478990e-01	1.098670229314990809e-01	8.004864219390525060e-01	1.995135780609430531e-01	7.276940365019134438e-01	2.723059634981146448e-01
9.155477176126875349e+01	9.413877834893509267e-01	5.861221650255654669e-02	8.933547397179401051e-01	1.066452602791123638e-01	7.958330978288817859e-01	2.041669021711468579e-01	7.249931370616341519e-01	2.750068629383707330e-01
9.167571597759803126e+01	9.437180888587114458e-01	5.628191113443081761e-02	8.967042134224301186e-01	1.032957865744326131e-01	7.911783326094095070e-01	2.088216673905933796e-01	7.223050205330021623e-01	2.776949794669912874e-01
9.179666019392732323e+01	9.458277935038459372e-01	5.417220649080001227e-02	9.000590990311263528e-01	9.994090096557073366e-02	7.865702075003815352e-01	2.134297924996360063e-01	7.196039692505461494e-01	2.803960307494494097e-01
9.191760441025660100e+01	9.477331727262842120e-01	5.226682726988851613e-02	9.033399386910351270e-01	9.666006130552262654e-02	7.819729092698983752e-01	2.180270907301148364e-01	7.168632567308778070e-01	2.831367432691216379e-01
9.203854862658589298e+01	9.494525897875454312e-01	5.054741021015363156e-02	9.064884349010279285e-01	9.351156509538938177e-02	7.772708095196217970e-01	2.227291904803802014e-01	7.140550809217038886e-01	2.859449190782935579e-01
9.215949284291517074e+01	9.510054059307465613e-01	4.899459406841366604e-02	9.094620831869926203e-01	9.053791680934319963e-02	7.725365753867844409e-01	2.274634246132211102e-01	7.111504621702563478e-01	2.888495378297414318e-01
9.228043705924446272e+01	9.524112078178571528e-01	4.758879218272582534e-02	9.122318278120066237e-01	8.776817218422117151e-02	7.680009719911533583e-01	2.319990280088541912e-01	7.081191801298239996e-01	2.918808198701788870e-01
9.240138127557374048e+01	9.536892870226632013e-01	4.631071297905453577e-02	9.147801627779496014e-01	8.521983721819481605e-02	7.632779108316394279e-01	2.367220891683671224e-01	7.049298066379831029e-01	2.950701933620167861e-01
9.252232549190303246e+01	9.548583121882781022e-01	4.514168781447680523e-02	9.170992381943204874e-01	8.290076180184324794e-02	7.586345996358678789e-01	2.413654003641196866e-01	7.015498438888720933e-01	2.984501561111476686e-01
9.264326970823231022e+01	9.559361426304787690e-01	4.406385737304874262e-02	9.191889940040147700e-01	8.081100599208013158e-02	7.538487756226941450e-01	2.461512243773024133e-01	6.979459883936504072e-01	3.020540116063624714e-01
9.276421392456160220e+01	9.569397379830129058e-01	4.306026202112578360e-02	9.210554085179563089e-01	7.894459147812715738e-02	7.490196859635944726e-01	2.509803140363955354e-01	6.940845532572256227e-01	3.059154467427944724e-01
9.288515814089087996e+01	9.578851210116212656e-01	4.211487899291832537e-02	9.227089239578970536e-01	7.729107603816220973e-02	7.441411825954660220e-01	2.558588174045357544e-01	6.899320764559478958e-01	3.100679235440816361e-01
9.300610235722017194e+01	9.587873521657366283e-01	4.121264783899014628e-02	9.241630779038285670e-01	7.583692209224335290e-02	7.396977158070447977e-01	2.603022841929543141e-01	6.854560557968366608e-01	3.145439442031477961e-01
9.312704657354944970e+01	9.596604782988573668e-01	4.033952170595256348e-02	9.254333465363414613e-01	7.456665345970758807e-02	7.348484512779275279e-01	2.651515487220712508e-01	6.806258911804249356e-01	3.193741088195863886e-01
9.324799078987874168e+01	9.605174275747181412e-01	3.948257242997010863e-02	9.265361937078229193e-01	7.346380628827609005e-02	7.300190104062396212e-01	2.699809895937612669e-01	6.754138813734303914e-01	3.245861186265841525e-01
9.336893500620801944e+01	9.613698392338531074e-01	3.863016077069592047e-02	9.274883128074582483e-01	7.251168718872236241e-02	7.254130393542214117e-01	2.745869606457734813e-01	6.697963081232243265e-01	3.302036918767812246e-01
9.348987922253731142e+01	9.622278389623571959e-01	3.777216104198888313e-02	9.283060455033881331e-01	7.169395449283400001e-02	7.208956459591537858e-01	2.791043540408596479e-01	6.637545257878608718e-01	3.362454742121296913e-01
9.361082343886658919e+01	9.630997931619448282e-01	3.690020684209249779e-02	9.290049587530837538e-01	7.099504124319011567e-02	7.164832212976267600e-01	2.835167787023843422e-01	6.572755249732146199e-01	3.427244750267852691e-01
9.373176765519588116e+01	9.639920921143130261e-01	3.600790788949970178e-02	9.295995607145867146e-01	7.040043928173778109e-02	7.121925330359358819e-01	2.878074669640973138e-01	6.503547890803971221e-01	3.496452109195941071e-01
9.385271187152515893e+01	9.649090169876488599e-01	3.509098301588087221e-02	9.301031348764644546e-01	6.989686512000081731e-02	7.080400483820664670e-01	2.919599516179391951e-01	6.429943879345111357e-01	3.570056120654813148e-01
9.397365608785445090e+01	9.658527360197987077e-01	3.414726398348988390e-02	9.305276724503277475e-01	6.947232754618459794e-02	7.040385201698486917e-01	2.959614798301709593e-01	6.352054537423519331e-01	3.647945462576490661e-01
9.409460030418372867e+01	9.668234524949333997e-01	3.317654750811049880e-02	9.308838834280493968e-01	6.911611656853289265e-02	7.001980830292103830e-01	2.998019169707955012e-01	6.270082912913796935e-01	3.729917087086304095e-01
9.421554452051302064e+01	9.678196965510603711e-01	3.218030345173605866e-02	9.311812678374478125e-01	6.881873215913858477e-02	6.965296111936787327e-01	3.034703888063139399e-01	6.184327339169500837e-01	3.815672660830525809e-01
9.433648873684229841e+01	9.688387221803137495e-01	3.116127782215771802e-02	9.314282302886895959e-01	6.857176970801892590e-02	6.930519079613161049e-01	3.069480920386864486e-01	6.095182949399765571e-01	3.904817050600106754e-01
9.445743295317159038e+01	9.698769474276028868e-01	3.012305257456160401e-02	9.316322214431002058e-01	6.836777855373121771e-02	6.897663319688784878e-01	3.102336680311158501e-01	6.003140851576848069e-01	3.996859148423379526e-01
9.457837716950086815e+01	9.709303655064633887e-01	2.906963449511335007e-02	9.317998920509446004e-01	6.820010794588693415e-02	6.864592984861072056e-01	3.135407015138890197e-01	5.908784613597840574e-01	4.091215386402179410e-01
9.469932138583016012e+01	9.719948598081615820e-01	2.800514019281052924e-02	9.319372458282225713e-01	6.806275416870943840e-02	6.833349140207051198e-01	3.166650859793040951e-01	5.812783715991239886e-01	4.187216284008801193e-01
9.482026560215943789e+01	9.730663756458582947e-01	2.693362435415580514e-02	9.320497785064895124e-01	6.795022149044738224e-02	6.803970495169177068e-01	3.196029504830990575e-01	5.715883730574161659e-01	4.284116269425995993e-01
9.494120981848872987e+01	9.741409323973632128e-01	2.585906760144340844e-02	9.321425923439048411e-01	6.785740765306558231e-02	6.776281043548075811e-01	3.223718956452137352e-01	5.618893181930096903e-01	4.381106818069958608e-01
9.506215403481800763e+01	9.752144952521665244e-01	2.478550474512075663e-02	9.322204771311400906e-01	6.777952286588262432e-02	6.753495205015448422e-01	3.246504794984559350e-01	5.522667311662750045e-01	4.477332688337162248e-01
9.518309825114729961e+01	9.762827587459814715e-01	2.371724124954099899e-02	9.322879515160744646e-01	6.771204848095668805e-02	6.725278922222184264e-01	3.274721077777992262e-01	5.428089266357898346e-01	4.571910733642208235e-01
9.530404246747659158e+01	9.773409169348563630e-01	2.265908305842301296e-02	9.323492623190170470e-01	6.765073767798901461e-02	6.700636272963699236e-01	3.299363727036234151e-01	5.336049097785592332e-01	4.663950902214429872e-01
9.542498668380586935e+01	9.783835008819492529e-01	2.161649910882801340e-02	9.324083439589695432e-01	6.759165603804839773e-02	6.676081773342731340e-01	3.323918226657284203e-01	5.247422069496323616e-01	4.752577930503635306e-01
9.554593090013516132e+01	9.794043493500453890e-01	2.059565063800683493e-02	9.324687448895579989e-01	6.753125510742152837e-02	6.652191999428490599e-01	3.347808000571568243e-01	5.163045759327853368e-01	4.836954240672176608e-01
9.566687511646443909e+01	9.803967439973666487e-01	1.960325598759304899e-02	9.325335326522672386e-01	6.746646734469874396e-02	6.628285732315281065e-01	3.371714267684888799e-01	5.083697834057463449e-01	4.916302165942606495e-01
9.578781933279373106e+01	9.813536921263558144e-01	1.864630785545551284e-02	9.326051927101498551e-01	6.739480728673041821e-02	6.604485965940538605e-01	3.395514034059518016e-01	5.010074558248833743e-01	4.989925441751251745e-01
9.590876354912300883e+01	9.822682906662668634e-01	1.773170931230805270e-02	9.326855378721726764e-01	6.731446212469427426e-02	6.580557333479102322e-01	3.419442666520979834e-01	4.942771093057002352e-01	5.057228906943032065e-01
9.602970776545230081e+01	9.831340715327859803e-01	1.686592844268230973e-02	9.327756443160285516e-01	6.722435568072393508e-02	6.556886959329647491e-01	3.443113040670329195e-01	4.882264520271215602e-01	5.117735479728739989e-01
9.615065198178157857e+01	9.839452280101658177e-01	1.605477196234683657e-02	9.328758273639228271e-01	6.712417263274805812e-02	6.528978798216692470e-01	3.471021201783285326e-01	4.828900628961253494e-01	5.171099371038798687e-01
9.627159619811087055e+01	9.846966631988683938e-01	1.530333677109430024e-02	9.329856642810022693e-01	6.701433571561177249e-02	6.506746721329131899e-01	3.493253278671083484e-01	4.782885486203067860e-01	5.217114513796851094e-01
9.639254041444014831e+01	9.853838774683143509e-01	1.461612249957167098e-02	9.331040655122601057e-01	6.689593448419339783e-02	6.479781607347687711e-01	3.520218392652326722e-01	4.744282635899986778e-01	5.255717364100059852e-01
9.651348463076944029e+01	9.860027962542881053e-01	1.399720371198043267e-02	9.332293888447878993e-01	6.677061115156390780e-02	6.457241910568736198e-01	3.542758089431304880e-01	4.713016588871433710e-01	5.286983411128561849e-01
9.663442884709871805e+01	9.865496967108050574e-01	1.345030325464735554e-02	9.333595856216966302e-01	6.664041437454459871e-02	6.435937588765123785e-01	3.564062411234891758e-01	4.688882731022182559e-01	5.311117268977816330e-01
9.675537306342801003e+01	9.870213914138907807e-01	1.297860855128019075e-02	9.334923645179239449e-01	6.650763547828464350e-02	6.407012238454159458e-01	3.592987761545739511e-01	4.671563321498669596e-01	5.328436678501327073e-01
9.687631727975728779e+01	9.874157584111789010e-01	1.258424155444182180e-02	9.336253562455202326e-01	6.637464375057477994e-02	6.384240803388099295e-01	3.615759196611789683e-01	4.660648504045269425e-01	5.339351495954872684e-01
9.699726149608657977e+01	9.877325823360330048e-01	1.226741763065575253e-02	9.337562625601482091e-01	6.624373743585654228e-02	6.357574863263678600e-01	3.642425136736464619e-01	4.655660578845428610e-01	5.344339421154419290e-01
9.711820571241585753e+01	9.879745252334527494e-01	1.202547473498571939e-02	9.338829745807156746e-01	6.611702541515895870e-02	6.334045151330714996e-01	3.665954848669463750e-01	4.656079146772554855e-01	5.343920853227497325e-01
9.723914992874514951e+01	9.881479293994842594e-01	1.185207057114201490e-02	9.340036476580566571e-01	6.599635233775758003e-02	6.311236129236083015e-01	3.688763870763956954e-01	4.661364458174643843e-01	5.338635541825342834e-01
9.736009414507442727e+01	9.882631301511889399e-01	1.173686982191712858e-02	9.341167237968156511e-01	6.588327619891087839e-02	6.292011856430633765e-01	3.707988143569423967e-01	4.670976466178512476e-01	5.329023533821498626e-01
9.748103836140371925e+01	9.883340736704523399e-01	1.166592630551865906e-02	9.342208973865613331e-01	6.577910260915431628e-02	6.274465691692536762e-01	3.725534308307431042e-01	4.684387866866479566e-01	5.315612133133501560e-01
9.760198257773299702e+01	9.883772798361117884e-01	1.162272014276166665e-02	9.343150260060254508e-01	6.568497398965655876e-02	6.256245814809625605e-01	3.743754185190339978e-01	4.701090407721503217e-01	5.298909592278493452e-01
9.772292679406228899e+01	9.884104457668837496e-01	1.158955421491114635e-02	9.343979946619084265e-01	6.560200533376125964e-02	6.240478448605103479e-01	3.759521551394895411e-01	4.720595240156906236e-01	5.279404759843082662e-01
9.784387101039156676e+01	9.884510858333911409e-01	1.154891415123371345e-02	9.344685513128518917e-01	6.553144868276739032e-02	6.227077377547228787e-01	3.772922622452723473e-01	4.742428989714603249e-01	5.257571010285566615e-01
9.796481522672085873e+01	9.885154761036387683e-01	1.148452388365928112e-02	9.345251392480213859e-01	6.547486074758279706e-02	6.216255516123062597e-01	3.783744483876880782e-01	4.766127957961810990e-01	5.233872042038107963e-01
9.808575944305013650e+01	9.886179281847716771e-01	1.138207180482242453e-02	9.345657613655210527e-01	6.543423863004727004e-02	6.206842242639659668e-01	3.793157757360282600e-01	4.791232931410965845e-01	5.208767068589031934e-01
9.820670365937942847e+01	9.887702573312744381e-01	1.122974266034038049e-02	9.345879186927086302e-01	6.541208130288367339e-02	6.199863331099871866e-01	3.800136668900089276e-01	4.817286660617589034e-01	5.182713339382369888e-01
9.832764787570870624e+01	9.889813248269241353e-01	1.101867516625087973e-02	9.345886701241630234e-01	6.541132987146724975e-02	6.195231005773144117e-01	3.804768994226841450e-01	4.843835323885308242e-01	5.156164676114746159e-01
9.844859209203799821e+01	9.892566491812748719e-01	1.074335081314115037e-02	9.345648614141078836e-01	6.543513858154748064e-02	6.192826870847171206e-01	3.807173129152917612e-01	4.870434444832617560e-01	5.129565555167320268e-01
9.856953630836727598e+01	9.895981646891766070e-01	1.040183530613869589e-02	9.345135663848493923e-01	6.548643361078876346e-02	6.195487523681535436e-01	3.804512476318560044e-01	4.896658980132240213e-01	5.103341019867626560e-01
9.869048052469656795e+01	9.900042029318170123e-01	9.995797064080602645e-03	9.344327707576322029e-01	6.556722923798552483e-02	6.194356163194938425e-01	3.805643836805016056e-01	4.922120506462861478e-01	5.077879493537161837e-01
9.881142474102584572e+01	9.904697147458754181e-01	9.530285250277104048e-03	9.343223054907243696e-01	6.567769450503546658e-02	6.199586258060172383e-01	3.800413741939855372e-01	4.946464184736013570e-01	5.053535815264026398e-01
9.893236895735513770e+01	9.909866936020285122e-01	9.013306394197728721e-03	9.341849990414341498e-01	6.581500095435255382e-02	6.205612810481533348e-01	3.794387189518446668e-01	4.969421612572113567e-01	5.030578387427766529e-01
9.905331317368441546e+01	9.915447362243260399e-01	8.455263771730003874e-03	9.340279630651887599e-01	6.597203693056530316e-02	6.214192246778978967e-01	3.785807753220914451e-01	4.990812735795321364e-01	5.009187264204755241e-01
9.917425739001370744e+01	9.921316804711833859e-01	7.868319524586664393e-03	9.338638527578676518e-01	6.613614723794469796e-02	6.224736808716682113e-01	3.775263191283269038e-01	5.010518354123502105e-01	4.989481645876380211e-01
9.929520160634298520e+01	9.927342775949195008e-01	7.265722400352059296e-03	9.337118573330925875e-01	6.628814266276183975e-02	6.237297205729480654e-01	3.762702794270443851e-01	5.028548632115537043e-01	4.971451367884486272e-01
9.941614582267227718e+01	9.933388714039124157e-01	6.661128590967901886e-03	9.335980965080696858e-01	6.640190348783214791e-02	6.251731681739047808e-01	3.748268318260838949e-01	5.045013326259673025e-01	4.954986673740419123e-01
9.953709003900155494e+01	9.939320636893190786e-01	6.067936304990584340e-03	9.335550590857577546e-01	6.644494091012742576e-02	6.267941324802500658e-01	3.732058675197511555e-01	5.060127624754358067e-01	4.939872375245706326e-01
9.965803425533084692e+01	9.945013437321492678e-01	5.498656261581080784e-03	9.336197740508187515e-01	6.638022594512305030e-02	6.285833950227674993e-01	3.714166049772271716e-01	5.074219771506768284e-01	4.925780228493241708e-01
9.977897847166012468e+01	9.950356537920410638e-01	4.964346201197566977e-03	9.338306323401108777e-01	6.616936765583558699e-02	6.305331152811984863e-01	3.694668847188058436e-01	5.087711736577176236e-01	4.912288263422878165e-01
9.989992268798941666e+01	9.955258574842706931e-01	4.474142508394396422e-03	9.342235574021690026e-01	6.577644259377635194e-02	6.326364581656416242e-01	3.673635418343615955e-01	5.101074485920236157e-01	4.898925514079829346e-01
1.000208669043186944e+02	9.959650780488191746e-01	4.034921943246394527e-03	9.348431092822157007e-01	6.515689071359742623e-02	6.348866297463864328e-01	3.651133702536035752e-01	5.114816463887343900e-01	4.885183536112763791e-01
1.001418111206479864e+02	9.963488807190175045e-01	3.651119272549574468e-03	9.373616893986892462e-01	6.263831060092506231e-02	6.372751153853212225e-01	3.627248846146834405e-01	5.129431856501640574e-01	4.870568143498484881e-01
1.002627553369772642e+02	9.966752870678493581e-01	3.324712923185257907e-03	9.345873968634579310e-01	6.541260313677177418e-02	6.397907073608855022e-01	3.602092926391171623e-01	5.145678015995002186e-01	4.854321984005148805e-01
1.003836995533065561e+02	9.969446265738149959e-01	3.055373416823825572e-03	9.320491260269010425e-01	6.795087397357446601e-02	6.424192343016348339e-01	3.575807656983752691e-01	5.164100333985236491e-01	4.835899666014837894e-01
1.005046437696358339e+02	9.971592478970693341e-01	2.840752093173914972e-03	9.298379544934595176e-01	7.016204550730942291e-02	6.451456506625383724e-01	3.548543493374515245e-01	5.185309602745306057e-01	4.814690397254781651e-01
1.006255879859651259e+02	9.973231259084266442e-01	2.676874081453006760e-03	9.280106968495422937e-01	7.198930315140250613e-02	6.479853549429160919e-01	3.520146450570975638e-01	5.209907616337323688e-01	4.790092383662750697e-01
1.007465322022944036e+02	9.974414080343543265e-01	2.558591955313271882e-03	9.266048645918030235e-01	7.339513540931097424e-02	6.509684953523178219e-01	3.490315046476915040e-01	5.238477151608899041e-01	4.761522848391274154e-01
1.008674764186236956e+02	9.975199441920006294e-01	2.480055797480007485e-03	9.256384079636948981e-01	7.436159203760484004e-02	6.539810094188917011e-01	3.460189905811323907e-01	5.271569048835209603e-01	4.728430951164958040e-01
1.009884206349529734e+02	9.975648392164361278e-01	2.435160772973121723e-03	9.251141875881784271e-01	7.488581241318170711e-02	6.570904414703638841e-01	3.429095585296367821e-01	5.309683750050379070e-01	4.690316249949831873e-01
1.011093648512822654e+02	9.975820569800062376e-01	2.417943009428547008e-03	9.250471720332978931e-01	7.495282796804048076e-02	6.602484308554309456e-01	3.397515691445801567e-01	5.353245483459180276e-01	4.646754516540926305e-01
1.012303090676115431e+02	9.975770937836704322e-01	2.422906205894914677e-03	9.259345168991451880e-01	7.406548310184168926e-02	6.634924552044693113e-01	3.365075447955402366e-01	5.402569286878068366e-01	4.597430713121788415e-01
1.013512532839408351e+02	9.975547276162195498e-01	2.445272373559292944e-03	9.459571081303991269e-01	5.404289186716615401e-02	6.667690546169839916e-01	3.332309453830401003e-01	5.457824007511385966e-01	4.542175992488773906e-01
1.014721975002701129e+02	9.975188417689949683e-01	2.481158221112167439e-03	9.478687690717415570e-01	5.213123092643645595e-02	6.700452755771719726e-01	3.299547244228342446e-01	5.518997451089712181e-01	4.481002548910263394e-01
1.015931417165994048e+02	9.974723174320395680e-01	2.527682558441157745e-03	9.483154172219498967e-01	5.168458277672649537e-02	6.732672134505049977e-01	3.267327865494983330e-01	5.585871702230579272e-01	4.414128297769499554e-01
1.017140859329286968e+02	9.974169904703794609e-01	2.583009520528256608e-03	9.484949639839371782e-01	5.150503601514577756e-02	6.769791496884733917e-01	3.230208503115281626e-01	5.658016164312030805e-01	4.341983835688106863e-01
1.018350301492579746e+02	9.973536714313837592e-01	2.646328560140132069e-03	9.484649584901474473e-01	5.153504150940158013e-02	6.800144960199481226e-01	3.199855039800495460e-01	5.734802732124185676e-01	4.265197267875803222e-01
1.019559743655872666e+02	9.972822327589578872e-01	2.717767233096246571e-03	9.482318929807920238e-01	5.176810701929479563e-02	6.833639673602901476e-01	3.166360326397096303e-01	5.815442616696008260e-01	4.184557383303983968e-01
1.020769185819165443e+02	9.972017703996998161e-01	2.798229592940959520e-03	9.477952572386070251e-01	5.220474276195663510e-02	6.863266982678394301e-01	3.136733017321610140e-01	5.899039392712681629e-01	4.100960607287530424e-01
1.021978627982458363e+02	9.971108457121925506e-01	2.889154281081496300e-03	9.471561037869296040e-01	5.284389621414198324e-02	6.889032643735313322e-01	3.110967356264833228e-01	5.984649465072422458e-01	4.015350534927778492e-01
1.023188070145751141e+02	9.970078059979863294e-01	2.992193995941527795e-03	9.463213980398839098e-01	5.367860196169849107e-02	6.917272030526211424e-01	3.082727969473794127e-01	6.071340749996873010e-01	3.928659250003385672e-01
1.024397512309044060e+02	9.968911679360555889e-01	3.108832058400512466e-03	9.453070781003216627e-01	5.469292190178354218e-02	6.941442813235987330e-01	3.058557186764083724e-01	6.158241885109860814e-01	3.841758114890234665e-01
1.025606954472336838e+02	9.967600301041752431e-01	3.239969890862282043e-03	9.441397698493164681e-01	5.586023015326657681e-02	6.962534381418692409e-01	3.037465618581355331e-01	6.244577801450295063e-01	3.755422198549909218e-01
1.026816396635629758e+02	9.966144635600381330e-01	3.385536435501101948e-03	9.428567524744791983e-01	5.714324752859090140e-02	6.989294615026611091e-01	3.010705384973522136e-01	6.329690878770305451e-01	3.670309121229855531e-01
1.028025838798922535e+02	9.964558196425865599e-01	3.544180353414416729e-03	9.415040248944552825e-01	5.849597510900894637e-02	7.009704610216008769e-01	2.990295389784086710e-01	6.413049629338973823e-01	3.586950370661227128e-01
1.029235280962215455e+02	9.962868974700833657e-01	3.713102526246570001e-03	9.401327906115862776e-01	5.986720939227374583e-02	7.028089669217029156e-01	2.971910330783156251e-01	6.494248232912332996e-01	3.505751767087633697e-01
1.030444723125508233e+02	9.961119322368368056e-01	3.888067759820090785e-03	9.387950979775625537e-01	6.120490202662831614e-02	7.045293568874073653e-01	2.954706431125924126e-01	6.573000453162252121e-01	3.426999546837817823e-01
1.031654165288801153e+02	9.959363960471862010e-01	4.063603949685523631e-03	9.375395375219306437e-01	6.246046248248748878e-02	7.061597458206577693e-01	2.938402541793418976e-01	6.649130896714606775e-01	3.350869103285361028e-01
1.032863607452093930e+02	9.957666374473100879e-01	4.233362549671881858e-03	9.364077611431268489e-01	6.359223886147691296e-02	7.076216391653690208e-01	2.923783608346383067e-01	6.722565474667799856e-01	3.277434525332119097e-01
1.034073049615386850e+02	9.956094140446078988e-01	4.390585952457559671e-03	9.354322610962825246e-01	6.456773890852296471e-02	7.088374715110453694e-01	2.911625284889676202e-01	6.793322119452024355e-01	3.206677880547911252e-01
1.035282491778679628e+02	9.954713870583481450e-01	4.528612938663911791e-03	9.346354831682867070e-01	6.536451683647837019e-02	7.099621371268189929e-01	2.900378628731947739e-01	6.861501893572382604e-01	3.138498106427538570e-01
1.036491933941972547e+02	9.953586450272055020e-01	4.641354969698086030e-03	9.340300657104381177e-01	6.596993429432040923e-02	7.111239234710110546e-01	2.888760765289930532e-01	6.927280462728848676e-01	3.072719537271304535e-01
1.037701376105265325e+02	9.952763092492027397e-01	4.723690747608255691e-03	9.336198458543700784e-01	6.638015415030473765e-02	7.121145970158779814e-01	2.878854029841301232e-01	6.990899154727788778e-01	3.009100845272181246e-01
1.038910818268558245e+02	9.952282521134920845e-01	4.771747883153820702e-03	9.334012505891317035e-01	6.659874941533117099e-02	7.130436084649621753e-01	2.869563915350390459e-01	7.052655650717578606e-01	2.947344349282384757e-01
1.040120260431851023e+02	9.952169377536541628e-01	4.783062242681768161e-03	9.333647556192413708e-01	6.663524438508117154e-02	7.139419857331199548e-01	2.860580142668784909e-01	7.112894009421684149e-01	2.887105990578378023e-01
1.041329702595143942e+02	9.952433770282520520e-01	4.756622967928003654e-03	9.334962026733272245e-01	6.650379733071920541e-02	7.144639279925970587e-01	2.855360720074010539e-01	7.172003753245503876e-01	2.827996246754445053e-01
1.042539144758436720e+02	9.953071777300892542e-01	4.692822265856322339e-03	9.337778748515511706e-01	6.622212515217196227e-02	7.158322313190073061e-01	2.841677686809911396e-01	7.230357592420757484e-01	2.769642407579445686e-01
1.043748586921729640e+02	9.954066658916195243e-01	4.593334104114665806e-03	9.341893180514265760e-01	6.581068195200456827e-02	7.162652149126773615e-01	2.837347850873375155e-01	7.288394431589505507e-01	2.711605568410534461e-01
1.044958029085022417e+02	9.955390535753217973e-01	4.460946420271505453e-03	9.347079528787524128e-01	6.529204712431802005e-02	7.173249005970678827e-01	2.826750994029384456e-01	7.346534773606657742e-01	2.653465226393411092e-01
1.046167471248315337e+02	9.957006307383623467e-01	4.299369257105500886e-03	9.353095493177442377e-01	6.469045068499224005e-02	7.178759587288265909e-01	2.821240412711907286e-01	7.405190367791598671e-01	2.594809632208506800e-01
1.047376913411608115e+02	9.958869622901913576e-01	4.113037705180455639e-03	9.359686396689075316e-01	6.403136033334888566e-02	7.188591247497233550e-01	2.811408752502908559e-01	7.464752826361480409e-01	2.535247173638565110e-01
1.048586355574901035e+02	9.960930756709246436e-01	3.906924324377669677e-03	9.366589327758787498e-01	6.334106722603127793e-02	7.194610696007779360e-01	2.805389303992283923e-01	7.525618098648688692e-01	2.474381901351258017e-01
1.049795797738193812e+02	9.963136292412544393e-01	3.686370753979706372e-03	9.373537724201509436e-01	6.264622758136673131e-02	7.202716393143514528e-01	2.797283606856483251e-01	7.588034458604285826e-01	2.411965541395703072e-01
1.051005239901486732e+02	9.965430576107977556e-01	3.456942384442163174e-03	9.380266593764010619e-01	6.197334062474924021e-02	7.206359767030640073e-01	2.793640232969345494e-01	7.652320119054012437e-01	2.347679880945949815e-01
1.052214682064779510e+02	9.967756964783884843e-01	3.224303516819571058e-03	9.386518356801673013e-01	6.134816432071987791e-02	7.211560253083416638e-01	2.788439746916576700e-01	7.718709865777636514e-01	2.281290134222394572e-01
1.053424124228072429e+02	9.970058956344570733e-01	2.994104360677041221e-03	9.392049151582589905e-01	6.079508484236839649e-02	7.215044719751857460e-01	2.784955280248235798e-01	7.787384932294914019e-01	2.212615067705059335e-01
1.054633566391365207e+02	9.972281327979146681e-01	2.771867197085109424e-03	9.396635325537563421e-01	6.033646744656151473e-02	7.219664657687900888e-01	2.780335342312166835e-01	7.858468206125223121e-01	2.141531793874784650e-01
1.055843008554658127e+02	9.974371411867894999e-01	2.562858808056511783e-03	9.400079809350646576e-01	5.999201906508999649e-02	7.221953671973154743e-01	2.778046328026968492e-01	7.932020118087643734e-01	2.067979881912417328e-01
1.057052450717950904e+02	9.976280592327543273e-01	2.371940761823454480e-03	9.402218032238957024e-01	5.977819677607743021e-02	7.227428488257484629e-01	2.772571511742485395e-01	8.008035214296432835e-01	1.991964785703550511e-01
1.058261892881243824e+02	9.977966027587352738e-01	2.203397235411186372e-03	9.402923046663530515e-01	5.970769533346587110e-02	7.222551502593586026e-01	2.777448497406356243e-01	8.086439562904386147e-01	1.913560437095845890e-01
1.059471335044536602e+02	9.979392517996870104e-01	2.060748194083528162e-03	9.402109522299062494e-01	5.978904776986704306e-02	7.219251522143581568e-01	2.780748477856399559e-01	8.167089248417607195e-01	1.832910751582516040e-01
1.060680777207829522e+02	9.980534403171327229e-01	1.946559676006653916e-03	9.399736278903749742e-01	6.002637210931316414e-02	7.216426266201401152e-01	2.783573733798576644e-01	8.249770243907652567e-01	1.750229756092491762e-01
1.061890219371122299e+02	9.981377384544157794e-01	1.862261538085996371e-03	9.395807042227727335e-01	6.041929577687710218e-02	7.213127241518473287e-01	2.786872758481503398e-01	8.334199938781162720e-01	1.665800061218839501e-01
1.063099661534415219e+02	9.981920186566890507e-01	1.807981335116282118e-03	9.390369176600951162e-01	6.096308233956615474e-02	7.206058835022093323e-01	2.793941164978031022e-01	8.420030550617574328e-01	1.579969449382523372e-01
1.064309103697707997e+02	9.982175904733437966e-01	1.782409517729788284e-03	9.383510261701759614e-01	6.164897382946354920e-02	7.197068522772616106e-01	2.802931477227487145e-01	8.506854578818752177e-01	1.493145421181191201e-01
1.065518545861000916e+02	9.982172712031914807e-01	1.782728787157128458e-03	9.375352566916211883e-01	6.246474330805518171e-02	7.189066556445454781e-01	2.810933443554475275e-01	8.594212377380580081e-01	1.405787622619274480e-01
1.066727988024293694e+02	9.981953404502901250e-01	1.804659539379249722e-03	9.366045724022618035e-01	6.339542759741723099e-02	7.176325193517301138e-01	2.823674806482628918e-01	8.681601839938640763e-01	1.318398160061357016e-01
1.067937430187586614e+02	9.981573242795829248e-01	1.842675709544328022e-03	9.355758174904439395e-01	6.442418250927839374e-02	7.168682271588904253e-01	2.831317728411106849e-01	8.768490082723198187e-01	1.231509917276824018e-01
1.069146872350879391e+02	9.981095812410114565e-01	1.890418747600985938e-03	9.344668200009025316e-01	6.553317999883201406e-02	7.158629338124610220e-01	2.841370661875401993e-01	8.854326975889383888e-01	1.145673024110596128e-01
1.070356314514172311e+02	9.980587128296514177e-01	1.941287158762738940e-03	9.332955494089166804e-01	6.670445059083895956e-02	7.145870522942364689e-01	2.854129477057675279e-01	8.938560062495672920e-01	1.061439937504380371e-01
1.071565756677465089e+02	9.980108745191321740e-01	1.989125469226249443e-03	9.320794221292380000e-01	6.792057787056460239e-02	7.136406723061732293e-01	2.863593276938029009e-01	9.020650361470530232e-01	9.793496385294453432e-02
1.072775198840758009e+02	9.979710978024348700e-01	2.028902186239633920e-03	9.308348286477468037e-01	6.916517135214894640e-02	7.126642567426270114e-01	2.873357432573692138e-01	9.100066833679624212e-01	8.999331663201759479e-02
1.073984641004050786e+02	9.979427365375745929e-01	2.057263451547219901e-03	9.295769189116847020e-01	7.042308108817607604e-02	7.115297617542618580e-01	2.884702382457359215e-01	9.176384891556489398e-01	8.236151084435827663e-02
1.075194083167343706e+02	9.979271242395263419e-01	2.072875750330771538e-03	9.283196366754994378e-01	7.168036332433369573e-02	7.112614376817273376e-01	2.887385623182692207e-01	9.249176459168519937e-01	7.508235408315011572e-02
1.076403525330636484e+02	9.979234842549092876e-01	2.076515735809580931e-03	9.270759516323235916e-01	7.292404836759747155e-02	7.109062408194853910e-01	2.890937591805101681e-01	9.318097577396033948e-01	6.819024226040337755e-02
1.077612967493929403e+02	9.979290862732526080e-01	2.070913718541733672e-03	9.258582078549191241e-01	7.414179214497540471e-02	7.105524456964777968e-01	2.894475543035304188e-01	9.382871548500435477e-01	6.171284514995700743e-02
1.078822409657222181e+02	9.979396026137314912e-01	2.060397379240797022e-03	9.246784984211995351e-01	7.532150157864847539e-02	7.105883211450543246e-01	2.894116788549579988e-01	9.443284513479789366e-01	5.567154865204082537e-02
1.080031851820515101e+02	9.979495940560556555e-01	2.050405938101240721e-03	9.235489856826162303e-01	7.645101431726097907e-02	7.102503110082791782e-01	2.897496889917147156e-01	9.499173728094286728e-01	5.008262719056844059e-02
1.081241293983808021e+02	9.979530495609471030e-01	2.046950434455796497e-03	9.224821115555000839e-01	7.751788844436857673e-02	7.107843012594666776e-01	2.892156987405273272e-01	9.550409520219680370e-01	4.495904797804117781e-02
1.082450736147100798e+02	9.979439121677167179e-01	2.056087828771202553e-03	9.214906719196364060e-01	7.850932808012145436e-02	7.120785509759791632e-01	2.879214490240341595e-01	9.596873619828660829e-01	4.031263801714068951e-02
1.083660178310393718e+02	9.979165352670957834e-01	2.083464730306627821e-03	9.205877572208479576e-01	7.941224277888769834e-02	7.125700342825117550e-01	2.874299657174907985e-01	9.638438438576908407e-01	3.615615614231670882e-02
1.084869620473686496e+02	9.978660228661938580e-01	2.133977132055764336e-03	9.197865801127612650e-01	8.021341988726460315e-02	7.140228938625928778e-01	2.859771061374065670e-01	9.674953059585547077e-01	3.250469404144251673e-02
1.086079062636979415e+02	9.977884175906535091e-01	2.211582408351731033e-03	9.191002216254056112e-01	8.089977837452755338e-02	7.146120791231105329e-01	2.853879208768969056e-01	9.706240979741099784e-01	2.937590202589224209e-02
1.087288504800272193e+02	9.976807214885298203e-01	2.319278510992339726e-03	9.185413278362811740e-01	8.145867216336688532e-02	7.162130165806451787e-01	2.837869834193603724e-01	9.732113843603231729e-01	2.678861563968482074e-02
1.088497946963565113e+02	9.975407716855552165e-01	2.459228314394490411e-03	9.181217842041302646e-01	8.187821579563170360e-02	7.175323414747553086e-01	2.824676585252459127e-01	9.752403626951641202e-01	2.475963730485830627e-02
1.089707389126857890e+02	9.973670336318937180e-01	2.632966368350531106e-03	9.178523877927149410e-01	8.214761220737709646e-02	7.190684072099924329e-01	2.809315927900178922e-01	9.767009920004607881e-01	2.329900799955109125e-02
1.090916831290150810e+02	9.971583972401359963e-01	2.841602760453976195e-03	9.177425300610607684e-01	8.225746993893101600e-02	7.212073688084711387e-01	2.787926311915380762e-01	9.775953263918261138e-01	2.240467360816611464e-02
1.092126273453443588e+02	9.969140524769342093e-01	3.085947523955967497e-03	9.177998982205197720e-01	8.220010177956638131e-02	7.224814888230765009e-01	2.775185111769268298e-01	9.779422614882194997e-01	2.205773851179559930e-02
1.093335715616736508e+02	9.966334873308931863e-01	3.366512670247789885e-03	9.180302007102604245e-01	8.196979928959835515e-02	7.241785168008865181e-01	2.758214831991140370e-01	9.777805285507654709e-01	2.221947144924341089e-02
1.094545157780029285e+02	9.963166114497867820e-01	3.683388551732225125e-03	9.184369228177179378e-01	8.156307718278454910e-02	7.259401431182758158e-01	2.740598568817210756e-01	9.771691302401492862e-01	2.283086975985504363e-02
1.095754599943322205e+02	9.959639794788870404e-01	4.036020522961036860e-03	9.190211219012277555e-01	8.097887809916426427e-02	7.278328208533664245e-01	2.721671791466463430e-01	9.761850133091062309e-01	2.381498669091020037e-02
1.096964042106614983e+02	9.955770744400348482e-01	4.422925562270529909e-03	9.197812746494044012e-01	8.021872535120377901e-02	7.294571591333141036e-01	2.705428408666799012e-01	9.749184408618379871e-01	2.508155913816301208e-02
1.098173484269907902e+02	9.951586092408901685e-01	4.841390761894937000e-03	9.207131927816992745e-01	7.928680721900460693e-02	7.316911652421662637e-01	2.683088347578330701e-01	9.734669985874337961e-01	2.653300141257197708e-02
1.099382926433200680e+02	9.947128064214170173e-01	5.287193581874127801e-03	9.218100246161428091e-01	7.818997538457417296e-02	7.331160447685550752e-01	2.668839552314444807e-01	9.719295028366077283e-01	2.807049716340426215e-02
1.100592368596493600e+02	9.942456174521313583e-01	5.754382551707015736e-03	9.230623582640530289e-01	7.693764173688166785e-02	7.344215190407396010e-01	2.655784809592722784e-01	9.704002205453647889e-01	2.959977945463576621e-02
1.101801810759786378e+02	9.937648421331765070e-01	6.235157871179008993e-03	9.244584347291608939e-01	7.554156527181410397e-02	7.365785166462986977e-01	2.634214833537027456e-01	9.689647802719306702e-01	3.103521972807332663e-02
1.103011252923079297e+02	9.932801085839010335e-01	6.719891420895240941e-03	9.259844684016187433e-01	7.401553159963814021e-02	7.377493838297123352e-01	2.622506161703026528e-01	9.676970388087399177e-01	3.230296119126641052e-02
1.104220695086372075e+02	9.928026800491392967e-01	7.197319956032011135e-03	9.276250549136189072e-01	7.237494508790520698e-02	7.393703359588383872e-01	2.606296640411431831e-01	9.666572695273869531e-01	3.334273047263025536e-02
1.105430137249664995e+02	9.923450712633311577e-01	7.654928742073408010e-03	9.293636274034112743e-01	7.063637259813493330e-02	7.410743553767163982e-01	2.589256446232772735e-01	9.658911984377175353e-01	3.410880156229112448e-02
1.106639579412957772e+02	9.919204857770993478e-01	8.079514228424233835e-03	9.311829030279598074e-01	6.881709697370375078e-02	7.424047844035985833e-01	2.575952155963995294e-01	9.654296156735243661e-01	3.457038432647718817e-02
1.107849021576250692e+02	9.915421212881946333e-01	8.457878717375355571e-03	9.330652467974610564e-01	6.693475320429842501e-02	7.442548758099055695e-01	2.557451241900869920e-01	9.652883268452796539e-01	3.471167315472933890e-02
1.109058463739543470e+02	9.912224210383355771e-01	8.777578967075316818e-03	9.349928740504233060e-01	6.500712595135760274e-02	7.455323383299751194e-01	2.544676616700202176e-01	9.654682772020820591e-01	3.453172279792204868e-02
1.110267905902836389e+02	9.909723622629514894e-01	9.027637742218153072e-03	9.369478197271805531e-01	6.305218027452919038e-02	7.470545165854264313e-01	2.529454834145851150e-01	9.659557281726448563e-01	3.404427182737546076e-02
1.111477348066129167e+02	9.908008596684082514e-01	9.199140336446420818e-03	9.389116197689522103e-01	6.108838023270890538e-02	7.483348619803610324e-01	2.516651380196330834e-01	9.667224019431294169e-01	3.327759805686869576e-02
1.112686790229422087e+02	9.907143265306187496e-01	9.285673473774291864e-03	9.408646762943199127e-01	5.913532370723673104e-02	7.494753751215154081e-01	2.505246248784869234e-01	9.677255699661058141e-01	3.227443003389118825e-02
1.113896232392714865e+02	9.907163930572011612e-01	9.283606946690059480e-03	9.427853038064781810e-01	5.721469619485730629e-02	7.507631340733083025e-01	2.492368659266864794e-01	9.689081687718731351e-01	3.109183122813730105e-02
1.115105674556007784e+02	9.908077505767882709e-01	9.192249426667742362e-03	9.446484798898133750e-01	5.535152011125155092e-02	7.519882082991803385e-01	2.480117917008106687e-01	9.701988349511315723e-01	2.980116504887886375e-02
1.116315116719300562e+02	9.909860852162140077e-01	9.013914786637156062e-03	9.464243595456481861e-01	5.357564045513707462e-02	7.531418485664987950e-01	2.468581514335063121e-01	9.715141562812207310e-01	2.848584371879647748e-02
1.117524558882593482e+02	9.912460874787454301e-01	8.753912523416840230e-03	9.480766873096584391e-01	5.192331269076277955e-02	7.543528632926016497e-01	2.456471367074025691e-01	9.727586974659944152e-01	2.724130253400480761e-02
1.118734001045886259e+02	9.915795616974432125e-01	8.420438304184374445e-03	9.495613929309639767e-01	5.043860706908442904e-02	7.551828722275930605e-01	2.448171277724122685e-01	9.738291658711063503e-01	2.617083412888820959e-02
1.119943443209179179e+02	9.919756896795167700e-01	8.024310321490979447e-03	9.508258931696604854e-01	4.917410683003520244e-02	7.561000767931215227e-01	2.438999232068819190e-01	9.746180398044163029e-01	2.538196019558569549e-02
1.121152885372471957e+02	9.924215052234570678e-01	7.578494777007560579e-03	9.518098809939294913e-01	4.819011900533631820e-02	7.571764888612818600e-01	2.428235111387179179e-01	9.750183183567723288e-01	2.498168164322800422e-02
1.122362327535764877e+02	9.929026019922196911e-01	7.097398007807509401e-03	9.524484929432956992e-01	4.755150705571198344e-02	7.575443554154788206e-01	2.424556445845467145e-01	9.749284043034266434e-01	2.507159569658101717e-02
1.123571769699057654e+02	9.934040360246221280e-01	6.595963974999285995e-03	9.526784769201547265e-01	4.732152307850845396e-02	7.579836221778263328e-01	2.420163778221792183e-01	9.742565590290603872e-01	2.574344097093894668e-02
1.124781211862350574e+02	9.939113203801641649e-01	6.088679618949877081e-03	9.524471961902040151e-01	4.755280380829263187e-02	7.583180755315503951e-01	2.416819244684422774e-01	9.729240284180761256e-01	2.707597158192232012e-02
1.125990654025643352e+02	9.944113705825684546e-01	5.588629416320545218e-03	9.517231590924815077e-01	4.827684090579398291e-02	7.584562177558645812e-01	2.415437822441556248e-01	9.708682244653077387e-01	2.913177553469037395e-02
1.127200096188936271e+02	9.948932622283463978e-01	5.106737770279146105e-03	9.505057995314819541e-01	4.949420046668173701e-02	7.584091243177341068e-01	2.415908756822601200e-01	9.680432344870913974e-01	3.195676551291637413e-02
1.128409538352229049e+02	9.953487041537139035e-01	4.651295844720571004e-03	9.488322451522951395e-01	5.116775484580304845e-02	7.579669967426040378e-01	2.420330032573905221e-01	9.644201639330739484e-01	3.557983606693015943e-02
1.129618980515521969e+02	9.957721937273176227e-01	4.227806271012823913e-03	9.467809404024952746e-01	5.321905959563510979e-02	7.576753679338237291e-01	2.423246320661738284e-01	9.599864545145858630e-01	4.001354548541269374e-02
1.130828422678814746e+02	9.961608818528705500e-01	3.839118145330222553e-03	9.444833793556607349e-01	5.551662064254947460e-02	7.575649468468254044e-01	2.424350531531824782e-01	9.547445868825570336e-01	4.525541311744119000e-02
1.132037864842107666e+02	9.965142169724328092e-01	3.485783025813704583e-03	9.423482722765412767e-01	5.765172772189541828e-02	7.569108362659581202e-01	2.430891637340539813e-01	9.487103436552739577e-01	5.128965634473015012e-02
1.133247307005400444e+02	9.968334542214817295e-01	3.166545776773888043e-03	9.624656783002838445e-01	3.753432170045589711e-02	7.560308457213772426e-01	2.439691542786446288e-01	9.419107721467465666e-01	5.808922785325221216e-02
1.134456749168693364e+02	9.971211123183081337e-01	2.878887680013875183e-03	9.633703289803131620e-01	3.662967102021941201e-02	7.548116772718197476e-01	2.451883227281753674e-01	9.343819726959715632e-01	6.561802730402144235e-02
1.135666191331986141e+02	9.973804455373975753e-01	2.619554461089412811e-03	9.620671188666148899e-01	3.793288113398274319e-02	7.534565549268767981e-01	2.465434450731239790e-01	9.261668463836559839e-01	7.383315361634301688e-02
1.136875633495279061e+02	9.976149790848677368e-01	2.385020913770796724e-03	9.609403461402327151e-01	3.905965386040499698e-02	7.524078285378381636e-01	2.475921714621565073e-01	9.173129506774684305e-01	8.268704932252668449e-02
1.138085075658571839e+02	9.978281378232609633e-01	2.171862175529559735e-03	9.601009061972333170e-01	3.989909380352862911e-02	7.511995107000168925e-01	2.488004892999882145e-01	9.078706164128158562e-01	9.212938358719324761e-02
1.139294517821864758e+02	9.980229820446430145e-01	1.977017954261195420e-03	9.596176088366735746e-01	4.038239116426900477e-02	7.498932036105240284e-01	2.501067963894825219e-01	8.978914628891117022e-01	1.021085371108801931e-01
1.140503959985157536e+02	9.982020500085616588e-01	1.797949990535174791e-03	9.595528086834554937e-01	4.044719131761254083e-02	7.483584194764965059e-01	2.516415805235111547e-01	8.874279217110234708e-01	1.125720782889724214e-01
1.141713402148450456e+02	9.983672955802213034e-01	1.632704419072150692e-03	9.599383840542707880e-01	4.006161594702195572e-02	7.469484207171552814e-01	2.530515792828312849e-01	8.765306586690070345e-01	1.234693413309901899e-01
1.142922844311743233e+02	9.985201014178090029e-01	1.479898581659644385e-03	9.599405621931418331e-01	4.005943780871690230e-02	7.455305609565417990e-01	2.544694390434645292e-01	8.652518566264291167e-01	1.347481433735678857e-01
1.144132286475036153e+02	9.986613445791714394e-01	1.338655420432655063e-03	9.362304611177783009e-01	6.376953888115588498e-02	7.441137575551937111e-01	2.558862424448083983e-01	8.536433716566989016e-01	1.463566283433095361e-01
1.145341728638329073e+02	9.987914921102505339e-01	1.208507889494114806e-03	9.387963392311144961e-01	6.120366076767580488e-02	7.427078026529922994e-01	2.572921973470141399e-01	8.417578953893867233e-01	1.582421046106120555e-01
1.146551170801621851e+02	9.989107080031393027e-01	1.089291996729468970e-03	9.417377965790378891e-01	5.826220341953236570e-02	7.413211294816766106e-01	2.586788705183410420e-01	8.296495066213823710e-01	1.703504933786086362e-01
1.147760612964914770e+02	9.990189581567219257e-01	9.810418433299217256e-04	9.447704298344375973e-01	5.522957016405605213e-02	7.399621470282367053e-01	2.600378529717608522e-01	8.173739663166378344e-01	1.826260336833507303e-01
1.148970055128207548e+02	9.991161050770127616e-01	8.838949231169124232e-04	9.476981197657345923e-01	5.230188023264181751e-02	7.386401208805624119e-01	2.613598791194525761e-01	8.049885777422598476e-01	1.950114222577465917e-01
1.150179497291500468e+02	9.992019881524580871e-01	7.980118477382003306e-04	9.503755419718170616e-01	4.962445802644965820e-02	7.373608535344713388e-01	2.626391464655379870e-01	7.925515246381598100e-01	2.074484753618481836e-01
1.151388939454793245e+02	9.992764882194633547e-01	7.235117807355972985e-04	9.527154535703874494e-01	4.728454642780033357e-02	7.361238799248945863e-01	2.638761200750959768e-01	7.801207204783908722e-01	2.198792795216024665e-01
1.152598381618086165e+02	9.993395769820028196e-01	6.604230182706283259e-04	9.546832018331693481e-01	4.531679816496947399e-02	7.349252010858630113e-01	2.650747989141490901e-01	7.677523252201674531e-01	2.322476747798278840e-01
1.153807823781378943e+02	9.993913529277900221e-01	6.086470723958292695e-04	9.562813761238408983e-01	4.371862387429092944e-02	7.337634640340023884e-01	2.662365359660040509e-01	7.554991601534883916e-01	2.445008398465140509e-01
1.155017265944671863e+02	9.994320658705724281e-01	5.679341294534401285e-04	9.575324045262995076e-01	4.246759547183931449e-02	7.326361575682595051e-01	2.673638424317393847e-01	7.434093175068927639e-01	2.565906824931072361e-01
1.156226708107964640e+02	9.994621322409807940e-01	5.378677588125935216e-04	9.584651758365259067e-01	4.153482416169596014e-02	7.315353863028517534e-01	2.684646136971423624e-01	7.315251882973980990e-01	2.684748117026048986e-01
1.157436150271257560e+02	9.994821428184292866e-01	5.178571811240706424e-04	9.591078651233240215e-01	4.089213487498066790e-02	7.304511943801991203e-01	2.695488056198160898e-01	7.198831463763072369e-01	2.801168536236939843e-01
1.158645592434550338e+02	9.994928638257520870e-01	5.071361733672841154e-04	9.594859579940263616e-01	4.051404200446129256e-02	7.293727964565902555e-01	2.706272035434172940e-01	7.085133616261882761e-01	2.914866383738049516e-01
1.159855034597843257e+02	9.994952313324999560e-01	5.047686660526462532e-04	9.596231525258670514e-01	4.037684747277547892e-02	7.282866760478181600e-01	2.717133239521862809e-01	6.974421783269570962e-01	3.025578216730671066e-01
1.161064476761136035e+02	9.994903379048184489e-01	5.096620930845618958e-04	9.595430291951885238e-01	4.045697080365062703e-02	7.271711085169250133e-01	2.728288914830679923e-01	6.866912487283137745e-01	3.133087512716870027e-01
1.162273918924428955e+02	9.994794096152033180e-01	5.205903818343848855e-04	9.592702509006177936e-01	4.072974909831450496e-02	7.259982372182534061e-01	2.740017627817580292e-01	6.762803527597227582e-01	3.237196472402794623e-01
1.163483361087721732e+02	9.994637711336850083e-01	5.362288623339539484e-04	9.588309026918384603e-01	4.116909730733142592e-02	7.247397377818105557e-01	2.752602622181966607e-01	6.662283287578775193e-01	3.337716712421275878e-01
1.164692803251014652e+02	9.994447969362634243e-01	5.552030585258549422e-04	9.582520999448951304e-01	4.174790005444373175e-02	7.233853760298176727e-01	2.766146239701896548e-01	6.565538896695156668e-01	3.434461103304775609e-01
1.165902245414307430e+02	9.994238479644619311e-01	5.761520288835031423e-04	9.575611799462748763e-01	4.243882005315935402e-02	7.219024534890202682e-01	2.780975465109911671e-01	6.472757163707796302e-01	3.527242836292234784e-01
1.167111687577600350e+02	9.994021955289814629e-01	5.978044627584777615e-04	9.567847728570870736e-01	4.321522714250147779e-02	7.202594926355769811e-01	2.797405073644420037e-01	6.384116711045260129e-01	3.615883288954846453e-01
1.168321129740893127e+02	9.993809378162800128e-01	6.190621735829848760e-04	9.559479807698834097e-01	4.405201922986412555e-02	7.184480894076579194e-01	2.815519105923477428e-01	6.299771389140753630e-01	3.700228610859090939e-01
1.169530571904186047e+02	9.993609184692440195e-01	6.390815186020359917e-04	9.550738658746696919e-01	4.492613412518620120e-02	7.165195534114140452e-01	2.834804465885748526e-01	6.219827021263554245e-01	3.780172978736293654e-01
1.170740014067478825e+02	9.993426601513790697e-01	6.573398342724079413e-04	9.541834182673567533e-01	4.581658173255731548e-02	7.140796118357463085e-01	2.859203881642562450e-01	6.144315626318735957e-01	3.855684373681340649e-01
1.171949456230771744e+02	9.993263270289233224e-01	6.736729543559416555e-04	9.532959859390859325e-01	4.670401406081459150e-02	7.120925066990587693e-01	2.879074933009531101e-01	6.073172955842863763e-01	3.926827044157249480e-01
1.173158898394064522e+02	9.993117272876503865e-01	6.882726931778382351e-04	9.524298057968327846e-01	4.757019420292740719e-02	7.095013168658550473e-01	2.904986831341367370e-01	6.006226022706968593e-01	3.993773977293315625e-01
1.174368340557357442e+02	9.992983603609730814e-01	7.016396173390448965e-04	9.516021232981696221e-01	4.839787670159190203e-02	7.067789929985370811e-01	2.932210070014696912e-01	5.943196658975341551e-01	4.056803341024779463e-01
1.175577782720650220e+02	9.992855059761666103e-01	7.144939995811228073e-04	9.508287292176241801e-01	4.917127078209238000e-02	7.034977056536869666e-01	2.965022943463112570e-01	5.883724717284362082e-01	4.116275282715601280e-01
1.176787224883943139e+02	9.992723466609408911e-01	7.276533125007977887e-04	9.501232499393539310e-01	4.987675006003500222e-02	7.013006577848107659e-01	2.986993422152098843e-01	5.827410475627098352e-01	4.172589524372958270e-01
1.177996667047235917e+02	9.992581127170166999e-01	7.418872542512833235e-04	9.494966514194587148e-01	5.050334857970040225e-02	6.979658031478152003e-01	3.020341968521919052e-01	5.773876361681365976e-01	4.226123638318711739e-01
1.179206109210528837e+02	9.992422357017408663e-01	7.577642676966922508e-04	9.489571365347625465e-01	5.104286346419328879e-02	6.951782485872544104e-01	3.048217514127379291e-01	5.722805669431583198e-01	4.277194330568404590e-01
1.180415551373821614e+02	9.992244897079397559e-01	7.755102599383834061e-04	9.485103301476496274e-01	5.148966985138114794e-02	6.918700684661168721e-01	3.081299315338891232e-01	5.674027244810829762e-01	4.325972755189253505e-01
1.181624993537114534e+02	9.992050909876880604e-01	7.949089790622032581e-04	9.481595714702908406e-01	5.184042852839976234e-02	6.887089706520538313e-01	3.112910293479564938e-01	5.627526444954730200e-01	4.372473555045273130e-01
1.182834435700407312e+02	9.991847233783194282e-01	8.152765878683965184e-04	9.479062001830759199e-01	5.209379981547079819e-02	6.865177946167597689e-01	3.134822053832472255e-01	5.583455654956808178e-01	4.416544345043276198e-01
1.184043877863700232e+02	9.991644668761630044e-01	8.355330899758595109e-04	9.477498009646981858e-01	5.225019903368455232e-02	6.861223206582807155e-01	3.138776793417171751e-01	5.542110168778893176e-01	4.457889831221164556e-01
1.185253320026993009e+02	9.991456297891251337e-01	8.543701775324263892e-04	9.476884122135761368e-01	5.231158778447808633e-02	6.875056819806183439e-01	3.124943180193741066e-01	5.503879641683054880e-01	4.496120358317103882e-01
1.186462762190285929e+02	9.991295133644721993e-01	8.704866032215319294e-04	9.477187130943053317e-01	5.228128690364330922e-02	6.890146468208219188e-01	3.109853531791831882e-01	5.469185027874082783e-01	4.530814972125909446e-01
1.187672204353578707e+02	9.991171604394810668e-01	8.828395299248503747e-04	9.478361995081661107e-01	5.216380048944690984e-02	6.910245847087168602e-01	3.089754152912934648e-01	5.438413202411239711e-01	4.561586797588790265e-01
1.188881646516871626e+02	9.991091477108683394e-01	8.908522606309032810e-04	9.480353542120677490e-01	5.196464578543125157e-02	6.930273527720335336e-01	3.069726472279732388e-01	5.411860601108058333e-01	4.588139398891956100e-01
1.190091088680164404e+02	9.991054717904328530e-01	8.945281835692764361e-04	9.483098127598950100e-01	5.169018723730456344e-02	6.952530043252254099e-01	3.047469956748000142e-01	5.389693917578030069e-01	4.610306082421933294e-01
1.191300530843457324e+02	9.991055556884415045e-01	8.944442885240322383e-04	9.486525256566507025e-01	5.134747434051423198e-02	6.977091677462714525e-01	3.022908322537251058e-01	5.371931463902598347e-01	4.628068536097275087e-01
1.192509973006750101e+02	9.991083723877521861e-01	8.916275923522842817e-04	9.490559171589291187e-01	5.094408283803320003e-02	7.003732197944824156e-01	2.996267802055135876e-01	5.358444539137162677e-01	4.641555460862820670e-01
1.193719415170043021e+02	9.991126544175986668e-01	8.873455657785189743e-04	9.495120412335685822e-01	5.048795876323064480e-02	7.033775363261993707e-01	2.966224636737939679e-01	5.348974994452506682e-01	4.651025005547441138e-01
1.194928857333335799e+02	9.991171397414732036e-01	8.828602452412015467e-04	9.500127351786988861e-01	4.998726481778004160e-02	7.063005008771267024e-01	2.936994991228836227e-01	5.343163528012375707e-01	4.656836471987637616e-01
1.196138299496628719e+02	9.991207985091818955e-01	8.792014808138848281e-04	9.505497709869086265e-01	4.945022900941253852e-02	7.095897913959920977e-01	2.904102086040174502e-01	5.340582998291518724e-01	4.659417001708483497e-01
1.197347741659921496e+02	9.991229926266307348e-01	8.770073664583488693e-04	9.511150036182132173e-01	4.888499637794063712e-02	7.136958268314183007e-01	2.863041731685839197e-01	5.340771826336890848e-01	4.659228173663131356e-01
1.198557183823214416e+02	9.991235383229160050e-01	8.764616730450036641e-04	9.517005143068600903e-01	4.829948568900455097e-02	7.166546855067041921e-01	2.833453144933121282e-01	5.343263887187951200e-01	4.656736112811991068e-01
1.199766625986507194e+02	9.991226666115322619e-01	8.773333869747101943e-04	9.522987444035718729e-01	4.770125559208837629e-02	7.208428345377021484e-01	2.791571654622859722e-01	5.347612741946601300e-01	4.652387258053422014e-01
1.200976068149800113e+02	9.991209020097765459e-01	8.790979909254481584e-04	9.529026154366686541e-01	4.709738455875611685e-02	7.252545767614970718e-01	2.747454232385140305e-01	5.353409339374293197e-01	4.646590660625654623e-01
1.202185510313092891e+02	9.991188998103527341e-01	8.811001921418259997e-04	9.535056287716677792e-01	4.649437122353328178e-02	7.294951274734309266e-01	2.705048725265679632e-01	5.360293278833819786e-01	4.639706721166116932e-01
1.203394952476385811e+02	9.991172910818328923e-01	8.827089221523642948e-04	9.541019378227002523e-01	4.589806217226188867e-02	7.341436068405468029e-01	2.658563931594588592e-01	5.367958358953942577e-01	4.632041641046039659e-01
1.204604394639678588e+02	9.991165794375750364e-01	8.834205675014583647e-04	9.546863868443312695e-01	4.531361315037674142e-02	7.396453466692534118e-01	2.603546533307568023e-01	5.376153486730794739e-01	4.623846513269131986e-01
1.205813836802971508e+02	9.991171152831993529e-01	8.828847226535208037e-04	9.552545105890678512e-01	4.474548940550016063e-02	7.443093703412537732e-01	2.556906296587472260e-01	5.384680147304126141e-01	4.615319852695789482e-01
1.207023278966264428e+02	9.991191465896586132e-01	8.808534166372394836e-04	9.558024924207066952e-01	4.419750757360185744e-02	7.492842962946322238e-01	2.507157037053631132e-01	5.393387593390841506e-01	4.606612406609379429e-01
1.208232721129557206e+02	9.991229180736385107e-01	8.770819327984513691e-04	9.563270807763727399e-01	4.367291921769156371e-02	7.550477114181378679e-01	2.449522885818885554e-01	5.402166766234858253e-01	4.597833233765230565e-01
