# Supplementary material for: Interpolating numerically exact many-body wave functions for accelerated molecular dynamics
Source: Nat Commun. 2025 Feb 26;16:2005. doi: 10.1038/s41467-025-57134-9 (PMC11865551; doi:10.1038/s41467-025-57134-9)
Supplement: Supplementary file 3 — Source data [file 41467_2025_57134_MOESM3_ESM.zip › Source Data/fig_S1/energy_data.txt]

# Time (fs)	Energy (DMRG)	Energy continuation (N=1)	Energy continuation (N=2)	Energy continuation (N=3)	Energy continuation (N=4)	Energy continuation (N=5)	Energy continuation (N=6)	Energy continuation (N=7)	Energy continuation (N=8)	Energy continuation (N=9)	Energy continuation (N=10)	Energy continuation (N=11)	Energy continuation (N=12)	Energy continuation (N=13)	Energy continuation (N=14)	Energy continuation (N=15)	Energy continuation (N=16)	Energy continuation (N=17)	Energy continuation (N=18)	Energy continuation (N=19)	Energy continuation (N=20)	Energy continuation (N=21)	Energy continuation (N=22)	Energy continuation (N=23)	Energy continuation (N=24)	Energy continuation (N=25)	Energy continuation (N=26)	Energy continuation (N=27)	Energy continuation (N=28)	Energy continuation (N=29)	Energy continuation (N=30)	Energy continuation (N=31)	Energy continuation (N=32)	Energy continuation (N=33)	Energy continuation (N=34)	Energy continuation (N=35)	Energy continuation (N=36)	Energy continuation (N=37)	Energy continuation (N=38)	Energy continuation (N=39)	Energy continuation (N=40)	Energy continuation (N=41)	Energy continuation (N=42)	Energy continuation (N=43)	Energy continuation (N=44)	Energy continuation (N=45)	Energy continuation (N=46)	Energy continuation (N=47)
0.000000000000000000e+00	-1.621553438066364805e+01	-1.621552526151014462e+01	-1.621552526789299975e+01	-1.621552526831937513e+01	-1.621552526871631272e+01	-1.621552526918553383e+01	-1.621552526919484905e+01	-1.621552526950505779e+01	-1.621552526951651885e+01	-1.621552526976146424e+01	-1.621552526986324949e+01	-1.621552526988636345e+01	-1.621552526989695053e+01	-1.621552526993642829e+01	-1.621552527002697275e+01	-1.621552527017458090e+01	-1.621552527037613345e+01	-1.621552527039968794e+01	-1.621552527046346626e+01	-1.621552527054006987e+01	-1.621552527079131067e+01	-1.621552527082051398e+01	-1.621552527082947393e+01	-1.621552527084751461e+01	-1.621552527084914885e+01	-1.621552527116937625e+01	-1.621552527118238629e+01	-1.621552527119128229e+01	-1.621552527135143151e+01	-1.621552527136435629e+01	-1.621552527138260302e+01	-1.621552527146042877e+01	-1.621552527154232592e+01	-1.621552527175619218e+01	-1.621552527185234993e+01	-1.621552527186588577e+01	-1.621552527197147242e+01	-1.621552527198333138e+01	-1.621552527198888782e+01	-1.621552527213662387e+01	-1.621552527213859918e+01	-1.621552527224258000e+01	-1.621552527233386343e+01	-1.621552527245173536e+01	-1.621552527265311028e+01	-1.621552527265872357e+01	-1.621552527278486622e+01	-1.621552527280375244e+01
1.209442163292850092e-01	-1.621650254644001876e+01	-1.621648647499902296e+01	-1.621648969697261577e+01	-1.621649005698434820e+01	-1.621649030257561463e+01	-1.621649040637915817e+01	-1.621649049724339875e+01	-1.621649067548517564e+01	-1.621649067549685697e+01	-1.621649127889434538e+01	-1.621649128974625853e+01	-1.621649129526036859e+01	-1.621649129527063593e+01	-1.621649130377576853e+01	-1.621649130466222033e+01	-1.621649130481448253e+01	-1.621649131567799174e+01	-1.621649131663841104e+01	-1.621649132762934897e+01	-1.621649136610327702e+01	-1.621649136690021464e+01	-1.621649136755564768e+01	-1.621649138336576357e+01	-1.621649151260383803e+01	-1.621649151579917003e+01	-1.621649152797840543e+01	-1.621649152828264562e+01	-1.621649152870656962e+01	-1.621649152902570989e+01	-1.621649153887474881e+01	-1.621649153896179030e+01	-1.621649156003012138e+01	-1.621649156181360496e+01	-1.621649156272061987e+01	-1.621649164574053259e+01	-1.621649178593278862e+01	-1.621649178934237057e+01	-1.621649179559612719e+01	-1.621649179667025464e+01	-1.621649179835279142e+01	-1.621649179942195929e+01	-1.621649180288267189e+01	-1.621649180545360736e+01	-1.621649181405970097e+01	-1.621649186344493643e+01	-1.621649189487958864e+01	-1.621649198797213387e+01	-1.621649198872830056e+01
2.418884326585700184e-01	-1.621947114257967826e+01	-1.621934642863444509e+01	-1.621939540445132621e+01	-1.621940148170190810e+01	-1.621940522635391346e+01	-1.621940673102259467e+01	-1.621940817533008783e+01	-1.621941116375055003e+01	-1.621941116376286374e+01	-1.621942052298746972e+01	-1.621942067356420125e+01	-1.621942075251212145e+01	-1.621942075252138693e+01	-1.621942090281624615e+01	-1.621942092369659605e+01	-1.621942092385145173e+01	-1.621942106335615108e+01	-1.621942108407684913e+01	-1.621942123983156137e+01	-1.621942181752744716e+01	-1.621942184239572526e+01	-1.621942184967765144e+01	-1.621942209810798374e+01	-1.621942421031253900e+01	-1.621942426138929960e+01	-1.621942441195614748e+01	-1.621942441889193276e+01	-1.621942442679125662e+01	-1.621942442788159866e+01	-1.621942457532823312e+01	-1.621942457604964716e+01	-1.621942488001280935e+01	-1.621942491901069872e+01	-1.621942492522321544e+01	-1.621942629877346320e+01	-1.621942857094139612e+01	-1.621942863852699901e+01	-1.621942873060381629e+01	-1.621942874574722282e+01	-1.621942876215727125e+01	-1.621942878122330001e+01	-1.621942884880385094e+01	-1.621942887898311625e+01	-1.621942903726061758e+01	-1.621942989683152092e+01	-1.621943040566782912e+01	-1.621943179382449784e+01	-1.621943180907823745e+01
3.628326489878549999e-01	-1.622462634249809810e+01	-1.622403276212440204e+01	-1.622428455416512350e+01	-1.622431570600488016e+01	-1.622433484678894899e+01	-1.622434236633259275e+01	-1.622434975452640060e+01	-1.622436464740714968e+01	-1.622436464742047235e+01	-1.622441164028305138e+01	-1.622441238985962997e+01	-1.622441277325348352e+01	-1.622441277326117159e+01	-1.622441354463152408e+01	-1.622441365014612558e+01	-1.622441365026938342e+01	-1.622441432076291790e+01	-1.622441444332471150e+01	-1.622441520796457581e+01	-1.622441811189860061e+01	-1.622441824419138356e+01	-1.622441827727529073e+01	-1.622441956273588204e+01	-1.622443033910116839e+01	-1.622443060989763808e+01	-1.622443133380727431e+01	-1.622443137460118834e+01	-1.622443141237954478e+01	-1.622443141558994029e+01	-1.622443213821563290e+01	-1.622443214228691488e+01	-1.622443362355457452e+01	-1.622443383554918483e+01	-1.622443386345904770e+01	-1.622444067032922987e+01	-1.622445214797441793e+01	-1.622445248465372458e+01	-1.622445293098487440e+01	-1.622445300388845624e+01	-1.622445307923167945e+01	-1.622445318395804037e+01	-1.622445351408273240e+01	-1.622445365602190748e+01	-1.622445444045613527e+01	-1.622445878641828898e+01	-1.622446133053600903e+01	-1.622446809720752725e+01	-1.622446817813499109e+01
4.837768653171400368e-01	-1.623226090857609449e+01	-1.623042014159302227e+01	-1.623124466066253291e+01	-1.623134360033170509e+01	-1.623140554425835091e+01	-1.623142930680635487e+01	-1.623145299785571183e+01	-1.623149825550608227e+01	-1.623149825552062708e+01	-1.623164543193324505e+01	-1.623164780751228875e+01	-1.623164896549473468e+01	-1.623164896550035508e+01	-1.623165138369591887e+01	-1.623165168946044901e+01	-1.623165168949797277e+01	-1.623165374101478164e+01	-1.623165419683525812e+01	-1.623165655697047782e+01	-1.623166572793413565e+01	-1.623166612482463478e+01	-1.623166622115677882e+01	-1.623167042525993509e+01	-1.623170462322273266e+01	-1.623170553610153632e+01	-1.623170777208694204e+01	-1.623170792177682387e+01	-1.623170802658365375e+01	-1.623170803401772133e+01	-1.623171022594023327e+01	-1.623171024319623967e+01	-1.623171473199364812e+01	-1.623171543013013718e+01	-1.623171552257038286e+01	-1.623173608680473734e+01	-1.623177199435040308e+01	-1.623177297926021367e+01	-1.623177431647583546e+01	-1.623177453496526113e+01	-1.623177476591466473e+01	-1.623177512977783010e+01	-1.623177606867594847e+01	-1.623177649755314889e+01	-1.623177881105311826e+01	-1.623179219939035534e+01	-1.623180003055296083e+01	-1.623182040216330080e+01	-1.623182066175924376e+01
6.047210816464250183e-01	-1.624275245682818536e+01	-1.623832177248125674e+01	-1.624043756585751908e+01	-1.624067864722279353e+01	-1.624083443856179088e+01	-1.624089245541031090e+01	-1.624095107148284001e+01	-1.624105469385455081e+01	-1.624105469387028933e+01	-1.624140800247725736e+01	-1.624141382384035381e+01	-1.624141646977851394e+01	-1.624141646978187481e+01	-1.624142218729976150e+01	-1.624142282911867596e+01	-1.624142282914623081e+01	-1.624142765523997411e+01	-1.624142898102891763e+01	-1.624143456219287884e+01	-1.624145682890583231e+01	-1.624145769504264791e+01	-1.624145790973870618e+01	-1.624146858429407558e+01	-1.624155189549147593e+01	-1.624155429107295845e+01	-1.624155962159954925e+01	-1.624156005198930330e+01	-1.624156026093511684e+01	-1.624156027484309561e+01	-1.624156530407848464e+01	-1.624156536347804547e+01	-1.624157565573636219e+01	-1.624157741025037183e+01	-1.624157765929014374e+01	-1.624162442688214014e+01	-1.624171019865447363e+01	-1.624171230986866021e+01	-1.624171533661984057e+01	-1.624171583354189607e+01	-1.624171638650281579e+01	-1.624171737380438429e+01	-1.624171930968239508e+01	-1.624172030414798229e+01	-1.624172534966933767e+01	-1.624175647297100511e+01	-1.624177476192895853e+01	-1.624182105501713380e+01	-1.624182168255653380e+01
7.256652979757099997e-01	-1.625654039628291514e+01	-1.624747487524215472e+01	-1.625214569121681762e+01	-1.625263872141401578e+01	-1.625297152734152206e+01	-1.625309088576716476e+01	-1.625321309609454801e+01	-1.625340787276880405e+01	-1.625340787278528154e+01	-1.625411752334190396e+01	-1.625412951357300528e+01	-1.625413446695768727e+01	-1.625413446695902309e+01	-1.625414551344550063e+01	-1.625414657330966151e+01	-1.625414657397618612e+01	-1.625415605591398105e+01	-1.625415933310058847e+01	-1.625417034086190426e+01	-1.625421561659810266e+01	-1.625421712605582059e+01	-1.625421752408460918e+01	-1.625424049301324203e+01	-1.625441081545496758e+01	-1.625441613385019224e+01	-1.625442675865217979e+01	-1.625442781899289457e+01	-1.625442814159902127e+01	-1.625442816316687100e+01	-1.625443764228784715e+01	-1.625443781458064763e+01	-1.625445715004775593e+01	-1.625446083785467977e+01	-1.625446140976841036e+01	-1.625454875269023347e+01	-1.625471959001550459e+01	-1.625472319023506884e+01	-1.625472882125166052e+01	-1.625472975543243592e+01	-1.625473086604365136e+01	-1.625473314570073313e+01	-1.625473627754643502e+01	-1.625473818904106338e+01	-1.625474704143319826e+01	-1.625480658864987760e+01	-1.625484194915472358e+01	-1.625492822095993262e+01	-1.625492946391036497e+01
8.466095143049950922e-01	-1.627410243755849706e+01	-1.625751807240598623e+01	-1.626683784989786830e+01	-1.626771945670819264e+01	-1.626834948399702796e+01	-1.626856497828465820e+01	-1.626878856936004780e+01	-1.626909998501128030e+01	-1.626909998502751620e+01	-1.627034234584040462e+01	-1.627036390178680136e+01	-1.627037173356972488e+01	-1.627037173356982436e+01	-1.627038960906424592e+01	-1.627039101391570597e+01	-1.627039101720271219e+01	-1.627040719272471847e+01	-1.627041430606305994e+01	-1.627043314262321161e+01	-1.627051330112161764e+01	-1.627051547965683653e+01	-1.627051612246902579e+01	-1.627055976467177345e+01	-1.627086453889346274e+01	-1.627087489132812692e+01	-1.627089324426905392e+01	-1.627089557097271211e+01	-1.627089596228220358e+01	-1.627089599029924472e+01	-1.627091118283736648e+01	-1.627091161026107358e+01	-1.627094229024084626e+01	-1.627094903690368000e+01	-1.627095017477611805e+01	-1.627108949777785085e+01	-1.627138517789188654e+01	-1.627139019247817231e+01	-1.627139913668339233e+01	-1.627140064958486931e+01	-1.627140258042438603e+01	-1.627140723246277787e+01	-1.627141129031333833e+01	-1.627141444019437699e+01	-1.627142734297900262e+01	-1.627152472849319054e+01	-1.627158365983972033e+01	-1.627172032219432651e+01	-1.627172240286692073e+01
9.675537306342800736e-01	-1.629592639668027232e+01	-1.626795954881416151e+01	-1.628524562570581935e+01	-1.628664389330447193e+01	-1.628771997475283939e+01	-1.628806700493607451e+01	-1.628843163735788835e+01	-1.628885831985347465e+01	-1.628885831986808341e+01	-1.629078685101908519e+01	-1.629082114490259414e+01	-1.629083161335042007e+01	-1.629083161335070429e+01	-1.629085553196674852e+01	-1.629085698706126095e+01	-1.629085699685575861e+01	-1.629088135733685050e+01	-1.629089502570180059e+01	-1.629092346106722289e+01	-1.629104891698769109e+01	-1.629105154300700775e+01	-1.629105247703516568e+01	-1.629112703838172393e+01	-1.629161358945993499e+01	-1.629163146836041420e+01	-1.629165929176138405e+01	-1.629166390649667306e+01	-1.629166426757888786e+01	-1.629166429798451077e+01	-1.629168519792541048e+01	-1.629168610674972939e+01	-1.629172728459702313e+01	-1.629173818396544249e+01	-1.629174014136451376e+01	-1.629193310255160299e+01	-1.629238626633181752e+01	-1.629239192623591492e+01	-1.629240424110860630e+01	-1.629240639687601089e+01	-1.629240932980174250e+01	-1.629241784539115656e+01	-1.629242196940862186e+01	-1.629242646727438171e+01	-1.629244214939409119e+01	-1.629258017488590582e+01	-1.629266637781807958e+01	-1.629285260382111744e+01	-1.629285555848208844e+01
1.088497946963564944e+00	-1.632247000998086861e+01	-1.627813749857281067e+01	-1.630840773239906838e+01	-1.631036515425989109e+01	-1.631202709194030120e+01	-1.631252602318978973e+01	-1.631305626633510997e+01	-1.631355052381858428e+01	-1.631355052383007376e+01	-1.631621421879639655e+01	-1.631626245204549264e+01	-1.631627399428897007e+01	-1.631627399429108749e+01	-1.631629898307539150e+01	-1.631630004901211350e+01	-1.631630007028199714e+01	-1.631633259399786340e+01	-1.631635571366560100e+01	-1.631639372747986272e+01	-1.631656751414640638e+01	-1.631657013600769801e+01	-1.631657139454507188e+01	-1.631668657839635017e+01	-1.631738427178400741e+01	-1.631741162655323762e+01	-1.631744859714115847e+01	-1.631745689029094848e+01	-1.631745711825504941e+01	-1.631745714548866033e+01	-1.631748165715394805e+01	-1.631748330365303445e+01	-1.631752898628082704e+01	-1.631754453833535479e+01	-1.631754741071255665e+01	-1.631778059699311001e+01	-1.631840020249408241e+01	-1.631840516068378832e+01	-1.631841989492414058e+01	-1.631842263130931059e+01	-1.631842650508270509e+01	-1.631844052851410964e+01	-1.631844356837475374e+01	-1.631844911766316386e+01	-1.631846473112171481e+01	-1.631863430492137468e+01	-1.631874572593648764e+01	-1.631896348094760185e+01	-1.631896699033161013e+01
1.209442163292850037e+00	-1.635410494043780005e+01	-1.628717826054225526e+01	-1.633758044311810664e+01	-1.633994637357510982e+01	-1.634224818817850178e+01	-1.634288296320820422e+01	-1.634356471329030569e+01	-1.634403177767058679e+01	-1.634403177767819670e+01	-1.634729118584534291e+01	-1.634735050118308664e+01	-1.634736037565075151e+01	-1.634736037565561162e+01	-1.634737777386153113e+01	-1.634737816518199338e+01	-1.634737820087413240e+01	-1.634741660782758998e+01	-1.634745057189208239e+01	-1.634749543183581721e+01	-1.634770691173195445e+01	-1.634770903448050205e+01	-1.634771065815311886e+01	-1.634787146733060581e+01	-1.634877065969718757e+01	-1.634880741361846646e+01	-1.634885002210643279e+01	-1.634886348570438486e+01	-1.634886355390576540e+01	-1.634886357364989351e+01	-1.634888759551125759e+01	-1.634889010927159347e+01	-1.634892962750581091e+01	-1.634894907195460689e+01	-1.634895259045507032e+01	-1.634919851951694625e+01	-1.634995612148397726e+01	-1.634995913704720749e+01	-1.634997437197493753e+01	-1.634997749908268361e+01	-1.634998187565945216e+01	-1.635000259690629321e+01	-1.635000386708282605e+01	-1.635000971207121978e+01	-1.635002189369937042e+01	-1.635020100132859255e+01	-1.635032843090472454e+01	-1.635054395577576258e+01	-1.635054733752981093e+01
1.330386379622135129e+00	-1.639104786269722069e+01	-1.629396008139357832e+01	-1.637388882248272637e+01	-1.637626030708963754e+01	-1.637907985040988734e+01	-1.637978471465694952e+01	-1.638055088732523501e+01	-1.638088494350932933e+01	-1.638088494351330837e+01	-1.638438989010565194e+01	-1.638445240099626687e+01	-1.638445801312377625e+01	-1.638445801313095274e+01	-1.638446216986750414e+01	-1.638446216997113680e+01	-1.638446221722045948e+01	-1.638450212583245502e+01	-1.638454466231592477e+01	-1.638459105695178408e+01	-1.638481391694124767e+01	-1.638481525905305602e+01	-1.638481732187462825e+01	-1.638501972421719444e+01	-1.638605938997847034e+01	-1.638610217167853023e+01	-1.638614396696927855e+01	-1.638616363018243760e+01	-1.638616363047020030e+01	-1.638616364172934681e+01	-1.638618256639801984e+01	-1.638618574944658945e+01	-1.638620869737246011e+01	-1.638622971850341514e+01	-1.638623320032863973e+01	-1.638645949840542215e+01	-1.638728870018086070e+01	-1.638728957886132775e+01	-1.638730300805055862e+01	-1.638730626781148203e+01	-1.638731036412897879e+01	-1.638733770638923204e+01	-1.638733775698158013e+01	-1.638734290530827309e+01	-1.638734962520513250e+01	-1.638750964570475332e+01	-1.638763845678251130e+01	-1.638781397194869527e+01	-1.638781647142471343e+01
1.451330595951419999e+00	-1.643328751459734605e+01	-1.629708864108992827e+01	-1.641775175492578853e+01	-1.641958530274844463e+01	-1.642259007681120409e+01	-1.642326156389961511e+01	-1.642400606128306606e+01	-1.642415408348193750e+01	-1.642415408348341543e+01	-1.642743070012908646e+01	-1.642748517773420502e+01	-1.642748629066500854e+01	-1.642748629067285293e+01	-1.642748901883231838e+01	-1.642748969064119535e+01	-1.642748974019183095e+01	-1.642752595187867115e+01	-1.642757018874331720e+01	-1.642761173502684358e+01	-1.642781012234728166e+01	-1.642781073803128322e+01	-1.642781335080129423e+01	-1.642804238815757145e+01	-1.642911712479936881e+01	-1.642915935468789712e+01	-1.642919306949574576e+01	-1.642921879775032323e+01	-1.642921889347384479e+01	-1.642921889828108561e+01	-1.642922991017096024e+01	-1.642923316341189377e+01	-1.642923797987823775e+01	-1.642925722914058184e+01	-1.642925984564460151e+01	-1.642944176083676666e+01	-1.643025461829400058e+01	-1.643025462177884322e+01	-1.643026441785025327e+01	-1.643026757183500308e+01	-1.643027054078300608e+01	-1.643030255360320524e+01	-1.643030328172959287e+01	-1.643030693929614472e+01	-1.643030883419767463e+01	-1.643042608781565406e+01	-1.643054078104953675e+01	-1.643065146276890687e+01	-1.643065271845266295e+01
1.572274812280705092e+00	-1.648051887188665887e+01	-1.629488495971280315e+01	-1.646841578499344649e+01	-1.646933027064321919e+01	-1.647205286201798202e+01	-1.647258665822101165e+01	-1.647320431955070319e+01	-1.647321788769187378e+01	-1.647321788769220063e+01	-1.647583359402938896e+01	-1.647586991871634865e+01	-1.647587045090998714e+01	-1.647587045091636071e+01	-1.647591896336824391e+01	-1.647592187594866431e+01	-1.647592191660749705e+01	-1.647595020823094103e+01	-1.647598663861423063e+01	-1.647601810316828619e+01	-1.647615986807848287e+01	-1.647616004008597201e+01	-1.647616330563853637e+01	-1.647639527397473813e+01	-1.647738140103700033e+01	-1.647741529251948123e+01	-1.647743601262696700e+01	-1.647746599842110982e+01	-1.647746631941422635e+01	-1.647746632080232843e+01	-1.647746999423186054e+01	-1.647747252271754803e+01	-1.647747454236532860e+01	-1.647748891204689414e+01	-1.647749018132453358e+01	-1.647761843392864023e+01	-1.647833131927419714e+01	-1.647833247618480357e+01	-1.647833797577471415e+01	-1.647834087063512243e+01	-1.647834225987865864e+01	-1.647837516650438516e+01	-1.647837899230644609e+01	-1.647838093726723940e+01	-1.647838093918348079e+01	-1.647844674121643038e+01	-1.647853600036373223e+01	-1.647858205568286394e+01	-1.647858235155529627e+01
1.693219028609990184e+00	-1.653208812366861480e+01	-1.628538174378446968e+01	-1.652393307336831185e+01	-1.652405507401110185e+01	-1.652605260528980580e+01	-1.652638460132006060e+01	-1.652681125536565787e+01	-1.652685311955461600e+01	-1.652685311955460179e+01	-1.652856856970466026e+01	-1.652858330337294035e+01	-1.652859133872867403e+01	-1.652859133873242570e+01	-1.652878044871472696e+01	-1.652878698012717962e+01	-1.652878700505294773e+01	-1.652880546218905522e+01	-1.652882667150319662e+01	-1.652884577921565779e+01	-1.652891716471056327e+01	-1.652891718063088433e+01	-1.652892109829384992e+01	-1.652912926242082392e+01	-1.652991945111126881e+01	-1.652993940390371108e+01	-1.652994714539040899e+01	-1.652997792111014519e+01	-1.652997848129281522e+01	-1.652997848150334903e+01	-1.652997858385730012e+01	-1.652997984894929573e+01	-1.653001386578459631e+01	-1.653002188017858032e+01	-1.653002206854627332e+01	-1.653010218238351570e+01	-1.653065862035565203e+01	-1.653066224320322419e+01	-1.653066414732445821e+01	-1.653066673296827105e+01	-1.653066690512336834e+01	-1.653069600352876023e+01	-1.653070452535244783e+01	-1.653070515936725826e+01	-1.653070651809046865e+01	-1.653072985617248492e+01	-1.653078962228373427e+01	-1.653079588638730968e+01	-1.653079588643008435e+01
1.814163244939275055e+00	-1.658694698388829636e+01	-1.626632429750797115e+01	-1.658149689239674274e+01	-1.658169854035996593e+01	-1.658273283837401380e+01	-1.658286575164717647e+01	-1.658309614919782859e+01	-1.658340171344379144e+01	-1.658340171344376301e+01	-1.658423979230413181e+01	-1.658424059367062853e+01	-1.658426616539847487e+01	-1.658426616539983911e+01	-1.658473523089284640e+01	-1.658474582247535523e+01	-1.658474583236994704e+01	-1.658475517297725332e+01	-1.658476101570535377e+01	-1.658476909300058821e+01	-1.658478440701323109e+01	-1.658478440744059412e+01	-1.658478876577093786e+01	-1.658495066248435990e+01	-1.658548449607165765e+01	-1.658549058896960560e+01	-1.658549100035325807e+01	-1.658551816931149858e+01	-1.658551885815397497e+01	-1.658551885816072513e+01	-1.658552046051882201e+01	-1.658552064566954698e+01	-1.658563507265206738e+01	-1.658563762997714264e+01	-1.658563777673430195e+01	-1.658568339048591156e+01	-1.658606518784394268e+01	-1.658607066571300948e+01	-1.658607076357324672e+01	-1.658607307441496914e+01	-1.658607333435925568e+01	-1.658609456492932566e+01	-1.658610748317300931e+01	-1.658610752942136912e+01	-1.658611160756414904e+01	-1.658611352200668421e+01	-1.658614694600680650e+01	-1.658615014490611372e+01	-1.658615027153769006e+01
1.935107461268560147e+00	-1.664361346982158807e+01	-1.623517632635626740e+01	-1.663780304564811274e+01	-1.663981069330002072e+01	-1.664002040288221451e+01	-1.664003178536802352e+01	-1.664011265784144200e+01	-1.664092595023467425e+01	-1.664092595023464582e+01	-1.664114573530906682e+01	-1.664115273707440679e+01	-1.664120408288341935e+01	-1.664120408288353303e+01	-1.664211333300691820e+01	-1.664212710503555570e+01	-1.664212710638406634e+01	-1.664213005963658532e+01	-1.664213018282369205e+01	-1.664213152238556859e+01	-1.664213342565854248e+01	-1.664213342572004706e+01	-1.664213776397716060e+01	-1.664224182032084798e+01	-1.664252258419209340e+01	-1.664252258751622549e+01	-1.664252543223886960e+01	-1.664254507302199215e+01	-1.664254571614947054e+01	-1.664254571614957001e+01	-1.664255266515596077e+01	-1.664255285039502041e+01	-1.664279595648427801e+01	-1.664279600635600787e+01	-1.664279750158789284e+01	-1.664282293804546953e+01	-1.664304765436116895e+01	-1.664305263314913930e+01	-1.664305323847766260e+01	-1.664305536190062185e+01	-1.664305764291297862e+01	-1.664306925814636884e+01	-1.664308423021934402e+01	-1.664308429534324318e+01	-1.664308976881605417e+01	-1.664309313362554121e+01	-1.664310788962967536e+01	-1.664313873322277004e+01	-1.664313884220439377e+01
2.056051677597845018e+00	-1.670014007991751726e+01	-1.618913676507666821e+01	-1.668926202086905164e+01	-1.669567935118715241e+01	-1.669575007392332111e+01	-1.669578417102648871e+01	-1.669579136388487939e+01	-1.669729447826088631e+01	-1.669729447826088631e+01	-1.669729452800505953e+01	-1.669733757517819583e+01	-1.669741731783473426e+01	-1.669741731783503269e+01	-1.669890543818637241e+01	-1.669892037710734201e+01	-1.669892037752701697e+01	-1.669892053696808887e+01	-1.669893230002726625e+01	-1.669893258770291311e+01	-1.669898186093415404e+01	-1.669898190637876212e+01	-1.669898561849029761e+01	-1.669903493711595388e+01	-1.669912674931642016e+01	-1.669913524189820464e+01	-1.669915124858425770e+01	-1.669916159550425050e+01	-1.669916204520356473e+01	-1.669916204522162673e+01	-1.669917513239576579e+01	-1.669917698941257811e+01	-1.669957948707289574e+01	-1.669958082774523689e+01	-1.669958471288070712e+01	-1.669960071746804431e+01	-1.669970882317224437e+01	-1.669971107861657345e+01	-1.669971439452734785e+01	-1.669971644459043603e+01	-1.669972263829717463e+01	-1.669972619233854516e+01	-1.669973979425273569e+01	-1.669974009089732192e+01	-1.669974425465984780e+01	-1.669976441916645626e+01	-1.669976897213324207e+01	-1.669983882269907838e+01	-1.669983886494539149e+01
2.176995893927129888e+00	-1.675409442547843497e+01	-1.612517950308180303e+01	-1.673208606376082486e+01	-1.674635751631779357e+01	-1.674768939732955886e+01	-1.674793353153065567e+01	-1.674794374382150153e+01	-1.675019567455972691e+01	-1.675019567455989744e+01	-1.675038224709926027e+01	-1.675049399064598532e+01	-1.675059690192389183e+01	-1.675059690192497186e+01	-1.675273060266798808e+01	-1.675274425444008131e+01	-1.675274425861847050e+01	-1.675274489767995334e+01	-1.675278718254025279e+01	-1.675279157392470353e+01	-1.675294904572655952e+01	-1.675294936391228617e+01	-1.675295193753101586e+01	-1.675296367086361471e+01	-1.675296854286276726e+01	-1.675300261019236103e+01	-1.675303993982652884e+01	-1.675304261195993405e+01	-1.675304281994514355e+01	-1.675304282005856038e+01	-1.675305959628531838e+01	-1.675306468780734548e+01	-1.675362575705660362e+01	-1.675363163684598788e+01	-1.675363796351762602e+01	-1.675365133957848940e+01	-1.675368944907629754e+01	-1.675368948233454347e+01	-1.675369706938476355e+01	-1.675369917192349334e+01	-1.675371042867637783e+01	-1.675371046048433499e+01	-1.675371981458270199e+01	-1.675372020135078088e+01	-1.675372152745737964e+01	-1.675376199711252667e+01	-1.675376267584378098e+01	-1.675386147194249276e+01	-1.675386319734162299e+01
2.297940110256415203e+00	-1.680256736935186979e+01	-1.604013345702464477e+01	-1.676233461003305791e+01	-1.678864576305966949e+01	-1.679348264629448551e+01	-1.679412763302538991e+01	-1.679419402157308383e+01	-1.679709661336561766e+01	-1.679709661336598714e+01	-1.679775654578789812e+01	-1.679796292830359761e+01	-1.679807648770913175e+01	-1.679807648771133444e+01	-1.680080997093917716e+01	-1.680082034078503028e+01	-1.680082034919900735e+01	-1.680082358388887798e+01	-1.680090928916900594e+01	-1.680092080617678363e+01	-1.680122758659073412e+01	-1.680122859106203492e+01	-1.680122986682662400e+01	-1.680122996001055213e+01	-1.680125209107277584e+01	-1.680132473826584061e+01	-1.680138645346051618e+01	-1.680138649071680135e+01	-1.680138652678036948e+01	-1.680138652703538327e+01	-1.680140279829489458e+01	-1.680141183536959915e+01	-1.680209521276197648e+01	-1.680210747309765651e+01	-1.680211507967957374e+01	-1.680213034811155381e+01	-1.680213729641906895e+01	-1.680213982656140814e+01	-1.680215228517941028e+01	-1.680215457159381032e+01	-1.680217094817421497e+01	-1.680217332856631884e+01	-1.680217753980738138e+01	-1.680217778826439456e+01	-1.680217782319021325e+01	-1.680223193746217447e+01	-1.680223193755458766e+01	-1.680233705543864886e+01	-1.680234584008450582e+01
2.418884326585700073e+00	-1.684222680366344349e+01	-1.593082652956046985e+01	-1.677598703348080988e+01	-1.681909175372464205e+01	-1.683054143066501496e+01	-1.683173096538788371e+01	-1.683187034073703359e+01	-1.683517883391436243e+01	-1.683517883391520087e+01	-1.683639818120851572e+01	-1.683670942200900100e+01	-1.683681730160898127e+01	-1.683681730161149659e+01	-1.683998027684651078e+01	-1.683998652945984276e+01	-1.683998653974639836e+01	-1.683999302709674595e+01	-1.684012376284535861e+01	-1.684014255558172835e+01	-1.684060594078797379e+01	-1.684060805489752255e+01	-1.684060834986052413e+01	-1.684062329257212554e+01	-1.684073430106274571e+01	-1.684084830812039257e+01	-1.684093169976278404e+01	-1.684093613833153569e+01	-1.684093614626882385e+01	-1.684093614659362714e+01	-1.684094822325521790e+01	-1.684096068863775741e+01	-1.684170295255317029e+01	-1.684172200918099094e+01	-1.684172892187633153e+01	-1.684174957534106198e+01	-1.684174957597367239e+01	-1.684176252022945874e+01	-1.684177942558648766e+01	-1.684178202872542585e+01	-1.684180263868764627e+01	-1.684181227815086146e+01	-1.684181290358399252e+01	-1.684181295280087198e+01	-1.684181602473221773e+01	-1.684187242723977107e+01	-1.684187257505836754e+01	-1.684196200715050651e+01	-1.684198734353248739e+01
2.539828542914984943e+00	-1.686944613325479025e+01	-1.579432369398156055e+01	-1.676909241732118261e+01	-1.683406950907772881e+01	-1.685594351464592222e+01	-1.685772796185333533e+01	-1.685792348837538412e+01	-1.686130645014670648e+01	-1.686130645014795704e+01	-1.686296469038277479e+01	-1.686337042718876233e+01	-1.686345769734351308e+01	-1.686345769734585787e+01	-1.686678193783978230e+01	-1.686678457978947421e+01	-1.686678458909272393e+01	-1.686679373053981834e+01	-1.686695897981515913e+01	-1.686698265813279107e+01	-1.686757293684697601e+01	-1.686757634125989824e+01	-1.686757635045923820e+01	-1.686762494911045707e+01	-1.686784395922307311e+01	-1.686798920873967944e+01	-1.686808694135958575e+01	-1.686810239772311348e+01	-1.686810251368279268e+01	-1.686810251394698668e+01	-1.686810892229291170e+01	-1.686812324516750294e+01	-1.686885057677543642e+01	-1.686887598342296002e+01	-1.686888037335081236e+01	-1.686890863729129109e+01	-1.686891171492703023e+01	-1.686894282796422573e+01	-1.686896289051966136e+01	-1.686896593594214977e+01	-1.686898944035900882e+01	-1.686900841114520944e+01	-1.686900874232050995e+01	-1.686900876170548003e+01	-1.686901957803342356e+01	-1.686906799653471722e+01	-1.686906815926560199e+01	-1.686913008143117310e+01	-1.686918373593304210e+01
2.660772759244270258e+00	-1.688054061753765467e+01	-1.562829473992515972e+01	-1.673803775753791712e+01	-1.682999826262197729e+01	-1.686645169791392362e+01	-1.686876712231502751e+01	-1.686898343551519730e+01	-1.687211228526826545e+01	-1.687211228526978601e+01	-1.687395175382169299e+01	-1.687442265593606550e+01	-1.687448061990681225e+01	-1.687448061990851755e+01	-1.687765950346649646e+01	-1.687765999355985258e+01	-1.687766000018969947e+01	-1.687767045634469554e+01	-1.687785117115765132e+01	-1.687787597661624517e+01	-1.687853487660648710e+01	-1.687853934680658341e+01	-1.687853986773929904e+01	-1.687862807236169971e+01	-1.687892364894319286e+01	-1.687907953182126874e+01	-1.687918188037712497e+01	-1.687921213684733601e+01	-1.687921241572671960e+01	-1.687921241585802790e+01	-1.687921425485927074e+01	-1.687922840040403827e+01	-1.687987482374837356e+01	-1.687990592566880110e+01	-1.687990728007168428e+01	-1.687994303614134850e+01	-1.687994984943605203e+01	-1.688000278355688266e+01	-1.688002416929958116e+01	-1.688002775756955742e+01	-1.688005287950331734e+01	-1.688007976390574782e+01	-1.688008334762267992e+01	-1.688008361001899260e+01	-1.688010434066384136e+01	-1.688013909904697840e+01	-1.688013914943676497e+01	-1.688017381602730183e+01	-1.688026594979059070e+01
2.781716975573555128e+00	-1.687214783781355720e+01	-1.543154561376994138e+01	-1.667997120147288115e+01	-1.680374722628319262e+01	-1.685878017402235685e+01	-1.686146378438674276e+01	-1.686166532351241187e+01	-1.686429543806558229e+01	-1.686429543806713127e+01	-1.686603003017297908e+01	-1.686652534340522891e+01	-1.686655406016238601e+01	-1.686655406016342340e+01	-1.686931490838281889e+01	-1.686931493823243500e+01	-1.686931494201056125e+01	-1.686932521253837081e+01	-1.686949988963193903e+01	-1.686952215568692282e+01	-1.687017918401551242e+01	-1.687018412421861058e+01	-1.687018574551888150e+01	-1.687030620629093391e+01	-1.687061709724335401e+01	-1.687075924506844160e+01	-1.687085652272156722e+01	-1.687090111153972316e+01	-1.687090150131571420e+01	-1.687090150134280009e+01	-1.687090151446929553e+01	-1.687091366791035796e+01	-1.687143452223318718e+01	-1.687147083745135490e+01	-1.687147085063195107e+01	-1.687151109806512750e+01	-1.687151856208447498e+01	-1.687159054405368863e+01	-1.687161127310994857e+01	-1.687161545333489698e+01	-1.687164128009685271e+01	-1.687167192489991407e+01	-1.687168108312606307e+01	-1.687168178080735004e+01	-1.687171050003615846e+01	-1.687173108342885541e+01	-1.687173108395128907e+01	-1.687174639125900910e+01	-1.687188122801370582e+01
2.902661191902839999e+00	-1.684177766136630794e+01	-1.520472909924309590e+01	-1.659340227805211043e+01	-1.675324295704993460e+01	-1.683017566473785109e+01	-1.683300921553549756e+01	-1.683317268123177257e+01	-1.683518463546958799e+01	-1.683518463547081012e+01	-1.683659651440042637e+01	-1.683707434856108875e+01	-1.683708204711101075e+01	-1.683708204711150813e+01	-1.683924576492783842e+01	-1.683924659162553894e+01	-1.683924659331557905e+01	-1.683925546747364876e+01	-1.683940609746032635e+01	-1.683942339251849774e+01	-1.684001388255327925e+01	-1.684001853797988701e+01	-1.684002143837078336e+01	-1.684015746094483745e+01	-1.684042145896977161e+01	-1.684053006693442001e+01	-1.684061456450494632e+01	-1.684066888565519093e+01	-1.684066926227849592e+01	-1.684066926227916383e+01	-1.684067034785618944e+01	-1.684067940375233263e+01	-1.684105700116346327e+01	-1.684109822062626449e+01	-1.684110094525610180e+01	-1.684114061813320973e+01	-1.684114591507706393e+01	-1.684122828757386969e+01	-1.684124662580433096e+01	-1.684125136669338474e+01	-1.684127738614670022e+01	-1.684130661318492628e+01	-1.684132161976215514e+01	-1.684132275585702132e+01	-1.684135413093140698e+01	-1.684136364550302289e+01	-1.684136364773037542e+01	-1.684136881802872665e+01	-1.684154188193951995e+01
3.023605408232125313e+00	-1.678852305490988073e+01	-1.495120303434338638e+01	-1.647896165377726874e+01	-1.667824641915149897e+01	-1.677926757517438006e+01	-1.678202794951678101e+01	-1.678214556997425433e+01	-1.678354070061573822e+01	-1.678354070061673298e+01	-1.678452962649500790e+01	-1.678495603595231245e+01	-1.678495604034412025e+01	-1.678495604034433342e+01	-1.678646541994545061e+01	-1.678646753692051874e+01	-1.678646753747583631e+01	-1.678647432590994271e+01	-1.678659022313654958e+01	-1.678660180168990479e+01	-1.678708081281420306e+01	-1.678708454486250190e+01	-1.678708847415952476e+01	-1.678722038310612419e+01	-1.678739869027000253e+01	-1.678746501650052636e+01	-1.678753211464091777e+01	-1.678758896923422839e+01	-1.678758921306862106e+01	-1.678758921309759700e+01	-1.678759319415978979e+01	-1.678759891935312254e+01	-1.678784066391241225e+01	-1.678788633814311737e+01	-1.678789736926261611e+01	-1.678793123083614347e+01	-1.678793350858462219e+01	-1.678801478032968220e+01	-1.678802954256280344e+01	-1.678803471242452616e+01	-1.678806066054300317e+01	-1.678808414552542416e+01	-1.678810331674038281e+01	-1.678810471865630660e+01	-1.678813243534134614e+01	-1.678813534818652187e+01	-1.678813536204909695e+01	-1.678813677198024124e+01	-1.678833504458143722e+01
3.144549624561410184e+00	-1.671385403300839556e+01	-1.467791718200155771e+01	-1.634022679721781657e+01	-1.658119152882468228e+01	-1.670703046446464413e+01	-1.670952982502497974e+01	-1.670960583235254404e+01	-1.671047204601740788e+01	-1.671047204601789105e+01	-1.671105286324503680e+01	-1.671140707733513153e+01	-1.671141371865878256e+01	-1.671141371865885361e+01	-1.671232593472446837e+01	-1.671232913334483072e+01	-1.671232913345553328e+01	-1.671233369103573096e+01	-1.671241247095438354e+01	-1.671241902606251273e+01	-1.671276771938433825e+01	-1.671277021063517765e+01	-1.671277462895333343e+01	-1.671288595425820489e+01	-1.671297420789205290e+01	-1.671300268099921738e+01	-1.671305108750816970e+01	-1.671310296532994499e+01	-1.671310304085188392e+01	-1.671310304091198162e+01	-1.671311017001742272e+01	-1.671311306894677529e+01	-1.671324441722116916e+01	-1.671329348278931803e+01	-1.671331831570466164e+01	-1.671334291079160295e+01	-1.671334319096425958e+01	-1.671341300223763682e+01	-1.671342370568131486e+01	-1.671342907351014873e+01	-1.671345470609326611e+01	-1.671347028349125452e+01	-1.671349079477004551e+01	-1.671349221129067786e+01	-1.671351172358304638e+01	-1.671351200009103621e+01	-1.671351230610529370e+01	-1.671351284290789607e+01	-1.671371783801729549e+01
3.265493840890695054e+00	-1.662231349736793362e+01	-1.439608895036369773e+01	-1.618440959712965110e+01	-1.646787684149861519e+01	-1.661761365736054330e+01	-1.661972243459775456e+01	-1.661976708761968524e+01	-1.662023588447747358e+01	-1.662023588447768674e+01	-1.662050216457287632e+01	-1.662077744452415828e+01	-1.662080242580224620e+01	-1.662080242580226042e+01	-1.662125425239494092e+01	-1.662125792994461193e+01	-1.662125792994994100e+01	-1.662126053703133977e+01	-1.662130667586031763e+01	-1.662130967999437559e+01	-1.662153393981292737e+01	-1.662153524916202940e+01	-1.662153953913426818e+01	-1.662162100772628293e+01	-1.662164495241396622e+01	-1.662165023104180506e+01	-1.662168149603910905e+01	-1.662172273562168101e+01	-1.662172273610455164e+01	-1.662172273616723572e+01	-1.662173194603224857e+01	-1.662173295004634355e+01	-1.662178824003931510e+01	-1.662183860135126423e+01	-1.662188067795856483e+01	-1.662189535808681029e+01	-1.662189560351168183e+01	-1.662194777972825221e+01	-1.662195462522162615e+01	-1.662195988955088666e+01	-1.662198477388843543e+01	-1.662199276776319579e+01	-1.662201173683211408e+01	-1.662201294785877081e+01	-1.662202314567769434e+01	-1.662202329234610687e+01	-1.662202479194964866e+01	-1.662202552857605298e+01	-1.662221803762552241e+01
3.386438057219980369e+00	-1.652182988396423013e+01	-1.412131322594295568e+01	-1.602259153454461682e+01	-1.634770569487966441e+01	-1.651872520377744991e+01	-1.652037949180953547e+01	-1.652040389231849815e+01	-1.652061295512336869e+01	-1.652061295512343975e+01	-1.652068997346830770e+01	-1.652089115689513221e+01	-1.652094125470246411e+01	-1.652094125470250674e+01	-1.652110182647990655e+01	-1.652110533605608111e+01	-1.652110533605899434e+01	-1.652110651757168114e+01	-1.652112855614214482e+01	-1.652112956424424794e+01	-1.652125300744341985e+01	-1.652125347499053021e+01	-1.652125713492849002e+01	-1.652130766965154862e+01	-1.652130782079301241e+01	-1.652130824416153132e+01	-1.652132581762732855e+01	-1.652135391187698588e+01	-1.652135404589708401e+01	-1.652135404593676071e+01	-1.652136364177873418e+01	-1.652136376165275067e+01	-1.652137749574009717e+01	-1.652142592612437966e+01	-1.652148509597438419e+01	-1.652149175121255098e+01	-1.652149387832110961e+01	-1.652152745622002783e+01	-1.652153116229116847e+01	-1.652153600458969152e+01	-1.652155940474683860e+01	-1.652156202778466820e+01	-1.652157739426331773e+01	-1.652157827948960289e+01	-1.652158140735801339e+01	-1.652158238274463997e+01	-1.652158653904238861e+01	-1.652158852108759390e+01	-1.652175323514377681e+01
3.507382273549265239e+00	-1.642332242413053933e+01	-1.387272393291426198e+01	-1.586915499180654621e+01	-1.623314583398789779e+01	-1.642124707703175801e+01	-1.642244468043413264e+01	-1.642245775937308139e+01	-1.642252503705420708e+01	-1.642252503705419286e+01	-1.642252911124177928e+01	-1.642266847783019301e+01	-1.642274479574118828e+01	-1.642274479574121671e+01	-1.642277034349535114e+01	-1.642277323743024198e+01	-1.642277323743794426e+01	-1.642277358268591314e+01	-1.642278109028621458e+01	-1.642278127454792269e+01	-1.642283574824271142e+01	-1.642283581177417062e+01	-1.642283856953211085e+01	-1.642286367612243936e+01	-1.642287674768412131e+01	-1.642288700220915842e+01	-1.642289512961027498e+01	-1.642291085945637263e+01	-1.642291137746824603e+01	-1.642291137748174634e+01	-1.642291978698455779e+01	-1.642291983522249410e+01	-1.642292005493637674e+01	-1.642296264146519746e+01	-1.642303468998957072e+01	-1.642303652652177703e+01	-1.642304175687250023e+01	-1.642305996288796877e+01	-1.642306151429455241e+01	-1.642306566353182262e+01	-1.642308657372034730e+01	-1.642308677964383179e+01	-1.642309770443458916e+01	-1.642309825452223748e+01	-1.642309836505040010e+01	-1.642310003094939219e+01	-1.642310823910610651e+01	-1.642311290197617524e+01	-1.642324138668443112e+01
3.628326489878550110e+00	-1.633938369738094565e+01	-1.367097711687384987e+01	-1.574018234232448066e+01	-1.613820885344137679e+01	-1.633787992312475268e+01	-1.633866865961658021e+01	-1.633867631819027366e+01	-1.633868623262873854e+01	-1.633868623262878117e+01	-1.633869877639187251e+01	-1.633879171233780170e+01	-1.633889023686138131e+01	-1.633889023686142394e+01	-1.633889137556111137e+01	-1.633889348992433810e+01	-1.633889348992902768e+01	-1.633889351114574850e+01	-1.633889463681251897e+01	-1.633889463824527155e+01	-1.633891109628985561e+01	-1.633891110631720522e+01	-1.633891293631265995e+01	-1.633892156491463510e+01	-1.633896635755343851e+01	-1.633899234505593512e+01	-1.633899506372198829e+01	-1.633900160076259311e+01	-1.633900268202189210e+01	-1.633900268202267370e+01	-1.633900897008795283e+01	-1.633900940803541602e+01	-1.633901386769539243e+01	-1.633904702131174957e+01	-1.633912454374719658e+01	-1.633912462967722234e+01	-1.633913324059087557e+01	-1.633914126946441314e+01	-1.633914165545679253e+01	-1.633914494421360786e+01	-1.633916228852572061e+01	-1.633916259554647610e+01	-1.633916936065700298e+01	-1.633916964476713218e+01	-1.633917052301909933e+01	-1.633917226554957125e+01	-1.633918495366028623e+01	-1.633919319258540526e+01	-1.633928449462234056e+01
3.749270706207834980e+00	-1.628211053548397302e+01	-1.353518736545117207e+01	-1.565090982324094426e+01	-1.607605866877376144e+01	-1.628090590920817959e+01	-1.628136679414695465e+01	-1.628137247331917337e+01	-1.628137272774463185e+01	-1.628137272774474553e+01	-1.628143076008409906e+01	-1.628149226375951031e+01	-1.628160525691540528e+01	-1.628160525691533422e+01	-1.628163290785619921e+01	-1.628163431407859463e+01	-1.628163431407956097e+01	-1.628163436074664361e+01	-1.628163441843422987e+01	-1.628163444615605471e+01	-1.628163631982135229e+01	-1.628163642939747291e+01	-1.628163749044819752e+01	-1.628163864509745196e+01	-1.628171135048960849e+01	-1.628174918940707272e+01	-1.628174961577841628e+01	-1.628175106875911382e+01	-1.628175270967251009e+01	-1.628175270967441435e+01	-1.628175672591437007e+01	-1.628175764287136218e+01	-1.628177285975116462e+01	-1.628179458199823415e+01	-1.628186893891935227e+01	-1.628186919179540126e+01	-1.628188056245556226e+01	-1.628188332272595318e+01	-1.628188333063247484e+01	-1.628188572378538623e+01	-1.628189867701473048e+01	-1.628190040064209398e+01	-1.628190398388404247e+01	-1.628190410035620772e+01	-1.628190769680525563e+01	-1.628190895006265038e+01	-1.628192498409146793e+01	-1.628193602178637178e+01	-1.628199511205303196e+01
3.870214922537120295e+00	-1.626053719892187388e+01	-1.347942184012180888e+01	-1.561274586277945531e+01	-1.605625696338433528e+01	-1.625954379164124219e+01	-1.625977182548036382e+01	-1.625977758576933496e+01	-1.625978446946418643e+01	-1.625978446946437117e+01	-1.625988534553867026e+01	-1.625992795115835321e+01	-1.626004568539584483e+01	-1.626004568539585904e+01	-1.626009747148311391e+01	-1.626009836252199392e+01	-1.626009836252195129e+01	-1.626009859398023849e+01	-1.626009978875155326e+01	-1.626009982888368910e+01	-1.626010008490005276e+01	-1.626010025441507167e+01	-1.626010078789096980e+01	-1.626010097032590096e+01	-1.626018080253356146e+01	-1.626022010066106560e+01	-1.626022010818602581e+01	-1.626022010882132207e+01	-1.626022206822735683e+01	-1.626022206823439120e+01	-1.626022425919196479e+01	-1.626022545773339090e+01	-1.626024840513863268e+01	-1.626025923203481938e+01	-1.626032286266556781e+01	-1.626032380640717889e+01	-1.626033663952478747e+01	-1.626033739910813125e+01	-1.626033750417212076e+01	-1.626033909004718936e+01	-1.626034740545137680e+01	-1.626035051641355977e+01	-1.626035208680414001e+01	-1.626035212158878807e+01	-1.626035813366880944e+01	-1.626035868227399561e+01	-1.626037552930144869e+01	-1.626038680745683251e+01	-1.626042178070729705e+01
3.991159138866405165e+00	-1.627843002760249647e+01	-1.350972443959712166e+01	-1.563070197030506847e+01	-1.608245486116568657e+01	-1.627767527309028139e+01	-1.627776137205938767e+01	-1.627776873664616630e+01	-1.627777858359171148e+01	-1.627777858359183938e+01	-1.627789453234619543e+01	-1.627792777768596011e+01	-1.627804022255901373e+01	-1.627804022255901373e+01	-1.627808493757378017e+01	-1.627808551996487552e+01	-1.627808551996493236e+01	-1.627808592903421925e+01	-1.627808806383367823e+01	-1.627808807268866076e+01	-1.627809018465669055e+01	-1.627809029319168133e+01	-1.627809052740603590e+01	-1.627809267145266858e+01	-1.627815478043554265e+01	-1.627818454448065211e+01	-1.627818483597350507e+01	-1.627818565240684734e+01	-1.627818750420740912e+01	-1.627818750421458560e+01	-1.627818855150655963e+01	-1.627818969720674147e+01	-1.627821176867982444e+01	-1.627821483265275049e+01	-1.627826307307985587e+01	-1.627826427745766580e+01	-1.627827692512572355e+01	-1.627827720157185354e+01	-1.627827756336462528e+01	-1.627827851211448262e+01	-1.627828271113698122e+01	-1.627828626464156514e+01	-1.627828680134820161e+01	-1.627828680785511040e+01	-1.627829341284243014e+01	-1.627829346887911299e+01	-1.627830813466492543e+01	-1.627831659648552431e+01	-1.627833582864488449e+01
4.112103355195690035e+00	-1.633323573588100430e+01	-1.362267569446538573e+01	-1.570212831505055817e+01	-1.615135197050921079e+01	-1.633275382165197698e+01	-1.633277163820568489e+01	-1.633278183623092161e+01	-1.633278598981046059e+01	-1.633278598981057428e+01	-1.633288299781347064e+01	-1.633291413102182332e+01	-1.633301238418042090e+01	-1.633301238418033563e+01	-1.633302593334711617e+01	-1.633302636855842138e+01	-1.633302636855843559e+01	-1.633302684178286768e+01	-1.633302864503352225e+01	-1.633302865797585923e+01	-1.633303070740986129e+01	-1.633303071545971363e+01	-1.633303081078943819e+01	-1.633303477933874603e+01	-1.633306477290580006e+01	-1.633307931238130095e+01	-1.633307979877817218e+01	-1.633308218030623493e+01	-1.633308348665953247e+01	-1.633308348666201937e+01	-1.633308398454002486e+01	-1.633308477581525153e+01	-1.633309751986077174e+01	-1.633309755142954600e+01	-1.633312937458811120e+01	-1.633313020297514129e+01	-1.633314106079012618e+01	-1.633314144522626066e+01	-1.633314199130674638e+01	-1.633314249895325077e+01	-1.633314381468902354e+01	-1.633314668014465099e+01	-1.633314680776419436e+01	-1.633314680848957323e+01	-1.633315199867072920e+01	-1.633315211557069802e+01	-1.633316239558567418e+01	-1.633316640763145244e+01	-1.633317663828178468e+01
4.233047571524974906e+00	-1.641664088107823005e+01	-1.380607146528111429e+01	-1.581728053847213999e+01	-1.625337533934246181e+01	-1.641636407050008728e+01	-1.641636407219147742e+01	-1.641637772762421577e+01	-1.641637811843541073e+01	-1.641637811843542494e+01	-1.641643361633099829e+01	-1.641646890106321877e+01	-1.641654633778556871e+01	-1.641654633778558292e+01	-1.641654929621569892e+01	-1.641654969059467106e+01	-1.641654969059472791e+01	-1.641655008605786037e+01	-1.641655068198951284e+01	-1.641655082737531046e+01	-1.641655105563361161e+01	-1.641655113557364842e+01	-1.641655117856476664e+01	-1.641655530180411660e+01	-1.641655919544795239e+01	-1.641656152077926123e+01	-1.641656184785662020e+01	-1.641656546657684856e+01	-1.641656602155229194e+01	-1.641656602155233458e+01	-1.641656635048033053e+01	-1.641656666946017396e+01	-1.641656858543368713e+01	-1.641657021501172409e+01	-1.641658780184217648e+01	-1.641658802971073072e+01	-1.641659594892866636e+01	-1.641659712696985451e+01	-1.641659768184502610e+01	-1.641659792242132454e+01	-1.641659798217403221e+01	-1.641659951484877666e+01	-1.641659953111864212e+01	-1.641659953152245777e+01	-1.641660228472810701e+01	-1.641660318469745761e+01	-1.641660855474345482e+01	-1.641660913533903710e+01	-1.641661482618696510e+01
4.353991787854259776e+00	-1.651658437335705543e+01	-1.404153804324621291e+01	-1.596156363460223560e+01	-1.637488590565593682e+01	-1.651627230291600057e+01	-1.651628292747022186e+01	-1.651629951059971546e+01	-1.651632200680314355e+01	-1.651632200680317197e+01	-1.651633665639374016e+01	-1.651638251307465310e+01	-1.651643571851158043e+01	-1.651643571851156622e+01	-1.651652154812358475e+01	-1.651652195828635428e+01	-1.651652195828653902e+01	-1.651652218046668708e+01	-1.651652221449155178e+01	-1.651652265734404779e+01	-1.651652433182407975e+01	-1.651652488643274097e+01	-1.651652491400407285e+01	-1.651652767912396058e+01	-1.651653276544548277e+01	-1.651653411760522516e+01	-1.651653415608283382e+01	-1.651653828523182455e+01	-1.651653832076890893e+01	-1.651653832077455064e+01	-1.651653873411743945e+01	-1.651653874744541639e+01	-1.651654214178496005e+01	-1.651654822766786168e+01	-1.651655571350693918e+01	-1.651655572438956909e+01	-1.651656034206126122e+01	-1.651656357212078063e+01	-1.651656398061845010e+01	-1.651656408075660210e+01	-1.651656442013297266e+01	-1.651656478167161168e+01	-1.651656478215176804e+01	-1.651656478444846954e+01	-1.651656548766757027e+01	-1.651656785819354667e+01	-1.651656951918932492e+01	-1.651656990463224162e+01	-1.651657357420446459e+01
4.474936004183545535e+00	-1.661998095655831520e+01	-1.430817012972486424e+01	-1.611864335267888038e+01	-1.650112125794230877e+01	-1.661921213268883690e+01	-1.661924558804279428e+01	-1.661926304450155811e+01	-1.661936610149712834e+01	-1.661936610149719939e+01	-1.661936654982087447e+01	-1.661942992100326677e+01	-1.661945942250378749e+01	-1.661945942250380170e+01	-1.661980388043625823e+01	-1.661980430465830949e+01	-1.661980430466621073e+01	-1.661980435773332232e+01	-1.661980639980514951e+01	-1.661980725209348719e+01	-1.661982093861325183e+01	-1.661982246863549761e+01	-1.661982249331007466e+01	-1.661982354730873368e+01	-1.661986890553183827e+01	-1.661988463839275454e+01	-1.661988478269719138e+01	-1.661988884712760495e+01	-1.661988907908980906e+01	-1.661988907910558311e+01	-1.661988988722333005e+01	-1.661989007434181786e+01	-1.661992663920606361e+01	-1.661993734645520959e+01	-1.661993928752473693e+01	-1.661993980745203459e+01	-1.661994165680345503e+01	-1.661994837267291558e+01	-1.661994857588408792e+01	-1.661994861255329425e+01	-1.661995019029172482e+01	-1.661995020365117881e+01	-1.661995020366000375e+01	-1.661995021235764369e+01	-1.661995021348685242e+01	-1.661995450002776664e+01	-1.661995457263328291e+01	-1.661995822853005933e+01	-1.661996114261609847e+01
4.595880220512830405e+00	-1.671521284017435960e+01	-1.458600579017266341e+01	-1.627337494006673069e+01	-1.661888666906884282e+01	-1.671344235611832119e+01	-1.671350189111080908e+01	-1.671351686597114394e+01	-1.671379345083136059e+01	-1.671379345083140322e+01	-1.671382491893939459e+01	-1.671391260629998499e+01	-1.671392326791306004e+01	-1.671392326791320215e+01	-1.671476912691539951e+01	-1.671476949205602125e+01	-1.671476949211671581e+01	-1.671476949746393359e+01	-1.671477755382407793e+01	-1.671477878977553644e+01	-1.671482100130631920e+01	-1.671482385130718740e+01	-1.671482387187921859e+01	-1.671482396086500444e+01	-1.671494320917733489e+01	-1.671498665994903376e+01	-1.671498785469891857e+01	-1.671499167730902968e+01	-1.671499311820730327e+01	-1.671499311822810796e+01	-1.671499481207932547e+01	-1.671499590805557034e+01	-1.671511935521259318e+01	-1.671513238640518750e+01	-1.671513246100157346e+01	-1.671513403691484712e+01	-1.671513432375195407e+01	-1.671514512225998317e+01	-1.671514516837798681e+01	-1.671514518071471400e+01	-1.671514808566710997e+01	-1.671514872361494497e+01	-1.671514872428167564e+01	-1.671514874293841046e+01	-1.671514938698506114e+01	-1.671515559775639304e+01	-1.671515594989503484e+01	-1.671516422637461119e+01	-1.671516694444468953e+01
4.716824436842115276e+00	-1.679372092642449132e+01	-1.485845529420095801e+01	-1.641378001803014541e+01	-1.671829616835996291e+01	-1.679038821669772830e+01	-1.679047447426084005e+01	-1.679048353264870030e+01	-1.679105461332724047e+01	-1.679105461332731153e+01	-1.679116451851023584e+01	-1.679128167007839778e+01	-1.679128243757201489e+01	-1.679128243757219963e+01	-1.679289863955943218e+01	-1.679289883564938890e+01	-1.679289883589687093e+01	-1.679289900536391400e+01	-1.679291722950012655e+01	-1.679291864515149513e+01	-1.679300707779164981e+01	-1.679301116412468531e+01	-1.679301117150392741e+01	-1.679301127879160305e+01	-1.679321380399981223e+01	-1.679329057472032360e+01	-1.679329407590861223e+01	-1.679329787928809736e+01	-1.679330144333027164e+01	-1.679330144334429775e+01	-1.679330466055325388e+01	-1.679330751215751860e+01	-1.679359140938560557e+01	-1.679360330737723217e+01	-1.679360359996106666e+01	-1.679360616317071475e+01	-1.679360620634067658e+01	-1.679361994226083965e+01	-1.679361994330904650e+01	-1.679361994785433154e+01	-1.679362344712723853e+01	-1.679362522295956950e+01	-1.679362522515742029e+01	-1.679362525043288912e+01	-1.679362702055103540e+01	-1.679363457757747113e+01	-1.679363596863220920e+01	-1.679364699028771923e+01	-1.679364962998379696e+01
4.837768653171400146e+00	-1.685052906562322050e+01	-1.511339961494627460e+01	-1.653184630301171865e+01	-1.679338705291172573e+01	-1.684518559940923410e+01	-1.684530109833225708e+01	-1.684530327167922792e+01	-1.684630150809657323e+01	-1.684630150809668692e+01	-1.684651814484575993e+01	-1.684666643790863816e+01	-1.684666906159888811e+01	-1.684666906159918653e+01	-1.684928967047018489e+01	-1.684928968566717344e+01	-1.684928968636252478e+01	-1.684929025010461601e+01	-1.684932121325157084e+01	-1.684932246788333998e+01	-1.684946928087423146e+01	-1.684947395566592832e+01	-1.684947395800783454e+01	-1.684947439560720284e+01	-1.684973363507984345e+01	-1.684983861624887425e+01	-1.684984556806934108e+01	-1.684984991926162934e+01	-1.684985595777315837e+01	-1.684985595777540368e+01	-1.684986130264356063e+01	-1.684986665179512499e+01	-1.685039587425630714e+01	-1.685040383823644561e+01	-1.685040483167144032e+01	-1.685040765109940253e+01	-1.685040818313008515e+01	-1.685042195007642363e+01	-1.685042201584417398e+01	-1.685042201855060284e+01	-1.685042498398044586e+01	-1.685042757973991456e+01	-1.685042758074274616e+01	-1.685042760188923694e+01	-1.685042990324743073e+01	-1.685043761770401716e+01	-1.685043962746436819e+01	-1.685044937728069669e+01	-1.685045174772837129e+01
4.958712869500685017e+00	-1.688393823330169141e+01	-1.534318094459094084e+01	-1.662337544964688618e+01	-1.684184845955081755e+01	-1.687635831871502035e+01	-1.687651025064737098e+01	-1.687651094078165670e+01	-1.687805431907366938e+01	-1.687805431907389675e+01	-1.687836790744599114e+01	-1.687854417217494074e+01	-1.687856072932453344e+01	-1.687856072932524398e+01	-1.688231634961371697e+01	-1.688231648789822259e+01	-1.688231648938317164e+01	-1.688231758954465533e+01	-1.688236069797629568e+01	-1.688236146032176066e+01	-1.688256696585801819e+01	-1.688257116006163017e+01	-1.688257123696735107e+01	-1.688257153234005159e+01	-1.688282857161368611e+01	-1.688294703679177644e+01	-1.688295799235083905e+01	-1.688296383863097105e+01	-1.688297181918380829e+01	-1.688297181918694889e+01	-1.688297963341511831e+01	-1.688298786242721405e+01	-1.688384319762712948e+01	-1.688384653734142660e+01	-1.688384770116483935e+01	-1.688384981345602398e+01	-1.688385057491650798e+01	-1.688386090894076119e+01	-1.688386109331379714e+01	-1.688386109662323520e+01	-1.688386268010577851e+01	-1.688386507872077402e+01	-1.688386508024521504e+01	-1.688386508802125263e+01	-1.688386681923147137e+01	-1.688387311659435852e+01	-1.688387481280275892e+01	-1.688387997580285571e+01	-1.688388176403007890e+01
5.079657085829969887e+00	-1.689477781462589689e+01	-1.554392737337234109e+01	-1.668728843334955059e+01	-1.686426230218897615e+01	-1.688501796673034505e+01	-1.688521986871796798e+01	-1.688523543320818021e+01	-1.688739344477893667e+01	-1.688739344477913562e+01	-1.688774944771270725e+01	-1.688794542670407850e+01	-1.688798498431322059e+01	-1.688798498431422956e+01	-1.689284593851037641e+01	-1.689284698417152697e+01	-1.689284698667525220e+01	-1.689284856777096877e+01	-1.689289931554709767e+01	-1.689289950178525146e+01	-1.689314885572171931e+01	-1.689315154579384171e+01	-1.689315190132208500e+01	-1.689315191970359820e+01	-1.689333853067296332e+01	-1.689345101071376121e+01	-1.689346554703878667e+01	-1.689347433649479058e+01	-1.689348286771489427e+01	-1.689348286774280439e+01	-1.689349306852254529e+01	-1.689350396591325421e+01	-1.689474158888202737e+01	-1.689474198734181698e+01	-1.689474264543898130e+01	-1.689474353196287382e+01	-1.689474376089503949e+01	-1.689474864246973596e+01	-1.689474892504625814e+01	-1.689474893125898802e+01	-1.689474919875451064e+01	-1.689475038786382299e+01	-1.689475041534633704e+01	-1.689475041545095735e+01	-1.689475096896880757e+01	-1.689475449979592270e+01	-1.689475530720376639e+01	-1.689475607781056965e+01	-1.689475710155431898e+01
5.200601302159255646e+00	-1.688555089758127536e+01	-1.571462645205829034e+01	-1.672475877563187652e+01	-1.686320328875255115e+01	-1.687393279964542359e+01	-1.687420530668813257e+01	-1.687426657816225628e+01	-1.687702643493980048e+01	-1.687702643493991417e+01	-1.687734022420928426e+01	-1.687754381882611909e+01	-1.687760926872703493e+01	-1.687760926872829970e+01	-1.688336181569699335e+01	-1.688336493298053398e+01	-1.688336493631801005e+01	-1.688336668808705809e+01	-1.688341730904766536e+01	-1.688341735166461177e+01	-1.688368211423381382e+01	-1.688368298442579629e+01	-1.688368393287247926e+01	-1.688368594250297150e+01	-1.688376352041803585e+01	-1.688385257773825998e+01	-1.688386915718952963e+01	-1.688388288986845254e+01	-1.688389017415678239e+01	-1.688389017422118599e+01	-1.688390223164497428e+01	-1.688391486089640381e+01	-1.688554519988836233e+01	-1.688554550033212109e+01	-1.688554556589587463e+01	-1.688554561424380296e+01	-1.688554596877654745e+01	-1.688554655430188944e+01	-1.688554685986580495e+01	-1.688554687272739585e+01	-1.688554705437584147e+01	-1.688554710253226432e+01	-1.688554721146578430e+01	-1.688554722984806489e+01	-1.688554724342154856e+01	-1.688554793813379007e+01	-1.688554805020793737e+01	-1.688554874778994730e+01	-1.688554911738692255e+01
5.321545518488540516e+00	-1.685967799548787127e+01	-1.585622296418212329e+01	-1.673840917747440926e+01	-1.684241044525755626e+01	-1.684668948940722544e+01	-1.684705969842380568e+01	-1.684721183467094363e+01	-1.685045717743574301e+01	-1.685045717743582827e+01	-1.685065201267151735e+01	-1.685084979410181916e+01	-1.685093630978964541e+01	-1.685093630979089596e+01	-1.685720638797280913e+01	-1.685721262414854493e+01	-1.685721262752423399e+01	-1.685721405379275950e+01	-1.685725573615957273e+01	-1.685725678874250377e+01	-1.685750162404819719e+01	-1.685750162567826749e+01	-1.685750345534415828e+01	-1.685751414780979474e+01	-1.685751646878676979e+01	-1.685757268386984720e+01	-1.685758888916848264e+01	-1.685760990675551341e+01	-1.685761450949425466e+01	-1.685761450957592444e+01	-1.685762756066735335e+01	-1.685764032607546881e+01	-1.685961312088673481e+01	-1.685961526505636243e+01	-1.685961550829166811e+01	-1.685961584738852537e+01	-1.685962186170490895e+01	-1.685962281349654290e+01	-1.685962305493835345e+01	-1.685962308095277251e+01	-1.685962523068424446e+01	-1.685962631060570516e+01	-1.685962655787847098e+01	-1.685962662690394609e+01	-1.685962790249820387e+01	-1.685962832929551780e+01	-1.685962837597024588e+01	-1.685963488140524191e+01	-1.685963492527540097e+01
5.442489734817825386e+00	-1.682091973376767413e+01	-1.597087352159199014e+01	-1.673167588955566742e+01	-1.680612113194998614e+01	-1.680705735109341248e+01	-1.680755595665892344e+01	-1.680785238706680929e+01	-1.681136745765979157e+01	-1.681136745765973473e+01	-1.681142500940237738e+01	-1.681160520235506084e+01	-1.681170140146031855e+01	-1.681170140146128489e+01	-1.681802462315202007e+01	-1.681803414506354244e+01	-1.681803414731880508e+01	-1.681803482435362440e+01	-1.681806104481230335e+01	-1.681806502997390140e+01	-1.681825786495540598e+01	-1.681825931885415315e+01	-1.681826205768131643e+01	-1.681829327094269644e+01	-1.681835572479824492e+01	-1.681838057082202198e+01	-1.681839376437633149e+01	-1.681842418949471352e+01	-1.681842583370811184e+01	-1.681842583376933220e+01	-1.681843887072250965e+01	-1.681844985459785136e+01	-1.682065247333677149e+01	-1.682065600292775542e+01	-1.682065775181580847e+01	-1.682065943708800404e+01	-1.682068578429439043e+01	-1.682069373665412826e+01	-1.682069386095927399e+01	-1.682069391140209547e+01	-1.682070006646342364e+01	-1.682070692484068530e+01	-1.682070731214479764e+01	-1.682070744122002992e+01	-1.682071195210600223e+01	-1.682071853566871056e+01	-1.682071885550707435e+01	-1.682073411845113498e+01	-1.682073412510860777e+01
5.563433951147110257e+00	-1.677298307734047000e+01	-1.606139150416864680e+01	-1.670835780081631583e+01	-1.675858621933790005e+01	-1.675858621938449744e+01	-1.675924200113087181e+01	-1.675973238335309645e+01	-1.676323684251833868e+01	-1.676323684251832447e+01	-1.676323807359469242e+01	-1.676339296995807615e+01	-1.676348465269957444e+01	-1.676348465270002919e+01	-1.676940277826885506e+01	-1.676941427739235735e+01	-1.676941427793548200e+01	-1.676941430908313180e+01	-1.676942421989882348e+01	-1.676943366403038738e+01	-1.676955609255514901e+01	-1.676956212036887450e+01	-1.676956533969065788e+01	-1.676963257454211487e+01	-1.676999190309962273e+01	-1.676999651772392497e+01	-1.677000481814314981e+01	-1.677004575082298743e+01	-1.677004577868302704e+01	-1.677004577870583546e+01	-1.677005783281130391e+01	-1.677006540297169579e+01	-1.677233856722413918e+01	-1.677234113176440644e+01	-1.677234558711457169e+01	-1.677234864089277266e+01	-1.677242247956746724e+01	-1.677244323388779890e+01	-1.677244325532323899e+01	-1.677244334965301675e+01	-1.677245458244138376e+01	-1.677247408647042448e+01	-1.677247451840882775e+01	-1.677247467213281595e+01	-1.677248321091538230e+01	-1.677250657257852140e+01	-1.677250686832738324e+01	-1.677252763936132851e+01	-1.677252766865679234e+01
5.684378167476395127e+00	-1.671927911050544679e+01	-1.613086378496763018e+01	-1.667232402088418297e+01	-1.670375585886419145e+01	-1.670441813114040741e+01	-1.670525047080858627e+01	-1.670596553553281893e+01	-1.670917140995840811e+01	-1.670917140995837968e+01	-1.670930498291124167e+01	-1.670943199634374565e+01	-1.670950693916991980e+01	-1.670950693917003349e+01	-1.671465961139960399e+01	-1.671467042003694559e+01	-1.671467042027271788e+01	-1.671467099106175880e+01	-1.671467141705583259e+01	-1.671468906627307405e+01	-1.671474327828257600e+01	-1.671475665888217321e+01	-1.671475951511911973e+01	-1.671487816641499791e+01	-1.671583553704514458e+01	-1.671583608102158536e+01	-1.671583932872056977e+01	-1.671589009843793150e+01	-1.671589133887001566e+01	-1.671589133887189149e+01	-1.671590160840037953e+01	-1.671590516033455032e+01	-1.671807415108050776e+01	-1.671807443154990125e+01	-1.671808196118748668e+01	-1.671808508119821823e+01	-1.671824609437215514e+01	-1.671828193230077630e+01	-1.671828194525404143e+01	-1.671828211647557083e+01	-1.671829797665980522e+01	-1.671833768252587760e+01	-1.671833799521315456e+01	-1.671833810787384067e+01	-1.671834947014261985e+01	-1.671840306287160871e+01	-1.671840306392586939e+01	-1.671842101684783444e+01	-1.671842101684783444e+01
5.805322383805679998e+00	-1.666279212241568786e+01	-1.618240184613141963e+01	-1.662733971909056407e+01	-1.664511550658969696e+01	-1.664725841756811775e+01	-1.664826954114622737e+01	-1.664920743724110963e+01	-1.665187920983677117e+01	-1.665187920983681380e+01	-1.665240744469124223e+01	-1.665250865495494992e+01	-1.665256034448785982e+01	-1.665256034448793088e+01	-1.665674323493400522e+01	-1.665675045045552594e+01	-1.665675045494487705e+01	-1.665675427921964769e+01	-1.665675903148414960e+01	-1.665678729227928301e+01	-1.665679662781530368e+01	-1.665681851568994176e+01	-1.665682016340928584e+01	-1.665700038395230109e+01	-1.665885433526597836e+01	-1.665886594344284077e+01	-1.665886616647551222e+01	-1.665892400584157684e+01	-1.665893002496759578e+01	-1.665893002496763842e+01	-1.665893794241539894e+01	-1.665893849966756335e+01	-1.666085077024494154e+01	-1.666085252780069226e+01	-1.666086230310991567e+01	-1.666086383300132212e+01	-1.666115890528022447e+01	-1.666120741727389287e+01	-1.666120758721913120e+01	-1.666120788935733543e+01	-1.666122653991576641e+01	-1.666129263192348020e+01	-1.666129272100588565e+01	-1.666129275358104422e+01	-1.666130411127156918e+01	-1.666140069290430148e+01	-1.666140171324355634e+01	-1.666140965516975569e+01	-1.666140984651743651e+01
5.926266600134964868e+00	-1.660602395315319768e+01	-1.621898926288789511e+01	-1.657696941460424256e+01	-1.658564086875011867e+01	-1.658943426990978054e+01	-1.659060317644825489e+01	-1.659172142339273393e+01	-1.659372052329101166e+01	-1.659372052329130298e+01	-1.659491126511771597e+01	-1.659499195604946209e+01	-1.659502076925387115e+01	-1.659502076925492275e+01	-1.659819625190181824e+01	-1.659819864856262939e+01	-1.659819866480622608e+01	-1.659821005271287220e+01	-1.659823610948603800e+01	-1.659827640329856990e+01	-1.659827869314672455e+01	-1.659830780473397738e+01	-1.659830810903918774e+01	-1.659854999047180968e+01	-1.660151869046124773e+01	-1.660155041647146845e+01	-1.660155139579869399e+01	-1.660161176903072544e+01	-1.660162574956584081e+01	-1.660162574958080484e+01	-1.660163102490783871e+01	-1.660163138285266626e+01	-1.660318739745657268e+01	-1.660320210011528275e+01	-1.660321226697998043e+01	-1.660321227927960308e+01	-1.660368453290467983e+01	-1.660373952939808362e+01	-1.660374006342603082e+01	-1.660374058022249244e+01	-1.660375953486567369e+01	-1.660385480805158664e+01	-1.660385482661767753e+01	-1.660385483036282039e+01	-1.660386320305794783e+01	-1.660400962642223988e+01	-1.660401606557669396e+01	-1.660401618591968997e+01	-1.660401735457550387e+01
6.047210816464250627e+00	-1.655098764804557732e+01	-1.624339434368202717e+01	-1.652451813156631033e+01	-1.652782347841179700e+01	-1.653297152843958884e+01	-1.653425125386689842e+01	-1.653546682105584864e+01	-1.653677078703644554e+01	-1.653677078703758951e+01	-1.653881636127665899e+01	-1.653888337716841761e+01	-1.653889505576159991e+01	-1.653889505576432839e+01	-1.654116061235826152e+01	-1.654116062403418397e+01	-1.654116066014068309e+01	-1.654118499495908168e+01	-1.654124647263522263e+01	-1.654129863746605622e+01	-1.654133418821541568e+01	-1.654136691854454710e+01	-1.654136715534592383e+01	-1.654165809865801862e+01	-1.654581568648366385e+01	-1.654586816761138834e+01	-1.654587410440667838e+01	-1.654593163757270702e+01	-1.654595529331839288e+01	-1.654595529354558892e+01	-1.654595798961469200e+01	-1.654596222993080801e+01	-1.654712882041629740e+01	-1.654717461811542734e+01	-1.654718296067134276e+01	-1.654718545543094876e+01	-1.654786013852399407e+01	-1.654791405631592482e+01	-1.654791515790934398e+01	-1.654791601014582625e+01	-1.654793304685469479e+01	-1.654805566113162740e+01	-1.654805620250567699e+01	-1.654805632834361262e+01	-1.654806029802089284e+01	-1.654825231720074186e+01	-1.654827187591293836e+01	-1.654828061745586609e+01	-1.654828390841687025e+01
6.168155032793535497e+00	-1.649922956001388741e+01	-1.625812481374588714e+01	-1.647296798503283100e+01	-1.647370603103361475e+01	-1.647963756994089835e+01	-1.648095727924444276e+01	-1.648215638394520255e+01	-1.648285260032498201e+01	-1.648285260032814392e+01	-1.648580071749533005e+01	-1.648586134073804033e+01	-1.648586379643840871e+01	-1.648586379644289934e+01	-1.648739682542267104e+01	-1.648740170948612871e+01	-1.648740177017290875e+01	-1.648744437130292795e+01	-1.648754652663494369e+01	-1.648760843750051208e+01	-1.648770676803655277e+01	-1.648773828311534118e+01	-1.648774141683818328e+01	-1.648805704669229755e+01	-1.649330365900892303e+01	-1.649336992213211772e+01	-1.649338372323258994e+01	-1.649343342074422480e+01	-1.649346632600250473e+01	-1.649346632721682937e+01	-1.649346701750903321e+01	-1.649347948834773803e+01	-1.649428324751115582e+01	-1.649438002828884464e+01	-1.649438491577521404e+01	-1.649439881061337587e+01	-1.649527087309223106e+01	-1.649531737209399296e+01	-1.649531919077164588e+01	-1.649532053798407816e+01	-1.649533432670626354e+01	-1.649547777762563072e+01	-1.649547994414702146e+01	-1.649548036433421316e+01	-1.649548097837010374e+01	-1.649570059783216891e+01	-1.649574259726278314e+01	-1.649578797398145014e+01	-1.649579413384531534e+01
6.289099249122820368e+00	-1.645186638497425946e+01	-1.626540820073671512e+01	-1.642486547020618559e+01	-1.642487290307941805e+01	-1.643091981597372353e+01	-1.643219338396561824e+01	-1.643325225327266992e+01	-1.643351104323488698e+01	-1.643351104324169398e+01	-1.643723101123794095e+01	-1.643729263342667224e+01	-1.643729263395294282e+01	-1.643729263395851348e+01	-1.643829341250742715e+01	-1.643831496298268746e+01	-1.643831504585830317e+01	-1.643837968049638931e+01	-1.643851569517237010e+01	-1.643858329684164943e+01	-1.643875352559840053e+01	-1.643877940177286234e+01	-1.643878968599026535e+01	-1.643909860734756734e+01	-1.644517204404221644e+01	-1.644524070119429382e+01	-1.644526268020202053e+01	-1.644530103189480030e+01	-1.644534057923740278e+01	-1.644534058311057834e+01	-1.644534060733526104e+01	-1.644536469931926348e+01	-1.644587150116302610e+01	-1.644603407300538578e+01	-1.644603542954109798e+01	-1.644607353768994074e+01	-1.644710218782680045e+01	-1.644713777062273863e+01	-1.644714036377068567e+01	-1.644714239604792994e+01	-1.644715262919796572e+01	-1.644730691867629702e+01	-1.644731221717979963e+01	-1.644731299613841458e+01	-1.644731332667913648e+01	-1.644753098914340228e+01	-1.644760332162912420e+01	-1.644771496613388706e+01	-1.644772350243609793e+01
6.410043465452105238e+00	-1.640963064961390927e+01	-1.626718674422632915e+01	-1.638213627051128185e+01	-1.638237792365524825e+01	-1.638793578910065918e+01	-1.638907768807121101e+01	-1.638989318019220320e+01	-1.638992663083730150e+01	-1.638992663084918888e+01	-1.639412959183108853e+01	-1.639419993682420795e+01	-1.639420105347480217e+01	-1.639420105348023071e+01	-1.639485002706167194e+01	-1.639490278731255302e+01	-1.639490288208633473e+01	-1.639499047525380604e+01	-1.639514295871500593e+01	-1.639521087030392010e+01	-1.639543958377175414e+01	-1.639545728037808203e+01	-1.639547928286667400e+01	-1.639575066553462790e+01	-1.640227641751493337e+01	-1.640233591486544640e+01	-1.640236356777673876e+01	-1.640238924882386584e+01	-1.640243124748015902e+01	-1.640243125630620113e+01	-1.640243301811498355e+01	-1.640247015553381260e+01	-1.640276071294176319e+01	-1.640299326573719441e+01	-1.640299331287260998e+01	-1.640306960433949968e+01	-1.640418332268945534e+01	-1.640420755191202318e+01	-1.640421087835444780e+01	-1.640421379683190395e+01	-1.640422092067245785e+01	-1.640437453868775464e+01	-1.640438461560147942e+01	-1.640438562412408885e+01	-1.640438929095101628e+01	-1.640457170695198386e+01	-1.640467783090991105e+01	-1.640487470420571725e+01	-1.640488367183484542e+01
6.530987681781390108e+00	-1.637291933738890037e+01	-1.626511999240081252e+01	-1.634588013447678634e+01	-1.634665744944128818e+01	-1.635131183008928701e+01	-1.635225727719402755e+01	-1.635277936752555661e+01	-1.635279535451873301e+01	-1.635279535453601341e+01	-1.635711262405900612e+01	-1.635719992229633135e+01	-1.635720243870661506e+01	-1.635720243871077173e+01	-1.635763865702587339e+01	-1.635773727315760340e+01	-1.635773736514725840e+01	-1.635784557280965856e+01	-1.635799258684535573e+01	-1.635805526873932791e+01	-1.635831288773471925e+01	-1.635832239260487597e+01	-1.635835989010965363e+01	-1.635857152926490699e+01	-1.636513935345819704e+01	-1.636518183594728271e+01	-1.636521084950639704e+01	-1.636522487147657756e+01	-1.636526461583537895e+01	-1.636526463139922782e+01	-1.636527177872278571e+01	-1.636532098495088405e+01	-1.636547081241671719e+01	-1.636576518681717118e+01	-1.636576870703930098e+01	-1.636589517056894039e+01	-1.636700708348423916e+01	-1.636702172156264368e+01	-1.636702567898008454e+01	-1.636702966963038364e+01	-1.636703446987779387e+01	-1.636717663841128712e+01	-1.636719294226968913e+01	-1.636719389752126119e+01	-1.636720343471875339e+01	-1.636732538438912599e+01	-1.636746286916383752e+01	-1.636774524590811808e+01	-1.636775207484961925e+01
6.651931898110674979e+00	-1.634184747707239893e+01	-1.626059233920408076e+01	-1.631629431210349424e+01	-1.631752989768644113e+01	-1.632111391506866482e+01	-1.632183458098261042e+01	-1.632208506139513560e+01	-1.632225110640426635e+01	-1.632225110642544053e+01	-1.632634435042643162e+01	-1.632645691336838212e+01	-1.632645937633204625e+01	-1.632645937633442657e+01	-1.632677798389288171e+01	-1.632693482933578366e+01	-1.632693490555746507e+01	-1.632705892437306971e+01	-1.632718174268500633e+01	-1.632723488208294071e+01	-1.632748760531981702e+01	-1.632749101045169482e+01	-1.632754628384432749e+01	-1.632768996229731329e+01	-1.633393680311261420e+01	-1.633396032682865240e+01	-1.633398632922484950e+01	-1.633399164174495866e+01	-1.633402511556078451e+01	-1.633402513767901354e+01	-1.633404239659437707e+01	-1.633410060671435815e+01	-1.633416859758364126e+01	-1.633450702287710499e+01	-1.633452092840433778e+01	-1.633470567889653324e+01	-1.633573467018398162e+01	-1.633574242235913232e+01	-1.633574692269672823e+01	-1.633575213442623664e+01	-1.633575539569186219e+01	-1.633587800413113911e+01	-1.633590151439084792e+01	-1.633590214250007477e+01	-1.633591808723907945e+01	-1.633597387288568115e+01	-1.633613526936065341e+01	-1.633648525782251681e+01	-1.633648835051625525e+01
6.772876114439960737e+00	-1.631630711548500301e+01	-1.625472611853964366e+01	-1.629284915674684697e+01	-1.629434788977654591e+01	-1.629691221026361347e+01	-1.629741835106521108e+01	-1.629748320666735140e+01	-1.629791402232843467e+01	-1.629791402235050413e+01	-1.630156417674830038e+01	-1.630170935728858694e+01	-1.630171055277047287e+01	-1.630171055277140368e+01	-1.630197154528489989e+01	-1.630219563290926743e+01	-1.630219568677242847e+01	-1.630232996968020132e+01	-1.630241859792420200e+01	-1.630246008750118136e+01	-1.630268142304757362e+01	-1.630268179730489919e+01	-1.630275558745756825e+01	-1.630283735722443339e+01	-1.630851016131224895e+01	-1.630851855276785045e+01	-1.630853867764135856e+01	-1.630853936679466898e+01	-1.630856416271591769e+01	-1.630856418865197810e+01	-1.630859671337327654e+01	-1.630865970817814059e+01	-1.630868539580912113e+01	-1.630904618336249001e+01	-1.630907839162758677e+01	-1.630932599964383201e+01	-1.631021533063387352e+01	-1.631021880501786114e+01	-1.631022386334609564e+01	-1.631023040265136359e+01	-1.631023273362094983e+01	-1.631033145592024169e+01	-1.631036260796225434e+01	-1.631036282751245636e+01	-1.631038388986959831e+01	-1.631039300944513570e+01	-1.631056861757081577e+01	-1.631095847009382993e+01	-1.631095870141391657e+01
6.893820330769245608e+00	-1.629603000065552720e+01	-1.624840217055447766e+01	-1.627464810371913018e+01	-1.627625168360272312e+01	-1.627797630788732874e+01	-1.627830493097209796e+01	-1.627830494006324358e+01	-1.627907498482531423e+01	-1.627907498484515258e+01	-1.628220884232568011e+01	-1.628239196290623880e+01	-1.628239205231603393e+01	-1.628239205231617603e+01	-1.628263172026090189e+01	-1.628292910320815423e+01	-1.628292913517170604e+01	-1.628306910098266513e+01	-1.628312324267086098e+01	-1.628315327797855616e+01	-1.628332983753634977e+01	-1.628333012778242761e+01	-1.628342208442644790e+01	-1.628345779636190116e+01	-1.628843570330059976e+01	-1.628843642133900715e+01	-1.628844991387640562e+01	-1.628845028534463779e+01	-1.628846594041987572e+01	-1.628846596591970552e+01	-1.628851835090836175e+01	-1.628858189266053813e+01	-1.628858863330126638e+01	-1.628895199886355982e+01	-1.628900998506810538e+01	-1.628932367165943873e+01	-1.629004945384401992e+01	-1.629005063494893335e+01	-1.629005644593748059e+01	-1.629006439235057258e+01	-1.629006619251101284e+01	-1.629014051735533997e+01	-1.629017935783961235e+01	-1.629017935994661315e+01	-1.629020334865628428e+01	-1.629020728680039554e+01	-1.629038838961103863e+01	-1.629079144756339304e+01	-1.629079269697486154e+01
7.014764547098530478e+00	-1.628064933736457931e+01	-1.624228821083761432e+01	-1.626076787755071251e+01	-1.626240146977339407e+01	-1.626350482056989932e+01	-1.626370274751886313e+01	-1.626376067495864675e+01	-1.626492924986507660e+01	-1.626492924988053090e+01	-1.626758886692692840e+01	-1.626781272788676347e+01	-1.626781316556765944e+01	-1.626781316556768786e+01	-1.626805304383778861e+01	-1.626842801155175522e+01	-1.626842802662984155e+01	-1.626857099725815203e+01	-1.626859734480596131e+01	-1.626861773289326152e+01	-1.626874834203288600e+01	-1.626875082961987573e+01	-1.626886006097752357e+01	-1.626886906534054589e+01	-1.627314508221571998e+01	-1.627314637742249914e+01	-1.627315417198094849e+01	-1.627315802962134228e+01	-1.627316579519601447e+01	-1.627316581646716287e+01	-1.627324116999000125e+01	-1.627330186554168279e+01	-1.627330228176606397e+01	-1.627365394332212389e+01	-1.627374353255036254e+01	-1.627412785791244687e+01	-1.627469552600558700e+01	-1.627469571744348542e+01	-1.627470271398541257e+01	-1.627471214769864361e+01	-1.627471364280292931e+01	-1.627476598393413809e+01	-1.627481245703822310e+01	-1.627481263811881718e+01	-1.627483745790377156e+01	-1.627488947459183777e+01	-1.627507055376125322e+01	-1.627546911049852696e+01	-1.627547759685537443e+01
7.135708763427815349e+00	-1.626975368320593418e+01	-1.623687207871030580e+01	-1.625044903182103440e+01	-1.625211128164547603e+01	-1.625279166941646025e+01	-1.625290245463903460e+01	-1.625312161856543725e+01	-1.625475658311762572e+01	-1.625475658312800675e+01	-1.625704813798503778e+01	-1.625731321868969559e+01	-1.625731596324977346e+01	-1.625731596325001505e+01	-1.625756824821741731e+01	-1.625802439501516972e+01	-1.625802439972855495e+01	-1.625816966594864965e+01	-1.625817810063529123e+01	-1.625819130278333091e+01	-1.625828244128244648e+01	-1.625828877310198095e+01	-1.625841421132530940e+01	-1.625841427966864927e+01	-1.626205570273894807e+01	-1.626206438047804426e+01	-1.626206819187041930e+01	-1.626207846609833751e+01	-1.626208079527221173e+01	-1.626208081044342890e+01	-1.626218025049750082e+01	-1.626223591673911528e+01	-1.626223689753841484e+01	-1.626256888738320328e+01	-1.626269363002562329e+01	-1.626315633964485841e+01	-1.626358984527985285e+01	-1.626358985967399207e+01	-1.626359876716594499e+01	-1.626360979346083013e+01	-1.626361108219611395e+01	-1.626364548966065371e+01	-1.626369969153889627e+01	-1.626370049838733678e+01	-1.626372471836680944e+01	-1.626387806207305431e+01	-1.626405742376087460e+01	-1.626444513686524118e+01	-1.626446804488174536e+01
7.256652979757100219e+00	-1.626293005980976147e+01	-1.623249468868070267e+01	-1.624314778974513018e+01	-1.624488929002640702e+01	-1.624530122188666326e+01	-1.624535887810431944e+01	-1.624581564828617530e+01	-1.624800961419916945e+01	-1.624800961420510248e+01	-1.625006235636513452e+01	-1.625036739999243451e+01	-1.625037409629830165e+01	-1.625037409629879193e+01	-1.625064458278249901e+01	-1.625118521407057415e+01	-1.625118521443176434e+01	-1.625133360052414844e+01	-1.625133420934506034e+01	-1.625134258934185993e+01	-1.625140366913738887e+01	-1.625141518382936567e+01	-1.625155571096234297e+01	-1.625156038475757470e+01	-1.625466957453657102e+01	-1.625468988227468259e+01	-1.625469140235204435e+01	-1.625471007460040340e+01	-1.625471012079194821e+01	-1.625471013006809784e+01	-1.625483279213725041e+01	-1.625488240960515185e+01	-1.625488865021885942e+01	-1.625519828675571432e+01	-1.625535935734214377e+01	-1.625591176465919574e+01	-1.625624217838552710e+01	-1.625624257068351852e+01	-1.625625446499982019e+01	-1.625626722369970167e+01	-1.625626831559340957e+01	-1.625628930815071271e+01	-1.625635159205306479e+01	-1.625635337222177412e+01	-1.625637629939654971e+01	-1.625667559236639903e+01	-1.625685482734407827e+01	-1.625723506874382451e+01	-1.625727915848050031e+01
7.377597196086385090e+00	-1.625979762194624811e+01	-1.622937781892899523e+01	-1.623851716306179327e+01	-1.624042676215724157e+01	-1.624067935061420087e+01	-1.624070731557193170e+01	-1.624145279984080048e+01	-1.624433193297548428e+01	-1.624433193297818434e+01	-1.624627660520650352e+01	-1.624661923905586036e+01	-1.624663071424283345e+01	-1.624663071424348004e+01	-1.624692043460299118e+01	-1.624754821309487340e+01	-1.624754821369961633e+01	-1.624770151834568566e+01	-1.624770289118880839e+01	-1.624770833614360299e+01	-1.624774855529184947e+01	-1.624776665349484972e+01	-1.624792106602658492e+01	-1.624793898621947363e+01	-1.625062576820076998e+01	-1.625065919330999975e+01	-1.625065965867270990e+01	-1.625068782639173293e+01	-1.625068908130040057e+01	-1.625068908614952790e+01	-1.625083250448341943e+01	-1.625087597577891074e+01	-1.625089221494130953e+01	-1.625118049318956537e+01	-1.625137683073320005e+01	-1.625203265998149504e+01	-1.625229027363964462e+01	-1.625229151532270322e+01	-1.625230786768868541e+01	-1.625232252340487804e+01	-1.625232337278092842e+01	-1.625233514510391331e+01	-1.625240604086180696e+01	-1.625240895423728915e+01	-1.625243041575487979e+01	-1.625290777439832368e+01	-1.625309079721516525e+01	-1.625347358788298635e+01	-1.625354418510234211e+01
7.498541412415669960e+00	-1.626003800407137589e+01	-1.622764395021396666e+01	-1.623637084450954404e+01	-1.623857250718833711e+01	-1.623873777797456341e+01	-1.623875056110131965e+01	-1.623981628467022631e+01	-1.624354293995723708e+01	-1.624354293995804710e+01	-1.624550506485410040e+01	-1.624588227663387840e+01	-1.624589837613945775e+01	-1.624589837614006171e+01	-1.624620463271183013e+01	-1.624692055659623691e+01	-1.624692056029601162e+01	-1.624708104511786644e+01	-1.624708948421773869e+01	-1.624709333659922805e+01	-1.624712022331437566e+01	-1.624714667199275198e+01	-1.624731357562041723e+01	-1.624734885498212833e+01	-1.624971546106118581e+01	-1.624976100092292342e+01	-1.624976110675595464e+01	-1.624979905406070912e+01	-1.624980509831438269e+01	-1.624980510047066673e+01	-1.624996577388487395e+01	-1.625000365872520547e+01	-1.625003610434868051e+01	-1.625030629248316671e+01	-1.625053473589956354e+01	-1.625130742617866986e+01	-1.625151802700042936e+01	-1.625152059344107869e+01	-1.625154326040446051e+01	-1.625155997394273300e+01	-1.625156052120875216e+01	-1.625156652419603631e+01	-1.625164648156415836e+01	-1.625165048062935824e+01	-1.625167052664540535e+01	-1.625234546918871814e+01	-1.625253761144995934e+01	-1.625293684593010113e+01	-1.625303724478646217e+01
7.619485628744955719e+00	-1.626342370185048480e+01	-1.622732751322030964e+01	-1.623665565699484148e+01	-1.623931252004388170e+01	-1.623943657067913193e+01	-1.623944224118272928e+01	-1.624084679840712653e+01	-1.624561521642495876e+01	-1.624561521642502981e+01	-1.624771471875535411e+01	-1.624812316428183578e+01	-1.624814283245126489e+01	-1.624814283245167701e+01	-1.624845996138648019e+01	-1.624926179276366156e+01	-1.624926180053591906e+01	-1.624943172880093556e+01	-1.624945088576473751e+01	-1.624945405333231463e+01	-1.624947317008528813e+01	-1.624951031883104946e+01	-1.624968801239943872e+01	-1.624974095625294979e+01	-1.625187574502641752e+01	-1.625193034556890126e+01	-1.625193037481940905e+01	-1.625197758287806238e+01	-1.625199185608795460e+01	-1.625199185690710380e+01	-1.625216586930919505e+01	-1.625219917562980498e+01	-1.625225645076533709e+01	-1.625251314433500482e+01	-1.625276846432802813e+01	-1.625366683784113775e+01	-1.625385095810623426e+01	-1.625385532658214061e+01	-1.625388642913868864e+01	-1.625390531168694253e+01	-1.625390554077966954e+01	-1.625390832891214643e+01	-1.625399730576481971e+01	-1.625400216797892483e+01	-1.625402080474982114e+01	-1.625490226759577439e+01	-1.625510950862518200e+01	-1.625554077521409369e+01	-1.625567191432896408e+01
7.740429845074240589e+00	-1.626984153892255591e+01	-1.622837817559756957e+01	-1.623944136293408036e+01	-1.624276178456771902e+01	-1.624287567005653443e+01	-1.624287821264243092e+01	-1.624463379185371537e+01	-1.625065525032225366e+01	-1.625065525032232472e+01	-1.625300455936422139e+01	-1.625344075583335268e+01	-1.625346226906376046e+01	-1.625346226906390257e+01	-1.625378234108828934e+01	-1.625466264489109136e+01	-1.625466265586484127e+01	-1.625484381639352449e+01	-1.625487447758542459e+01	-1.625487760045029972e+01	-1.625489286590034510e+01	-1.625494376535876739e+01	-1.625513014571325954e+01	-1.625519800986273111e+01	-1.625717382020611268e+01	-1.625723288894955232e+01	-1.625723293520845658e+01	-1.625728803089610608e+01	-1.625731352956263720e+01	-1.625731352984161759e+01	-1.625749716326443917e+01	-1.625752721317670080e+01	-1.625762086156528596e+01	-1.625786944916977461e+01	-1.625814431806142579e+01	-1.625916664778051768e+01	-1.625934023450006549e+01	-1.625934679468660704e+01	-1.625938843246522225e+01	-1.625940948559262722e+01	-1.625940950062268087e+01	-1.625941075463709495e+01	-1.625950769053213918e+01	-1.625951308335105949e+01	-1.625953007222390312e+01	-1.626061920862284893e+01	-1.626084738812197372e+01	-1.626132585342591597e+01	-1.626148614232975120e+01
7.861374061403525459e+00	-1.627930353353594484e+01	-1.623065724947827704e+01	-1.624492931708668664e+01	-1.624916761570099055e+01	-1.624929651200437064e+01	-1.624929762526748078e+01	-1.625141633294978050e+01	-1.625888783455274478e+01	-1.625888783455329190e+01	-1.626158227744704732e+01	-1.626204276491992573e+01	-1.626206405854266990e+01	-1.626206405854270542e+01	-1.626237768970008091e+01	-1.626332181566162660e+01	-1.626332182750031308e+01	-1.626351499104195852e+01	-1.626355499656454384e+01	-1.626355858113682018e+01	-1.626357282862424825e+01	-1.626364121223327430e+01	-1.626383372195576982e+01	-1.626391146666935583e+01	-1.626578564755364198e+01	-1.626584368980539352e+01	-1.626584388421188976e+01	-1.626590457674185330e+01	-1.626594342854814812e+01	-1.626594342864792253e+01	-1.626613373739229473e+01	-1.626616210554778519e+01	-1.626630642777693225e+01	-1.626655282385967638e+01	-1.626683786487669181e+01	-1.626796502886240603e+01	-1.626814029384566140e+01	-1.626814918590057601e+01	-1.626820296057475446e+01	-1.626822600970827182e+01	-1.626822612323762485e+01	-1.626822681116831859e+01	-1.626832908901368313e+01	-1.626833465151265301e+01	-1.626834940312854627e+01	-1.626964239467962869e+01	-1.626989620130686376e+01	-1.627043387573998245e+01	-1.627061914438473167e+01
7.982318277732810330e+00	-1.629193973655102923e+01	-1.623392836717534493e+01	-1.625347696884586668e+01	-1.625891743673433609e+01	-1.625908656667257901e+01	-1.625908685559060274e+01	-1.626158709376770162e+01	-1.627063786096102405e+01	-1.627063786096214670e+01	-1.627373464434687378e+01	-1.627421620538081015e+01	-1.627423525239545654e+01	-1.627423525239568391e+01	-1.627453265912306080e+01	-1.627551731581716865e+01	-1.627551732566320908e+01	-1.627572165150039041e+01	-1.627576615995515397e+01	-1.627577061857061835e+01	-1.627578613182677714e+01	-1.627587618696570360e+01	-1.627607182806653441e+01	-1.627615295550689467e+01	-1.627796742617675818e+01	-1.627801889105289490e+01	-1.627801956025290764e+01	-1.627808265797902720e+01	-1.627813559284506795e+01	-1.627813559289297984e+01	-1.627833090170408781e+01	-1.627835941947204645e+01	-1.627857024261105323e+01	-1.627882073313708133e+01	-1.627910484507656719e+01	-1.628029449891402436e+01	-1.628048018280136233e+01	-1.628049111351879219e+01	-1.628055750504682209e+01	-1.628058214240645185e+01	-1.628058294899408764e+01	-1.628058362752808819e+01	-1.628068673192558435e+01	-1.628069215807098402e+01	-1.628070378946989649e+01	-1.628219425857336944e+01	-1.628247589171221676e+01	-1.628307798132340167e+01	-1.628328161940076768e+01
8.103262494062095200e+00	-1.630797155744107130e+01	-1.623784362172451523e+01	-1.626562698058468470e+01	-1.627253502318803413e+01	-1.627276987290724009e+01	-1.627276994235380414e+01	-1.627568292110862558e+01	-1.628629938155924606e+01	-1.628629938156092294e+01	-1.628978640643322251e+01	-1.629028642518686354e+01	-1.629030161728227455e+01	-1.629030161728312009e+01	-1.629057394023844552e+01	-1.629156732691304654e+01	-1.629156733277017111e+01	-1.629177985467460132e+01	-1.629182227883138268e+01	-1.629182785187222748e+01	-1.629184667371413298e+01	-1.629196251880411950e+01	-1.629215795511233011e+01	-1.629223552384849683e+01	-1.629401629844285537e+01	-1.629405664461199876e+01	-1.629405833462817554e+01	-1.629411995705021354e+01	-1.629418579644059406e+01	-1.629418579647152399e+01	-1.629438606143249046e+01	-1.629441686751001583e+01	-1.629470889868444061e+01	-1.629496995527480863e+01	-1.629524108882163347e+01	-1.629642621585860240e+01	-1.629662701576665995e+01	-1.629663915050227985e+01	-1.629671690010312091e+01	-1.629674246149573946e+01	-1.629674484497390807e+01	-1.629674609228769810e+01	-1.629684376887520614e+01	-1.629684887614425293e+01	-1.629685652734384860e+01	-1.629853724623688294e+01	-1.629884487888206479e+01	-1.629950572201303771e+01	-1.629971911784443250e+01
8.224206710391380071e+00	-1.632766923252451363e+01	-1.624192651950893662e+01	-1.628211264131325464e+01	-1.629063892638386335e+01	-1.629095710497172433e+01	-1.629096009598078609e+01	-1.629433592980893053e+01	-1.630628202206822408e+01	-1.630628202207037702e+01	-1.631004612524053954e+01	-1.631056313184500084e+01	-1.631057359539551754e+01	-1.631057359539740048e+01	-1.631081432817478571e+01	-1.631177876359998180e+01	-1.631177876549663353e+01	-1.631199418996882855e+01	-1.631202799474198883e+01	-1.631203459202656347e+01	-1.631205844550908068e+01	-1.631220327561955941e+01	-1.631239503190244022e+01	-1.631246283874897784e+01	-1.631421930034908030e+01	-1.631424611206809772e+01	-1.631424943896062274e+01	-1.631430550896792653e+01	-1.631438089278152148e+01	-1.631438089279892978e+01	-1.631458784139788776e+01	-1.631462342000126853e+01	-1.631500623021724294e+01	-1.631528415873638238e+01	-1.631553058677226886e+01	-1.631662623557244984e+01	-1.631684171472021916e+01	-1.631685376262152687e+01	-1.631693952354618204e+01	-1.631696512418088929e+01	-1.631697012965501159e+01	-1.631697302564980845e+01	-1.631705821724986549e+01	-1.631706298613291750e+01	-1.631706643875973128e+01	-1.631892998021542951e+01	-1.631925645028881178e+01	-1.631995646935513378e+01	-1.632016981822272328e+01
8.345150926720664941e+00	-1.635129912240207517e+01	-1.624555322856098627e+01	-1.630378887879848548e+01	-1.631383550932433479e+01	-1.631423104378023226e+01	-1.631424935327811454e+01	-1.631816116088977964e+01	-1.633093218156798088e+01	-1.633093218157032567e+01	-1.633474519268198577e+01	-1.633527957227705940e+01	-1.633528535111555868e+01	-1.633528535111859270e+01	-1.633549153084216954e+01	-1.633638878031767661e+01	-1.633638878034880548e+01	-1.633659983403362759e+01	-1.633662090583958104e+01	-1.633662797435043501e+01	-1.633665773963719658e+01	-1.633683271629334399e+01	-1.633701744793172139e+01	-1.633707119272508379e+01	-1.633879593563334254e+01	-1.633880971906409485e+01	-1.633881507258077193e+01	-1.633886206172297051e+01	-1.633894165310457680e+01	-1.633894165310754687e+01	-1.633915861076852849e+01	-1.633920169793479005e+01	-1.633967509805425067e+01	-1.633997540755069622e+01	-1.634018729824623506e+01	-1.634110727707202670e+01	-1.634133107953773134e+01	-1.634134162917249000e+01	-1.634143015886179739e+01	-1.634145479888952934e+01	-1.634146331818508457e+01	-1.634146977252348876e+01	-1.634153633998334954e+01	-1.634154092041234918e+01	-1.634154137164787812e+01	-1.634357928415307981e+01	-1.634391166663647255e+01	-1.634461729440151601e+01	-1.634482072220760074e+01
8.466095143049949812e+00	-1.637906772342848427e+01	-1.624793352072502728e+01	-1.633143825911544411e+01	-1.634254494175417705e+01	-1.634297393653060482e+01	-1.634304271115576057e+01	-1.634758614592676196e+01	-1.636044086261156849e+01	-1.636044086261389197e+01	-1.636398344304638641e+01	-1.636453821570513156e+01	-1.636454028647386139e+01	-1.636454028647776937e+01	-1.636471308654763845e+01	-1.636551121417845422e+01	-1.636551121509903339e+01	-1.636570961145758218e+01	-1.636571822795833953e+01	-1.636572478792163565e+01	-1.636575967300191081e+01	-1.636596278626082324e+01	-1.636613755371929102e+01	-1.636617565479093628e+01	-1.636784575085466287e+01	-1.636784997258416752e+01	-1.636785718930005373e+01	-1.636789292004205265e+01	-1.636797020743765785e+01	-1.636797020744083397e+01	-1.636820151436959492e+01	-1.636825471647530605e+01	-1.636880498022426877e+01	-1.636913140556435309e+01	-1.636930229492667621e+01	-1.636998272807958443e+01	-1.637020307714011125e+01	-1.637021108733684827e+01	-1.637029609486846482e+01	-1.637031881711788373e+01	-1.637033111582585576e+01	-1.637034377165566923e+01	-1.637038852186882565e+01	-1.637039321811930392e+01	-1.637039378924455235e+01	-1.637259397697210517e+01	-1.637291465148719283e+01	-1.637358271416858457e+01	-1.637376750651835522e+01
8.587039359379234682e+00	-1.641106656282517662e+01	-1.624809244742292691e+01	-1.636546866629635844e+01	-1.637681150340868896e+01	-1.637719465851603218e+01	-1.637739167896607739e+01	-1.638267722425440809e+01	-1.639476277953248484e+01	-1.639476277953452410e+01	-1.639769408944087559e+01	-1.639827562473726630e+01	-1.639827576532228193e+01	-1.639827576532619702e+01	-1.639842035468241477e+01	-1.639909973163226198e+01	-1.639909973487507244e+01	-1.639927755217121330e+01	-1.639927861592133951e+01	-1.639928355946261718e+01	-1.639932035763530394e+01	-1.639954562152177431e+01	-1.639970808977002292e+01	-1.639973181392844737e+01	-1.640131195007484166e+01	-1.640131206501926897e+01	-1.640132024991866899e+01	-1.640134443412560472e+01	-1.640141301198949009e+01	-1.640141301201877155e+01	-1.640166292861834307e+01	-1.640172795769159109e+01	-1.640232654022523207e+01	-1.640267974696073594e+01	-1.640280747308696618e+01	-1.640322869665511973e+01	-1.640343073229663418e+01	-1.640343592457445254e+01	-1.640351139028307870e+01	-1.640353144532782892e+01	-1.640354669597451931e+01	-1.640356822059312947e+01	-1.640359231982618837e+01	-1.640359756889534282e+01	-1.640360297118645860e+01	-1.640594536388064739e+01	-1.640623479572472121e+01	-1.640682121861107134e+01	-1.640698084821018909e+01
8.707983575708519552e+00	-1.644722177930744778e+01	-1.624485343309888208e+01	-1.640563369123766790e+01	-1.641618256083204841e+01	-1.641643510774648718e+01	-1.641690257337631209e+01	-1.642303929814929120e+01	-1.643356962239523256e+01	-1.643356962239668206e+01	-1.643562948537495316e+01	-1.643624800544525044e+01	-1.643624857679843387e+01	-1.643624857680158158e+01	-1.643637347756259715e+01	-1.643692957390796749e+01	-1.643692957860227466e+01	-1.643708063844117362e+01	-1.643708137445817385e+01	-1.643708399362822803e+01	-1.643711707743083394e+01	-1.643735447379278725e+01	-1.643750298958993739e+01	-1.643751574848322150e+01	-1.643896324359288741e+01	-1.643896486582949734e+01	-1.643897252669491849e+01	-1.643898675081872085e+01	-1.643904172842770350e+01	-1.643904172848612433e+01	-1.643931275906081879e+01	-1.643938939238457664e+01	-1.643999531338365472e+01	-1.644037147868252902e+01	-1.644045831510678823e+01	-1.644065453188165549e+01	-1.644082415070474212e+01	-1.644082703894703457e+01	-1.644088855655791548e+01	-1.644090552213265966e+01	-1.644092163802019968e+01	-1.644095350134460176e+01	-1.644096233663219664e+01	-1.644096867007622365e+01	-1.644098367008798078e+01	-1.644343501739241020e+01	-1.644367581237404607e+01	-1.644414638638276926e+01	-1.644427706446304427e+01
8.828927792037806199e+00	-1.648724731977453217e+01	-1.623682358933077552e+01	-1.645092970286852108e+01	-1.645970340357261108e+01	-1.645978931676470580e+01	-1.646075185540609453e+01	-1.646782350921191096e+01	-1.647624228917057110e+01	-1.647624228917138822e+01	-1.647735456430159218e+01	-1.647802426380565777e+01	-1.647802797567029387e+01	-1.647802797567212707e+01	-1.647814447894193535e+01	-1.647858646847453912e+01	-1.647858647236873253e+01	-1.647870732051760712e+01	-1.647871317298383786e+01	-1.647871373743855372e+01	-1.647873660563477927e+01	-1.647897310206476362e+01	-1.647910666726345852e+01	-1.647911267178841399e+01	-1.648038422791351110e+01	-1.648039105881460387e+01	-1.648039661946961587e+01	-1.648040370244037689e+01	-1.648044278588734102e+01	-1.648044278593616951e+01	-1.648073352313469542e+01	-1.648081869208670724e+01	-1.648138482443772546e+01	-1.648177452201004201e+01	-1.648182650560429607e+01	-1.648187641185381125e+01	-1.648200436059028107e+01	-1.648200588037328629e+01	-1.648205151925350265e+01	-1.648206533839073273e+01	-1.648207940928249116e+01	-1.648212064257110399e+01	-1.648212182497207579e+01	-1.648212976466559354e+01	-1.648215676877919122e+01	-1.648466631123871906e+01	-1.648484743823050991e+01	-1.648518683124672179e+01	-1.648528747774853542e+01
8.949872008367091070e+00	-1.653060180259818424e+01	-1.622238294925673330e+01	-1.649968824259936895e+01	-1.650599952223618772e+01	-1.650599983147947114e+01	-1.650777522114067608e+01	-1.651581133808937096e+01	-1.652188791353365360e+01	-1.652188791353389519e+01	-1.652222866507494103e+01	-1.652296720200187963e+01	-1.652297693115676935e+01	-1.652297693115733779e+01	-1.652309924336437064e+01	-1.652344538986129407e+01	-1.652344539144710467e+01	-1.652353566891918746e+01	-1.652354686225933023e+01	-1.652354697701994724e+01	-1.652355599942508491e+01	-1.652377765868288151e+01	-1.652389587125023240e+01	-1.652389873631492634e+01	-1.652495860239486802e+01	-1.652497103564209624e+01	-1.652497363480119219e+01	-1.652497660163360393e+01	-1.652500046183822491e+01	-1.652500046184481874e+01	-1.652530345258045230e+01	-1.652539108010639524e+01	-1.652587343323807545e+01	-1.652626146133174956e+01	-1.652628711871773959e+01	-1.652628722101296432e+01	-1.652637178964137377e+01	-1.652637285209082307e+01	-1.652640324844264796e+01	-1.652641418331475620e+01	-1.652642359144077489e+01	-1.652647025572621686e+01	-1.652647052005190886e+01	-1.652648035982068819e+01	-1.652651728083836247e+01	-1.652901567888874723e+01	-1.652913538856792286e+01	-1.652935058580650463e+01	-1.652942235519356728e+01
9.070816224696375940e+00	-1.657644907361942899e+01	-1.619968092103357549e+01	-1.654974964002624205e+01	-1.655338260151990681e+01	-1.655357289072801308e+01	-1.655657347954556258e+01	-1.656551931482929518e+01	-1.656936321320404204e+01	-1.656936321320408467e+01	-1.656936523942167128e+01	-1.657019228387222398e+01	-1.657021100766747423e+01	-1.657021100766742450e+01	-1.657035744376847930e+01	-1.657062949562602938e+01	-1.657062949565825249e+01	-1.657069170001491898e+01	-1.657070331157430587e+01	-1.657070581294598099e+01	-1.657070592089144156e+01	-1.657090061214108800e+01	-1.657100364660428937e+01	-1.657100581389292415e+01	-1.657183422626803093e+01	-1.657184945794096365e+01	-1.657184975759466283e+01	-1.657185092802136950e+01	-1.657186269570428294e+01	-1.657186269573319493e+01	-1.657216334673152858e+01	-1.657224542648518906e+01	-1.657261321488834938e+01	-1.657297998485171320e+01	-1.657298879122900814e+01	-1.657302008875187482e+01	-1.657306717851375311e+01	-1.657306868757623874e+01	-1.657308642510505337e+01	-1.657309495406215660e+01	-1.657309882539336598e+01	-1.657314474221612244e+01	-1.657314734768293363e+01	-1.657315886376989766e+01	-1.657319881593046063e+01	-1.657560243551871082e+01	-1.657566861827183402e+01	-1.657578495277035557e+01	-1.657583065821527413e+01
9.191760441025660811e+00	-1.662362572126947668e+01	-1.616664530170882585e+01	-1.659861074031964989e+01	-1.659993782164763587e+01	-1.660087802143902991e+01	-1.660559900543012191e+01	-1.661528954136047531e+01	-1.661729523964010724e+01	-1.661729523964026356e+01	-1.661757799361816978e+01	-1.661851259804414838e+01	-1.661854347139446020e+01	-1.661854347139475863e+01	-1.661873797722837054e+01	-1.661895670466211072e+01	-1.661895670572614137e+01	-1.661899548131196269e+01	-1.661900180613432099e+01	-1.661901012507183140e+01	-1.661902056268034045e+01	-1.661918034473792005e+01	-1.661926898397707220e+01	-1.661927265794942343e+01	-1.661987208674782579e+01	-1.661988588088959062e+01	-1.661988648791690082e+01	-1.661988718669703502e+01	-1.661989124901232628e+01	-1.661989124924900807e+01	-1.662016902807443586e+01	-1.662023784300917839e+01	-1.662048107883140347e+01	-1.662080573891286406e+01	-1.662080670334466959e+01	-1.662090959040040872e+01	-1.662093010687023309e+01	-1.662093376787009191e+01	-1.662094239196289891e+01	-1.662094909224024519e+01	-1.662094935929203388e+01	-1.662098804090708626e+01	-1.662099223291497196e+01	-1.662100450264313167e+01	-1.662103823950832293e+01	-1.662325932447407695e+01	-1.662328692895724913e+01	-1.662333822118799986e+01	-1.662336205980648174e+01
9.312704657354945681e+00	-1.667062052814969064e+01	-1.612101159133965922e+01	-1.664351907767705541e+01	-1.664358554326386042e+01	-1.664622632555337134e+01	-1.665321303107374007e+01	-1.666335869257375180e+01	-1.666410177356597444e+01	-1.666410177356682709e+01	-1.666533820534248633e+01	-1.666639507964426770e+01	-1.666644160727699386e+01	-1.666644160727808810e+01	-1.666671361681031982e+01	-1.666689647975324107e+01	-1.666689648424294035e+01	-1.666691764151475752e+01	-1.666691819725688362e+01	-1.666693537463275021e+01	-1.666699222800043856e+01	-1.666711449714603788e+01	-1.666719015296492756e+01	-1.666719962327023552e+01	-1.666759578531519992e+01	-1.666760497637388028e+01	-1.666761015370356347e+01	-1.666761121440627846e+01	-1.666761179060977582e+01	-1.666761179123952274e+01	-1.666784444085606509e+01	-1.666789503140617512e+01	-1.666802649987427998e+01	-1.666829119991058406e+01	-1.666829192720442876e+01	-1.666846035417662364e+01	-1.666846618908380151e+01	-1.666847580616004620e+01	-1.666847888339313499e+01	-1.666848433771895799e+01	-1.666848569813807757e+01	-1.666851268717512369e+01	-1.666851568672941397e+01	-1.666852723092724631e+01	-1.666854766503880114e+01	-1.667050844340950277e+01	-1.667051482194096934e+01	-1.667053214735238242e+01	-1.667053999324608782e+01
9.433648873684230551e+00	-1.671557647467856356e+01	-1.606038321462931151e+01	-1.668153847494517805e+01	-1.668213033438177462e+01	-1.668793147964414203e+01	-1.669771510891687427e+01	-1.670790949585667562e+01	-1.670801758635310108e+01	-1.670801758635486323e+01	-1.671076991988960714e+01	-1.671195519974322252e+01	-1.671202138328140308e+01	-1.671202138328330733e+01	-1.671240174259700240e+01	-1.671256242743930187e+01	-1.671256243568418398e+01	-1.671257191655585217e+01	-1.671257471971259889e+01	-1.671260244172581366e+01	-1.671275499024205402e+01	-1.671284206676488537e+01	-1.671290670646931886e+01	-1.671293080932780839e+01	-1.671316693011923604e+01	-1.671317105528611791e+01	-1.671318570556211824e+01	-1.671318841770020214e+01	-1.671318847756406711e+01	-1.671318847858419332e+01	-1.671335856793211150e+01	-1.671339020735769765e+01	-1.671344060485251504e+01	-1.671363466471527914e+01	-1.671364106721602383e+01	-1.671383677609370721e+01	-1.671383726406535430e+01	-1.671385957975899572e+01	-1.671386007618234970e+01	-1.671386482413478092e+01	-1.671387340009388112e+01	-1.671388788145858229e+01	-1.671388834895591202e+01	-1.671389764395166111e+01	-1.671390418014441792e+01	-1.671555074045138412e+01	-1.671555076516393257e+01	-1.671555501255665632e+01	-1.671555524122508274e+01
9.554593090013515422e+00	-1.675632576443712907e+01	-1.598233645492108224e+01	-1.670962320948680002e+01	-1.671331540030457319e+01	-1.672435202940361165e+01	-1.673734732279603321e+01	-1.674710720771063421e+01	-1.674713071586916868e+01	-1.674713071587213875e+01	-1.675169880205671546e+01	-1.675300637336159326e+01	-1.675309671267037714e+01	-1.675309671267240930e+01	-1.675360901493892385e+01	-1.675375796985317578e+01	-1.675375797988548499e+01	-1.675376097328851444e+01	-1.675378055644629427e+01	-1.675381856160843341e+01	-1.675411896366299658e+01	-1.675417652734360985e+01	-1.675423248070800497e+01	-1.675428537497676729e+01	-1.675441139428829018e+01	-1.675441233238263550e+01	-1.675444060767755872e+01	-1.675444741419963890e+01	-1.675444829489763521e+01	-1.675444829605051922e+01	-1.675454985759741788e+01	-1.675456578364842386e+01	-1.675457377146040727e+01	-1.675469646039467619e+01	-1.675471304698263708e+01	-1.675489033682318762e+01	-1.675489059630617561e+01	-1.675493463204393407e+01	-1.675493467032115547e+01	-1.675493920522075797e+01	-1.675496045097477094e+01	-1.675496531269082112e+01	-1.675496628447906033e+01	-1.675497240672392962e+01	-1.675497242249128504e+01	-1.675628364430270523e+01	-1.675628653563266113e+01	-1.675628751183632659e+01	-1.675629193130844641e+01
9.675537306342800292e+00	-1.679047485752530378e+01	-1.588458641483526179e+01	-1.672473329831395716e+01	-1.673490095318259563e+01	-1.675390700040035341e+01	-1.677028186857426562e+01	-1.677912213703501010e+01	-1.677943228758962135e+01	-1.677943228759367145e+01	-1.678575868711646280e+01	-1.678716833359029437e+01	-1.678728764698076503e+01	-1.678728764698248455e+01	-1.678793714212650201e+01	-1.678808230254238509e+01	-1.678808231148978081e+01	-1.678808267637166551e+01	-1.678813399979740240e+01	-1.678818002302613621e+01	-1.678866904138249794e+01	-1.678870420281885600e+01	-1.678875390213529073e+01	-1.678885289183640595e+01	-1.678891402016304113e+01	-1.678891403962834517e+01	-1.678895810164420510e+01	-1.678897246241584895e+01	-1.678897416937422093e+01	-1.678897417029809702e+01	-1.678901650380336008e+01	-1.678902217390044171e+01	-1.678902327027558528e+01	-1.678908444460169136e+01	-1.678911492791943516e+01	-1.678924246908288609e+01	-1.678924384492153621e+01	-1.678931840351898330e+01	-1.678931930205620660e+01	-1.678932409902464684e+01	-1.678936094278191860e+01	-1.678936127349164309e+01	-1.678937081833630174e+01	-1.678937383567357955e+01	-1.678938002413963915e+01	-1.679036856014521817e+01	-1.679037743629383073e+01	-1.679037825868864076e+01	-1.679040239264404732e+01
9.796481522672085163e+00	-1.681555588304844662e+01	-1.576522978778434947e+01	-1.672401603228479416e+01	-1.674478635690746842e+01	-1.677506581436676925e+01	-1.679462116578719133e+01	-1.680215003569283283e+01	-1.680289100409781611e+01	-1.680289100410253411e+01	-1.681055610520296284e+01	-1.681203452588108860e+01	-1.681218766820236965e+01	-1.681218766820349231e+01	-1.681295221908774806e+01	-1.681309945925062266e+01	-1.681309946511164810e+01	-1.681309953552569425e+01	-1.681319131243509446e+01	-1.681324152643949787e+01	-1.681393497086895650e+01	-1.681395465293805103e+01	-1.681400038499617722e+01	-1.681416096144650396e+01	-1.681419025851715787e+01	-1.681419028802218918e+01	-1.681424962148952318e+01	-1.681427494259197886e+01	-1.681427682467231932e+01	-1.681427682515177935e+01	-1.681428337410230256e+01	-1.681428427228438238e+01	-1.681430255243020611e+01	-1.681432109861179924e+01	-1.681436901051969812e+01	-1.681443941199353276e+01	-1.681444117372949165e+01	-1.681455130390123998e+01	-1.681455374986106222e+01	-1.681455930202128002e+01	-1.681461132985830886e+01	-1.681461214724349418e+01	-1.681464124536205418e+01	-1.681464210994154485e+01	-1.681466681157304777e+01	-1.681537230213149314e+01	-1.681538602203978883e+01	-1.681538865690588125e+01	-1.681545057561294243e+01
9.917425739001370033e+00	-1.682925718671566528e+01	-1.562307284626817250e+01	-1.670506887141823427e+01	-1.674119631416809284e+01	-1.678634849056466294e+01	-1.680846735206324638e+01	-1.681446814463258477e+01	-1.681557810794168972e+01	-1.681557810794663510e+01	-1.682389445841880615e+01	-1.682539951444252324e+01	-1.682559114009593770e+01	-1.682559114009626455e+01	-1.682641911863242967e+01	-1.682657229731286463e+01	-1.682657229986335778e+01	-1.682657304594428638e+01	-1.682670376323764572e+01	-1.682675356004260436e+01	-1.682763405137643531e+01	-1.682764399858004367e+01	-1.682768771108524675e+01	-1.682791747980486718e+01	-1.682793490951360127e+01	-1.682793497796990323e+01	-1.682800639146725530e+01	-1.682804445294657114e+01	-1.682804586637023192e+01	-1.682804586647363010e+01	-1.682804804483468786e+01	-1.682804808475505354e+01	-1.682809289085804494e+01	-1.682809337150555962e+01	-1.682816242925889583e+01	-1.682818855738871378e+01	-1.682818967803642352e+01	-1.682833372017965701e+01	-1.682833795708630475e+01	-1.682834479334671585e+01	-1.682840865530864960e+01	-1.682841298221870829e+01	-1.682847158200503657e+01	-1.682847160608346826e+01	-1.682852105920922270e+01	-1.682899863744917468e+01	-1.682901448920102894e+01	-1.682902248568738912e+01	-1.682913980742358717e+01
1.003836995533065490e+01	-1.682973219906598672e+01	-1.545803413557601402e+01	-1.666628084296912959e+01	-1.672294299028187936e+01	-1.678641409321103595e+01	-1.681012303075603143e+01	-1.681458627860106958e+01	-1.681587627676495345e+01	-1.681587627676960039e+01	-1.682405623325321642e+01	-1.682554374282540266e+01	-1.682577824319868398e+01	-1.682577824319868398e+01	-1.682659632799739313e+01	-1.682675704492069713e+01	-1.682675704538766581e+01	-1.682675847656933854e+01	-1.682691652146446870e+01	-1.682696144138942884e+01	-1.682797838934170898e+01	-1.682798280182881001e+01	-1.682802595801287282e+01	-1.682831988453200722e+01	-1.682833710058044119e+01	-1.682833958100736993e+01	-1.682841780706908708e+01	-1.682846741748136310e+01	-1.682846811123152975e+01	-1.682846811123810937e+01	-1.682849608373250305e+01	-1.682849708907869513e+01	-1.682856470085735623e+01	-1.682857277025205178e+01	-1.682866681987098900e+01	-1.682867051218133270e+01	-1.682867074077525160e+01	-1.682883949036063598e+01	-1.682884545957335831e+01	-1.682885411949577303e+01	-1.682892473322296212e+01	-1.682893284141825063e+01	-1.682902588411238298e+01	-1.682902612918466900e+01	-1.682909755878654323e+01	-1.682940580615395731e+01	-1.682942159236019108e+01	-1.682943889041337115e+01	-1.682962442487733767e+01
1.015931417165993977e+01	-1.681595793175467435e+01	-1.527157767937061550e+01	-1.660721890369149634e+01	-1.668974862971629847e+01	-1.677430775667701113e+01	-1.679843761569319582e+01	-1.680153097391646355e+01	-1.680278440372487836e+01	-1.680278440372882898e+01	-1.681012438689142385e+01	-1.681155575659629875e+01	-1.681183742147600668e+01	-1.681183742147603510e+01	-1.681256739505125353e+01	-1.681273474036171223e+01	-1.681273474039011973e+01	-1.681273639296870925e+01	-1.681290369657572370e+01	-1.681294030387835647e+01	-1.681401842704969596e+01	-1.681402004395358318e+01	-1.681406350564106589e+01	-1.681440261389949598e+01	-1.681443019614844303e+01	-1.681444458292003930e+01	-1.681452328011221908e+01	-1.681457984800984917e+01	-1.681458000009174469e+01	-1.681458000028963085e+01	-1.681465371425274924e+01	-1.681465582131169612e+01	-1.681473441467961294e+01	-1.681477168507412756e+01	-1.681489413843365099e+01	-1.681489479991240188e+01	-1.681489489205242904e+01	-1.681507345201880099e+01	-1.681508087860262179e+01	-1.681509183110109262e+01	-1.681516373325873559e+01	-1.681517370569685710e+01	-1.681529880302355906e+01	-1.681529971473018037e+01	-1.681538250395268363e+01	-1.681557417446943958e+01	-1.681558906957706512e+01	-1.681561685809385409e+01	-1.681587423636612044e+01
1.028025838798922464e+01	-1.678807419213772789e+01	-1.506708767896671475e+01	-1.652898408029862765e+01	-1.664256487195514467e+01	-1.674984270484783622e+01	-1.677322393252192967e+01	-1.677522032015303921e+01	-1.677627105018187592e+01	-1.677627105018491704e+01	-1.678229025540515806e+01	-1.678363877600627063e+01	-1.678397214904889267e+01	-1.678397214904912005e+01	-1.678455147646506873e+01	-1.678472209576744945e+01	-1.678472209648215596e+01	-1.678472345875610472e+01	-1.678488082865433739e+01	-1.678490733602771456e+01	-1.678596139246414509e+01	-1.678596180837699592e+01	-1.678600575330938227e+01	-1.678636016175707368e+01	-1.678641315748463114e+01	-1.678645978962454421e+01	-1.678653271173089934e+01	-1.678658909511212016e+01	-1.678658909801301036e+01	-1.678658909853133707e+01	-1.678671278178563853e+01	-1.678671526891406529e+01	-1.678679087564377426e+01	-1.678687013907719461e+01	-1.678702294740099887e+01	-1.678703111879410415e+01	-1.678703255020242580e+01	-1.678720417201795101e+01	-1.678721261503793016e+01	-1.678722613032674360e+01	-1.678729449146058528e+01	-1.678730361999896559e+01	-1.678745123894172764e+01	-1.678745265942693266e+01	-1.678753271362860744e+01	-1.678764969720020872e+01	-1.678766415091953945e+01	-1.678769888949200606e+01	-1.678801989556507124e+01
1.040120260431851129e+01	-1.674759869923866518e+01	-1.485005758992853941e+01	-1.643442482799009952e+01	-1.658377430151456622e+01	-1.671396853139211203e+01	-1.673559281514884844e+01	-1.673679233449709614e+01	-1.673755946780978832e+01	-1.673755946781189152e+01	-1.674205650347022356e+01	-1.674331064681041426e+01	-1.674370101322485027e+01	-1.674370101322536186e+01	-1.674409953454372157e+01	-1.674426820261194848e+01	-1.674426820426340612e+01	-1.674426898779232431e+01	-1.674440105435451187e+01	-1.674441754356719514e+01	-1.674536902779291836e+01	-1.674536906339614006e+01	-1.674541297512816129e+01	-1.674574848626525636e+01	-1.674584715636434851e+01	-1.674595735185896217e+01	-1.674601943968413309e+01	-1.674606792889095175e+01	-1.674606810680822377e+01	-1.674606810757904896e+01	-1.674623004810158022e+01	-1.674623211093013708e+01	-1.674629356416789960e+01	-1.674641552923232268e+01	-1.674659792084179344e+01	-1.674661488205246940e+01	-1.674661947189726163e+01	-1.674676982155159521e+01	-1.674677871723459077e+01	-1.674679472996803042e+01	-1.674685587502391115e+01	-1.674686211794075064e+01	-1.674701805582343184e+01	-1.674701951438733261e+01	-1.674708456529035061e+01	-1.674715681644964604e+01	-1.674717214022304290e+01	-1.674720658954879582e+01	-1.674757148768769355e+01
1.052214682064779616e+01	-1.669740909925376826e+01	-1.462796934284884998e+01	-1.632809317328382548e+01	-1.651714745348477464e+01	-1.666892968108130191e+01	-1.668804590091860263e+01	-1.668871800128614069e+01	-1.668920127866368119e+01	-1.668920127866490333e+01	-1.669223076001707540e+01	-1.669339409853420619e+01	-1.669384805422951246e+01	-1.669384805423013773e+01	-1.669407428030930163e+01	-1.669423493038313921e+01	-1.669423493256027058e+01	-1.669423516912264205e+01	-1.669433344720611245e+01	-1.669434164038758439e+01	-1.669513281777926039e+01	-1.669513283519439284e+01	-1.669517560921638477e+01	-1.669546172543559948e+01	-1.669562684902570737e+01	-1.669583832701516002e+01	-1.669588649953821147e+01	-1.669592128647204987e+01	-1.669592171426710792e+01	-1.669592171510819156e+01	-1.669609907486196931e+01	-1.669610028307190674e+01	-1.669614197403490863e+01	-1.669629470535166860e+01	-1.669650211170338849e+01	-1.669652345880960098e+01	-1.669653317210001120e+01	-1.669665341744241260e+01	-1.669666213735057880e+01	-1.669668015879612000e+01	-1.669673169304206084e+01	-1.669673454117418743e+01	-1.669688363853574486e+01	-1.669688470464695484e+01	-1.669692823709232954e+01	-1.669697537643801155e+01	-1.669699342320287627e+01	-1.669702015140627083e+01	-1.669740124329781139e+01
1.064309103697708103e+01	-1.664144516993638234e+01	-1.440981635160610352e+01	-1.621589543585456994e+01	-1.644749460004523911e+01	-1.661810164977438120e+01	-1.663425064497452155e+01	-1.663460481216849729e+01	-1.663485824873600194e+01	-1.663485824873666985e+01	-1.663665648601377001e+01	-1.663774517340780079e+01	-1.663827123887836734e+01	-1.663827123887897841e+01	-1.663836605064860663e+01	-1.663851298821948177e+01	-1.663851299030789477e+01	-1.663851299056639022e+01	-1.663857654004331010e+01	-1.663857921020241548e+01	-1.663918114654793357e+01	-1.663918126829731392e+01	-1.663922144710578976e+01	-1.663943825374838781e+01	-1.663968306280957421e+01	-1.664003156094614866e+01	-1.664006505338716835e+01	-1.664008425894335375e+01	-1.664008476747657284e+01	-1.664008476820820448e+01	-1.664025139173144652e+01	-1.664025179801625853e+01	-1.664027407503643730e+01	-1.664043588030605036e+01	-1.664065956267281621e+01	-1.664067967540893989e+01	-1.664069665033758127e+01	-1.664078446479616247e+01	-1.664079239709727887e+01	-1.664081153005520974e+01	-1.664085226323738453e+01	-1.664085276261801738e+01	-1.664098249377298799e+01	-1.664098300610483960e+01	-1.664100547165559618e+01	-1.664103954477450742e+01	-1.664106246424469049e+01	-1.664107759041063872e+01	-1.664144502614454524e+01
1.076403525330636590e+01	-1.658421024509542718e+01	-1.420536996505116889e+01	-1.610452003325401193e+01	-1.638009232876292032e+01	-1.656556353467012599e+01	-1.657857097127108403e+01	-1.657875138363933587e+01	-1.657885212923496709e+01	-1.657885212923518026e+01	-1.657974688092243554e+01	-1.658078627284215401e+01	-1.658139549684866410e+01	-1.658139549684914726e+01	-1.658141606162337922e+01	-1.658154502084763493e+01	-1.658154502240461881e+01	-1.658154525762429188e+01	-1.658157931850872302e+01	-1.658157952533989743e+01	-1.658199298929499577e+01	-1.658199322635837092e+01	-1.658202932664865870e+01	-1.658217124413206278e+01	-1.658249374962121436e+01	-1.658300338932904339e+01	-1.658302359741960430e+01	-1.658303002680371918e+01	-1.658303037040143835e+01	-1.658303037092472465e+01	-1.658316474570224131e+01	-1.658316475917688848e+01	-1.658317257185510840e+01	-1.658331812288397344e+01	-1.658354588052818457e+01	-1.658356100101966746e+01	-1.658358768967898556e+01	-1.658364623939403515e+01	-1.658365288524350234e+01	-1.658367196279873923e+01	-1.658370178222057945e+01	-1.658370188679761981e+01	-1.658380472117816140e+01	-1.658380482113799559e+01	-1.658381215501366768e+01	-1.658384036452864763e+01	-1.658387020333957906e+01	-1.658387511028653449e+01	-1.658420315445977877e+01
1.088497946963565077e+01	-1.653027011719370165e+01	-1.402442099295617339e+01	-1.600084657828011103e+01	-1.632010052590867843e+01	-1.651561581771175469e+01	-1.652555992033504850e+01	-1.652565510855828990e+01	-1.652567773708539534e+01	-1.652567773708542376e+01	-1.652600794241592297e+01	-1.652702974929427882e+01	-1.652773618650939369e+01	-1.652773618650967791e+01	-1.652773619192020504e+01	-1.652784497571692413e+01	-1.652784497661573226e+01	-1.652784594141781582e+01	-1.652785940252565666e+01	-1.652785976711668781e+01	-1.652810994853518167e+01	-1.652811026340830125e+01	-1.652814111675817088e+01	-1.652821668699228752e+01	-1.652859608613571396e+01	-1.652927160450182242e+01	-1.652928151012348934e+01	-1.652928177331302351e+01	-1.652928185445473019e+01	-1.652928185476448419e+01	-1.652937271386395679e+01	-1.652937288211850131e+01	-1.652937357820845676e+01	-1.652948182720857773e+01	-1.652969981199702687e+01	-1.652970898993142868e+01	-1.652974823608162325e+01	-1.652978394939838580e+01	-1.652978901261126765e+01	-1.652980683243587379e+01	-1.652982657855408632e+01	-1.652982825181738491e+01	-1.652990229104718622e+01	-1.652990230266075145e+01	-1.652990281474706791e+01	-1.652992959383420413e+01	-1.652996763884147668e+01	-1.652996779163066066e+01	-1.653023962863874630e+01
1.100592368596493564e+01	-1.648394939402638215e+01	-1.387622277359048439e+01	-1.591153909245366549e+01	-1.627219443016907974e+01	-1.647246351499693162e+01	-1.647962692401799245e+01	-1.647968609547233143e+01	-1.647968625826203493e+01	-1.647968625826203493e+01	-1.647974470994515173e+01	-1.648078542100590482e+01	-1.648160627279553125e+01	-1.648160627279565915e+01	-1.648161934758714153e+01	-1.648170795212509177e+01	-1.648170795249653509e+01	-1.648171004821566044e+01	-1.648171266047511097e+01	-1.648171485986519258e+01	-1.648184209154672430e+01	-1.648184242452947501e+01	-1.648186743761368689e+01	-1.648189555285799202e+01	-1.648229476559262707e+01	-1.648311811203399202e+01	-1.648312145155514941e+01	-1.648312373735784320e+01	-1.648312376216456698e+01	-1.648312376231520204e+01	-1.648317193460947294e+01	-1.648317274206782201e+01	-1.648317380144311528e+01	-1.648323526145520646e+01	-1.648343048202575289e+01	-1.648343488207989083e+01	-1.648348975955249784e+01	-1.648350990575450226e+01	-1.648351334632454268e+01	-1.648352892881550247e+01	-1.648354024685072261e+01	-1.648354473005323939e+01	-1.648359278819219753e+01	-1.648359304341349230e+01	-1.648359414926166266e+01	-1.648362244578143532e+01	-1.648366850055798238e+01	-1.648367026566833715e+01	-1.648388001888598353e+01
1.112686790229422051e+01	-1.644926458753195675e+01	-1.376917381584519262e+01	-1.584285562733731467e+01	-1.624046724194873548e+01	-1.644011890778750740e+01	-1.644492912677173990e+01	-1.644497899979616307e+01	-1.644498672617027069e+01	-1.644498672617034174e+01	-1.644498852739033623e+01	-1.644608918124028207e+01	-1.644704428540867980e+01	-1.644704428540869401e+01	-1.644707636600168144e+01	-1.644714664649094971e+01	-1.644714664657217895e+01	-1.644715010462405758e+01	-1.644715014358679639e+01	-1.644715473155535790e+01	-1.644720381212997040e+01	-1.644720409440941467e+01	-1.644722335338438768e+01	-1.644722728654069499e+01	-1.644760131488254729e+01	-1.644853367200934713e+01	-1.644853405248161948e+01	-1.644854539810205551e+01	-1.644854587491029463e+01	-1.644854587497002285e+01	-1.644856234459720667e+01	-1.644856408039831308e+01	-1.644857125415539656e+01	-1.644859200439577762e+01	-1.644875478698430982e+01	-1.644875635924498170e+01	-1.644882964489283950e+01	-1.644884052762363069e+01	-1.644884255319884403e+01	-1.644885533629675933e+01	-1.644886045202332525e+01	-1.644886794151349818e+01	-1.644889569207563795e+01	-1.644889639471901432e+01	-1.644890239900283291e+01	-1.644893434414611022e+01	-1.644898631382255871e+01	-1.644899369751139773e+01	-1.644914537893299666e+01
1.124781211862350538e+01	-1.642990530028315987e+01	-1.371052681370974113e+01	-1.580047465335780288e+01	-1.622841649935470087e+01	-1.642234470333043106e+01	-1.642530724525548891e+01	-1.642536546014292043e+01	-1.642538679106716160e+01	-1.642538679106746002e+01	-1.642546061866516283e+01	-1.642666756543550122e+01	-1.642777786702809095e+01	-1.642777786702804832e+01	-1.642781214565633974e+01	-1.642786719002743467e+01	-1.642786719002766205e+01	-1.642787203964335419e+01	-1.642787483780566760e+01	-1.642788139246477641e+01	-1.642789197757844732e+01	-1.642789214945393184e+01	-1.642790634300870778e+01	-1.642790741681488242e+01	-1.642821510016479891e+01	-1.642920370146561737e+01	-1.642920387079950473e+01	-1.642922796985454426e+01	-1.642922954006747460e+01	-1.642922954008810876e+01	-1.642923082050577221e+01	-1.642923352731923359e+01	-1.642924958644417899e+01	-1.642925023799855211e+01	-1.642937588026104123e+01	-1.642937626140776075e+01	-1.642946953543211208e+01	-1.642947566541871396e+01	-1.642947665325599615e+01	-1.642948655957270176e+01	-1.642948795658657701e+01	-1.642949771263032943e+01	-1.642951166216446524e+01	-1.642951283903668269e+01	-1.642952433759018760e+01	-1.642956156750195618e+01	-1.642961566161020670e+01	-1.642962870723125235e+01	-1.642973290093366501e+01
1.136875633495279025e+01	-1.642897237054405934e+01	-1.370581122154347042e+01	-1.578904276027252251e+01	-1.623871101740030554e+01	-1.642235128649127773e+01	-1.642398208558648776e+01	-1.642406527132432359e+01	-1.642409029299895451e+01	-1.642409029299939505e+01	-1.642428686007849592e+01	-1.642565296828455246e+01	-1.642693769300920792e+01	-1.642693769300917950e+01	-1.642695300284727011e+01	-1.642699642743787081e+01	-1.642699642747133737e+01	-1.642700250324909916e+01	-1.642701000488405327e+01	-1.642701749478142403e+01	-1.642701755213751369e+01	-1.642701759867486544e+01	-1.642702780002372265e+01	-1.642704047812839008e+01	-1.642725596189323767e+01	-1.642824370173163118e+01	-1.642824513591682489e+01	-1.642828147124448890e+01	-1.642828464371292796e+01	-1.642828464372158237e+01	-1.642828723058894980e+01	-1.642829072327135975e+01	-1.642831492191973553e+01	-1.642832453785186431e+01	-1.642841366651855139e+01	-1.642841373351369327e+01	-1.642852629533966535e+01	-1.642853047065646876e+01	-1.642853084221010818e+01	-1.642853820702978851e+01	-1.642853823744157182e+01	-1.642854898371591332e+01	-1.642855488214674153e+01	-1.642855641808320399e+01	-1.642857117078054330e+01	-1.642861502026518394e+01	-1.642866660994643269e+01	-1.642868208477787562e+01	-1.642875186329234793e+01
1.148970055128207512e+01	-1.644831876237515900e+01	-1.375783361568445429e+01	-1.581130680232532626e+01	-1.627256865315791146e+01	-1.644209787057302918e+01	-1.644286404946432611e+01	-1.644299046020162081e+01	-1.644300549793377542e+01	-1.644300549793438648e+01	-1.644331679810245106e+01	-1.644490249935748949e+01	-1.644637506441340946e+01	-1.644637506441342367e+01	-1.644637517179953790e+01	-1.644641053241817730e+01	-1.644641053250791884e+01	-1.644641751283659659e+01	-1.644642877263495251e+01	-1.644643597696468618e+01	-1.644643950061855975e+01	-1.644643950595774839e+01	-1.644644690736783588e+01	-1.644647653789281350e+01	-1.644659664601881133e+01	-1.644753182457598228e+01	-1.644753471020961655e+01	-1.644757920415646169e+01	-1.644758411686253652e+01	-1.644758411687093513e+01	-1.644759984692355914e+01	-1.644760378063399031e+01	-1.644763215484821473e+01	-1.644767907297651988e+01	-1.644773667777425175e+01	-1.644773671795552872e+01	-1.644786471614592216e+01	-1.644786863965946822e+01	-1.644786873684555673e+01	-1.644787414380173374e+01	-1.644787464805461497e+01	-1.644788505571944626e+01	-1.644788704740822283e+01	-1.644788876569362657e+01	-1.644790338126403384e+01	-1.644795506268764740e+01	-1.644799990687838687e+01	-1.644801358843258043e+01	-1.644806117021990843e+01
1.161064476761136000e+01	-1.648765883906312268e+01	-1.386549978627601121e+01	-1.586704264190024816e+01	-1.632890361254208500e+01	-1.648137027777620034e+01	-1.648164844757278757e+01	-1.648183655959920912e+01	-1.648183811673322197e+01	-1.648183811673377619e+01	-1.648222121322749700e+01	-1.648409475259102663e+01	-1.648575795995112259e+01	-1.648575795995113680e+01	-1.648580559333363027e+01	-1.648583602135436621e+01	-1.648583602147439109e+01	-1.648584348716341452e+01	-1.648585584200362320e+01	-1.648586169499241549e+01	-1.648587074869133318e+01	-1.648587095190658403e+01	-1.648587665643955091e+01	-1.648592020322447382e+01	-1.648596490377372703e+01	-1.648680868482286854e+01	-1.648681226609402728e+01	-1.648685901078341232e+01	-1.648686533912839280e+01	-1.648686533914465002e+01	-1.648689896907375640e+01	-1.648690293321028122e+01	-1.648692954732307925e+01	-1.648703232065181368e+01	-1.648706589176354242e+01	-1.648706606871643743e+01	-1.648720233197901308e+01	-1.648720728745404784e+01	-1.648720730580038918e+01	-1.648721141056008577e+01	-1.648721343412496054e+01	-1.648722250843719195e+01	-1.648722301431879345e+01	-1.648722475608169447e+01	-1.648723636814451510e+01	-1.648729715388879669e+01	-1.648733251318380866e+01	-1.648734158933340410e+01	-1.648737659628434216e+01
1.173158898394064487e+01	-1.654391183837827839e+01	-1.402303912271908359e+01	-1.595230769161931050e+01	-1.640371177281507187e+01	-1.653710824379481892e+01	-1.653716601324696001e+01	-1.653743124668780240e+01	-1.653743927911627054e+01	-1.653743927911668266e+01	-1.653783925163888568e+01	-1.654007549549862688e+01	-1.654191706882797064e+01	-1.654191706882805590e+01	-1.654216350489912202e+01	-1.654219156302880833e+01	-1.654219156314734107e+01	-1.654219906528872741e+01	-1.654220957618559851e+01	-1.654221340217704039e+01	-1.654222331671834922e+01	-1.654222413202967346e+01	-1.654222906599679277e+01	-1.654227819866548543e+01	-1.654228327207329130e+01	-1.654301339950897898e+01	-1.654301655868449927e+01	-1.654305982793972873e+01	-1.654306689143740527e+01	-1.654306689147229292e+01	-1.654311629797865635e+01	-1.654311991199945453e+01	-1.654313901121074082e+01	-1.654330064154873980e+01	-1.654331809796914854e+01	-1.654331884319455526e+01	-1.654345374136451596e+01	-1.654346093392747719e+01	-1.654346094479923579e+01	-1.654346435813587846e+01	-1.654346803655475640e+01	-1.654347530372092479e+01	-1.654347541014620049e+01	-1.654347708216286605e+01	-1.654348437777157699e+01	-1.654355575302456316e+01	-1.654358094712321758e+01	-1.654358516366322363e+01	-1.654361441385366049e+01
1.185253320026992974e+01	-1.661127097721190182e+01	-1.422021830494567496e+01	-1.605955838599494712e+01	-1.649019448744823535e+01	-1.660347958651544786e+01	-1.660347985246168889e+01	-1.660383147074209376e+01	-1.660389979841094998e+01	-1.660389979841134789e+01	-1.660426785147548401e+01	-1.660694504719027975e+01	-1.660893481617250700e+01	-1.660893481617249279e+01	-1.660963454785689919e+01	-1.660966221088608563e+01	-1.660966221098986750e+01	-1.660966933768489184e+01	-1.660967606127175600e+01	-1.660967775162406213e+01	-1.660968337029379427e+01	-1.660968532695150657e+01	-1.660969026572379903e+01	-1.660973547671240169e+01	-1.660973899217395910e+01	-1.661034959014884294e+01	-1.661035147429990388e+01	-1.661038725742078270e+01	-1.661039427546819525e+01	-1.661039427552982772e+01	-1.661045271492007203e+01	-1.661045570479063826e+01	-1.661046442004617063e+01	-1.661067173946048570e+01	-1.661067980286772183e+01	-1.661068190335161887e+01	-1.661080517540518997e+01	-1.661081557847762724e+01	-1.661081563020756846e+01	-1.661081888750806002e+01	-1.661082354282235940e+01	-1.661082903015842760e+01	-1.661082908203688646e+01	-1.661083066765888816e+01	-1.661083402028813794e+01	-1.661091776339489456e+01	-1.661093398658815090e+01	-1.661093507686439352e+01	-1.661096317335427841e+01
1.197347741659921638e+01	-1.668215261809233851e+01	-1.444371164742297253e+01	-1.617879363949891314e+01	-1.657977993318093723e+01	-1.667285524485294701e+01	-1.667287690526000432e+01	-1.667331636705851139e+01	-1.667353832203223618e+01	-1.667353832203249198e+01	-1.667384280442616529e+01	-1.667703686423612197e+01	-1.667912669356854138e+01	-1.667912669356862665e+01	-1.668062787462492480e+01	-1.668065652712206060e+01	-1.668065652721831071e+01	-1.668066296026747608e+01	-1.668066568716347575e+01	-1.668066589036856584e+01	-1.668066656373263612e+01	-1.668067014164726203e+01	-1.668067578483117330e+01	-1.668071001692603517e+01	-1.668073686013364210e+01	-1.668123523600565505e+01	-1.668123574717430557e+01	-1.668126238874879874e+01	-1.668126875959989519e+01	-1.668126875968493295e+01	-1.668132801041209490e+01	-1.668133025049859697e+01	-1.668133113880201535e+01	-1.668155925671779727e+01	-1.668156264565994462e+01	-1.668156701319677637e+01	-1.668167005742521525e+01	-1.668168391003221274e+01	-1.668168415900050405e+01	-1.668168775177577601e+01	-1.668169221223892151e+01	-1.668169629163920575e+01	-1.668169642671757202e+01	-1.668169797344574334e+01	-1.668169884119541990e+01	-1.668179700314843927e+01	-1.668180656012068397e+01	-1.668180660785211700e+01	-1.668183648974702038e+01
1.209442163292850125e+01	-1.674869709593225764e+01	-1.467920927574816403e+01	-1.629934995399361242e+01	-1.666370737198090524e+01	-1.673734821388303828e+01	-1.673741395347525440e+01	-1.673793505569197748e+01	-1.673844264967462436e+01	-1.673844264967483753e+01	-1.673867254204574806e+01	-1.674244879097629735e+01	-1.674457576053026742e+01	-1.674457576053040953e+01	-1.674728097903692969e+01	-1.674731138859330315e+01	-1.674731138870633629e+01	-1.674731694348906785e+01	-1.674731721690690733e+01	-1.674731757037928048e+01	-1.674731925072990180e+01	-1.674732464024845058e+01	-1.674733166406265639e+01	-1.674735231424678261e+01	-1.674740319810562994e+01	-1.674780513811927563e+01	-1.674780515888207333e+01	-1.674782311894161069e+01	-1.674782859495959997e+01	-1.674782859504912835e+01	-1.674788175184505690e+01	-1.674788326592458532e+01	-1.674788571996455744e+01	-1.674810575485760467e+01	-1.674810720606424752e+01	-1.674811448828457117e+01	-1.674819235083363367e+01	-1.674820868813681329e+01	-1.674820949570036532e+01	-1.674821391186732455e+01	-1.674821702576309690e+01	-1.674822022810239730e+01	-1.674822069567785832e+01	-1.674822229721993949e+01	-1.674822231347310719e+01	-1.674833709018227523e+01	-1.674834246568489959e+01	-1.674834251230623750e+01	-1.674837555950051637e+01
1.221536584925778612e+01	-1.680422761783069774e+01	-1.491351828634404342e+01	-1.641167856046400431e+01	-1.673456689942010911e+01	-1.679031013477442258e+01	-1.679041275434799019e+01	-1.679100326247850461e+01	-1.679195813120617942e+01	-1.679195813120627889e+01	-1.679212017745523866e+01	-1.679652306929171601e+01	-1.679861567036365244e+01	-1.679861567036392245e+01	-1.680291401750033486e+01	-1.680294633752129840e+01	-1.680294633769511137e+01	-1.680295098202459059e+01	-1.680295143167322891e+01	-1.680295479090903399e+01	-1.680296876399459194e+01	-1.680297564351625539e+01	-1.680298469856104049e+01	-1.680299361412250647e+01	-1.680304581151833787e+01	-1.680337084085177679e+01	-1.680337214323363781e+01	-1.680338320700328580e+01	-1.680338791714759594e+01	-1.680338791721545277e+01	-1.680343102116118104e+01	-1.680343194638489734e+01	-1.680345151988236552e+01	-1.680363891204080318e+01	-1.680363974711466568e+01	-1.680365000529727837e+01	-1.680370235320136629e+01	-1.680371899614548425e+01	-1.680372094052787446e+01	-1.680372666586270469e+01	-1.680372791557135059e+01	-1.680373081567119442e+01	-1.680373204293453426e+01	-1.680373382583263009e+01	-1.680373405519841157e+01	-1.680386757026122524e+01	-1.680387076522216461e+01	-1.680387077761073300e+01	-1.680390663439394672e+01
1.233631006558707099e+01	-1.684418722995469864e+01	-1.513603616407565511e+01	-1.650855370801996003e+01	-1.678729957715781040e+01	-1.682729306634259103e+01	-1.682741516756995281e+01	-1.682805941522263993e+01	-1.682963380401177744e+01	-1.682963380401182008e+01	-1.682974580914157059e+01	-1.683478784306900877e+01	-1.683677426774946184e+01	-1.683677426774993080e+01	-1.684295416875208673e+01	-1.684298807517397734e+01	-1.684298807548360344e+01	-1.684299192714728122e+01	-1.684299516081122761e+01	-1.684300571532726565e+01	-1.684304472965759203e+01	-1.684305219514565977e+01	-1.684306387510025615e+01	-1.684306573962345510e+01	-1.684309100640501811e+01	-1.684335863702732183e+01	-1.684336349362135365e+01	-1.684336986479435438e+01	-1.684337424165194363e+01	-1.684337424168195696e+01	-1.684340653892084561e+01	-1.684340706674700527e+01	-1.684346214480159176e+01	-1.684360282294234423e+01	-1.684360365942322346e+01	-1.684361628781779530e+01	-1.684364698763928914e+01	-1.684366120036678183e+01	-1.684366498426919634e+01	-1.684367244759469884e+01	-1.684367248705197539e+01	-1.684367571215581449e+01	-1.684367817640260512e+01	-1.684368028956588148e+01	-1.684368096073438892e+01	-1.684383500293955649e+01	-1.684383735036936969e+01	-1.684383770131249491e+01	-1.684387430145505959e+01
1.245725428191635586e+01	-1.686640555661307417e+01	-1.533937000785481075e+01	-1.658552352245813211e+01	-1.681949877903758761e+01	-1.684631931363091439e+01	-1.684644489499012820e+01	-1.684712689113230510e+01	-1.684947367545665031e+01	-1.684947367545669294e+01	-1.684955753283286128e+01	-1.685520939735569357e+01	-1.685702645256291987e+01	-1.685702645256341725e+01	-1.686518783374488351e+01	-1.686522286215051736e+01	-1.686522286269580206e+01	-1.686522617367953103e+01	-1.686523361408883659e+01	-1.686525674916475737e+01	-1.686533013286305049e+01	-1.686533688912604134e+01	-1.686535173194866388e+01	-1.686535175111553997e+01	-1.686535181059014121e+01	-1.686557917841042809e+01	-1.686558975216868816e+01	-1.686559337594989927e+01	-1.686559810827014871e+01	-1.686559810827230876e+01	-1.686562126434243680e+01	-1.686562158211548024e+01	-1.686572762893821675e+01	-1.686582011371368139e+01	-1.686582137284888461e+01	-1.686583530550522880e+01	-1.686585073755236408e+01	-1.686586036176176151e+01	-1.686586663196234781e+01	-1.686587611130387643e+01	-1.686587699091008119e+01	-1.686588133897602404e+01	-1.686588535656834154e+01	-1.686588795391170947e+01	-1.686588870359895509e+01	-1.686606448964266747e+01	-1.686606684138206447e+01	-1.686607026596119852e+01	-1.686610442519761932e+01
1.257819849824564074e+01	-1.687083383566289285e+01	-1.551923440187632508e+01	-1.664073803114665395e+01	-1.683114765358190823e+01	-1.684759569336246443e+01	-1.684771487266186796e+01	-1.684842155799567820e+01	-1.685163471828469994e+01	-1.685163471828468573e+01	-1.685171316774973604e+01	-1.685789776964148245e+01	-1.685949861744867917e+01	-1.685949861744944656e+01	-1.686948940322599810e+01	-1.686952545494482081e+01	-1.686952545580352592e+01	-1.686952860736791138e+01	-1.686953971307144684e+01	-1.686958150392608502e+01	-1.686969108143198071e+01	-1.686969590267160868e+01	-1.686971448204081980e+01	-1.686971637351759057e+01	-1.686976870927739469e+01	-1.686996945696449757e+01	-1.686998709802091412e+01	-1.686998936740097577e+01	-1.686999547371681274e+01	-1.686999547372697350e+01	-1.687001237612669513e+01	-1.687001264215082585e+01	-1.687017538823744189e+01	-1.687022842095804265e+01	-1.687023046258389058e+01	-1.687024457083225570e+01	-1.687025134474555443e+01	-1.687025585995591825e+01	-1.687026498388739526e+01	-1.687027651315462151e+01	-1.687028138641659325e+01	-1.687028797997071194e+01	-1.687029353025582168e+01	-1.687029673643235128e+01	-1.687029713820632537e+01	-1.687049518787105740e+01	-1.687049814428260675e+01	-1.687051046908676710e+01	-1.687053899045110938e+01
1.269914271457492561e+01	-1.685900279389959167e+01	-1.567392236138957884e+01	-1.667442684848305134e+01	-1.682404630424433378e+01	-1.683292847731897268e+01	-1.683303772892082861e+01	-1.683376206578778067e+01	-1.683783376305724744e+01	-1.683783376305724744e+01	-1.683793401580875582e+01	-1.684452712909826744e+01	-1.684588610649888096e+01	-1.684588610649980467e+01	-1.685728728997784742e+01	-1.685732521343132362e+01	-1.685732521456880306e+01	-1.685732877082323000e+01	-1.685734102138812318e+01	-1.685740733944666658e+01	-1.685754559226297999e+01	-1.685754791300503541e+01	-1.685757104599052525e+01	-1.685757604461498715e+01	-1.685787534487778316e+01	-1.685805931506914135e+01	-1.685808394579105141e+01	-1.685808574831598605e+01	-1.685809476015464270e+01	-1.685809476021260878e+01	-1.685810856906667254e+01	-1.685810896129368075e+01	-1.685831899998744632e+01	-1.685834611361094915e+01	-1.685834905689088714e+01	-1.685836255757182300e+01	-1.685836567693191057e+01	-1.685836656301208336e+01	-1.685837842461789648e+01	-1.685839174300551235e+01	-1.685840400936078254e+01	-1.685841437933467546e+01	-1.685842104923497686e+01	-1.685842490699270968e+01	-1.685842493853515123e+01	-1.685864514681439630e+01	-1.685864903915894786e+01	-1.685867739782408137e+01	-1.685869823193350214e+01
1.282008693090421048e+01	-1.683342687793784620e+01	-1.580362829978060546e+01	-1.668827586962904519e+01	-1.680115374008049400e+01	-1.680506951433198282e+01	-1.680516979483656570e+01	-1.680591341244660697e+01	-1.681069988679191596e+01	-1.681069988679191596e+01	-1.681086441075333227e+01	-1.681770375889946223e+01	-1.681881714247915482e+01	-1.681881714248007853e+01	-1.683098985151671201e+01	-1.683103207095560805e+01	-1.683103207214620767e+01	-1.683103696036118180e+01	-1.683104682084820780e+01	-1.683114217132122548e+01	-1.683129333157938134e+01	-1.683129371307712319e+01	-1.683132278076411836e+01	-1.683132985948470406e+01	-1.683220685843436826e+01	-1.683238016934522108e+01	-1.683240997850823106e+01	-1.683241191487929456e+01	-1.683242602903744256e+01	-1.683242602915729691e+01	-1.683243991017655361e+01	-1.683244078764423790e+01	-1.683267252837215011e+01	-1.683268640818344153e+01	-1.683268988447455428e+01	-1.683270260542105490e+01	-1.683270515314462301e+01	-1.683270524501846666e+01	-1.683271912724182329e+01	-1.683273369852293655e+01	-1.683275579307291281e+01	-1.683277179532142753e+01	-1.683277887159515984e+01	-1.683278328408498936e+01	-1.683278345916956908e+01	-1.683302542567343352e+01	-1.683303004431494543e+01	-1.683307877790803531e+01	-1.683309168067903983e+01
1.294103114723349535e+01	-1.679708835987376148e+01	-1.590980605377714596e+01	-1.668485985983465980e+01	-1.676598407856814532e+01	-1.676714060505653237e+01	-1.676723504537171294e+01	-1.676801031164752942e+01	-1.677322273612859505e+01	-1.677322273612858083e+01	-1.677352308745781784e+01	-1.678042556351611836e+01	-1.678130827493879451e+01	-1.678130827493959032e+01	-1.679349720515231326e+01	-1.679354855339326491e+01	-1.679354855425946624e+01	-1.679355643696688105e+01	-1.679356125327735327e+01	-1.679368760243847447e+01	-1.679383149550899645e+01	-1.679383170057748487e+01	-1.679386907179677735e+01	-1.679387607114755099e+01	-1.679577827699782233e+01	-1.679594355885886614e+01	-1.679597520804178146e+01	-1.679597778664470553e+01	-1.679599977741202110e+01	-1.679599977756692653e+01	-1.679601736286556957e+01	-1.679601955602842622e+01	-1.679623665985447190e+01	-1.679624633906064446e+01	-1.679624948286522113e+01	-1.679626195769486685e+01	-1.679626688039457605e+01	-1.679626895892106830e+01	-1.679628357233199409e+01	-1.679629867650981367e+01	-1.679633095403095666e+01	-1.679635446641391638e+01	-1.679636113933472785e+01	-1.679636583543620532e+01	-1.679636694420668164e+01	-1.679663058313261814e+01	-1.679663498423861512e+01	-1.679670125847211182e+01	-1.679670765603625426e+01
1.306197536356278022e+01	-1.675305300139742570e+01	-1.599464698342409008e+01	-1.666719776822624510e+01	-1.672212185300196552e+01	-1.672220604865927385e+01	-1.672229800209555606e+01	-1.672312968309348236e+01	-1.672836293202054492e+01	-1.672836293202053071e+01	-1.672890879962098865e+01	-1.673569271789853730e+01	-1.673637220759589184e+01	-1.673637220759636790e+01	-1.674783966856038120e+01	-1.674790873409492065e+01	-1.674790873437120808e+01	-1.674792258696975722e+01	-1.674792300832645253e+01	-1.674807893687356142e+01	-1.674819659112323933e+01	-1.674819912175238557e+01	-1.674824867265225947e+01	-1.674825370363026877e+01	-1.675168200331399504e+01	-1.675183879918092344e+01	-1.675186821323412545e+01	-1.675187188682929218e+01	-1.675190462115080692e+01	-1.675190462128956881e+01	-1.675193083973945818e+01	-1.675193602581803276e+01	-1.675210303920170674e+01	-1.675211550870765365e+01	-1.675211737932126965e+01	-1.675213089519802168e+01	-1.675214445652107997e+01	-1.675214979909242885e+01	-1.675216349187301290e+01	-1.675217836665215287e+01	-1.675221859632659260e+01	-1.675225101875169997e+01	-1.675225661660044096e+01	-1.675226117222739930e+01	-1.675226381034651979e+01	-1.675255022556046924e+01	-1.675255308044869906e+01	-1.675262528273903939e+01	-1.675262749751557578e+01
1.318291957989206509e+01	-1.670421639977773509e+01	-1.606069632980234019e+01	-1.663843858162061906e+01	-1.667287946988898284e+01	-1.667301146715139026e+01	-1.667310304678008492e+01	-1.667402999774169103e+01	-1.667883020531890992e+01	-1.667883020531886018e+01	-1.667976586415610996e+01	-1.668627290381301265e+01	-1.668678220739548834e+01	-1.668678220739565887e+01	-1.669693512579353722e+01	-1.669703634013804816e+01	-1.669703634016335769e+01	-1.669706113697247218e+01	-1.669706325247616974e+01	-1.669724373772633186e+01	-1.669732314730187994e+01	-1.669733032492726466e+01	-1.669739801532177381e+01	-1.669740044348940700e+01	-1.670280999621285645e+01	-1.670295542519847487e+01	-1.670297898662821723e+01	-1.670298401540134847e+01	-1.670302958523372183e+01	-1.670302958531878801e+01	-1.670307126547228194e+01	-1.670308229217541651e+01	-1.670317886882987324e+01	-1.670320399748545981e+01	-1.670320437355939447e+01	-1.670322117599003064e+01	-1.670325644216088534e+01	-1.670326416060311203e+01	-1.670327529936689359e+01	-1.670328929131755302e+01	-1.670333308427549213e+01	-1.670337475663212956e+01	-1.670337892053749584e+01	-1.670338285384439558e+01	-1.670338704236971950e+01	-1.670369961817311122e+01	-1.670370032377626046e+01	-1.670376155177119415e+01	-1.670376186645375327e+01
1.330386379622134996e+01	-1.665315745287287541e+01	-1.611059214000381701e+01	-1.660165708781759974e+01	-1.662109979832351314e+01	-1.662187313666859723e+01	-1.662196418601196513e+01	-1.662304156342029415e+01	-1.662699786754600950e+01	-1.662699786754601661e+01	-1.662848304069137129e+01	-1.663459433108744889e+01	-1.663496620172628582e+01	-1.663496620172629292e+01	-1.664344099522446641e+01	-1.664359725368836962e+01	-1.664359725494041697e+01	-1.664364051847179837e+01	-1.664365657895569228e+01	-1.664385354974417197e+01	-1.664389364106562397e+01	-1.664390655727477508e+01	-1.664400091907850765e+01	-1.664400147067404134e+01	-1.665169025422262905e+01	-1.665181996854563806e+01	-1.665183567159818523e+01	-1.665184191718847018e+01	-1.665190061748074157e+01	-1.665190061751196282e+01	-1.665196633769355827e+01	-1.665198727893148600e+01	-1.665201899655133388e+01	-1.665207419577969716e+01	-1.665207442968377904e+01	-1.665209823283382207e+01	-1.665217624541732988e+01	-1.665218385640795873e+01	-1.665219130407447778e+01	-1.665220398506243527e+01	-1.665224605998825069e+01	-1.665229579469655619e+01	-1.665229853044832709e+01	-1.665230145208934687e+01	-1.665230658242501960e+01	-1.665265221440374432e+01	-1.665265243727147748e+01	-1.665268876551036925e+01	-1.665268880591396794e+01
1.342480801255063483e+01	-1.660207005116102863e+01	-1.614689977693632272e+01	-1.655973005999111791e+01	-1.656908920984961497e+01	-1.657067782184045512e+01	-1.657076542906278860e+01	-1.657206760892288600e+01	-1.657490453666250119e+01	-1.657490453666257935e+01	-1.657708358525253090e+01	-1.658272659664491755e+01	-1.658298983233408563e+01	-1.658298983233432722e+01	-1.658967625005683999e+01	-1.658992119181079516e+01	-1.658992119709350277e+01	-1.658999304534257391e+01	-1.659003970117795035e+01	-1.659024326933245419e+01	-1.659025435339826515e+01	-1.659027216920924985e+01	-1.659040439634797082e+01	-1.659040439679935730e+01	-1.660042152290294837e+01	-1.660053085865925482e+01	-1.660053890205742988e+01	-1.660054571675740931e+01	-1.660061523949845252e+01	-1.660061523950268736e+01	-1.660071427616468043e+01	-1.660075001189994737e+01	-1.660075042914345289e+01	-1.660086105542109891e+01	-1.660086459009324500e+01	-1.660090136430096663e+01	-1.660104822839757333e+01	-1.660105321353592700e+01	-1.660105677565313442e+01	-1.660106799273554401e+01	-1.660110375638457469e+01	-1.660115870082501033e+01	-1.660116029804111548e+01	-1.660116205604758477e+01	-1.660116717879029835e+01	-1.660155755174023540e+01	-1.660156238409841478e+01	-1.660157237422842513e+01	-1.660157301299177135e+01
1.354575222887992147e+01	-1.655274668857445164e+01	-1.617201536461796252e+01	-1.651526362503734191e+01	-1.651864506886229123e+01	-1.652094056135818079e+01	-1.652101939526548335e+01	-1.652264322224556281e+01	-1.652429268979732058e+01	-1.652429268979742005e+01	-1.652726092409808700e+01	-1.653240725109598230e+01	-1.653258538598446847e+01	-1.653258538598536376e+01	-1.653759227567248047e+01	-1.653797078411265886e+01	-1.653797079697752537e+01	-1.653808312391959134e+01	-1.653817682046925341e+01	-1.653837686885094627e+01	-1.653837690393138615e+01	-1.653839691077104845e+01	-1.653858011504132719e+01	-1.653858040818362696e+01	-1.655068311106492729e+01	-1.655076826900033637e+01	-1.655077079690688180e+01	-1.655077713453744792e+01	-1.655085234396612037e+01	-1.655085234396616301e+01	-1.655099303409626543e+01	-1.655104828585213284e+01	-1.655107082853451317e+01	-1.655126463626544364e+01	-1.655127695705755286e+01	-1.655133576707000742e+01	-1.655157585092173633e+01	-1.655157739297297326e+01	-1.655157809816337533e+01	-1.655158795199788813e+01	-1.655161471206662327e+01	-1.655167067012027360e+01	-1.655167153923123635e+01	-1.655167228420245351e+01	-1.655167654453574499e+01	-1.655212933957968602e+01	-1.655214722726361032e+01	-1.655214755509280877e+01	-1.655214921184045096e+01
1.366669644520920635e+01	-1.650659430067036482e+01	-1.618811602858044552e+01	-1.647054603301582176e+01	-1.647112767782547138e+01	-1.647387188915023870e+01	-1.647393555669209775e+01	-1.647600291522194738e+01	-1.647664393574676467e+01	-1.647664393574700625e+01	-1.648042081923632907e+01	-1.648507766711707490e+01	-1.648518953854191693e+01	-1.648518953854380698e+01	-1.648877287554346793e+01	-1.648933830815959567e+01	-1.648933833145032679e+01	-1.648950295095745844e+01	-1.648965348051518021e+01	-1.648984118247724240e+01	-1.648984888937047089e+01	-1.648986742978080144e+01	-1.649011471253491123e+01	-1.649011512648203137e+01	-1.650378856102228298e+01	-1.650384769680277941e+01	-1.650384782050746679e+01	-1.650385258620453754e+01	-1.650392610549658912e+01	-1.650392610549689465e+01	-1.650411419600315099e+01	-1.650419217635674585e+01	-1.650429528872483331e+01	-1.650459293802537530e+01	-1.650462103390236024e+01	-1.650471459811701180e+01	-1.650506233190279914e+01	-1.650506234705972020e+01	-1.650506248890624761e+01	-1.650507126387500989e+01	-1.650508862342098837e+01	-1.650514080139720363e+01	-1.650514132009838875e+01	-1.650514145122978960e+01	-1.650514440979631559e+01	-1.650568424344527330e+01	-1.650572541544897831e+01	-1.650574904522249398e+01	-1.650575212873709319e+01
1.378764066153849122e+01	-1.646466552081011514e+01	-1.619713979047379837e+01	-1.642750585796062524e+01	-1.642753191960314041e+01	-1.643042388905968920e+01	-1.643046720650821868e+01	-1.643312539428612951e+01	-1.643318700373013996e+01	-1.643318700373054497e+01	-1.643770432872033638e+01	-1.644190343124628839e+01	-1.644196486030674009e+01	-1.644196486030964621e+01	-1.644444504251666217e+01	-1.644525243807889581e+01	-1.644525247212130381e+01	-1.644547845263635111e+01	-1.644568315372296752e+01	-1.644585205380453630e+01	-1.644587961127564313e+01	-1.644589351260479049e+01	-1.644621492829626419e+01	-1.644621496826286489e+01	-1.646074998819462820e+01	-1.646078414985588267e+01	-1.646078472485777411e+01	-1.646078726764081068e+01	-1.646085091368227182e+01	-1.646085091368387765e+01	-1.646108839699286364e+01	-1.646118944480887336e+01	-1.646142106933820770e+01	-1.646182716993994433e+01	-1.646187877141542089e+01	-1.646202343275979274e+01	-1.646247723596594170e+01	-1.646248027075721865e+01	-1.646248323324946483e+01	-1.646249131531076415e+01	-1.646250074785852036e+01	-1.646254473984458144e+01	-1.646254520319349979e+01	-1.646254522082850968e+01	-1.646254691471114029e+01	-1.646320563862242636e+01	-1.646327955903203133e+01	-1.646336680586318124e+01	-1.646337214841907581e+01
1.390858487786777609e+01	-1.642769735053369118e+01	-1.620078240821388960e+01	-1.638766642460342382e+01	-1.638853633619827832e+01	-1.639130719174499973e+01	-1.639132887176278075e+01	-1.639474719702129590e+01	-1.639487330309211899e+01	-1.639487330309263768e+01	-1.639998348427332786e+01	-1.640377051470616010e+01	-1.640379626646229383e+01	-1.640379626646591049e+01	-1.640548789881399472e+01	-1.640658392255058118e+01	-1.640658396409460096e+01	-1.640687487681083212e+01	-1.640711662120314429e+01	-1.640726307855748445e+01	-1.640731174679279292e+01	-1.640731959940068663e+01	-1.640771877441228810e+01	-1.640771948522208845e+01	-1.642232852450702296e+01	-1.642234233321923398e+01	-1.642234503570652038e+01	-1.642234561955434202e+01	-1.642239250610884227e+01	-1.642239250612633583e+01	-1.642267717131076665e+01	-1.642279785868386455e+01	-1.642318464729049765e+01	-1.642368357307930182e+01	-1.642376639343410716e+01	-1.642398126205461750e+01	-1.642452224513982628e+01	-1.642453440194729808e+01	-1.642454435659778511e+01	-1.642455216613141289e+01	-1.642455612584247859e+01	-1.642458888865733257e+01	-1.642458961598411094e+01	-1.642458995550332190e+01	-1.642459073392797819e+01	-1.642540651029926835e+01	-1.642551935447102096e+01	-1.642570580527348056e+01	-1.642571509087100168e+01
1.402952909419706096e+01	-1.639615108102721308e+01	-1.620050243147716174e+01	-1.635210460267353483e+01	-1.635453376488082000e+01	-1.635699038624185420e+01	-1.635699533535646566e+01	-1.636135724571558825e+01	-1.636233623622584332e+01	-1.636233623622634781e+01	-1.636784094027211012e+01	-1.637126710807625329e+01	-1.637127229381076177e+01	-1.637127229381469107e+01	-1.637243978010545931e+01	-1.637385197354621624e+01	-1.637385201646974764e+01	-1.637420415363911985e+01	-1.637445509216398420e+01	-1.637457809308252621e+01	-1.637463893064230547e+01	-1.637464158592497654e+01	-1.637511330464888459e+01	-1.637511931927389952e+01	-1.638906229078575194e+01	-1.638906412297854587e+01	-1.638906917001471442e+01	-1.638906924440703960e+01	-1.638909612744640043e+01	-1.638909612749350941e+01	-1.638942180880626864e+01	-1.638955496583211158e+01	-1.639009894243177001e+01	-1.639065726025329894e+01	-1.639077828919177904e+01	-1.639108337245595948e+01	-1.639167933638323404e+01	-1.639170675340540129e+01	-1.639172831993428048e+01	-1.639173626635993486e+01	-1.639173727584018536e+01	-1.639175785498472493e+01	-1.639175943295747828e+01	-1.639176035619235705e+01	-1.639176063630554125e+01	-1.639277514942956060e+01	-1.639292824372382995e+01	-1.639323467837018455e+01	-1.639325086301651169e+01
1.415047331052634583e+01	-1.637025325953295152e+01	-1.619752940540224984e+01	-1.632143980120940796e+01	-1.632566375936493586e+01	-1.632770405088742649e+01	-1.632770447001576031e+01	-1.633319650828241265e+01	-1.633586889950307608e+01	-1.633586889950336740e+01	-1.634156027516038989e+01	-1.634467649639323383e+01	-1.634467676137856529e+01	-1.634467676138226011e+01	-1.634551770337824905e+01	-1.634724661659912925e+01	-1.634724665430069734e+01	-1.634764908698172547e+01	-1.634787914372856221e+01	-1.634797966141384506e+01	-1.634803881303081852e+01	-1.634803892171839124e+01	-1.634856885297656248e+01	-1.634858921751082050e+01	-1.636127932354121128e+01	-1.636128067514835038e+01	-1.636128719333655113e+01	-1.636128932113408752e+01	-1.636129852749359515e+01	-1.636129852755135516e+01	-1.636165590795970104e+01	-1.636179176901071486e+01	-1.636247419162589267e+01	-1.636304861794152288e+01	-1.636321339380629780e+01	-1.636362662188601291e+01	-1.636423972640888280e+01	-1.636428716767651537e+01	-1.636432508823885712e+01	-1.636433353699898419e+01	-1.636433356595168931e+01	-1.636434337631578018e+01	-1.636434693484982716e+01	-1.636434851526583856e+01	-1.636434860253978485e+01	-1.636560212998966080e+01	-1.636579183005532911e+01	-1.636621977762909808e+01	-1.636624733728184111e+01
1.427141752685563070e+01	-1.635003721545725597e+01	-1.619287321720602790e+01	-1.629588115179629426e+01	-1.630186519478849760e+01	-1.630346965422855021e+01	-1.630348463446475904e+01	-1.631028563780337493e+01	-1.631545503380344542e+01	-1.631545503380345252e+01	-1.632115432261160493e+01	-1.632400752656963050e+01	-1.632401790902324734e+01	-1.632401790902645899e+01	-1.632466732045659796e+01	-1.632668414901407061e+01	-1.632668417708129738e+01	-1.632712069413634737e+01	-1.632730682047859716e+01	-1.632738699822994732e+01	-1.632743247661519348e+01	-1.632743345409546265e+01	-1.632800021030464421e+01	-1.632804715402769347e+01	-1.633911186963186424e+01	-1.633912575964748015e+01	-1.633913249794871803e+01	-1.633913989635192365e+01	-1.633914012605622901e+01	-1.633914012608173039e+01	-1.633951791003960352e+01	-1.633964614938133764e+01	-1.634043604034100383e+01	-1.634098371407553429e+01	-1.634119553436225658e+01	-1.634172883207010329e+01	-1.634232401498206855e+01	-1.634239394559107694e+01	-1.634245277328935941e+01	-1.634246201323487924e+01	-1.634246225364282168e+01	-1.634246479123106610e+01	-1.634247215607322090e+01	-1.634247434327313897e+01	-1.634247439044116845e+01	-1.634399931087348534e+01	-1.634421820098684464e+01	-1.634475183985929192e+01	-1.634479655359452011e+01
1.439236174318491557e+01	-1.633538524637542366e+01	-1.618733451719127459e+01	-1.627533715176728180e+01	-1.628295111651475935e+01	-1.628415903959549382e+01	-1.628421320056319388e+01	-1.629248759462894469e+01	-1.630085989340311414e+01	-1.630085989340319941e+01	-1.630643855441718415e+01	-1.630906946297388060e+01	-1.630910251732486671e+01	-1.630910251732756677e+01	-1.630964697608339975e+01	-1.631189661001577207e+01	-1.631189662751305036e+01	-1.631234863152416636e+01	-1.631248041876205690e+01	-1.631254284682533751e+01	-1.631256926651083461e+01	-1.631257433122794964e+01	-1.631315287998652508e+01	-1.631323895377127542e+01	-1.632252625682613001e+01	-1.632256496034712967e+01	-1.632257092928112030e+01	-1.632258672508616115e+01	-1.632259232192135556e+01	-1.632259232192303244e+01	-1.632297855979930290e+01	-1.632309053924321773e+01	-1.632395425760627461e+01	-1.632444156084270759e+01	-1.632470072892635926e+01	-1.632535567791270381e+01	-1.632590692721554149e+01	-1.632599920199859866e+01	-1.632608297466190095e+01	-1.632609318284556110e+01	-1.632609414835295780e+01	-1.632609414858114150e+01	-1.632610773369815860e+01	-1.632611045131169192e+01	-1.632611055060191774e+01	-1.632792483856487564e+01	-1.632816365525865621e+01	-1.632877603217760765e+01	-1.632884411064078023e+01
1.451330595951420044e+01	-1.632606895707436223e+01	-1.618151666519572984e+01	-1.625955805610525573e+01	-1.626869084130728993e+01	-1.626957198069516863e+01	-1.626969436097380850e+01	-1.627959134999358071e+01	-1.629174934177495260e+01	-1.629174934177547840e+01	-1.629712775281939230e+01	-1.629956966768666859e+01	-1.629963377144957803e+01	-1.629963377145180914e+01	-1.630012639247265582e+01	-1.630253341098783437e+01	-1.630253341986236393e+01	-1.630298254466846686e+01	-1.630306239702288451e+01	-1.630310964681378039e+01	-1.630311924974479609e+01	-1.630313096863840627e+01	-1.630369599703659134e+01	-1.630383090158065329e+01	-1.631137060027248964e+01	-1.631144339555376632e+01	-1.631144815919879676e+01	-1.631147458182093857e+01	-1.631150344506784933e+01	-1.631150344518802342e+01	-1.631188677291241618e+01	-1.631197718582196643e+01	-1.631288583388565883e+01	-1.631329314306496769e+01	-1.631359645086899945e+01	-1.631436044889385784e+01	-1.631485331306317477e+01	-1.631496538562625886e+01	-1.631507725199713121e+01	-1.631508846370228838e+01	-1.631509024878806713e+01	-1.631509249882618207e+01	-1.631511490134304410e+01	-1.631511813354232743e+01	-1.631511849047006990e+01	-1.631722112848940043e+01	-1.631747063664625585e+01	-1.631813089895324254e+01	-1.631822759047147997e+01
1.463425017584348531e+01	-1.632178594302430952e+01	-1.617583906176060538e+01	-1.624826746234516150e+01	-1.625887930303209572e+01	-1.625951006259321474e+01	-1.625973450849669888e+01	-1.627139184610291522e+01	-1.628779098699032346e+01	-1.628779098699183692e+01	-1.629292105784967504e+01	-1.629519945488397781e+01	-1.629529792546731670e+01	-1.629529792546925648e+01	-1.629576972092866072e+01	-1.629824472011710412e+01	-1.629824472354701470e+01	-1.629867446394428754e+01	-1.629871370039764855e+01	-1.629874813530817335e+01	-1.629874882840100270e+01	-1.629876919076004071e+01	-1.629929756082620429e+01	-1.629948587638428137e+01	-1.630542926060736164e+01	-1.630554088960121106e+01	-1.630554451029149021e+01	-1.630558226357588580e+01	-1.630565305218626548e+01	-1.630565305269340115e+01	-1.630602365193282566e+01	-1.630609106114755491e+01	-1.630702417838435991e+01	-1.630734605759715095e+01	-1.630768667379345516e+01	-1.630853063327442953e+01	-1.630896117940574186e+01	-1.630908861147094058e+01	-1.630923039523481322e+01	-1.630924249090319478e+01	-1.630924503288977689e+01	-1.630925318708921168e+01	-1.630928657468568588e+01	-1.630929042138401286e+01	-1.630929155550567344e+01	-1.631166116016839140e+01	-1.631191340508348020e+01	-1.631259230217764866e+01	-1.631272041520753646e+01
1.475519439217277018e+01	-1.632219191400193381e+01	-1.617055083836739016e+01	-1.624125439968045015e+01	-1.625338075918685377e+01	-1.625382912045456152e+01	-1.625419697060381452e+01	-1.626774596856333943e+01	-1.628870890540157035e+01	-1.628870890540445515e+01	-1.629355134804001182e+01	-1.629568417739851327e+01	-1.629581528299858206e+01	-1.629581528300040105e+01	-1.629628242164589125e+01	-1.629872772056230446e+01	-1.629872772141681736e+01	-1.629912412994239190e+01	-1.629913769611994212e+01	-1.629916147526895287e+01	-1.629916366117633686e+01	-1.629919445079028151e+01	-1.629966671198190653e+01	-1.629990698906942015e+01	-1.630446782507669212e+01	-1.630461799922120036e+01	-1.630462082202849672e+01	-1.630466878672536524e+01	-1.630479813882872975e+01	-1.630479813999710359e+01	-1.630514832778165868e+01	-1.630519463025859750e+01	-1.630614048442932074e+01	-1.630638263854803682e+01	-1.630675044373776217e+01	-1.630762897694255997e+01	-1.630800069596902091e+01	-1.630813775139865385e+01	-1.630830947425004496e+01	-1.630832219051512055e+01	-1.630832545044430759e+01	-1.630834119107767322e+01	-1.630838665172974089e+01	-1.630839135724166056e+01	-1.630839429922094297e+01	-1.631099100681912262e+01	-1.631123977663845181e+01	-1.631191236471238426e+01	-1.631207120351887596e+01
1.487613860850205505e+01	-1.632693050748985542e+01	-1.616574347242204368e+01	-1.623842087672470313e+01	-1.625214383527674755e+01	-1.625246262470980696e+01	-1.625302800822259996e+01	-1.626859629398369123e+01	-1.629429074755151419e+01	-1.629429074755573481e+01	-1.629879565301666844e+01	-1.630079421208422019e+01	-1.630095182774765306e+01	-1.630095182774946494e+01	-1.630141998328489450e+01	-1.630373540341871319e+01	-1.630373540348919192e+01	-1.630408731760699226e+01	-1.630408920049259791e+01	-1.630410436222111059e+01	-1.630411798415970992e+01	-1.630416121573846766e+01	-1.630456258965445926e+01	-1.630484760995868498e+01	-1.630825766129219545e+01	-1.630844151361674221e+01	-1.630844398496671488e+01	-1.630849928684942540e+01	-1.630869951519868266e+01	-1.630869951715245492e+01	-1.630902397765757428e+01	-1.630905321402361352e+01	-1.631000702939598312e+01	-1.631018196307149992e+01	-1.631056425482826455e+01	-1.631141909015808977e+01	-1.631173943368144563e+01	-1.631187964237985000e+01	-1.631207907380710509e+01	-1.631209203818148978e+01	-1.631209609339752120e+01	-1.631211883823009856e+01	-1.631217586740593362e+01	-1.631218183357380980e+01	-1.631218830888985138e+01	-1.631495794096696272e+01	-1.631519862620321959e+01	-1.631584466050129123e+01	-1.631602967727062037e+01
1.499708282483133992e+01	-1.633566224382890653e+01	-1.616136116511910359e+01	-1.623979239063213953e+01	-1.625519028558450430e+01	-1.625541617417547968e+01	-1.625625396877833850e+01	-1.627396363985749161e+01	-1.630436200620057008e+01	-1.630436200620576415e+01	-1.630845765024432836e+01	-1.631032784961028881e+01	-1.631050247747889159e+01	-1.631050247748076032e+01	-1.631096953317569387e+01	-1.631305945185025053e+01	-1.631305945186170447e+01	-1.631335868542863921e+01	-1.631335896621278181e+01	-1.631336750159326243e+01	-1.631339989755847597e+01	-1.631345818908488354e+01	-1.631377940562381923e+01	-1.631409719401874270e+01	-1.631657888966271486e+01	-1.631678804971603824e+01	-1.631679066507104636e+01	-1.631684906792209233e+01	-1.631712649424480333e+01	-1.631712649686969030e+01	-1.631742222127561348e+01	-1.631743923064488655e+01	-1.631840071188696584e+01	-1.631852364422679358e+01	-1.631890608983832180e+01	-1.631967316486198172e+01	-1.631995078537399024e+01	-1.632008747194676346e+01	-1.632030981649320012e+01	-1.632032259929250273e+01	-1.632032767831675812e+01	-1.632035486145046832e+01	-1.632042112112196008e+01	-1.632042890371268129e+01	-1.632044149097897190e+01	-1.632332069329404334e+01	-1.632354986265297470e+01	-1.632415303772937420e+01	-1.632435623736493113e+01
1.511802704116062657e+01	-1.634808840944833719e+01	-1.615720844710343584e+01	-1.624549802728945025e+01	-1.626258092490125051e+01	-1.626273656803341794e+01	-1.626395289711664560e+01	-1.628391334318218497e+01	-1.631874498249603533e+01	-1.631874498250161309e+01	-1.632233724532521535e+01	-1.632408107465788305e+01	-1.632426105577446407e+01	-1.632426105577633280e+01	-1.632471901200177200e+01	-1.632650129630566482e+01	-1.632650129635464964e+01	-1.632674298738017171e+01	-1.632674666054156631e+01	-1.632675053025597123e+01	-1.632680512153019237e+01	-1.632688195594700886e+01	-1.632712004576120535e+01	-1.632745527701432309e+01	-1.632920808310690575e+01	-1.632943204650307933e+01	-1.632943542647775104e+01	-1.632949197917623962e+01	-1.632984592418539904e+01	-1.632984592715365579e+01	-1.633011193507041980e+01	-1.633012123715977282e+01	-1.633109223813428912e+01	-1.633117808290624140e+01	-1.633154581201662836e+01	-1.633216596238663953e+01	-1.633240898307477806e+01	-1.633253580506447378e+01	-1.633277365817956195e+01	-1.633278583209814627e+01	-1.633279231902650963e+01	-1.633282013989368409e+01	-1.633289157183948248e+01	-1.633290184151537972e+01	-1.633292406719883871e+01	-1.633584534591266646e+01	-1.633606030370395246e+01	-1.633660738291868597e+01	-1.633681833052950338e+01
1.523897125748991144e+01	-1.636396204005865229e+01	-1.615295502502343084e+01	-1.625572133276212838e+01	-1.627436303513054838e+01	-1.627446096680755261e+01	-1.627620585356333294e+01	-1.629850211026565177e+01	-1.633721650818370819e+01	-1.633721650818888804e+01	-1.634019985902826733e+01	-1.634181687317919796e+01	-1.634198972040987030e+01	-1.634198972041165376e+01	-1.634242630366188820e+01	-1.634384259954546792e+01	-1.634384259956488705e+01	-1.634402565838222898e+01	-1.634403300007689097e+01	-1.634403408844196548e+01	-1.634410974973673092e+01	-1.634420959671658835e+01	-1.634436847205374477e+01	-1.634470405192369924e+01	-1.634589956579439018e+01	-1.634612711914774508e+01	-1.634613216914003431e+01	-1.634618202105016138e+01	-1.634660445430130693e+01	-1.634660445718355959e+01	-1.634684136649297415e+01	-1.634684649001270174e+01	-1.634782914714438817e+01	-1.634789078144807917e+01	-1.634822954346671509e+01	-1.634866187216691458e+01	-1.634887704509417006e+01	-1.634898856532712585e+01	-1.634923225207540298e+01	-1.634924344862408674e+01	-1.634925186118091034e+01	-1.634927632045361889e+01	-1.634934764115586603e+01	-1.634936108129380017e+01	-1.634939737608289079e+01	-1.635229337712102904e+01	-1.635249184534010425e+01	-1.635297226142257898e+01	-1.635317946725802329e+01
1.535991547381919631e+01	-1.638308170986089607e+01	-1.614813813967439415e+01	-1.627062266758990461e+01	-1.629050702607269585e+01	-1.629055535113832320e+01	-1.629303676816137880e+01	-1.631771529707025792e+01	-1.635947380649037797e+01	-1.635947380649460570e+01	-1.636175362888083384e+01	-1.636324230718538786e+01	-1.636339613682434191e+01	-1.636339613682587668e+01	-1.636379643805016570e+01	-1.636482214917045042e+01	-1.636482214917342048e+01	-1.636494959089471735e+01	-1.636495775277079190e+01	-1.636495778001607704e+01	-1.636504880863458311e+01	-1.636517704520912986e+01	-1.636526754183748977e+01	-1.636558624446471555e+01	-1.636636790779946438e+01	-1.636658845270461171e+01	-1.636659655713782513e+01	-1.636663583502608788e+01	-1.636711171362804862e+01	-1.636711171603010229e+01	-1.636732122461793892e+01	-1.636732456717218298e+01	-1.636831988358188283e+01	-1.636836760421548576e+01	-1.636866494220980428e+01	-1.636890092206732561e+01	-1.636909338265211744e+01	-1.636918564085540595e+01	-1.636942399628823352e+01	-1.636943394875378743e+01	-1.636944487216293709e+01	-1.636946287200841965e+01	-1.636952840938710807e+01	-1.636954553129331913e+01	-1.636960094462551751e+01	-1.637240770641074761e+01	-1.637258767065861775e+01	-1.637299373460657392e+01	-1.637318618271976334e+01
1.548085969014848118e+01	-1.640526791193168066e+01	-1.614216271939349667e+01	-1.629024252145199370e+01	-1.631084483998183998e+01	-1.631085570710284571e+01	-1.631435396513990099e+01	-1.634140765793107164e+01	-1.638511346131434721e+01	-1.638511346131725332e+01	-1.638663831659741277e+01	-1.638799719855546044e+01	-1.638812223911514820e+01	-1.638812223911628507e+01	-1.638847064642301632e+01	-1.638912212135014812e+01	-1.638912212142076896e+01	-1.638920101496626813e+01	-1.638920646135171211e+01	-1.638920688621750799e+01	-1.638930364333272394e+01	-1.638946615776812621e+01	-1.638950518711842363e+01	-1.638979128627082105e+01	-1.639027611618870139e+01	-1.639048078427398991e+01	-1.639049399503516469e+01	-1.639052060865594740e+01	-1.639102893706797914e+01	-1.639102893874083122e+01	-1.639121327843676568e+01	-1.639121647729008657e+01	-1.639222320531612098e+01	-1.639226511728737989e+01	-1.639251152274644596e+01	-1.639258689735322605e+01	-1.639276025508856804e+01	-1.639283124489327292e+01	-1.639305281095834488e+01	-1.639306137608190994e+01	-1.639307532669293721e+01	-1.639308559200676285e+01	-1.639314034161505873e+01	-1.639316122769684370e+01	-1.639324079545868074e+01	-1.639589999720011093e+01	-1.639605969752521730e+01	-1.639638725613924208e+01	-1.639655585479124511e+01
1.560180390647776605e+01	-1.643032910683609060e+01	-1.613429956799670606e+01	-1.631440800999194352e+01	-1.633502380192795300e+01	-1.633502573945879277e+01	-1.633990715934832139e+01	-1.636926019392068099e+01	-1.641362455401095133e+01	-1.641362455401246478e+01	-1.641442597228649447e+01	-1.641565453159593346e+01	-1.641574465339268585e+01	-1.641574465339331823e+01	-1.641602728860569727e+01	-1.641636340459746179e+01	-1.641636340476190981e+01	-1.641640421985540144e+01	-1.641640553431474103e+01	-1.641640747576987280e+01	-1.641649790031362244e+01	-1.641670021706971738e+01	-1.641670878494375785e+01	-1.641694963729506895e+01	-1.641723063885340395e+01	-1.641741311350484978e+01	-1.641743429211908989e+01	-1.641744851460529020e+01	-1.641796413416602007e+01	-1.641796413506320107e+01	-1.641812554803841095e+01	-1.641813023575033981e+01	-1.641914390028646409e+01	-1.641918688933773751e+01	-1.641937689002090650e+01	-1.641937772457204403e+01	-1.641953431732601842e+01	-1.641958424394397298e+01	-1.641977875763087980e+01	-1.641978591285455025e+01	-1.641980311873722798e+01	-1.641980669903605161e+01	-1.641984738795525089e+01	-1.641987142435142744e+01	-1.641997913187985603e+01	-1.642243957272199140e+01	-1.642257760101492181e+01	-1.642282682954994755e+01	-1.642296557156026182e+01
1.572274812280705092e+01	-1.645802227414804975e+01	-1.612368194498124296e+01	-1.634266851474264115e+01	-1.636248417459714943e+01	-1.636253889424439478e+01	-1.636926789845426100e+01	-1.640075985127391078e+01	-1.644439404224878132e+01	-1.644439404224920764e+01	-1.644463049051137915e+01	-1.644572975898596923e+01	-1.644578389474857971e+01	-1.644578389474878577e+01	-1.644599160892727241e+01	-1.644610723544305841e+01	-1.644610723560322185e+01	-1.644612250388893671e+01	-1.644612293912572909e+01	-1.644612713466302267e+01	-1.644619932734693890e+01	-1.644644509934391863e+01	-1.644644519050253706e+01	-1.644663271029866536e+01	-1.644678144638022133e+01	-1.644693842098637759e+01	-1.644697127553248350e+01	-1.644697593806275648e+01	-1.644747201240377876e+01	-1.644747201268752690e+01	-1.644761228650369844e+01	-1.644762097829526226e+01	-1.644863296878947523e+01	-1.644868382740322943e+01	-1.644881690559792986e+01	-1.644887590838835933e+01	-1.644901712409549077e+01	-1.644904832859818100e+01	-1.644920826750284704e+01	-1.644921408643747185e+01	-1.644923421237056260e+01	-1.644923436806240602e+01	-1.644926024031420297e+01	-1.644928595933423310e+01	-1.644942335891732910e+01	-1.645164204409934428e+01	-1.645175751102326700e+01	-1.645193346991091232e+01	-1.645204010204282952e+01
1.584369233913633579e+01	-1.648801380522237281e+01	-1.610930137902606418e+01	-1.637427364378874017e+01	-1.639245929125031864e+01	-1.639268322663409805e+01	-1.640183192518409072e+01	-1.643520046170821303e+01	-1.647672082006374694e+01	-1.647672082006373273e+01	-1.647672085499340255e+01	-1.647769383314435032e+01	-1.647771704117083402e+01	-1.647771704117082692e+01	-1.647784866569700313e+01	-1.647785872887882874e+01	-1.647785872892037418e+01	-1.647786114084547648e+01	-1.647787008199014025e+01	-1.647787688750223367e+01	-1.647792270250387503e+01	-1.647821155730721898e+01	-1.647822227558195607e+01	-1.647835415948487991e+01	-1.647842337536432922e+01	-1.647855459677058576e+01	-1.647860351889698904e+01	-1.647860367769579426e+01	-1.647905476152384807e+01	-1.647905476152908477e+01	-1.647917485619711897e+01	-1.647919156989704703e+01	-1.648018838921159812e+01	-1.648025459233953427e+01	-1.648033572342934860e+01	-1.648061557853792181e+01	-1.648074219398844065e+01	-1.648075868614484563e+01	-1.648088053326537050e+01	-1.648088514733405674e+01	-1.648090705676515455e+01	-1.648090844453370352e+01	-1.648092146206933251e+01	-1.648094664604362691e+01	-1.648111138331974246e+01	-1.648305464368151974e+01	-1.648314738232506471e+01	-1.648325996886518396e+01	-1.648333600434457225e+01
1.596463655546562066e+01	-1.651984375293493912e+01	-1.609000456916670174e+01	-1.640818652686323276e+01	-1.642399030023055673e+01	-1.642458144728524871e+01	-1.643683501749958253e+01	-1.647169783858216618e+01	-1.650983450384811846e+01	-1.650983450384853057e+01	-1.651013064809059472e+01	-1.651098253667563398e+01	-1.651098631169250552e+01	-1.651098631169269026e+01	-1.651105125667726981e+01	-1.651106679453057069e+01	-1.651106679456776050e+01	-1.651106710181115034e+01	-1.651109945841094628e+01	-1.651110888541218458e+01	-1.651112783600341771e+01	-1.651145292307280954e+01	-1.651148676888377764e+01	-1.651156717346006531e+01	-1.651159352492143029e+01	-1.651170141039588657e+01	-1.651177098432700774e+01	-1.651177298417466233e+01	-1.651215840123516898e+01	-1.651215840140196889e+01	-1.651225823109309232e+01	-1.651228833767012816e+01	-1.651325131579159233e+01	-1.651334092449878455e+01	-1.651338039610423181e+01	-1.651404303009250185e+01	-1.651415553351969123e+01	-1.651416217413851228e+01	-1.651424700453343775e+01	-1.651425056203437691e+01	-1.651427227515846141e+01	-1.651427954610537086e+01	-1.651428379435180460e+01	-1.651430593997347529e+01	-1.651449068060411918e+01	-1.651613566882004136e+01	-1.651620643548073275e+01	-1.651626942632478290e+01	-1.651631943313781647e+01
1.608558077179490553e+01	-1.655289502538061441e+01	-1.606449486592779152e+01	-1.644311444189081328e+01	-1.645594728409490415e+01	-1.645721869152094285e+01	-1.647337317949794055e+01	-1.650921211600586247e+01	-1.654291522684917481e+01	-1.654291522685106486e+01	-1.654425446430460767e+01	-1.654499272902601348e+01	-1.654499407481053197e+01	-1.654499407481138462e+01	-1.654501271464498302e+01	-1.654511446635441985e+01	-1.654511446692355747e+01	-1.654511977350877316e+01	-1.654519250199051328e+01	-1.654520428244273944e+01	-1.654520614677916512e+01	-1.654555231287647388e+01	-1.654561286418588395e+01	-1.654565205608442113e+01	-1.654565897540842201e+01	-1.654574786496166894e+01	-1.654584193901430211e+01	-1.654585194422904237e+01	-1.654615892321431403e+01	-1.654615892398858534e+01	-1.654623743031581284e+01	-1.654628632960204726e+01	-1.654719232192258715e+01	-1.654731263266687336e+01	-1.654732476065082381e+01	-1.654849001541327880e+01	-1.654858887742432927e+01	-1.654859037690916779e+01	-1.654864343817436634e+01	-1.654864607267476373e+01	-1.654866509052205004e+01	-1.654868127985416493e+01	-1.654868162611920468e+01	-1.654869869455373532e+01	-1.654889110231548699e+01	-1.655022774020016385e+01	-1.655027835078110598e+01	-1.655030741514215009e+01	-1.655033770300009621e+01
1.620652498812419040e+01	-1.658637145412144065e+01	-1.603134403000289865e+01	-1.647754282758890554e+01	-1.648705369383185371e+01	-1.648947559187394774e+01	-1.651042231780253644e+01	-1.654657486958544155e+01	-1.657511110751440953e+01	-1.657511110751874384e+01	-1.657842235418676324e+01	-1.657905660965930394e+01	-1.657907551923656087e+01	-1.657907551923840828e+01	-1.657907575452060911e+01	-1.657929485358616262e+01	-1.657929485554777926e+01	-1.657930790877356486e+01	-1.657943383461889653e+01	-1.657944750004800483e+01	-1.657945138599809809e+01	-1.657979542416871510e+01	-1.657987756232421361e+01	-1.657989003618325086e+01	-1.657989067765704760e+01	-1.657996587509000364e+01	-1.658008623308253249e+01	-1.658010853583933653e+01	-1.658033423801075656e+01	-1.658033423971653519e+01	-1.658038999052710238e+01	-1.658046070076543543e+01	-1.658128431675930869e+01	-1.658143930133589095e+01	-1.658143988053156903e+01	-1.658314372440899120e+01	-1.658322957608173454e+01	-1.658322958402495573e+01	-1.658325882250567673e+01	-1.658326064092099728e+01	-1.658327468807495819e+01	-1.658329999564246293e+01	-1.658330042951326533e+01	-1.658331157106078280e+01	-1.658349587788211466e+01	-1.658452887008760257e+01	-1.658456218720792918e+01	-1.658457212585985729e+01	-1.658458919701136836e+01
1.632746920445347527e+01	-1.661928869457768343e+01	-1.598902242123176620e+01	-1.650977090224700561e+01	-1.651591792782038937e+01	-1.652017021981723843e+01	-1.654685821044174787e+01	-1.658252399395000509e+01	-1.660555097061899943e+01	-1.660555097062646723e+01	-1.661185072221471160e+01	-1.661239241316945936e+01	-1.661244791677608390e+01	-1.661244791677885502e+01	-1.661245772336012294e+01	-1.661277314679875872e+01	-1.661277315085124684e+01	-1.661279293327823581e+01	-1.661297389716663986e+01	-1.661298885624864852e+01	-1.661301724647153577e+01	-1.661333147260808119e+01	-1.661342434498617138e+01	-1.661342533109166197e+01	-1.661342546331263748e+01	-1.661349225636572413e+01	-1.661363723283742644e+01	-1.661367290032205801e+01	-1.661382439513474196e+01	-1.661382439783914577e+01	-1.661385697232059044e+01	-1.661394759341992966e+01	-1.661466508967380662e+01	-1.661485239738711073e+01	-1.661485532008894239e+01	-1.661702351541709533e+01	-1.661709720184152417e+01	-1.661709778175196561e+01	-1.661711172075693810e+01	-1.661711281781641247e+01	-1.661712080007378489e+01	-1.661715235073351948e+01	-1.661715473086186279e+01	-1.661716056141270315e+01	-1.661732074859394714e+01	-1.661807077706039593e+01	-1.661809047076151558e+01	-1.661809247156509173e+01	-1.661810175026531766e+01
1.644841342078276014e+01	-1.665048609250509060e+01	-1.593595784450713637e+01	-1.653795823202190007e+01	-1.654108127960194707e+01	-1.654811605870109759e+01	-1.658148200906346403e+01	-1.661575288575336629e+01	-1.663335280680140471e+01	-1.663335280681254602e+01	-1.664358503188923777e+01	-1.664404692237954464e+01	-1.664415265703487989e+01	-1.664415265703822655e+01	-1.664419124109345205e+01	-1.664454661846732364e+01	-1.664454662450864930e+01	-1.664456994913619781e+01	-1.664479299181189020e+01	-1.664480859172855531e+01	-1.664487768036212856e+01	-1.664513663413309530e+01	-1.664522809822869931e+01	-1.664522936141224818e+01	-1.664523010799814529e+01	-1.664529285521015112e+01	-1.664545655316065620e+01	-1.664550303304415024e+01	-1.664559479921467045e+01	-1.664559480264495761e+01	-1.664560702866746311e+01	-1.664570971310154590e+01	-1.664630377805826811e+01	-1.664651276994334239e+01	-1.664652697213129073e+01	-1.664897946244131788e+01	-1.664904197431781796e+01	-1.664904363419461930e+01	-1.664904939686061169e+01	-1.664904989509466304e+01	-1.664905260817031518e+01	-1.664908542008220138e+01	-1.664908927867870148e+01	-1.664909148073003564e+01	-1.664921528172448717e+01	-1.664971827700264129e+01	-1.664972835043699462e+01	-1.664972847970544478e+01	-1.664973372184446987e+01
1.656935763711204501e+01	-1.667866881043442362e+01	-1.587063407350050426e+01	-1.656019721730377370e+01	-1.656109363188129890e+01	-1.657220235389475960e+01	-1.661305893096014330e+01	-1.664498059105854821e+01	-1.665763464161707219e+01	-1.665763464163185148e+01	-1.667246990326446365e+01	-1.667286546121783175e+01	-1.667302626113249175e+01	-1.667302626113566788e+01	-1.667309846731455281e+01	-1.667342974406653155e+01	-1.667342975092012836e+01	-1.667345305767129560e+01	-1.667369279898693435e+01	-1.667370836497502751e+01	-1.667381937239437661e+01	-1.667400724892866748e+01	-1.667408770272493257e+01	-1.667409450236279156e+01	-1.667409498088750297e+01	-1.667415617345196921e+01	-1.667432892018307200e+01	-1.667438089348176788e+01	-1.667443053728608504e+01	-1.667443054087372900e+01	-1.667443116281794602e+01	-1.667453379892187826e+01	-1.667499755391433780e+01	-1.667520988388768899e+01	-1.667523799125402206e+01	-1.667772853618225781e+01	-1.667778086851793518e+01	-1.667778308360241368e+01	-1.667778534602150842e+01	-1.667778544657146966e+01	-1.667778554584987916e+01	-1.667781435126696010e+01	-1.667781788645849161e+01	-1.667781834423514198e+01	-1.667790062938756535e+01	-1.667820437897042751e+01	-1.667820856635731985e+01	-1.667820858218898650e+01	-1.667821199120555065e+01
1.669030185344132988e+01	-1.670249187300787241e+01	-1.579173842330965272e+01	-1.657462611691244803e+01	-1.657462644316515821e+01	-1.659149722485530987e+01	-1.664037873401480283e+01	-1.666904593624043684e+01	-1.667754230934917103e+01	-1.667754230936714777e+01	-1.669718924327552401e+01	-1.669753208597953886e+01	-1.669774283483830146e+01	-1.669774283484071731e+01	-1.669784006165379253e+01	-1.669809972696398148e+01	-1.669809973284413473e+01	-1.669812031330001645e+01	-1.669834711433851027e+01	-1.669836197809991774e+01	-1.669849885841464499e+01	-1.669861415782061442e+01	-1.669867828503209495e+01	-1.669868925730648357e+01	-1.669868928467867875e+01	-1.669874853227447176e+01	-1.669891865654302876e+01	-1.669896981086129983e+01	-1.669899368179591193e+01	-1.669899368487520519e+01	-1.669899945477080649e+01	-1.669908960540141152e+01	-1.669942811167393870e+01	-1.669962142058079024e+01	-1.669966070409856940e+01	-1.670193967467778862e+01	-1.670198269162378324e+01	-1.670198463833919789e+01	-1.670198580273563493e+01	-1.670198581540588378e+01	-1.670198688842330625e+01	-1.670200799986981366e+01	-1.670200971749991226e+01	-1.670200972823030838e+01	-1.670205382712033071e+01	-1.670221208841881122e+01	-1.670221332649615675e+01	-1.670221392398335070e+01	-1.670221662415110586e+01
1.681124606977061475e+01	-1.672069230603418788e+01	-1.569836199904482044e+01	-1.657959144317679545e+01	-1.658062632870483810e+01	-1.660536388548641185e+01	-1.666234646940325348e+01	-1.668702233130477453e+01	-1.669231215472962759e+01	-1.669231215474989938e+01	-1.671640138694404243e+01	-1.671670497007303879e+01	-1.671695200768171929e+01	-1.671695200768308354e+01	-1.671705865521747825e+01	-1.671722710903109999e+01	-1.671722711255939231e+01	-1.671724351212104409e+01	-1.671743312489101640e+01	-1.671744666464129381e+01	-1.671758220826912833e+01	-1.671763734420893144e+01	-1.671768382219427451e+01	-1.671769399627712005e+01	-1.671769691906416710e+01	-1.671775029512980382e+01	-1.671790657830550941e+01	-1.671795151109056832e+01	-1.671796187506389231e+01	-1.671796187715020210e+01	-1.671799778000312386e+01	-1.671806682530435495e+01	-1.671829550062450664e+01	-1.671844933976898773e+01	-1.671849430620656562e+01	-1.672037087386223675e+01	-1.672040525376920073e+01	-1.672040640829496994e+01	-1.672040759956975364e+01	-1.672040791385979475e+01	-1.672041301930468649e+01	-1.672042541610403532e+01	-1.672042552769472934e+01	-1.672042555599665548e+01	-1.672044183375879101e+01	-1.672050713728003757e+01	-1.672050730554766318e+01	-1.672051239616151008e+01	-1.672051484660526910e+01
1.693219028609989962e+01	-1.673226888609403318e+01	-1.559024418058938011e+01	-1.657385698937265062e+01	-1.657850126183466699e+01	-1.661357010537879120e+01	-1.667810921406655922e+01	-1.669834301126325471e+01	-1.670137949723865489e+01	-1.670137949726015592e+01	-1.672896006646796963e+01	-1.672923774318792312e+01	-1.672950219787747983e+01	-1.672950219787789905e+01	-1.672960344076923178e+01	-1.672968771222015505e+01	-1.672968771331039761e+01	-1.672969956466145192e+01	-1.672983940399143421e+01	-1.672985111259888669e+01	-1.672995848376846340e+01	-1.672997480015195748e+01	-1.673000503748779266e+01	-1.673001030670356926e+01	-1.673002564193303243e+01	-1.673006646206584236e+01	-1.673020031567754273e+01	-1.673023581166681595e+01	-1.673024020919831401e+01	-1.673024021019713814e+01	-1.673033682018715496e+01	-1.673038217987122067e+01	-1.673052297675410927e+01	-1.673062504719251820e+01	-1.673067022601991738e+01	-1.673205126650695007e+01	-1.673207756556897863e+01	-1.673207794023250017e+01	-1.673208002551215401e+01	-1.673208100421409483e+01	-1.673209139505681264e+01	-1.673209662564457290e+01	-1.673209748404273967e+01	-1.673209750086891034e+01	-1.673209967601950154e+01	-1.673211661136928541e+01	-1.673211661430416797e+01	-1.673213612327685951e+01	-1.673213832245567545e+01
1.705313450242918449e+01	-1.673669068806272975e+01	-1.546803278954053695e+01	-1.655683834227316709e+01	-1.656831472643499126e+01	-1.661636714187541486e+01	-1.668721446135195663e+01	-1.670292079075603198e+01	-1.670452514001345889e+01	-1.670452514003493150e+01	-1.673417954875774427e+01	-1.673444505455159259e+01	-1.673470706145158715e+01	-1.673470706145158005e+01	-1.673479399844448778e+01	-1.673481952841955689e+01	-1.673481952842085008e+01	-1.673482719696099963e+01	-1.673491720318273224e+01	-1.673492677447440968e+01	-1.673499080866634614e+01	-1.673499151050021538e+01	-1.673500842512461162e+01	-1.673500903082554458e+01	-1.673505417749986890e+01	-1.673507638160817379e+01	-1.673518309551641181e+01	-1.673520844836086496e+01	-1.673521071310199204e+01	-1.673521071332876886e+01	-1.673539847497968225e+01	-1.673542315982458462e+01	-1.673550008994943283e+01	-1.673555069988038468e+01	-1.673559244405953450e+01	-1.673648748170202083e+01	-1.673650630267446360e+01	-1.673650631288356294e+01	-1.673651029014023806e+01	-1.673651211504737546e+01	-1.673652678991506093e+01	-1.673652788113570011e+01	-1.673653327839643623e+01	-1.673653330743434253e+01	-1.673653398567551420e+01	-1.673653467947955420e+01	-1.673653477458821470e+01	-1.673658369069345753e+01	-1.673658533161282946e+01
1.717407871875846936e+01	-1.673409350613820834e+01	-1.533350510649077592e+01	-1.652881756250001644e+01	-1.655094299578358630e+01	-1.661452076853160520e+01	-1.668977473359167618e+01	-1.670124130440920851e+01	-1.670202802870151970e+01	-1.670202802872195491e+01	-1.673208001607503093e+01	-1.673234840672132862e+01	-1.673259116739335184e+01	-1.673259116739365027e+01	-1.673266199500010032e+01	-1.673266276455858304e+01	-1.673266276557774290e+01	-1.673266703506418196e+01	-1.673271629373623171e+01	-1.673272368825509204e+01	-1.673274695254623623e+01	-1.673275080881504095e+01	-1.673275805909095482e+01	-1.673275937238739175e+01	-1.673285947033178900e+01	-1.673286390246241240e+01	-1.673294281940401618e+01	-1.673295932543865661e+01	-1.673296122421680820e+01	-1.673296122422043197e+01	-1.673326254630687515e+01	-1.673327281757396179e+01	-1.673330818576991419e+01	-1.673332128792822004e+01	-1.673335824969989005e+01	-1.673385451845645377e+01	-1.673386671611383747e+01	-1.673386685528103612e+01	-1.673387351864582229e+01	-1.673387606775780512e+01	-1.673389233667157328e+01	-1.673389234116864088e+01	-1.673390606057854768e+01	-1.673390646773584933e+01	-1.673391366007616909e+01	-1.673391643522174377e+01	-1.673391660568127293e+01	-1.673400987609510082e+01	-1.673401065972512924e+01
1.729502293508775423e+01	-1.672540182038684264e+01	-1.518967208597813112e+01	-1.649107045180100073e+01	-1.652813447677170444e+01	-1.660928681784810834e+01	-1.668658544666177335e+01	-1.669440120051888954e+01	-1.669477040478306407e+01	-1.669477040480159502e+01	-1.672353731060487547e+01	-1.672382638916287334e+01	-1.672403918147691826e+01	-1.672403918147779933e+01	-1.672409751692590163e+01	-1.672410719977676052e+01	-1.672410720361788350e+01	-1.672410905488728616e+01	-1.672413070864266871e+01	-1.672413615448331115e+01	-1.672413751815641803e+01	-1.672415525303481587e+01	-1.672415684586210460e+01	-1.672416723958804852e+01	-1.672435248431043675e+01	-1.672435475400356353e+01	-1.672440858220554816e+01	-1.672441859708593626e+01	-1.672442121009284932e+01	-1.672442121039139096e+01	-1.672484239103727788e+01	-1.672484498103883510e+01	-1.672485700812425335e+01	-1.672485702606768854e+01	-1.672488968830206346e+01	-1.672511150095238719e+01	-1.672511831583269526e+01	-1.672511886899120981e+01	-1.672512820758415586e+01	-1.672513105259874777e+01	-1.672514576602349479e+01	-1.672514664914381655e+01	-1.672517097019969157e+01	-1.672517230537058452e+01	-1.672518814538735654e+01	-1.672519930759974471e+01	-1.672519951048384002e+01	-1.672534490265356766e+01	-1.672534497949251175e+01
1.741596715141703910e+01	-1.671230828963402359e+01	-1.504068692286339370e+01	-1.644583446468516286e+01	-1.650241125293268851e+01	-1.660232273422445815e+01	-1.667912712430586453e+01	-1.668405458289868193e+01	-1.668423313103814110e+01	-1.668423313105427042e+01	-1.671026587726332480e+01	-1.671059813004289651e+01	-1.671077766128389896e+01	-1.671077766128571795e+01	-1.671083018012200228e+01	-1.671087526800566536e+01	-1.671087527532570505e+01	-1.671087573045255681e+01	-1.671088238919152502e+01	-1.671088630326693192e+01	-1.671089296017909476e+01	-1.671092686294213081e+01	-1.671092688575734542e+01	-1.671095388729013109e+01	-1.671125424566997708e+01	-1.671129129291577442e+01	-1.671132490080452726e+01	-1.671133090303040092e+01	-1.671133531789352844e+01	-1.671133531876293432e+01	-1.671186107449005931e+01	-1.671186116409865008e+01	-1.671186304973990389e+01	-1.671187789206774710e+01	-1.671190777123389637e+01	-1.671197676369226315e+01	-1.671197977770894738e+01	-1.671198072060479944e+01	-1.671199165159035260e+01	-1.671199421075614566e+01	-1.671200501887523160e+01	-1.671200729482011127e+01	-1.671204209309730970e+01	-1.671204467104519154e+01	-1.671206646246093896e+01	-1.671208421940447408e+01	-1.671208448009231518e+01	-1.671227709507665793e+01	-1.671227734989061275e+01
1.753691136774632753e+01	-1.669706993768625125e+01	-1.489151718083664377e+01	-1.639607557243812153e+01	-1.647678463208762878e+01	-1.659551732710245631e+01	-1.666940123050758871e+01	-1.667223615608901355e+01	-1.667233742354110859e+01	-1.667233742355446680e+01	-1.669459809073971712e+01	-1.669500304485148945e+01	-1.669515305606856259e+01	-1.669515305607107791e+01	-1.669520818788123506e+01	-1.669530357052806835e+01	-1.669530358060428910e+01	-1.669530358142279169e+01	-1.669530445547410125e+01	-1.669530731859752848e+01	-1.669534375687064198e+01	-1.669538982693937612e+01	-1.669539209711166450e+01	-1.669543872422029551e+01	-1.669587686318061515e+01	-1.669600876299820413e+01	-1.669602781490382881e+01	-1.669603182396973295e+01	-1.669603914742660322e+01	-1.669603914883481366e+01	-1.669663233538418012e+01	-1.669663277167187232e+01	-1.669663287882697489e+01	-1.669668495551319154e+01	-1.669671391015076267e+01	-1.669672231044600608e+01	-1.669672318541378786e+01	-1.669672427291710903e+01	-1.669673499230106017e+01	-1.669673678205180067e+01	-1.669674288743871671e+01	-1.669674597166964247e+01	-1.669678871986755553e+01	-1.669679230656565494e+01	-1.669681502816770546e+01	-1.669683405868305215e+01	-1.669683450964872407e+01	-1.669705608369764605e+01	-1.669705798088870097e+01
1.765785558407561240e+01	-1.668214026403158812e+01	-1.474741425627021130e+01	-1.634507639236687737e+01	-1.645431614466333770e+01	-1.659072942997491396e+01	-1.665960534382185187e+01	-1.666106278718655176e+01	-1.666113949002847505e+01	-1.666113949003903372e+01	-1.667908718985826511e+01	-1.667960388722241305e+01	-1.667973363380150431e+01	-1.667973363380443175e+01	-1.667980173586549597e+01	-1.667994916586631859e+01	-1.667994917699753898e+01	-1.667994949000856764e+01	-1.667994953180381401e+01	-1.667995177730780654e+01	-1.668003028840084312e+01	-1.668008154237668350e+01	-1.668008911752309587e+01	-1.668015210364784195e+01	-1.668073614873790689e+01	-1.668104068008186402e+01	-1.668105044345300314e+01	-1.668105393870580144e+01	-1.668106489760462807e+01	-1.668106489929260761e+01	-1.668167255882718791e+01	-1.668167413398400356e+01	-1.668167684379403681e+01	-1.668177505788634107e+01	-1.668180481173669705e+01	-1.668180607622316813e+01	-1.668180616052180198e+01	-1.668180710435042613e+01	-1.668181585773537279e+01	-1.668181671797276522e+01	-1.668181892252268028e+01	-1.668182183978349542e+01	-1.668186840069583354e+01	-1.668187225256494344e+01	-1.668189122113486178e+01	-1.668190650083616333e+01	-1.668190746993921891e+01	-1.668213119673423250e+01	-1.668213618150660693e+01
1.777879980040489727e+01	-1.666971790330703129e+01	-1.461328858114001150e+01	-1.629593392899623439e+01	-1.643761388173979299e+01	-1.658946319651721524e+01	-1.665171794619972445e+01	-1.665236451378433458e+01	-1.665244288069099809e+01	-1.665244288069885670e+01	-1.666602511489533356e+01	-1.666670414098271635e+01	-1.666682702247389614e+01	-1.666682702247668146e+01	-1.666692100225779427e+01	-1.666711055352078574e+01	-1.666711056378052547e+01	-1.666711172026182908e+01	-1.666711238325034117e+01	-1.666711433618253579e+01	-1.666723082333042782e+01	-1.666728036088018428e+01	-1.666729501623551357e+01	-1.666736567312980810e+01	-1.666808382738612693e+01	-1.666864373743140959e+01	-1.666864831356777188e+01	-1.666865254544271124e+01	-1.666866703752774015e+01	-1.666866703916552694e+01	-1.666923157682028034e+01	-1.666923385308932382e+01	-1.666924066601193033e+01	-1.666937655800201412e+01	-1.666940833854641824e+01	-1.666942224019527430e+01	-1.666942225293570345e+01	-1.666942287222440200e+01	-1.666942867369775172e+01	-1.666942884644916489e+01	-1.666942903180643043e+01	-1.666943105421918858e+01	-1.666947686106210824e+01	-1.666948008828960326e+01	-1.666949272497677725e+01	-1.666950175329805006e+01	-1.666950389394821741e+01	-1.666970269588755116e+01	-1.666971146769502354e+01
1.789974401673418214e+01	-1.666131592826830854e+01	-1.449312579974428417e+01	-1.625108001897392285e+01	-1.642837261791723336e+01	-1.659254193036613856e+01	-1.664709105204319428e+01	-1.664732364922900842e+01	-1.664741943080339581e+01	-1.664741943080889541e+01	-1.665698857169128644e+01	-1.665789293056657527e+01	-1.665802673828321190e+01	-1.665802673828548564e+01	-1.665816134212248301e+01	-1.665837529676412032e+01	-1.665837530471436878e+01	-1.665837758526637913e+01	-1.665837843492951720e+01	-1.665838028970858886e+01	-1.665851670313296040e+01	-1.665855963375426541e+01	-1.665858151102831641e+01	-1.665864874410058860e+01	-1.665946760300712981e+01	-1.666035333648740391e+01	-1.666035541898976646e+01	-1.666036180022128121e+01	-1.666037869496298640e+01	-1.666037869629303714e+01	-1.666085088389226598e+01	-1.666085305409382045e+01	-1.666086363347116617e+01	-1.666101369946717625e+01	-1.666104790003609537e+01	-1.666107316010266004e+01	-1.666107319939752074e+01	-1.666107347878222811e+01	-1.666107639082298419e+01	-1.666107640992061079e+01	-1.666107676904046286e+01	-1.666107772065410586e+01	-1.666111887356979082e+01	-1.666112088726796969e+01	-1.666112717156022427e+01	-1.666113045562160266e+01	-1.666113478855932328e+01	-1.666128937693662238e+01	-1.666130146008815416e+01
1.802068823306346701e+01	-1.665743488950648299e+01	-1.438955324621945664e+01	-1.621191614286188809e+01	-1.642704210239343610e+01	-1.659984774866763502e+01	-1.664613256895211890e+01	-1.664619251664121435e+01	-1.664631514505645526e+01	-1.664631514505986587e+01	-1.665250171041378024e+01	-1.665370593826076373e+01	-1.665387571331331884e+01	-1.665387571331496730e+01	-1.665406416195462924e+01	-1.665428209402499959e+01	-1.665428209910211166e+01	-1.665428556088817658e+01	-1.665428591608345954e+01	-1.665428772281379821e+01	-1.665441959775129277e+01	-1.665445363140123192e+01	-1.665448124604707658e+01	-1.665453534552597858e+01	-1.665540294776022989e+01	-1.665665555998325686e+01	-1.665665664341495500e+01	-1.665666687350806541e+01	-1.665668420594267474e+01	-1.665668420685170048e+01	-1.665703395687173582e+01	-1.665703543189248848e+01	-1.665704844131443707e+01	-1.665718243595762971e+01	-1.665721835287076402e+01	-1.665724577109508431e+01	-1.665724577827641184e+01	-1.665724583480881194e+01	-1.665724673516803733e+01	-1.665724718556979411e+01	-1.665724952157605543e+01	-1.665724972418347960e+01	-1.665728367523947639e+01	-1.665728445662580981e+01	-1.665728628887641349e+01	-1.665728652725244530e+01	-1.665729425097611482e+01	-1.665739769638553724e+01	-1.665741155381834204e+01
1.814163244939275188e+01	-1.665740681054382577e+01	-1.430364296846178718e+01	-1.617863753216726508e+01	-1.643269060831386952e+01	-1.661019883362492777e+01	-1.664814776409068742e+01	-1.664815597504381373e+01	-1.664830759701606411e+01	-1.664830759701792573e+01	-1.665188275093117198e+01	-1.665347004042501311e+01	-1.665371351727852556e+01	-1.665371351727943505e+01	-1.665396169760924039e+01	-1.665416526751129567e+01	-1.665416527001102764e+01	-1.665416980297663230e+01	-1.665416980711429318e+01	-1.665417147218290239e+01	-1.665427714755127653e+01	-1.665430219226900732e+01	-1.665433285875692349e+01	-1.665436852720379335e+01	-1.665522198977979684e+01	-1.665684113315865744e+01	-1.665684195943176604e+01	-1.665685770785989206e+01	-1.665687322042311536e+01	-1.665687322093598510e+01	-1.665709499849142361e+01	-1.665709564306401802e+01	-1.665710936282227550e+01	-1.665720205672896981e+01	-1.665723787027486225e+01	-1.665725941627891160e+01	-1.665725997453571239e+01	-1.665725997684410942e+01	-1.665726002911801373e+01	-1.665726129736740546e+01	-1.665726659179818370e+01	-1.665726659802047749e+01	-1.665729233496690398e+01	-1.665729240364773744e+01	-1.665729245281107040e+01	-1.665729314103428038e+01	-1.665730519354924155e+01	-1.665736264209096618e+01	-1.665737625450301351e+01
1.826257666572203675e+01	-1.665950290843375825e+01	-1.423505586885136864e+01	-1.615034494305762536e+01	-1.644315442104076652e+01	-1.662146870264425758e+01	-1.665143578025298865e+01	-1.665143600517108524e+01	-1.665161004082326457e+01	-1.665161004082411722e+01	-1.665336261209868240e+01	-1.665542029882863773e+01	-1.665579474733163323e+01	-1.665579474733210219e+01	-1.665609495038690824e+01	-1.665627121346448547e+01	-1.665627121423656121e+01	-1.665627660702174495e+01	-1.665627749655242695e+01	-1.665627883699276168e+01	-1.665634670597565758e+01	-1.665636401952236412e+01	-1.665639458363242653e+01	-1.665641218105781007e+01	-1.665718849056646178e+01	-1.665912877327986763e+01	-1.665912977457751509e+01	-1.665915202604386280e+01	-1.665916386328412813e+01	-1.665916386350931333e+01	-1.665927558947773690e+01	-1.665927568217129107e+01	-1.665928846167106059e+01	-1.665933084924986218e+01	-1.665936399258000478e+01	-1.665937656176405568e+01	-1.665937962774925296e+01	-1.665937971731904810e+01	-1.665937986118884595e+01	-1.665938199240630269e+01	-1.665939029953586470e+01	-1.665939060369215241e+01	-1.665940843975219110e+01	-1.665940857757734506e+01	-1.665940919879948723e+01	-1.665941332967683053e+01	-1.665942986569159956e+01	-1.665945429427090829e+01	-1.665946588545228479e+01
1.838352088205132162e+01	-1.666140088456464241e+01	-1.418262295124223016e+01	-1.612554190087335826e+01	-1.645556617915021036e+01	-1.663105565095924021e+01	-1.665374224268492753e+01	-1.665374235570881467e+01	-1.665392386835159755e+01	-1.665392386835188177e+01	-1.665456699809648455e+01	-1.665718138499411793e+01	-1.665776977785861845e+01	-1.665776977785876056e+01	-1.665809703871079250e+01	-1.665823972622416704e+01	-1.665823972626911598e+01	-1.665824572464694597e+01	-1.665824940650882979e+01	-1.665825026681849863e+01	-1.665828163658281369e+01	-1.665829299263855034e+01	-1.665832063388431550e+01	-1.665832544373286339e+01	-1.665897297097707508e+01	-1.666114943088413725e+01	-1.666115099890085105e+01	-1.666117937738081878e+01	-1.666118667697057276e+01	-1.666118667703594269e+01	-1.666122303142307715e+01	-1.666122308116099759e+01	-1.666123368070741151e+01	-1.666123958636541147e+01	-1.666126747528689123e+01	-1.666127246563897302e+01	-1.666128149562311478e+01	-1.666128174132659012e+01	-1.666128242349086008e+01	-1.666128513761819363e+01	-1.666129574433144001e+01	-1.666129660479600716e+01	-1.666130776190391316e+01	-1.666130865896336388e+01	-1.666131123746674803e+01	-1.666132051016367654e+01	-1.666134056563805643e+01	-1.666134692912117998e+01	-1.666135549387553283e+01
1.850446509838060649e+01	-1.666098950811797863e+01	-1.414531021621485962e+01	-1.610298269374206370e+01	-1.646723049236143765e+01	-1.663668544457311782e+01	-1.665304806300932228e+01	-1.665305269635810248e+01	-1.665322117083562148e+01	-1.665322117083559306e+01	-1.665333424432404286e+01	-1.665658618308643213e+01	-1.665750026084583624e+01	-1.665750026084589308e+01	-1.665781420042414140e+01	-1.665792313780923450e+01	-1.665792313794455026e+01	-1.665792948571046850e+01	-1.665793774240259495e+01	-1.665793811208298791e+01	-1.665794515651235486e+01	-1.665795226901174431e+01	-1.665797511445829571e+01	-1.665797513587085632e+01	-1.665846306694267298e+01	-1.666076404622653229e+01	-1.666076657387483806e+01	-1.666079900254563029e+01	-1.666080216780363799e+01	-1.666080216780979129e+01	-1.666080462208078927e+01	-1.666080515875484025e+01	-1.666081297739557954e+01	-1.666081836697230756e+01	-1.666083924412522776e+01	-1.666084014985267459e+01	-1.666085922487094706e+01	-1.666085961642676239e+01	-1.666086080562602945e+01	-1.666086364560918298e+01	-1.666087537844734356e+01	-1.666087679016629863e+01	-1.666088293871916903e+01	-1.666088493014103733e+01	-1.666088972660313061e+01	-1.666090436918649687e+01	-1.666092593405515743e+01	-1.666092621791385398e+01	-1.666093166644398593e+01
1.862540931470989136e+01	-1.665726002599967615e+01	-1.412325020674750675e+01	-1.608259419599562534e+01	-1.647658360847748327e+01	-1.663729800351039501e+01	-1.664844607455630410e+01	-1.664847720059965752e+01	-1.664861148191162954e+01	-1.664861148191167217e+01	-1.664861589134299891e+01	-1.665257851650795828e+01	-1.665395653361511563e+01	-1.665395653361511563e+01	-1.665421039881249499e+01	-1.665428972330613533e+01	-1.665428972398954954e+01	-1.665429618459441485e+01	-1.665430987878275459e+01	-1.665430993018004813e+01	-1.665431002017997741e+01	-1.665431426747960586e+01	-1.665433164485114048e+01	-1.665433477678904239e+01	-1.665465810120466017e+01	-1.665696222871241616e+01	-1.665696597799063738e+01	-1.665699891116257447e+01	-1.665699946928346264e+01	-1.665699946928569375e+01	-1.665700593191748169e+01	-1.665700734329556099e+01	-1.665701247435158905e+01	-1.665706709834303467e+01	-1.665708062079872320e+01	-1.665708063465592659e+01	-1.665711262627030465e+01	-1.665711309537890372e+01	-1.665711448388871929e+01	-1.665711701170194203e+01	-1.665712857508354716e+01	-1.665713035304997902e+01	-1.665713320722569790e+01	-1.665713619354743003e+01	-1.665714257279873323e+01	-1.665716164570645219e+01	-1.665718217324767636e+01	-1.665718295318062303e+01	-1.665718589350866807e+01
1.874635353103917623e+01	-1.665088675925007777e+01	-1.411835994638317970e+01	-1.606604040752123552e+01	-1.648382409811240024e+01	-1.663361730953418061e+01	-1.664070769253110171e+01	-1.664081267034709555e+01	-1.664089753036110864e+01	-1.664089753036144970e+01	-1.664106015180399112e+01	-1.664579950777153527e+01	-1.664779711042728394e+01	-1.664779711042736920e+01	-1.664795398094408796e+01	-1.664800998614020244e+01	-1.664800998745734972e+01	-1.664801635108695876e+01	-1.664803494056108235e+01	-1.664803497512159680e+01	-1.664804381447914494e+01	-1.664804618877445108e+01	-1.664805849654505465e+01	-1.664807000643931900e+01	-1.664824882130262296e+01	-1.665044233572884735e+01	-1.665044725315851082e+01	-1.665047650903131427e+01	-1.665047660474659352e+01	-1.665047660476086122e+01	-1.665051332306820342e+01	-1.665051576562361646e+01	-1.665051883508119346e+01	-1.665067241466550030e+01	-1.665067969012019233e+01	-1.665068042878241528e+01	-1.665072483455379171e+01	-1.665072528862076950e+01	-1.665072653412298820e+01	-1.665072848103606162e+01	-1.665073874705911550e+01	-1.665074064806054110e+01	-1.665074166682025947e+01	-1.665074521464155310e+01	-1.665075207211491914e+01	-1.665077400843737365e+01	-1.665079116739830312e+01	-1.665079392643072964e+01	-1.665079525486481060e+01
1.886729774736846110e+01	-1.664419268868696378e+01	-1.413418863801594227e+01	-1.605660586029295445e+01	-1.649090030416171970e+01	-1.662809863110781095e+01	-1.663223653092172327e+01	-1.663248541687341486e+01	-1.663251908894488196e+01	-1.663251908894550724e+01	-1.663297484088261768e+01	-1.663855303041000155e+01	-1.664132676130935096e+01	-1.664132676130962096e+01	-1.664138101371572276e+01	-1.664142030739082401e+01	-1.664142030915878223e+01	-1.664142639254864520e+01	-1.664144793197427674e+01	-1.664144830910760930e+01	-1.664147449230254239e+01	-1.664147567000026839e+01	-1.664148398621330927e+01	-1.664150497075493007e+01	-1.664157822403817732e+01	-1.664356928687195847e+01	-1.664357490134975848e+01	-1.664359689592398439e+01	-1.664359859334343383e+01	-1.664359859336361325e+01	-1.664367608551726363e+01	-1.664367946761941397e+01	-1.664368131978769583e+01	-1.664396850648798676e+01	-1.664397154804839118e+01	-1.664397305364591517e+01	-1.664402460270836315e+01	-1.664402495974099594e+01	-1.664402585329903417e+01	-1.664402716783346392e+01	-1.664403537492155039e+01	-1.664403719495266643e+01	-1.664403741496361278e+01	-1.664404096391459831e+01	-1.664404717956737301e+01	-1.664407032542843723e+01	-1.664408268025805882e+01	-1.664408598441023202e+01	-1.664408650099732512e+01
1.898824196369774597e+01	-1.664048215404518771e+01	-1.417498741003794294e+01	-1.605838708454427888e+01	-1.650083518438260910e+01	-1.662423624320257431e+01	-1.662639323837055372e+01	-1.662686873153303679e+01	-1.662687054810636766e+01	-1.662687054810739085e+01	-1.662765485245628838e+01	-1.663413425127718881e+01	-1.663781867571752571e+01	-1.663781867571776729e+01	-1.663781885707494723e+01	-1.663784720081592639e+01	-1.663784720273595497e+01	-1.663785284797812380e+01	-1.663787447956964627e+01	-1.663787562351751603e+01	-1.663791845706101924e+01	-1.663791890691554443e+01	-1.663792453702076557e+01	-1.663795179448649719e+01	-1.663796681241710473e+01	-1.663969444967086986e+01	-1.663969994364848048e+01	-1.663971293539417218e+01	-1.663971756755809395e+01	-1.663971756757389642e+01	-1.663983110607348692e+01	-1.663983512842219170e+01	-1.663983656953476498e+01	-1.664026558419237745e+01	-1.664026646415129562e+01	-1.664026798763951831e+01	-1.664031718005145422e+01	-1.664031739673801269e+01	-1.664031791065873733e+01	-1.664031870739121644e+01	-1.664032454788814164e+01	-1.664032616683373078e+01	-1.664032617422368787e+01	-1.664032924966763005e+01	-1.664033404103122393e+01	-1.664035704203489274e+01	-1.664036439145411350e+01	-1.664036647658986112e+01	-1.664036668955787945e+01
1.910918618002703084e+01	-1.664299102035619882e+01	-1.424432165261475092e+01	-1.607507476514421541e+01	-1.651664583312754786e+01	-1.662548539158812133e+01	-1.662644393991413239e+01	-1.662722820336708907e+01	-1.662724524781599911e+01	-1.662724524781720703e+01	-1.662832839313870892e+01	-1.663577488221310574e+01	-1.664045631585792506e+01	-1.664045631585822349e+01	-1.664052373222823888e+01	-1.664054559680065637e+01	-1.664054559859497573e+01	-1.664055067456812509e+01	-1.664056944164067176e+01	-1.664057198324277209e+01	-1.664062302116602865e+01	-1.664062309983652455e+01	-1.664062725159640621e+01	-1.664065464386727200e+01	-1.664065474413207113e+01	-1.664209140569364109e+01	-1.664209586677687724e+01	-1.664210075579273251e+01	-1.664210855021340052e+01	-1.664210855022063384e+01	-1.664224243443246820e+01	-1.664224666841550260e+01	-1.664224854310258905e+01	-1.664279732525285027e+01	-1.664279747602284232e+01	-1.664279836196477191e+01	-1.664283459061994819e+01	-1.664283467621559254e+01	-1.664283491071453369e+01	-1.664283537145525571e+01	-1.664283896712917254e+01	-1.664284034616060381e+01	-1.664284036482926155e+01	-1.664284271215850453e+01	-1.664284580553354687e+01	-1.664286778870785355e+01	-1.664287106248884385e+01	-1.664287153803123687e+01	-1.664287169779913000e+01
1.923013039635631571e+01	-1.665381177555459402e+01	-1.434368436197272700e+01	-1.610872983833557015e+01	-1.654022895062120568e+01	-1.663416145235546395e+01	-1.663449146052357008e+01	-1.663565411474468902e+01	-1.663576572670906017e+01	-1.663576572671041021e+01	-1.663708346866632581e+01	-1.664556668208738444e+01	-1.665125853141567092e+01	-1.665125853141604040e+01	-1.665159468043808744e+01	-1.665161331852673499e+01	-1.665161332002077899e+01	-1.665161772782879979e+01	-1.665163144103888015e+01	-1.665163651901635689e+01	-1.665168386167596992e+01	-1.665168386984311866e+01	-1.665168755689024493e+01	-1.665170855928079874e+01	-1.665172180303806471e+01	-1.665287002461301569e+01	-1.665287280059626340e+01	-1.665287315699114146e+01	-1.665288326767264238e+01	-1.665288326767392135e+01	-1.665301719505959710e+01	-1.665302117920337110e+01	-1.665302495257916604e+01	-1.665364611053606581e+01	-1.665364614162350421e+01	-1.665364633176607612e+01	-1.665366324126501496e+01	-1.665366325105429013e+01	-1.665366333928053422e+01	-1.665366363032426733e+01	-1.665366542113469706e+01	-1.665366657546240248e+01	-1.665366661954187322e+01	-1.665366822373353983e+01	-1.665366982145676644e+01	-1.665369040360298669e+01	-1.665369120575588369e+01	-1.665369127266654203e+01	-1.665369154377157912e+01
1.935107461268560058e+01	-1.667312770034340019e+01	-1.447154019025357030e+01	-1.615893059060054782e+01	-1.657156150816553009e+01	-1.665065484994114797e+01	-1.665072226750011453e+01	-1.665231293744969321e+01	-1.665263200459995119e+01	-1.665263200460127280e+01	-1.665410941255589705e+01	-1.666369854425491326e+01	-1.667032433865279017e+01	-1.667032433865311702e+01	-1.667120071748676935e+01	-1.667121847442605542e+01	-1.667121847556708758e+01	-1.667122215785789763e+01	-1.667123003992485053e+01	-1.667123978397083306e+01	-1.667127333921857257e+01	-1.667127352586480526e+01	-1.667127768772139973e+01	-1.667128844305968016e+01	-1.667132109799177897e+01	-1.667220603305980831e+01	-1.667220706840988953e+01	-1.667220835265587198e+01	-1.667221926815628308e+01	-1.667221926815619781e+01	-1.667233478992766038e+01	-1.667233812556654016e+01	-1.667234689538682346e+01	-1.667297970744898805e+01	-1.667297982690391223e+01	-1.667297986047829284e+01	-1.667298151133840634e+01	-1.667298151965523800e+01	-1.667298155755109690e+01	-1.667298180059411550e+01	-1.667298239662994774e+01	-1.667298336526263824e+01	-1.667298339047530931e+01	-1.667298440217103916e+01	-1.667298499248380494e+01	-1.667300418591283062e+01	-1.667300418876403967e+01	-1.667300563809683922e+01	-1.667300625106624068e+01
1.947201882901488545e+01	-1.669900019333813646e+01	-1.462310960920221703e+01	-1.622256461748682455e+01	-1.660847427328863546e+01	-1.667320957690596117e+01	-1.667321078059765682e+01	-1.667525784431983027e+01	-1.667592787938313847e+01	-1.667592787938443166e+01	-1.667749570577257145e+01	-1.668825025783007732e+01	-1.669563959829793021e+01	-1.669563959829831390e+01	-1.669736610612066841e+01	-1.669738474484013580e+01	-1.669738474566962338e+01	-1.669738769790986055e+01	-1.669739061778604139e+01	-1.669740881364141671e+01	-1.669742465387979280e+01	-1.669742517263243542e+01	-1.669743091230130005e+01	-1.669743283420895352e+01	-1.669747111212649315e+01	-1.669813136217857164e+01	-1.669813140019859077e+01	-1.669813962960023446e+01	-1.669814976925209749e+01	-1.669814976925239591e+01	-1.669823510005780065e+01	-1.669823752988479271e+01	-1.669825710165596888e+01	-1.669884250237872436e+01	-1.669884330531927219e+01	-1.669884398470850329e+01	-1.669884970364735466e+01	-1.669884976783239949e+01	-1.669884980818385145e+01	-1.669885009845819468e+01	-1.669885014669287671e+01	-1.669885097065808566e+01	-1.669885097104510407e+01	-1.669885159939899211e+01	-1.669885170905315874e+01	-1.669886979722228659e+01	-1.669887021059003018e+01	-1.669887408198134437e+01	-1.669887534565776832e+01
1.959296304534417033e+01	-1.672778987056603484e+01	-1.479098869263901150e+01	-1.629435287163569512e+01	-1.664708595269009805e+01	-1.669834752587166093e+01	-1.669835850120689003e+01	-1.670087373839013623e+01	-1.670206059280179289e+01	-1.670206059280283029e+01	-1.670366491179688495e+01	-1.671562077914447997e+01	-1.672352060630097270e+01	-1.672352060630138482e+01	-1.672639372752050946e+01	-1.672641467655983405e+01	-1.672641467716686492e+01	-1.672641695649402749e+01	-1.672641719249848080e+01	-1.672645003720133872e+01	-1.672645255989180413e+01	-1.672645340562311134e+01	-1.672646222306284614e+01	-1.672646319462794651e+01	-1.672648578385395268e+01	-1.672696480865084112e+01	-1.672696538380520082e+01	-1.672698565327231535e+01	-1.672699389230643163e+01	-1.672699389230638900e+01	-1.672704604592208710e+01	-1.672704750345109659e+01	-1.672708694502333771e+01	-1.672758071039624639e+01	-1.672758389281907654e+01	-1.672758588377036659e+01	-1.672763170968082846e+01	-1.672763184545099335e+01	-1.672763194781870055e+01	-1.672763238060782243e+01	-1.672763247260450470e+01	-1.672763318362127194e+01	-1.672763320972604362e+01	-1.672763364310784340e+01	-1.672763364310900869e+01	-1.672765107763772363e+01	-1.672765236543340706e+01	-1.672765820180361374e+01	-1.672766037066309508e+01
1.971390726167345520e+01	-1.675505857435024382e+01	-1.496640606713418009e+01	-1.636793041980072871e+01	-1.668274157053274820e+01	-1.672178301918274457e+01	-1.672181084941843920e+01	-1.672479826921506429e+01	-1.672667504141892891e+01	-1.672667504141973183e+01	-1.672828158204830373e+01	-1.674143398818726070e+01	-1.674953385879437917e+01	-1.674953385879476997e+01	-1.675377213926696385e+01	-1.675379670398699972e+01	-1.675379670447026115e+01	-1.675379843053659101e+01	-1.675379902583198088e+01	-1.675385574035868075e+01	-1.675385719469880286e+01	-1.675385817336640315e+01	-1.675387211623937134e+01	-1.675388569643862269e+01	-1.675388712208747677e+01	-1.675422673585823219e+01	-1.675422993021514628e+01	-1.675426518523265429e+01	-1.675427110706484513e+01	-1.675427110706817047e+01	-1.675429519456604766e+01	-1.675429581777150645e+01	-1.675436686913158013e+01	-1.675474722944727546e+01	-1.675475579647009283e+01	-1.675475936573018743e+01	-1.675489475474474688e+01	-1.675489493927516804e+01	-1.675489522625120031e+01	-1.675489589261187717e+01	-1.675489650651030615e+01	-1.675489712373459383e+01	-1.675489723459652680e+01	-1.675489761794918309e+01	-1.675489765377015772e+01	-1.675491499883273150e+01	-1.675491691967891938e+01	-1.675492306483673133e+01	-1.675492616553582081e+01
1.983485147800274007e+01	-1.677660757467694452e+01	-1.514068184683210916e+01	-1.643709532789632988e+01	-1.671109840745620545e+01	-1.673947717925567247e+01	-1.673950351988515450e+01	-1.674297016321590803e+01	-1.674569382654053129e+01	-1.674569382654118499e+01	-1.674728854924771326e+01	-1.676157448844026732e+01	-1.676954140179176278e+01	-1.676954140179213937e+01	-1.677522169315263767e+01	-1.677525134138569740e+01	-1.677525134183672151e+01	-1.677525268807845293e+01	-1.677525655333066368e+01	-1.677534951160572518e+01	-1.677536723418725728e+01	-1.677536802590606868e+01	-1.677538975577255798e+01	-1.677543244416311552e+01	-1.677545349230304339e+01	-1.677568996628776432e+01	-1.677569795090240490e+01	-1.677574829460322547e+01	-1.677575212157887563e+01	-1.677575212160278539e+01	-1.677575843843842307e+01	-1.677575854504861042e+01	-1.677587347412774932e+01	-1.677614158652305321e+01	-1.677615933901032008e+01	-1.677616429949734567e+01	-1.677644400015799420e+01	-1.677644419996423863e+01	-1.677644486098811427e+01	-1.677644580348186309e+01	-1.677644725748555032e+01	-1.677644778956125293e+01	-1.677644798340857335e+01	-1.677644844100728250e+01	-1.677644849190109255e+01	-1.677646642423079726e+01	-1.677646835058836672e+01	-1.677647302305332744e+01	-1.677647677442590179e+01
1.995579569433202494e+01	-1.678929239983585120e+01	-1.530642984988663358e+01	-1.649681806605059364e+01	-1.672898406807362903e+01	-1.674846535509592371e+01	-1.674847608134405164e+01	-1.675244290537779079e+01	-1.675612208038983653e+01	-1.675612208039026996e+01	-1.675770936581393045e+01	-1.677299320603692934e+01	-1.678050979992179492e+01	-1.678050979992225678e+01	-1.678752118879743449e+01	-1.678755802871065583e+01	-1.678755802921547513e+01	-1.678755921621915803e+01	-1.678756818950378715e+01	-1.678771222788062545e+01	-1.678776442628200982e+01	-1.678776477519054566e+01	-1.678779761243930579e+01	-1.678788487906457760e+01	-1.678804218971548323e+01	-1.678820468666727095e+01	-1.678821911706492642e+01	-1.678828177753087658e+01	-1.678828408998367649e+01	-1.678828409006474232e+01	-1.678828415250436734e+01	-1.678828417684486851e+01	-1.678845218002622630e+01	-1.678862640724343436e+01	-1.678865681153418876e+01	-1.678866263527314828e+01	-1.678913506311133830e+01	-1.678913526590639549e+01	-1.678913647954276911e+01	-1.678913763690388805e+01	-1.678914004011410555e+01	-1.678914049040132994e+01	-1.678914067692508638e+01	-1.678914134603819264e+01	-1.678914135861848678e+01	-1.678916072485567668e+01	-1.678916207856981657e+01	-1.678916445866650520e+01	-1.678916835237613725e+01
2.007673991066130981e+01	-1.679141829385484641e+01	-1.545823495767599809e+01	-1.654377936429724372e+01	-1.673481448852152198e+01	-1.674725290178562886e+01	-1.674725291405051308e+01	-1.675176449934831169e+01	-1.675642036392568457e+01	-1.675642036392591194e+01	-1.675801984653978849e+01	-1.677408631931974980e+01	-1.678088595387195170e+01	-1.678088595387248461e+01	-1.678891726852124577e+01	-1.678896482722409900e+01	-1.678896482786988997e+01	-1.678896615349626131e+01	-1.678898025834534735e+01	-1.678919097972888608e+01	-1.678929209084714103e+01	-1.678929209676179823e+01	-1.678934012971629386e+01	-1.678948233073259644e+01	-1.678998643072963404e+01	-1.679009708529687117e+01	-1.679011847754636477e+01	-1.679018840679174218e+01	-1.679018983845413260e+01	-1.679018983864333592e+01	-1.679019270184168988e+01	-1.679019309599289045e+01	-1.679041606810130105e+01	-1.679052298672146293e+01	-1.679056782380989432e+01	-1.679057383310846063e+01	-1.679126852717139684e+01	-1.679126876306315097e+01	-1.679127056205957302e+01	-1.679127175110482995e+01	-1.679127496172495881e+01	-1.679127533453021925e+01	-1.679127540424973830e+01	-1.679127644650486673e+01	-1.679127646374930549e+01	-1.679129839913031930e+01	-1.679129898578166546e+01	-1.679129957069378065e+01	-1.679130306883919843e+01
2.019768412699059468e+01	-1.678272558412191984e+01	-1.559279201557136219e+01	-1.657643512925576346e+01	-1.672857328926831144e+01	-1.673578534638438242e+01	-1.673580109938379934e+01	-1.674093342612624724e+01	-1.674646033681651147e+01	-1.674646033681668200e+01	-1.674810298391071228e+01	-1.676466148581435078e+01	-1.677055448975247742e+01	-1.677055448975311691e+01	-1.677912488420783887e+01	-1.677918932311775535e+01	-1.677918932398823415e+01	-1.677919129077177018e+01	-1.677920845191210475e+01	-1.677949960712670219e+01	-1.677965623947341811e+01	-1.677965665719353439e+01	-1.677972497584611489e+01	-1.677992431875188117e+01	-1.678107543820917869e+01	-1.678115033967410596e+01	-1.678117761340159575e+01	-1.678124855863032394e+01	-1.678124962379112617e+01	-1.678124962413838972e+01	-1.678125960416027596e+01	-1.678126071406522613e+01	-1.678152990331130923e+01	-1.678159578220917325e+01	-1.678165411573487376e+01	-1.678165966740267834e+01	-1.678257715576401665e+01	-1.678257752630337762e+01	-1.678257968064379924e+01	-1.678258065046806990e+01	-1.678258427391033081e+01	-1.678258457923519131e+01	-1.678258458801493447e+01	-1.678258616349908294e+01	-1.678258638884012299e+01	-1.678261250748738576e+01	-1.678261258258634570e+01	-1.678261258276604195e+01	-1.678261531574720067e+01
2.031862834331987955e+01	-1.676410797986418544e+01	-1.570866275824177904e+01	-1.659475700636629369e+01	-1.671149146157382148e+01	-1.671513406891020281e+01	-1.671520828199647468e+01	-1.672107401999433307e+01	-1.672721213809478513e+01	-1.672721213809492724e+01	-1.672893571323745476e+01	-1.674563815153615565e+01	-1.675052514907454082e+01	-1.675052514907513768e+01	-1.675905631923442485e+01	-1.675914827373492955e+01	-1.675914827488636405e+01	-1.675915188695814351e+01	-1.675916836132437027e+01	-1.675954870880757852e+01	-1.675975707364879241e+01	-1.675975947800957755e+01	-1.675985453457558805e+01	-1.676010395977286294e+01	-1.676225884115722664e+01	-1.676230932869251689e+01	-1.676233973349682316e+01	-1.676240552648491899e+01	-1.676240662387122882e+01	-1.676240662440311979e+01	-1.676242301499087972e+01	-1.676242495779120389e+01	-1.676272026197469955e+01	-1.676276612719086501e+01	-1.676283405745342492e+01	-1.676283866896573471e+01	-1.676394597207699633e+01	-1.676394673698708715e+01	-1.676394875349736679e+01	-1.676394930768059766e+01	-1.676395277139885565e+01	-1.676395302653092756e+01	-1.676395345417653715e+01	-1.676395566594418796e+01	-1.676395644688022912e+01	-1.676398911810863268e+01	-1.676398916535889327e+01	-1.676398942486282806e+01	-1.676399128489624246e+01
2.043957255964916442e+01	-1.673722745116557320e+01	-1.580584963866507309e+01	-1.659982948344361375e+01	-1.668559654437655126e+01	-1.668706728484949053e+01	-1.668725068466067540e+01	-1.669400144680449927e+01	-1.670033763748671163e+01	-1.670033763748674005e+01	-1.670218135804584847e+01	-1.671865249022435052e+01	-1.672252326875847217e+01	-1.672252326875908324e+01	-1.673043910145016611e+01	-1.673057629493061427e+01	-1.673057629635363952e+01	-1.673058357005298546e+01	-1.673059528090963965e+01	-1.673106560449067359e+01	-1.673131117830339321e+01	-1.673131785516829240e+01	-1.673144787441541581e+01	-1.673173219748277774e+01	-1.673524257496806200e+01	-1.673527647591034651e+01	-1.673530606651380737e+01	-1.673536182739538702e+01	-1.673536334575508988e+01	-1.673536334645886114e+01	-1.673538200292980349e+01	-1.673538459063534134e+01	-1.673567764985149608e+01	-1.673571915547881162e+01	-1.673579054668602595e+01	-1.673579395256106750e+01	-1.673702778718712381e+01	-1.673702954811203369e+01	-1.673703086408622909e+01	-1.673703100300296143e+01	-1.673703372198744432e+01	-1.673703395049356146e+01	-1.673703593336789908e+01	-1.673703876722719741e+01	-1.673704052590434799e+01	-1.673708324358013044e+01	-1.673708361599932459e+01	-1.673708399603455632e+01	-1.673708509925931764e+01
2.056051677597844929e+01	-1.670414679153360282e+01	-1.588534252354625664e+01	-1.659344058820337864e+01	-1.665326453049558353e+01	-1.665363844976952379e+01	-1.665398261440286376e+01	-1.666180772588909775e+01	-1.666781891218030154e+01	-1.666781891218032996e+01	-1.666981713844165114e+01	-1.668569220735606251e+01	-1.668861175493269400e+01	-1.668861175493321269e+01	-1.669544094644795962e+01	-1.669565142854992956e+01	-1.669565143013844022e+01	-1.669566607005229741e+01	-1.669567081647295481e+01	-1.669622192067286193e+01	-1.669648176663285000e+01	-1.669649525818813629e+01	-1.669667052056888679e+01	-1.669696956216598949e+01	-1.670210259999596758e+01	-1.670212523839092711e+01	-1.670214989685241136e+01	-1.670219286069316666e+01	-1.670219524688008761e+01	-1.670219524770089947e+01	-1.670221122315589923e+01	-1.670221398530259904e+01	-1.670247475135285242e+01	-1.670252561523684420e+01	-1.670259358802177019e+01	-1.670259574299272742e+01	-1.670387332685706383e+01	-1.670387728024270757e+01	-1.670387765904791166e+01	-1.670387767096548259e+01	-1.670387927240932413e+01	-1.670387950307485170e+01	-1.670388490914076840e+01	-1.670388819931027058e+01	-1.670389135692037286e+01	-1.670394917686250835e+01	-1.670394984540383376e+01	-1.670394987320941027e+01	-1.670395044324776279e+01
2.068146099230773771e+01	-1.666703831954114889e+01	-1.594872611891058511e+01	-1.657773922347482198e+01	-1.661685607704387735e+01	-1.661686890867485289e+01	-1.661742264268133340e+01	-1.662654441607482170e+01	-1.663168688005499973e+01	-1.663168688005503526e+01	-1.663386215364722176e+01	-1.664882345951984632e+01	-1.665090971825138411e+01	-1.665090971825178912e+01	-1.665636375036707761e+01	-1.665668893320069799e+01	-1.665668893475503864e+01	-1.665671696821277692e+01	-1.665671707051720318e+01	-1.665732948057093665e+01	-1.665757705839470759e+01	-1.665759942176855191e+01	-1.665783212084286902e+01	-1.665812497444730411e+01	-1.666498473439666839e+01	-1.666499967568785934e+01	-1.666501643182180459e+01	-1.666504620080316812e+01	-1.666504987603535426e+01	-1.666504987689208406e+01	-1.666505992205790676e+01	-1.666506225855431467e+01	-1.666526697403533319e+01	-1.666534285633014179e+01	-1.666540149846818508e+01	-1.666540255518896174e+01	-1.666663732786138041e+01	-1.666664546669955627e+01	-1.666664550105913634e+01	-1.666664594281852629e+01	-1.666664647117118392e+01	-1.666664673908984895e+01	-1.666665797130259818e+01	-1.666666141416637714e+01	-1.666666634732163743e+01	-1.666674630086529874e+01	-1.666674690460028785e+01	-1.666674772854791087e+01	-1.666674798300641669e+01
2.080240520863702258e+01	-1.662798395012165997e+01	-1.599787982621730720e+01	-1.655498133267679606e+01	-1.657847502591027933e+01	-1.657855309290903278e+01	-1.657936278481820125e+01	-1.659002898181467600e+01	-1.659386107059534510e+01	-1.659386107059530957e+01	-1.659621751418649183e+01	-1.661002142578893626e+01	-1.661142078793446331e+01	-1.661142078793474752e+01	-1.661542628480755468e+01	-1.661592201259564661e+01	-1.661592201387891521e+01	-1.661597199986740492e+01	-1.661597641397803216e+01	-1.661662214129205495e+01	-1.661683356678881296e+01	-1.661686556257622271e+01	-1.661716882261212191e+01	-1.661743804199602437e+01	-1.662591094971563166e+01	-1.662592052712919610e+01	-1.662592872368378494e+01	-1.662594691944676839e+01	-1.662595203158481638e+01	-1.662595203239494879e+01	-1.662595592767224417e+01	-1.662595736781188549e+01	-1.662609492401478661e+01	-1.662621443156063350e+01	-1.662626008498890684e+01	-1.662626037012650215e+01	-1.662737802302948609e+01	-1.662739311581911750e+01	-1.662739464989989102e+01	-1.662739620368333959e+01	-1.662739620826005194e+01	-1.662739655756461588e+01	-1.662741604477655954e+01	-1.662741926299837303e+01	-1.662742630500123653e+01	-1.662753760304187978e+01	-1.662753781470673431e+01	-1.662754449664853951e+01	-1.662754458882617570e+01
2.092334942496630745e+01	-1.658885488371680594e+01	-1.603476814570362308e+01	-1.652735800514868458e+01	-1.653985264624668616e+01	-1.654017762197205599e+01	-1.654129047921241380e+01	-1.655376515550905481e+01	-1.655607800394526663e+01	-1.655607800394528084e+01	-1.655859652266992299e+01	-1.657108581829321992e+01	-1.657195176599861242e+01	-1.657195176599873321e+01	-1.657463100278212664e+01	-1.657536413559247990e+01	-1.657536413642985451e+01	-1.657544647694550832e+01	-1.657547104914963398e+01	-1.657611721553905682e+01	-1.657627710296389267e+01	-1.657631764048988998e+01	-1.657670325823725932e+01	-1.657693776355645809e+01	-1.658668095741729331e+01	-1.658668666041029383e+01	-1.658668848624008518e+01	-1.658669796855203771e+01	-1.658670409954875424e+01	-1.658670410025172259e+01	-1.658670442984251281e+01	-1.658670490563054045e+01	-1.658677912013657618e+01	-1.658696040360014479e+01	-1.658699211393070527e+01	-1.658699211400578122e+01	-1.658794217711211871e+01	-1.658796739890159699e+01	-1.658797364857995404e+01	-1.658797690028131910e+01	-1.658797733823267606e+01	-1.658797782319230407e+01	-1.658800727273698072e+01	-1.658800990995339220e+01	-1.658801938523156139e+01	-1.658817314642931251e+01	-1.658817316164228828e+01	-1.658819573016548077e+01	-1.658819574843264633e+01
2.104429364129559232e+01	-1.655125076790896799e+01	-1.606130496921370110e+01	-1.649688710348581822e+01	-1.650233309420556793e+01	-1.650292167527925358e+01	-1.650439017028844546e+01	-1.651894406153435568e+01	-1.651987201756262635e+01	-1.651987201756264056e+01	-1.652250858529180277e+01	-1.653361017335382144e+01	-1.653408815847476632e+01	-1.653408815847476632e+01	-1.653569825882684796e+01	-1.653673637104600402e+01	-1.653673637141822184e+01	-1.653686138454037291e+01	-1.653692612951878260e+01	-1.653753968058315138e+01	-1.653764444880119555e+01	-1.653769058928024549e+01	-1.653816528533830876e+01	-1.653836126116725325e+01	-1.654884112528563378e+01	-1.654884394024909966e+01	-1.654884405252684587e+01	-1.654884799487578562e+01	-1.654885404314841679e+01	-1.654885404371592017e+01	-1.654885478505521235e+01	-1.654885478625990913e+01	-1.654888197452184073e+01	-1.654913617330831954e+01	-1.654915531048434474e+01	-1.654915566573134811e+01	-1.654991581914165977e+01	-1.654995405092112293e+01	-1.654996927036054899e+01	-1.654997449702914736e+01	-1.654997645780255766e+01	-1.654997713867844311e+01	-1.655001674696659819e+01	-1.655001856240613023e+01	-1.655003083023549948e+01	-1.655023906663981847e+01	-1.655023992830815871e+01	-1.655029194120216829e+01	-1.655029194249431157e+01
2.116523785762487719e+01	-1.651647981285256606e+01	-1.607927174540989768e+01	-1.646534906086344563e+01	-1.646691931771000128e+01	-1.646769820524001204e+01	-1.646958445633202217e+01	-1.648648557435328854e+01	-1.648657365434791444e+01	-1.648657365434797839e+01	-1.648926134172341307e+01	-1.649897361643179039e+01	-1.649919252682806103e+01	-1.649919252682809656e+01	-1.650004553228556858e+01	-1.650143895392955073e+01	-1.650143895399451566e+01	-1.650161378868403261e+01	-1.650173711912551511e+01	-1.650228953785928354e+01	-1.650234680179756452e+01	-1.650239441831557485e+01	-1.650295498740808853e+01	-1.650311482084659076e+01	-1.651368842405906179e+01	-1.651368921618573893e+01	-1.651369349949888488e+01	-1.651369461607700373e+01	-1.651369909294405147e+01	-1.651369909337699227e+01	-1.651370384853501605e+01	-1.651370434636588413e+01	-1.651370752273516729e+01	-1.651403239998891337e+01	-1.651404180874305183e+01	-1.651404330833850764e+01	-1.651461657502040481e+01	-1.651466954985235702e+01	-1.651469824783012541e+01	-1.651470530304999329e+01	-1.651470964060482771e+01	-1.651471057333476011e+01	-1.651475847389086482e+01	-1.651475941403972314e+01	-1.651477489986338298e+01	-1.651504863209824947e+01	-1.651505217851497775e+01	-1.651514676143700910e+01	-1.651514682578303450e+01
2.128618207395416206e+01	-1.648556225985804247e+01	-1.609027161789176574e+01	-1.643425176430736201e+01	-1.643433939664388532e+01	-1.643520324410717137e+01	-1.643758285629072446e+01	-1.645708750432372369e+01	-1.645730076796564134e+01	-1.645730076796565555e+01	-1.645995544060213689e+01	-1.646833109209543267e+01	-1.646839963378030802e+01	-1.646839963378031513e+01	-1.646878827937148770e+01	-1.647054701672238508e+01	-1.647054701673221189e+01	-1.647077212535420898e+01	-1.647096362785448065e+01	-1.647143460095609413e+01	-1.647145888701849259e+01	-1.647150377020322765e+01	-1.647213246401620523e+01	-1.647226247701987489e+01	-1.648228267493288968e+01	-1.648228267698975458e+01	-1.648229650424639914e+01	-1.648229662161392639e+01	-1.648229850211262715e+01	-1.648229850242994843e+01	-1.648230916580529026e+01	-1.648231127870635504e+01	-1.648231337475903757e+01	-1.648269066623972634e+01	-1.648269378964793930e+01	-1.648269737273448499e+01	-1.648310475269380504e+01	-1.648317231660104909e+01	-1.648321820212367328e+01	-1.648322654726054282e+01	-1.648323355320512462e+01	-1.648323477643032220e+01	-1.648328700533212299e+01	-1.648328725075442236e+01	-1.648330645447372689e+01	-1.648365311219381368e+01	-1.648366153364740683e+01	-1.648380629842608869e+01	-1.648380661229484190e+01
2.140712629028344693e+01	-1.645924783983245732e+01	-1.609570574453206149e+01	-1.640481546799760793e+01	-1.640510732726944099e+01	-1.640595602769308670e+01	-1.640892160873511330e+01	-1.643126591924321644e+01	-1.643293178414300826e+01	-1.643293178414306510e+01	-1.643546077517911641e+01	-1.644258988738656058e+01	-1.644259548035504537e+01	-1.644259548035510932e+01	-1.644274388288372535e+01	-1.644481621481880751e+01	-1.644481621497695301e+01	-1.644508269086607299e+01	-1.644533749978442216e+01	-1.644571682588218664e+01	-1.644572357991910394e+01	-1.644576253318597736e+01	-1.644642487684293997e+01	-1.644653287831191335e+01	-1.645545190261483981e+01	-1.645545329618535391e+01	-1.645547986409513896e+01	-1.645547988221798619e+01	-1.645547991649475961e+01	-1.645547991672167143e+01	-1.645549620379801325e+01	-1.645550070874479331e+01	-1.645551909335608087e+01	-1.645591740860839280e+01	-1.645591766777280185e+01	-1.645592446345862214e+01	-1.645619632705252400e+01	-1.645627605905741575e+01	-1.645634101471686250e+01	-1.645634988123054399e+01	-1.645635912685282420e+01	-1.645636065392130831e+01	-1.645641180025358352e+01	-1.645641180579487184e+01	-1.645643528953229406e+01	-1.645685590987993407e+01	-1.645687109075534238e+01	-1.645706412853937195e+01	-1.645706510041179627e+01
2.152807050661273180e+01	-1.643804072589039578e+01	-1.609676239710386625e+01	-1.637797404060197692e+01	-1.637956885030835252e+01	-1.638032655164125373e+01	-1.638399148334229949e+01	-1.640938370931888812e+01	-1.641406670589078232e+01	-1.641406670589087469e+01	-1.641637917411053138e+01	-1.642237509548206020e+01	-1.642238339737081532e+01	-1.642238339737090769e+01	-1.642243109462467032e+01	-1.642469376621659904e+01	-1.642469376657509628e+01	-1.642498299563865771e+01	-1.642528089650190282e+01	-1.642556840665923090e+01	-1.642556905883595419e+01	-1.642560052260443371e+01	-1.642624779931438184e+01	-1.642634122305568667e+01	-1.643378845359269036e+01	-1.643379487920640969e+01	-1.643383422140691152e+01	-1.643383436847632595e+01	-1.643383643412212081e+01	-1.643383643428205687e+01	-1.643385626160706181e+01	-1.643386317147878373e+01	-1.643390687994036625e+01	-1.643428942887948807e+01	-1.643428990366348330e+01	-1.643430137945257741e+01	-1.643447018521656133e+01	-1.643455751356160732e+01	-1.643464090800669197e+01	-1.643464952148809033e+01	-1.643465994254047757e+01	-1.643466176733426209e+01	-1.643470624633896904e+01	-1.643470680068455891e+01	-1.643473516856084871e+01	-1.643522219887418601e+01	-1.643524511251899867e+01	-1.643547393671332912e+01	-1.643547630955309558e+01
2.164901472294201668e+01	-1.642222796437916088e+01	-1.609441331118518548e+01	-1.635439163568699428e+01	-1.635793366443871122e+01	-1.635855447166677834e+01	-1.636305757596655752e+01	-1.639167135815910115e+01	-1.640099574275546246e+01	-1.640099574275566141e+01	-1.640301286827959615e+01	-1.640800103812620847e+01	-1.640805553517349580e+01	-1.640805553517361659e+01	-1.640807087148045440e+01	-1.641033968930393883e+01	-1.641033968977268387e+01	-1.641062611994271947e+01	-1.641093655357231285e+01	-1.641114031553706099e+01	-1.641114040986420974e+01	-1.641116442110512708e+01	-1.641174170359914797e+01	-1.641182656161876707e+01	-1.641764359120436723e+01	-1.641766028377588071e+01	-1.641770935347111759e+01	-1.641770954957703310e+01	-1.641772136772927126e+01	-1.641772136784126701e+01	-1.641774176725769507e+01	-1.641775021685835867e+01	-1.641782014351871766e+01	-1.641815435002522605e+01	-1.641815764315285264e+01	-1.641817595634876170e+01	-1.641827147736273673e+01	-1.641836029369889616e+01	-1.641845884510853182e+01	-1.641846662046041416e+01	-1.641847682924824170e+01	-1.641847895091821385e+01	-1.641851254317666786e+01	-1.641851486668647908e+01	-1.641854875208306908e+01	-1.641908532454943526e+01	-1.641911571174273377e+01	-1.641935975937686720e+01	-1.641936464025816633e+01
2.176995893927130155e+01	-1.641190987326329775e+01	-1.608941466711230106e+01	-1.633449320295288487e+01	-1.634029854438502838e+01	-1.634076416406929155e+01	-1.634627574636091651e+01	-1.637824423830466003e+01	-1.639369958100827773e+01	-1.639369958100850511e+01	-1.639536269872206020e+01	-1.639947148312454317e+01	-1.639959388790393291e+01	-1.639959388790401817e+01	-1.639960282362359578e+01	-1.640166547781480233e+01	-1.640166547825739940e+01	-1.640192200490759689e+01	-1.640221298738350697e+01	-1.640234647592169637e+01	-1.640234698400173130e+01	-1.640236463861578642e+01	-1.640282293295752680e+01	-1.640290339441533263e+01	-1.640713230740787054e+01	-1.640716557932625363e+01	-1.640721935418843458e+01	-1.640721949587191375e+01	-1.640725208644446553e+01	-1.640725208652371236e+01	-1.640727022418388970e+01	-1.640727877364383858e+01	-1.640737004753982120e+01	-1.640763527864324800e+01	-1.640764341374543989e+01	-1.640767206072532503e+01	-1.640771911179933085e+01	-1.640780276044372954e+01	-1.640791098432369921e+01	-1.640791762367363305e+01	-1.640792633529931521e+01	-1.640792879983563068e+01	-1.640794988377758301e+01	-1.640795576624393703e+01	-1.640799583499251924e+01	-1.640855707907518735e+01	-1.640859351078240991e+01	-1.640882924997612946e+01	-1.640883797450987203e+01
2.189090315560058642e+01	-1.640702906497332947e+01	-1.608231178544427564e+01	-1.631850406346143956e+01	-1.632666435142346728e+01	-1.632697817235346349e+01	-1.633370764149466936e+01	-1.636911789138461870e+01	-1.639189227301373819e+01	-1.639189227301397267e+01	-1.639316807977451873e+01	-1.639652102564039637e+01	-1.639671354803523684e+01	-1.639671354803530789e+01	-1.639672738597144530e+01	-1.639839070511489894e+01	-1.639839070544066146e+01	-1.639859496726198529e+01	-1.639884180507986144e+01	-1.639892089793476515e+01	-1.639892112456584528e+01	-1.639893390854594912e+01	-1.639924314786900794e+01	-1.639932146146317393e+01	-1.640215657024727136e+01	-1.640221263838651566e+01	-1.640226573407014854e+01	-1.640226580303485804e+01	-1.640233153423840662e+01	-1.640233153429819879e+01	-1.640234547379947116e+01	-1.640235269534129259e+01	-1.640245787532935395e+01	-1.640264852208562019e+01	-1.640266279736201938e+01	-1.640270762586889219e+01	-1.640272563381410009e+01	-1.640279806088386039e+01	-1.640290914850869797e+01	-1.640291462686592894e+01	-1.640292102860482970e+01	-1.640292398135566287e+01	-1.640293392985794441e+01	-1.640294588885130622e+01	-1.640299285141783514e+01	-1.640354916991265100e+01	-1.640358943451592921e+01	-1.640379607265936102e+01	-1.640380988876350443e+01
2.201184737192987129e+01	-1.640739518789010276e+01	-1.607344712482199611e+01	-1.630649056213153614e+01	-1.631694732552752924e+01	-1.631712825591591098e+01	-1.632533320979673164e+01	-1.636421997349030732e+01	-1.639509423254004616e+01	-1.639509423254024512e+01	-1.639597800645244519e+01	-1.639868789191625353e+01	-1.639893760941293976e+01	-1.639893760941300371e+01	-1.639896918702882544e+01	-1.640010765936141013e+01	-1.640010765955310745e+01	-1.640024727557253925e+01	-1.640043748526920808e+01	-1.640047799773144988e+01	-1.640047806667541153e+01	-1.640048735514091760e+01	-1.640064685462004945e+01	-1.640072346481401411e+01	-1.640244620309767498e+01	-1.640252972832582401e+01	-1.640257782073253878e+01	-1.640257785360743981e+01	-1.640268762278374481e+01	-1.640268762283742632e+01	-1.640269665825309886e+01	-1.640270168999943934e+01	-1.640281349006347966e+01	-1.640293696609685270e+01	-1.640295778982067532e+01	-1.640302835877434262e+01	-1.640303196687089127e+01	-1.640308877872451632e+01	-1.640319564355239379e+01	-1.640320011974808523e+01	-1.640320404035421831e+01	-1.640320778833985571e+01	-1.640321035639606606e+01	-1.640323177773441898e+01	-1.640328638772245995e+01	-1.640380791098635171e+01	-1.640384954940984130e+01	-1.640401332137394519e+01	-1.640403298540107357e+01
2.213279158825915616e+01	-1.641270262301935645e+01	-1.606297083912045309e+01	-1.629839304618653273e+01	-1.631098364575574067e+01	-1.631106176281353726e+01	-1.632105818321396384e+01	-1.636339660385567640e+01	-1.640270787629017235e+01	-1.640270787629025762e+01	-1.640322694526862080e+01	-1.640539235138268737e+01	-1.640567680406081763e+01	-1.640567680406083184e+01	-1.640574421527742999e+01	-1.640633917459841484e+01	-1.640633917468664293e+01	-1.640641469524817353e+01	-1.640654806973995505e+01	-1.640656416597187928e+01	-1.640656590826377226e+01	-1.640657272633056607e+01	-1.640661708309820455e+01	-1.640669092246864125e+01	-1.640760783215672092e+01	-1.640772072062726039e+01	-1.640776129649238868e+01	-1.640776133705352891e+01	-1.640792184482005922e+01	-1.640792184488424255e+01	-1.640792643245926286e+01	-1.640792921212257482e+01	-1.640804206923290565e+01	-1.640811354202410399e+01	-1.640814034145970624e+01	-1.640825143922541685e+01	-1.640825148179413162e+01	-1.640829070169168347e+01	-1.640838694715790780e+01	-1.640839065804036778e+01	-1.640839249987998016e+01	-1.640839758982474450e+01	-1.640839759338005877e+01	-1.640843280097433166e+01	-1.640849581115924849e+01	-1.640895685126506720e+01	-1.640899764277025241e+01	-1.640911357941036641e+01	-1.640913903091440318e+01
2.225373580458844103e+01	-1.642254218307765967e+01	-1.605085261004651187e+01	-1.629404485423969362e+01	-1.630852657901998271e+01	-1.630854153207776847e+01	-1.632071460573357058e+01	-1.636641179020060832e+01	-1.641407281895462944e+01	-1.641407281895464365e+01	-1.641429247821275794e+01	-1.641599705826327238e+01	-1.641628981643034990e+01	-1.641628981643035701e+01	-1.641641276236750002e+01	-1.641657873982952509e+01	-1.641657873985665361e+01	-1.641660411293170796e+01	-1.641668928313188758e+01	-1.641669272809215840e+01	-1.641669896243378446e+01	-1.641670394753924000e+01	-1.641670397673419046e+01	-1.641677293663052239e+01	-1.641716933649084353e+01	-1.641731020717902112e+01	-1.641734258546101444e+01	-1.641734272386031535e+01	-1.641755470323837329e+01	-1.641755470334035039e+01	-1.641755614585507317e+01	-1.641755724992437138e+01	-1.641766774227076553e+01	-1.641770430167338901e+01	-1.641773558741058281e+01	-1.641790845515867403e+01	-1.641791288448610686e+01	-1.641793529231710380e+01	-1.641801596144868824e+01	-1.641801914096343751e+01	-1.641801965157390697e+01	-1.641802696463896183e+01	-1.641802882842689115e+01	-1.641808302136664821e+01	-1.641815507640591676e+01	-1.641853753378440928e+01	-1.641857580506423631e+01	-1.641864707079073327e+01	-1.641867732943753566e+01
2.237468002091772590e+01	-1.643641011730773727e+01	-1.603689329572654287e+01	-1.629317548200621957e+01	-1.630923699407268401e+01	-1.630923930792600629e+01	-1.632405436992218739e+01	-1.637294044197225418e+01	-1.642849303330755362e+01	-1.642849303330765309e+01	-1.642852614032878478e+01	-1.642984002153707479e+01	-1.643011537242295361e+01	-1.643011537242309572e+01	-1.643030974726337234e+01	-1.643031014133593004e+01	-1.643031014133772771e+01	-1.643031111876685912e+01	-1.643036086459904510e+01	-1.643036087394423106e+01	-1.643037379507676832e+01	-1.643037726877459903e+01	-1.643043640283102036e+01	-1.643049793167482875e+01	-1.643061067362416594e+01	-1.643077507229764223e+01	-1.643079995301386020e+01	-1.643080046933694405e+01	-1.643105826351209231e+01	-1.643105826370116063e+01	-1.643105831798421690e+01	-1.643105855529055503e+01	-1.643116508197998371e+01	-1.643118142858633490e+01	-1.643121503308279330e+01	-1.643147760020054449e+01	-1.643149217332098289e+01	-1.643150121387859741e+01	-1.643156329350808420e+01	-1.643156612765225333e+01	-1.643156613675615318e+01	-1.643157697898946878e+01	-1.643158366935470838e+01	-1.643166265903999346e+01	-1.643174412285553387e+01	-1.643203929572088384e+01	-1.643207402777051129e+01	-1.643210968390243920e+01	-1.643214300819121831e+01
2.249562423724701077e+01	-1.645371929357528273e+01	-1.602073535816633409e+01	-1.629540065795797688e+01	-1.631266959263346195e+01	-1.631272458045251028e+01	-1.633073768805720505e+01	-1.638255712876535597e+01	-1.644524109491339914e+01	-1.644524109491389652e+01	-1.644526153227926102e+01	-1.644624396235300168e+01	-1.644648046055669255e+01	-1.644648046055707624e+01	-1.644675439766956515e+01	-1.644701011066715779e+01	-1.644701011067364504e+01	-1.644702110962511910e+01	-1.644704825994422492e+01	-1.644705167709515337e+01	-1.644707123335703614e+01	-1.644707333395336946e+01	-1.644731988312861404e+01	-1.644737161297766903e+01	-1.644737805902712324e+01	-1.644755923187682356e+01	-1.644757810175064350e+01	-1.644757964518119309e+01	-1.644787204894517885e+01	-1.644787204930468505e+01	-1.644787257229009469e+01	-1.644787257616340526e+01	-1.644797475002351916e+01	-1.644798119098919642e+01	-1.644801463381942597e+01	-1.644840003942856299e+01	-1.644842872669661205e+01	-1.644843003541323156e+01	-1.644847274178602703e+01	-1.644847535018703155e+01	-1.644847557202147215e+01	-1.644849171393932608e+01	-1.644850429284893778e+01	-1.644861397539577297e+01	-1.644870471481712570e+01	-1.644891348128970776e+01	-1.644894426195600090e+01	-1.644895644615012031e+01	-1.644899068200613357e+01
2.261656845357629564e+01	-1.647381206578178592e+01	-1.600187193254301121e+01	-1.630020514520730757e+01	-1.631825813403260383e+01	-1.631845196940278697e+01	-1.634031955179385420e+01	-1.639472357657471235e+01	-1.646354911554799116e+01	-1.646354911554950462e+01	-1.646380861901715065e+01	-1.646451108653472772e+01	-1.646469408069597051e+01	-1.646469408069678764e+01	-1.646504636011817979e+01	-1.646613941168857309e+01	-1.646613941173654894e+01	-1.646619917313350356e+01	-1.646621407058914599e+01	-1.646622566876820315e+01	-1.646624868773315598e+01	-1.646624956277505447e+01	-1.646682484253969392e+01	-1.646686513494024950e+01	-1.646688327222022963e+01	-1.646707321315616923e+01	-1.646708784578386542e+01	-1.646709154284919663e+01	-1.646740354982823362e+01	-1.646740355047850102e+01	-1.646740623009372229e+01	-1.646740625308929395e+01	-1.646750430313708335e+01	-1.646750676765479682e+01	-1.646753766487165649e+01	-1.646808063289311264e+01	-1.646812579402702426e+01	-1.646812641401140809e+01	-1.646815127842397430e+01	-1.646815371072477774e+01	-1.646815465091039954e+01	-1.646817826054481770e+01	-1.646819601725083260e+01	-1.646834153532210365e+01	-1.646844070450919872e+01	-1.646857235882269777e+01	-1.646859925274299030e+01	-1.646860050037851408e+01	-1.646863349047225711e+01
2.273751266990558051e+01	-1.649597003290163855e+01	-1.597965552894342522e+01	-1.630692506862227731e+01	-1.632530301398332995e+01	-1.632575050802012129e+01	-1.635223729953305849e+01	-1.640877792720795725e+01	-1.648259490271131966e+01	-1.648259490271480132e+01	-1.648344228845183324e+01	-1.648391162885494765e+01	-1.648403495375988825e+01	-1.648403495376149408e+01	-1.648445546709565690e+01	-1.648712682537271235e+01	-1.648712682552377373e+01	-1.648727307061776060e+01	-1.648728289830594207e+01	-1.648730569304194660e+01	-1.648732636614055735e+01	-1.648732644131148106e+01	-1.648836859886355910e+01	-1.648839692588482819e+01	-1.648849203502793159e+01	-1.648868255353123402e+01	-1.648869471667188691e+01	-1.648870211752429782e+01	-1.648901714106417415e+01	-1.648901714215029557e+01	-1.648902331157826495e+01	-1.648902332129763693e+01	-1.648911763135716058e+01	-1.648911891304859267e+01	-1.648914534658700859e+01	-1.648987657823199271e+01	-1.648993898703246685e+01	-1.648994636435571692e+01	-1.648995710276286530e+01	-1.648995934527802376e+01	-1.648996130050414166e+01	-1.648999473221877565e+01	-1.649001569505262665e+01	-1.649020029124352504e+01	-1.649030617804963583e+01	-1.649037630010687394e+01	-1.649039969631687796e+01	-1.649040079886079013e+01	-1.649043073198999565e+01
2.285845688623486538e+01	-1.651941575804706730e+01	-1.595330853891543654e+01	-1.631473580980942018e+01	-1.633296416499221948e+01	-1.633381784018139626e+01	-1.636580184378590985e+01	-1.642392845183884020e+01	-1.650148940593456359e+01	-1.650148940594112190e+01	-1.650339069676290649e+01	-1.650367193160528956e+01	-1.650373885610837021e+01	-1.650373885611103475e+01	-1.650421050162236014e+01	-1.650934878647966997e+01	-1.650934878683646190e+01	-1.650961213148617901e+01	-1.650962207727651077e+01	-1.650965760452864828e+01	-1.650966986126581304e+01	-1.650967018933426544e+01	-1.651129403137289131e+01	-1.651131115207994782e+01	-1.651150588219309867e+01	-1.651168952130091583e+01	-1.651170091571514575e+01	-1.651171373970281309e+01	-1.651201589759962474e+01	-1.651201589926267133e+01	-1.651202641366296575e+01	-1.651202648104624870e+01	-1.651211728639941612e+01	-1.651211868092558177e+01	-1.651213946229800911e+01	-1.651307894655806052e+01	-1.651315775623161386e+01	-1.651317862520200208e+01	-1.651318075310013000e+01	-1.651318274753936777e+01	-1.651318586306190639e+01	-1.651323130532364303e+01	-1.651325290919058375e+01	-1.651347656024135802e+01	-1.651358655845510981e+01	-1.651361429608949294e+01	-1.651363477022120207e+01	-1.651364334288076918e+01	-1.651366897111700638e+01
2.297940110256415025e+01	-1.654330549030326836e+01	-1.592193890603257245e+01	-1.632265003267483650e+01	-1.634026196582424717e+01	-1.634172203357331199e+01	-1.638019461522569742e+01	-1.643925422642145406e+01	-1.651926984889971806e+01	-1.651926984891079542e+01	-1.652282695121072464e+01	-1.652296572418468656e+01	-1.652298908876800709e+01	-1.652298908877202877e+01	-1.652349052533822515e+01	-1.653210652873862330e+01	-1.653210652944813575e+01	-1.653250421386575653e+01	-1.653252038122391099e+01	-1.653256894111583364e+01	-1.653257118970982020e+01	-1.653257385191950846e+01	-1.653484827604321339e+01	-1.653485622110869713e+01	-1.653514216871830200e+01	-1.653531287942568895e+01	-1.653532528292753057e+01	-1.653534499449014561e+01	-1.653562109434606242e+01	-1.653562109668472857e+01	-1.653563625252297697e+01	-1.653563714090629588e+01	-1.653572436397099921e+01	-1.653572706652958857e+01	-1.653574185510977657e+01	-1.653689261070422134e+01	-1.653698535121986879e+01	-1.653702465931021948e+01	-1.653702482465093482e+01	-1.653702650009135766e+01	-1.653703085007426665e+01	-1.653708988484793707e+01	-1.653710961564649295e+01	-1.653736766242704448e+01	-1.653747841533076013e+01	-1.653748356033371891e+01	-1.653750176766744318e+01	-1.653752158688072882e+01	-1.653754229433432954e+01
2.310034531889343512e+01	-1.656671904682410457e+01	-1.588456551498941849e+01	-1.632952929867207104e+01	-1.634608911450848723e+01	-1.634841388580690591e+01	-1.639447240353608493e+01	-1.645371556347803477e+01	-1.653490253630028661e+01	-1.653490253631735385e+01	-1.654086686107037707e+01	-1.654091133993473051e+01	-1.654091268397721137e+01	-1.654091268398281045e+01	-1.654142148146192426e+01	-1.655460327021618383e+01	-1.655460327144226085e+01	-1.655513373150221668e+01	-1.655516769447348935e+01	-1.655522858419679721e+01	-1.655523116713043663e+01	-1.655523966100098932e+01	-1.655816623479714167e+01	-1.655816816217278387e+01	-1.655851770360376918e+01	-1.655867123571965749e+01	-1.655868677985165505e+01	-1.655871409378342918e+01	-1.655895501874088183e+01	-1.655895502177487089e+01	-1.655897451025361278e+01	-1.655897831518874597e+01	-1.655906151420795425e+01	-1.655906740987362014e+01	-1.655907667425183405e+01	-1.656042063162281863e+01	-1.656052332100784952e+01	-1.656058337384232004e+01	-1.656058842828284838e+01	-1.656058974020319141e+01	-1.656059540751922299e+01	-1.656066857404117343e+01	-1.656068447923302500e+01	-1.656096661106593615e+01	-1.656107433087227321e+01	-1.656107459384890745e+01	-1.656109119567913268e+01	-1.656112229536014269e+01	-1.656113804497906727e+01
2.322128953522271999e+01	-1.658865549499549985e+01	-1.584015900613958650e+01	-1.633411261826557137e+01	-1.634923729492136601e+01	-1.635275332956072702e+01	-1.640758317785542175e+01	-1.646617775883812840e+01	-1.654729978946446778e+01	-1.654729978948930835e+01	-1.655657566455992225e+01	-1.655657771290267277e+01	-1.655658514590633956e+01	-1.655658514591355157e+01	-1.655708090880396810e+01	-1.657592645017322042e+01	-1.657592645203114756e+01	-1.657656619184160718e+01	-1.657664093681305673e+01	-1.657671270103148231e+01	-1.657674810934727816e+01	-1.657676761976390623e+01	-1.658026569525006266e+01	-1.658026571401363469e+01	-1.658064299872386727e+01	-1.658077700477537775e+01	-1.658079843981715840e+01	-1.658083289965257734e+01	-1.658103420029990360e+01	-1.658103420394895977e+01	-1.658105710354917761e+01	-1.658106775556515800e+01	-1.658114616259960883e+01	-1.658115790615568841e+01	-1.658116274448917693e+01	-1.658266006921680003e+01	-1.658276749772861081e+01	-1.658284749921044465e+01	-1.658286339669110276e+01	-1.658286435837410266e+01	-1.658287150378504293e+01	-1.658295797464973731e+01	-1.658296899172701444e+01	-1.658325905895943464e+01	-1.658335997394675587e+01	-1.658336886324947557e+01	-1.658338448094837503e+01	-1.658342390833828262e+01	-1.658343511371202794e+01
2.334223375155200486e+01	-1.660804476870191593e+01	-1.578770461229068900e+01	-1.633506603651130717e+01	-1.634844362436221843e+01	-1.635355451182689990e+01	-1.641839740775761669e+01	-1.647545266331658098e+01	-1.655535618004618215e+01	-1.655535618008057241e+01	-1.656898751987440477e+01	-1.656900286035769909e+01	-1.656904753848634471e+01	-1.656904753849508438e+01	-1.656951455912402338e+01	-1.659504388943788200e+01	-1.659504389190631457e+01	-1.659574818475332592e+01	-1.659590475321608949e+01	-1.659598546676893704e+01	-1.659612082573512026e+01	-1.659615825094013530e+01	-1.660006253859178571e+01	-1.660006560237721374e+01	-1.660043562233197889e+01	-1.660054950175678101e+01	-1.660058021198342715e+01	-1.660061998741839773e+01	-1.660078164749381813e+01	-1.660078165158029861e+01	-1.660080647510619656e+01	-1.660082990219291332e+01	-1.660090252770286412e+01	-1.660092303162353744e+01	-1.660092489011940131e+01	-1.660251712702974203e+01	-1.660262333379979793e+01	-1.660271943684004725e+01	-1.660275011390163513e+01	-1.660275080512947454e+01	-1.660275972528494037e+01	-1.660285718620508533e+01	-1.660286328715327642e+01	-1.660314043597522726e+01	-1.660323127303372104e+01	-1.660325689833609175e+01	-1.660327208528806864e+01	-1.660331510925787768e+01	-1.660332247835988539e+01
2.346317796788128973e+01	-1.662378499710479218e+01	-1.572629371849979663e+01	-1.633105818273453735e+01	-1.634246264162444362e+01	-1.634965468868781358e+01	-1.642576076612959923e+01	-1.648036316106084342e+01	-1.655800943364707223e+01	-1.655800943369271039e+01	-1.657714279214454933e+01	-1.657722985368226176e+01	-1.657734122641647900e+01	-1.657734122642643371e+01	-1.657777022880213735e+01	-1.661082647948985880e+01	-1.661082648234663850e+01	-1.661153482698440342e+01	-1.661183832183304787e+01	-1.661192589196142677e+01	-1.661227652531570698e+01	-1.661234013355131367e+01	-1.661641482834202321e+01	-1.661642677037063009e+01	-1.661676162263932355e+01	-1.661685616397021192e+01	-1.661689963711482676e+01	-1.661694164045677269e+01	-1.661706716975410103e+01	-1.661706717403020406e+01	-1.661709199042419982e+01	-1.661713575531946674e+01	-1.661720153561078916e+01	-1.661723313420812786e+01	-1.661723347887055269e+01	-1.661884984863964121e+01	-1.661894876048798153e+01	-1.661905463823481455e+01	-1.661910107207713594e+01	-1.661910162689357406e+01	-1.661911280426993187e+01	-1.661921758594833420e+01	-1.661921976405687928e+01	-1.661946124555520754e+01	-1.661953964034852760e+01	-1.661958457340988815e+01	-1.661959979386454478e+01	-1.661964127231900790e+01	-1.661964565707129537e+01
2.358412218421057460e+01	-1.663481374720304728e+01	-1.565524918254305931e+01	-1.632086636171327854e+01	-1.633016894806165453e+01	-1.634001126013396998e+01	-1.642857433668419986e+01	-1.647983492861317956e+01	-1.655433007055911787e+01	-1.655433007061757422e+01	-1.658014909430325190e+01	-1.658036633676393734e+01	-1.658056679172341319e+01	-1.658056679173395764e+01	-1.658095546267534814e+01	-1.662211092057190598e+01	-1.662211092340709939e+01	-1.662275694523428626e+01	-1.662329999580956752e+01	-1.662339244253294623e+01	-1.662413462063748426e+01	-1.662423326850302630e+01	-1.662820264080622934e+01	-1.662823037197281906e+01	-1.662851235357189950e+01	-1.662858925867363524e+01	-1.662864779530062975e+01	-1.662868813803037682e+01	-1.662878328972924180e+01	-1.662878329392131604e+01	-1.662880594470990303e+01	-1.662887824230779188e+01	-1.662893620528213035e+01	-1.662897981695453353e+01	-1.662897982261925733e+01	-1.663054530719116286e+01	-1.663063146402652137e+01	-1.663073929552699326e+01	-1.663079894897607858e+01	-1.663079956094068734e+01	-1.663081370670297332e+01	-1.663092116280576960e+01	-1.663092130057547280e+01	-1.663110696799154908e+01	-1.663117171483020940e+01	-1.663123379933067270e+01	-1.663124940522354933e+01	-1.663128500241651153e+01	-1.663128727163495313e+01
2.370506640053985947e+01	-1.664021614568029150e+01	-1.557428452577467226e+01	-1.630351458379151097e+01	-1.631069209132733278e+01	-1.632382771528147458e+01	-1.642590601103718484e+01	-1.647301656417998572e+01	-1.654363976100029276e+01	-1.654363976107287471e+01	-1.657727115140187379e+01	-1.657767293605505898e+01	-1.657797292442948844e+01	-1.657797292444006843e+01	-1.657832523302963779e+01	-1.662781118725101237e+01	-1.662781118958278626e+01	-1.662833533962909627e+01	-1.662923708757142549e+01	-1.662933274881459766e+01	-1.663071328305900920e+01	-1.663085524221283151e+01	-1.663444559605286344e+01	-1.663449743858362240e+01	-1.663471928884995776e+01	-1.663478067570670760e+01	-1.663485343876681810e+01	-1.663488816523027936e+01	-1.663495962096097003e+01	-1.663495962481863444e+01	-1.663497805021887643e+01	-1.663508608829116753e+01	-1.663513551298584758e+01	-1.663519008314293757e+01	-1.663519040812044381e+01	-1.663663415369219933e+01	-1.663670342056659734e+01	-1.663680510192519080e+01	-1.663687195977810518e+01	-1.663687298903479217e+01	-1.663689107317945570e+01	-1.663699614812082217e+01	-1.663699680575203388e+01	-1.663711480991270264e+01	-1.663716590833269038e+01	-1.663723971003117441e+01	-1.663725591174436858e+01	-1.663728292612142923e+01	-1.663728386744590892e+01
2.382601061686914790e+01	-1.663936587718050220e+01	-1.548368723364512789e+01	-1.627843716777253036e+01	-1.628357722344881608e+01	-1.630070147440882522e+01	-1.641712977721459765e+01	-1.645942182561263678e+01	-1.652565022224843005e+01	-1.652565022233605418e+01	-1.656804941514813123e+01	-1.656868088799641470e+01	-1.656907579451258528e+01	-1.656907579452256840e+01	-1.656940046797466692e+01	-1.662707535617114019e+01	-1.662707535763642142e+01	-1.662743808321607020e+01	-1.662883750732712684e+01	-1.662893512890529735e+01	-1.663127550236207242e+01	-1.663146709147710567e+01	-1.663445139796799310e+01	-1.663453749987787944e+01	-1.663470063390236930e+01	-1.663474860699330549e+01	-1.663482965754143805e+01	-1.663485562713574950e+01	-1.663490993322091072e+01	-1.663490993655672412e+01	-1.663492261607764533e+01	-1.663507060343015098e+01	-1.663511114946279434e+01	-1.663517355310403900e+01	-1.663517426773919539e+01	-1.663643716463194266e+01	-1.663648733359983112e+01	-1.663657570116601647e+01	-1.663664108813016895e+01	-1.663664338406356791e+01	-1.663666663871684648e+01	-1.663676453175645520e+01	-1.663676868954004817e+01	-1.663682132089581245e+01	-1.663685982662644136e+01	-1.663693832795132721e+01	-1.663695516173200417e+01	-1.663697285118641389e+01	-1.663697310278304542e+01
2.394695483319843277e+01	-1.663208081333047517e+01	-1.538450093461710111e+01	-1.624564830611719657e+01	-1.624895161229243001e+01	-1.627077394484963691e+01	-1.640207693619436213e+01	-1.643907554576028929e+01	-1.650060198925950772e+01	-1.650060198936259326e+01	-1.655243569805429615e+01	-1.655332752072081348e+01	-1.655379725697213189e+01	-1.655379725698097104e+01	-1.655410599360548218e+01	-1.661946654151378766e+01	-1.661946654206293772e+01	-1.661965992804658754e+01	-1.662170365957533846e+01	-1.662180236066509309e+01	-1.662549563340518688e+01	-1.662573997459259090e+01	-1.662797583357401976e+01	-1.662810861226039805e+01	-1.662822037071899217e+01	-1.662825672614983574e+01	-1.662833431960302732e+01	-1.662835007169815782e+01	-1.662839298109574315e+01	-1.662839298380745845e+01	-1.662839947780928185e+01	-1.662858666429596610e+01	-1.662861844957197377e+01	-1.662868390266480390e+01	-1.662868463068286928e+01	-1.662972534057669094e+01	-1.662975654899007338e+01	-1.662982642958060353e+01	-1.662988076322455555e+01	-1.662988629521897366e+01	-1.662991617066128214e+01	-1.663000298056167026e+01	-1.663001375972129381e+01	-1.663002194408336010e+01	-1.663004967309974091e+01	-1.663012585283877343e+01	-1.663014315412058153e+01	-1.663015257778782541e+01	-1.663015259079192276e+01
2.406789904952771764e+01	-1.661875933830973651e+01	-1.527866284667482688e+01	-1.620588130309376140e+01	-1.620766030185043860e+01	-1.623484773951960136e+01	-1.638116670222350280e+01	-1.641262975195495954e+01	-1.646936808107522410e+01	-1.646936808119362183e+01	-1.653091674910614728e+01	-1.653208066814261912e+01	-1.653259227673617460e+01	-1.653259227674358556e+01	-1.653289818407828449e+01	-1.660512745134939649e+01	-1.660512745136895774e+01	-1.660518427980224487e+01	-1.660801040903198356e+01	-1.660810954260344374e+01	-1.661360921092235543e+01	-1.661390545548280073e+01	-1.661535927977237037e+01	-1.661555387326428246e+01	-1.661562466687659878e+01	-1.661565077814407232e+01	-1.661570964265561656e+01	-1.661571607195247680e+01	-1.661575229925119856e+01	-1.661575230132297776e+01	-1.661575385245276948e+01	-1.661597321920257997e+01	-1.661599683066307165e+01	-1.661605973231295508e+01	-1.661606003770636875e+01	-1.661685897547720003e+01	-1.661687389745043930e+01	-1.661692285622556398e+01	-1.661695839542718289e+01	-1.661697118531530037e+01	-1.661700923886314030e+01	-1.661708246726410465e+01	-1.661710284569731755e+01	-1.661710768925430415e+01	-1.661712684859006117e+01	-1.661719490089225815e+01	-1.661721229676285105e+01	-1.661721579184551700e+01	-1.661721582514299200e+01
2.418884326585700251e+01	-1.660045012426930100e+01	-1.516904019676040605e+01	-1.616064856245761661e+01	-1.616132159445073313e+01	-1.619442525087168150e+01	-1.635547036404249610e+01	-1.638140556761334210e+01	-1.643347868073491469e+01	-1.643347868086788566e+01	-1.650458097793538315e+01	-1.650600709415993350e+01	-1.650651986610817801e+01	-1.650651986611403998e+01	-1.650683628924242186e+01	-1.658487552107092000e+01	-1.658487552138670651e+01	-1.658487552175833457e+01	-1.658859576456435292e+01	-1.658869470685037584e+01	-1.659649581724310252e+01	-1.659683908487682658e+01	-1.659759328817122537e+01	-1.659786803569748770e+01	-1.659790894743010625e+01	-1.659792587034417721e+01	-1.659795419118363213e+01	-1.659795488811198538e+01	-1.659798815964502694e+01	-1.659798816113145392e+01	-1.659798828289441985e+01	-1.659822646962467729e+01	-1.659824290363675203e+01	-1.659829792501318479e+01	-1.659829793276304599e+01	-1.659885877787213815e+01	-1.659886257178985858e+01	-1.659889128530239333e+01	-1.659890575885908959e+01	-1.659893293278389592e+01	-1.659898064131566997e+01	-1.659903944891672012e+01	-1.659907198328266986e+01	-1.659913214820644356e+01	-1.659914497520530574e+01	-1.659920105081511821e+01	-1.659921798443327390e+01	-1.659921845048842215e+01	-1.659921859688281387e+01
2.430978748218628738e+01	-1.657881167493012953e+01	-1.505931642460288344e+01	-1.611217766400962148e+01	-1.611225742541442685e+01	-1.615162878739533170e+01	-1.632666587367018707e+01	-1.634732153041729674e+01	-1.639503070330538748e+01	-1.639503070345179481e+01	-1.647508333090794963e+01	-1.647673959529043231e+01	-1.647721166357681710e+01	-1.647721166358127931e+01	-1.647755126105306545e+01	-1.656018100951262539e+01	-1.656018101127049391e+01	-1.656025427167781316e+01	-1.656493709505357259e+01	-1.656503500012880892e+01	-1.657564893703484188e+01	-1.657603101718681415e+01	-1.657627499178224184e+01	-1.657665199854753979e+01	-1.657667309028205693e+01	-1.657668193249536870e+01	-1.657668420346690397e+01	-1.657668537665446706e+01	-1.657671858152826161e+01	-1.657671858252815156e+01	-1.657672353794603737e+01	-1.657696236000868595e+01	-1.657697290367407561e+01	-1.657701607155230050e+01	-1.657701725656774272e+01	-1.657736565311153498e+01	-1.657736566717365889e+01	-1.657737789508347248e+01	-1.657737865224395080e+01	-1.657743122044691830e+01	-1.657748972730058767e+01	-1.657753488306881451e+01	-1.657758144849829307e+01	-1.657776604510743823e+01	-1.657777452696666387e+01	-1.657781698419165650e+01	-1.657783277831600088e+01	-1.657783295462240858e+01	-1.657783319139925027e+01
2.443073169851557225e+01	-1.655594746021088071e+01	-1.495371628666947572e+01	-1.606321107267152115e+01	-1.606328616470519677e+01	-1.610899518032904609e+01	-1.629686949037434118e+01	-1.631270012571092565e+01	-1.635647905800929891e+01	-1.635647905816772152e+01	-1.644449114759080288e+01	-1.644632521945425196e+01	-1.644672043521755711e+01	-1.644672043522080429e+01	-1.644709426583815315e+01	-1.653301304767644808e+01	-1.653301305213027206e+01	-1.653334015419208924e+01	-1.653899718572226618e+01	-1.653909274130663931e+01	-1.655301810188220202e+01	-1.655342875261128910e+01	-1.655343740038132694e+01	-1.655394324138828921e+01	-1.655395258538928971e+01	-1.655395519282163974e+01	-1.655397107005545365e+01	-1.655398105633109651e+01	-1.655401629615504788e+01	-1.655401629678412689e+01	-1.655403536559457933e+01	-1.655425484841095596e+01	-1.655426092513010161e+01	-1.655429043569245096e+01	-1.655429646733436044e+01	-1.655447584709178699e+01	-1.655448109907558774e+01	-1.655448326477825560e+01	-1.655449134977985182e+01	-1.655458416463532245e+01	-1.655465399506951485e+01	-1.655468753573322971e+01	-1.655474910007036726e+01	-1.655512700050912400e+01	-1.655513271811015130e+01	-1.655516194419055864e+01	-1.655517590105942816e+01	-1.655517780101323666e+01	-1.655517805147160715e+01
2.455167591484485712e+01	-1.653415488648769838e+01	-1.485662107290931999e+01	-1.601671151986560915e+01	-1.601742028254673755e+01	-1.606919062515213881e+01	-1.626838288477666339e+01	-1.627999584939644961e+01	-1.632035729658178269e+01	-1.632035729675039448e+01	-1.641504531179119653e+01	-1.641698857869361916e+01	-1.641728262033927876e+01	-1.641728262034163066e+01	-1.641769913021283145e+01	-1.650559233481173038e+01	-1.650559234307142731e+01	-1.650640018046298252e+01	-1.651297767132693650e+01	-1.651306889997312055e+01	-1.653076164434107653e+01	-1.653119017470324792e+01	-1.653129514668059841e+01	-1.653196172126712327e+01	-1.653196505391453996e+01	-1.653196505534071292e+01	-1.653209313316774143e+01	-1.653212158844935686e+01	-1.653215999209577802e+01	-1.653215999246446444e+01	-1.653220544639128775e+01	-1.653238781166090376e+01	-1.653239081917111264e+01	-1.653240737186359866e+01	-1.653242487665779237e+01	-1.653248983060038313e+01	-1.653251029069248546e+01	-1.653251071635392577e+01	-1.653256412649859897e+01	-1.653271446190069582e+01	-1.653279525960138585e+01	-1.653281996865993619e+01	-1.653289642866604936e+01	-1.653352403594830378e+01	-1.653352813572343649e+01	-1.653354605076436457e+01	-1.653355757408789373e+01	-1.653356218646931808e+01	-1.653356237622996616e+01
2.467262013117414199e+01	-1.651566839927016161e+01	-1.477217425331394907e+01	-1.597555910414153146e+01	-1.597755593046766620e+01	-1.603473209695881962e+01	-1.624343632399026660e+01	-1.625152850568797902e+01	-1.628901280567484378e+01	-1.628901280585192524e+01	-1.638891439522885207e+01	-1.639088771304236758e+01	-1.639107266578424316e+01	-1.639107266578601241e+01	-1.639153667425217265e+01	-1.648013246516899244e+01	-1.648013247796360758e+01	-1.648168442473972561e+01	-1.648906089175605416e+01	-1.648914506096407706e+01	-1.651099156392879053e+01	-1.651142834781040847e+01	-1.651198698871093029e+01	-1.651285246095430637e+01	-1.651285330899160897e+01	-1.651285752583693522e+01	-1.651328183763857993e+01	-1.651333875668539264e+01	-1.651338006232528954e+01	-1.651338006252505863e+01	-1.651346680957352930e+01	-1.651360045065649729e+01	-1.651360161716669239e+01	-1.651360817128736613e+01	-1.651364728196487164e+01	-1.651365547325268324e+01	-1.651370119374460899e+01	-1.651370907404844957e+01	-1.651386447640965827e+01	-1.651408889051092643e+01	-1.651417923361320561e+01	-1.651419812408565235e+01	-1.651428824175161481e+01	-1.651519835117954216e+01	-1.651520160986830632e+01	-1.651521100143285992e+01	-1.651521971701387770e+01	-1.651522700503116425e+01	-1.651522709980556414e+01
2.479356434750342686e+01	-1.650246822099447996e+01	-1.470396628936775585e+01	-1.594231583339505676e+01	-1.594623196642005070e+01	-1.600778787108190926e+01	-1.622399851344651722e+01	-1.622929291177836575e+01	-1.626442576742421409e+01	-1.626442576760798175e+01	-1.636801139767123914e+01	-1.636993196967022612e+01	-1.637001893519442319e+01	-1.637001893519574480e+01	-1.637053086288962334e+01	-1.645864250254086159e+01	-1.645864252004315631e+01	-1.646122195473802918e+01	-1.646921252825938353e+01	-1.646928625883339947e+01	-1.649558283594500807e+01	-1.649602047429333851e+01	-1.649738627538231839e+01	-1.649849594256424012e+01	-1.649849606670765212e+01	-1.649851625061258176e+01	-1.649953243889385135e+01	-1.649962715556708304e+01	-1.649966924134994883e+01	-1.649966924144872138e+01	-1.649981414852368289e+01	-1.649989647799668546e+01	-1.649989675570384406e+01	-1.649989775678287884e+01	-1.649997235185450251e+01	-1.649997638695640489e+01	-1.650005654423527091e+01	-1.650008078283809709e+01	-1.650041313264014065e+01	-1.650072273565044156e+01	-1.650082008254789656e+01	-1.650083609218730629e+01	-1.650093757111709181e+01	-1.650213179960638854e+01	-1.650213472537454606e+01	-1.650213857553265484e+01	-1.650214442335209952e+01	-1.650215356972667990e+01	-1.650215358824316070e+01
2.491450856383271173e+01	-1.649615486507209283e+01	-1.465480651274994983e+01	-1.591905975374972115e+01	-1.592546305331900669e+01	-1.599005431052406578e+01	-1.621165223684372592e+01	-1.621484267118530909e+01	-1.624810571019196459e+01	-1.624810571038042184e+01	-1.635387312060935727e+01	-1.635566187909229541e+01	-1.635568148641304731e+01	-1.635568148641418418e+01	-1.635623707718157505e+01	-1.644279246917358961e+01	-1.644279249092096507e+01	-1.644667961644466914e+01	-1.645504710840119600e+01	-1.645510678927251291e+01	-1.648604856982410638e+01	-1.648648254914198219e+01	-1.648897940896655001e+01	-1.649038623608598897e+01	-1.649038625014208037e+01	-1.649044107689776695e+01	-1.649247856303922788e+01	-1.649261884631347641e+01	-1.649265758172186480e+01	-1.649265758176505869e+01	-1.649287852707888646e+01	-1.649291675536836266e+01	-1.649291676490196323e+01	-1.649291702592760345e+01	-1.649304462419813433e+01	-1.649308538853310324e+01	-1.649320733307655473e+01	-1.649325539603167101e+01	-1.649385516993582002e+01	-1.649425005882017814e+01	-1.649435085521427169e+01	-1.649436692117119918e+01	-1.649447664605724384e+01	-1.649592306358637472e+01	-1.649592598186372783e+01	-1.649592692817901707e+01	-1.649593020204881100e+01	-1.649593999037114145e+01	-1.649593999384081400e+01
2.503545278016199660e+01	-1.649781444062182345e+01	-1.462650497191803112e+01	-1.590721293268803294e+01	-1.591657334469963558e+01	-1.598262798017447750e+01	-1.620745893379818625e+01	-1.620916853075872410e+01	-1.624098250875982075e+01	-1.624098250895116990e+01	-1.634752713162017557e+01	-1.634911596263913225e+01	-1.634911692588394772e+01	-1.634911692588511301e+01	-1.634970759907729843e+01	-1.643376748671150978e+01	-1.643376751163846450e+01	-1.643921055921428831e+01	-1.644768274006563757e+01	-1.644772534941547093e+01	-1.648340592505658009e+01	-1.648383475591564462e+01	-1.648773610253093835e+01	-1.648950053912373193e+01	-1.648950058258699869e+01	-1.648961781893175527e+01	-1.649325382554476249e+01	-1.649344514329133204e+01	-1.649347509184918437e+01	-1.649347509186466709e+01	-1.649378983086837991e+01	-1.649379924127889296e+01	-1.649379927658956291e+01	-1.649380279463301235e+01	-1.649400413802758436e+01	-1.649410678285987331e+01	-1.649427522456133488e+01	-1.649435217351285132e+01	-1.649532026227393544e+01	-1.649578457163122636e+01	-1.649588452644763947e+01	-1.649590411003119783e+01	-1.649601853385745898e+01	-1.649765494755143180e+01	-1.649765804634810706e+01	-1.649765806275668467e+01	-1.649765938288668110e+01	-1.649766859019878495e+01	-1.649766865541059957e+01
2.515639699649128147e+01	-1.650780336206618415e+01	-1.461959484102789020e+01	-1.590729490366789634e+01	-1.591996263067139239e+01	-1.598579898460095450e+01	-1.621174181607538145e+01	-1.621249789639448124e+01	-1.624321615607787805e+01	-1.624321615627022197e+01	-1.634927724786641079e+01	-1.635061534982592235e+01	-1.635066142512294363e+01	-1.635066142512421550e+01	-1.635127521968657049e+01	-1.643204211833963058e+01	-1.643204214491899506e+01	-1.643922499542728133e+01	-1.644751684501090949e+01	-1.644754121965242177e+01	-1.648796238342291076e+01	-1.648838730119109641e+01	-1.649390034548105177e+01	-1.649608891110435849e+01	-1.649608927383050627e+01	-1.649630803637518994e+01	-1.650226895082282397e+01	-1.650251395619374506e+01	-1.650253051865205123e+01	-1.650253051865557552e+01	-1.650295547739749225e+01	-1.650295548158286607e+01	-1.650295557983340444e+01	-1.650296459569027263e+01	-1.650326300622700870e+01	-1.650343611894422224e+01	-1.650365258853936012e+01	-1.650376043664279280e+01	-1.650520112137340334e+01	-1.650570067257987716e+01	-1.650579518550497227e+01	-1.650582319847293888e+01	-1.650593881352892822e+01	-1.650768100979490072e+01	-1.650768435136836843e+01	-1.650768466118041999e+01	-1.650768487807776097e+01	-1.650769257810529211e+01	-1.650769276445061706e+01
2.527734121282056634e+01	-1.652549204272012418e+01	-1.463305073926910893e+01	-1.591864951012681217e+01	-1.593484968294066562e+01	-1.599880606753924894e+01	-1.622382992424257964e+01	-1.622405485214652998e+01	-1.625396386932288806e+01	-1.625396386951419458e+01	-1.635844975371325916e+01	-1.635950836149795862e+01	-1.635967416344196579e+01	-1.635967416344360714e+01	-1.636029707759953311e+01	-1.643711789066471596e+01	-1.643711791713302262e+01	-1.644612686520205358e+01	-1.645396557917056413e+01	-1.645397405545960368e+01	-1.649906254569034303e+01	-1.649948689850737082e+01	-1.650674187380207059e+01	-1.650942391450750790e+01	-1.650942553394014567e+01	-1.650979855721982403e+01	-1.651894414546298151e+01	-1.651924245745932041e+01	-1.651924592363988609e+01	-1.651924592364000688e+01	-1.651979507032094574e+01	-1.651980402602860920e+01	-1.651980409787063309e+01	-1.651981865301024044e+01	-1.652023926058829062e+01	-1.652047696848502767e+01	-1.652073966891845203e+01	-1.652087715640666232e+01	-1.652288999505522327e+01	-1.652337464502249276e+01	-1.652345934366771729e+01	-1.652350332028537849e+01	-1.652361711336953931e+01	-1.652537049798456081e+01	-1.652537402364553287e+01	-1.652537519260021526e+01	-1.652537523571765377e+01	-1.652538095798021800e+01	-1.652538128006280971e+01
2.539828542914985121e+01	-1.654913338390874600e+01	-1.466419588524644269e+01	-1.593932309958441351e+01	-1.595916461394544683e+01	-1.601972323999900993e+01	-1.624193309801696472e+01	-1.624194791551521178e+01	-1.627127194050265047e+01	-1.627127194069085903e+01	-1.637326877844945727e+01	-1.637404354760120384e+01	-1.637440968446594525e+01	-1.637440968446807688e+01	-1.637502713474162164e+01	-1.644739291804920356e+01	-1.644739294267339602e+01	-1.645818617731748645e+01	-1.646533573273914897e+01	-1.646533591721682654e+01	-1.651496211939164027e+01	-1.651539055890590646e+01	-1.652443460305484990e+01	-1.652767667749945701e+01	-1.652768145878206241e+01	-1.652827726208957415e+01	-1.654156424701029948e+01	-1.654191262030999354e+01	-1.654191426878954019e+01	-1.654191426879072679e+01	-1.654259824907951781e+01	-1.654262844096432161e+01	-1.654262844320610526e+01	-1.654264656035322645e+01	-1.654321546179043878e+01	-1.654350157514767972e+01	-1.654380566354442550e+01	-1.654396848490670635e+01	-1.654664026712575264e+01	-1.654705251335001748e+01	-1.654712383334469195e+01	-1.654719512168041717e+01	-1.654730491251661562e+01	-1.654897746782615542e+01	-1.654898102111134506e+01	-1.654898314555582317e+01	-1.654898384529573718e+01	-1.654898758300323891e+01	-1.654898799985479485e+01
2.551922964547913608e+01	-1.657603241783960613e+01	-1.470899233344370316e+01	-1.596627747182636625e+01	-1.598976768661880499e+01	-1.604565653324669228e+01	-1.626332620678662266e+01	-1.626336205394566292e+01	-1.629226949044184636e+01	-1.629226949062493901e+01	-1.639103756310417026e+01	-1.639154823141466721e+01	-1.639219612629690204e+01	-1.639219612629965184e+01	-1.639279426802753648e+01	-1.646033978963872357e+01	-1.646033981097211552e+01	-1.647272459435449576e+01	-1.647900622567189544e+01	-1.647901248534708429e+01	-1.653300533574183362e+01	-1.653344288471981116e+01	-1.654423818453150119e+01	-1.654809582372153187e+01	-1.654810677587961010e+01	-1.654901155746929220e+01	-1.656743564290125192e+01	-1.656782860548184999e+01	-1.656785853946948350e+01	-1.656785853947454967e+01	-1.656868426084785284e+01	-1.656873844981005561e+01	-1.656873856910217313e+01	-1.656875700934271833e+01	-1.656950035979519953e+01	-1.656981335628704244e+01	-1.657015159978864460e+01	-1.657033303834028004e+01	-1.657373107780766475e+01	-1.657402117539769648e+01	-1.657407689328388045e+01	-1.657419161314928147e+01	-1.657429621218232541e+01	-1.657581050316368021e+01	-1.657581387855005062e+01	-1.657581678737827957e+01	-1.657581871093953652e+01	-1.657582080838862737e+01	-1.657582123617257963e+01
2.564017386180842095e+01	-1.660305107754644638e+01	-1.476273640492733819e+01	-1.599596605616351042e+01	-1.602302103065983374e+01	-1.607328231392714457e+01	-1.628487446513413772e+01	-1.628508649031581257e+01	-1.631369643174008388e+01	-1.631369643191602137e+01	-1.640865718298933729e+01	-1.640894468274237994e+01	-1.640995132103212484e+01	-1.640995132103579834e+01	-1.641051806405157265e+01	-1.647302137158469293e+01	-1.647302138866403709e+01	-1.648664556034703566e+01	-1.649195097563322321e+01	-1.649198512034227804e+01	-1.655013843101220772e+01	-1.655058946258994723e+01	-1.656301542626440693e+01	-1.656752255185057976e+01	-1.656754378086011315e+01	-1.656886278202720320e+01	-1.659338228898594281e+01	-1.659381324145699921e+01	-1.659392926139265967e+01	-1.659392926140372282e+01	-1.659490004190030987e+01	-1.659497064382535569e+01	-1.659497145218686853e+01	-1.659498683544772035e+01	-1.659592982948932871e+01	-1.659624755988461686e+01	-1.659661122657955445e+01	-1.659680307494831197e+01	-1.660097088198107684e+01	-1.660111689749339803e+01	-1.660115650877784788e+01	-1.660133603596217711e+01	-1.660143521525928634e+01	-1.660273734343699914e+01	-1.660274034801400944e+01	-1.660274376514207972e+01	-1.660274710943887300e+01	-1.660274808305675265e+01	-1.660274842938243012e+01
2.576111807813770582e+01	-1.662729246670664196e+01	-1.482095848158839146e+01	-1.602509858640151208e+01	-1.605554203586360273e+01	-1.609956348811392246e+01	-1.630373746255214229e+01	-1.630421725231629893e+01	-1.633260531693703399e+01	-1.633260531710401864e+01	-1.642332193091431236e+01	-1.642344368848772973e+01	-1.642487645534871632e+01	-1.642487645535348406e+01	-1.642540211896792357e+01	-1.648278137211089955e+01	-1.648278138456013409e+01	-1.649714638350744167e+01	-1.650144190676136446e+01	-1.650153251220339001e+01	-1.656360036937914515e+01	-1.656406753194359283e+01	-1.657792703713273852e+01	-1.658308406157314607e+01	-1.658312069206000672e+01	-1.658497868984302670e+01	-1.661642758304171963e+01	-1.661689022578139685e+01	-1.661718688051807646e+01	-1.661718688053699111e+01	-1.661830314046000723e+01	-1.661837459537716200e+01	-1.661837714010481193e+01	-1.661838711763192578e+01	-1.661955281456502576e+01	-1.661985614816239121e+01	-1.662023595982697799e+01	-1.662042954556360996e+01	-1.662538537480281775e+01	-1.662541479416906043e+01	-1.662543962612851800e+01	-1.662571040039630077e+01	-1.662580472067875093e+01	-1.662686870171754805e+01	-1.662687120850979028e+01	-1.662687485649667707e+01	-1.662687943002719493e+01	-1.662687978550818713e+01	-1.662687999207776812e+01
2.588206229446699069e+01	-1.664670896077929996e+01	-1.488021219532787853e+01	-1.605131461480481647e+01	-1.608486608843564625e+01	-1.612237853959626932e+01	-1.631798857471094522e+01	-1.631877348956102480e+01	-1.634697662061500267e+01	-1.634697662077132208e+01	-1.643313073671346558e+01	-1.643315521003388113e+01	-1.643506703055644635e+01	-1.643506703056247886e+01	-1.643554466307799089e+01	-1.648784794209648652e+01	-1.648784795012841897e+01	-1.650234831998684371e+01	-1.650566988920621725e+01	-1.650584981436941945e+01	-1.657153188889692785e+01	-1.657201506683483672e+01	-1.658704506872923901e+01	-1.659280750865456611e+01	-1.659286560105483943e+01	-1.659540614995513863e+01	-1.663440778200195069e+01	-1.663489763673839406e+01	-1.663551468441234960e+01	-1.663551468444050840e+01	-1.663677500805264486e+01	-1.663682941570939278e+01	-1.663683521896280126e+01	-1.663683939383870580e+01	-1.663824738054094610e+01	-1.663852242491898181e+01	-1.663890941814493374e+01	-1.663909653768928365e+01	-1.664483460359389966e+01	-1.664484297663977941e+01	-1.664485594912095223e+01	-1.664524846142142422e+01	-1.664533901875022792e+01	-1.664616602887289076e+01	-1.664616800517094930e+01	-1.664617165547191746e+01	-1.664617695644574269e+01	-1.664617705896564104e+01	-1.664617713107227104e+01
2.600300651079627556e+01	-1.666041837719765795e+01	-1.493848871901071362e+01	-1.607353049143191726e+01	-1.610979083303619319e+01	-1.614083998329018499e+01	-1.632692771620027372e+01	-1.632800791712482180e+01	-1.635602810738573254e+01	-1.635602810753007930e+01	-1.643739521122815006e+01	-1.643739668009640553e+01	-1.643982185360250270e+01	-1.643982185360993498e+01	-1.644024727720099577e+01	-1.648763227605530801e+01	-1.648763228038163220e+01	-1.650162074962659631e+01	-1.650406126218229730e+01	-1.650436320505643550e+01	-1.657328398102213640e+01	-1.657377947476182811e+01	-1.658966619850248492e+01	-1.659593632263400309e+01	-1.659602281044553251e+01	-1.659940590809270589e+01	-1.664629991951887433e+01	-1.664681570763782048e+01	-1.664794539836105258e+01	-1.664794539839903820e+01	-1.664934769456814934e+01	-1.664937336560773673e+01	-1.664938433165223586e+01	-1.664938472849127749e+01	-1.665104967712676398e+01	-1.665128856617354103e+01	-1.665167476536482383e+01	-1.665184837260277106e+01	-1.665834191185900437e+01	-1.665850396472439598e+01	-1.665850897312382983e+01	-1.665905587585590553e+01	-1.665914402168365172e+01	-1.665975713447229367e+01	-1.665975864056268563e+01	-1.665976212702287995e+01	-1.665976749547250790e+01	-1.665976753409518807e+01	-1.665976753741900751e+01
2.612395072712556043e+01	-1.666864055860446570e+01	-1.499515105078062049e+01	-1.609186598677123214e+01	-1.613031241644497271e+01	-1.615521346158741522e+01	-1.633099914997755775e+01	-1.633232460366429706e+01	-1.636013165043549833e+01	-1.636013165056681373e+01	-1.643655760569709656e+01	-1.643661193177494795e+01	-1.643956325096184656e+01	-1.643956325097072835e+01	-1.643993489680077857e+01	-1.648263902120335445e+01	-1.648263902288211824e+01	-1.649550786737502506e+01	-1.649719942398984074e+01	-1.649764990406732323e+01	-1.656933828147410281e+01	-1.656983845878284711e+01	-1.658623686658701502e+01	-1.659286120593151992e+01	-1.659298381495216290e+01	-1.659738183812827117e+01	-1.665217480772439274e+01	-1.665271954690817324e+01	-1.665461218040929481e+01	-1.665461218045655301e+01	-1.665615466071748330e+01	-1.665615678487908013e+01	-1.665617504042338481e+01	-1.665617607864387395e+01	-1.665810632557628423e+01	-1.665830682218635417e+01	-1.665868569376845443e+01	-1.665884028057759991e+01	-1.666604531142669288e+01	-1.666661497753944587e+01	-1.666661597565170894e+01	-1.666734939605571952e+01	-1.666743645876299240e+01	-1.666787254116930939e+01	-1.666787370774988375e+01	-1.666787692042599645e+01	-1.666788171907452920e+01	-1.666788178490666184e+01	-1.666788180520948259e+01
2.624489494345484530e+01	-1.667231430315294460e+01	-1.505046431518528749e+01	-1.610721728465211555e+01	-1.614721921094561452e+01	-1.616650131756408371e+01	-1.633137762529821657e+01	-1.633286742954395265e+01	-1.636040095071449940e+01	-1.636040095083223633e+01	-1.643178203028897855e+01	-1.643196370412170637e+01	-1.643543147896254908e+01	-1.643543147897278800e+01	-1.643575007221856765e+01	-1.647405562763145070e+01	-1.647405562788998878e+01	-1.648531742403942246e+01	-1.648641155569669792e+01	-1.648702448082905647e+01	-1.656090117440002984e+01	-1.656139481556550663e+01	-1.657795106949906483e+01	-1.658472621182283291e+01	-1.658489326441186051e+01	-1.659048527052876665e+01	-1.665283139663623757e+01	-1.665341322469021890e+01	-1.665638018506189866e+01	-1.665638018511679519e+01	-1.665806193810565361e+01	-1.665807399559980695e+01	-1.665810171106930682e+01	-1.665810977539331361e+01	-1.666030609924488459e+01	-1.666047040552941638e+01	-1.666083711296877823e+01	-1.666096882219023456e+01	-1.666882747554480204e+01	-1.667012503850587279e+01	-1.667012503858015293e+01	-1.667107335933003753e+01	-1.667116037370966097e+01	-1.667146137077530454e+01	-1.667146237492148941e+01	-1.667146524690320319e+01	-1.667146901816122551e+01	-1.667146929301063807e+01	-1.667146937798121797e+01
2.636583915978413017e+01	-1.667256475498179924e+01	-1.510493706279562787e+01	-1.612066608017201474e+01	-1.616152585371066408e+01	-1.617587135501715778e+01	-1.632940207421803791e+01	-1.633095709617212066e+01	-1.635812821017665186e+01	-1.635812821028047637e+01	-1.642439675747043992e+01	-1.642477717819896554e+01	-1.642873049481406156e+01	-1.642873049482559367e+01	-1.642899864627526085e+01	-1.646320031734850176e+01	-1.646320031741493040e+01	-1.647254849713509373e+01	-1.647319752626547995e+01	-1.647396919678383398e+01	-1.654934809290344333e+01	-1.654982149663289448e+01	-1.656619605787052762e+01	-1.657288379027878022e+01	-1.657310376572696242e+01	-1.658006846010495394e+01	-1.664928102574143765e+01	-1.664991387709765291e+01	-1.665432684665999830e+01	-1.665432684672011732e+01	-1.665614787737145264e+01	-1.665624172935289238e+01	-1.665628097549973319e+01	-1.665630375823271692e+01	-1.665875854574423443e+01	-1.665889176387275228e+01	-1.665924326625663099e+01	-1.665934985074768093e+01	-1.666779247218694593e+01	-1.667017905251191934e+01	-1.667017941022797345e+01	-1.667136397233819878e+01	-1.667145142037983163e+01	-1.667165712139007638e+01	-1.667165819142126537e+01	-1.667166068627196296e+01	-1.667166324300860936e+01	-1.667166427369097192e+01	-1.667166439574285164e+01
2.648678337611341504e+01	-1.667023463921735527e+01	-1.515874102687332226e+01	-1.613296114747041798e+01	-1.617397395549976125e+01	-1.618415599772509239e+01	-1.632607995498416642e+01	-1.632759773531596181e+01	-1.635429101832278320e+01	-1.635429101841285870e+01	-1.641540827856486118e+01	-1.641605493561115736e+01	-1.642044490861768935e+01	-1.642044490863032280e+01	-1.642066666635950156e+01	-1.645104811370107001e+01	-1.645104811466833183e+01	-1.645838239796115232e+01	-1.645872463499570415e+01	-1.645963211197322096e+01	-1.653573819298986791e+01	-1.653617688336557023e+01	-1.655206522778996003e+01	-1.655841589927799617e+01	-1.655869663443734652e+01	-1.656720432156247114e+01	-1.664229360581445860e+01	-1.664299789807164132e+01	-1.664928244632383070e+01	-1.664928244638593924e+01	-1.665124313556767532e+01	-1.665153516848335613e+01	-1.665158784855858443e+01	-1.665163364771112953e+01	-1.665433059370175783e+01	-1.665443924021803923e+01	-1.665477427711785907e+01	-1.665485503701368941e+01	-1.666380076317742720e+01	-1.666764240243315243e+01	-1.666764286615448754e+01	-1.666907516808994671e+01	-1.666916275299080752e+01	-1.666930635576449760e+01	-1.666930784209317551e+01	-1.666930994553784728e+01	-1.666931137632401771e+01	-1.666931438938192400e+01	-1.666931446897053348e+01
2.660772759244269992e+01	-1.666564532005552479e+01	-1.521141823268771986e+01	-1.614425665018679723e+01	-1.618477536911942849e+01	-1.619159781649857166e+01	-1.632183586461561475e+01	-1.632322511971730705e+01	-1.634930164175580813e+01	-1.634930164183256807e+01	-1.640525812215205548e+01	-1.640623419533010008e+01	-1.641099837713159815e+01	-1.641099837714513399e+01	-1.641117878208579128e+01	-1.643800215933279674e+01	-1.643800216206403775e+01	-1.644341466885956748e+01	-1.644356509627466068e+01	-1.644456893310391621e+01	-1.652057075638430916e+01	-1.652096144690369783e+01	-1.653610958818224219e+01	-1.654189017573376930e+01	-1.654223765874813523e+01	-1.655244128760492828e+01	-1.663217144193521335e+01	-1.663297486515495649e+01	-1.664159642980396825e+01	-1.664159642986478360e+01	-1.664369645034875589e+01	-1.664434714056418585e+01	-1.664441500889726910e+01	-1.664449211870152112e+01	-1.664740652576453783e+01	-1.664749738492883324e+01	-1.664781638064116009e+01	-1.664787217537394781e+01	-1.665722824317361273e+01	-1.666285364440795291e+01	-1.666285365517783390e+01	-1.666453358918693795e+01	-1.666462009408505907e+01	-1.666472679882749475e+01	-1.666472934274509754e+01	-1.666473105931068943e+01	-1.666473165570975823e+01	-1.666473884818279316e+01	-1.666473885266372434e+01
2.672867180877198479e+01	-1.665863507426324475e+01	-1.526193802224162965e+01	-1.615416089855096970e+01	-1.619364935365880598e+01	-1.619789323992873165e+01	-1.631655432780866022e+01	-1.631774606878402523e+01	-1.634304837607231065e+01	-1.634304837613651529e+01	-1.639387042155168217e+01	-1.639523429494559537e+01	-1.640030111801277002e+01	-1.640030111802698087e+01	-1.640044579079771125e+01	-1.642395369569788954e+01	-1.642395370077451844e+01	-1.642768349912409320e+01	-1.642773013872146493e+01	-1.642878085515292952e+01	-1.650383192067893390e+01	-1.650416433490462254e+01	-1.651837747085026820e+01	-1.652339918707643562e+01	-1.652381601934810362e+01	-1.653584116003823112e+01	-1.661879806881810140e+01	-1.661973642857915223e+01	-1.663117711753849193e+01	-1.663117711759488060e+01	-1.663341392633967786e+01	-1.663461907975018761e+01	-1.663470382638485034e+01	-1.663482008219374819e+01	-1.663791974381843630e+01	-1.663799918487102758e+01	-1.663830409864279147e+01	-1.663833746081611764e+01	-1.664799798735258918e+01	-1.665565533475329829e+01	-1.665565691297165785e+01	-1.665757237090506493e+01	-1.665765567300795169e+01	-1.665774359249030567e+01	-1.665774839850848821e+01	-1.665774975161817650e+01	-1.665774988695675063e+01	-1.665776461480066928e+01	-1.665776470749777616e+01
2.684961602510126966e+01	-1.664879785601779361e+01	-1.530901145269613295e+01	-1.616201130412311215e+01	-1.620007404455666489e+01	-1.620245465831079912e+01	-1.630983626565601696e+01	-1.631078965189860952e+01	-1.633514936644885296e+01	-1.633514936650150418e+01	-1.638090901826618051e+01	-1.638271330356090516e+01	-1.638800561840864844e+01	-1.638800561842319325e+01	-1.638812038887524380e+01	-1.640854596537153753e+01	-1.640854597308079832e+01	-1.641091760905925412e+01	-1.641092245144037065e+01	-1.641196874747524248e+01	-1.648525078527059406e+01	-1.648551900348887500e+01	-1.649866318143988053e+01	-1.650280326407766296e+01	-1.650328702097914402e+01	-1.651722056883720313e+01	-1.660188433188839241e+01	-1.660300220994218279e+01	-1.661772795069836661e+01	-1.661772795074745090e+01	-1.662009507163436695e+01	-1.662206873894545112e+01	-1.662217209985912802e+01	-1.662233457005527981e+01	-1.662558116751325343e+01	-1.662565489529357876e+01	-1.662594904478635982e+01	-1.662596434743500851e+01	-1.663580959796864533e+01	-1.664562847351177766e+01	-1.664564072041609677e+01	-1.664776857655540709e+01	-1.664784587471836375e+01	-1.664792807735724978e+01	-1.664793724583154955e+01	-1.664793827847667984e+01	-1.664793827901733891e+01	-1.664796506433949475e+01	-1.664796574469116308e+01
2.697056024143055453e+01	-1.663578347861503914e+01	-1.535149003304554327e+01	-1.616722118033893452e+01	-1.620360655676444850e+01	-1.620474385926394234e+01	-1.630132300134448542e+01	-1.630202586195346726e+01	-1.632527399909162824e+01	-1.632527399913401212e+01	-1.636609834852232837e+01	-1.636838820454537569e+01	-1.637382552323357743e+01	-1.637382552324814355e+01	-1.637391610691980048e+01	-1.639149512003008624e+01	-1.639149513038640293e+01	-1.639285774648849525e+01	-1.639286047049071016e+01	-1.639385681469776301e+01	-1.646461888258060924e+01	-1.646482201584924354e+01	-1.647682008195004499e+01	-1.648003371016726959e+01	-1.648057557733798717e+01	-1.649645339511622666e+01	-1.658127134599958907e+01	-1.658262214567582760e+01	-1.660104141729215144e+01	-1.660104141733157945e+01	-1.660352681945474274e+01	-1.660647798160641031e+01	-1.660660183015819058e+01	-1.660681660631147594e+01	-1.661016752260133700e+01	-1.661024062418433545e+01	-1.661052851257750973e+01	-1.661053208531435388e+01	-1.662042922702816128e+01	-1.663239316981279359e+01	-1.663243802027621854e+01	-1.663474617588378379e+01	-1.663481443838817597e+01	-1.663490100474419364e+01	-1.663491782288894427e+01	-1.663491859603232825e+01	-1.663491864591541258e+01	-1.663496294565064204e+01	-1.663496511463637262e+01
2.709150445775984295e+01	-1.661953911623174207e+01	-1.538869339939401470e+01	-1.616956221320057807e+01	-1.620414364852168632e+01	-1.620454651394036460e+01	-1.629095975824794351e+01	-1.629142529299463860e+01	-1.631340449699451511e+01	-1.631340449702787510e+01	-1.634948106450488581e+01	-1.635229183687865628e+01	-1.635779150611409705e+01	-1.635779150612844290e+01	-1.635786323483976901e+01	-1.637284248191792813e+01	-1.637284249471270670e+01	-1.637352170081380365e+01	-1.637354450874001799e+01	-1.637445639600118596e+01	-1.644204552232456962e+01	-1.644218765155437012e+01	-1.645301145680179644e+01	-1.645533200768422688e+01	-1.645591614680432713e+01	-1.647371068308713404e+01	-1.655716829856680761e+01	-1.655881308391098372e+01	-1.658123056891470526e+01	-1.658123056894293512e+01	-1.658381549830054524e+01	-1.658792229726653744e+01	-1.658806868173186189e+01	-1.658834071150254630e+01	-1.659175114010559327e+01	-1.659182825197887468e+01	-1.659211542783855009e+01	-1.659211549862995838e+01	-1.660192150062083982e+01	-1.661585520546754680e+01	-1.661597371144968349e+01	-1.661842367640316809e+01	-1.661848024097951537e+01	-1.661857962582811865e+01	-1.661860867033813349e+01	-1.661860925818020007e+01	-1.661860937165213414e+01	-1.661867709409730764e+01	-1.661868200387178973e+01
2.721244867408912782e+01	-1.660043367672340509e+01	-1.542058434139548950e+01	-1.616931379304096339e+01	-1.620205858971210944e+01	-1.620212120063710159e+01	-1.627913477462962533e+01	-1.627939668298477471e+01	-1.629997363081172068e+01	-1.629997363083754180e+01	-1.633154964047722046e+01	-1.633490408067990529e+01	-1.634038201670225021e+01	-1.634038201671612001e+01	-1.634043963734708882e+01	-1.635307852071480283e+01	-1.635307853558243352e+01	-1.635334649792721251e+01	-1.635339890967269838e+01	-1.635420516998947704e+01	-1.641808612995828298e+01	-1.641817557082404733e+01	-1.642783641660761873e+01	-1.642936477409938334e+01	-1.642996881813248677e+01	-1.644957864655621194e+01	-1.653026567022399007e+01	-1.653227016170534824e+01	-1.655884074839302400e+01	-1.655884074840971465e+01	-1.656149934163913429e+01	-1.656688526099009806e+01	-1.656705636886263733e+01	-1.656738929605104005e+01	-1.657081448482129105e+01	-1.657089992767632936e+01	-1.657119289789299899e+01	-1.657119926145015398e+01	-1.658076604630557682e+01	-1.659633897366808952e+01	-1.659659717444382920e+01	-1.659914661707331618e+01	-1.659918980761793250e+01	-1.659930928957721363e+01	-1.659935618607725161e+01	-1.659935667110564594e+01	-1.659935675314157777e+01	-1.659945356442415942e+01	-1.659946265326988879e+01
2.733339289041841269e+01	-1.657926460606041275e+01	-1.544778170948890761e+01	-1.616727428482446527e+01	-1.619820975707500565e+01	-1.619821712564000649e+01	-1.626669025960423909e+01	-1.626679840077628114e+01	-1.628587405070793892e+01	-1.628587405072751437e+01	-1.631324925569602868e+01	-1.631715476708407664e+01	-1.632252646203838964e+01	-1.632252646205167679e+01	-1.632257401804774588e+01	-1.633313921995866025e+01	-1.633313923644764998e+01	-1.633320247437561790e+01	-1.633328547334018310e+01	-1.633397792996456133e+01	-1.639374133903648101e+01	-1.639378940489945080e+01	-1.640232828220989347e+01	-1.640321403584954396e+01	-1.640381089967288375e+01	-1.642505463704981139e+01	-1.650172273923055144e+01	-1.650415198992264720e+01	-1.653484200187403275e+01	-1.653484200188049869e+01	-1.653754187343136550e+01	-1.654425763478595002e+01	-1.654445568193511917e+01	-1.654485168918684224e+01	-1.654824912650941826e+01	-1.654834691126805524e+01	-1.654865311317654175e+01	-1.654867648530021995e+01	-1.655785785516130204e+01	-1.657460377261058682e+01	-1.657509714774199239e+01	-1.657770194810133546e+01	-1.657773154114963887e+01	-1.657787691258828744e+01	-1.657794763932482596e+01	-1.657794811469400287e+01	-1.657794811682997960e+01	-1.657807863043561980e+01	-1.657809328278901262e+01
2.745433710674769756e+01	-1.655717528554471585e+01	-1.547144230119232589e+01	-1.616466348273851139e+01	-1.619384805991506227e+01	-1.619398731748331954e+01	-1.625483293323517842e+01	-1.625485092636350259e+01	-1.627236643087361756e+01	-1.627236643088818369e+01	-1.629588073797391701e+01	-1.630032719532803753e+01	-1.630550948342974493e+01	-1.630550948344209417e+01	-1.630555028172381071e+01	-1.631430592047428974e+01	-1.631430593810969043e+01	-1.631430663005986759e+01	-1.631441594260629557e+01	-1.631499721556672000e+01	-1.637035659228447315e+01	-1.637037611400254633e+01	-1.637785473914582468e+01	-1.637827344897127801e+01	-1.637883430784778227e+01	-1.640145112862818166e+01	-1.647305870134368888e+01	-1.647596941864740216e+01	-1.651053198919825604e+01	-1.651053198919877474e+01	-1.651323575686376444e+01	-1.652124909280876608e+01	-1.652147615197612396e+01	-1.652193582877920619e+01	-1.652526717768047604e+01	-1.652538084636829296e+01	-1.652570867079806050e+01	-1.652575975897654814e+01	-1.653441919994289577e+01	-1.655176944690624907e+01	-1.655262500447241791e+01	-1.655524054333420736e+01	-1.655525793610213725e+01	-1.655543276954337273e+01	-1.655553248577817271e+01	-1.655553307626114901e+01	-1.655553323917276742e+01	-1.655570021428717808e+01	-1.655572150580240276e+01
2.757528132307698243e+01	-1.653551633791481379e+01	-1.549305481645474458e+01	-1.616295376991228494e+01	-1.619045764915584584e+01	-1.619083223199923793e+01	-1.624497898841710963e+01	-1.624498431611579008e+01	-1.626092131103739291e+01	-1.626092131104804395e+01	-1.628093943183107939e+01	-1.628589809758724272e+01	-1.629081177968821237e+01	-1.629081177969975869e+01	-1.629084842521243104e+01	-1.629804507507687816e+01	-1.629804509340738150e+01	-1.629807047363400585e+01	-1.629819898486663021e+01	-1.629867935807006063e+01	-1.634945922299418442e+01	-1.634946311643500394e+01	-1.635595629970268305e+01	-1.635608730180565829e+01	-1.635658525369429839e+01	-1.638024317763156290e+01	-1.644598358271468186e+01	-1.644941475017331101e+01	-1.648738441076599059e+01	-1.648738441076811512e+01	-1.649005187883842183e+01	-1.649924544484794353e+01	-1.649950324103478749e+01	-1.650002551194372558e+01	-1.650325813491099325e+01	-1.650339044216758566e+01	-1.650374928939346120e+01	-1.650383766856608503e+01	-1.651185598240928698e+01	-1.652918323291130775e+01	-1.653055837383227811e+01	-1.653314002282463235e+01	-1.653314801937742828e+01	-1.653335287289968392e+01	-1.653348438603195092e+01	-1.653348529917062137e+01	-1.653348645671564299e+01	-1.653369013981154012e+01	-1.653371862615384202e+01
2.769622553940626730e+01	-1.651568143766487395e+01	-1.551418876554332371e+01	-1.616366549849779943e+01	-1.618956246078422367e+01	-1.619020719316063861e+01	-1.623856609768638748e+01	-1.623865253674856746e+01	-1.625302785343895806e+01	-1.625302785344668877e+01	-1.626992346171509496e+01	-1.627534736718179431e+01	-1.627992040012468067e+01	-1.627992040013524644e+01	-1.627995486408016035e+01	-1.628582043326059647e+01	-1.628582045188897354e+01	-1.628591546424871694e+01	-1.628605488813953883e+01	-1.628644904579089570e+01	-1.633256731269434425e+01	-1.633256744000304650e+01	-1.633815700821767081e+01	-1.633816545327610470e+01	-1.633857918156268596e+01	-1.636289078161363619e+01	-1.642220283258604496e+01	-1.642616602288970284e+01	-1.646687411157422787e+01	-1.646687411158969638e+01	-1.646946465917087465e+01	-1.647964089477682847e+01	-1.647993060080551686e+01	-1.648051274059744742e+01	-1.648362071000155993e+01	-1.648377317084987226e+01	-1.648417351762296335e+01	-1.648430642999927898e+01	-1.649158823520638606e+01	-1.650825703895046814e+01	-1.651033438589015390e+01	-1.651283739560878416e+01	-1.651283962230195357e+01	-1.651307148305976824e+01	-1.651323362260946936e+01	-1.651323523599562293e+01	-1.651323913594919901e+01	-1.651347686690387206e+01	-1.651351245826538161e+01
2.781716975573555217e+01	-1.649894440619905112e+01	-1.553624054772606655e+01	-1.616816072030670881e+01	-1.619253025102486987e+01	-1.619342621010185468e+01	-1.623686390714188832e+01	-1.623714556600530301e+01	-1.625000171073483557e+01	-1.625000171074040622e+01	-1.626414322515189070e+01	-1.626996912871824463e+01	-1.627413983608823145e+01	-1.627413983609783088e+01	-1.627417352465428735e+01	-1.627890779269385746e+01	-1.627890781129264752e+01	-1.627908765018661086e+01	-1.627922963066387041e+01	-1.627955384097775493e+01	-1.632100241235460203e+01	-1.632100887156945390e+01	-1.632577917061045270e+01	-1.632580440489542184e+01	-1.632612117508841720e+01	-1.635066484468365644e+01	-1.640322765352355816e+01	-1.640769888249442232e+01	-1.645030748293827116e+01	-1.645030748298301404e+01	-1.645278217565275725e+01	-1.646367339208047298e+01	-1.646399545089150251e+01	-1.646463318417890775e+01	-1.646759770912565557e+01	-1.646777004798548916e+01	-1.646822350265028945e+01	-1.646840470138626245e+01	-1.647488309796187878e+01	-1.649030314249839080e+01	-1.649328051725287025e+01	-1.649565970939521975e+01	-1.649565977493099211e+01	-1.649591194569838137e+01	-1.649609825702462018e+01	-1.649610123361311764e+01	-1.649611080776939076e+01	-1.649637698182014844e+01	-1.649641892216092742e+01
2.793811397206483704e+01	-1.648632557716992864e+01	-1.556021875143935773e+01	-1.617746942663308118e+01	-1.620040643863660534e+01	-1.620149515229763182e+01	-1.624081488720880628e+01	-1.624143076731914448e+01	-1.625282437721119777e+01	-1.625282437721520523e+01	-1.626456374694102891e+01	-1.627071549045832910e+01	-1.627443522227940065e+01	-1.627443522228813322e+01	-1.627446903160786462e+01	-1.627824233405461030e+01	-1.627824235237093831e+01	-1.627850308696825010e+01	-1.627863992621441014e+01	-1.627890998463900019e+01	-1.631573734451419710e+01	-1.631575818521612575e+01	-1.631979305323427099e+01	-1.631994362607646565e+01	-1.632016115281479074e+01	-1.634450505188787162e+01	-1.639022203098154051e+01	-1.639513692397110844e+01	-1.643868628698674428e+01	-1.643868628708015223e+01	-1.644100935358876114e+01	-1.645229174023304353e+01	-1.645264571862487912e+01	-1.645333335752589932e+01	-1.645614256848141110e+01	-1.645633212434166381e+01	-1.645685144135946842e+01	-1.645708018326672573e+01	-1.646271919370940395e+01	-1.647639676242081208e+01	-1.648047153446984936e+01	-1.648268137000552258e+01	-1.648268197975541938e+01	-1.648294451895778678e+01	-1.648314278559082169e+01	-1.648314818690684547e+01	-1.648316767971768115e+01	-1.648345411296516971e+01	-1.648350106102920876e+01
2.805905818839412191e+01	-1.647851096272540872e+01	-1.558660506388216049e+01	-1.619217823371639042e+01	-1.621380667084574156e+01	-1.621500358377227258e+01	-1.625093385972282789e+01	-1.625205164613670661e+01	-1.626204241990323140e+01	-1.626204241990613042e+01	-1.627170743222259830e+01	-1.627810027043975794e+01	-1.628133512135598693e+01	-1.628133512136372474e+01	-1.628136948878805157e+01	-1.628432504490832144e+01	-1.628432506276080716e+01	-1.628465176175825491e+01	-1.628477695187952179e+01	-1.628500694770719548e+01	-1.631730562861968536e+01	-1.631734687854302734e+01	-1.632072786123162444e+01	-1.632108197115677228e+01	-1.632120896877142258e+01	-1.634493448025413187e+01	-1.638391189696859129e+01	-1.638916533639745410e+01	-1.643262912322146008e+01	-1.643262912338445147e+01	-1.643476867101563244e+01	-1.644607989045688612e+01	-1.644646433606221336e+01	-1.644719486507198525e+01	-1.644984290462942056e+01	-1.645004409708640480e+01	-1.645064310530236185e+01	-1.645091338769794476e+01	-1.645570810664589345e+01	-1.646729056011383108e+01	-1.647263791161131508e+01	-1.647463358503256359e+01	-1.647463588493470610e+01	-1.647489661920684512e+01	-1.647508972426770413e+01	-1.647509906690118697e+01	-1.647513391437476571e+01	-1.647543060334523801e+01	-1.647548079536321097e+01
2.818000240472340678e+01	-1.647583610381460062e+01	-1.561531113496204171e+01	-1.621239825298401627e+01	-1.623288489227668663e+01	-1.623409218923364961e+01	-1.626728235108789988e+01	-1.626910007584655204e+01	-1.627774248475743946e+01	-1.627774248475951424e+01	-1.628563237190257240e+01	-1.629217770679396438e+01	-1.629490921417481530e+01	-1.629490921418167915e+01	-1.629494418790002896e+01	-1.629720301470318589e+01	-1.629720303197286313e+01	-1.629757554662528918e+01	-1.629768421828875091e+01	-1.629788600239425733e+01	-1.632578631334935437e+01	-1.632585214515999894e+01	-1.632865761695062901e+01	-1.632926704960409836e+01	-1.632932251543712709e+01	-1.635204447403662442e+01	-1.638456823103003757e+01	-1.639001882466109095e+01	-1.643236279646451692e+01	-1.643236279671748434e+01	-1.643429090967825346e+01	-1.644525185866105232e+01	-1.644566410098344988e+01	-1.644642909463233593e+01	-1.644891450252885079e+01	-1.644911854899111603e+01	-1.644981191918753893e+01	-1.645011207103199524e+01	-1.645408673702290514e+01	-1.646339423985413219e+01	-1.647013986519012008e+01	-1.647187998416266907e+01	-1.647188342396177774e+01	-1.647212945176605103e+01	-1.647229794991392282e+01	-1.647231313614341275e+01	-1.647236948919296395e+01	-1.647266568427657063e+01	-1.647271714674773335e+01
2.830094662105269165e+01	-1.647832936521361802e+01	-1.564572763339234740e+01	-1.623780850309000812e+01	-1.625737441039386511e+01	-1.625849332477336873e+01	-1.628951475927508596e+01	-1.629225909708566888e+01	-1.629959868885933361e+01	-1.629959868886088259e+01	-1.630598234324942553e+01	-1.631259227526699362e+01	-1.631481735152748058e+01	-1.631481735153350598e+01	-1.631485269413219896e+01	-1.631651983900331260e+01	-1.631651985561738627e+01	-1.631691673895534223e+01	-1.631700604353277129e+01	-1.631718917791957324e+01	-1.634085890111379058e+01	-1.634095177647177621e+01	-1.634325656476348598e+01	-1.634415214030165941e+01	-1.634416355782403230e+01	-1.636554545587782172e+01	-1.639205673370108229e+01	-1.639753573741445791e+01	-1.643777733266415453e+01	-1.643777733302354704e+01	-1.643946994261742844e+01	-1.644971142153964649e+01	-1.645014724902767256e+01	-1.645093653011758050e+01	-1.645326000966148428e+01	-1.645345518617517655e+01	-1.645425793405236448e+01	-1.645457072902900109e+01	-1.645777513206699894e+01	-1.646481375309382145e+01	-1.647300345399063559e+01	-1.647445450801901501e+01	-1.647445744537272105e+01	-1.647467693187853399e+01	-1.647480338703448410e+01	-1.647482645241132815e+01	-1.647491028083693010e+01	-1.647519571639191582e+01	-1.647524649116463280e+01
2.842189083738197652e+01	-1.648579258618389787e+01	-1.567683872803905132e+01	-1.626775167811221223e+01	-1.628668064351192868e+01	-1.628762343308898863e+01	-1.631697478790820810e+01	-1.632089505817575770e+01	-1.632697048114312821e+01	-1.632697048114432192e+01	-1.633208643869845389e+01	-1.633867763556036579e+01	-1.634040824841168416e+01	-1.634040824841693507e+01	-1.634044357120203728e+01	-1.634161437836650776e+01	-1.634161439427541040e+01	-1.634201547152066070e+01	-1.634208481041962813e+01	-1.634225677067630755e+01	-1.636190508409439559e+01	-1.636202577064061359e+01	-1.636390089216665444e+01	-1.636509788677387434e+01	-1.636509858450393295e+01	-1.638486211999080666e+01	-1.640592993285513046e+01	-1.641125381390978077e+01	-1.644852080493279800e+01	-1.644852080540775319e+01	-1.644995788805740489e+01	-1.645915183838834395e+01	-1.645960501908825790e+01	-1.646040605509408294e+01	-1.646256787036103475e+01	-1.646274067058541846e+01	-1.646366728590134443e+01	-1.646397085115003023e+01	-1.646647556612511210e+01	-1.647142700562249473e+01	-1.648099843436585843e+01	-1.648214059698035783e+01	-1.648214167752343684e+01	-1.648232561983718369e+01	-1.648240026673803271e+01	-1.648243293820853239e+01	-1.648254875024204580e+01	-1.648281481140063676e+01	-1.648286315477999864e+01
2.854283505371126139e+01	-1.649788914554485331e+01	-1.570736304695748942e+01	-1.630134896103132292e+01	-1.631999416507660783e+01	-1.632069609749489558e+01	-1.634881087590283499e+01	-1.635416831431712836e+01	-1.635901928735487587e+01	-1.635901928735580668e+01	-1.636307674724865535e+01	-1.636957329427170293e+01	-1.637083653440538455e+01	-1.637083653440991071e+01	-1.637087144247485782e+01	-1.637163666503887072e+01	-1.637163668018602891e+01	-1.637202467674735118e+01	-1.637207563456831139e+01	-1.637224208656649438e+01	-1.638812507839575261e+01	-1.638827252310442617e+01	-1.638978475018824810e+01	-1.639128737748270481e+01	-1.639131328648520736e+01	-1.640924270390072337e+01	-1.642553080377450669e+01	-1.643051632593291345e+01	-1.646410163523943737e+01	-1.646410163582851993e+01	-1.646526834196935596e+01	-1.647316091027340690e+01	-1.647362261910623715e+01	-1.647441981807407529e+01	-1.647641727366218589e+01	-1.647655474431032019e+01	-1.647761788735264332e+01	-1.647788780957782251e+01	-1.647977868497260800e+01	-1.648296504041961441e+01	-1.649372946444615451e+01	-1.649456243761016339e+01	-1.649456247122044772e+01	-1.649470603854415174e+01	-1.649473271773712213e+01	-1.649477586032447363e+01	-1.649492522578733400e+01	-1.649516581559959150e+01	-1.649521033972413875e+01
2.866377927004054627e+01	-1.651421412574448055e+01	-1.573588445752525189e+01	-1.633760301835824436e+01	-1.635639447051756434e+01	-1.635682644675153341e+01	-1.638408146874061799e+01	-1.639113391801357977e+01	-1.639481418351776654e+01	-1.639481418351849129e+01	-1.639799457659186288e+01	-1.640432967147663845e+01	-1.640516881038718822e+01	-1.640516881039111041e+01	-1.640520303160720772e+01	-1.640565182670300004e+01	-1.640565184099094864e+01	-1.640601332534688339e+01	-1.640604920922406507e+01	-1.640621425399790922e+01	-1.641863922492485273e+01	-1.641881036013108286e+01	-1.642002151727859172e+01	-1.642182611547026028e+01	-1.642191218284899890e+01	-1.643785465239739807e+01	-1.645008197111672388e+01	-1.645456237470425265e+01	-1.648396975974635126e+01	-1.648396976043441242e+01	-1.648485896241660953e+01	-1.649129964016071881e+01	-1.649175800372998424e+01	-1.649253227608439687e+01	-1.649435791314334665e+01	-1.649445112101882671e+01	-1.649565995280518393e+01	-1.649587304397560672e+01	-1.649724523721116043e+01	-1.649907273862291390e+01	-1.651071524837065851e+01	-1.651126218993130124e+01	-1.651126586589241896e+01	-1.651136895737734278e+01	-1.651136973506942951e+01	-1.651142285175632907e+01	-1.651160308400066157e+01	-1.651181501156087705e+01	-1.651185475042960604e+01
2.878472348636983114e+01	-1.653433222947846559e+01	-1.576094885969252601e+01	-1.637546975722681708e+01	-1.639492532495815169e+01	-1.639510811790943023e+01	-1.642183156684689749e+01	-1.643081431849633844e+01	-1.643340719631159175e+01	-1.643340719631217439e+01	-1.643586606906852410e+01	-1.644198261818031170e+01	-1.644245955232340606e+01	-1.644245955232668166e+01	-1.644249302639819632e+01	-1.644271328625923445e+01	-1.644271329951594396e+01	-1.644303907625806005e+01	-1.644306413161204716e+01	-1.644323047810362226e+01	-1.645255672905300059e+01	-1.645274635797659357e+01	-1.645371244341055217e+01	-1.645580939733002168e+01	-1.645598596550502890e+01	-1.646984964330670209e+01	-1.647874660476112041e+01	-1.648258718257482514e+01	-1.650756063458405265e+01	-1.650756063534053908e+01	-1.650817708193125810e+01	-1.651313618937150807e+01	-1.651357630556864819e+01	-1.651430540682285653e+01	-1.651594659916646179e+01	-1.651599459321754892e+01	-1.651735297950614978e+01	-1.651749300114150287e+01	-1.651844476960334163e+01	-1.651933710431480051e+01	-1.653144045430413911e+01	-1.653174797502492765e+01	-1.653176449142905113e+01	-1.653183133879232258e+01	-1.653184802804425857e+01	-1.653190901575433713e+01	-1.653211246995629580e+01	-1.653229530698585137e+01	-1.653232970873273189e+01
2.890566770269911601e+01	-1.655778235668218201e+01	-1.578111899576295230e+01	-1.641389310824348513e+01	-1.643463523932540227e+01	-1.643465661661637967e+01	-1.646113463722917913e+01	-1.647223866035608353e+01	-1.647387148250252409e+01	-1.647387148250302857e+01	-1.647574064761609947e+01	-1.648159097188204925e+01	-1.648179008600729389e+01	-1.648179008600993001e+01	-1.648182299702423848e+01	-1.648189908392142655e+01	-1.648189909587993895e+01	-1.648218412201009642e+01	-1.648220272047164059e+01	-1.648237179190443413e+01	-1.648900652218712537e+01	-1.648920745065368010e+01	-1.648997780680760172e+01	-1.649235242366329857e+01	-1.649264197116136188e+01	-1.650439337271355100e+01	-1.651065914680438595e+01	-1.651377048056749430e+01	-1.653430072256644934e+01	-1.653430072334445811e+01	-1.653466653214375270e+01	-1.653823432572732344e+01	-1.653863915403461249e+01	-1.653929926661985661e+01	-1.654073969095362173e+01	-1.654075266133692423e+01	-1.654225762335032357e+01	-1.654232273374049811e+01	-1.654294928517329311e+01	-1.654328582115462609e+01	-1.655537631733705695e+01	-1.655550935744264507e+01	-1.655555111453120531e+01	-1.655558903959317263e+01	-1.655568023230632946e+01	-1.655574554589562553e+01	-1.655595994554147410e+01	-1.655611544916402522e+01	-1.655614431423651922e+01
2.902661191902840088e+01	-1.658405624355974339e+01	-1.579499184954500635e+01	-1.645180762270582875e+01	-1.647458643719059523e+01	-1.647462252454286613e+01	-1.650110356768377784e+01	-1.651445277816070956e+01	-1.651530576202800660e+01	-1.651530576202838319e+01	-1.651669575418775082e+01	-1.652224069313287913e+01	-1.652227369617415320e+01	-1.652227369617617114e+01	-1.652230643798053222e+01	-1.652231508835484419e+01	-1.652231509866065551e+01	-1.652255799577916662e+01	-1.652257422622321315e+01	-1.652274623261772035e+01	-1.652713518197569442e+01	-1.652733871453749259e+01	-1.652795548734281539e+01	-1.653058808450550998e+01	-1.653100280033528691e+01	-1.654066474679751053e+01	-1.654493136472972026e+01	-1.654727881206382989e+01	-1.656358389363275307e+01	-1.656358389437060907e+01	-1.656374460600761722e+01	-1.656611004129248954e+01	-1.656646238379305913e+01	-1.656703103607028993e+01	-1.656825399116797115e+01	-1.656825403064891589e+01	-1.656989479900231998e+01	-1.656990559900469151e+01	-1.657029354769968421e+01	-1.657036693283892248e+01	-1.658197331808376873e+01	-1.658200525399806935e+01	-1.658208432714517500e+01	-1.658210202514874965e+01	-1.658233526898045085e+01	-1.658240050796592158e+01	-1.658261048402147253e+01	-1.658274178958576073e+01	-1.658276518468206717e+01
2.914755613535768575e+01	-1.661256129879076582e+01	-1.580119021372874499e+01	-1.648811918888500827e+01	-1.651384080554635858e+01	-1.651418276946354524e+01	-1.654087911286919166e+01	-1.655650872229120552e+01	-1.655681425251848538e+01	-1.655681425251876959e+01	-1.655781713629089325e+01	-1.656302484402294084e+01	-1.656303561044540373e+01	-1.656303561044681771e+01	-1.656306867471084843e+01	-1.656307437772987612e+01	-1.656307438599546344e+01	-1.656327665893671508e+01	-1.656329464861296685e+01	-1.656346867052864980e+01	-1.656608194177636051e+01	-1.656627875119799143e+01	-1.656677678782483554e+01	-1.656964221043693897e+01	-1.657018287089645270e+01	-1.657783360466901712e+01	-1.658064149009346266e+01	-1.658225008595732675e+01	-1.659473256678326436e+01	-1.659473256741119229e+01	-1.659476257216303452e+01	-1.659617645469596425e+01	-1.659646185568907129e+01	-1.659692170577656611e+01	-1.659791464238080749e+01	-1.659793299383859022e+01	-1.659969083248178379e+01	-1.659969693957420844e+01	-1.659992008787557438e+01	-1.659992067778831881e+01	-1.661063258251598285e+01	-1.661063261504038024e+01	-1.661075569824671305e+01	-1.661076153441783987e+01	-1.661120169322963847e+01	-1.661126245945284552e+01	-1.661145212868478183e+01	-1.661156293469463208e+01	-1.661158111196470344e+01
2.926850035168697062e+01	-1.664257882909293329e+01	-1.579834241222354763e+01	-1.652167573892320007e+01	-1.655143273079156074e+01	-1.655251903873342201e+01	-1.657960523149757393e+01	-1.659744363616756857e+01	-1.659747365590867219e+01	-1.659747365590875035e+01	-1.659816619222428358e+01	-1.660301087334205050e+01	-1.660317886139876009e+01	-1.660317886139960564e+01	-1.660321263397035096e+01	-1.660326392573119136e+01	-1.660326393164684333e+01	-1.660342904402895670e+01	-1.660345397168530468e+01	-1.660362810217893070e+01	-1.660494210428129946e+01	-1.660512335075603119e+01	-1.660553054703010645e+01	-1.660859728608446773e+01	-1.660925375804059456e+01	-1.661502697464681688e+01	-1.661681371206217506e+01	-1.661776820869385318e+01	-1.662695647078217576e+01	-1.662695647123712916e+01	-1.662696241380674422e+01	-1.662769471730357651e+01	-1.662790466252615573e+01	-1.662824718638227495e+01	-1.662900638935548869e+01	-1.662907730137097673e+01	-1.663092602259647634e+01	-1.663100858222038170e+01	-1.663112561857073501e+01	-1.663115054171645824e+01	-1.664066365598334585e+01	-1.664068471474581656e+01	-1.664084825164124481e+01	-1.664084898877717933e+01	-1.664154513397032531e+01	-1.664159789428421021e+01	-1.664175393487425225e+01	-1.664184784122832639e+01	-1.664186118407565118e+01
2.938944456801625549e+01	-1.667322569943999611e+01	-1.578506427445457660e+01	-1.655123960314798381e+01	-1.658633846990273497e+01	-1.658879143727828165e+01	-1.661639994516573182e+01	-1.663625706064008369e+01	-1.663629899085351127e+01	-1.663629899085361075e+01	-1.663674610599070292e+01	-1.664120688374082135e+01	-1.664174739859527818e+01	-1.664174739859562635e+01	-1.664178185280450606e+01	-1.664190961046159600e+01	-1.664190961395413382e+01	-1.664204208165032384e+01	-1.664208138626183597e+01	-1.664225296951937594e+01	-1.664272973095894059e+01	-1.664288820402986602e+01	-1.664322619594780406e+01	-1.664645527955671156e+01	-1.664720867907621482e+01	-1.665129335062618310e+01	-1.665239468829898328e+01	-1.665283481650260455e+01	-1.665931870890933197e+01	-1.665931870915845536e+01	-1.665943952670424011e+01	-1.665974138232609647e+01	-1.665987591331642648e+01	-1.666010391709609451e+01	-1.666063825037488044e+01	-1.666079100145022096e+01	-1.666269795921672880e+01	-1.666296579851864834e+01	-1.666302006807789837e+01	-1.666309765625074846e+01	-1.667123739079256239e+01	-1.667130795663296539e+01	-1.667149573854543831e+01	-1.667149591221802041e+01	-1.667246980672824463e+01	-1.667251249132291946e+01	-1.667262693315114319e+01	-1.667270700229528302e+01	-1.667271600819483268e+01
2.951038878434554036e+01	-1.670342896881417261e+01	-1.575995728155339748e+01	-1.657547300380466737e+01	-1.661745162674353082e+01	-1.662211457531074643e+01	-1.665032976565380807e+01	-1.667189499897700244e+01	-1.667221957806015809e+01	-1.667221957806020782e+01	-1.667247799990926893e+01	-1.667653807788534692e+01	-1.667769758016457615e+01	-1.667769758016466142e+01	-1.667773189374919696e+01	-1.667795001606111072e+01	-1.667795001746105044e+01	-1.667805465122457775e+01	-1.667811866397075704e+01	-1.667828464911821129e+01	-1.667835005041218466e+01	-1.667848107449308515e+01	-1.667876611563463740e+01	-1.668211001963977935e+01	-1.668293618042120841e+01	-1.668557438097163015e+01	-1.668623448964297751e+01	-1.668634569447571891e+01	-1.669071647168528472e+01	-1.669071647175507422e+01	-1.669111903643560169e+01	-1.669119657279767210e+01	-1.669126549119820879e+01	-1.669139367113082528e+01	-1.669172659976475614e+01	-1.669197814253296741e+01	-1.669390553139790967e+01	-1.669448385238700183e+01	-1.669450485397234729e+01	-1.669462340530053979e+01	-1.670134501742421662e+01	-1.670146726023572370e+01	-1.670165244200035914e+01	-1.670165437017413268e+01	-1.670289342048846493e+01	-1.670292559570776092e+01	-1.670299752969329887e+01	-1.670306606722274267e+01	-1.670307136751699062e+01
2.963133300067482523e+01	-1.673192343200416587e+01	-1.572163727904159458e+01	-1.659294891867919830e+01	-1.664357539082284632e+01	-1.665154370113906168e+01	-1.668039650059886014e+01	-1.670324927984658103e+01	-1.670407613461655671e+01	-1.670407613461657093e+01	-1.670419795408065511e+01	-1.670784423152309017e+01	-1.670988913380361396e+01	-1.670988913380361396e+01	-1.670992135824042180e+01	-1.671022949329694995e+01	-1.671022949344728659e+01	-1.671031086408655142e+01	-1.671041219863762706e+01	-1.671056959687581411e+01	-1.671059245205660204e+01	-1.671069434771815310e+01	-1.671093822732027689e+01	-1.671434017657717419e+01	-1.671521376076695020e+01	-1.671669449347782432e+01	-1.671708168274959405e+01	-1.671708172417808669e+01	-1.671988383179862581e+01	-1.671988383179932214e+01	-1.672075377502919480e+01	-1.672075608587250173e+01	-1.672077827836811537e+01	-1.672083159314423995e+01	-1.672100114179564656e+01	-1.672135171331158432e+01	-1.672325812869370054e+01	-1.672427047699552816e+01	-1.672427643081586268e+01	-1.672440891471008229e+01	-1.672977772498618521e+01	-1.672993244435228632e+01	-1.673008462841291077e+01	-1.673008887254803057e+01	-1.673154535872204463e+01	-1.673156797841404142e+01	-1.673160362985561989e+01	-1.673166214812222563e+01	-1.673166455470018832e+01
2.975227721700411010e+01	-1.675728319526811561e+01	-1.566880885123254785e+01	-1.660220084197878521e+01	-1.666344435538476176e+01	-1.667608074280410335e+01	-1.670554753520204372e+01	-1.672918196458698503e+01	-1.673064997137935705e+01	-1.673064997137938548e+01	-1.673068573852324903e+01	-1.673390903748317982e+01	-1.673710709189195711e+01	-1.673710709189229107e+01	-1.673713416259277409e+01	-1.673752167393541157e+01	-1.673752167417544712e+01	-1.673758381199485257e+01	-1.673773532727074098e+01	-1.673788172506255734e+01	-1.673815602459637120e+01	-1.673823003196309145e+01	-1.673844094055255738e+01	-1.674183509088231148e+01	-1.674273353503591721e+01	-1.674338098440659905e+01	-1.674360524863937627e+01	-1.674372731959351768e+01	-1.674542619540464727e+01	-1.674542619553634637e+01	-1.674695439025613553e+01	-1.674697385652394388e+01	-1.674697478000759787e+01	-1.674698493845004776e+01	-1.674704168214712752e+01	-1.674747468940289963e+01	-1.674931699259617091e+01	-1.675086324650327896e+01	-1.675086404497285741e+01	-1.675098469102231036e+01	-1.675514381197884006e+01	-1.675530051827222877e+01	-1.675539668701014762e+01	-1.675540271308620532e+01	-1.675699951474134508e+01	-1.675701439813062876e+01	-1.675702544364749258e+01	-1.675707477021191494e+01	-1.675707532783900433e+01
2.987322143333339497e+01	-1.677800082101764190e+01	-1.560039930141478948e+01	-1.660182499869956274e+01	-1.667579037901519712e+01	-1.669471328532773668e+01	-1.672472319276653252e+01	-1.674858566298878060e+01	-1.675073486198103723e+01	-1.675073486198122197e+01	-1.675073565121242325e+01	-1.675353165920665788e+01	-1.675812626052825749e+01	-1.675812626052925225e+01	-1.675814477180252027e+01	-1.675859502766755327e+01	-1.675859502965396786e+01	-1.675864132475609125e+01	-1.675885310692224550e+01	-1.675898715796324723e+01	-1.675971994800343623e+01	-1.675976965555285148e+01	-1.675995296404697399e+01	-1.676326598446228644e+01	-1.676417257246877313e+01	-1.676432828366115046e+01	-1.676445785249700293e+01	-1.676493130465289738e+01	-1.676589797752414768e+01	-1.676589797805346649e+01	-1.676826423555497314e+01	-1.676834528634797294e+01	-1.676835314546681843e+01	-1.676835389425038869e+01	-1.676835743943689039e+01	-1.676884343618513640e+01	-1.677057895398700538e+01	-1.677271365570279471e+01	-1.677271366885651105e+01	-1.677280614542750925e+01	-1.677594047690581647e+01	-1.677606940899592303e+01	-1.677610579951934966e+01	-1.677611261328179637e+01	-1.677775407119447237e+01	-1.677776331884774663e+01	-1.677776382912054487e+01	-1.677780432804175348e+01	-1.677780433924353787e+01
2.999416564966267984e+01	-1.679262355173364796e+01	-1.551575918119554132e+01	-1.659064366215646658e+01	-1.667946448192895303e+01	-1.670650022694997006e+01	-1.673695393883090787e+01	-1.676048879917171774e+01	-1.676325859389552164e+01	-1.676325859389615403e+01	-1.676327634524108845e+01	-1.676564722430651244e+01	-1.677182678026229468e+01	-1.677182678026441209e+01	-1.677183490564347323e+01	-1.677232915413600978e+01	-1.677232915952561854e+01	-1.677236240841699555e+01	-1.677263870671026069e+01	-1.677276051563396919e+01	-1.677406756837714852e+01	-1.677409800790798755e+01	-1.677425696850960435e+01	-1.677741140399836439e+01	-1.677831705004432905e+01	-1.677831707879625611e+01	-1.677839223065766561e+01	-1.677942253376694026e+01	-1.677993301583848762e+01	-1.677993301704477602e+01	-1.678328951948622461e+01	-1.678344152042448201e+01	-1.678348300073903943e+01	-1.678350508312383482e+01	-1.678351973771717098e+01	-1.678402299477281900e+01	-1.678561199924811120e+01	-1.678832792446487332e+01	-1.678832834834687304e+01	-1.678838746437660490e+01	-1.679069160042632802e+01	-1.679077414823166237e+01	-1.679077540500093590e+01	-1.679078201966360950e+01	-1.679236750983122306e+01	-1.679237304004245601e+01	-1.679237584954243800e+01	-1.679240771823645417e+01	-1.679240869961260074e+01
3.011510986599196471e+01	-1.679994404493237425e+01	-1.541491830122841833e+01	-1.656792337667282311e+01	-1.667361485991183656e+01	-1.671070994589935310e+01	-1.674151030078318314e+01	-1.676420539147472510e+01	-1.676745010196675167e+01	-1.676745010196795249e+01	-1.676753560974558610e+01	-1.676949197176535478e+01	-1.677735863764949897e+01	-1.677735863765294511e+01	-1.677735920841000450e+01	-1.677787960113332133e+01	-1.677787961121564564e+01	-1.677790215368124649e+01	-1.677823931909933464e+01	-1.677835065541772508e+01	-1.678026110487804345e+01	-1.678027774020472407e+01	-1.678041413280802630e+01	-1.678333358300375977e+01	-1.678423726758434498e+01	-1.678438693719728292e+01	-1.678443041230986665e+01	-1.678618043881100164e+01	-1.678642603838497394e+01	-1.678642604049100129e+01	-1.679088344525568033e+01	-1.679109410715658157e+01	-1.679119060017939091e+01	-1.679125727151252789e+01	-1.679134765850150757e+01	-1.679183320511898359e+01	-1.679324153637831785e+01	-1.679646265529606097e+01	-1.679646327505523828e+01	-1.679649286464496782e+01	-1.679814773055282728e+01	-1.679818262875685519e+01	-1.679820507073516467e+01	-1.679821076277821135e+01	-1.679964828265298138e+01	-1.679965158055627228e+01	-1.679966509076710679e+01	-1.679968867476554095e+01	-1.679969220784720108e+01
3.023605408232125313e+01	-1.679921881398357186e+01	-1.529885482468258573e+01	-1.653361427592879096e+01	-1.665789611261318726e+01	-1.670699460675559322e+01	-1.673808500834797997e+01	-1.675950787831586553e+01	-1.676302617188402166e+01	-1.676302617188609645e+01	-1.676322449722555774e+01	-1.676478717290305553e+01	-1.677433093162939315e+01	-1.677433093163429589e+01	-1.677433500558035462e+01	-1.677486661506150512e+01	-1.677486663046185100e+01	-1.677488052972166344e+01	-1.677526668828338785e+01	-1.677537103463519941e+01	-1.677784055245734862e+01	-1.677784839099660275e+01	-1.677796312872190754e+01	-1.678057877855480484e+01	-1.678148687160979335e+01	-1.678203685714297677e+01	-1.678206107164802319e+01	-1.678463601210293632e+01	-1.678473989004437783e+01	-1.678473989315343573e+01	-1.679035852364794579e+01	-1.679060540802299073e+01	-1.679077045850897321e+01	-1.679089433038870283e+01	-1.679112152917687695e+01	-1.679156077031474581e+01	-1.679276243401199764e+01	-1.679634848867500097e+01	-1.679634884734232969e+01	-1.679635820534400636e+01	-1.679751792817188516e+01	-1.679752216019073785e+01	-1.679764952802553069e+01	-1.679765391242904116e+01	-1.679887144845181268e+01	-1.679887352078029039e+01	-1.679889986410599789e+01	-1.679891590892102471e+01	-1.679892337343536468e+01
3.035699829865053800e+01	-1.679035756523504119e+01	-1.516970020805276675e+01	-1.648854430305548391e+01	-1.663265330693500488e+01	-1.669555234171553337e+01	-1.672695586855520844e+01	-1.674677400461577292e+01	-1.675034486095957220e+01	-1.675034486096262754e+01	-1.675068870381534225e+01	-1.675188958573533426e+01	-1.676297380466007780e+01	-1.676297380466628084e+01	-1.676300334534594327e+01	-1.676353522196907875e+01	-1.676353524251981497e+01	-1.676354247305202705e+01	-1.676395905440681844e+01	-1.676406157451019396e+01	-1.676699180479825912e+01	-1.676699480129121156e+01	-1.676708848408836872e+01	-1.676934602580911360e+01	-1.677027086323791849e+01	-1.677139836384320404e+01	-1.677141015360699328e+01	-1.677484819916421088e+01	-1.677488372552476648e+01	-1.677488372958719509e+01	-1.678167072238399982e+01	-1.678192964760361860e+01	-1.678216794171419934e+01	-1.678234971698114464e+01	-1.678276815018831769e+01	-1.678314201073791168e+01	-1.678412158679194022e+01	-1.678788395646870413e+01	-1.678788398376673285e+01	-1.678788445555348119e+01	-1.678867232726209835e+01	-1.678867719832275185e+01	-1.678900917228428824e+01	-1.678901216593754953e+01	-1.678996552617947202e+01	-1.678996698800911958e+01	-1.679000212706143458e+01	-1.679001188093075569e+01	-1.679002410478462792e+01
3.047794251497982287e+01	-1.677401668870173523e+01	-1.503079656602768921e+01	-1.643449389049549580e+01	-1.659901361836051592e+01	-1.667721424024324506e+01	-1.670906608934114956e+01	-1.672704965889739270e+01	-1.673046610392185585e+01	-1.673046610392616174e+01	-1.673096852929752032e+01	-1.673184988877100210e+01	-1.674421238795423506e+01	-1.674421238796160338e+01	-1.674430040623099814e+01	-1.674482583436608252e+01	-1.674482585917797195e+01	-1.674482847484705417e+01	-1.674525308895780995e+01	-1.674536063033804112e+01	-1.674862113659936824e+01	-1.674862195830673528e+01	-1.674869534047194719e+01	-1.675056104164003301e+01	-1.675151908595882588e+01	-1.675331662317457670e+01	-1.675332040511133158e+01	-1.675759072576162367e+01	-1.675759824462654279e+01	-1.675759824944653076e+01	-1.676550936368974476e+01	-1.676575952784413204e+01	-1.676606727305131272e+01	-1.676629663632123624e+01	-1.676695146446008522e+01	-1.676725101119141215e+01	-1.676800567511174478e+01	-1.677173176265351628e+01	-1.677173194812227308e+01	-1.677173445118523887e+01	-1.677224543679744784e+01	-1.677228925133623960e+01	-1.677292467238908102e+01	-1.677292641502676673e+01	-1.677360313345574383e+01	-1.677360433656447469e+01	-1.677364014342975196e+01	-1.677364525426995101e+01	-1.677366217047151054e+01
3.059888673130910774e+01	-1.675158155055584075e+01	-1.488659061542914230e+01	-1.637413501663996840e+01	-1.655886929928371387e+01	-1.665343852914762834e+01	-1.668600775053027263e+01	-1.670201871881100431e+01	-1.670511236133558697e+01	-1.670511236134105104e+01	-1.670576077960520678e+01	-1.670637286051342585e+01	-1.671964257607304916e+01	-1.671964257608114934e+01	-1.671982961642741827e+01	-1.672034577893374774e+01	-1.672034580662303682e+01	-1.672034606389093625e+01	-1.672075585136296638e+01	-1.672087698748000406e+01	-1.672432554313715514e+01	-1.672432566147634958e+01	-1.672437999165964584e+01	-1.672584472613338136e+01	-1.672685450620065950e+01	-1.672932677572544691e+01	-1.672932686895148890e+01	-1.673433536958169299e+01	-1.673433545238442122e+01	-1.673433545766334873e+01	-1.674327835030069167e+01	-1.674350466239101820e+01	-1.674387085889413385e+01	-1.674412939497005226e+01	-1.674505378936359534e+01	-1.674527900053143981e+01	-1.674581981173722767e+01	-1.674930147515723888e+01	-1.674930268847384696e+01	-1.674931628786665527e+01	-1.674962322615332511e+01	-1.674974234680259855e+01	-1.675076001627030564e+01	-1.675076079460686884e+01	-1.675118024220628854e+01	-1.675118137930775220e+01	-1.675120917814544441e+01	-1.675121139759938416e+01	-1.675123183823657769e+01
3.071983094763839262e+01	-1.672513880730178926e+01	-1.474248728883639359e+01	-1.631094452309667986e+01	-1.651485179666351399e+01	-1.662630626420754254e+01	-1.666000790582308611e+01	-1.667398244127330997e+01	-1.667663592417547136e+01	-1.667663592418198704e+01	-1.667738909596138797e+01	-1.667778631948068835e+01	-1.669151157286704290e+01	-1.669151157287554099e+01	-1.669183864850322152e+01	-1.669234591156944703e+01	-1.669234594055070176e+01	-1.669234634828636388e+01	-1.669272095140053125e+01	-1.669286579857869413e+01	-1.669636373376813054e+01	-1.669636373615821157e+01	-1.669640094185490398e+01	-1.669748135880389128e+01	-1.669856124770464589e+01	-1.670162849872688327e+01	-1.670163102531614641e+01	-1.670723291909606445e+01	-1.670723561435907101e+01	-1.670723561975818683e+01	-1.671707082668822864e+01	-1.671726426197228932e+01	-1.671767226449850341e+01	-1.671793781354298858e+01	-1.671914931321692421e+01	-1.671930690148600718e+01	-1.671965878353974233e+01	-1.672271970294384147e+01	-1.672272278746255836e+01	-1.672275404278888544e+01	-1.672291495947491313e+01	-1.672313495013473528e+01	-1.672457513283196562e+01	-1.672457532079216946e+01	-1.672478512304251552e+01	-1.672478628394184597e+01	-1.672480088081833571e+01	-1.672480168543403067e+01	-1.672482343917807412e+01
3.084077516396767749e+01	-1.669760043379847048e+01	-1.460485168432531822e+01	-1.624926502994478739e+01	-1.647045612535137593e+01	-1.659867247488348596e+01	-1.663407489563971353e+01	-1.664600591329244850e+01	-1.664815466919080933e+01	-1.664815466919809239e+01	-1.664894408886560484e+01	-1.664918061467945876e+01	-1.666286323456649399e+01	-1.666286323457518392e+01	-1.666336264768608544e+01	-1.666386363475751864e+01	-1.666386366351623138e+01	-1.666386693031758170e+01	-1.666419055942608196e+01	-1.666436985712912389e+01	-1.666779099524962504e+01	-1.666779099561770039e+01	-1.666781371194488770e+01	-1.666855017640431669e+01	-1.666971600593114999e+01	-1.667322198850562387e+01	-1.667323641752370378e+01	-1.667925300027899738e+01	-1.667926359546862614e+01	-1.667926360067261271e+01	-1.668980102521938136e+01	-1.668995785449269675e+01	-1.669038682518241501e+01	-1.669063826198949130e+01	-1.669213365180574726e+01	-1.669223466764228903e+01	-1.669243437555270049e+01	-1.669495176802971770e+01	-1.669495706867832041e+01	-1.669500971848855642e+01	-1.669507409483244231e+01	-1.669540249639622687e+01	-1.669725221395810166e+01	-1.669725221398040560e+01	-1.669732072449318139e+01	-1.669732191422530576e+01	-1.669732485798287769e+01	-1.669732519220770683e+01	-1.669734539448251098e+01
3.096171938029696236e+01	-1.667292538208829455e+01	-1.448108400492937875e+01	-1.619444876567818881e+01	-1.643024812482866537e+01	-1.657440651918722097e+01	-1.661223694501197201e+01	-1.662216154244092792e+01	-1.662378891600784669e+01	-1.662378891601547082e+01	-1.662452612717152789e+01	-1.662465163638431420e+01	-1.663778330541861550e+01	-1.663778330542693595e+01	-1.663846962239223615e+01	-1.663896814727990403e+01	-1.663896817457178656e+01	-1.663897704204085670e+01	-1.663923953498431274e+01	-1.663946263918484192e+01	-1.664269633941128035e+01	-1.664269640281845142e+01	-1.664270787623843972e+01	-1.664315927057383959e+01	-1.664442181586522906e+01	-1.664814625613276888e+01	-1.664818637067828178e+01	-1.665442202931190963e+01	-1.665444427190318066e+01	-1.665444427666679417e+01	-1.666543662088350430e+01	-1.666555720677062880e+01	-1.666598350510733439e+01	-1.666620474572201971e+01	-1.666795368330279103e+01	-1.666801128256705766e+01	-1.666810288522235339e+01	-1.667002042958235819e+01	-1.667002745805431374e+01	-1.667010208689211481e+01	-1.667011450103282044e+01	-1.667053681386299502e+01	-1.667272224517473234e+01	-1.667272240655295690e+01	-1.667272705232948482e+01	-1.667272819614422019e+01	-1.667272899245764251e+01	-1.667272938899247947e+01	-1.667274522332269981e+01
3.108266359662624723e+01	-1.665587589282732495e+01	-1.437911149801696098e+01	-1.615248077611301625e+01	-1.639957003045833517e+01	-1.655814651535568771e+01	-1.659928922028959875e+01	-1.660728325991512122e+01	-1.660841347421737169e+01	-1.660841347422469738e+01	-1.660900595301182392e+01	-1.660906234140446713e+01	-1.662116408833515635e+01	-1.662116408834302206e+01	-1.662202773331426187e+01	-1.662252752266523004e+01	-1.662252754762412366e+01	-1.662254454311405993e+01	-1.662274164300154666e+01	-1.662301389450680489e+01	-1.662596420865378377e+01	-1.662596476679929225e+01	-1.662596868726228649e+01	-1.662620477654503048e+01	-1.662756725975147987e+01	-1.663124615351536306e+01	-1.663133003910908059e+01	-1.663758544037492726e+01	-1.663762310150334400e+01	-1.663762310567466329e+01	-1.664876205131631082e+01	-1.664884965453848054e+01	-1.664924867067224312e+01	-1.664943092263011692e+01	-1.665136993101782537e+01	-1.665139745152504247e+01	-1.665142561600416116e+01	-1.665275615608752702e+01	-1.665276361149440021e+01	-1.665285721991241985e+01	-1.665285780342432531e+01	-1.665333836684801128e+01	-1.665572819116592029e+01	-1.665572870419350693e+01	-1.665574131667436575e+01	-1.665574227786988359e+01	-1.665575671048753748e+01	-1.665575800619929225e+01	-1.665576761192392752e+01
3.120360781295553210e+01	-1.665060269411552696e+01	-1.430551870795856928e+01	-1.612834844035227633e+01	-1.638302821997231007e+01	-1.655385947886846054e+01	-1.659932997896994067e+01	-1.660550966296568021e+01	-1.660620163410396088e+01	-1.660620163411027050e+01	-1.660657980083016128e+01	-1.660659914109493229e+01	-1.661726643940058779e+01	-1.661726643940782822e+01	-1.661827212585552616e+01	-1.661877517278461625e+01	-1.661877519494078115e+01	-1.661880239022254813e+01	-1.661893561261413055e+01	-1.661925653107846301e+01	-1.662184033672924954e+01	-1.662184261518970629e+01	-1.662184293006977498e+01	-1.662193589338484401e+01	-1.662339181712407310e+01	-1.662675010367651396e+01	-1.662689865812620837e+01	-1.663297819758441420e+01	-1.663303552866658208e+01	-1.663303553218372599e+01	-1.664395895498194733e+01	-1.664401872410264360e+01	-1.664436771565856077e+01	-1.664450957492574901e+01	-1.664653961605890231e+01	-1.664654908367705133e+01	-1.664655159394450834e+01	-1.664736937868173072e+01	-1.664737564726448937e+01	-1.664748140993570757e+01	-1.664750399989407015e+01	-1.664799296889061964e+01	-1.665041589443740122e+01	-1.665041670852679090e+01	-1.665048932075704613e+01	-1.665048995356244177e+01	-1.665053574604215214e+01	-1.665054043747511514e+01	-1.665054387034082595e+01
3.132455202928481697e+01	-1.665843133781680763e+01	-1.426281709800746000e+01	-1.612359720516220563e+01	-1.638216714169450228e+01	-1.656259827700876741e+01	-1.661347584965612612e+01	-1.661800321819852400e+01	-1.661834579147129176e+01	-1.661834579147632951e+01	-1.661849898847927420e+01	-1.661850284276113854e+01	-1.662745238004860227e+01	-1.662745238005506110e+01	-1.662854374029659965e+01	-1.662904826654634860e+01	-1.662904828577088523e+01	-1.662908716276320575e+01	-1.662916358323404609e+01	-1.662952737628472732e+01	-1.663167467711441816e+01	-1.663168114411065801e+01	-1.663168186726783659e+01	-1.663169927369987988e+01	-1.663323102763763472e+01	-1.663602751956688053e+01	-1.663626102454924904e+01	-1.664197660656431310e+01	-1.664205789633228960e+01	-1.664205789920260514e+01	-1.665237425313792841e+01	-1.665241235458904612e+01	-1.665269415574233847e+01	-1.665279988583401405e+01	-1.665479146161555235e+01	-1.665479269887073599e+01	-1.665479458222323927e+01	-1.665521762229778346e+01	-1.665522159259283796e+01	-1.665532931940737882e+01	-1.665539921110479327e+01	-1.665584482967309299e+01	-1.665812059577310578e+01	-1.665812144124612360e+01	-1.665827749318456341e+01	-1.665827773932808498e+01	-1.665836918406085232e+01	-1.665838312481253780e+01	-1.665838319013374758e+01
3.144549624561410184e+01	-1.667671018722857212e+01	-1.424805653395877414e+01	-1.613509548450797126e+01	-1.639426088904716750e+01	-1.658135016138481888e+01	-1.663866884218069941e+01	-1.664175528541686333e+01	-1.664186240325685873e+01	-1.664186240326019117e+01	-1.664187286468058602e+01	-1.664187295146145829e+01	-1.664897703910180127e+01	-1.664897703910747850e+01	-1.665008683187198102e+01	-1.665058527785659948e+01	-1.665058529425842693e+01	-1.665063677293483835e+01	-1.665066887888807656e+01	-1.665106737312443386e+01	-1.665272654633113092e+01	-1.665274132187426659e+01	-1.665274628047858840e+01	-1.665274729541462762e+01	-1.665432597807031101e+01	-1.665640108971088296e+01	-1.665673376617696988e+01	-1.666191010334149780e+01	-1.666201841101297987e+01	-1.666201841328658872e+01	-1.667134748331987737e+01	-1.667137025662560745e+01	-1.667157665272031863e+01	-1.667165355075677269e+01	-1.667346190987380083e+01	-1.667346232665152428e+01	-1.667347383028555896e+01	-1.667363868056327902e+01	-1.667364035034384528e+01	-1.667373804694591399e+01	-1.667387094929405578e+01	-1.667423322808319597e+01	-1.667620931264176676e+01	-1.667620986556695328e+01	-1.667644405328716317e+01	-1.667644405934439789e+01	-1.667658788320047591e+01	-1.667662161084501093e+01	-1.667662435046307934e+01
3.156644046194338671e+01	-1.670006932902735741e+01	-1.425436331128771883e+01	-1.615646143240240917e+01	-1.641361917018707572e+01	-1.660434327002585064e+01	-1.666896791263770439e+01	-1.667086970477241437e+01	-1.667087359306135141e+01	-1.667087359306304251e+01	-1.667093253995589208e+01	-1.667093282104456620e+01	-1.667622622936887211e+01	-1.667622622937383170e+01	-1.667728898918164049e+01	-1.667776695646616503e+01	-1.667776697028109112e+01	-1.667783158366025731e+01	-1.667783709185569307e+01	-1.667826358643853979e+01	-1.667941275054449335e+01	-1.667944183390182644e+01	-1.667945425129567383e+01	-1.667948915799092191e+01	-1.668107589519080136e+01	-1.668238714447955573e+01	-1.668282045271737957e+01	-1.668730609804669029e+01	-1.668744140363310180e+01	-1.668744140538096588e+01	-1.669546286963957016e+01	-1.669547601148493499e+01	-1.669560920350703981e+01	-1.669566510757507416e+01	-1.669715474257984766e+01	-1.669715964755413751e+01	-1.669717880732723359e+01	-1.669721308018599615e+01	-1.669721340500779405e+01	-1.669728991856969458e+01	-1.669749237254863772e+01	-1.669775260190996136e+01	-1.669933383482244693e+01	-1.669933397167306310e+01	-1.669961979408713404e+01	-1.669961999431970412e+01	-1.669981390231841800e+01	-1.669988268823428967e+01	-1.669989725573984174e+01
3.168738467827267158e+01	-1.672306154449693594e+01	-1.427421550770816339e+01	-1.618103311610958883e+01	-1.643434664837153747e+01	-1.662575743490135949e+01	-1.669828251745909853e+01	-1.669928628345915200e+01	-1.669932808096286436e+01	-1.669932808096334753e+01	-1.669972426162610901e+01	-1.669972446720577608e+01	-1.670338075458974458e+01	-1.670338075459392968e+01	-1.670434363895752483e+01	-1.670478080787759723e+01	-1.670478081938059489e+01	-1.670485897786192453e+01	-1.670486035587573070e+01	-1.670531262177878062e+01	-1.670597575474113228e+01	-1.670602690802744661e+01	-1.670604876672974370e+01	-1.670616032824147368e+01	-1.670770913422857973e+01	-1.670834397924446080e+01	-1.670886043322673231e+01	-1.671254405241047181e+01	-1.671270138232354441e+01	-1.671270138362456237e+01	-1.671919912908155226e+01	-1.671920711182063712e+01	-1.671927860019219025e+01	-1.671932024884110035e+01	-1.672039439535095084e+01	-1.672040750642544538e+01	-1.672042609959017057e+01	-1.672042609959135717e+01	-1.672042610184843170e+01	-1.672047441419147162e+01	-1.672074488937849424e+01	-1.672090722852772871e+01	-1.672206785020753017e+01	-1.672206788619234885e+01	-1.672236882663174384e+01	-1.672236993476197853e+01	-1.672260372973912723e+01	-1.672272573698260345e+01	-1.672276340577516152e+01
3.180832889460195645e+01	-1.674212412635478842e+01	-1.430200780654029558e+01	-1.620413068252847211e+01	-1.645242198932702848e+01	-1.664174087756317988e+01	-1.672243643323875517e+01	-1.672283746517576475e+01	-1.672305652332338610e+01	-1.672305652332339321e+01	-1.672414061616630931e+01	-1.672414092120435924e+01	-1.672642964303537383e+01	-1.672642964303875601e+01	-1.672725853718916511e+01	-1.672763204347374710e+01	-1.672763205292761768e+01	-1.672772433396127667e+01	-1.672774776319228351e+01	-1.672822940482762277e+01	-1.672849361468568219e+01	-1.672857580846249448e+01	-1.672860708017772424e+01	-1.672883198538845306e+01	-1.673029397420243924e+01	-1.673046001673441197e+01	-1.673101996296571059e+01	-1.673384702994268736e+01	-1.673401532688982485e+01	-1.673401532782484935e+01	-1.673890746466843638e+01	-1.673891347302676280e+01	-1.673894104817320283e+01	-1.673897340955605983e+01	-1.673960267004828495e+01	-1.673962655691545365e+01	-1.673963711933115661e+01	-1.673965671760501550e+01	-1.673965671818048406e+01	-1.673967715096208764e+01	-1.674000704322833855e+01	-1.674009247625209440e+01	-1.674086854192720608e+01	-1.674086937748963066e+01	-1.674114962680413754e+01	-1.674115251313074282e+01	-1.674141075298280157e+01	-1.674160337829917466e+01	-1.674167557408877371e+01
3.192927311093124132e+01	-1.675601130829301866e+01	-1.433480219065375394e+01	-1.622364084928358352e+01	-1.646619738468633187e+01	-1.665086292199526952e+01	-1.673966914672351436e+01	-1.673974801375368315e+01	-1.674027199781865960e+01	-1.674027199781906461e+01	-1.674240977087594473e+01	-1.674241590488960441e+01	-1.674365650800842786e+01	-1.674365650801101424e+01	-1.674433691541148050e+01	-1.674462674548733787e+01	-1.674462675312350513e+01	-1.674473415846842528e+01	-1.674480780794224444e+01	-1.674532821782891290e+01	-1.674535779208608943e+01	-1.674548024432151294e+01	-1.674551825910026537e+01	-1.674588761667504144e+01	-1.674721613068074788e+01	-1.674721625510922252e+01	-1.674776016415520985e+01	-1.674974440104962525e+01	-1.674990690692937534e+01	-1.674990690757805112e+01	-1.675325616091955538e+01	-1.675326268048359424e+01	-1.675326687647766732e+01	-1.675329313356920835e+01	-1.675353773655575651e+01	-1.675357409582397850e+01	-1.675357578787856028e+01	-1.675362844544132201e+01	-1.675362881900817058e+01	-1.675363117407744085e+01	-1.675400555569031980e+01	-1.675404176017161717e+01	-1.675450979402580032e+01	-1.675451295952708364e+01	-1.675474532208443890e+01	-1.675475079536764866e+01	-1.675501593315807725e+01	-1.675529113868383035e+01	-1.675540669383844516e+01
3.205021732726052619e+01	-1.676517066099847142e+01	-1.437173902248374446e+01	-1.623940349495134683e+01	-1.647579031154272400e+01	-1.665348266847789915e+01	-1.675003990492763961e+01	-1.675004228488226232e+01	-1.675097992161349936e+01	-1.675097992161529703e+01	-1.675450808752874110e+01	-1.675453583877357033e+01	-1.675505909991824893e+01	-1.675505909992019582e+01	-1.675559318248512142e+01	-1.675578832405860652e+01	-1.675578833007821800e+01	-1.675591245324793732e+01	-1.675606410836495286e+01	-1.675663753017806812e+01	-1.675668115325419194e+01	-1.675685212180221839e+01	-1.675689150165860042e+01	-1.675743016668665319e+01	-1.675858614660307921e+01	-1.675878746079093418e+01	-1.675924582600526236e+01	-1.676047175279328627e+01	-1.676060855167255426e+01	-1.676060855210976541e+01	-1.676261225856396209e+01	-1.676262215064453898e+01	-1.676262328857207962e+01	-1.676264510042137346e+01	-1.676266652921159306e+01	-1.676271631619358260e+01	-1.676271823784060189e+01	-1.676278952675375677e+01	-1.676279433117603901e+01	-1.676279780305869593e+01	-1.676319630551723350e+01	-1.676320792579790009e+01	-1.676345911363953434e+01	-1.676346674366459411e+01	-1.676363691574977821e+01	-1.676364546584267856e+01	-1.676390076432158338e+01	-1.676426067699289035e+01	-1.676442289167143684e+01
3.217116154358981106e+01	-1.677082145974821259e+01	-1.441299775084971913e+01	-1.625222568342507401e+01	-1.648214697190156386e+01	-1.665080750394905351e+01	-1.675450534392589219e+01	-1.675462798020969757e+01	-1.675606531350477013e+01	-1.675606531350891260e+01	-1.676125931959806081e+01	-1.676133733650896573e+01	-1.676145807537916710e+01	-1.676145807538050292e+01	-1.676185977968678031e+01	-1.676196352061268868e+01	-1.676196352519907151e+01	-1.676210656342465199e+01	-1.676236080739749923e+01	-1.676300477038449088e+01	-1.676339392889421731e+01	-1.676361950403234857e+01	-1.676365313617961306e+01	-1.676437810453970201e+01	-1.676533483464225327e+01	-1.676613772921106715e+01	-1.676644974475104988e+01	-1.676706553194038918e+01	-1.676715874477781654e+01	-1.676715874506989934e+01	-1.676812108429904669e+01	-1.676813869396572443e+01	-1.676815502284177484e+01	-1.676817286232119386e+01	-1.676823189346993104e+01	-1.676829536581629299e+01	-1.676831686012493350e+01	-1.676838196431038597e+01	-1.676840617534898570e+01	-1.676843595427841649e+01	-1.676883430227759675e+01	-1.676883720208731887e+01	-1.676895539714698913e+01	-1.676897016821608588e+01	-1.676907741186016665e+01	-1.676908899401457376e+01	-1.676932078374117197e+01	-1.676975494061017002e+01	-1.676995934287101164e+01
3.229210575991909593e+01	-1.677421084765374104e+01	-1.445891171050916313e+01	-1.626306253928039069e+01	-1.648627528548519905e+01	-1.664413056488172771e+01	-1.675416347427567132e+01	-1.675454700306041644e+01	-1.675654691361794590e+01	-1.675654691362525028e+01	-1.676360386877779973e+01	-1.676377393110617930e+01	-1.676377402377293890e+01	-1.676377402377367787e+01	-1.676406392755677643e+01	-1.676409694573926146e+01	-1.676409694907191295e+01	-1.676426148372042491e+01	-1.676463674395169789e+01	-1.676536983119551394e+01	-1.676650819818553373e+01	-1.676679135951008703e+01	-1.676681276663578757e+01	-1.676773100171060804e+01	-1.676847733257226025e+01	-1.677028771900349113e+01	-1.677042857237660911e+01	-1.677063064154490490e+01	-1.677067255600372420e+01	-1.677067255620534780e+01	-1.677096408738485422e+01	-1.677099578404619962e+01	-1.677104268728137981e+01	-1.677105625559579494e+01	-1.677149588053471518e+01	-1.677157258903480397e+01	-1.677164082955737712e+01	-1.677168087010647923e+01	-1.677176086916225017e+01	-1.677184101494385970e+01	-1.677221353235533741e+01	-1.677221474252212374e+01	-1.677226324155477499e+01	-1.677228828253678472e+01	-1.677234301965708596e+01	-1.677235696505505302e+01	-1.677255599904178496e+01	-1.677304131753547978e+01	-1.677327505889827819e+01
3.241304997624838080e+01	-1.677622122264865823e+01	-1.450948315219423534e+01	-1.627257291242208481e+01	-1.648883439727856626e+01	-1.663442667666963359e+01	-1.674984848209744115e+01	-1.675057625019481122e+01	-1.675318018768074779e+01	-1.675318018769176120e+01	-1.676221538517216914e+01	-1.676252990775225271e+01	-1.676264887254814795e+01	-1.676264887254849612e+01	-1.676284978063877418e+01	-1.676285035997183570e+01	-1.676285036223805491e+01	-1.676303883376849768e+01	-1.676354468879702608e+01	-1.676438355280336623e+01	-1.676672861571852025e+01	-1.676706876142193892e+01	-1.676707590031841733e+01	-1.676818199338536886e+01	-1.676872337852051231e+01	-1.677192881223133725e+01	-1.677194374417637590e+01	-1.677195590375691836e+01	-1.677196000396256181e+01	-1.677196000411613852e+01	-1.677197116570112456e+01	-1.677202477423710292e+01	-1.677211471368168105e+01	-1.677212350758690462e+01	-1.677333706520676770e+01	-1.677342581052410964e+01	-1.677357145516396741e+01	-1.677358375905019017e+01	-1.677378933930720706e+01	-1.677393293948806274e+01	-1.677425595254447899e+01	-1.677425884091893948e+01	-1.677427703919846635e+01	-1.677431578804805667e+01	-1.677433510343422540e+01	-1.677435020995730497e+01	-1.677451205217433738e+01	-1.677501592861793966e+01	-1.677525941681508925e+01
3.253399419257766567e+01	-1.677730399008946449e+01	-1.456428960701891384e+01	-1.628103164690398330e+01	-1.649006114653524691e+01	-1.662228187597519025e+01	-1.674205523531471584e+01	-1.674315645512280071e+01	-1.674638707987129749e+01	-1.674638707988640363e+01	-1.675743999126514439e+01	-1.675795728442108867e+01	-1.675838780298735742e+01	-1.675838780298744268e+01	-1.675852155665953802e+01	-1.675854308960969519e+01	-1.675854309100906647e+01	-1.675875693538263533e+01	-1.675939213312145881e+01	-1.676034792338512602e+01	-1.676438715407817881e+01	-1.676478019543083775e+01	-1.676478020823949322e+01	-1.676605438307728946e+01	-1.676641155779708470e+01	-1.677136089686182174e+01	-1.677140227132807127e+01	-1.677145269232079272e+01	-1.677146710366876192e+01	-1.677146710380802119e+01	-1.677156284359982408e+01	-1.677164569752508072e+01	-1.677178849287084716e+01	-1.677179253764960976e+01	-1.677417973313356470e+01	-1.677427851737544984e+01	-1.677453045223057870e+01	-1.677453045386126718e+01	-1.677497526453251453e+01	-1.677517490665217537e+01	-1.677543052569644288e+01	-1.677544267749827611e+01	-1.677545047792063571e+01	-1.677550642577858042e+01	-1.677550883535759141e+01	-1.677552362944793884e+01	-1.677564820940680335e+01	-1.677613422822352618e+01	-1.677636491400650698e+01
3.265493840890695054e+01	-1.677760434015660707e+01	-1.462262416457585346e+01	-1.628845236186624135e+01	-1.648989786362395904e+01	-1.660801772296265000e+01	-1.673105696625164285e+01	-1.673251267796876363e+01	-1.673637643769935579e+01	-1.673637643771851202e+01	-1.674942149861220031e+01	-1.675019993534294827e+01	-1.675108651108180169e+01	-1.675108651108173774e+01	-1.675117206772711853e+01	-1.675127865438918917e+01	-1.675127865513134395e+01	-1.675151717585966082e+01	-1.675226881405229307e+01	-1.675334359805228956e+01	-1.675956805677274275e+01	-1.676000702942366161e+01	-1.676002092680514011e+01	-1.676142808983507848e+01	-1.676163379358863637e+01	-1.676862007622762007e+01	-1.676898176450402644e+01	-1.676928093833475941e+01	-1.676940322646671433e+01	-1.676940322662151317e+01	-1.676988513663576441e+01	-1.677000094261438079e+01	-1.677020405280590865e+01	-1.677020468313752133e+01	-1.677412070974535396e+01	-1.677422673732904457e+01	-1.677460698787069759e+01	-1.677462247776887949e+01	-1.677546903537668044e+01	-1.677569248243951705e+01	-1.677587193226002427e+01	-1.677591196587556510e+01	-1.677591794631211286e+01	-1.677599419731196662e+01	-1.677599510510439984e+01	-1.677600819522314168e+01	-1.677609880415910482e+01	-1.677653365251072159e+01	-1.677673106175979711e+01
3.277588262523623541e+01	-1.677711738257162466e+01	-1.468367419916292249e+01	-1.629474422890127272e+01	-1.648815750055883456e+01	-1.659184548918286595e+01	-1.671705250424016498e+01	-1.671880350867414933e+01	-1.672329284223525292e+01	-1.672329284225837398e+01	-1.673825121351529788e+01	-1.673934364781312212e+01	-1.674078349330438442e+01	-1.674078349330445548e+01	-1.674083608975984561e+01	-1.674109733193665761e+01	-1.674109733223308893e+01	-1.674135655429211766e+01	-1.674220076777003641e+01	-1.674338486797466174e+01	-1.675226326831874246e+01	-1.675273928728239525e+01	-1.675280520798762041e+01	-1.675429586976773066e+01	-1.675439041851910105e+01	-1.676363721432447562e+01	-1.676477895620236325e+01	-1.676550112916602586e+01	-1.676589267483381462e+01	-1.676589267503803171e+01	-1.676697308797292152e+01	-1.676711838195990367e+01	-1.676738699136308952e+01	-1.676738745329701175e+01	-1.677309259678876430e+01	-1.677320239161469573e+01	-1.677372218517992053e+01	-1.677378308997923995e+01	-1.677523876766208133e+01	-1.677543525945441871e+01	-1.677554090510305684e+01	-1.677564061255058903e+01	-1.677564978827603426e+01	-1.677574839133931306e+01	-1.677575731246845692e+01	-1.677576771395387567e+01	-1.677582976139412096e+01	-1.677618944287700486e+01	-1.677633992462335755e+01
3.289682684156552028e+01	-1.677576455720073767e+01	-1.474660282410059153e+01	-1.629978101502267407e+01	-1.648461097755585314e+01	-1.657393622222109997e+01	-1.670023006195127380e+01	-1.670218665717445106e+01	-1.670728214073636053e+01	-1.670728214076293483e+01	-1.672403215646887986e+01	-1.672548162402301841e+01	-1.672752745568874388e+01	-1.672752745568902810e+01	-1.672755855894313726e+01	-1.672804456676579576e+01	-1.672804456682081309e+01	-1.672831649143817856e+01	-1.672922074192145914e+01	-1.673049193831757009e+01	-1.674244783475927534e+01	-1.674295115050916394e+01	-1.674312495645457943e+01	-1.674463869122941873e+01	-1.674466529785535585e+01	-1.675631724660862432e+01	-1.675887083106774611e+01	-1.676014057154799985e+01	-1.676103787067454931e+01	-1.676103787097073194e+01	-1.676282796445811130e+01	-1.676298957660328171e+01	-1.676332643896886054e+01	-1.676333206244979124e+01	-1.677095034129327189e+01	-1.677106002484119074e+01	-1.677171774740836696e+01	-1.677184569734419739e+01	-1.677414769691206686e+01	-1.677426842279771080e+01	-1.677431393223854883e+01	-1.677451392674475983e+01	-1.677453228163716403e+01	-1.677465337591154082e+01	-1.677467333915687675e+01	-1.677468066217566900e+01	-1.677472046349272716e+01	-1.677499404862505372e+01	-1.677509363650318619e+01
3.301777105789480515e+01	-1.677336866039181018e+01	-1.481050843551506091e+01	-1.630336001082731912e+01	-1.647897198497781801e+01	-1.655438450133341632e+01	-1.668072641860151606e+01	-1.668277991251984105e+01	-1.668845294028521664e+01	-1.668845294031465443e+01	-1.670683850692883965e+01	-1.670867561432734050e+01	-1.671134021670021497e+01	-1.671134021670081182e+01	-1.671135795413346870e+01	-1.671213526976423935e+01	-1.671213526976873709e+01	-1.671240800118209791e+01	-1.671333470406463562e+01	-1.671465985748746874e+01	-1.673005382495259852e+01	-1.673057474454098070e+01	-1.673092733618689465e+01	-1.673239887200022480e+01	-1.673239942942299052e+01	-1.674651757863855295e+01	-1.675126749551561289e+01	-1.675315233134017490e+01	-1.675487169206897420e+01	-1.675487169250799013e+01	-1.675738346424478209e+01	-1.675753889304432676e+01	-1.675794401888080642e+01	-1.675796179479535652e+01	-1.676745684481580412e+01	-1.676756256301108294e+01	-1.676834396102871949e+01	-1.676854531319865771e+01	-1.677193531222349066e+01	-1.677196701989959848e+01	-1.677197559247868952e+01	-1.677231544252965278e+01	-1.677235050564852514e+01	-1.677249145804589148e+01	-1.677252028044234322e+01	-1.677252473049436787e+01	-1.677254850398859531e+01	-1.677273844780867051e+01	-1.677279284673279847e+01
3.313871527422409002e+01	-1.676958753102811528e+01	-1.487433906418550578e+01	-1.630511933490082299e+01	-1.647083882436675140e+01	-1.653312870695607018e+01	-1.665854508548502366e+01	-1.666058056440572699e+01	-1.666679701737496799e+01	-1.666679701740645214e+01	-1.668663439327564646e+01	-1.668887618269162942e+01	-1.669213846025737524e+01	-1.669213846025847658e+01	-1.669214827081318475e+01	-1.669327706742870987e+01	-1.669327706755922947e+01	-1.669353610499155849e+01	-1.669444696603508760e+01	-1.669578591091290320e+01	-1.671490363616707242e+01	-1.671543314782815060e+01	-1.671604481641757900e+01	-1.671741196127380391e+01	-1.671742370236405861e+01	-1.673398557482430959e+01	-1.674182025342447844e+01	-1.674432982003052928e+01	-1.674726158535867881e+01	-1.674726158599432324e+01	-1.675042192520337636e+01	-1.675054446150276988e+01	-1.675101482387960061e+01	-1.675105239706311266e+01	-1.676222647057768711e+01	-1.676232488921731090e+01	-1.676320536972347952e+01	-1.676346955538399897e+01	-1.676816182416320800e+01	-1.676816628619580740e+01	-1.676816736733906765e+01	-1.676867372177507320e+01	-1.676873234772023125e+01	-1.676888720021572965e+01	-1.676891982562622019e+01	-1.676892203939546278e+01	-1.676893520146558103e+01	-1.676905440997446561e+01	-1.676907621181933905e+01
3.325965949055337489e+01	-1.676389955085262784e+01	-1.493687569477285138e+01	-1.630451642018078218e+01	-1.645968659828715630e+01	-1.650992432254133035e+01	-1.663352980704160444e+01	-1.663543888730795572e+01	-1.664216386239031920e+01	-1.664216386242314627e+01	-1.666324781588032522e+01	-1.666589752647377054e+01	-1.666970947309837214e+01	-1.666970947309999218e+01	-1.666971479570663917e+01	-1.667124748109687715e+01	-1.667124748151985614e+01	-1.667147806780212704e+01	-1.667233829204483442e+01	-1.667364912352787343e+01	-1.669669555010190010e+01	-1.669722559820237962e+01	-1.669817858806040078e+01	-1.669939035785700554e+01	-1.669944353732585540e+01	-1.671834699952643177e+01	-1.673018346210946561e+01	-1.673327507455085339e+01	-1.673786457844508391e+01	-1.673786457932190785e+01	-1.674153834657801809e+01	-1.674160771742027976e+01	-1.674213716936097995e+01	-1.674220147184743723e+01	-1.675471886987384096e+01	-1.675480761220975978e+01	-1.675575600709220936e+01	-1.675605894174753274e+01	-1.676220819634600900e+01	-1.676235481252488313e+01	-1.676238006749966303e+01	-1.676305729722274407e+01	-1.676314271384924126e+01	-1.676330230956550338e+01	-1.676333326897985643e+01	-1.676333406358515532e+01	-1.676334084356809484e+01	-1.676340772194472351e+01	-1.676341201627288768e+01
3.338060370688265976e+01	-1.675569768650442626e+01	-1.499685204179893816e+01	-1.630092928175431410e+01	-1.644496698918398181e+01	-1.648443020904392853e+01	-1.660545183497807642e+01	-1.660714369191234141e+01	-1.661434701415907256e+01	-1.661434701419236148e+01	-1.663645728906717380e+01	-1.663950440358294713e+01	-1.664379820873254801e+01	-1.664379820873471516e+01	-1.664380109804497465e+01	-1.664578236892241847e+01	-1.664578236980010217e+01	-1.664597232980067787e+01	-1.664675391049234321e+01	-1.664799837733185939e+01	-1.667509756941257137e+01	-1.667562102619508124e+01	-1.667699191683859539e+01	-1.667801488532256826e+01	-1.667813145858814750e+01	-1.669920094915284636e+01	-1.671589444319673845e+01	-1.671948406299424050e+01	-1.672619956494493465e+01	-1.672619956608593839e+01	-1.673021731146752700e+01	-1.673023445875619331e+01	-1.673081398601505043e+01	-1.673090988691846093e+01	-1.674434012214081946e+01	-1.674441802504788512e+01	-1.674540086655350990e+01	-1.674571156234276970e+01	-1.675338750779575747e+01	-1.675396484351409043e+01	-1.675404430686364066e+01	-1.675487121025368964e+01	-1.675498116094799883e+01	-1.675513419525748304e+01	-1.675515944386491185e+01	-1.675515957516226706e+01	-1.675516292654909023e+01	-1.675519617919439241e+01	-1.675519623237041600e+01
3.350154792321194464e+01	-1.674447348933698976e+01	-1.505318318598602900e+01	-1.629385692146106379e+01	-1.642629493152450237e+01	-1.645638894889471970e+01	-1.657418963332253981e+01	-1.657559887042802416e+01	-1.658326098488156219e+01	-1.658326098491468059e+01	-1.660616943346645513e+01	-1.660958962885582935e+01	-1.661428416155621335e+01	-1.661428416155914789e+01	-1.661428577957762798e+01	-1.661675414923350758e+01	-1.661675415072892292e+01	-1.661689638694648607e+01	-1.661757997426762046e+01	-1.661872775180391670e+01	-1.664992779271032930e+01	-1.665043823524523958e+01	-1.665229163233971832e+01	-1.665311292094371254e+01	-1.665330611441591202e+01	-1.667629993963767987e+01	-1.669855694382891187e+01	-1.670253323323501604e+01	-1.671182519768436947e+01	-1.671182519908128938e+01	-1.671601024034787741e+01	-1.671601246853941802e+01	-1.671663077109280238e+01	-1.671676012046609827e+01	-1.673063083428377951e+01	-1.673069795725534448e+01	-1.673168329341551441e+01	-1.673197122429871797e+01	-1.674114502080370670e+01	-1.674254170587335011e+01	-1.674270092194655746e+01	-1.674363454995874889e+01	-1.674376138686306348e+01	-1.674389632585514676e+01	-1.674391408937573544e+01	-1.674391409421619414e+01	-1.674391584848340386e+01	-1.674393064134414288e+01	-1.674393505546866834e+01
3.362249213954122951e+01	-1.673000937793447918e+01	-1.510520142571242985e+01	-1.628312869391912443e+01	-1.640363994352010479e+01	-1.642581951081140090e+01	-1.653991707004453104e+01	-1.654100788524220889e+01	-1.654912583033829065e+01	-1.654912583037060614e+01	-1.657260382515300279e+01	-1.657635879398416279e+01	-1.658136496946929128e+01	-1.658136496947299321e+01	-1.658136594222274596e+01	-1.658435669066165730e+01	-1.658435669293788095e+01	-1.658445059571764801e+01	-1.658502585957180742e+01	-1.658605693706912376e+01	-1.662133866686198758e+01	-1.662183008753788016e+01	-1.662421453401898219e+01	-1.662484086567778974e+01	-1.662511550416845552e+01	-1.664973363287722918e+01	-1.667804673628724288e+01	-1.668228509205444965e+01	-1.669454410795729871e+01	-1.669454410956828383e+01	-1.669873410536374081e+01	-1.669880577622900830e+01	-1.669945005451209141e+01	-1.669961133848807577e+01	-1.671345920683668140e+01	-1.671351661668843036e+01	-1.671447669256873070e+01	-1.671471785541945820e+01	-1.672526221972456995e+01	-1.672791744055480478e+01	-1.672817606415183178e+01	-1.672916092416915035e+01	-1.672929344235159732e+01	-1.672940088427508698e+01	-1.672941153927020963e+01	-1.672941169135338413e+01	-1.672941288013700500e+01	-1.672941923981165502e+01	-1.672943118945487839e+01
3.374343635587051438e+01	-1.671249333584741237e+01	-1.515279094975076646e+01	-1.626902646558539089e+01	-1.637743410697432722e+01	-1.639313320864098955e+01	-1.650321037412030023e+01	-1.650397755308758008e+01	-1.651257092384878433e+01	-1.651257092387984216e+01	-1.653639611908189266e+01	-1.654043354449736114e+01	-1.654565845824520665e+01	-1.654565845824961912e+01	-1.654565911179631854e+01	-1.654920844809642944e+01	-1.654920845130940421e+01	-1.654925988572854578e+01	-1.654972465859224684e+01	-1.655062968685864888e+01	-1.658991732626713400e+01	-1.659038389562578431e+01	-1.659333013337737128e+01	-1.659378354503965625e+01	-1.659413699409643783e+01	-1.662002969543292608e+01	-1.665464482160743387e+01	-1.665901879317386403e+01	-1.667453935022041378e+01	-1.667453935197562487e+01	-1.667859965182823601e+01	-1.667887481027798202e+01	-1.667953159863802881e+01	-1.667972019861787913e+01	-1.669313078378774406e+01	-1.669318021218998638e+01	-1.669409281590711913e+01	-1.669427337685640822e+01	-1.670597443942072147e+01	-1.671030894803801914e+01	-1.671068078363955323e+01	-1.671165990046976191e+01	-1.671178603545756403e+01	-1.671186085760343332e+01	-1.671186615933598318e+01	-1.671186651986781158e+01	-1.671186778039281506e+01	-1.671187115246411992e+01	-1.671188940739918394e+01
3.386438057219979925e+01	-1.669251046066495547e+01	-1.519636545908371517e+01	-1.625227028576657773e+01	-1.634855175459526322e+01	-1.635912579626847219e+01	-1.646502802166433810e+01	-1.646549605091861679e+01	-1.647461301900897013e+01	-1.647461301903832265e+01	-1.649857446363053981e+01	-1.650282860589211253e+01	-1.650817864762929332e+01	-1.650817864763452292e+01	-1.650817915038282280e+01	-1.651232919242344366e+01	-1.651232919670760424e+01	-1.651234923121744913e+01	-1.651270792825338418e+01	-1.651348689003478398e+01	-1.655665783995113571e+01	-1.655709381623200471e+01	-1.656061483172936732e+01	-1.656092649160402885e+01	-1.656135006897038409e+01	-1.658812837299749532e+01	-1.662904295499920693e+01	-1.663343209589623939e+01	-1.665238681537004339e+01	-1.665238681718233948e+01	-1.665621575761551298e+01	-1.665687182537756428e+01	-1.665752776756515630e+01	-1.665773665434983286e+01	-1.667036954148129269e+01	-1.667041303514497486e+01	-1.667126173394770206e+01	-1.667137910946612323e+01	-1.668395613224848972e+01	-1.669030108227451592e+01	-1.669079511633435686e+01	-1.669171939009165584e+01	-1.669182879418198695e+01	-1.669187147240513269e+01	-1.669187357051410459e+01	-1.669187408428755504e+01	-1.669187606318885031e+01	-1.669187920933207891e+01	-1.669190010452419415e+01
3.398532478852908412e+01	-1.667092228265300236e+01	-1.523670327974996042e+01	-1.623388047906011877e+01	-1.631817299219420647e+01	-1.632485518741982133e+01	-1.642657584893517253e+01	-1.642679763491253908e+01	-1.643652112374622476e+01	-1.643652112377368724e+01	-1.646042214914815105e+01	-1.646481548776424830e+01	-1.647019881504996164e+01	-1.647019881505605099e+01	-1.647019925533577833e+01	-1.647500331441197829e+01	-1.647500331985942523e+01	-1.647500622228682232e+01	-1.647526806158368373e+01	-1.647592791349610053e+01	-1.652281867886023292e+01	-1.652321852572327998e+01	-1.652731041570132930e+01	-1.652751425352371228e+01	-1.652799495605952274e+01	-1.655524396358109129e+01	-1.660222576083317136e+01	-1.660652059701994432e+01	-1.662894645109481218e+01	-1.662894645287209983e+01	-1.663247480156489644e+01	-1.663371904736828100e+01	-1.663436158309755797e+01	-1.663458223251002721e+01	-1.664618263038892110e+01	-1.664622228146149752e+01	-1.664699598815746384e+01	-1.664705783074166590e+01	-1.666018685247935593e+01	-1.666872728706247386e+01	-1.666934910255454128e+01	-1.667018282745591051e+01	-1.667026865256307389e+01	-1.667028544349324193e+01	-1.667028608940168510e+01	-1.667028667510567885e+01	-1.667029035843661688e+01	-1.667029551343248528e+01	-1.667031496826970027e+01
3.410626900485836899e+01	-1.664868623568207084e+01	-1.527470580754641816e+01	-1.621497365833818094e+01	-1.628758398946727226e+01	-1.629145556859494803e+01	-1.638911125857578099e+01	-1.638916759567650416e+01	-1.639962159860687763e+01	-1.639962159863232927e+01	-1.642328059902142456e+01	-1.642772678503634864e+01	-1.643305552797437485e+01	-1.643305552798123870e+01	-1.643305595056884272e+01	-1.643858359644752909e+01	-1.643858360308414035e+01	-1.643858472465016263e+01	-1.643876216110134436e+01	-1.643931414135753499e+01	-1.648971973027895643e+01	-1.649007846111449282e+01	-1.649472114145824264e+01	-1.649484869598733638e+01	-1.649537107287697069e+01	-1.652266654126261614e+01	-1.657528070346348414e+01	-1.657938615062803933e+01	-1.660518223232516988e+01	-1.660518223398283766e+01	-1.660836943864679682e+01	-1.661042115013452047e+01	-1.661103911535994371e+01	-1.661126246937994466e+01	-1.662166276515300467e+01	-1.662170055003028324e+01	-1.662239284095727498e+01	-1.662241462662625224e+01	-1.663575320434962634e+01	-1.664649703610566434e+01	-1.664725011674786259e+01	-1.664797239882168611e+01	-1.664803206426692128e+01	-1.664803413013951428e+01	-1.664803433173287317e+01	-1.664803493706740767e+01	-1.664804185907375711e+01	-1.664805229086393723e+01	-1.664806727482207549e+01
3.422721322118765386e+01	-1.662667883845364258e+01	-1.531116184785157941e+01	-1.619656405099753016e+01	-1.625797978100591479e+01	-1.625995250921595670e+01	-1.635375331597292359e+01	-1.635375357787366823e+01	-1.636510935780554377e+01	-1.636510935782902720e+01	-1.638835924270634337e+01	-1.639276731742666726e+01	-1.639795975664239336e+01	-1.639795975665006011e+01	-1.639796017376975357e+01	-1.640430160096352097e+01	-1.640430160872571008e+01	-1.640431563925569236e+01	-1.640442325789118172e+01	-1.640488042480713204e+01	-1.645854580009685719e+01	-1.645885951090021848e+01	-1.646401661825731821e+01	-1.646409386338235947e+01	-1.646464184891082994e+01	-1.649156944291537741e+01	-1.654920520640845893e+01	-1.655304337240558255e+01	-1.658197893248659227e+01	-1.658197893395634992e+01	-1.658480817588036160e+01	-1.658787936817825681e+01	-1.658846349578551838e+01	-1.658868084944361954e+01	-1.659779553950654929e+01	-1.659783324257298887e+01	-1.659844168637776107e+01	-1.659844358022336053e+01	-1.661165488530685508e+01	-1.662443032875048488e+01	-1.662531701990085509e+01	-1.662592017283016332e+01	-1.662595524866050312e+01	-1.662595708807160122e+01	-1.662595728459498901e+01	-1.662595790502917481e+01	-1.662597022102622901e+01	-1.662599080776481486e+01	-1.662600004646090923e+01
3.434815743751693873e+01	-1.660557490647416756e+01	-1.534658493411789237e+01	-1.617942741495976122e+01	-1.623032279271601652e+01	-1.623113215914785457e+01	-1.632135243969349858e+01	-1.632143622522393400e+01	-1.633391772532287689e+01	-1.633391772534443476e+01	-1.635660519440450855e+01	-1.636088471986964521e+01	-1.636586750372446630e+01	-1.636586750373277255e+01	-1.636586789113119522e+01	-1.637313710566288449e+01	-1.637313711438067543e+01	-1.637317694645482646e+01	-1.637323089346152472e+01	-1.637360624607793369e+01	-1.643021031568866164e+01	-1.643047680224162832e+01	-1.643609467254174206e+01	-1.643614088644930149e+01	-1.643669940161769460e+01	-1.646287490937967846e+01	-1.652476933063999098e+01	-1.652828181599721802e+01	-1.656001285325344696e+01	-1.656001285448967053e+01	-1.656248599059572513e+01	-1.656676280154995595e+01	-1.656730607855237736e+01	-1.656750981407746082e+01	-1.657532612301429964e+01	-1.657536529776491818e+01	-1.657589086994205019e+01	-1.657589444229172670e+01	-1.658866940891993380e+01	-1.660314725017768467e+01	-1.660416937199345000e+01	-1.660465580434721033e+01	-1.660467130297886484e+01	-1.660468893615009733e+01	-1.660468961593873161e+01	-1.660469029426749188e+01	-1.660471073538452913e+01	-1.660474761799977017e+01	-1.660475163338952598e+01
3.446910165384622360e+01	-1.658580526827778101e+01	-1.538115517728884640e+01	-1.616405363400525630e+01	-1.620528238605803040e+01	-1.620549022823723107e+01	-1.629244442299371087e+01	-1.629278327854191133e+01	-1.630667048058109714e+01	-1.630667048060077917e+01	-1.632865624999023169e+01	-1.633272276608173712e+01	-1.633743307190346883e+01	-1.633743307191243588e+01	-1.633743336517918010e+01	-1.634576956618572297e+01	-1.634576957557914767e+01	-1.634584578548136591e+01	-1.634586366802832913e+01	-1.634616898265975493e+01	-1.640530393457332536e+01	-1.640552323011316105e+01	-1.641152941561605871e+01	-1.641155763155427394e+01	-1.641211379083817690e+01	-1.643720188095358736e+01	-1.650246289795901333e+01	-1.650561210923930133e+01	-1.653970431320772860e+01	-1.653970431418991183e+01	-1.654183714055967158e+01	-1.654746338736082834e+01	-1.654796121708356083e+01	-1.654814533394071674e+01	-1.655471087871006119e+01	-1.655475280262784565e+01	-1.655519933930010978e+01	-1.655522459946620017e+01	-1.656730069043558018e+01	-1.658303394736518754e+01	-1.658419316779153974e+01	-1.658457201765172329e+01	-1.658457539458231622e+01	-1.658462467121685791e+01	-1.658462726815027111e+01	-1.658462809431935625e+01	-1.658465984459013498e+01	-1.658471947249525158e+01	-1.658472018618230237e+01
3.459004587017550847e+01	-1.656758733869899203e+01	-1.541475801629502485e+01	-1.615068021402695564e+01	-1.618325029566343431e+01	-1.618325593034163745e+01	-1.626728198576666529e+01	-1.626807999024847362e+01	-1.628370821452718786e+01	-1.628370821454532802e+01	-1.630486896691917309e+01	-1.630864909832753540e+01	-1.631303653266059683e+01	-1.631303653266999021e+01	-1.631303665771262246e+01	-1.632260287327870429e+01	-1.632260288297601392e+01	-1.632272368859129585e+01	-1.632272473479498132e+01	-1.632297008148071171e+01	-1.638412123785105479e+01	-1.638429588352219213e+01	-1.639059812300144614e+01	-1.639061645635686659e+01	-1.639116028036139738e+01	-1.641488929681353426e+01	-1.648252243941277584e+01	-1.648529135478670327e+01	-1.652124669559347581e+01	-1.652124669632490850e+01	-1.652306467032130399e+01	-1.653012858789345074e+01	-1.653057873269628431e+01	-1.653073914743427508e+01	-1.653614767004089714e+01	-1.653619326971333692e+01	-1.653656688377933648e+01	-1.653662998859010003e+01	-1.654780494280728931e+01	-1.656427729897759349e+01	-1.656557538070678959e+01	-1.656585963030529030e+01	-1.656585972926936279e+01	-1.656595497300155273e+01	-1.656596285336339491e+01	-1.656596397474899618e+01	-1.656601051801705182e+01	-1.656609846840500211e+01	-1.656609860211591467e+01
3.471099008650479334e+01	-1.655099857822729348e+01	-1.544708449091115909e+01	-1.613937544567732374e+01	-1.616440560056643960e+01	-1.616446434762129059e+01	-1.624591509034549119e+01	-1.624740709321366694e+01	-1.626515952742076365e+01	-1.626515952743751114e+01	-1.628539182722584400e+01	-1.628882741747111140e+01	-1.629285540467093085e+01	-1.629285540468063687e+01	-1.629285540468065818e+01	-1.630383306003034249e+01	-1.630383306960914780e+01	-1.630400456714695423e+01	-1.630400968327871425e+01	-1.630420347977545248e+01	-1.636673677322949061e+01	-1.636687167564428336e+01	-1.637335841619167809e+01	-1.637337159586871849e+01	-1.637389621984126364e+01	-1.639606711810413486e+01	-1.646500930308535970e+01	-1.646739948831593381e+01	-1.650468353569042534e+01	-1.650468353619420014e+01	-1.650621802294458007e+01	-1.651474291377269310e+01	-1.651514524027190589e+01	-1.651527985862839643e+01	-1.651965617528675523e+01	-1.651970592099790025e+01	-1.652001434392354184e+01	-1.652012619748877853e+01	-1.653026535031246880e+01	-1.654694047174771754e+01	-1.654837946197335441e+01	-1.654858379315714956e+01	-1.654858989348132781e+01	-1.654874295015374486e+01	-1.654876232229363353e+01	-1.654876396221487056e+01	-1.654882893764415286e+01	-1.654894882756267549e+01	-1.654895127768040197e+01
3.483193430283407821e+01	-1.653606031054788161e+01	-1.547774906042243970e+01	-1.613013347103804307e+01	-1.614879654159588540e+01	-1.614904387864581281e+01	-1.622828493147704876e+01	-1.623073156652286286e+01	-1.625102203564826908e+01	-1.625102203566390813e+01	-1.627024790664486886e+01	-1.627329871940445827e+01	-1.627694514259393088e+01	-1.627694514260387137e+01	-1.627694547806382275e+01	-1.628952341576442109e+01	-1.628952342481318993e+01	-1.628974991306222364e+01	-1.628978111924787697e+01	-1.628993052585932588e+01	-1.635309546904477429e+01	-1.635319731707175350e+01	-1.635974071258855389e+01	-1.635975136450021239e+01	-1.636025281950126953e+01	-1.638074143694502993e+01	-1.644990253232532496e+01	-1.645193070232497234e+01	-1.648999807011632157e+01	-1.648999807042969223e+01	-1.649128318190653886e+01	-1.650122246462799325e+01	-1.650157855373071669e+01	-1.650168714469369746e+01	-1.650517264243410409e+01	-1.650522642842526722e+01	-1.650547830556924822e+01	-1.650564409497785334e+01	-1.651468067760328040e+01	-1.653104630873568937e+01	-1.653262869007527058e+01	-1.653276804568140079e+01	-1.653278910437671811e+01	-1.653300876154152377e+01	-1.653304938575801231e+01	-1.653305185901767516e+01	-1.653313894504341164e+01	-1.653329164933912665e+01	-1.653329894549315782e+01
3.495287851916337019e+01	-1.652280542469350877e+01	-1.550638942388043517e+01	-1.612295170329241500e+01	-1.613641302644848707e+01	-1.613689187715502982e+01	-1.621430382137851467e+01	-1.621798298447877329e+01	-1.624122667890014071e+01	-1.624122667891487026e+01	-1.625940007792004138e+01	-1.626204482438046028e+01	-1.626530174718691057e+01	-1.626530174719690791e+01	-1.626530380357344541e+01	-1.627966080226751444e+01	-1.627966081045130409e+01	-1.627994505581892071e+01	-1.628002372228933581e+01	-1.628013516091029800e+01	-1.634308983999082443e+01	-1.634316621549250215e+01	-1.634962800686037809e+01	-1.634963751529723908e+01	-1.635011421622180450e+01	-1.636886728913837175e+01	-1.643717699390010978e+01	-1.643887076882116105e+01	-1.647718689462377029e+01	-1.647718689479156495e+01	-1.647825698018644403e+01	-1.648949387156853419e+01	-1.648980657261132166e+01	-1.648989049280029207e+01	-1.649263044623190666e+01	-1.649268748238727511e+01	-1.649289169558822721e+01	-1.649311124042936427e+01	-1.650104023034011647e+01	-1.651664315297630026e+01	-1.651837194103768525e+01	-1.651846062914412272e+01	-1.651850475959511755e+01	-1.651879645664752161e+01	-1.651887208482476410e+01	-1.651887579611218371e+01	-1.651898862103099219e+01	-1.651917190657911760e+01	-1.651918581161218924e+01
3.507382273549265506e+01	-1.651131705542158556e+01	-1.553272962541529978e+01	-1.611787616016298585e+01	-1.612723612065884993e+01	-1.612792441523494347e+01	-1.620390689632662173e+01	-1.620910201712752041e+01	-1.623567402726865794e+01	-1.623567402728269116e+01	-1.625278709980484138e+01	-1.625502278163733649e+01	-1.625789518437737513e+01	-1.625789518438718773e+01	-1.625790189224144200e+01	-1.627418335917109005e+01	-1.627418336628245044e+01	-1.627452672607971351e+01	-1.627467026161228603e+01	-1.627474985403868857e+01	-1.633661019169362305e+01	-1.633666864493356030e+01	-1.634290859165644605e+01	-1.634291758590934762e+01	-1.634336967563500309e+01	-1.636039599920879084e+01	-1.642685133004872711e+01	-1.642824491978379342e+01	-1.646630343187402445e+01	-1.646630343194299684e+01	-1.646719123683457298e+01	-1.647954304116727542e+01	-1.647981604131250322e+01	-1.647987786461504811e+01	-1.648201148878081312e+01	-1.648207023444052766e+01	-1.648223533257076667e+01	-1.648250401018616174e+01	-1.648937117411956166e+01	-1.650384123428465699e+01	-1.650571999536928303e+01	-1.650577115507041981e+01	-1.650584534453457763e+01	-1.650621108509846380e+01	-1.650633960706941394e+01	-1.650634502073145171e+01	-1.650648708017419608e+01	-1.650669568438780743e+01	-1.650671695806452988e+01
3.519476695182193993e+01	-1.650173920129122251e+01	-1.555660392423720850e+01	-1.611501429731102775e+01	-1.612126237629180991e+01	-1.612209827675008000e+01	-1.619707433578371791e+01	-1.620406032099063509e+01	-1.623424528839996839e+01	-1.623424528841356818e+01	-1.625033311396306601e+01	-1.625217289345074079e+01	-1.625467649826171623e+01	-1.625467649827121619e+01	-1.625469278697601538e+01	-1.627298489770483059e+01	-1.627298490368225714e+01	-1.627338729594317357e+01	-1.627360461960994087e+01	-1.627365839688842897e+01	-1.633356685008817522e+01	-1.633361424061086353e+01	-1.633950004705295811e+01	-1.633950866500147470e+01	-1.633993734235269812e+01	-1.635529597758826270e+01	-1.641900392576214784e+01	-1.642013433144716572e+01	-1.645747017823639879e+01	-1.645747017825127756e+01	-1.645820563338435250e+01	-1.647143236509494102e+01	-1.647166982163521709e+01	-1.647171292543861654e+01	-1.647336655802178740e+01	-1.647342473244189165e+01	-1.647355852454673197e+01	-1.647386849269892650e+01	-1.647975686063724510e+01	-1.649282002585950835e+01	-1.649485279184739994e+01	-1.649487807432781494e+01	-1.649498811225125650e+01	-1.649542650797300070e+01	-1.649562981810424844e+01	-1.649563739445370913e+01	-1.649581194524017747e+01	-1.649603806417855623e+01	-1.649606639099766880e+01
3.531571116815122480e+01	-1.649426495741171550e+01	-1.557794931478102285e+01	-1.611452347158900977e+01	-1.611850794314197799e+01	-1.611941092760181959e+01	-1.619383062454180333e+01	-1.620285867646268230e+01	-1.623679866624665635e+01	-1.623679866625998613e+01	-1.625194132778237588e+01	-1.625341133635794222e+01	-1.625556975940502014e+01	-1.625556975941421456e+01	-1.625560245058125020e+01	-1.627590942591154288e+01	-1.627590943082132213e+01	-1.627636919894305123e+01	-1.627665631749666630e+01	-1.627669015824929488e+01	-1.633389127237465033e+01	-1.633393356471565028e+01	-1.633935076274077858e+01	-1.633935883460859628e+01	-1.633976575300100365e+01	-1.635355317270690989e+01	-1.641376383564654873e+01	-1.641466790331786996e+01	-1.645086696836180806e+01	-1.645086696836195017e+01	-1.645147651926627219e+01	-1.646529335310382436e+01	-1.646549960989919015e+01	-1.646552776042141630e+01	-1.646681106286472129e+01	-1.646686577097560189e+01	-1.646697509715534125e+01	-1.646731656450431558e+01	-1.647233257304136345e+01	-1.648381422586082579e+01	-1.648600529583590202e+01	-1.648601466543590277e+01	-1.648616523427778446e+01	-1.648667163922040402e+01	-1.648697526059493157e+01	-1.648698536279167826e+01	-1.648719526005470470e+01	-1.648742936376098100e+01	-1.648746343084779653e+01
3.543665538448050967e+01	-1.648911373789714219e+01	-1.559677846418690450e+01	-1.611658580543795694e+01	-1.611899985135978142e+01	-1.611988690897791088e+01	-1.619422996695936945e+01	-1.620551253778439360e+01	-1.624316265452618779e+01	-1.624316265453948915e+01	-1.625748402637934475e+01	-1.625861967104227546e+01	-1.626046128947086800e+01	-1.626046128947967162e+01	-1.626051813766081011e+01	-1.628274874957409679e+01	-1.628274875356755302e+01	-1.628326250281928367e+01	-1.628360023126789002e+01	-1.628361960784771867e+01	-1.633752535246816961e+01	-1.633756784592942779e+01	-1.634242801756034424e+01	-1.634243524196818242e+01	-1.634282202372806125e+01	-1.635515969548870885e+01	-1.641128688550788439e+01	-1.641199930146902375e+01	-1.644670532367478444e+01	-1.644670532369335803e+01	-1.644721168346431739e+01	-1.646130449734884849e+01	-1.646148388592201428e+01	-1.646150085582314659e+01	-1.646250556572380930e+01	-1.646255358085257114e+01	-1.646264424184987973e+01	-1.646300660634118174e+01	-1.646726767638454447e+01	-1.647708805338839966e+01	-1.647944168810700916e+01	-1.647944329514071171e+01	-1.647963816525984271e+01	-1.648020489232659003e+01	-1.648063740839899793e+01	-1.648065019331914272e+01	-1.648089764303510663e+01	-1.648112950044770031e+01	-1.648116720146305880e+01
3.555759960080979454e+01	-1.648650405613234682e+01	-1.561314407461377840e+01	-1.612137882292203273e+01	-1.612276121463328593e+01	-1.612355839303462091e+01	-1.619833597857796548e+01	-1.621203294319366961e+01	-1.625313376673913979e+01	-1.625313376675254062e+01	-1.626679732900637987e+01	-1.626763970274227233e+01	-1.626919469994539469e+01	-1.626919469995379330e+01	-1.626928263322322721e+01	-1.629324937314073907e+01	-1.629324937640618032e+01	-1.629381184925858150e+01	-1.629416746326005239e+01	-1.629417714597752109e+01	-1.634440698663686931e+01	-1.634445475642678502e+01	-1.634870082405305425e+01	-1.634870693497538952e+01	-1.634907481458120770e+01	-1.636009816649119131e+01	-1.641172653119209457e+01	-1.641227867505070037e+01	-1.644519803149746906e+01	-1.644519803156112658e+01	-1.644562023297029185e+01	-1.645966326677694269e+01	-1.645981998074434927e+01	-1.645982922509412560e+01	-1.646062981805894054e+01	-1.646066806114679792e+01	-1.646074486813014204e+01	-1.646111762320329319e+01	-1.646474223852794694e+01	-1.647290616079150283e+01	-1.647542619312746837e+01	-1.647542630560130306e+01	-1.647566857465112378e+01	-1.647628521113600897e+01	-1.647687755861259262e+01	-1.647689287327030172e+01	-1.647717908507219420e+01	-1.647739885874177190e+01	-1.647743759253781093e+01
3.567854381713907941e+01	-1.648662844327879640e+01	-1.562710272192020966e+01	-1.612904807643894856e+01	-1.612979514122292102e+01	-1.613044540288775153e+01	-1.620620125967368352e+01	-1.622240806806722446e+01	-1.626648054709857405e+01	-1.626648054711225910e+01	-1.627968341873845048e+01	-1.628027632842432837e+01	-1.628157433600765103e+01	-1.628157433601581516e+01	-1.628169736604076689e+01	-1.630712709768846480e+01	-1.630712710041286329e+01	-1.630773112496814292e+01	-1.630806442642851550e+01	-1.630806827967295192e+01	-1.635445708363549500e+01	-1.635451532584200152e+01	-1.635812328135896365e+01	-1.635812816788104129e+01	-1.635847775841592977e+01	-1.636832696269618026e+01	-1.641520653927345563e+01	-1.641562602146318994e+01	-1.644653050400270899e+01	-1.644653050413146644e+01	-1.644688413853255327e+01	-1.646055854539937258e+01	-1.646069657298585298e+01	-1.646070098515732383e+01	-1.646135658270167568e+01	-1.646138282458459656e+01	-1.646144972612484736e+01	-1.646182310301513496e+01	-1.646492376871707108e+01	-1.647150671139133493e+01	-1.647419610989631877e+01	-1.647419911317567909e+01	-1.647449143587935083e+01	-1.647514528691084479e+01	-1.647592996172375734e+01	-1.647594727184097962e+01	-1.647627201703977562e+01	-1.647647128155210794e+01	-1.647650830917222464e+01
3.579948803346836428e+01	-1.648963334378977663e+01	-1.563868290586608367e+01	-1.613968477422088910e+01	-1.614007006959928958e+01	-1.614053879381764744e+01	-1.621784984045622480e+01	-1.623658805547221817e+01	-1.628295154994144411e+01	-1.628295154995556970e+01	-1.629591831711859840e+01	-1.629630622836351250e+01	-1.629737482431531959e+01	-1.629737482432314977e+01	-1.629753232482578795e+01	-1.632408338407631021e+01	-1.632408338642375156e+01	-1.632471990492065572e+01	-1.632499253479489454e+01	-1.632499346120913941e+01	-1.636757025114984287e+01	-1.636764429880876293e+01	-1.637062147573967508e+01	-1.637062522393015485e+01	-1.637095639213236353e+01	-1.637976903906341875e+01	-1.642179963614393756e+01	-1.642211032437452900e+01	-1.645083766944212300e+01	-1.645083766964987859e+01	-1.645113522136765027e+01	-1.646414707977128700e+01	-1.646427018043877410e+01	-1.646427194624349255e+01	-1.646482888087506780e+01	-1.646484266430582721e+01	-1.646490291323856070e+01	-1.646526827545080351e+01	-1.646794720606769857e+01	-1.647307947074607171e+01	-1.647593989995783659e+01	-1.647594838239785986e+01	-1.647629314549484292e+01	-1.647696982677037880e+01	-1.647798004912992553e+01	-1.647799842654999480e+01	-1.647835953300211287e+01	-1.647853208284567472e+01	-1.647856490271747987e+01
3.592043224979764915e+01	-1.649560432025765522e+01	-1.564785933008877095e+01	-1.615330901695018895e+01	-1.615350764665174665e+01	-1.615378720987920502e+01	-1.623326347829483041e+01	-1.625447381498486976e+01	-1.630228364046536882e+01	-1.630228364048012679e+01	-1.631526122784718780e+01	-1.631548816722766304e+01	-1.631635228254548053e+01	-1.631635228255304781e+01	-1.631653824257832497e+01	-1.634381793193276167e+01	-1.634381793403517236e+01	-1.634447611242186582e+01	-1.634466185849647246e+01	-1.634466187048690244e+01	-1.638360920634732310e+01	-1.638370416983002542e+01	-1.638608476703127081e+01	-1.638608762781002781e+01	-1.638639946020082050e+01	-1.639430499104356898e+01	-1.643151372622049422e+01	-1.643173608349341208e+01	-1.645818786725536853e+01	-1.645818786754885821e+01	-1.645843907726891331e+01	-1.647053533610677789e+01	-1.647064705098324566e+01	-1.647064761504014285e+01	-1.647114218226796822e+01	-1.647114590897930952e+01	-1.647120224195040805e+01	-1.647155227541097844e+01	-1.647389934024070612e+01	-1.647774975120476881e+01	-1.648078116599831588e+01	-1.648079610584996857e+01	-1.648119551275522809e+01	-1.648187968705008899e+01	-1.648314856109945481e+01	-1.648316675079433224e+01	-1.648355959750113442e+01	-1.648370194046024295e+01	-1.648372863870569915e+01
3.604137646612693402e+01	-1.650455689509743706e+01	-1.565453360577834019e+01	-1.616985787102718319e+01	-1.616997327507647952e+01	-1.617008805339847299e+01	-1.625237154010112306e+01	-1.627590936688924472e+01	-1.632420786693854353e+01	-1.632420786695401205e+01	-1.633746182944604897e+01	-1.633757106801888881e+01	-1.633825317645273145e+01	-1.633825317646009978e+01	-1.633845670255524851e+01	-1.636603498247094990e+01	-1.636603498442627824e+01	-1.636670241513345303e+01	-1.636679608722762680e+01	-1.636679644905883180e+01	-1.640240177861468140e+01	-1.640252195700956861e+01	-1.640436085532815014e+01	-1.640436317890228679e+01	-1.640465402189811073e+01	-1.641176970186543116e+01	-1.644428538072271806e+01	-1.644443697396818749e+01	-1.646857362871744357e+01	-1.646857362909547362e+01	-1.646878584450085015e+01	-1.647976677023473258e+01	-1.647987045979166965e+01	-1.647987061023773947e+01	-1.648033166452312059e+01	-1.648033171933172980e+01	-1.648038653185066948e+01	-1.648071528600382862e+01	-1.648280760364068698e+01	-1.648556783006942794e+01	-1.648876811757855165e+01	-1.648878917393638943e+01	-1.648924521254428299e+01	-1.648992142412121353e+01	-1.649148110935257705e+01	-1.649149768505004232e+01	-1.649191479079190259e+01	-1.649202626896953916e+01	-1.649204579965740436e+01
3.616232068245621889e+01	-1.651643137087303614e+01	-1.565852057714769785e+01	-1.618917698288456108e+01	-1.618926897620247729e+01	-1.618928193970782559e+01	-1.627504359263226519e+01	-1.630067685934874078e+01	-1.634845181856007912e+01	-1.634845181857640739e+01	-1.636226338529474589e+01	-1.636229760021948465e+01	-1.636281846000375140e+01	-1.636281846001082840e+01	-1.636302542092813894e+01	-1.639044385169653850e+01	-1.639044385356686462e+01	-1.639110687842889291e+01	-1.639112979014090143e+01	-1.639113117730381219e+01	-1.642373904731925904e+01	-1.642388736527738047e+01	-1.642525331004719646e+01	-1.642525550711206961e+01	-1.642552306719472455e+01	-1.643195125900029296e+01	-1.645997908244282826e+01	-1.646007516106229218e+01	-1.648190824799340248e+01	-1.648190824844446922e+01	-1.648208674405994145e+01	-1.649181377765143708e+01	-1.649191268236746311e+01	-1.649191274664254081e+01	-1.649236391502613230e+01	-1.649237161047145150e+01	-1.649242711748414791e+01	-1.649272995419958221e+01	-1.649463252711841221e+01	-1.649650286693452728e+01	-1.649986750758070286e+01	-1.649989339880988837e+01	-1.650040767353761595e+01	-1.650106119389408832e+01	-1.650294207406892610e+01	-1.650295567602935876e+01	-1.650338650145899067e+01	-1.650346903757320405e+01	-1.650348138761530947e+01
