# Supplementary material for: Interpolating numerically exact many-body wave functions for accelerated molecular dynamics
Source: Nat Commun. 2025 Feb 26;16:2005. doi: 10.1038/s41467-025-57134-9 (PMC11865551; doi:10.1038/s41467-025-57134-9)
Supplement: Supplementary file 3 — Source data [file 41467_2025_57134_MOESM3_ESM.zip › Source Data/fig_S2/data_validation.txt]

# Time (ps)	Energies HF	Energies CCSD	Energies CCSD(T)	Energies DMRG	Energies DFT (CAMB3LYP)	Energies DFT (PBE)	Energies N=20	Energies N=40	Energies N=60	Energies N=80	Energies N=100
0.000000000000000000e+00	-1.523169822309955634e+02	-1.525929925825344355e+02	-1.525957280172252126e+02	-1.525966003241719875e+02	-1.530782169085665601e+02	-1.529667275776398299e+02	-1.525967503353028007e+02	-1.525967505102806285e+02	-1.525967506465276529e+02	-1.525967507814920054e+02	-1.525967508196428639e+02
6.047210816464249419e-03	-1.523161463404999836e+02	-1.525950971244141670e+02	-1.525979134371259534e+02	-1.525988175011272574e+02	-1.530798994978179053e+02	-1.529689751731045249e+02	-1.525502841749227514e+02	-1.525963789117022031e+02	-1.525972530211047911e+02	-1.525978639971600046e+02	-1.525980512675909608e+02
1.209442163292849884e-02	-1.523181532852908049e+02	-1.525966349104972721e+02	-1.525994120779890011e+02	-1.526003381973281989e+02	-1.530821653432781773e+02	-1.529709201837859496e+02	-1.525075619850548208e+02	-1.525932276104850303e+02	-1.525982305608616514e+02	-1.525986890873430184e+02	-1.525992834393466353e+02
1.814163244939274999e-02	-1.523260688811295154e+02	-1.525993603204123872e+02	-1.526019517592935699e+02	-1.526028256506460821e+02	-1.530851806582856511e+02	-1.529719913415685255e+02	-1.524174292791389576e+02	-1.525773369828412456e+02	-1.525899143145257995e+02	-1.525972278430309643e+02	-1.525996696280560627e+02
2.418884326585699768e-02	-1.523249671328132990e+02	-1.525986246491919189e+02	-1.526012622045738283e+02	-1.526021440870125332e+02	-1.530839422009161126e+02	-1.529709356527490058e+02	-1.522840725967460571e+02	-1.525398300376903649e+02	-1.525793867377235529e+02	-1.525918073714188949e+02	-1.525958614463331173e+02
3.023605408232124883e-02	-1.523217198494589866e+02	-1.525995398596032828e+02	-1.526022854802124300e+02	-1.526032257748559005e+02	-1.530841818275668800e+02	-1.529725006202720010e+02	-1.523374864031322602e+02	-1.525484780279482493e+02	-1.525856828069661901e+02	-1.525975888200153179e+02	-1.526013304396649630e+02
3.628326489878549999e-02	-1.523212460430132182e+02	-1.525995915447792584e+02	-1.526023625623639646e+02	-1.526033298010108865e+02	-1.530844720820216764e+02	-1.529731055621134033e+02	-1.524322944617865119e+02	-1.525811601331916449e+02	-1.525942120380408937e+02	-1.525988783889821718e+02	-1.526014219155130149e+02
4.233047571524974767e-02	-1.523236338809722383e+02	-1.525988156489807466e+02	-1.526014948234904125e+02	-1.526023951408623702e+02	-1.530842766849048076e+02	-1.529717937163549095e+02	-1.524887125472365597e+02	-1.525913240315179564e+02	-1.525990011846364496e+02	-1.526001159594823093e+02	-1.526007701104678631e+02
4.837768653171399535e-02	-1.523199603308628980e+02	-1.525973059483622762e+02	-1.526000621472371108e+02	-1.526009809266704735e+02	-1.530825051833927546e+02	-1.529708106809232220e+02	-1.525592377260818466e+02	-1.525982565201580883e+02	-1.525997472327298965e+02	-1.526003389963014456e+02	-1.526005688961422493e+02
5.442489734817824998e-02	-1.523184509222868712e+02	-1.525962350235956535e+02	-1.525989916709069121e+02	-1.525998808284447819e+02	-1.530814400825364032e+02	-1.529698234048744609e+02	-1.524773258030420777e+02	-1.525900207594684730e+02	-1.525966304812790781e+02	-1.525973755409602006e+02	-1.525982387260161772e+02
6.047210816464249766e-02	-1.523188450601766135e+02	-1.525963576713907344e+02	-1.525991188262052276e+02	-1.526000407160098575e+02	-1.530812335714888945e+02	-1.529695855008594094e+02	-1.525386572376310710e+02	-1.525961049835522090e+02	-1.525974124964434964e+02	-1.525982292232530426e+02	-1.525988074525627667e+02
6.651931898110674535e-02	-1.523220315533345399e+02	-1.525973438118606396e+02	-1.525999951065987830e+02	-1.526008812799442182e+02	-1.530822852045824334e+02	-1.529699358629960955e+02	-1.523453888723587113e+02	-1.525595931356592132e+02	-1.525879613558696519e+02	-1.525944363182914287e+02	-1.525977209646762276e+02
7.256652979757099997e-02	-1.523235905112168496e+02	-1.526003147866072709e+02	-1.526030350261983415e+02	-1.526039547936408667e+02	-1.530857379655940917e+02	-1.529736689534748564e+02	-1.523814705670424132e+02	-1.525673045708111886e+02	-1.525893126192520413e+02	-1.525959191499432848e+02	-1.526015922532316438e+02
7.861374061403525459e-02	-1.523192216076674868e+02	-1.525973547207667025e+02	-1.526001316657258826e+02	-1.526010692082512605e+02	-1.530823203600685360e+02	-1.529708775823829114e+02	-1.522893382240050073e+02	-1.525334588331281793e+02	-1.525717421715206115e+02	-1.525864290216844097e+02	-1.525979813684801343e+02
8.466095143049949534e-02	-1.523243121110712366e+02	-1.526001377848988341e+02	-1.526028235828985373e+02	-1.526037339031216220e+02	-1.530852628962353776e+02	-1.529730115441055034e+02	-1.524573698617647324e+02	-1.525853527150478612e+02	-1.525963164671787524e+02	-1.525984218035652304e+02	-1.526004974586372214e+02
9.070816224696374996e-02	-1.523220765931295659e+02	-1.525977584865491963e+02	-1.526004301230279339e+02	-1.526013315754596533e+02	-1.530834385625838934e+02	-1.529709316488164745e+02	-1.523673209339301877e+02	-1.525599638942965441e+02	-1.525887383299076987e+02	-1.525992542375662708e+02	-1.525999707216488446e+02
9.675537306342799071e-02	-1.523234596172690090e+02	-1.525974396432078777e+02	-1.526000455012858197e+02	-1.526009345051433002e+02	-1.530821289104553102e+02	-1.529690250033680172e+02	-1.524823572741576072e+02	-1.525875278023394799e+02	-1.525964332002130845e+02	-1.525982366344534853e+02	-1.525991289616802646e+02
1.028025838798922453e-01	-1.523248816401888348e+02	-1.525993342429977702e+02	-1.526019874633096265e+02	-1.526028687851765540e+02	-1.530851619803255517e+02	-1.529723959093355461e+02	-1.524240946523087814e+02	-1.525781132096518604e+02	-1.525889485007787130e+02	-1.525937441919716662e+02	-1.525987946841804046e+02
1.088497946963565000e-01	-1.523236508078246061e+02	-1.525979921890227899e+02	-1.526006473986327876e+02	-1.526015181129998837e+02	-1.530842372426578777e+02	-1.529714534569254170e+02	-1.525050519870892458e+02	-1.525943290595317308e+02	-1.525981319336127626e+02	-1.525996316940824613e+02	-1.526003565108712223e+02
1.148970055128207407e-01	-1.523215367932382662e+02	-1.525981489900172789e+02	-1.526008684110354352e+02	-1.526018162764640635e+02	-1.530838555912185086e+02	-1.529718416380092094e+02	-1.524178589648230115e+02	-1.525710040989274887e+02	-1.525898206219000031e+02	-1.525980850497753636e+02	-1.525997507693820410e+02
1.209442163292849953e-01	-1.523236450326824922e+02	-1.525995265233290468e+02	-1.526022069153802647e+02	-1.526031179156109090e+02	-1.530848088865775480e+02	-1.529726207078535936e+02	-1.523739454179560369e+02	-1.525652044191853918e+02	-1.525878901077883256e+02	-1.525949013834632808e+02	-1.525978757088156215e+02
1.269914271457492361e-01	-1.523237370282736265e+02	-1.526002869860347460e+02	-1.526029981833832778e+02	-1.526039530635006827e+02	-1.530855776434954691e+02	-1.529735895929379694e+02	-1.524244809866315222e+02	-1.525780992109189356e+02	-1.525957914182894797e+02	-1.525996887827076876e+02	-1.526023705458581503e+02
1.330386379622134907e-01	-1.523256995057670906e+02	-1.525997398272450027e+02	-1.526023741087718975e+02	-1.526032658365885482e+02	-1.530853820149237379e+02	-1.529724409554738145e+02	-1.522317749948822154e+02	-1.525182363119647562e+02	-1.525697183665988632e+02	-1.525935471522218450e+02	-1.526003811075446208e+02
1.390858487786777453e-01	-1.523178948918661604e+02	-1.525941733409287053e+02	-1.525968672673049866e+02	-1.525977931395444216e+02	-1.530785396286929654e+02	-1.529666289925490332e+02	-1.523809109795423637e+02	-1.525598856953169218e+02	-1.525834164204374872e+02	-1.525916040208978472e+02	-1.525939239068693780e+02
1.451330595951419999e-01	-1.523226483575559769e+02	-1.525993301193198590e+02	-1.526020387880214741e+02	-1.526029518495396076e+02	-1.530840351863562887e+02	-1.529720395411765423e+02	-1.523460187015622296e+02	-1.525580720978827287e+02	-1.525836628973460449e+02	-1.525928395483888380e+02	-1.525977022644618444e+02
1.511802704116062546e-01	-1.523189842075489651e+02	-1.525976018236457321e+02	-1.526004156810374184e+02	-1.526013515489379415e+02	-1.530821268663934802e+02	-1.529711530515124309e+02	-1.524802340440282364e+02	-1.525881202421117564e+02	-1.525951627767423133e+02	-1.525974755194615113e+02	-1.525983583126974281e+02
1.572274812280705092e-01	-1.523157048803842315e+02	-1.525935984012754716e+02	-1.525963606895702185e+02	-1.525972599567651287e+02	-1.530788158990052352e+02	-1.529674009727284840e+02	-1.524883352542711066e+02	-1.525868593665221908e+02	-1.525909043670186236e+02	-1.525935594659775916e+02	-1.525948652043386176e+02
1.632746920445347361e-01	-1.523207488422502252e+02	-1.525971024797818529e+02	-1.525998286863228088e+02	-1.526007315267157765e+02	-1.530824485711116267e+02	-1.529703935677129607e+02	-1.525025890970609908e+02	-1.525929141344039408e+02	-1.525967437761115661e+02	-1.525984228743724316e+02	-1.525993775281542071e+02
1.693219028609989907e-01	-1.523230929580074644e+02	-1.525983981012984430e+02	-1.526010944915182677e+02	-1.526019751033354623e+02	-1.530842146798862586e+02	-1.529717677029703964e+02	-1.525178457429171885e+02	-1.525952629228207229e+02	-1.525980806402947678e+02	-1.525989651046344306e+02	-1.526003731205147460e+02
1.753691136774632453e-01	-1.523252562006012454e+02	-1.526009440600374489e+02	-1.526035956938056870e+02	-1.526045110377864376e+02	-1.530856752333774580e+02	-1.529731995351363594e+02	-1.523019670729441941e+02	-1.525419418375383884e+02	-1.525881070160899071e+02	-1.525966666880311209e+02	-1.526002937846936334e+02
1.814163244939274999e-01	-1.523220224863996748e+02	-1.525971052619550221e+02	-1.525997834446028207e+02	-1.526006765331872259e+02	-1.530827976101179786e+02	-1.529701910574850672e+02	-1.524324845998859530e+02	-1.525812494043861989e+02	-1.525958742126112213e+02	-1.525979466325652254e+02	-1.525990835102987262e+02
1.874635353103917546e-01	-1.523223135217448316e+02	-1.525993409521174442e+02	-1.526020782024930611e+02	-1.526030048288630496e+02	-1.530843995535126965e+02	-1.529724680633560183e+02	-1.524403323910685231e+02	-1.525842944237792267e+02	-1.525957186979308631e+02	-1.525988675156490899e+02	-1.526009163966988922e+02
1.935107461268559814e-01	-1.523226727556132118e+02	-1.525986680518253706e+02	-1.526013217392548427e+02	-1.526022310107642852e+02	-1.530830280686169544e+02	-1.529708182263551066e+02	-1.522946373129823883e+02	-1.525451668500482469e+02	-1.525858007904664078e+02	-1.525964741717082802e+02	-1.525991228365389247e+02
1.995579569433202360e-01	-1.523262183279803139e+02	-1.525983810719664007e+02	-1.526009179304753047e+02	-1.526017989677457365e+02	-1.530839099173267641e+02	-1.529699751628425872e+02	-1.523585132414620205e+02	-1.525643917221308925e+02	-1.525918964835084921e+02	-1.525978297802706436e+02	-1.525996453354863718e+02
2.056051677597844907e-01	-1.523181876714071734e+02	-1.525958198315885284e+02	-1.525986033345739941e+02	-1.525995469774824471e+02	-1.530810372341549623e+02	-1.529696748799838986e+02	-1.525222010474959689e+02	-1.525933860938319526e+02	-1.525985403639475919e+02	-1.525987088791609096e+02	-1.525989043313267359e+02
2.116523785762487453e-01	-1.523220176995546922e+02	-1.525989174496077680e+02	-1.526015768822007601e+02	-1.526025139120053495e+02	-1.530832344932150590e+02	-1.529709939641899155e+02	-1.524437391420447625e+02	-1.525842303962362507e+02	-1.525965292744283488e+02	-1.525998174264097997e+02	-1.526005449447318938e+02
2.176995893927129999e-01	-1.523201819872521980e+02	-1.525970692543921530e+02	-1.525998032885828763e+02	-1.526006840461018044e+02	-1.530823136021027437e+02	-1.529705201907102889e+02	-1.525565429365193495e+02	-1.525982617062866211e+02	-1.525995143396029903e+02	-1.526000300668368368e+02	-1.526001703039826509e+02
2.237468002091772545e-01	-1.523222507790391091e+02	-1.525980236107742485e+02	-1.526007123094745452e+02	-1.526015744571166692e+02	-1.530835587610494599e+02	-1.529713261839030451e+02	-1.523670532926536225e+02	-1.525666215000003945e+02	-1.525927124283148260e+02	-1.525962168442341067e+02	-1.525988163084587086e+02
2.297940110256414814e-01	-1.523210100441211239e+02	-1.525981567556568166e+02	-1.526008976464357829e+02	-1.526018141303102595e+02	-1.530829541690008284e+02	-1.529712883124569203e+02	-1.523892590483123968e+02	-1.525694871511632869e+02	-1.525952084157319177e+02	-1.525982148497621722e+02	-1.525996150737526875e+02
2.358412218421057360e-01	-1.523202673210530804e+02	-1.525983261180809905e+02	-1.526010890853138449e+02	-1.526020284995824454e+02	-1.530831387400774872e+02	-1.529717151772937882e+02	-1.524970645336465225e+02	-1.525923499514618129e+02	-1.525997051634732316e+02	-1.526006651926614381e+02	-1.526010765414359014e+02
2.418884326585699907e-01	-1.523222904971279945e+02	-1.525970336585035625e+02	-1.525996763140213091e+02	-1.526005662209378215e+02	-1.530824658277352626e+02	-1.529697763776953252e+02	-1.524357609910146607e+02	-1.525796436386635833e+02	-1.525930045058296116e+02	-1.525986467806796156e+02	-1.525991739952279147e+02
2.479356434750342453e-01	-1.523240648302908653e+02	-1.525999859630042010e+02	-1.526026652335548590e+02	-1.526035826216977966e+02	-1.530852172932412714e+02	-1.529730263693890038e+02	-1.524777862081706417e+02	-1.525905777678889876e+02	-1.526005657559622648e+02	-1.526017652556993767e+02	-1.526026227490464748e+02
2.539828542914984721e-01	-1.523223031511659258e+02	-1.525971937188449772e+02	-1.525998709540388631e+02	-1.526007587241172985e+02	-1.530831321524258044e+02	-1.529704236567900750e+02	-1.524903166194681887e+02	-1.525930640398099172e+02	-1.525993646678876985e+02	-1.526000149486463613e+02	-1.526003105145158543e+02
2.600300651079627268e-01	-1.523154520258376863e+02	-1.525948990455070202e+02	-1.525977379815121537e+02	-1.525986874068516670e+02	-1.530795611683584241e+02	-1.529687905931126863e+02	-1.524812279214652335e+02	-1.525847567930399862e+02	-1.525945946948566529e+02	-1.525959160817424447e+02	-1.525969182831798605e+02
2.660772759244269814e-01	-1.523234425752285972e+02	-1.525979259162334642e+02	-1.526005753145159076e+02	-1.526014518548788601e+02	-1.530841207759537212e+02	-1.529712754757590574e+02	-1.524895728781970661e+02	-1.525932958201569818e+02	-1.525988581690651529e+02	-1.525994411910875215e+02	-1.526001061224297359e+02
2.721244867408912360e-01	-1.523196390195007552e+02	-1.525949789251680784e+02	-1.525976965716911877e+02	-1.525985734802035267e+02	-1.530811957583916580e+02	-1.529688603271972340e+02	-1.525416372576574418e+02	-1.525948227114515703e+02	-1.525968681076525115e+02	-1.525973901809107076e+02	-1.525976895502645334e+02
2.781716975573554906e-01	-1.523227295856045203e+02	-1.525982417546821353e+02	-1.526009229616745415e+02	-1.526018262576070299e+02	-1.530835091733623585e+02	-1.529712952827107983e+02	-1.525305459338711671e+02	-1.525976263371088066e+02	-1.526004798367634123e+02	-1.526010953017527356e+02	-1.526014333392076310e+02
2.842189083738197453e-01	-1.523222507857317112e+02	-1.525982993276039110e+02	-1.526009808976609747e+02	-1.526019028630308014e+02	-1.530831337639858702e+02	-1.529710003862407746e+02	-1.524547651821391980e+02	-1.525840909091454023e+02	-1.525949979066648439e+02	-1.525969894905374815e+02	-1.525994278982336994e+02
2.902661191902839999e-01	-1.523267271312753905e+02	-1.525997039050291164e+02	-1.526022844165395611e+02	-1.526031441294896922e+02	-1.530859039075896249e+02	-1.529725220792529967e+02	-1.522901118123112951e+02	-1.525372568356686429e+02	-1.525740552267876637e+02	-1.525979759704976573e+02	-1.525991964886217716e+02
2.963133300067482545e-01	-1.523195672260066544e+02	-1.525977552171064815e+02	-1.526005468912539982e+02	-1.526015138579824679e+02	-1.530826523203546117e+02	-1.529712617607199263e+02	-1.524522869680375834e+02	-1.525815311636815466e+02	-1.525930929432439314e+02	-1.525981100143678475e+02	-1.526000177499100801e+02
3.023605408232125091e-01	-1.523209688216197151e+02	-1.525964445713888722e+02	-1.525991404902954400e+02	-1.526000238368789041e+02	-1.530828492077871488e+02	-1.529703290013139281e+02	-1.523700617032045272e+02	-1.525674063610491089e+02	-1.525910599887131980e+02	-1.525978629555929729e+02	-1.525986582860641363e+02
3.084077516396767638e-01	-1.523241587321214183e+02	-1.525997312352548363e+02	-1.526024262659749979e+02	-1.526033329698720422e+02	-1.530852483490508291e+02	-1.529728628143367644e+02	-1.524177169266390592e+02	-1.525785734754973362e+02	-1.525947277467961385e+02	-1.525994527956137290e+02	-1.526005958671739506e+02
3.144549624561410184e-01	-1.523185893787066902e+02	-1.525965567608430433e+02	-1.525993553011478809e+02	-1.526002689473313865e+02	-1.530818217331088817e+02	-1.529705331593243898e+02	-1.525094705185312023e+02	-1.525930929354459806e+02	-1.525977937848707597e+02	-1.525990568157295399e+02	-1.525994043022939763e+02
3.205021732726052175e-01	-1.523183284378648352e+02	-1.525958631936825327e+02	-1.525986084969370324e+02	-1.525995189447378664e+02	-1.530812302357564079e+02	-1.529694090873201446e+02	-1.524188339738068692e+02	-1.525761730035801804e+02	-1.525932128539472785e+02	-1.525957286776105946e+02	-1.525975752257283204e+02
3.265493840890694721e-01	-1.523221617889307709e+02	-1.525965145469039612e+02	-1.525991807295386025e+02	-1.526001127742021310e+02	-1.530818564736787835e+02	-1.529691465773685195e+02	-1.524063925714377774e+02	-1.525760690074926913e+02	-1.525911711234069230e+02	-1.525943582132128711e+02	-1.525972806136471434e+02
3.325965949055337267e-01	-1.523238260005769007e+02	-1.525986185406400750e+02	-1.526012330404046793e+02	-1.526021155945313410e+02	-1.530837320022450285e+02	-1.529708922196356866e+02	-1.523494339417633228e+02	-1.525559989441348421e+02	-1.525914090783039114e+02	-1.525975949431369258e+02	-1.525989951301588121e+02
3.386438057219979814e-01	-1.523248300758485243e+02	-1.525995746863586646e+02	-1.526021935917588905e+02	-1.526031053009656375e+02	-1.530844113908424902e+02	-1.529714577719991553e+02	-1.523527018941815356e+02	-1.525543496607809573e+02	-1.525843024893309234e+02	-1.525933577966156349e+02	-1.526005942885827551e+02
3.446910165384622360e-01	-1.523251232262399810e+02	-1.525990211327520854e+02	-1.526016350939009385e+02	-1.526025219747775736e+02	-1.530839854113428942e+02	-1.529708229682716762e+02	-1.524552855454628286e+02	-1.525763674217180039e+02	-1.525899743362257368e+02	-1.525971975748802549e+02	-1.526002138121943972e+02
3.507382273549264906e-01	-1.523225782146159872e+02	-1.525979944557385863e+02	-1.526006265532808754e+02	-1.526015509633402871e+02	-1.530826411883305127e+02	-1.529700752163228117e+02	-1.523572699451975723e+02	-1.525590494136853863e+02	-1.525876981236083338e+02	-1.525954891643797282e+02	-1.525985376212767619e+02
3.567854381713907452e-01	-1.523242748234338819e+02	-1.525975164046207624e+02	-1.526000988184461278e+02	-1.526009631484625970e+02	-1.530835360109942371e+02	-1.529699794006215825e+02	-1.522436392902177147e+02	-1.525220734866184955e+02	-1.525742142028545345e+02	-1.525921551616204397e+02	-1.525960252252207567e+02
3.628326489878549999e-01	-1.523212155375010184e+02	-1.525975199841921608e+02	-1.526002035058377828e+02	-1.526011271267603888e+02	-1.530819206624092317e+02	-1.529697448264146260e+02	-1.524510481673050322e+02	-1.525820125900944504e+02	-1.525943624294200163e+02	-1.525963315253074484e+02	-1.525987978268075835e+02
3.688798598043192545e-01	-1.523172286965099147e+02	-1.525964131829304051e+02	-1.525992485791901458e+02	-1.526001851797967959e+02	-1.530812192852959015e+02	-1.529703959706669707e+02	-1.523447941817526328e+02	-1.525553027885087545e+02	-1.525892313478667575e+02	-1.525959453812071160e+02	-1.525966159963737994e+02
3.749270706207835091e-01	-1.523221127616242541e+02	-1.525981430769073199e+02	-1.526008553682902971e+02	-1.526017793824946693e+02	-1.530830522552439561e+02	-1.529708640598231568e+02	-1.523743368050650702e+02	-1.525629664307506062e+02	-1.525857898331849754e+02	-1.525948048083144499e+02	-1.525983555251893904e+02
3.809742814372477637e-01	-1.523227096228853554e+02	-1.525995903990472584e+02	-1.526022651279723163e+02	-1.526031847358005109e+02	-1.530839745050270722e+02	-1.529717361395294972e+02	-1.524572463560188282e+02	-1.525867270298112430e+02	-1.525979500337235493e+02	-1.526006850833595081e+02	-1.526022245265754407e+02
3.870214922537119628e-01	-1.523200409637317421e+02	-1.525974279955109409e+02	-1.526001731184739469e+02	-1.526010858763456213e+02	-1.530826518866798551e+02	-1.529710338389680828e+02	-1.523546403253534436e+02	-1.525544966674848411e+02	-1.525890041477148316e+02	-1.525960824957126079e+02	-1.525992964393340117e+02
3.930687030701762175e-01	-1.523232794189830486e+02	-1.525985179989014000e+02	-1.526011880784506616e+02	-1.526020697031926829e+02	-1.530846926639329979e+02	-1.529721439548170565e+02	-1.524879351507904630e+02	-1.525933819989267022e+02	-1.525996995973245021e+02	-1.526007211958749963e+02	-1.526012615816040352e+02
3.991159138866404721e-01	-1.523208331114329326e+02	-1.525986561594797024e+02	-1.526014124973035848e+02	-1.526024759891960798e+02	-1.530839123477564954e+02	-1.529723667075801927e+02	-1.524738372068185868e+02	-1.525865174438183089e+02	-1.525935353451654066e+02	-1.525980299815214494e+02	-1.525996925559965121e+02
4.051631247031047267e-01	-1.523276026004778885e+02	-1.525993056652929454e+02	-1.526018494487215662e+02	-1.526026904454326711e+02	-1.530857273662092553e+02	-1.529718310784840583e+02	-1.523984848561306080e+02	-1.525787614772145560e+02	-1.525954071382544157e+02	-1.526000063476755599e+02	-1.526011313877147018e+02
4.112103355195689813e-01	-1.523234673604995635e+02	-1.525996194743714796e+02	-1.526023140282579504e+02	-1.526032247786439200e+02	-1.530846728388889630e+02	-1.529724431629704782e+02	-1.523256573801035643e+02	-1.525559643377469285e+02	-1.525907407733583341e+02	-1.525971622109532859e+02	-1.526001387556161717e+02
4.172575463360332360e-01	-1.523239455479522917e+02	-1.525989277591045266e+02	-1.526016085258995361e+02	-1.526025028745534655e+02	-1.530847190469231407e+02	-1.529721699756299529e+02	-1.524079590971450386e+02	-1.525756896567750971e+02	-1.525942821267162799e+02	-1.525997679126935793e+02	-1.526008642157902955e+02
4.233047571524974906e-01	-1.523257002207937489e+02	-1.526012155065933200e+02	-1.526039021552926442e+02	-1.526048176335051778e+02	-1.530868031641694245e+02	-1.529743639352168429e+02	-1.524382063270255969e+02	-1.525828581173910550e+02	-1.525992919288796941e+02	-1.526024983509568926e+02	-1.526038717927470429e+02
4.293519679689617452e-01	-1.523205531535632531e+02	-1.525981255403055172e+02	-1.526009000380306873e+02	-1.526018432916205256e+02	-1.530830074005668280e+02	-1.529714279230284433e+02	-1.524366882306899811e+02	-1.525830207623175738e+02	-1.525946262210140958e+02	-1.525981534516494094e+02	-1.526001697540191344e+02
4.353991787854259998e-01	-1.523233734543889852e+02	-1.525984220185546860e+02	-1.526010336386573556e+02	-1.526019380714449767e+02	-1.530830020589149001e+02	-1.529702815733158445e+02	-1.523712262412360019e+02	-1.525645511817661202e+02	-1.525898129980829481e+02	-1.525962631420188984e+02	-1.525988257453169865e+02
4.414463896018902545e-01	-1.523228557215184082e+02	-1.525993816048099632e+02	-1.526020775607622113e+02	-1.526029794851393149e+02	-1.530845809799473045e+02	-1.529726162354769485e+02	-1.523304789127884646e+02	-1.525482462147974729e+02	-1.525809799256417989e+02	-1.525923241492534430e+02	-1.525998316667537722e+02
4.474936004183545091e-01	-1.523237027981658684e+02	-1.525993747183910330e+02	-1.526020256943796767e+02	-1.526029296109739448e+02	-1.530844889339385873e+02	-1.529720499161093130e+02	-1.523755799983949260e+02	-1.525587952871820789e+02	-1.525870115738010782e+02	-1.525984442385058060e+02	-1.526013540238272981e+02
4.535408112348187637e-01	-1.523238400936948267e+02	-1.526006009531098471e+02	-1.526033185996749353e+02	-1.526042544258085059e+02	-1.530854572977624173e+02	-1.529735862273756481e+02	-1.524840135490488535e+02	-1.525898471000565451e+02	-1.525964792151155223e+02	-1.525995336887135636e+02	-1.526008782739582728e+02
4.595880220512829628e-01	-1.523237526073564823e+02	-1.525979831475866035e+02	-1.526006510120352289e+02	-1.526015434315721109e+02	-1.530835785118931653e+02	-1.529708118393615450e+02	-1.523732463292513160e+02	-1.525637807441289340e+02	-1.525896934306708772e+02	-1.525975036524432653e+02	-1.525997527659102104e+02
4.656352328677472174e-01	-1.523254734251052582e+02	-1.526004462422933159e+02	-1.526031056993888342e+02	-1.526039906221726596e+02	-1.530860418805777385e+02	-1.529734566115650409e+02	-1.523921413265294404e+02	-1.525692933422163264e+02	-1.525932309738519734e+02	-1.525983831928115251e+02	-1.526012126970870213e+02
4.716824436842114721e-01	-1.523212225908145285e+02	-1.525976962861634831e+02	-1.526004382082651887e+02	-1.526013446555270150e+02	-1.530833544673276094e+02	-1.529712802484653196e+02	-1.524718188485901180e+02	-1.525897029463371837e+02	-1.525986655843051096e+02	-1.526001463408962593e+02	-1.526005864476105387e+02
4.777296545006757267e-01	-1.523208751342081086e+02	-1.525972991882396173e+02	-1.525999704071576275e+02	-1.526008809200180281e+02	-1.530825206396539784e+02	-1.529702947385404741e+02	-1.523947181690805621e+02	-1.525648902194555774e+02	-1.525845282273105283e+02	-1.525948107684471609e+02	-1.525968798724637168e+02
4.837768653171399813e-01	-1.523219151824951609e+02	-1.525983093516656766e+02	-1.526010310015035145e+02	-1.526019464712281319e+02	-1.530831967874983093e+02	-1.529712431583051568e+02	-1.525380410355077458e+02	-1.525992871101089747e+02	-1.526009744072230774e+02	-1.526013653615332828e+02	-1.526015760161766650e+02
4.898240761336042359e-01	-1.523248793352360053e+02	-1.525998033529432121e+02	-1.526024605636977185e+02	-1.526033390175354612e+02	-1.530854108421224282e+02	-1.529728176420967429e+02	-1.523814765837706489e+02	-1.525674362523751313e+02	-1.525936718859162511e+02	-1.525999789631439683e+02	-1.526008324950201143e+02
4.958712869500684906e-01	-1.523263786228519052e+02	-1.526000775094032633e+02	-1.526026992559324071e+02	-1.526035911114261978e+02	-1.530856998850146340e+02	-1.529725847728315955e+02	-1.524191282586946841e+02	-1.525743189840931393e+02	-1.525930205392565142e+02	-1.525997528531582645e+02	-1.526020419343318508e+02
5.019184977665327452e-01	-1.523193149824298871e+02	-1.525978647913450175e+02	-1.526006513006435625e+02	-1.526015992595748116e+02	-1.530827060786960203e+02	-1.529714673940900980e+02	-1.524952384881164278e+02	-1.525914890964681376e+02	-1.526000029448749160e+02	-1.526005848524959276e+02	-1.526008717362147991e+02
5.079657085829969443e-01	-1.523235477240923217e+02	-1.526000260288494133e+02	-1.526027560321474255e+02	-1.526036811157840418e+02	-1.530853125125595966e+02	-1.529732808495833751e+02	-1.524275680035783864e+02	-1.525779020931200023e+02	-1.525917216156647953e+02	-1.525977206887404236e+02	-1.526011600122820084e+02
5.140129193994612544e-01	-1.523204428364942373e+02	-1.525976593116106699e+02	-1.526003964402490283e+02	-1.526012730623237132e+02	-1.530831791426846564e+02	-1.529714154127581196e+02	-1.524141191219202653e+02	-1.525740295531304866e+02	-1.525952757236477453e+02	-1.525990522718873592e+02	-1.525997015950533182e+02
5.200601302159254535e-01	-1.523212478935392369e+02	-1.525968360770375511e+02	-1.525995204950323512e+02	-1.526004107897652204e+02	-1.530827097333666416e+02	-1.529702042774359825e+02	-1.524710042554204392e+02	-1.525874350876650851e+02	-1.525956339764497045e+02	-1.525973749864263596e+02	-1.525984198687727087e+02
5.261073410323897637e-01	-1.523246718126842723e+02	-1.526006844585572821e+02	-1.526033948296376650e+02	-1.526043043908462948e+02	-1.530860248578241851e+02	-1.529738504231228546e+02	-1.524322580693719260e+02	-1.525830027277216914e+02	-1.525986336589186578e+02	-1.526031995142754738e+02	-1.526037953246541292e+02
5.321545518488539628e-01	-1.523245651717450073e+02	-1.525988908577352277e+02	-1.526015506401538460e+02	-1.526024393197183997e+02	-1.530842986932708527e+02	-1.529715304135019949e+02	-1.525147422273541054e+02	-1.525941614931655863e+02	-1.525978341677156891e+02	-1.525995623404112678e+02	-1.526004586677856594e+02
5.382017626653182729e-01	-1.523249096975922328e+02	-1.526005262134364955e+02	-1.526032266892210885e+02	-1.526041416888435549e+02	-1.530859242062691408e+02	-1.529735686489370892e+02	-1.524397955144498837e+02	-1.525802224877726587e+02	-1.525956196063009997e+02	-1.525984149489695767e+02	-1.526006837165026297e+02
5.442489734817824720e-01	-1.523210386194985517e+02	-1.525989391520046752e+02	-1.526017109769546778e+02	-1.526026512445403114e+02	-1.530837836844374920e+02	-1.529724187934091901e+02	-1.525217705369474288e+02	-1.525971527842169735e+02	-1.526010508223920397e+02	-1.526014697677381946e+02	-1.526020531958452011e+02
5.502961842982467822e-01	-1.523211015491658600e+02	-1.525989842763194133e+02	-1.526017383137476884e+02	-1.526026706124577572e+02	-1.530835495020143071e+02	-1.529721023893740153e+02	-1.525181833000451661e+02	-1.525973363700293248e+02	-1.526008545085248898e+02	-1.526012851495212885e+02	-1.526018098635914839e+02
5.563433951147109813e-01	-1.523218338714887352e+02	-1.525976856226477594e+02	-1.526003964283586356e+02	-1.526013121032717095e+02	-1.530827398227881133e+02	-1.529705065942019928e+02	-1.524502549617395175e+02	-1.525821291153236245e+02	-1.525941753166739545e+02	-1.525977581666248284e+02	-1.525992547015781895e+02
5.623906059311752914e-01	-1.523189765484681288e+02	-1.525974020035833973e+02	-1.526001684900718658e+02	-1.526011078282000426e+02	-1.530820311740954480e+02	-1.529705872953119865e+02	-1.524319984962306478e+02	-1.525799249129668453e+02	-1.525963677702512769e+02	-1.525990039406780738e+02	-1.525998294389225691e+02
5.684378167476394905e-01	-1.523227503514269188e+02	-1.525997361649441189e+02	-1.526024450925674500e+02	-1.526034272101047691e+02	-1.530848339888392502e+02	-1.529727360370894189e+02	-1.523712468363029302e+02	-1.525606274726965808e+02	-1.525850157571680370e+02	-1.525937429583707399e+02	-1.526011798964335640e+02
5.744850275641036896e-01	-1.523213971423830344e+02	-1.525966194526778281e+02	-1.525992930688300646e+02	-1.526002068940441063e+02	-1.530814538110868170e+02	-1.529689216494481343e+02	-1.524953146100977506e+02	-1.525908656259071279e+02	-1.525949070303791757e+02	-1.525969972238255252e+02	-1.525983761548156394e+02
5.805322383805679998e-01	-1.523212496786931638e+02	-1.525989726105237594e+02	-1.526017129388683600e+02	-1.526026402012389838e+02	-1.530840701552110090e+02	-1.529722530732382211e+02	-1.524919276358087643e+02	-1.525943235194209251e+02	-1.525983389168827387e+02	-1.526009069345565194e+02	-1.526016703208275658e+02
5.865794491970321989e-01	-1.523207882211867457e+02	-1.525987433603756358e+02	-1.526014770849965885e+02	-1.526024318712431125e+02	-1.530832599617100414e+02	-1.529715346429282192e+02	-1.523551388190207092e+02	-1.525556236949306026e+02	-1.525906136779605049e+02	-1.525966420891704161e+02	-1.526000827442231866e+02
5.926266600134965090e-01	-1.523245995223556974e+02	-1.525996248461213725e+02	-1.526022877900941523e+02	-1.526031881785622772e+02	-1.530847891734309201e+02	-1.529722610141967607e+02	-1.523344965169972056e+02	-1.525546494069084815e+02	-1.525859543450354181e+02	-1.525999920932520126e+02	-1.526012501198706559e+02
5.986738708299607081e-01	-1.523228693405823719e+02	-1.525986609920710180e+02	-1.526013769518438608e+02	-1.526022898560328258e+02	-1.530839826387619382e+02	-1.529717607470485916e+02	-1.524527931948618686e+02	-1.525832535703730741e+02	-1.525962723121654676e+02	-1.526001291069714512e+02	-1.526012547372333756e+02
6.047210816464250183e-01	-1.523234338132886592e+02	-1.525985791788772588e+02	-1.526012609714681219e+02	-1.526021710937378089e+02	-1.530841164609772704e+02	-1.529716904191341200e+02	-1.525108698606342728e+02	-1.525949932052679401e+02	-1.525991722720331438e+02	-1.526007379230529182e+02	-1.526013135772576277e+02
6.107682924628892174e-01	-1.523226903243620995e+02	-1.525980822995100255e+02	-1.526007576304621125e+02	-1.526016337865266905e+02	-1.530843866606916208e+02	-1.529719211693100647e+02	-1.523456081386416656e+02	-1.525553781429124740e+02	-1.525830589599318330e+02	-1.525960940946072242e+02	-1.525991603296055530e+02
6.168155032793535275e-01	-1.523198473295443023e+02	-1.525985737845199992e+02	-1.526013597208953172e+02	-1.526023088951432101e+02	-1.530830421182981809e+02	-1.529718896756477875e+02	-1.522666309878856623e+02	-1.525278370962185477e+02	-1.525753196989198841e+02	-1.525920674668340098e+02	-1.525991971052216059e+02
6.228627140958177266e-01	-1.523258802301215837e+02	-1.526009346774411028e+02	-1.526036018062389417e+02	-1.526044998794775722e+02	-1.530867104444368465e+02	-1.529740144136528670e+02	-1.523764087380411070e+02	-1.525615914903414989e+02	-1.525893478163423538e+02	-1.525984404053240553e+02	-1.526031161919455599e+02
6.289099249122820368e-01	-1.523251501109733113e+02	-1.525980286588424235e+02	-1.526006200407124993e+02	-1.526014628616060520e+02	-1.530840791712090834e+02	-1.529707055773646687e+02	-1.523832128355692248e+02	-1.525702973901983341e+02	-1.525913933768754305e+02	-1.525957104888180424e+02	-1.525973687396069067e+02
6.349571357287462359e-01	-1.523222128572585632e+02	-1.525983059813987381e+02	-1.526010269353486137e+02	-1.526019391221789760e+02	-1.530832978030476568e+02	-1.529713037588998361e+02	-1.522557309383925883e+02	-1.525264405387065381e+02	-1.525745770467921147e+02	-1.525937839974992301e+02	-1.525973031486446700e+02
6.410043465452104350e-01	-1.523246377902644895e+02	-1.526007925211680742e+02	-1.526034950121792519e+02	-1.526044261422889576e+02	-1.530859291158046460e+02	-1.529737406325481857e+02	-1.524557618788017237e+02	-1.525883946168285377e+02	-1.526004768946561398e+02	-1.526027212965609294e+02	-1.526032372680040510e+02
6.470515573616747451e-01	-1.523237659617109898e+02	-1.525993329001623806e+02	-1.526020269217478926e+02	-1.526029292148974719e+02	-1.530849293362968240e+02	-1.529725950921269941e+02	-1.524625213298419339e+02	-1.525853840422540202e+02	-1.525959932078641259e+02	-1.526002641096551997e+02	-1.526014045807357604e+02
6.530987681781389442e-01	-1.523238860460538149e+02	-1.526005812761944753e+02	-1.526033021756483379e+02	-1.526042189699586231e+02	-1.530859100993516222e+02	-1.529739455495575271e+02	-1.524956585133699321e+02	-1.525939935922757797e+02	-1.526003201763308823e+02	-1.526023117761347976e+02	-1.526031925792883612e+02
6.591459789946032544e-01	-1.523218013807550335e+02	-1.525978826956372245e+02	-1.526006109897756176e+02	-1.526015194106734896e+02	-1.530828649321797741e+02	-1.529708028346884987e+02	-1.525296529315601504e+02	-1.525965065926262980e+02	-1.525987515837852868e+02	-1.525999184858943352e+02	-1.526004813602654906e+02
6.651931898110674535e-01	-1.523252669002011146e+02	-1.526009138765782041e+02	-1.526036076047269034e+02	-1.526045131875416132e+02	-1.530863467531113997e+02	-1.529739674417254776e+02	-1.524466849745157049e+02	-1.525849816386734403e+02	-1.525988718209138142e+02	-1.526019551042994635e+02	-1.526035330461661204e+02
6.712404006275317636e-01	-1.523247708454332212e+02	-1.525991488051575118e+02	-1.526018084398394876e+02	-1.526027030859602291e+02	-1.530846511424181244e+02	-1.529719059221749262e+02	-1.525219829116290953e+02	-1.525976049048186383e+02	-1.526010601606315333e+02	-1.526019839691554125e+02	-1.526024429608673927e+02
6.772876114439959627e-01	-1.523227944367083637e+02	-1.525996355037035528e+02	-1.526023828119280665e+02	-1.526033072822058898e+02	-1.530850719221172085e+02	-1.529731539080826224e+02	-1.524587953239233684e+02	-1.525875796459205844e+02	-1.525977337981215669e+02	-1.526014637076851272e+02	-1.526020882472199105e+02
6.833348222604602729e-01	-1.523224972747466950e+02	-1.525976034810632598e+02	-1.526002958270315162e+02	-1.526012046929782855e+02	-1.530833015341979433e+02	-1.529707747984225534e+02	-1.523599528639591369e+02	-1.525625188647590562e+02	-1.525912003200833738e+02	-1.525974535541638204e+02	-1.525990536543502856e+02
6.893820330769244720e-01	-1.523251249851769273e+02	-1.526002840350217014e+02	-1.526029314997464326e+02	-1.526038271296099254e+02	-1.530857180711797412e+02	-1.529731348656469549e+02	-1.523929800598742474e+02	-1.525699405909413144e+02	-1.525920659431763511e+02	-1.525986002137699984e+02	-1.526019580463787690e+02
6.954292438933887821e-01	-1.523242948524478777e+02	-1.526009699164269477e+02	-1.526036939866608009e+02	-1.526045976354371305e+02	-1.530863016516637174e+02	-1.529742997431572746e+02	-1.524803806728244808e+02	-1.525916316358850509e+02	-1.526010629176184352e+02	-1.526031190585019033e+02	-1.526038948231012853e+02
7.014764547098529812e-01	-1.523247512515233097e+02	-1.525982342612409184e+02	-1.526008616046011923e+02	-1.526017242473896545e+02	-1.530842227369653870e+02	-1.529710944044127814e+02	-1.524449290303351745e+02	-1.525877006426280786e+02	-1.525987946418219394e+02	-1.525998773072244603e+02	-1.526007567492738985e+02
7.075236655263171803e-01	-1.523220108728908144e+02	-1.525992022809318200e+02	-1.526019443163156950e+02	-1.526028680769777566e+02	-1.530843763106818756e+02	-1.529726579564262465e+02	-1.525016374261284682e+02	-1.525940828284436179e+02	-1.526011442868002064e+02	-1.526021298029808122e+02	-1.526024051859274664e+02
7.135708763427814905e-01	-1.523226602413070054e+02	-1.525985582558938063e+02	-1.526012682312233153e+02	-1.526021720104872372e+02	-1.530840338980948729e+02	-1.529718042723549161e+02	-1.524471173957930148e+02	-1.525816899549334948e+02	-1.525915519467271224e+02	-1.525971398223542224e+02	-1.526002823706085962e+02
7.196180871592456896e-01	-1.523238957598298953e+02	-1.526000963937925974e+02	-1.526028035658533213e+02	-1.526037082364965158e+02	-1.530857714995033803e+02	-1.529735820049520498e+02	-1.523311917105791053e+02	-1.525561474853203663e+02	-1.525907085435188151e+02	-1.526002069745215977e+02	-1.526012572856996030e+02
7.256652979757099997e-01	-1.523189500844845838e+02	-1.525977169344822926e+02	-1.526005029692107655e+02	-1.526014394058508969e+02	-1.530826825870833545e+02	-1.529714684828651912e+02	-1.524737801506412040e+02	-1.525836180640174859e+02	-1.525930333923716944e+02	-1.525957137284368628e+02	-1.525988013110203667e+02
7.317125087921741988e-01	-1.523231998833266516e+02	-1.525989915902364089e+02	-1.526016758907294957e+02	-1.526025815897904749e+02	-1.530842144444235942e+02	-1.529717983520579310e+02	-1.524799902951139643e+02	-1.525865188497893428e+02	-1.525971145374046500e+02	-1.525992607718755494e+02	-1.526014041429357917e+02
7.377597196086385090e-01	-1.523234210566918989e+02	-1.526000704356112863e+02	-1.526027934477905035e+02	-1.526037273824775298e+02	-1.530851158822044340e+02	-1.529731241648546813e+02	-1.523919442438541125e+02	-1.525725947970872483e+02	-1.525931619068914813e+02	-1.525998343861580224e+02	-1.526023791668521312e+02
7.438069304251027081e-01	-1.523231456976324125e+02	-1.525983784061063204e+02	-1.526010345437400133e+02	-1.526019256910467448e+02	-1.530832629923534114e+02	-1.529708300897679578e+02	-1.524983832460237068e+02	-1.525900652686621015e+02	-1.525963770786272562e+02	-1.525997162569548209e+02	-1.526004136848425787e+02
7.498541412415670182e-01	-1.523210129947713085e+02	-1.525976610185286120e+02	-1.526003819272812905e+02	-1.526013332651164944e+02	-1.530827862966946213e+02	-1.529709079380121182e+02	-1.525206508830078747e+02	-1.525942351677412887e+02	-1.525981421301204932e+02	-1.526003523056859308e+02	-1.526006384340385296e+02
7.559013520580312173e-01	-1.523239331886829007e+02	-1.526001864583714962e+02	-1.526028874032212457e+02	-1.526038053643730734e+02	-1.530851912866503426e+02	-1.529730932159650933e+02	-1.523658753836702431e+02	-1.525638040905982393e+02	-1.525934137737271215e+02	-1.526012516333148028e+02	-1.526023532991768548e+02
7.619485628744955275e-01	-1.523238460596911921e+02	-1.525996332744353481e+02	-1.526023062639932277e+02	-1.526032061026878068e+02	-1.530853534061136259e+02	-1.529730554809901832e+02	-1.524835382731699269e+02	-1.525917116756310463e+02	-1.526004757217013719e+02	-1.526015990770922315e+02	-1.526023181222140579e+02
7.679957736909597266e-01	-1.523246520153143138e+02	-1.526000281111424215e+02	-1.526026959952916968e+02	-1.526035829684530540e+02	-1.530860035571588469e+02	-1.529734755600746894e+02	-1.524419067809420199e+02	-1.525807381950882018e+02	-1.525952622706948318e+02	-1.526008157245269672e+02	-1.526025200582324715e+02
7.740429845074239257e-01	-1.523256728637235540e+02	-1.525995952849462753e+02	-1.526022007431413954e+02	-1.526030916269505155e+02	-1.530845405177368264e+02	-1.529713436902127626e+02	-1.524413697559961065e+02	-1.525845226457674642e+02	-1.525977894267987267e+02	-1.526014336377348855e+02	-1.526023439196811182e+02
7.800901953238882358e-01	-1.523241701638763175e+02	-1.526003658329333632e+02	-1.526030786484128896e+02	-1.526039779179407674e+02	-1.530856576552542947e+02	-1.529735051615081716e+02	-1.524984505984142515e+02	-1.525929789305708368e+02	-1.526004800870938993e+02	-1.526027946921890930e+02	-1.526031858736621984e+02
7.861374061403524349e-01	-1.523240451261421526e+02	-1.525992058296176594e+02	-1.526018703297607431e+02	-1.526027645718718020e+02	-1.530851942827482048e+02	-1.529726246651521819e+02	-1.523324124500792323e+02	-1.525594337745763198e+02	-1.525901519475909538e+02	-1.525968793635951783e+02	-1.526010284307625113e+02
7.921846169568167451e-01	-1.523249464104776791e+02	-1.526005320192577699e+02	-1.526032157628572179e+02	-1.526041142153434009e+02	-1.530861746627994933e+02	-1.529737816496932794e+02	-1.523066935653445455e+02	-1.525404895523630273e+02	-1.525798750529634731e+02	-1.525956946009345927e+02	-1.526002110194384898e+02
7.982318277732809442e-01	-1.523233901332534117e+02	-1.525996634393524118e+02	-1.526023562377663154e+02	-1.526032720927368587e+02	-1.530845779305525696e+02	-1.529723840777878934e+02	-1.523421090370076456e+02	-1.525581623742925501e+02	-1.525918717260256301e+02	-1.525988305422184510e+02	-1.526009146992926162e+02
8.042790385897452543e-01	-1.523269762034060477e+02	-1.526012942483081645e+02	-1.526039382337890515e+02	-1.526048088184648748e+02	-1.530872085498109243e+02	-1.529743310106306637e+02	-1.524556543334820162e+02	-1.525845124050537720e+02	-1.525997198747372749e+02	-1.526031878248741691e+02	-1.526043609784316288e+02
8.103262494062094534e-01	-1.523243164196960322e+02	-1.525998432688161017e+02	-1.526025075361263532e+02	-1.526034091317494870e+02	-1.530851420896269417e+02	-1.529727060703478116e+02	-1.524368315915948244e+02	-1.525821944736101727e+02	-1.525963950470279542e+02	-1.526001623949244106e+02	-1.526019047522102312e+02
8.163734602226737636e-01	-1.523273336540717935e+02	-1.526008433116486742e+02	-1.526034469574250068e+02	-1.526043303497659736e+02	-1.530862923314642785e+02	-1.529730361153778233e+02	-1.524605995228785957e+02	-1.525863246537323050e+02	-1.525982022782631589e+02	-1.526012427669536464e+02	-1.526026378723137498e+02
8.224206710391379627e-01	-1.523185860845360082e+02	-1.525967675996242008e+02	-1.525995165071072677e+02	-1.526004626920295948e+02	-1.530812077764013850e+02	-1.529697968359486993e+02	-1.523960519152988695e+02	-1.525710986256308388e+02	-1.525950789090771309e+02	-1.525980074671773252e+02	-1.525994678664269202e+02
8.284678818556022728e-01	-1.523219563006782948e+02	-1.525989837105227025e+02	-1.526017240737042755e+02	-1.526026481364033032e+02	-1.530842080066596225e+02	-1.529724226055749909e+02	-1.525021756425702790e+02	-1.525946762541681494e+02	-1.526006129525749202e+02	-1.526012364329652087e+02	-1.526020538679998140e+02
8.345150926720664719e-01	-1.523261606607432270e+02	-1.526012236456938922e+02	-1.526038871390882719e+02	-1.526047847989948707e+02	-1.530866596699175091e+02	-1.529740580453009500e+02	-1.525194239221880821e+02	-1.525986363269181822e+02	-1.526021608474320601e+02	-1.526034978763106835e+02	-1.526039446427145094e+02
8.405623034885307820e-01	-1.523209736138871335e+02	-1.525990525721312565e+02	-1.526018128061533048e+02	-1.526027473364681555e+02	-1.530840768590838650e+02	-1.529726845474382060e+02	-1.525043397182873832e+02	-1.525939069814326388e+02	-1.526016265955962865e+02	-1.526023096957402174e+02	-1.526025754048155250e+02
8.466095143049949812e-01	-1.523156870439679835e+02	-1.525939047239224351e+02	-1.525966952848561107e+02	-1.525975773950136727e+02	-1.530793926834865601e+02	-1.529681042253137662e+02	-1.522761174919346843e+02	-1.525378579860457080e+02	-1.525835354002513498e+02	-1.525945235164604128e+02	-1.525954951097851904e+02
8.526567251214591803e-01	-1.523234852366562109e+02	-1.525997795965865578e+02	-1.526024904506356847e+02	-1.526034103048875750e+02	-1.530851105445510427e+02	-1.529730203725831075e+02	-1.524248973289882656e+02	-1.525788213596923413e+02	-1.525975451453123526e+02	-1.526016698618634280e+02	-1.526023419095248528e+02
8.587039359379234904e-01	-1.523270144102667132e+02	-1.526016484236318433e+02	-1.526042981635007436e+02	-1.526051857756579579e+02	-1.530874922705383483e+02	-1.529747201311211597e+02	-1.524976515874803908e+02	-1.525937991673006877e+02	-1.526019168835415485e+02	-1.526033808741684368e+02	-1.526045445144958705e+02
8.647511467543876895e-01	-1.523254316284655374e+02	-1.525997134224909928e+02	-1.526023440907822248e+02	-1.526032278670882079e+02	-1.530853819586844793e+02	-1.529725312248774003e+02	-1.524865105141249160e+02	-1.525931771926227611e+02	-1.525991007472979391e+02	-1.526007390375554564e+02	-1.526020565667762980e+02
8.707983575708519997e-01	-1.523242738366319884e+02	-1.526002187701068635e+02	-1.526029288462085276e+02	-1.526038510299867710e+02	-1.530853799273083951e+02	-1.529731532570850732e+02	-1.523771636764441268e+02	-1.525675471360573852e+02	-1.525961022723199108e+02	-1.526025025124622232e+02	-1.526032084705465195e+02
8.768455683873161988e-01	-1.523230794971526620e+02	-1.525983968282846206e+02	-1.526010686912400161e+02	-1.526019688918588315e+02	-1.530837372706496922e+02	-1.529712607166055989e+02	-1.523465983881949910e+02	-1.525673889280216713e+02	-1.525904221895045794e+02	-1.525973543803210646e+02	-1.525997173013840893e+02
8.828927792037805089e-01	-1.523249738109903433e+02	-1.526008282065880906e+02	-1.526034806353181068e+02	-1.526043683154451287e+02	-1.530858100565864106e+02	-1.529734198041408604e+02	-1.523546444740568404e+02	-1.525634092000547639e+02	-1.525906527609279806e+02	-1.525995707435019995e+02	-1.526023913186793379e+02
8.889399900202447080e-01	-1.523254203927157846e+02	-1.525991962730525984e+02	-1.526018087972625494e+02	-1.526026686810929505e+02	-1.530848829918261913e+02	-1.529718394978135620e+02	-1.523101447939686750e+02	-1.525439248894296611e+02	-1.525864146679278974e+02	-1.525959720961194535e+02	-1.526008795123331652e+02
8.949872008367090181e-01	-1.523227978938164426e+02	-1.525989206626840371e+02	-1.526016039997831513e+02	-1.526024982150019014e+02	-1.530844999886923006e+02	-1.529721823300054666e+02	-1.525100054348615686e+02	-1.525955779397604317e+02	-1.525984523315235322e+02	-1.526008639166336138e+02	-1.526013929180666935e+02
9.010344116531732173e-01	-1.523227762222361434e+02	-1.525983504224069804e+02	-1.526010187177936359e+02	-1.526019187778366586e+02	-1.530838443330891607e+02	-1.529715013678212188e+02	-1.524522711226761089e+02	-1.525845279004350630e+02	-1.525987366210433720e+02	-1.525997211936123961e+02	-1.526008880354793007e+02
9.070816224696375274e-01	-1.523240503860662329e+02	-1.525993488249554844e+02	-1.526020103941012280e+02	-1.526028963716796625e+02	-1.530856243447548763e+02	-1.529730708306154270e+02	-1.524511475126712412e+02	-1.525889763770789500e+02	-1.525999085794565531e+02	-1.526014370849457578e+02	-1.526020775894152735e+02
9.131288332861017265e-01	-1.523257642990320164e+02	-1.526002939110064744e+02	-1.526029229960863347e+02	-1.526038335094727358e+02	-1.530850244849004298e+02	-1.529721961837319668e+02	-1.523681622676249390e+02	-1.525722136430827618e+02	-1.525952681915612175e+02	-1.526012631078945105e+02	-1.526022699630418629e+02
9.191760441025659256e-01	-1.523230037337071678e+02	-1.525990325024453114e+02	-1.526017281936303789e+02	-1.526026432668541872e+02	-1.530840167157682288e+02	-1.529719314052748871e+02	-1.524731475363097388e+02	-1.525896527735392567e+02	-1.525989564028373024e+02	-1.526007247113742835e+02	-1.526013855186534727e+02
9.252232549190302358e-01	-1.523240816830318067e+02	-1.526001696282129672e+02	-1.526028623201222274e+02	-1.526037815585674764e+02	-1.530853205894665905e+02	-1.529731366711448004e+02	-1.523583744767932160e+02	-1.525635855303580399e+02	-1.525861315433602101e+02	-1.525937704617810766e+02	-1.526014420445564497e+02
9.312704657354944349e-01	-1.523235800990056816e+02	-1.526004522181061702e+02	-1.526031673134397977e+02	-1.526040713706093470e+02	-1.530853894158276773e+02	-1.529734544614580329e+02	-1.524737079761061125e+02	-1.525881783202985957e+02	-1.525985547198893642e+02	-1.526007929259937441e+02	-1.526027539428115176e+02
9.373176765519587450e-01	-1.523255101803479192e+02	-1.526001882108266727e+02	-1.526028526653864219e+02	-1.526037340784351670e+02	-1.530858307334229380e+02	-1.529731746611574863e+02	-1.524748344503887552e+02	-1.525910703797867995e+02	-1.525988964440190614e+02	-1.526015279169052974e+02	-1.526023594140019668e+02
9.433648873684229441e-01	-1.523264567946081058e+02	-1.526005991282979437e+02	-1.526032265984985088e+02	-1.526041277409835573e+02	-1.530862060122482546e+02	-1.529732991816566425e+02	-1.524100983820611646e+02	-1.525766442820686564e+02	-1.525983400641073615e+02	-1.526028501926648744e+02	-1.526035227376438570e+02
9.494120981848872542e-01	-1.523257872030096678e+02	-1.526009820800612431e+02	-1.526036521793207328e+02	-1.526045564446473861e+02	-1.530868185269228547e+02	-1.529742536741006234e+02	-1.523292798338829925e+02	-1.525529643335306957e+02	-1.525901173622899023e+02	-1.526012283008574855e+02	-1.526030167166487672e+02
9.554593090013514534e-01	-1.523205840416867431e+02	-1.525992727153277428e+02	-1.526020576996992588e+02	-1.526030047765618178e+02	-1.530839247318546086e+02	-1.529727543690022173e+02	-1.524853521444858018e+02	-1.525888679802785930e+02	-1.525956043711685481e+02	-1.526004395360610886e+02	-1.526015143335828554e+02
9.615065198178157635e-01	-1.523221779672174421e+02	-1.525976722911730405e+02	-1.526003509450480351e+02	-1.526012687493194449e+02	-1.530825687189628184e+02	-1.529703190623293381e+02	-1.524710702533475342e+02	-1.525849605777657985e+02	-1.525955592630542128e+02	-1.525988913379019323e+02	-1.526001977073353260e+02
9.675537306342799626e-01	-1.523218480946000284e+02	-1.525989074210910132e+02	-1.526016362789238201e+02	-1.526025289383288452e+02	-1.530845037395331190e+02	-1.529724909153172803e+02	-1.523164146642213552e+02	-1.525489069682157321e+02	-1.525915297657964231e+02	-1.525990893556051162e+02	-1.526003468736206230e+02
9.736009414507442727e-01	-1.523260647062933799e+02	-1.525998575730121161e+02	-1.526024820107944322e+02	-1.526033615548542741e+02	-1.530860934220704905e+02	-1.529729837081152652e+02	-1.524209818092464559e+02	-1.525752022325842745e+02	-1.525939171250354605e+02	-1.525994186003699724e+02	-1.526018516387086379e+02
9.796481522672084719e-01	-1.523249711175439245e+02	-1.525994073764613006e+02	-1.526020527797229249e+02	-1.526029487708665897e+02	-1.530844123812212274e+02	-1.529716395028288503e+02	-1.524920530565094623e+02	-1.525949315162602886e+02	-1.526000183743846890e+02	-1.526014671375178864e+02	-1.526022143206353121e+02
9.856953630836726710e-01	-1.523241777342303180e+02	-1.525991498216240245e+02	-1.526018242458827672e+02	-1.526027168107939929e+02	-1.530847534693298826e+02	-1.529721903666475953e+02	-1.522719539324017148e+02	-1.525341830124205273e+02	-1.525895920625645488e+02	-1.525994113377728638e+02	-1.526013711529193984e+02
9.917425739001369811e-01	-1.523260356647487015e+02	-1.526000291023020452e+02	-1.526026682419377778e+02	-1.526035566578860880e+02	-1.530855429801372907e+02	-1.529726011268521688e+02	-1.524400543090346218e+02	-1.525819580851552359e+02	-1.525973266623030327e+02	-1.526015724179279687e+02	-1.526020358194088544e+02
9.977897847166011802e-01	-1.523230604756007267e+02	-1.526000004638157179e+02	-1.526027274008544339e+02	-1.526036593169712035e+02	-1.530853316816606196e+02	-1.529733827556735548e+02	-1.524152374846750604e+02	-1.525805550168461195e+02	-1.525956307602586435e+02	-1.526001369132625030e+02	-1.526020699077328970e+02
1.003836995533065490e+00	-1.523270727370259294e+02	-1.526005225357110362e+02	-1.526031470416093043e+02	-1.526040245621817633e+02	-1.530865672962873987e+02	-1.529734012196914819e+02	-1.524671846034489704e+02	-1.525908060872734495e+02	-1.526009395542575078e+02	-1.526023184184810475e+02	-1.526031905649871874e+02
1.009884206349529689e+00	-1.523225032763731690e+02	-1.525988871521841759e+02	-1.526015497058726282e+02	-1.526024697220466351e+02	-1.530829279062292585e+02	-1.529706572091233454e+02	-1.524564581526778966e+02	-1.525865648560213970e+02	-1.525986746306702173e+02	-1.525995444484859718e+02	-1.526008642944317444e+02
1.015931417165993889e+00	-1.523239558584365625e+02	-1.526002310722159621e+02	-1.526029431909176992e+02	-1.526038607934061986e+02	-1.530855858351281427e+02	-1.529734438869647875e+02	-1.524409277459047871e+02	-1.525860999418520407e+02	-1.525993715064649052e+02	-1.526015948422487156e+02	-1.526030918074752378e+02
1.021978627982458310e+00	-1.523215195439260583e+02	-1.525991322981778069e+02	-1.526018903506086133e+02	-1.526028126136339154e+02	-1.530844117286435448e+02	-1.529727518999139306e+02	-1.524054188772686587e+02	-1.525761990716752621e+02	-1.525953987133270573e+02	-1.525987497545700649e+02	-1.526004750721822347e+02
1.028025838798922509e+00	-1.523222129718554072e+02	-1.525990173099216065e+02	-1.526017581800852270e+02	-1.526026653998900713e+02	-1.530848059784027271e+02	-1.529728391296970926e+02	-1.524124276494194135e+02	-1.525823900753545672e+02	-1.525991836330305489e+02	-1.526012543228832783e+02	-1.526018643298880875e+02
1.034073049615386708e+00	-1.523282729081597608e+02	-1.526012655048297688e+02	-1.526038587241537243e+02	-1.526047657914997160e+02	-1.530871333655626927e+02	-1.529737117218392939e+02	-1.523720621060722920e+02	-1.525675844383185051e+02	-1.525930622385193089e+02	-1.526015221797764809e+02	-1.526030269423448544e+02
1.040120260431850907e+00	-1.523237122299915143e+02	-1.525998415102392585e+02	-1.526025374667053995e+02	-1.526034379409788357e+02	-1.530854017119134483e+02	-1.529732322704449530e+02	-1.524797460133676168e+02	-1.525873214681052445e+02	-1.525992026489200271e+02	-1.526017337101651208e+02	-1.526025121493168228e+02
1.046167471248315328e+00	-1.523257601488991781e+02	-1.525999368100887068e+02	-1.526025737556957438e+02	-1.526034387085903745e+02	-1.530853805107594212e+02	-1.529725562247105586e+02	-1.524416990266058178e+02	-1.525784496722041581e+02	-1.525931602723288734e+02	-1.526004921833135768e+02	-1.526013247451367079e+02
1.052214682064779527e+00	-1.523253876315520756e+02	-1.526004523312220442e+02	-1.526031049068538152e+02	-1.526040052299213983e+02	-1.530857414892445831e+02	-1.529731069280749125e+02	-1.524418792065902721e+02	-1.525908079662030161e+02	-1.526013245237759008e+02	-1.526028692904652644e+02	-1.526033562852623504e+02
1.058261892881243726e+00	-1.523257041765504312e+02	-1.526006120792624472e+02	-1.526032758642128613e+02	-1.526041418575323405e+02	-1.530860708017794707e+02	-1.529734319929437731e+02	-1.524983522296741114e+02	-1.525982617419728342e+02	-1.526025188593685300e+02	-1.526034584916790493e+02	-1.526038591609093658e+02
1.064309103697707926e+00	-1.523221155457129043e+02	-1.525998750465006424e+02	-1.526026387088997751e+02	-1.526035820110078873e+02	-1.530847874999203668e+02	-1.529732102622505465e+02	-1.524111002389637974e+02	-1.525769286944869805e+02	-1.525985504735253642e+02	-1.526017573944534149e+02	-1.526025777561299037e+02
1.070356314514172125e+00	-1.523223626914827662e+02	-1.525988931434636129e+02	-1.526016303864680594e+02	-1.526026907076611678e+02	-1.530843244175211737e+02	-1.529723773346437667e+02	-1.525592470055395040e+02	-1.525988219810932662e+02	-1.526012492638084268e+02	-1.526018908437338553e+02	-1.526021458192767284e+02
1.076403525330636546e+00	-1.523263958932112416e+02	-1.526001274499552096e+02	-1.526027516341274861e+02	-1.526036400114888352e+02	-1.530860432683117551e+02	-1.529729203163423676e+02	-1.524729105874740469e+02	-1.525919856230645735e+02	-1.526010276202902674e+02	-1.526025583045764051e+02	-1.526031058458533209e+02
1.082450736147100745e+00	-1.523235032648742902e+02	-1.525999917342749370e+02	-1.526026856961520366e+02	-1.526036200149569311e+02	-1.530851690256566826e+02	-1.529730731546609945e+02	-1.524656374419535609e+02	-1.525918413161129763e+02	-1.525999699173524675e+02	-1.526014233608378277e+02	-1.526024105172654401e+02
1.088497946963564944e+00	-1.523262706101146193e+02	-1.526012534086824530e+02	-1.526039193478351592e+02	-1.526048157233879863e+02	-1.530871545572629486e+02	-1.529744868687956796e+02	-1.524797873207631369e+02	-1.525916552405601010e+02	-1.526015962149335508e+02	-1.526040705105812947e+02	-1.526044809592551701e+02
1.094545157780029143e+00	-1.523256963651824094e+02	-1.526009562582638921e+02	-1.526036434515113172e+02	-1.526045493239178370e+02	-1.530866981672406268e+02	-1.529741559168842855e+02	-1.523422753341936584e+02	-1.525506295709555218e+02	-1.525818929498787213e+02	-1.525965553019580909e+02	-1.526022914505002177e+02
1.100592368596493564e+00	-1.523234146024990423e+02	-1.525991400276830916e+02	-1.526018357038437614e+02	-1.526027430241405796e+02	-1.530845496296027477e+02	-1.529722257373113052e+02	-1.524542519828669640e+02	-1.525860435605591761e+02	-1.525997773917351026e+02	-1.526013930749051326e+02	-1.526022431031469750e+02
1.106639579412957763e+00	-1.523267717387188327e+02	-1.526014477519125876e+02	-1.526041039250395954e+02	-1.526049945980691689e+02	-1.530871542100496185e+02	-1.529743851056560402e+02	-1.524159771254202838e+02	-1.525755256190371369e+02	-1.525966846270244162e+02	-1.526015156899391059e+02	-1.526034635590451103e+02
1.112686790229421963e+00	-1.523252517185746910e+02	-1.526001952425966124e+02	-1.526028616108674214e+02	-1.526037435307021042e+02	-1.530858469787169724e+02	-1.529732566966548006e+02	-1.524744467401635291e+02	-1.525913438175425370e+02	-1.526018163253804403e+02	-1.526028926943805857e+02	-1.526034793985863587e+02
1.118734001045886162e+00	-1.523269442550683834e+02	-1.526010694008849100e+02	-1.526036944072314441e+02	-1.526045712672107300e+02	-1.530867039832623675e+02	-1.529737744870128040e+02	-1.525035161817802987e+02	-1.525967058618942360e+02	-1.526026610051568753e+02	-1.526037324393273309e+02	-1.526042463430966620e+02
1.124781211862350583e+00	-1.523263291334307041e+02	-1.526012549064446659e+02	-1.526039204893713759e+02	-1.526048201460685050e+02	-1.530869905169768685e+02	-1.529743160217810214e+02	-1.523772999026331831e+02	-1.525662469834263675e+02	-1.525928858487021103e+02	-1.526005749563314566e+02	-1.526031507778391756e+02
1.130828422678814782e+00	-1.523266776381330203e+02	-1.526008746803360623e+02	-1.526035183053084552e+02	-1.526043975527855139e+02	-1.530871789940885606e+02	-1.529742108872603410e+02	-1.523072089317539621e+02	-1.525484609044514457e+02	-1.525875840177733096e+02	-1.525987404337341218e+02	-1.526008714125084964e+02
1.136875633495278981e+00	-1.523220354232059890e+02	-1.525990848317688915e+02	-1.526018111293233517e+02	-1.526027263317333507e+02	-1.530843277846187789e+02	-1.529723834654072903e+02	-1.525316863685985993e+02	-1.525982280331811864e+02	-1.526016197190709249e+02	-1.526021200273763725e+02	-1.526024984471228549e+02
1.142922844311743180e+00	-1.523254126603572445e+02	-1.526002771703018652e+02	-1.526029146583327929e+02	-1.526038110117697215e+02	-1.530858769315151733e+02	-1.529732394897125403e+02	-1.522612196186774725e+02	-1.525278440450736923e+02	-1.525746419320957443e+02	-1.525965171036112054e+02	-1.526020749664166658e+02
1.148970055128207379e+00	-1.523279090364456465e+02	-1.526019065084402371e+02	-1.526045313169918813e+02	-1.526053942916008737e+02	-1.530876404914231728e+02	-1.529746032803715252e+02	-1.524277881183267596e+02	-1.525790796997824827e+02	-1.525961492156422992e+02	-1.526016447197625041e+02	-1.526042361288027678e+02
1.155017265944671800e+00	-1.523242111037496898e+02	-1.526004985944256589e+02	-1.526032140081367743e+02	-1.526041422365177027e+02	-1.530857502728987924e+02	-1.529736315201649006e+02	-1.524453618287730308e+02	-1.525861844035354125e+02	-1.526010148581637793e+02	-1.526026529165435761e+02	-1.526036217717471004e+02
1.161064476761136000e+00	-1.523236617979862615e+02	-1.525996670267124955e+02	-1.526023604399250644e+02	-1.526032641056451098e+02	-1.530851719918896947e+02	-1.529729663303671714e+02	-1.522717876322609527e+02	-1.525299376929515631e+02	-1.525788020745442566e+02	-1.525960854771765867e+02	-1.526018319796789626e+02
1.167111687577600199e+00	-1.523245250019212165e+02	-1.526001945866818801e+02	-1.526028755455625117e+02	-1.526037753627170446e+02	-1.530855949129411613e+02	-1.529732684298497531e+02	-1.524701573730318103e+02	-1.525880347810534374e+02	-1.526002289125545985e+02	-1.526025489731037510e+02	-1.526030559076984616e+02
1.173158898394064398e+00	-1.523260195748681554e+02	-1.526010425497702556e+02	-1.526037107726042166e+02	-1.526046107488395762e+02	-1.530870913069693700e+02	-1.529744328430920746e+02	-1.524828530651933534e+02	-1.525905842399796768e+02	-1.525996697258830181e+02	-1.526029809214145416e+02	-1.526037924345758654e+02
1.179206109210528819e+00	-1.523234992303679860e+02	-1.526003576897696234e+02	-1.526030880983593647e+02	-1.526040229608134950e+02	-1.530855115278474443e+02	-1.529735745310100867e+02	-1.523702361293049421e+02	-1.525669405464954878e+02	-1.525956792305467218e+02	-1.526007588929059011e+02	-1.526031762196326156e+02
1.185253320026993018e+00	-1.523234106453993775e+02	-1.526001324092702589e+02	-1.526028641005228792e+02	-1.526037877415038793e+02	-1.530856407709308371e+02	-1.529736511656183495e+02	-1.524969422570686390e+02	-1.525945832947166707e+02	-1.526022434441093765e+02	-1.526028894397002489e+02	-1.526033774186139738e+02
1.191300530843457217e+00	-1.523271857025181362e+02	-1.526017060991618450e+02	-1.526043484045219998e+02	-1.526052372005619020e+02	-1.530872755924283410e+02	-1.529745029077997174e+02	-1.524608035439546825e+02	-1.525891676844478013e+02	-1.526011912400124402e+02	-1.526029378837022819e+02	-1.526041170817163959e+02
1.197347741659921416e+00	-1.523257180640847821e+02	-1.526015715666061112e+02	-1.526042714758529257e+02	-1.526051822841216392e+02	-1.530871481780115175e+02	-1.529748165937222950e+02	-1.524747440552104649e+02	-1.525904104053365700e+02	-1.526017555825305578e+02	-1.526031765772513893e+02	-1.526041192858881459e+02
1.203394952476385615e+00	-1.523237932937689152e+02	-1.526003382607190986e+02	-1.526030659684871011e+02	-1.526039472522057565e+02	-1.530855865887320135e+02	-1.529736236087898078e+02	-1.524648540974415312e+02	-1.525857702664364979e+02	-1.526001395225363240e+02	-1.526027346898698909e+02	-1.526036169019667170e+02
1.209442163292850037e+00	-1.523267105711904605e+02	-1.526016122131661916e+02	-1.526042734007167780e+02	-1.526051818189062601e+02	-1.530869549752706575e+02	-1.529743038235957044e+02	-1.524522755685137270e+02	-1.525863022078013103e+02	-1.526006400809159516e+02	-1.526034698392524831e+02	-1.526044904100708379e+02
1.215489374109314236e+00	-1.523242293127764242e+02	-1.526004281208323903e+02	-1.526031371848544040e+02	-1.526040418814752115e+02	-1.530858973675626657e+02	-1.529737272666411627e+02	-1.525460891794621716e+02	-1.526013054452168944e+02	-1.526028548837028893e+02	-1.526032569987001466e+02	-1.526036776867123308e+02
1.221536584925778435e+00	-1.523256710702336250e+02	-1.526007572353293540e+02	-1.526034247029643041e+02	-1.526043260269259747e+02	-1.530860235221187224e+02	-1.529734464379519636e+02	-1.524019125346878241e+02	-1.525733029402988166e+02	-1.525956821581377199e+02	-1.526033001125929900e+02	-1.526037466693096292e+02
1.227583795742242634e+00	-1.523215305570371925e+02	-1.525992079383292719e+02	-1.526019597186495957e+02	-1.526028935997253484e+02	-1.530841025644892284e+02	-1.529724784599852683e+02	-1.524202141516623215e+02	-1.525791895423221831e+02	-1.525980068867599471e+02	-1.526013986644472880e+02	-1.526020397477715278e+02
1.233631006558707055e+00	-1.523257739303308540e+02	-1.526007116062912985e+02	-1.526033610289422882e+02	-1.526042442732184554e+02	-1.530859885946213979e+02	-1.529733842891086510e+02	-1.524477563143551606e+02	-1.525811436333529230e+02	-1.525963894300531933e+02	-1.526001049409890413e+02	-1.526021295277499519e+02
1.239678217375171254e+00	-1.523259845508518993e+02	-1.526008359002531449e+02	-1.526034888038230690e+02	-1.526043780679603685e+02	-1.530865594833072407e+02	-1.529739041677811713e+02	-1.523064725062213256e+02	-1.525485886054931086e+02	-1.525880052140983025e+02	-1.526000122427105055e+02	-1.526020670954437435e+02
1.245725428191635453e+00	-1.523239896305832701e+02	-1.526001711843937301e+02	-1.526028687509227950e+02	-1.526037661181331941e+02	-1.530855941340429638e+02	-1.529734200687720147e+02	-1.525425132612412824e+02	-1.526006781978298648e+02	-1.526032463910291597e+02	-1.526035537521669596e+02	-1.526036854790882558e+02
1.251772639008099652e+00	-1.523252844689435790e+02	-1.526012968510861185e+02	-1.526039875213988353e+02	-1.526048873812002853e+02	-1.530868855743448762e+02	-1.529746514616019795e+02	-1.525078210994782069e+02	-1.525940281660996334e+02	-1.526017302685910977e+02	-1.526024563752421273e+02	-1.526035451737507174e+02
1.257819849824564074e+00	-1.523270750195143535e+02	-1.526014119503554127e+02	-1.526040566048629046e+02	-1.526049428627990494e+02	-1.530873020117837484e+02	-1.529744163964453776e+02	-1.525078146117776328e+02	-1.525973191534754108e+02	-1.526031168963594382e+02	-1.526040121067192672e+02	-1.526046168788880095e+02
1.263867060641028273e+00	-1.523267842729475205e+02	-1.525998793903086721e+02	-1.526024699121128947e+02	-1.526033422046172063e+02	-1.530857390253842141e+02	-1.529724288127886780e+02	-1.523108555332848368e+02	-1.525479175484204575e+02	-1.525849038007792728e+02	-1.525995177251363657e+02	-1.526008554496496004e+02
1.269914271457492472e+00	-1.523226001167117829e+02	-1.525985168221650099e+02	-1.526012254661006864e+02	-1.526021261991561460e+02	-1.530841359078038977e+02	-1.529719052971377096e+02	-1.524179479198360241e+02	-1.525780300413246096e+02	-1.525940092422144971e+02	-1.525996423017999177e+02	-1.526008466524879168e+02
1.275961482273956671e+00	-1.523251543270767741e+02	-1.526006160673408374e+02	-1.526032932057890434e+02	-1.526042058972189750e+02	-1.530855749443151694e+02	-1.529731960012239540e+02	-1.524905538178639404e+02	-1.525925674153683360e+02	-1.526019339685964837e+02	-1.526030263702009506e+02	-1.526038987669260791e+02
1.282008693090420870e+00	-1.523234145693673156e+02	-1.525999930632089274e+02	-1.526027237539859414e+02	-1.526036314318110669e+02	-1.530850057892428708e+02	-1.529731017692852504e+02	-1.524418910811007208e+02	-1.525831516426323446e+02	-1.525982115004075297e+02	-1.526026488419876159e+02	-1.526031136113298032e+02
1.288055903906885291e+00	-1.523264635212575797e+02	-1.526012304587525250e+02	-1.526038768812553599e+02	-1.526047615263746025e+02	-1.530868904628189000e+02	-1.529742151917987769e+02	-1.525108764842642870e+02	-1.525969183260260706e+02	-1.526010905685913031e+02	-1.526026364118209813e+02	-1.526035672076013157e+02
1.294103114723349490e+00	-1.523236465676910996e+02	-1.526006088640260430e+02	-1.526033391613279946e+02	-1.526042675398074664e+02	-1.530857788156201309e+02	-1.529738623129642292e+02	-1.523547147622064983e+02	-1.525608621092456758e+02	-1.525916954695599657e+02	-1.526015859425349106e+02	-1.526027195079521732e+02
1.300150325539813689e+00	-1.523266058594543892e+02	-1.526003969895066916e+02	-1.526030113796837213e+02	-1.526038935272455888e+02	-1.530858979572688554e+02	-1.529728670635211074e+02	-1.523321994988810388e+02	-1.525579244914844708e+02	-1.525898097729802316e+02	-1.526002414667391349e+02	-1.526020740605942478e+02
1.306197536356277888e+00	-1.523251774213894691e+02	-1.526004755959534123e+02	-1.526031300895504614e+02	-1.526040180297432869e+02	-1.530864131532622707e+02	-1.529738772397900846e+02	-1.524090240675399457e+02	-1.525724508322726933e+02	-1.525964432106458446e+02	-1.526005174704871195e+02	-1.526032688951187026e+02
1.312244747172742310e+00	-1.523198093945046594e+02	-1.525985515252508833e+02	-1.526013297879082700e+02	-1.526022696086943995e+02	-1.530827921623745453e+02	-1.529716553157594490e+02	-1.525349485218325754e+02	-1.525988912025597983e+02	-1.526013759179739111e+02	-1.526018372800439806e+02	-1.526020927408887076e+02
1.318291957989206509e+00	-1.523243423417907252e+02	-1.526008962952429329e+02	-1.526036071385333059e+02	-1.526045413120073420e+02	-1.530860324250970450e+02	-1.529739532433035265e+02	-1.524461629098550759e+02	-1.525870954300139601e+02	-1.526020345756536472e+02	-1.526033388897784562e+02	-1.526038930479519706e+02
1.324339168805670708e+00	-1.523255779089216730e+02	-1.526000474570071788e+02	-1.526026946492955290e+02	-1.526036121131427308e+02	-1.530854844563831421e+02	-1.529725948294727402e+02	-1.523347853052224821e+02	-1.525545423524489195e+02	-1.525871043766289858e+02	-1.526013897152630534e+02	-1.526028040281317999e+02
1.330386379622134907e+00	-1.523235467207347256e+02	-1.526004355581342509e+02	-1.526031607362842237e+02	-1.526040815614491919e+02	-1.530859629688758901e+02	-1.529740284136562423e+02	-1.524878476318804985e+02	-1.525923115717448866e+02	-1.526010083708142986e+02	-1.526027853434296446e+02	-1.526036935540422519e+02
1.336433590438599328e+00	-1.523253922600426051e+02	-1.526007936258424138e+02	-1.526034775693574090e+02	-1.526043824026677953e+02	-1.530863097070825347e+02	-1.529738423481073255e+02	-1.524411486982633335e+02	-1.525834118518188234e+02	-1.525979883428371693e+02	-1.526014338286343843e+02	-1.526033823069008974e+02
1.342480801255063527e+00	-1.523235603404980623e+02	-1.525996684309938018e+02	-1.526023620737528574e+02	-1.526032738593413285e+02	-1.530847261552380019e+02	-1.529726249793135651e+02	-1.522752257523923447e+02	-1.525358077154181444e+02	-1.525801548473974378e+02	-1.525962625883346107e+02	-1.526010196594621959e+02
1.348528012071527726e+00	-1.523223418544028505e+02	-1.525995857045476782e+02	-1.526023197053902436e+02	-1.526032466242140515e+02	-1.530844467889511975e+02	-1.529726370151536514e+02	-1.524431229134920898e+02	-1.525869080345467808e+02	-1.525983215377259228e+02	-1.526015958691137655e+02	-1.526029292702837949e+02
1.354575222887991925e+00	-1.523268230279845454e+02	-1.526013634916380397e+02	-1.526040166773005353e+02	-1.526049058197765760e+02	-1.530869170312304561e+02	-1.529741804808552672e+02	-1.522877608932064391e+02	-1.525402349398252113e+02	-1.525835756764896871e+02	-1.526011881073156076e+02	-1.526034644386670607e+02
1.360622433704456125e+00	-1.523241125794648099e+02	-1.526003870153278399e+02	-1.526030950607529064e+02	-1.526039869834348224e+02	-1.530854329406403451e+02	-1.529733911819380410e+02	-1.524629420148226018e+02	-1.525860575460496023e+02	-1.525984214227483449e+02	-1.526022440718224118e+02	-1.526032645168278918e+02
1.366669644520920546e+00	-1.523246588594362265e+02	-1.526005521723579363e+02	-1.526032425248672268e+02	-1.526041563421766227e+02	-1.530864281317310542e+02	-1.529741044005978665e+02	-1.524545472735640601e+02	-1.525847975373515055e+02	-1.525980143591869478e+02	-1.526010496574476747e+02	-1.526029939372625677e+02
1.372716855337384745e+00	-1.523265924935703026e+02	-1.526011462600801849e+02	-1.526037874139907444e+02	-1.526046791952003332e+02	-1.530867324642037488e+02	-1.529739919801584733e+02	-1.524886708117466583e+02	-1.525933481419093312e+02	-1.526009219195529738e+02	-1.526021810059469601e+02	-1.526029897747590667e+02
1.378764066153848944e+00	-1.523228990521346589e+02	-1.526001351545649243e+02	-1.526028932343339761e+02	-1.526038206641534032e+02	-1.530853287125442250e+02	-1.529735814808143459e+02	-1.524224663178509616e+02	-1.525797292137352201e+02	-1.525917480222204290e+02	-1.526013396720840092e+02	-1.526025536815020871e+02
1.384811276970313143e+00	-1.523257209732623494e+02	-1.526006090391918235e+02	-1.526032572346215943e+02	-1.526041492272102289e+02	-1.530862692887480137e+02	-1.529736524097776851e+02	-1.522967963815589485e+02	-1.525435139840606382e+02	-1.525863852786609414e+02	-1.525999350500877938e+02	-1.526030532663131964e+02
1.390858487786777564e+00	-1.523247577618411697e+02	-1.526004585554476591e+02	-1.526031567714800019e+02	-1.526040411333493978e+02	-1.530860094496538011e+02	-1.529736592946360645e+02	-1.525151471699746537e+02	-1.525976981617656918e+02	-1.526029201501160344e+02	-1.526034707947625577e+02	-1.526037584280900603e+02
1.396905698603241763e+00	-1.523247625232350799e+02	-1.526013571743119144e+02	-1.526040768160544872e+02	-1.526049970838468539e+02	-1.530867793921388227e+02	-1.529747476324025683e+02	-1.525035372819901340e+02	-1.525951497184361756e+02	-1.526020048664326509e+02	-1.526039230542338316e+02	-1.526043091034340478e+02
1.402952909419705962e+00	-1.523277924121833564e+02	-1.526014737515746162e+02	-1.526040953717486843e+02	-1.526049519084512553e+02	-1.530875820233743809e+02	-1.529744529223873997e+02	-1.523818148535270041e+02	-1.525681525546423245e+02	-1.525933985897948162e+02	-1.526030357252620320e+02	-1.526039814605524327e+02
1.409000120236170162e+00	-1.523252607279656274e+02	-1.526009096670164240e+02	-1.526035955696726205e+02	-1.526044899627693212e+02	-1.530863110733690746e+02	-1.529739161913525436e+02	-1.524794633474453178e+02	-1.525904162245731470e+02	-1.526010069453971880e+02	-1.526031207722561192e+02	-1.526042325326151285e+02
1.415047331052634361e+00	-1.523250911558396581e+02	-1.526007409288312715e+02	-1.526034253943155932e+02	-1.526043427604355998e+02	-1.530860401117421077e+02	-1.529736640358131581e+02	-1.524352957492460234e+02	-1.525846762362051550e+02	-1.525980705144336866e+02	-1.526023495759147011e+02	-1.526034505048177152e+02
1.421094541869098782e+00	-1.523253936529917496e+02	-1.526008531721833492e+02	-1.526035298182916051e+02	-1.526043995953639296e+02	-1.530867407833011953e+02	-1.529742567384639074e+02	-1.523820524775829881e+02	-1.525658025038293886e+02	-1.525921566446163524e+02	-1.525996500588884714e+02	-1.526031079594646940e+02
1.427141752685562981e+00	-1.523227731734861266e+02	-1.525993105058429080e+02	-1.526020268062746084e+02	-1.526029470808880149e+02	-1.530842737410512768e+02	-1.529723735936424021e+02	-1.524678311548006775e+02	-1.525882089091875571e+02	-1.525997347293528605e+02	-1.526017197382768984e+02	-1.526025752943528460e+02
1.433188963502027180e+00	-1.523273640388552792e+02	-1.526014579210172997e+02	-1.526040905869276685e+02	-1.526049776852672437e+02	-1.530870269607123646e+02	-1.529741016624666372e+02	-1.523906376773510374e+02	-1.525730253719585221e+02	-1.525959156150840670e+02	-1.526028111078432232e+02	-1.526041307522210104e+02
1.439236174318491379e+00	-1.523249632180884134e+02	-1.526009504052742045e+02	-1.526036367944203676e+02	-1.526045419686272453e+02	-1.530861337933785649e+02	-1.529738479514792004e+02	-1.524631870110242460e+02	-1.525857502504982222e+02	-1.525994059163213876e+02	-1.526019878543568495e+02	-1.526034021999430195e+02
1.445283385134955800e+00	-1.523227296269038220e+02	-1.525991536082474909e+02	-1.526018731720520520e+02	-1.526027766415464839e+02	-1.530846327846716690e+02	-1.529725568538797802e+02	-1.523423040404093172e+02	-1.525591081861136900e+02	-1.525937713135441527e+02	-1.525998107881526380e+02	-1.526020525069152427e+02
1.451330595951419999e+00	-1.523240743003981379e+02	-1.526002108538122854e+02	-1.526029094580206618e+02	-1.526038147014591289e+02	-1.530858287469218340e+02	-1.529736751861063340e+02	-1.524366531567202117e+02	-1.525822933060954369e+02	-1.525977100123004959e+02	-1.526028113003389421e+02	-1.526032495588679581e+02
1.457377806767884199e+00	-1.523273239043800515e+02	-1.526015085422139634e+02	-1.526041457446116567e+02	-1.526050443151245588e+02	-1.530872500487921286e+02	-1.529743190726584032e+02	-1.524312246544611753e+02	-1.525826350567807310e+02	-1.525990738549363357e+02	-1.526036618443736756e+02	-1.526042740021920281e+02
1.463425017584348398e+00	-1.523252997802379411e+02	-1.526010722749890931e+02	-1.526037665821710902e+02	-1.526046861909045447e+02	-1.530866637350397639e+02	-1.529742868812283803e+02	-1.523691787870595533e+02	-1.525633830150604524e+02	-1.525920440963660667e+02	-1.526024075412569800e+02	-1.526039420870278036e+02
1.469472228400812819e+00	-1.523256803911565385e+02	-1.526012439986060656e+02	-1.526039276148809449e+02	-1.526048544165265639e+02	-1.530865423574763327e+02	-1.529741174909758570e+02	-1.524733791874808162e+02	-1.525897961895490766e+02	-1.526011544199948275e+02	-1.526035228429431641e+02	-1.526043596462366736e+02
1.475519439217277018e+00	-1.523245560486033696e+02	-1.526006354198589179e+02	-1.526033381985831454e+02	-1.526042656451652135e+02	-1.530860164933154692e+02	-1.529737618163801471e+02	-1.523993326217148763e+02	-1.525763723303848565e+02	-1.525954396479645823e+02	-1.526010703771061117e+02	-1.526027875019300666e+02
1.481566650033741217e+00	-1.523281675651653870e+02	-1.526014435232446260e+02	-1.526040357284049662e+02	-1.526049135734271829e+02	-1.530874209087536997e+02	-1.529741350988011845e+02	-1.524576560276649104e+02	-1.525859717562016442e+02	-1.525979206406886135e+02	-1.526010116621880002e+02	-1.526035016271404459e+02
1.487613860850205416e+00	-1.523262691344388884e+02	-1.526001505610171591e+02	-1.526027700690659685e+02	-1.526036415981477887e+02	-1.530862796223309772e+02	-1.529731639512230572e+02	-1.523799096653612253e+02	-1.525712887290501385e+02	-1.525965713733388327e+02	-1.526021677153394762e+02	-1.526030194231450423e+02
1.493661071666669615e+00	-1.523235953457280516e+02	-1.526009490881038460e+02	-1.526036934412239248e+02	-1.526046276964639219e+02	-1.530862315744767557e+02	-1.529745028318983486e+02	-1.524770826560929322e+02	-1.525904639980934121e+02	-1.526008577733417724e+02	-1.526032206366521109e+02	-1.526038051116318570e+02
1.499708282483134036e+00	-1.523276095956323388e+02	-1.526003167505670604e+02	-1.526028926308049734e+02	-1.526037529639729655e+02	-1.530863482909961988e+02	-1.529727981061939488e+02	-1.524013076353617464e+02	-1.525781974968334680e+02	-1.525992496400303651e+02	-1.526020179374042982e+02	-1.526029787181701352e+02
1.505755493299598236e+00	-1.523233556779757691e+02	-1.525997577156117302e+02	-1.526024671653448763e+02	-1.526033668287059868e+02	-1.530855256974377312e+02	-1.529733845666651746e+02	-1.523842631620011332e+02	-1.525697606706892202e+02	-1.525969368466913068e+02	-1.526020865017590040e+02	-1.526026205835508449e+02
1.511802704116062435e+00	-1.523228737595401014e+02	-1.526001400171957130e+02	-1.526028853645969434e+02	-1.526037863418049483e+02	-1.530856069272540196e+02	-1.529738264940885415e+02	-1.522746455718489642e+02	-1.525357952312563441e+02	-1.525797280029166529e+02	-1.525985483033763899e+02	-1.526026256537307404e+02
1.517849914932526634e+00	-1.523251025692336214e+02	-1.526006669453247184e+02	-1.526033381081605000e+02	-1.526042478499276456e+02	-1.530859926814707137e+02	-1.529735525223778438e+02	-1.524756850714982477e+02	-1.525891008180416577e+02	-1.525995467569896391e+02	-1.526024495943353827e+02	-1.526035733468567628e+02
1.523897125748991055e+00	-1.523246637701809334e+02	-1.526004593879056586e+02	-1.526031511233531717e+02	-1.526040571066462519e+02	-1.530863326415542929e+02	-1.529739569348600980e+02	-1.523978136495993851e+02	-1.525782914678001418e+02	-1.525981200968477367e+02	-1.526010099199702950e+02	-1.526032031850091926e+02
1.529944336565455254e+00	-1.523268722595525162e+02	-1.526015185451014418e+02	-1.526041574137843213e+02	-1.526050558770327825e+02	-1.530867740618066364e+02	-1.529739655959998288e+02	-1.524508348743107149e+02	-1.525877856852448531e+02	-1.526020080858816925e+02	-1.526044212875567325e+02	-1.526047089299512436e+02
1.535991547381919453e+00	-1.523232679860817314e+02	-1.525999098653683461e+02	-1.526026323669733245e+02	-1.526035528438441986e+02	-1.530850612099312400e+02	-1.529730519208893895e+02	-1.525213179845093805e+02	-1.525992641651319559e+02	-1.526023148047791267e+02	-1.526030257259417908e+02	-1.526032863236324033e+02
1.542038758198383652e+00	-1.523223150159158479e+02	-1.525999819922338077e+02	-1.526027272556132459e+02	-1.526036562732081450e+02	-1.530850007993048223e+02	-1.529733536499185504e+02	-1.523951245958842264e+02	-1.525710237488393943e+02	-1.525930970026816169e+02	-1.526004172340138609e+02	-1.526025753130106182e+02
1.548085969014847851e+00	-1.523261286806427961e+02	-1.526015397578084389e+02	-1.526042226793441614e+02	-1.526051325998554660e+02	-1.530871059444232003e+02	-1.529746447433836920e+02	-1.523885202182159162e+02	-1.525731318581325411e+02	-1.525941603592422950e+02	-1.526016480180800272e+02	-1.526037787524365967e+02
1.554133179831312273e+00	-1.523235544549947349e+02	-1.526009761498100090e+02	-1.526037215067042894e+02	-1.526046561785337303e+02	-1.530862044064731435e+02	-1.529744699359368383e+02	-1.524659126220963685e+02	-1.525889621010133510e+02	-1.525998025382283458e+02	-1.526020253417874528e+02	-1.526036632134984075e+02
1.560180390647776472e+00	-1.523280600353657519e+02	-1.526019418572247162e+02	-1.526045682773411158e+02	-1.526054588396572171e+02	-1.530877575985760757e+02	-1.529747040616109928e+02	-1.523822865930438013e+02	-1.525704386517520561e+02	-1.525951550939086587e+02	-1.526027429159633755e+02	-1.526041234108996321e+02
1.566227601464240671e+00	-1.523212432538282428e+02	-1.525993657751932346e+02	-1.526021308153883353e+02	-1.526030754112797467e+02	-1.530841730820550879e+02	-1.529727171530006444e+02	-1.522491292916560894e+02	-1.525332115303390594e+02	-1.525793407430730042e+02	-1.525919548100468148e+02	-1.526004065187908338e+02
1.572274812280704870e+00	-1.523275322582827869e+02	-1.526011647261355506e+02	-1.526037902062791147e+02	-1.526046689564057033e+02	-1.530869951598502041e+02	-1.529738794119216152e+02	-1.524796902215404373e+02	-1.525951235721245496e+02	-1.525992456316372170e+02	-1.526021625137366584e+02	-1.526037995724369409e+02
1.578322023097169291e+00	-1.523245574202526313e+02	-1.526007020493746609e+02	-1.526034112036918771e+02	-1.526043055618258109e+02	-1.530858671832608593e+02	-1.529737432145352614e+02	-1.524462147593832810e+02	-1.525833989818862051e+02	-1.525986089728626780e+02	-1.526029006945495325e+02	-1.526037076941128703e+02
1.584369233913633490e+00	-1.523259712941851944e+02	-1.526013118090506282e+02	-1.526039949471870045e+02	-1.526048917164309273e+02	-1.530872159550257265e+02	-1.529746865855559008e+02	-1.524830511319389643e+02	-1.525911467480638066e+02	-1.526009960383829025e+02	-1.526028011843783929e+02	-1.526042622026421895e+02
1.590416444730097689e+00	-1.523221089830267942e+02	-1.525992498216931210e+02	-1.526019909160998225e+02	-1.526029173595149189e+02	-1.530840716742035852e+02	-1.529723972069800197e+02	-1.523051850407069594e+02	-1.525452201946458501e+02	-1.525829116572627129e+02	-1.525985089195994249e+02	-1.526002508897466043e+02
1.596463655546561888e+00	-1.523253658757246285e+02	-1.526007501786288003e+02	-1.526034314092771353e+02	-1.526043390382487814e+02	-1.530861635633444280e+02	-1.529736526206595499e+02	-1.523611806663083712e+02	-1.525652577021439242e+02	-1.525957476762672513e+02	-1.526024528077750801e+02	-1.526033745594079392e+02
1.602510866363026310e+00	-1.523271582800988142e+02	-1.526013875075423414e+02	-1.526040261998004439e+02	-1.526049304578490649e+02	-1.530873046600837313e+02	-1.529743961307915754e+02	-1.524598307448255241e+02	-1.525865386367296139e+02	-1.526021646962094280e+02	-1.526037294138459970e+02	-1.526044479908407823e+02
1.608558077179490509e+00	-1.523265110764058363e+02	-1.526011086453639223e+02	-1.526037679744255797e+02	-1.526046714284740347e+02	-1.530866517197847543e+02	-1.529739063644548196e+02	-1.524821935326984317e+02	-1.525916619142508353e+02	-1.526008591874967237e+02	-1.526033926978038266e+02	-1.526039107656729357e+02
1.614605287995954708e+00	-1.523256388661361029e+02	-1.526001822426897547e+02	-1.526028400851949414e+02	-1.526037219704127494e+02	-1.530860214441810001e+02	-1.529732198152547653e+02	-1.525089155910715135e+02	-1.525984759898492200e+02	-1.526030069590719620e+02	-1.526034719495111744e+02	-1.526035917467221452e+02
1.620652498812418907e+00	-1.523270888142089632e+02	-1.526010923749705910e+02	-1.526037310857310842e+02	-1.526045969715486308e+02	-1.530874164519846374e+02	-1.529743645986727074e+02	-1.524355339714391278e+02	-1.525806788837246586e+02	-1.525988343260934528e+02	-1.526020150413674799e+02	-1.526040244431675035e+02
1.626699709628883106e+00	-1.523277852757960034e+02	-1.526016935625689541e+02	-1.526043085024314223e+02	-1.526051950307830225e+02	-1.530875937558296016e+02	-1.529745590285677110e+02	-1.524480998357523447e+02	-1.525841893501307709e+02	-1.526008722181073267e+02	-1.526035182774222392e+02	-1.526048227761288558e+02
1.632746920445347527e+00	-1.523225914240411498e+02	-1.525997332566502394e+02	-1.526024654059037573e+02	-1.526034031923705925e+02	-1.530844569115822651e+02	-1.529726996382364064e+02	-1.522746806507343535e+02	-1.525371075890731731e+02	-1.525879671280264915e+02	-1.525981323878714591e+02	-1.526017872590785203e+02
1.638794131261811726e+00	-1.523232152637688159e+02	-1.525997753694454389e+02	-1.526024841276831694e+02	-1.526033981322671025e+02	-1.530848932057067486e+02	-1.529727620645553827e+02	-1.523808841496503419e+02	-1.525701425633982922e+02	-1.525984953688644055e+02	-1.526024791296239016e+02	-1.526031958894309355e+02
1.644841342078275925e+00	-1.523251783684450800e+02	-1.526004847468940966e+02	-1.526031685339265209e+02	-1.526040665440890223e+02	-1.530863827698274235e+02	-1.529738430021937177e+02	-1.523626394076939903e+02	-1.525609114151054655e+02	-1.525885288910789939e+02	-1.525976427673186890e+02	-1.526026864041202487e+02
1.650888552894740124e+00	-1.523230754048942117e+02	-1.526002102258784134e+02	-1.526029431972775683e+02	-1.526038604225443009e+02	-1.530857742004026818e+02	-1.529738922145967308e+02	-1.523042484023580130e+02	-1.525469762591791891e+02	-1.525857051776365552e+02	-1.525977072411270683e+02	-1.526020013361824681e+02
1.656935763711204546e+00	-1.523254569343477556e+02	-1.526008917822342994e+02	-1.526035409802986464e+02	-1.526044482057909022e+02	-1.530858093391479713e+02	-1.529733005886750163e+02	-1.524546526733119833e+02	-1.525911879894341894e+02	-1.526016583260017967e+02	-1.526036031900093519e+02	-1.526040872148622611e+02
1.662982974527668745e+00	-1.523261953671814410e+02	-1.526013425944178437e+02	-1.526039991050845117e+02	-1.526048965005236084e+02	-1.530868745447427273e+02	-1.529741554570922801e+02	-1.524022312231376475e+02	-1.525693990797767583e+02	-1.525905760899175618e+02	-1.525983034534564808e+02	-1.526036100584557005e+02
1.669030185344132944e+00	-1.523245307497001022e+02	-1.526008971706050659e+02	-1.526036134848808388e+02	-1.526045281983330142e+02	-1.530863253646277258e+02	-1.529742002005135078e+02	-1.524819727289131208e+02	-1.525931048990373142e+02	-1.526011057168591947e+02	-1.526032464499262460e+02	-1.526038067812120005e+02
1.675077396160597143e+00	-1.523256748822547308e+02	-1.526002784911314052e+02	-1.526029391843714791e+02	-1.526038297304963862e+02	-1.530861587811487254e+02	-1.529733707230950870e+02	-1.522260446792562902e+02	-1.525171610436469507e+02	-1.525874036860305409e+02	-1.525996215005381202e+02	-1.526025217082077461e+02
1.681124606977061564e+00	-1.523237307369900577e+02	-1.526005984873919772e+02	-1.526033305569870322e+02	-1.526042509184269989e+02	-1.530859681943605608e+02	-1.529740437940899653e+02	-1.524776877930119099e+02	-1.525896119449674302e+02	-1.526007007117684964e+02	-1.526025868037312989e+02	-1.526034236218235378e+02
1.687171817793525763e+00	-1.523247751766135138e+02	-1.526000303541116807e+02	-1.526027087212820277e+02	-1.526036033864506578e+02	-1.530854984353932480e+02	-1.529730572512928575e+02	-1.524925309075621840e+02	-1.525953030488544755e+02	-1.526018077130783865e+02	-1.526030654224298360e+02	-1.526032668508261168e+02
1.693219028609989962e+00	-1.523269680093045508e+02	-1.526015434325798594e+02	-1.526041923080008189e+02	-1.526050887811225039e+02	-1.530872591740829307e+02	-1.529744869030692485e+02	-1.524140197691343417e+02	-1.525762498813647028e+02	-1.525951798016151599e+02	-1.526004777284024385e+02	-1.526040207799526911e+02
1.699266239426454161e+00	-1.523242541374470989e+02	-1.525997930627780761e+02	-1.526024745159237739e+02	-1.526033676145013374e+02	-1.530856346253993934e+02	-1.529731452008592782e+02	-1.524722487938345239e+02	-1.525943410372501035e+02	-1.526025121675924652e+02	-1.526031222750629013e+02	-1.526032450993603220e+02
1.705313450242918361e+00	-1.523240785254626246e+02	-1.526002566115756451e+02	-1.526029751871534756e+02	-1.526038989782188935e+02	-1.530856623931096578e+02	-1.529734960515540365e+02	-1.522568639254871528e+02	-1.525296502980476987e+02	-1.525803913166118946e+02	-1.525961533392610363e+02	-1.526006673552031430e+02
1.711360661059382782e+00	-1.523238513602893249e+02	-1.525997384229229397e+02	-1.526024229105878476e+02	-1.526033338055160868e+02	-1.530847151882947514e+02	-1.529724605768269612e+02	-1.524426070702706113e+02	-1.525889681925595767e+02	-1.526004828595546030e+02	-1.526022352320271693e+02	-1.526029815204817623e+02
1.717407871875846981e+00	-1.523274771675870625e+02	-1.526015969834646739e+02	-1.526042195862815447e+02	-1.526051126574958801e+02	-1.530869711109328364e+02	-1.529738917283631281e+02	-1.524436709408095112e+02	-1.525828903235552048e+02	-1.525965796848676916e+02	-1.526024223311196124e+02	-1.526037911719719773e+02
1.723455082692311180e+00	-1.523276524754820684e+02	-1.526009155749513297e+02	-1.526035108070333308e+02	-1.526043811647036250e+02	-1.530869797101746599e+02	-1.529737405307950837e+02	-1.524433166431616371e+02	-1.525849370368126188e+02	-1.526004727533548646e+02	-1.526032827476245757e+02	-1.526038062740321379e+02
1.729502293508775379e+00	-1.523261566836531529e+02	-1.526013474023861534e+02	-1.526039937228568135e+02	-1.526048967635210545e+02	-1.530864441732550745e+02	-1.529738479730204972e+02	-1.524353515521306122e+02	-1.525818240176666620e+02	-1.525980498478700440e+02	-1.526016220655914424e+02	-1.526043794543802790e+02
1.735549504325239800e+00	-1.523268596923708174e+02	-1.526015018418201237e+02	-1.526041545322262607e+02	-1.526050431963189737e+02	-1.530871974657152350e+02	-1.529744411843619218e+02	-1.522875854430203333e+02	-1.525393615147099808e+02	-1.525874024774840905e+02	-1.525999776291667160e+02	-1.526036721616388832e+02
1.741596715141703999e+00	-1.523254408917698015e+02	-1.526011772480484865e+02	-1.526038578072981409e+02	-1.526047696389540818e+02	-1.530866042959968922e+02	-1.529741851168024311e+02	-1.523095667261521271e+02	-1.525473303490848025e+02	-1.525831898624569192e+02	-1.526007526776368195e+02	-1.526043022232683768e+02
1.747643925958168198e+00	-1.523252879335070133e+02	-1.526007306227516835e+02	-1.526033914980392012e+02	-1.526042930714426973e+02	-1.530858352500313231e+02	-1.529733193419444888e+02	-1.523745109224756789e+02	-1.525715903864076495e+02	-1.525951233623794394e+02	-1.526011872932367055e+02	-1.526030436271510951e+02
1.753691136774632398e+00	-1.523277699478348950e+02	-1.526013961996000887e+02	-1.526040024702206210e+02	-1.526048831584249115e+02	-1.530871386326971901e+02	-1.529739955540657093e+02	-1.522312097732580298e+02	-1.525166840087313176e+02	-1.525650910386940780e+02	-1.525914734621919422e+02	-1.526015144794593823e+02
1.759738347591096597e+00	-1.523252927527258862e+02	-1.526011023969837481e+02	-1.526037838245487421e+02	-1.526046794282220844e+02	-1.530869341479910304e+02	-1.529745411727302837e+02	-1.524140333386438328e+02	-1.525720165213178063e+02	-1.525932026480329284e+02	-1.525996197297498895e+02	-1.526041121143534838e+02
1.765785558407561018e+00	-1.523233896072093501e+02	-1.526009150891232196e+02	-1.526036580865956296e+02	-1.526045906633463858e+02	-1.530861306429249851e+02	-1.529743940820558521e+02	-1.524924112075956089e+02	-1.525964139940836901e+02	-1.526027441825528683e+02	-1.526035735659952195e+02	-1.526041717781562568e+02
1.771832769224025217e+00	-1.523251806162431592e+02	-1.526007300037105097e+02	-1.526034143457459891e+02	-1.526043225143061761e+02	-1.530861084201741562e+02	-1.529736707215793103e+02	-1.523580079328068848e+02	-1.525642762118659448e+02	-1.525970642498328971e+02	-1.526032935228078884e+02	-1.526035930678534953e+02
1.777879980040489416e+00	-1.523268254894289271e+02	-1.526010133392674106e+02	-1.526036597888485460e+02	-1.526045492024447867e+02	-1.530866574160631330e+02	-1.529737450215308741e+02	-1.524826954796703831e+02	-1.525925900492887877e+02	-1.526016901883142509e+02	-1.526033343009452210e+02	-1.526040112327801239e+02
1.783927190856953615e+00	-1.523260040177936219e+02	-1.526011280462273021e+02	-1.526037758128578332e+02	-1.526046932126760112e+02	-1.530862656297547346e+02	-1.529735334853509130e+02	-1.524447068509188625e+02	-1.525905678652223969e+02	-1.526021826414718703e+02	-1.526038004101916101e+02	-1.526041223322647511e+02
1.789974401673418036e+00	-1.523246681782149210e+02	-1.526010176618451339e+02	-1.526037211010881549e+02	-1.526046360468405680e+02	-1.530862943400439065e+02	-1.529742114005214546e+02	-1.525032481211682693e+02	-1.525960798228800570e+02	-1.526024244198069084e+02	-1.526038023562216210e+02	-1.526042497937902169e+02
1.796021612489882235e+00	-1.523249976790855840e+02	-1.526011359067009892e+02	-1.526038289816852398e+02	-1.526047202050693272e+02	-1.530865859389494403e+02	-1.529743692708328240e+02	-1.522987700772392543e+02	-1.525425866981983631e+02	-1.525860276475440855e+02	-1.525976622654784762e+02	-1.526031474309168061e+02
1.802068823306346435e+00	-1.523250728893978021e+02	-1.526013443732476560e+02	-1.526040321805100461e+02	-1.526049611561938377e+02	-1.530868225088357804e+02	-1.529745649412868715e+02	-1.524466235810460830e+02	-1.525836174471036202e+02	-1.525989614401644872e+02	-1.526029227668144586e+02	-1.526043235540141154e+02
1.808116034122810634e+00	-1.523230186070013019e+02	-1.525992377538527194e+02	-1.526019192172767873e+02	-1.526028278348034064e+02	-1.530843074383006126e+02	-1.529721448096365464e+02	-1.523234243452638452e+02	-1.525499999136900158e+02	-1.525864649656034260e+02	-1.526006164295171459e+02	-1.526012165305577071e+02
1.814163244939275055e+00	-1.523271247282786760e+02	-1.526019158927174715e+02	-1.526045690866764630e+02	-1.526054661301550368e+02	-1.530875558849689924e+02	-1.529748357405604224e+02	-1.523588678083799834e+02	-1.525557330576727111e+02	-1.525906547589257229e+02	-1.525986431829021512e+02	-1.526034063059992434e+02
1.820210455755739254e+00	-1.523261162492461835e+02	-1.526006935858167424e+02	-1.526033331444419616e+02	-1.526042180594818092e+02	-1.530864789681530169e+02	-1.529736966514295773e+02	-1.524346655256042027e+02	-1.525807384727896192e+02	-1.526003209758139292e+02	-1.526034008433681493e+02	-1.526038023089635658e+02
1.826257666572203453e+00	-1.523269758841608166e+02	-1.526020184722242163e+02	-1.526046808930468899e+02	-1.526055893475370340e+02	-1.530876476131536208e+02	-1.529750364685433794e+02	-1.524782111632000863e+02	-1.525925829868744756e+02	-1.526030516954368466e+02	-1.526040013794936385e+02	-1.526049249503392673e+02
1.832304877388667652e+00	-1.523251494861156061e+02	-1.526011228439523393e+02	-1.526038159399377037e+02	-1.526047193940711111e+02	-1.530868100713902322e+02	-1.529745074072709201e+02	-1.524588235563223577e+02	-1.525875944237509998e+02	-1.526014379823810998e+02	-1.526040896498574284e+02	-1.526044488818646983e+02
1.838352088205131851e+00	-1.523273042203714169e+02	-1.526014492029993903e+02	-1.526040950293832736e+02	-1.526049816139730808e+02	-1.530872167908928816e+02	-1.529742910738966941e+02	-1.523962233458536559e+02	-1.525731216672512573e+02	-1.526001085646247475e+02	-1.526040367977184928e+02	-1.526045661849508406e+02
1.844399299021596272e+00	-1.523265049866468530e+02	-1.526013164163592251e+02	-1.526039737141769592e+02	-1.526048639834612572e+02	-1.530870312767791575e+02	-1.529743604568198236e+02	-1.524930836567068013e+02	-1.525960621608286658e+02	-1.526025386881858594e+02	-1.526041577745261293e+02	-1.526045257065175065e+02
1.850446509838060472e+00	-1.523254468719819101e+02	-1.526001906917986446e+02	-1.526028155467526517e+02	-1.526036842553841666e+02	-1.530849460872051395e+02	-1.529720972251877242e+02	-1.525040701311793327e+02	-1.525950222317370617e+02	-1.526005335534015330e+02	-1.526026627346692521e+02	-1.526029560903212428e+02
1.856493720654524671e+00	-1.523247376554219557e+02	-1.526009006917072952e+02	-1.526036043718943063e+02	-1.526045082082908095e+02	-1.530864900184870692e+02	-1.529742982073638871e+02	-1.524480597325718918e+02	-1.525849417340300249e+02	-1.525991004674352496e+02	-1.526020887648182338e+02	-1.526035217419108108e+02
1.862540931470988870e+00	-1.523252490144205922e+02	-1.526009192227090807e+02	-1.526036018685190925e+02	-1.526045295625140170e+02	-1.530865718810238150e+02	-1.529741226565446937e+02	-1.523468046889165066e+02	-1.525574788632088712e+02	-1.525891791014153114e+02	-1.525983700297018117e+02	-1.526034350583780679e+02
1.868588142287453291e+00	-1.523269593891091347e+02	-1.526009309264675835e+02	-1.526035533937856030e+02	-1.526044332603687792e+02	-1.530869505266087174e+02	-1.529739400174018726e+02	-1.524231274362420834e+02	-1.525815380734678683e+02	-1.526000231796047331e+02	-1.526017702166219010e+02	-1.526033769087816268e+02
1.874635353103917490e+00	-1.523249055538304049e+02	-1.526001075219559482e+02	-1.526027659078357317e+02	-1.526036513888960542e+02	-1.530860138950552880e+02	-1.529734171489264156e+02	-1.524641681453913691e+02	-1.525913961690255007e+02	-1.526013487135724631e+02	-1.526027522111281485e+02	-1.526033128454915868e+02
1.880682563920381689e+00	-1.523244210665107232e+02	-1.526004370751152805e+02	-1.526031145008939518e+02	-1.526040274045815579e+02	-1.530852710348213748e+02	-1.529729461420764949e+02	-1.524939665530431228e+02	-1.525950082669574215e+02	-1.526014886067693794e+02	-1.526029702526589347e+02	-1.526036645611551421e+02
1.886729774736845888e+00	-1.523265164610693603e+02	-1.526015691023432055e+02	-1.526042405270177369e+02	-1.526051806234633546e+02	-1.530872058536423310e+02	-1.529746032105993550e+02	-1.524052965435895715e+02	-1.525754083060701873e+02	-1.525983996074041329e+02	-1.526034393430295211e+02	-1.526043558274141105e+02
1.892776985553310309e+00	-1.523245494693565831e+02	-1.526003859342546889e+02	-1.526030898279713881e+02	-1.526040064590469285e+02	-1.530856264960069950e+02	-1.529734182670999587e+02	-1.525375177828061055e+02	-1.526002563966534922e+02	-1.526028529147928339e+02	-1.526034309865936223e+02	-1.526035918131579479e+02
1.898824196369774508e+00	-1.523259155267480480e+02	-1.526018914114014535e+02	-1.526045828662997508e+02	-1.526054954662182013e+02	-1.530872933020396829e+02	-1.529750396100812679e+02	-1.525076460064919388e+02	-1.525978467408549193e+02	-1.526041771420384805e+02	-1.526044293588891492e+02	-1.526050130350088807e+02
1.904871407186238708e+00	-1.523255362765272878e+02	-1.526012798105962531e+02	-1.526039585170829582e+02	-1.526048728228642233e+02	-1.530861965229994155e+02	-1.529738732725794819e+02	-1.524706893138481689e+02	-1.525923205448281124e+02	-1.526009290131879368e+02	-1.526034630689098321e+02	-1.526041017131308024e+02
1.910918618002702907e+00	-1.523253658864093723e+02	-1.526008089468807327e+02	-1.526034945983889770e+02	-1.526044013120075533e+02	-1.530865398186322750e+02	-1.529740695228935579e+02	-1.524666324722353465e+02	-1.525925762618492740e+02	-1.526020023367846079e+02	-1.526036648756098657e+02	-1.526040390983557131e+02
1.916965828819167106e+00	-1.523247650986471626e+02	-1.526004709090086351e+02	-1.526031720061815520e+02	-1.526040826459563391e+02	-1.530858407837313280e+02	-1.529735905399577121e+02	-1.523490046802301663e+02	-1.525567499969062624e+02	-1.525872005663453024e+02	-1.526005737977981482e+02	-1.526021222584157897e+02
1.923013039635631527e+00	-1.523249902351067817e+02	-1.526007759944630493e+02	-1.526034686462112973e+02	-1.526043782488975467e+02	-1.530863545123687004e+02	-1.529740206798027202e+02	-1.523875294551376385e+02	-1.525711007614554262e+02	-1.525952694646081795e+02	-1.526029781575303446e+02	-1.526034867881885759e+02
1.929060250452095726e+00	-1.523255737514425050e+02	-1.526011353027677160e+02	-1.526038137782032322e+02	-1.526047076544500385e+02	-1.530867198877381838e+02	-1.529742508940862820e+02	-1.525001009209786673e+02	-1.525968318724424932e+02	-1.526027250380346061e+02	-1.526037583530201687e+02	-1.526042822076033474e+02
1.935107461268559925e+00	-1.523258115435248499e+02	-1.526016282747287107e+02	-1.526043111501552403e+02	-1.526052117142904763e+02	-1.530869961338450196e+02	-1.529746594517931442e+02	-1.525054437860747214e+02	-1.525973083317528562e+02	-1.526017255103938055e+02	-1.526033798082723933e+02	-1.526043967257215854e+02
1.941154672085024124e+00	-1.523255771907796827e+02	-1.526016395827677741e+02	-1.526043417489128160e+02	-1.526052600614944481e+02	-1.530870152663937915e+02	-1.529747976651146644e+02	-1.524884358309247432e+02	-1.525959940290666168e+02	-1.526020111640552841e+02	-1.526042532266327498e+02	-1.526049234970969337e+02
1.947201882901488545e+00	-1.523248469328465831e+02	-1.526008817787564738e+02	-1.526035911340913742e+02	-1.526045031153859668e+02	-1.530862428297142515e+02	-1.529740191359672394e+02	-1.524871054491805467e+02	-1.525932342065540297e+02	-1.526009990268255478e+02	-1.526030457376110689e+02	-1.526039909959356464e+02
1.953249093717952745e+00	-1.523254690945470315e+02	-1.526011084493893009e+02	-1.526037859418094342e+02	-1.526046911449641357e+02	-1.530863679031916718e+02	-1.529740601754845386e+02	-1.524117631277560747e+02	-1.525765673255089894e+02	-1.525984530475466272e+02	-1.526036885058294672e+02	-1.526041064259136704e+02
1.959296304534416944e+00	-1.523265225681921606e+02	-1.526010299833151578e+02	-1.526036691583798302e+02	-1.526045556212041276e+02	-1.530867496274570954e+02	-1.529738821711215451e+02	-1.524873023206683627e+02	-1.525974016392365229e+02	-1.526039594243414967e+02	-1.526042808407035523e+02	-1.526044539548514365e+02
1.965343515350881143e+00	-1.523242226306332441e+02	-1.526002653714328972e+02	-1.526029689950704267e+02	-1.526038875041025449e+02	-1.530856211801374229e+02	-1.529733768839587356e+02	-1.524036497093313187e+02	-1.525772136685247347e+02	-1.526001192672089246e+02	-1.526021785082737097e+02	-1.526034745382449387e+02
1.971390726167345342e+00	-1.523255995464220121e+02	-1.526006175029547194e+02	-1.526032467791838485e+02	-1.526041528372494156e+02	-1.530852215686861939e+02	-1.529724956769036055e+02	-1.523675182101553389e+02	-1.525722698621127904e+02	-1.525970085115949644e+02	-1.526019352459279332e+02	-1.526034641258728470e+02
1.977437936983809763e+00	-1.523245667698228658e+02	-1.526008275715769287e+02	-1.526035382488745142e+02	-1.526044588016256967e+02	-1.530862715668324654e+02	-1.529741161311845872e+02	-1.524551880424317005e+02	-1.525881894966802861e+02	-1.526018726808101746e+02	-1.526038835322091245e+02	-1.526041642994309200e+02
1.983485147800273962e+00	-1.523253682261106405e+02	-1.526006414250995249e+02	-1.526033214575260502e+02	-1.526042239280185129e+02	-1.530860350518324253e+02	-1.529736145156063571e+02	-1.523951014018458352e+02	-1.525719121792708393e+02	-1.525945495043221172e+02	-1.526025810824255302e+02	-1.526034604114854858e+02
1.989532358616738161e+00	-1.523255224137345181e+02	-1.526008397220055599e+02	-1.526035152792373424e+02	-1.526044088594416053e+02	-1.530867881319668982e+02	-1.529742352773668586e+02	-1.524704492885221612e+02	-1.525914574988095751e+02	-1.526022892216231526e+02	-1.526041291731461911e+02	-1.526042615246974492e+02
1.995579569433202360e+00	-1.523274129226892626e+02	-1.526016750938456710e+02	-1.526043130796965670e+02	-1.526052062473686703e+02	-1.530876199283007395e+02	-1.529746849332017575e+02	-1.524189234468858274e+02	-1.525778231877905853e+02	-1.525955835999833710e+02	-1.526031101435097526e+02	-1.526042128184880653e+02
2.001626780249666560e+00	-1.523245032368053558e+02	-1.526009341056521862e+02	-1.526036423131945696e+02	-1.526045278723150886e+02	-1.530862199090173306e+02	-1.529740982485780307e+02	-1.524555272340644478e+02	-1.525874034300909727e+02	-1.526012602908645874e+02	-1.526030428786004052e+02	-1.526040199607894863e+02
2.007673991066130981e+00	-1.523273452808929846e+02	-1.526019313649213984e+02	-1.526045740088860043e+02	-1.526054712961094424e+02	-1.530875164064391925e+02	-1.529747613857830970e+02	-1.524893024313587944e+02	-1.525958467050933223e+02	-1.526030143960869623e+02	-1.526040511781852160e+02	-1.526046855188990321e+02
2.013721201882595402e+00	-1.523261522720757171e+02	-1.526006936267168044e+02	-1.526033372622920297e+02	-1.526042231592757048e+02	-1.530863070289382790e+02	-1.529736101851409558e+02	-1.525463859790102674e+02	-1.526013865878807678e+02	-1.526035989600275116e+02	-1.526038250617855851e+02	-1.526040777760060223e+02
2.019768412699059379e+00	-1.523254227895238273e+02	-1.526013364792481752e+02	-1.526040268925172541e+02	-1.526049364679446398e+02	-1.530866342900809514e+02	-1.529743887592630927e+02	-1.523455786571829549e+02	-1.525582892737799625e+02	-1.525884088656225686e+02	-1.525989613858453708e+02	-1.526039489561424034e+02
2.025815623515523800e+00	-1.523262281079359752e+02	-1.526013778515399224e+02	-1.526040327255334716e+02	-1.526049344638658738e+02	-1.530870067530876781e+02	-1.529743891880896172e+02	-1.523852586062806722e+02	-1.525752430834354527e+02	-1.525964583572631170e+02	-1.526025660477760084e+02	-1.526038351691401544e+02
2.031862834331987777e+00	-1.523268332108980303e+02	-1.526012350214353148e+02	-1.526038697877177981e+02	-1.526047566369951483e+02	-1.530872788917561138e+02	-1.529744101298940677e+02	-1.523655958718560441e+02	-1.525606538012063993e+02	-1.525927135554243819e+02	-1.525996156040747564e+02	-1.526037271174562875e+02
2.037910045148452198e+00	-1.523264296507907147e+02	-1.526014517645817250e+02	-1.526041220259681666e+02	-1.526050046146653472e+02	-1.530871272739911433e+02	-1.529745326572238469e+02	-1.525009928857182331e+02	-1.525946480167463619e+02	-1.526027675912565655e+02	-1.526038413023205749e+02	-1.526045388257679747e+02
2.043957255964916619e+00	-1.523278017341238524e+02	-1.526014940501302419e+02	-1.526041204551980002e+02	-1.526049995667460450e+02	-1.530874418790652101e+02	-1.529743393838245993e+02	-1.524122826589368742e+02	-1.525767680033317220e+02	-1.525950016560118740e+02	-1.526028536768302502e+02	-1.526034687959678422e+02
2.050004466781380597e+00	-1.523262996336172819e+02	-1.526013720250092547e+02	-1.526040266497229538e+02	-1.526049291604497853e+02	-1.530868893987287152e+02	-1.529742882068323979e+02	-1.524775767233174975e+02	-1.525909110157050463e+02	-1.526009901716538479e+02	-1.526030860846011024e+02	-1.526044155035564245e+02
2.056051677597845018e+00	-1.523245358851180526e+02	-1.526009108643955585e+02	-1.526036166806861729e+02	-1.526045224469383186e+02	-1.530863524277276042e+02	-1.529742487088502116e+02	-1.524729322319199980e+02	-1.525946348782055679e+02	-1.526023883615807506e+02	-1.526035595861200989e+02	-1.526040653184288090e+02
2.062098888414308995e+00	-1.523244670560097518e+02	-1.526011367536046066e+02	-1.526038515174403756e+02	-1.526047794674022668e+02	-1.530863485421578787e+02	-1.529743866422710994e+02	-1.525042312308619046e+02	-1.525958857533827597e+02	-1.526019646152104201e+02	-1.526042932812554511e+02	-1.526044847361154098e+02
2.068146099230773416e+00	-1.523250110772134178e+02	-1.526010619289040164e+02	-1.526037479832999679e+02	-1.526046545940652948e+02	-1.530864356967161655e+02	-1.529741604032030580e+02	-1.523985471156484266e+02	-1.525775646056572725e+02	-1.526004203489928557e+02	-1.526034660327077859e+02	-1.526041332211663075e+02
2.074193310047237837e+00	-1.523226559693739262e+02	-1.526002948785878175e+02	-1.526030419665921443e+02	-1.526039661805619687e+02	-1.530852949040362319e+02	-1.529736793589417800e+02	-1.523311311650382152e+02	-1.525548241600658343e+02	-1.525871134637967259e+02	-1.525984920089339028e+02	-1.526024330411842982e+02
2.080240520863701814e+00	-1.523249296961781454e+02	-1.526012891312244619e+02	-1.526039932325546999e+02	-1.526049066577365068e+02	-1.530867516112217572e+02	-1.529746272498236692e+02	-1.523781479954720339e+02	-1.525638958350979806e+02	-1.525910418673842059e+02	-1.525992920443933372e+02	-1.526043772098143450e+02
2.086287731680166235e+00	-1.523264404864267476e+02	-1.526007626102374672e+02	-1.526033991491187294e+02	-1.526042839356848333e+02	-1.530864767098500181e+02	-1.529735411116560897e+02	-1.523801270132497621e+02	-1.525764324559338547e+02	-1.525972934550942171e+02	-1.526022278684270645e+02	-1.526031363075820195e+02
2.092334942496630656e+00	-1.523237842885989153e+02	-1.526003486994299578e+02	-1.526030630746988948e+02	-1.526039748713409949e+02	-1.530855100218314249e+02	-1.529735284125318628e+02	-1.523999288186642502e+02	-1.525754815441399899e+02	-1.525950937741768030e+02	-1.526020121135019849e+02	-1.526029931766562981e+02
2.098382153313094634e+00	-1.523272344891836951e+02	-1.526016446345812483e+02	-1.526042803446625271e+02	-1.526051651048944109e+02	-1.530875461638806314e+02	-1.529746901845081766e+02	-1.524803896663001410e+02	-1.525922240588881778e+02	-1.526023900351320322e+02	-1.526038546764953594e+02	-1.526045128267801374e+02
2.104429364129559055e+00	-1.523261657472316131e+02	-1.526006371305117000e+02	-1.526032837847822634e+02	-1.526041816285344908e+02	-1.530863389554645266e+02	-1.529735516256866674e+02	-1.523851849694224825e+02	-1.525718007253384769e+02	-1.525964548883868588e+02	-1.526008374127241609e+02	-1.526033872862645353e+02
2.110476574946023032e+00	-1.523245641072066405e+02	-1.526011851098317038e+02	-1.526039035666383370e+02	-1.526048181433017135e+02	-1.530867868862601426e+02	-1.529747391458601555e+02	-1.524124306467757037e+02	-1.525774526968272085e+02	-1.525968143162479578e+02	-1.526025763934571273e+02	-1.526034391937524219e+02
2.116523785762487453e+00	-1.523263555271362861e+02	-1.526015875534899635e+02	-1.526042549493755018e+02	-1.526051522743104840e+02	-1.530872132754074357e+02	-1.529746818134465514e+02	-1.524477825373811015e+02	-1.525874371751226306e+02	-1.526000452777282703e+02	-1.526032745420522190e+02	-1.526042613041000493e+02
2.122570996578951874e+00	-1.523226509953591972e+02	-1.525998379679561765e+02	-1.526025767440830805e+02	-1.526034888543303509e+02	-1.530850376439705087e+02	-1.529732370265769532e+02	-1.523178774799024495e+02	-1.525469519169035379e+02	-1.525826327473502602e+02	-1.525987834924514459e+02	-1.525998327731307427e+02
2.128618207395415851e+00	-1.523260151086737721e+02	-1.526009383771258854e+02	-1.526035965810808648e+02	-1.526044832905081705e+02	-1.530865673252840224e+02	-1.529739826491143617e+02	-1.523858241771924611e+02	-1.525669422040319887e+02	-1.525885484801901839e+02	-1.525990002681718636e+02	-1.526032105689245100e+02
2.134665418211880272e+00	-1.523254067586756264e+02	-1.526014405122325002e+02	-1.526041218107596364e+02	-1.526050364715082424e+02	-1.530868244627742456e+02	-1.529744979565072072e+02	-1.524094285774876880e+02	-1.525822329429008164e+02	-1.526007382051467403e+02	-1.526033261659865161e+02	-1.526044674840941866e+02
2.140712629028344249e+00	-1.523273749980454852e+02	-1.526013769805723541e+02	-1.526040117972610517e+02	-1.526049205921803207e+02	-1.530872992704731530e+02	-1.529742812066440933e+02	-1.524804810755672975e+02	-1.525960769931371317e+02	-1.526036568991898719e+02	-1.526040906980692569e+02	-1.526044825812334977e+02
2.146759839844808671e+00	-1.523268822445161277e+02	-1.526016537510830631e+02	-1.526043091918493531e+02	-1.526051969612894936e+02	-1.530875812083259575e+02	-1.529748465768539347e+02	-1.525057532604327548e+02	-1.525969313442529653e+02	-1.526028116387983857e+02	-1.526038706477349365e+02	-1.526045453454003678e+02
2.152807050661273092e+00	-1.523254015580659484e+02	-1.526014352094309174e+02	-1.526041386791212915e+02	-1.526050457817518691e+02	-1.530867054729322376e+02	-1.529744950280938269e+02	-1.525207132106442884e+02	-1.525991049610150583e+02	-1.526032965959003889e+02	-1.526041578494009912e+02	-1.526047249335579465e+02
2.158854261477737069e+00	-1.523250784809744687e+02	-1.526013535439811051e+02	-1.526040439275121230e+02	-1.526049683288044605e+02	-1.530864826117789050e+02	-1.529742417715003739e+02	-1.523909480974483017e+02	-1.525726686403048689e+02	-1.525959058370623040e+02	-1.526033566834541375e+02	-1.526043300551850450e+02
2.164901472294201490e+00	-1.523249982211956421e+02	-1.526011351264292557e+02	-1.526038335522998466e+02	-1.526047650361500132e+02	-1.530862568073395948e+02	-1.529740046485312917e+02	-1.524049626030618469e+02	-1.525739141327936466e+02	-1.525947977637337090e+02	-1.526019335232376193e+02	-1.526038584044800643e+02
2.170948683110665911e+00	-1.523265466747694177e+02	-1.526020223184947042e+02	-1.526047009846356559e+02	-1.526056061967746018e+02	-1.530877443589509994e+02	-1.529752677680153852e+02	-1.524773776074084708e+02	-1.525904602960395096e+02	-1.526021014780419023e+02	-1.526037225768550343e+02	-1.526051454810167911e+02
2.176995893927129888e+00	-1.523273223243246548e+02	-1.526016413974774082e+02	-1.526042817677996766e+02	-1.526051833062157357e+02	-1.530873687972229789e+02	-1.529744836698475865e+02	-1.524637220323078282e+02	-1.525889777991575613e+02	-1.526014066499493822e+02	-1.526036035905715664e+02	-1.526045029693245283e+02
2.183043104743594309e+00	-1.523252893631735105e+02	-1.526008261120481393e+02	-1.526035069632496288e+02	-1.526044096122955978e+02	-1.530861181922061576e+02	-1.529737499408878989e+02	-1.524748412408225988e+02	-1.525904254167959948e+02	-1.526011434311955099e+02	-1.526038194083340329e+02	-1.526041278571915711e+02
2.189090315560058286e+00	-1.523243305957132350e+02	-1.526011714636811973e+02	-1.526038922895166650e+02	-1.526048122864159780e+02	-1.530863219869238208e+02	-1.529743113393440979e+02	-1.524995335052283565e+02	-1.525981837280366733e+02	-1.526031610077680227e+02	-1.526039037489067880e+02	-1.526044780472605567e+02
2.195137526376522707e+00	-1.523258035792856049e+02	-1.526014390291817335e+02	-1.526040807164089870e+02	-1.526049899148096358e+02	-1.530861777037918614e+02	-1.529736024604444822e+02	-1.524448346556611398e+02	-1.525901179099238902e+02	-1.526016186664211318e+02	-1.526034773711367336e+02	-1.526043678171411386e+02
2.201184737192987129e+00	-1.523240229074479544e+02	-1.526007053337587536e+02	-1.526034332098969344e+02	-1.526043353389831907e+02	-1.530860027529858485e+02	-1.529740823368481131e+02	-1.524139897477613204e+02	-1.525784926493514604e+02	-1.525946274825323030e+02	-1.526027268112707986e+02	-1.526035319600883895e+02
2.207231948009451106e+00	-1.523258127775519597e+02	-1.526013174684393334e+02	-1.526039841384248916e+02	-1.526048819548749407e+02	-1.530867631516939582e+02	-1.529742521497564098e+02	-1.524797462622944408e+02	-1.525904875547225288e+02	-1.526007266134242855e+02	-1.526031695939009296e+02	-1.526045870825494148e+02
2.213279158825915527e+00	-1.523274727299941560e+02	-1.526021932586820924e+02	-1.526048480695796172e+02	-1.526057538796281676e+02	-1.530879672904472386e+02	-1.529752157060090383e+02	-1.524887479109897868e+02	-1.525939699718449276e+02	-1.526030566502671775e+02	-1.526043618661569496e+02	-1.526053471576405798e+02
2.219326369642379504e+00	-1.523261912265964781e+02	-1.526009432328062871e+02	-1.526036038012100278e+02	-1.526044758218012589e+02	-1.530866152633245463e+02	-1.529739338721217621e+02	-1.522538722973730785e+02	-1.525260007778458089e+02	-1.525863101560057089e+02	-1.526004497556190245e+02	-1.526029393168529680e+02
2.225373580458843925e+00	-1.523282193242389440e+02	-1.526018969858946264e+02	-1.526045121901474602e+02	-1.526053984731332207e+02	-1.530877553427279167e+02	-1.529746573531737965e+02	-1.524942905630978487e+02	-1.525942755412896759e+02	-1.526012347318219895e+02	-1.526045380584019711e+02	-1.526049259613989193e+02
2.231420791275308346e+00	-1.523263112047517609e+02	-1.526014170341518366e+02	-1.526040786128310458e+02	-1.526049658912700693e+02	-1.530873836854680121e+02	-1.529747846377129576e+02	-1.524453497864414828e+02	-1.525849074878834131e+02	-1.526000251247940298e+02	-1.526035711135554607e+02	-1.526045400022706815e+02
2.237468002091772323e+00	-1.523266470239137220e+02	-1.526017491769236756e+02	-1.526044168912656005e+02	-1.526053216612556014e+02	-1.530872110781395463e+02	-1.529746556454138613e+02	-1.524227404883136501e+02	-1.525817495223069784e+02	-1.525977355388490082e+02	-1.526034594986645061e+02	-1.526044230429385493e+02
2.243515212908236744e+00	-1.523272266770188139e+02	-1.526018591364045847e+02	-1.526045092193902519e+02	-1.526054085557759663e+02	-1.530876217516309907e+02	-1.529748552645664290e+02	-1.525019591877373841e+02	-1.525970990535161036e+02	-1.526028983841767968e+02	-1.526041924129388008e+02	-1.526047055856817565e+02
2.249562423724701166e+00	-1.523268411690963831e+02	-1.526010602964700809e+02	-1.526037027869672329e+02	-1.526045944802771999e+02	-1.530865632150841975e+02	-1.529736869056746400e+02	-1.525271147855688980e+02	-1.525995401339078796e+02	-1.526033887456754030e+02	-1.526043214988860655e+02	-1.526044474177124073e+02
2.255609634541165143e+00	-1.523261747216524213e+02	-1.526007477860342760e+02	-1.526034054228268531e+02	-1.526043009303954818e+02	-1.530862787315181208e+02	-1.529735704594276058e+02	-1.523172627931753027e+02	-1.525470048440756159e+02	-1.525916752982712978e+02	-1.525999938658110295e+02	-1.526031656280301831e+02
2.261656845357629564e+00	-1.523258155610147924e+02	-1.526011736246191219e+02	-1.526038500580872039e+02	-1.526047570769231925e+02	-1.530867746410368682e+02	-1.529742890522080643e+02	-1.524353260075376397e+02	-1.525802015797801232e+02	-1.525967507580189704e+02	-1.526017486446071416e+02	-1.526043467227526094e+02
2.267704056174093541e+00	-1.523259979380781601e+02	-1.526009192949302644e+02	-1.526035771829099872e+02	-1.526044765636554530e+02	-1.530862826913368622e+02	-1.529736675689234175e+02	-1.523126485547542757e+02	-1.525499040415999161e+02	-1.525904011766885446e+02	-1.525999122660472835e+02	-1.526030197374896034e+02
2.273751266990557962e+00	-1.523256982658995184e+02	-1.526011797461738695e+02	-1.526038595293749438e+02	-1.526047687924655065e+02	-1.530863396261530056e+02	-1.529739396836156970e+02	-1.525168885101526826e+02	-1.525973453242774553e+02	-1.526036157593847520e+02	-1.526042215228330861e+02	-1.526046097392113552e+02
2.279798477807022383e+00	-1.523232175274977465e+02	-1.526002697539484814e+02	-1.526030084855775897e+02	-1.526039376112949810e+02	-1.530855318955618429e+02	-1.529736409363171390e+02	-1.522405337732450050e+02	-1.525307895142386201e+02	-1.525823031812077772e+02	-1.525962089318289259e+02	-1.526026229234778953e+02
2.285845688623486360e+00	-1.523244319083503626e+02	-1.526005319509270919e+02	-1.526032246171590998e+02	-1.526041263445205800e+02	-1.530863619259279460e+02	-1.529741035206380673e+02	-1.523989747431974706e+02	-1.525745478400232571e+02	-1.525989025284572165e+02	-1.526019506465733571e+02	-1.526030572230723976e+02
2.291892899439950781e+00	-1.523259361643389980e+02	-1.526009000731505409e+02	-1.526035690898345649e+02	-1.526044645624849068e+02	-1.530869664628567648e+02	-1.529742919752263219e+02	-1.524887442564232174e+02	-1.525963747024735540e+02	-1.526025167196244752e+02	-1.526035332292755129e+02	-1.526040810538572714e+02
2.297940110256414759e+00	-1.523247860208938107e+02	-1.526004705159491550e+02	-1.526031616992338513e+02	-1.526040687066769124e+02	-1.530861292844030004e+02	-1.529737992868965364e+02	-1.524871655689641727e+02	-1.525929204194538329e+02	-1.526009981983873161e+02	-1.526027677980902411e+02	-1.526036704986294126e+02
2.303987321072879180e+00	-1.523261023636807465e+02	-1.526008779864215796e+02	-1.526035390800420828e+02	-1.526044277214325575e+02	-1.530867434424232840e+02	-1.529740252825152140e+02	-1.523615819149531774e+02	-1.525668421930649856e+02	-1.525975885458379082e+02	-1.526022703883889164e+02	-1.526037343942424513e+02
2.310034531889343601e+00	-1.523261664514369613e+02	-1.526015441139853408e+02	-1.526042150480907651e+02	-1.526051156783279055e+02	-1.530871661848960059e+02	-1.529746436254679054e+02	-1.524904811845159998e+02	-1.525963271665464163e+02	-1.526033743790850110e+02	-1.526042503905925116e+02	-1.526047188205862426e+02
2.316081742705807578e+00	-1.523259469753025144e+02	-1.526014748472734368e+02	-1.526041494486565853e+02	-1.526050579522654971e+02	-1.530870062717476117e+02	-1.529745831525024755e+02	-1.524069069763714026e+02	-1.525732407214317732e+02	-1.525979389556937917e+02	-1.526026415213989083e+02	-1.526044503267263792e+02
2.322128953522271999e+00	-1.523264944793305631e+02	-1.526021098597621517e+02	-1.526047942615217892e+02	-1.526057042489982791e+02	-1.530876337914821192e+02	-1.529752364727075928e+02	-1.524442055594506655e+02	-1.525817854941992096e+02	-1.525989708861457075e+02	-1.526032527568124806e+02	-1.526054536118751912e+02
2.328176164338735976e+00	-1.523261272361972090e+02	-1.526007218422351457e+02	-1.526033683622388537e+02	-1.526042514369362095e+02	-1.530864602182012391e+02	-1.529736736989086978e+02	-1.522918932166902266e+02	-1.525437923818923025e+02	-1.525920277538658354e+02	-1.526015530881035716e+02	-1.526035335029212092e+02
2.334223375155200397e+00	-1.523254266886164032e+02	-1.526007530969933157e+02	-1.526034248404942275e+02	-1.526043169579912728e+02	-1.530865545391075102e+02	-1.529740129661926176e+02	-1.524346031456900050e+02	-1.525820982111659987e+02	-1.525995546840352972e+02	-1.526034197870797016e+02	-1.526038616822524432e+02
2.340270585971664818e+00	-1.523253153988069926e+02	-1.526011387374505262e+02	-1.526038299348603289e+02	-1.526047428851204870e+02	-1.530864398253166314e+02	-1.529741472856983364e+02	-1.524767225866252431e+02	-1.525908258033987579e+02	-1.526013915169144752e+02	-1.526038080127385967e+02	-1.526041787626145663e+02
2.346317796788128796e+00	-1.523240570673445404e+02	-1.526001843852293121e+02	-1.526028909241152576e+02	-1.526037973472450915e+02	-1.530856615444506303e+02	-1.529734144531265940e+02	-1.523848884259183478e+02	-1.525746605097759243e+02	-1.525996269258498046e+02	-1.526015244442376684e+02	-1.526031795445563830e+02
2.352365007604593217e+00	-1.523256062121780303e+02	-1.526009338171995182e+02	-1.526035877971246180e+02	-1.526044932468442710e+02	-1.530861186120548041e+02	-1.529735218595040180e+02	-1.524212731914869039e+02	-1.525846237189982446e+02	-1.526009780273067804e+02	-1.526030211773133090e+02	-1.526038247405754760e+02
2.358412218421057638e+00	-1.523266022695371475e+02	-1.526012826915260518e+02	-1.526039363968093312e+02	-1.526048240411571442e+02	-1.530868915412424371e+02	-1.529741684305811873e+02	-1.523077439575378094e+02	-1.525481592353596625e+02	-1.525907793432614881e+02	-1.526023621151562111e+02	-1.526040146476387349e+02
2.364459429237521615e+00	-1.523250068869064080e+02	-1.526009148151962336e+02	-1.526035796637893611e+02	-1.526044719672409258e+02	-1.530860337020776569e+02	-1.529736050581211373e+02	-1.523252489745172795e+02	-1.525528109044744269e+02	-1.525854792901811265e+02	-1.525995352945230934e+02	-1.526028416021635223e+02
2.370506640053986036e+00	-1.523246969756797284e+02	-1.525997752844071158e+02	-1.526024584325794535e+02	-1.526033585581752448e+02	-1.530851651571172454e+02	-1.529726935811841031e+02	-1.523061185938272786e+02	-1.525484736273205897e+02	-1.525828056476172492e+02	-1.525976311320758612e+02	-1.526015067558331850e+02
2.376553850870450013e+00	-1.523245841818364852e+02	-1.526009766358733373e+02	-1.526036970934310091e+02	-1.526046004332676489e+02	-1.530861512618166103e+02	-1.529740744082435526e+02	-1.522946815873186210e+02	-1.525430323610713117e+02	-1.525859945535767110e+02	-1.526019580040264145e+02	-1.526034539627505637e+02
2.382601061686914434e+00	-1.523260357252679569e+02	-1.526011908397715899e+02	-1.526038572901484258e+02	-1.526047608493360315e+02	-1.530866511009307089e+02	-1.529741308817589811e+02	-1.524052793747944463e+02	-1.525740219519271932e+02	-1.525981124928246118e+02	-1.526018261574479880e+02	-1.526040958968142149e+02
2.388648272503378855e+00	-1.523279404697213693e+02	-1.526016873994428238e+02	-1.526042956551461316e+02	-1.526051924201404120e+02	-1.530871198116506946e+02	-1.529739910205592537e+02	-1.524226722826861646e+02	-1.525788327926819079e+02	-1.525978469766434387e+02	-1.526016352744377684e+02	-1.526043359970780386e+02
2.394695483319842833e+00	-1.523256234658996959e+02	-1.526014254220957298e+02	-1.526041077994133275e+02	-1.526050178550888461e+02	-1.530866503313045826e+02	-1.529742701349402410e+02	-1.525015002343342303e+02	-1.525982664727290228e+02	-1.526038544091551046e+02	-1.526045232235639730e+02	-1.526047262432375362e+02
2.400742694136307254e+00	-1.523263397278360571e+02	-1.526019284149280963e+02	-1.526046147871214771e+02	-1.526055225813859124e+02	-1.530874877078271652e+02	-1.529750546381162621e+02	-1.523838309871868546e+02	-1.525704327115868182e+02	-1.525964263530714220e+02	-1.526039317093062664e+02	-1.526047304999095218e+02
2.406789904952771231e+00	-1.523248197795059866e+02	-1.526009585681671865e+02	-1.526036642712048206e+02	-1.526045634309854506e+02	-1.530864031794744733e+02	-1.529742818104491562e+02	-1.525198049141005754e+02	-1.525989954285897738e+02	-1.526017742284003873e+02	-1.526032051676409367e+02	-1.526038169842136938e+02
2.412837115769235652e+00	-1.523248357488279510e+02	-1.526009130039472552e+02	-1.526036134653517138e+02	-1.526045222977374749e+02	-1.530862606778845247e+02	-1.529740179201220371e+02	-1.524530196405731886e+02	-1.525882131026582726e+02	-1.525999156395657224e+02	-1.526026494261449500e+02	-1.526035706030528161e+02
2.418884326585700073e+00	-1.523252727286411812e+02	-1.526009681486803231e+02	-1.526036556428058475e+02	-1.526045741783933920e+02	-1.530866603687849192e+02	-1.529742344961568676e+02	-1.524797511344060865e+02	-1.525914191989638766e+02	-1.526025622125564496e+02	-1.526038119143315726e+02	-1.526042250664814333e+02
2.424931537402164050e+00	-1.523263360218326170e+02	-1.526015600770389824e+02	-1.526042294294062742e+02	-1.526051337172375497e+02	-1.530870512437044226e+02	-1.529745485782791548e+02	-1.523101812476774342e+02	-1.525439164227609581e+02	-1.525814435670651505e+02	-1.525977215473682520e+02	-1.526040612204510865e+02
2.430978748218628471e+00	-1.523262597929501680e+02	-1.526015192823822417e+02	-1.526041922383219003e+02	-1.526050840565667954e+02	-1.530872589706471274e+02	-1.529747085769043906e+02	-1.525210360357422132e+02	-1.525965811279150159e+02	-1.526019020632132026e+02	-1.526034648000915865e+02	-1.526045889740769610e+02
2.437025959035092892e+00	-1.523263460954665618e+02	-1.526014715560876880e+02	-1.526041359480757080e+02	-1.526050291480997885e+02	-1.530871148690361849e+02	-1.529745428122907072e+02	-1.521666829426477250e+02	-1.524961845034111434e+02	-1.525770174989230838e+02	-1.525962352904479076e+02	-1.526026754106440251e+02
2.443073169851556870e+00	-1.523262163216380429e+02	-1.526005171513655227e+02	-1.526031701988973168e+02	-1.526040723439098201e+02	-1.530863076817708759e+02	-1.529734427400160257e+02	-1.523554815202477926e+02	-1.525606271206770543e+02	-1.525954816626348816e+02	-1.526014829951041065e+02	-1.526034042566585640e+02
2.449120380668021291e+00	-1.523253056063544477e+02	-1.526014048906207279e+02	-1.526040986931270425e+02	-1.526050088758885863e+02	-1.530867461412227613e+02	-1.529745378894962187e+02	-1.523119733312927906e+02	-1.525443313912439862e+02	-1.525907275876609219e+02	-1.525996046818917762e+02	-1.526034317961522788e+02
2.455167591484485268e+00	-1.523246160033646959e+02	-1.526009926495678997e+02	-1.526037072454800239e+02	-1.526046123932869136e+02	-1.530867429176434769e+02	-1.529746054954805459e+02	-1.524120076688666927e+02	-1.525778210030206594e+02	-1.525953566751749975e+02	-1.526006266813228933e+02	-1.526038005959574946e+02
2.461214802300949689e+00	-1.523262857407972604e+02	-1.526013377403165805e+02	-1.526040109211042193e+02	-1.526049091793175307e+02	-1.530871655015810404e+02	-1.529745272403872605e+02	-1.524080261319509191e+02	-1.525744339163013876e+02	-1.525953141724480986e+02	-1.526023298902791794e+02	-1.526044387171103551e+02
2.467262013117414110e+00	-1.523244841113092320e+02	-1.525998506854575965e+02	-1.526025381085120216e+02	-1.526034293687437469e+02	-1.530857216689481390e+02	-1.529732171204866518e+02	-1.520853450728376686e+02	-1.524464267820425789e+02	-1.525571652279453758e+02	-1.525883314391981003e+02	-1.526000007301206551e+02
2.473309223933878087e+00	-1.523261205526947606e+02	-1.526010889424699712e+02	-1.526037367234793010e+02	-1.526046283984886429e+02	-1.530866002141671345e+02	-1.529739018457368331e+02	-1.522130596376966594e+02	-1.525142601913418616e+02	-1.525814511916403831e+02	-1.525998730584583996e+02	-1.526027641107846478e+02
2.479356434750342508e+00	-1.523257751041385575e+02	-1.526015960468281776e+02	-1.526042894863306856e+02	-1.526052000967915774e+02	-1.530871742757463210e+02	-1.529747849330326801e+02	-1.523529564101930305e+02	-1.525622167198749253e+02	-1.525917124674230649e+02	-1.526029938290531618e+02	-1.526044608937645251e+02
2.485403645566806485e+00	-1.523264651835662846e+02	-1.526018849711600183e+02	-1.526045578546271884e+02	-1.526054637650388486e+02	-1.530874669664676162e+02	-1.529749996340036091e+02	-1.523235155158920122e+02	-1.525481871795501831e+02	-1.525846302080855423e+02	-1.525974002132428211e+02	-1.526044942091716337e+02
2.491450856383270906e+00	-1.523240704227351898e+02	-1.525984978790847322e+02	-1.526011461250309935e+02	-1.526020169723163917e+02	-1.530841530524807581e+02	-1.529714079415459764e+02	-1.521351115321352836e+02	-1.524761658285539170e+02	-1.525693676205497695e+02	-1.525947125839588807e+02	-1.526012933705839032e+02
2.497498067199735328e+00	-1.523242261773984296e+02	-1.526008545318399001e+02	-1.526035793091168671e+02	-1.526044980851635842e+02	-1.530860435219042586e+02	-1.529741005230420114e+02	-1.525361967970697776e+02	-1.526003283314478836e+02	-1.526036624295951469e+02	-1.526042121713931863e+02	-1.526044027130426173e+02
2.503545278016199305e+00	-1.523260535238657667e+02	-1.526016239284517155e+02	-1.526043099939494994e+02	-1.526052193772972032e+02	-1.530869879928011414e+02	-1.529746121900568596e+02	-1.525000359596340900e+02	-1.525957863537906860e+02	-1.526031019658282162e+02	-1.526041671845724181e+02	-1.526048279079977874e+02
2.509592488832663726e+00	-1.523273189670232455e+02	-1.526019161324546758e+02	-1.526045446455927959e+02	-1.526054451640121101e+02	-1.530872553029184360e+02	-1.529743161370213897e+02	-1.524919997922237371e+02	-1.525979115455354531e+02	-1.526030463849675698e+02	-1.526042781163716313e+02	-1.526048634949900134e+02
2.515639699649128147e+00	-1.523261106946007146e+02	-1.526011293370707165e+02	-1.526037903327220988e+02	-1.526047024357266366e+02	-1.530871510839579912e+02	-1.529745094875334246e+02	-1.524472305657863558e+02	-1.525853091530023278e+02	-1.526009586378431777e+02	-1.526041541286125494e+02	-1.526044317605801552e+02
2.521686910465592124e+00	-1.523266768071236754e+02	-1.526015556589572384e+02	-1.526042188522340837e+02	-1.526051051176440581e+02	-1.530875788297742019e+02	-1.529748727966001240e+02	-1.524922949920739939e+02	-1.525922308022994400e+02	-1.526019006804166054e+02	-1.526038643708102995e+02	-1.526047841179815237e+02
2.527734121282056545e+00	-1.523260170535396014e+02	-1.526014353579192857e+02	-1.526041064187471932e+02	-1.526050092218577561e+02	-1.530866476664820368e+02	-1.529741770035181503e+02	-1.525069652083328720e+02	-1.525969994559144993e+02	-1.526025168603611633e+02	-1.526038317725832201e+02	-1.526045833676537598e+02
2.533781332098520522e+00	-1.523266363052584325e+02	-1.526016967527128259e+02	-1.526043597943893531e+02	-1.526052391371081853e+02	-1.530876502477856320e+02	-1.529750038678301962e+02	-1.524752495656462088e+02	-1.525892848116705522e+02	-1.526004878404269220e+02	-1.526032712244139020e+02	-1.526047256079172030e+02
2.539828542914984943e+00	-1.523261857314383008e+02	-1.526015522758045790e+02	-1.526042273568172618e+02	-1.526051313895455621e+02	-1.530871515794702873e+02	-1.529746809739550883e+02	-1.524493080337706772e+02	-1.525870821059230309e+02	-1.526002990937989807e+02	-1.526033652587263703e+02	-1.526044058369649576e+02
2.545875753731449365e+00	-1.523273446079155349e+02	-1.526018163516520758e+02	-1.526044614787820137e+02	-1.526053704612983779e+02	-1.530874270984524799e+02	-1.529745823348931424e+02	-1.523614589882320161e+02	-1.525651298023097979e+02	-1.525973911767244715e+02	-1.526042221701248707e+02	-1.526048196739879756e+02
2.551922964547913342e+00	-1.523271821233406342e+02	-1.526008515240168606e+02	-1.526034710495645186e+02	-1.526043450907232568e+02	-1.530868878984606170e+02	-1.529737794401139297e+02	-1.523144462211686800e+02	-1.525482840654732684e+02	-1.525897580901485355e+02	-1.526002583251911915e+02	-1.526030862235227801e+02
2.557970175364377763e+00	-1.523274882860585819e+02	-1.526017410767126989e+02	-1.526043743426897663e+02	-1.526052655519220025e+02	-1.530875507536897828e+02	-1.529746617023322699e+02	-1.525097210730158963e+02	-1.525972819495030706e+02	-1.526032582486825504e+02	-1.526041663524128467e+02	-1.526047234458328887e+02
2.564017386180841740e+00	-1.523267187093183566e+02	-1.526009292281543992e+02	-1.526035417089531450e+02	-1.526044120565732101e+02	-1.530865270812136032e+02	-1.529734673900418898e+02	-1.523199053013354956e+02	-1.525607677249486187e+02	-1.525957913000882513e+02	-1.526025973785044130e+02	-1.526038502496402316e+02
2.570064596997306161e+00	-1.523258013388104359e+02	-1.526005974051137457e+02	-1.526032477341503295e+02	-1.526041342493068669e+02	-1.530862657720158495e+02	-1.529735464159899720e+02	-1.523125711734056722e+02	-1.525501278022894098e+02	-1.525950024772089364e+02	-1.526023771437609753e+02	-1.526034418899043317e+02
2.576111807813770582e+00	-1.523263990918554782e+02	-1.526017372828478358e+02	-1.526044074801057207e+02	-1.526053211161605532e+02	-1.530871678891942906e+02	-1.529746195585083228e+02	-1.524043280657165269e+02	-1.525789668213071764e+02	-1.525983093225966627e+02	-1.526018132886231342e+02	-1.526042868850609011e+02
2.582159018630234559e+00	-1.523272591051886309e+02	-1.526013710273456638e+02	-1.526039989729150648e+02	-1.526048602710304181e+02	-1.530873958804309609e+02	-1.529744277315808461e+02	-1.524310857928784344e+02	-1.525842918270886912e+02	-1.525998967927898775e+02	-1.526033502408747324e+02	-1.526040446216962323e+02
2.588206229446698980e+00	-1.523261790327154870e+02	-1.526015439363161761e+02	-1.526042114586190905e+02	-1.526051103475712409e+02	-1.530872286042466328e+02	-1.529746692200197060e+02	-1.523864851186275473e+02	-1.525727042506397311e+02	-1.525983981694326133e+02	-1.526024007260632800e+02	-1.526041774537563356e+02
2.594253440263163402e+00	-1.523255172698125079e+02	-1.526015019063956970e+02	-1.526041998434718607e+02	-1.526051137874673032e+02	-1.530870940549729085e+02	-1.529748250383088362e+02	-1.525143679342774021e+02	-1.525978076738463187e+02	-1.526034412415334032e+02	-1.526043139568585048e+02	-1.526046501040370345e+02
2.600300651079627379e+00	-1.523272123828992051e+02	-1.526016737630084492e+02	-1.526043182836125425e+02	-1.526052119239268734e+02	-1.530873119564130036e+02	-1.529744874045905192e+02	-1.523165658476347915e+02	-1.525490392220176545e+02	-1.525862521499810498e+02	-1.526030575501158353e+02	-1.526046905641140654e+02
2.606347861896091800e+00	-1.523264926981652820e+02	-1.526013657948532796e+02	-1.526039934209114222e+02	-1.526048969115867635e+02	-1.530862274051583540e+02	-1.529734841148098212e+02	-1.524795918614481991e+02	-1.525923758473629164e+02	-1.526011000469787575e+02	-1.526033322280488278e+02	-1.526042757423064700e+02
2.612395072712555777e+00	-1.523267997608259066e+02	-1.526019991212546643e+02	-1.526046691027884492e+02	-1.526055804555497843e+02	-1.530874949061865209e+02	-1.529749530246317022e+02	-1.524394600859388333e+02	-1.525858538891760645e+02	-1.526020027006904911e+02	-1.526042255878548417e+02	-1.526050637239845855e+02
2.618442283529020198e+00	-1.523258837527076253e+02	-1.526014548641580859e+02	-1.526041340749949597e+02	-1.526050461798137121e+02	-1.530868728403306704e+02	-1.529744810543455174e+02	-1.523689470970705884e+02	-1.525622591009631606e+02	-1.525929698625353694e+02	-1.526003142695084307e+02	-1.526043181323900058e+02
2.624489494345484619e+00	-1.523258606489869180e+02	-1.526015496890157692e+02	-1.526042229276521311e+02	-1.526051283138632186e+02	-1.530870727984734856e+02	-1.529746528148406810e+02	-1.525117939830078626e+02	-1.525967724442295150e+02	-1.526033994911801699e+02	-1.526041572555762968e+02	-1.526048401664969845e+02
2.630536705161948596e+00	-1.523252557105018354e+02	-1.526009694233491416e+02	-1.526036691485797405e+02	-1.526045727636743266e+02	-1.530864974116984740e+02	-1.529741651698710996e+02	-1.524443943769540510e+02	-1.525861070184030837e+02	-1.526002193564289655e+02	-1.526029331966913958e+02	-1.526040082278270518e+02
2.636583915978413017e+00	-1.523242588767688517e+02	-1.526001413190350036e+02	-1.526028342837071818e+02	-1.526037469842360110e+02	-1.530854426564558253e+02	-1.529732210753415416e+02	-1.522050186686915936e+02	-1.525167656426114036e+02	-1.525785875528410429e+02	-1.525951171113545115e+02	-1.526021392530697085e+02
2.642631126794876995e+00	-1.523268677136657914e+02	-1.526011420766502908e+02	-1.526037723568592526e+02	-1.526046773368326512e+02	-1.530868987012856337e+02	-1.529739741332459175e+02	-1.522184961804195780e+02	-1.525133916847977673e+02	-1.525602865530281917e+02	-1.525927375853840999e+02	-1.526020258468523139e+02
2.648678337611341416e+00	-1.523251874005706554e+02	-1.526009812609145229e+02	-1.526036570394398950e+02	-1.526045628888079193e+02	-1.530861999682527426e+02	-1.529738691732060545e+02	-1.524897886503763118e+02	-1.525927683322563837e+02	-1.526023735031218393e+02	-1.526036371964129899e+02	-1.526044264376485842e+02
2.654725548427805837e+00	-1.523267511630488400e+02	-1.526017857199927050e+02	-1.526044519711064140e+02	-1.526053492722170120e+02	-1.530875988932670282e+02	-1.529749484509848116e+02	-1.524358000803952677e+02	-1.525817396161044996e+02	-1.525997889796939262e+02	-1.526034492084447152e+02	-1.526049738935384426e+02
2.660772759244269814e+00	-1.523237452617519807e+02	-1.525997404583824846e+02	-1.526024330761463261e+02	-1.526033190250713574e+02	-1.530850378025548935e+02	-1.529728874177200737e+02	-1.522798592673023279e+02	-1.525336602042346783e+02	-1.525742344384061653e+02	-1.525945956946610238e+02	-1.526003030142055366e+02
2.666819970060734235e+00	-1.523225595893564730e+02	-1.525997408633839427e+02	-1.526024714675579901e+02	-1.526034005713606518e+02	-1.530846257838989857e+02	-1.529728549759060741e+02	-1.522975121113854016e+02	-1.525435504074766015e+02	-1.525837931218592018e+02	-1.525996953123996036e+02	-1.526014872042466948e+02
2.672867180877198656e+00	-1.523267499927246433e+02	-1.526014470599221511e+02	-1.526040855963714762e+02	-1.526049821767601031e+02	-1.530868019236634723e+02	-1.529739880529958214e+02	-1.524232303359727894e+02	-1.525852650125118544e+02	-1.526010034247267697e+02	-1.526032363065585855e+02	-1.526042718001426124e+02
2.678914391693662633e+00	-1.523261751160191579e+02	-1.526011492818058457e+02	-1.526038121431658112e+02	-1.526047082618032960e+02	-1.530868224892965372e+02	-1.529742007075186621e+02	-1.524556682691123797e+02	-1.525903274839334927e+02	-1.526022846732504945e+02	-1.526039728502568096e+02	-1.526044765636431748e+02
2.684961602510127054e+00	-1.523264195752365708e+02	-1.526007613040043509e+02	-1.526034094303680320e+02	-1.526043026056906058e+02	-1.530865498198659793e+02	-1.529737472241587852e+02	-1.523579163477539566e+02	-1.525609845623119156e+02	-1.525908121886932349e+02	-1.526016328822027504e+02	-1.526026412163354848e+02
2.691008813326591032e+00	-1.523263012606504958e+02	-1.526017827742996360e+02	-1.526044513793872568e+02	-1.526053512599127089e+02	-1.530872606084890890e+02	-1.529747553948394057e+02	-1.524028914586354517e+02	-1.525745855712532375e+02	-1.525947067752852604e+02	-1.526025991390719696e+02	-1.526049954816600689e+02
2.697056024143055453e+00	-1.523260995867833572e+02	-1.526018473840106537e+02	-1.526045348047937580e+02	-1.526054424552179398e+02	-1.530876301147053482e+02	-1.529752207211831205e+02	-1.524376604462806313e+02	-1.525809103403825588e+02	-1.525989254081528088e+02	-1.526027550052889410e+02	-1.526051079799904642e+02
2.703103234959519874e+00	-1.523275029067789603e+02	-1.526020309734981595e+02	-1.526046763216731961e+02	-1.526055769244269982e+02	-1.530877192030611127e+02	-1.529749151058936150e+02	-1.524014093872533522e+02	-1.525763312284148014e+02	-1.525980777280331324e+02	-1.526037159546044109e+02	-1.526043779299577636e+02
2.709150445775983851e+00	-1.523261397152327845e+02	-1.526019054389149119e+02	-1.526045906355383579e+02	-1.526055186769155227e+02	-1.530872739556153590e+02	-1.529749331562112218e+02	-1.524634182164333254e+02	-1.525884295719068007e+02	-1.526020904063155967e+02	-1.526044415798833143e+02	-1.526051817619288045e+02
2.715197656592448272e+00	-1.523254412076996118e+02	-1.526012624223275225e+02	-1.526039451646163627e+02	-1.526048590133785012e+02	-1.530866841576670652e+02	-1.529742826332742425e+02	-1.523713580352780923e+02	-1.525690580318709806e+02	-1.525996298223388123e+02	-1.526039282237299233e+02	-1.526043622289020050e+02
2.721244867408912249e+00	-1.523230703243357880e+02	-1.526003394610922896e+02	-1.526030959637080286e+02	-1.526040322540519583e+02	-1.530853677965997406e+02	-1.529736814482782847e+02	-1.524177000314256816e+02	-1.525782731260306377e+02	-1.525967290165971804e+02	-1.526031372575050682e+02	-1.526037686543425878e+02
2.727292078225376670e+00	-1.523245962104028592e+02	-1.526008575107716752e+02	-1.526035668587546468e+02	-1.526044879164481642e+02	-1.530862564743386827e+02	-1.529740913158925650e+02	-1.523581688874438953e+02	-1.525692006456132219e+02	-1.525959659085684166e+02	-1.526021878831267884e+02	-1.526039903958838124e+02
2.733339289041841091e+00	-1.523256870196633486e+02	-1.526016087291668839e+02	-1.526042903291866537e+02	-1.526052173410632804e+02	-1.530868486122828074e+02	-1.529745404569973175e+02	-1.523897442389671255e+02	-1.525727779698993061e+02	-1.525986647677592316e+02	-1.526026666315888178e+02	-1.526043386187671160e+02
2.739386499858305068e+00	-1.523262637726918172e+02	-1.526016280430893346e+02	-1.526043033880524717e+02	-1.526052115249617884e+02	-1.530871592774906560e+02	-1.529746366142125851e+02	-1.523689363731674291e+02	-1.525685309662099485e+02	-1.525971254693716617e+02	-1.526023124276802321e+02	-1.526043364592878504e+02
2.745433710674769490e+00	-1.523272596522529625e+02	-1.526020522261733561e+02	-1.526047165327568678e+02	-1.526056015787682441e+02	-1.530876851858353689e+02	-1.529749787514176376e+02	-1.523427178664250903e+02	-1.525528481627917188e+02	-1.525889710777757955e+02	-1.525984561081923800e+02	-1.526042668624385215e+02
2.751480921491233467e+00	-1.523248971333991335e+02	-1.526007444819528303e+02	-1.526034161489916698e+02	-1.526043288170378105e+02	-1.530857180711963963e+02	-1.529732604143997605e+02	-1.523805435628880787e+02	-1.525786838582931750e+02	-1.525989821746899509e+02	-1.526036444272623100e+02	-1.526039552001079187e+02
2.757528132307697888e+00	-1.523281364794158037e+02	-1.526018409488555392e+02	-1.526044537892001074e+02	-1.526053322319336019e+02	-1.530876706245214507e+02	-1.529744945800801190e+02	-1.524848227071754820e+02	-1.525965932291133811e+02	-1.526025011496552679e+02	-1.526037566671120658e+02	-1.526043655890982222e+02
2.763575343124162309e+00	-1.523270172227467469e+02	-1.526014867354616058e+02	-1.526041302106634134e+02	-1.526050176859208420e+02	-1.530874654433927162e+02	-1.529746117389656206e+02	-1.524610626905547406e+02	-1.525938218527693380e+02	-1.526012584834996915e+02	-1.526034055407309040e+02	-1.526043554778335647e+02
2.769622553940626286e+00	-1.523269545194862644e+02	-1.526007893110281088e+02	-1.526034197635328837e+02	-1.526043059421107557e+02	-1.530868999743858012e+02	-1.529738101090507598e+02	-1.524286951290527270e+02	-1.525851987674057284e+02	-1.526016937697892502e+02	-1.526035513696914165e+02	-1.526038992265845309e+02
2.775669764757090707e+00	-1.523251066994899645e+02	-1.526007814842675998e+02	-1.526034494425960588e+02	-1.526043435733492686e+02	-1.530862257601078511e+02	-1.529736702684694762e+02	-1.524670296312267794e+02	-1.525923466357747031e+02	-1.526015754302568155e+02	-1.526031031356689311e+02	-1.526037872775757194e+02
2.781716975573555128e+00	-1.523269786958039163e+02	-1.526015312537285809e+02	-1.526041637224620615e+02	-1.526050670059044592e+02	-1.530867245818594711e+02	-1.529739013198996531e+02	-1.523605236279576047e+02	-1.525683457658186057e+02	-1.525956045311869502e+02	-1.526021095195390558e+02	-1.526043266706543591e+02
2.787764186390019105e+00	-1.523258784773276489e+02	-1.526011078171068505e+02	-1.526037902139025277e+02	-1.526046800767506966e+02	-1.530867656415458100e+02	-1.529742438188530969e+02	-1.524143404462468538e+02	-1.525772095801417549e+02	-1.525972655676114300e+02	-1.526036111593365376e+02	-1.526041285865113650e+02
2.793811397206483527e+00	-1.523257160664033449e+02	-1.526012721547144508e+02	-1.526039494971570605e+02	-1.526048547212849940e+02	-1.530865949370689236e+02	-1.529742147932093133e+02	-1.523759021322205740e+02	-1.525700788049705920e+02	-1.525949601460055192e+02	-1.526008440935467263e+02	-1.526039615913153966e+02
2.799858608022947504e+00	-1.523258766252396015e+02	-1.526012738384490319e+02	-1.526039489400447735e+02	-1.526048641209601442e+02	-1.530865192417490164e+02	-1.529740748692122736e+02	-1.525034146013110501e+02	-1.525968514382680326e+02	-1.526033945530261349e+02	-1.526042905469254549e+02	-1.526045496506281154e+02
2.805905818839411925e+00	-1.523251243044421699e+02	-1.526011637767778097e+02	-1.526038433928257234e+02	-1.526047952320494119e+02	-1.530861093074067867e+02	-1.529737195744872338e+02	-1.523976127601226551e+02	-1.525771212993425365e+02	-1.525997437372219849e+02	-1.526032937051351723e+02	-1.526042649592581597e+02
2.811953029655876346e+00	-1.523264351253973814e+02	-1.526018091615094079e+02	-1.526044829625241164e+02	-1.526053930972747139e+02	-1.530874699904059071e+02	-1.529749783295848715e+02	-1.523873351150901385e+02	-1.525712157858891942e+02	-1.525950068854752431e+02	-1.526027483693856084e+02	-1.526046820458932416e+02
2.818000240472340323e+00	-1.523267740157654657e+02	-1.526016496941975333e+02	-1.526043059579228043e+02	-1.526051963437698191e+02	-1.530875898626855758e+02	-1.529748814289820302e+02	-1.524335266850844448e+02	-1.525819887310140928e+02	-1.526020372196822450e+02	-1.526046933527951239e+02	-1.526050563061705532e+02
2.824047451288804744e+00	-1.523270565374983505e+02	-1.526019608200550977e+02	-1.526046100738909388e+02	-1.526055199165523959e+02	-1.530871722899005078e+02	-1.529744779533337464e+02	-1.524608817616247052e+02	-1.525869907818394324e+02	-1.525998077076163781e+02	-1.526032676391999701e+02	-1.526051935322816462e+02
2.830094662105268721e+00	-1.523260516420882027e+02	-1.526015718583492458e+02	-1.526042504327262463e+02	-1.526051633992134100e+02	-1.530869147404878845e+02	-1.529744625394012019e+02	-1.524345961912343057e+02	-1.525875085218353036e+02	-1.526003985665314531e+02	-1.526033075780516697e+02	-1.526044488520174127e+02
2.836141872921733142e+00	-1.523245887177714621e+02	-1.526004088410361419e+02	-1.526031083827762984e+02	-1.526040128951462123e+02	-1.530857594277010776e+02	-1.529735337291402857e+02	-1.523454848922737028e+02	-1.525599948025416950e+02	-1.525872704568100460e+02	-1.526021167487672017e+02	-1.526027865180905394e+02
2.842189083738197564e+00	-1.523274719312104537e+02	-1.526017264578463255e+02	-1.526043598933542569e+02	-1.526052605747147481e+02	-1.530876431172368655e+02	-1.529746996613725116e+02	-1.524290197281680435e+02	-1.525822994335357521e+02	-1.526009350857044069e+02	-1.526041363679556468e+02	-1.526048071166148929e+02
2.848236294554661541e+00	-1.523252347188844738e+02	-1.526013013942338432e+02	-1.526039975372522122e+02	-1.526049100213220981e+02	-1.530867337918849103e+02	-1.529745426329812403e+02	-1.523566032290042926e+02	-1.525630700987347836e+02	-1.525931875468642716e+02	-1.526029249799926788e+02	-1.526038474610291473e+02
2.854283505371125962e+00	-1.523257110084334442e+02	-1.526016054470929646e+02	-1.526043049040088704e+02	-1.526052138361535242e+02	-1.530871050467241616e+02	-1.529748092345770658e+02	-1.524522609205558297e+02	-1.525876113316227531e+02	-1.526007887284240212e+02	-1.526036655394405273e+02	-1.526045183075015643e+02
2.860330716187590383e+00	-1.523265730883993285e+02	-1.526018716733307770e+02	-1.526045361017660014e+02	-1.526054507288237119e+02	-1.530874801572940100e+02	-1.529748644382738405e+02	-1.525003124678565314e+02	-1.525976378062462402e+02	-1.526036866961871112e+02	-1.526046643378386705e+02	-1.526050254548098053e+02
2.866377927004054360e+00	-1.523265169276372433e+02	-1.526019362741479881e+02	-1.526046050796348936e+02	-1.526054753666009276e+02	-1.530876974397095580e+02	-1.529751757656770508e+02	-1.523763334311645679e+02	-1.525664083659656001e+02	-1.525948743883485577e+02	-1.526020629668203696e+02	-1.526048405406975235e+02
2.872425137820518781e+00	-1.523256025940609959e+02	-1.526014724177485391e+02	-1.526041679578555375e+02	-1.526050877753112331e+02	-1.530868554997425974e+02	-1.529745558778024019e+02	-1.522749685603771184e+02	-1.525362346240370641e+02	-1.525880872985789836e+02	-1.526009990925501256e+02	-1.526039102007794952e+02
2.878472348636982758e+00	-1.523246978800679869e+02	-1.526009947527151382e+02	-1.526036958374820358e+02	-1.526046042030118599e+02	-1.530862909657718660e+02	-1.529741558987407757e+02	-1.522404627725220791e+02	-1.525304566415690033e+02	-1.525836937271892566e+02	-1.525962033287843553e+02	-1.526031036142427411e+02
2.884519559453447179e+00	-1.523259064464846517e+02	-1.526015301989048965e+02	-1.526042111961718319e+02	-1.526051186786406504e+02	-1.530868064108685758e+02	-1.529744222256180706e+02	-1.524803898580647967e+02	-1.525936766243967782e+02	-1.526026633060784263e+02	-1.526041689655922085e+02	-1.526046847253992098e+02
2.890566770269911601e+00	-1.523273120664990756e+02	-1.526018318512163319e+02	-1.526044712675129631e+02	-1.526054019248585973e+02	-1.530874780696011328e+02	-1.529746416708586878e+02	-1.523558685399964361e+02	-1.525654977327097868e+02	-1.525945498155356574e+02	-1.526001022377334380e+02	-1.526040765794104743e+02
2.896613981086375578e+00	-1.523253103409773814e+02	-1.526013861010753772e+02	-1.526040853212685704e+02	-1.526049967172287722e+02	-1.530870225187725282e+02	-1.529747722692356717e+02	-1.525009853154394079e+02	-1.525975537991612043e+02	-1.526028170015048318e+02	-1.526040070871198679e+02	-1.526043234642911557e+02
2.902661191902839999e+00	-1.523271764405733393e+02	-1.526020174411504229e+02	-1.526046750757275277e+02	-1.526055681277493079e+02	-1.530876267501859047e+02	-1.529749268726299078e+02	-1.523857586343756623e+02	-1.525687589548649044e+02	-1.525957650062846085e+02	-1.526020869448133226e+02	-1.526051600952683032e+02
2.908708402719303976e+00	-1.523260091948574200e+02	-1.526013697846911725e+02	-1.526040376238858869e+02	-1.526049081599187502e+02	-1.530868123142083732e+02	-1.529743436636316289e+02	-1.525287156871123955e+02	-1.526011322892690316e+02	-1.526044634572495795e+02	-1.526047081568360682e+02	-1.526048362750551917e+02
2.914755613535768397e+00	-1.523263897286894348e+02	-1.526016498221671043e+02	-1.526043191849155107e+02	-1.526052212857731547e+02	-1.530875282620665985e+02	-1.529749511744023494e+02	-1.523554515047147788e+02	-1.525614088008654790e+02	-1.525929810131239037e+02	-1.526033290207234927e+02	-1.526045382607564420e+02
2.920802824352232818e+00	-1.523258226539251154e+02	-1.526014125332425806e+02	-1.526040947564780481e+02	-1.526049980884829438e+02	-1.530867230264104251e+02	-1.529743523065484965e+02	-1.525279335670460910e+02	-1.526007514006987549e+02	-1.526038712282505116e+02	-1.526044400216115378e+02	-1.526046997417035982e+02
2.926850035168696795e+00	-1.523243163988954620e+02	-1.526010961325815458e+02	-1.526038287633254527e+02	-1.526047488874184808e+02	-1.530862670637847032e+02	-1.529743538041567206e+02	-1.524835385947685609e+02	-1.525947027985355930e+02	-1.526019221643360595e+02	-1.526034007005817443e+02	-1.526042279174921532e+02
2.932897245985161216e+00	-1.523275827212495699e+02	-1.526022078483015036e+02	-1.526048549071079208e+02	-1.526057459296972638e+02	-1.530880584464771914e+02	-1.529752526309393943e+02	-1.524766692109582209e+02	-1.525911571420291750e+02	-1.526020236799567442e+02	-1.526038663369574238e+02	-1.526052631009947902e+02
2.938944456801625638e+00	-1.523261951773534690e+02	-1.526012750048070927e+02	-1.526039424935195825e+02	-1.526048324656121054e+02	-1.530870805108444017e+02	-1.529744528663862013e+02	-1.523118056661919866e+02	-1.525505444144521903e+02	-1.525861920267305436e+02	-1.526010795165318825e+02	-1.526039580293165443e+02
2.944991667618089615e+00	-1.523262520968253284e+02	-1.526015844070784624e+02	-1.526042349415970136e+02	-1.526051391726722386e+02	-1.530868666995716012e+02	-1.529742260395165658e+02	-1.525116176705063822e+02	-1.526001684745807552e+02	-1.526041014513405116e+02	-1.526046891903268374e+02	-1.526049626836423272e+02
2.951038878434554036e+00	-1.523262054529637908e+02	-1.526012989335821715e+02	-1.526039563832220551e+02	-1.526048550713778695e+02	-1.530871375255487692e+02	-1.529745441704561699e+02	-1.525004190740746708e+02	-1.525972317030141880e+02	-1.526030858038558335e+02	-1.526039119505412032e+02	-1.526044297523563387e+02
2.957086089251018013e+00	-1.523265997366958686e+02	-1.526020776717128058e+02	-1.526047597430359701e+02	-1.526056725500648383e+02	-1.530876547817495350e+02	-1.529751917247528183e+02	-1.524208433618140930e+02	-1.525779831544821263e+02	-1.525976272949626491e+02	-1.526027060999996365e+02	-1.526050164647402028e+02
2.963133300067482434e+00	-1.523250124592227621e+02	-1.526011078247162231e+02	-1.526038041487584849e+02	-1.526047251967817147e+02	-1.530864085486379906e+02	-1.529741701008835832e+02	-1.523935385929037807e+02	-1.525695030597353536e+02	-1.525930634286735597e+02	-1.526018934256292141e+02	-1.526043259524531379e+02
2.969180510883946855e+00	-1.523270322528979364e+02	-1.526017536304204327e+02	-1.526043990668738672e+02	-1.526052837420102719e+02	-1.530874518689244042e+02	-1.529747331126989707e+02	-1.525172968852600093e+02	-1.525992245452528095e+02	-1.526038490843180284e+02	-1.526045262477866800e+02	-1.526050545074680258e+02
2.975227721700410832e+00	-1.523254712860554605e+02	-1.526014942991540693e+02	-1.526041852748741974e+02	-1.526050839256245695e+02	-1.530869355868577486e+02	-1.529746669868197273e+02	-1.525215990521055573e+02	-1.525985993409233288e+02	-1.526035363958927462e+02	-1.526043683981324079e+02	-1.526048550236904759e+02
2.981274932516875253e+00	-1.523257477053947184e+02	-1.526010483334007972e+02	-1.526037177059365604e+02	-1.526045962094645745e+02	-1.530868380066938528e+02	-1.529742694334572377e+02	-1.523363345622128691e+02	-1.525583872175434692e+02	-1.525944341102731698e+02	-1.526025833198278292e+02	-1.526037243966124208e+02
2.987322143333339231e+00	-1.523268196066894404e+02	-1.526015364962226784e+02	-1.526041952996892235e+02	-1.526050863392243002e+02	-1.530873248978112997e+02	-1.529745851449536929e+02	-1.525341622798507615e+02	-1.526010805552095349e+02	-1.526037197647684138e+02	-1.526044054942377102e+02	-1.526047786361534691e+02
2.993369354149803652e+00	-1.523272917361560985e+02	-1.526016710323303869e+02	-1.526043246494376149e+02	-1.526051908949949620e+02	-1.530873775854680332e+02	-1.529745095922961013e+02	-1.523110451925293489e+02	-1.525465260153192730e+02	-1.525889199270946790e+02	-1.526004609456657590e+02	-1.526037837006367965e+02
2.999416564966268073e+00	-1.523257394520340426e+02	-1.526008111054669882e+02	-1.526034886156701873e+02	-1.526043813793218078e+02	-1.530866080899293706e+02	-1.529740064243175084e+02	-1.522013765520717072e+02	-1.525083100459170282e+02	-1.525819548117241595e+02	-1.525991134261950890e+02	-1.526034077652302869e+02
3.005463775782732050e+00	-1.523264310938018298e+02	-1.526021215077570048e+02	-1.526048080441730974e+02	-1.526057177731298964e+02	-1.530875470565261196e+02	-1.529751681450595981e+02	-1.524231078255785121e+02	-1.525784450608240093e+02	-1.525981593589931435e+02	-1.526019323370080940e+02	-1.526051392203589501e+02
3.011510986599196471e+00	-1.523261330073282238e+02	-1.526016785456843081e+02	-1.526043616680069306e+02	-1.526052601344607069e+02	-1.530873426349360784e+02	-1.529749153230808361e+02	-1.524629373345602517e+02	-1.525905966938067309e+02	-1.526029425896597900e+02	-1.526043076389483417e+02	-1.526048588417407359e+02
3.017558197415660892e+00	-1.523259946799844329e+02	-1.526018700238819008e+02	-1.526045577758696652e+02	-1.526054683302000967e+02	-1.530874164796507557e+02	-1.529750996757930466e+02	-1.524424214189994018e+02	-1.525848386528348328e+02	-1.525999508590207938e+02	-1.526041835411120928e+02	-1.526047695752251343e+02
3.023605408232124869e+00	-1.523257035841345441e+02	-1.526013431338658393e+02	-1.526040193623168193e+02	-1.526049227429230655e+02	-1.530867803343392666e+02	-1.529744373473909889e+02	-1.524284965039664144e+02	-1.525817895571376539e+02	-1.526001417183243802e+02	-1.526030423995034937e+02	-1.526043334901127366e+02
3.029652619048589290e+00	-1.523270493835304933e+02	-1.526016176199369170e+02	-1.526042711854339871e+02	-1.526051660680392956e+02	-1.530873344748766840e+02	-1.529745269534765271e+02	-1.522986104238597136e+02	-1.525445846742226763e+02	-1.525807331118465413e+02	-1.526007950919234304e+02	-1.526036616734534732e+02
3.035699829865053267e+00	-1.523263487352310221e+02	-1.526017493810461474e+02	-1.526044211201711391e+02	-1.526053304593523592e+02	-1.530869977401601716e+02	-1.529745513156641721e+02	-1.524554523453235504e+02	-1.525892092786398280e+02	-1.526009632457312932e+02	-1.526037602989518689e+02	-1.526047788337510838e+02
3.041747040681517689e+00	-1.523251588281191289e+02	-1.526014151057798642e+02	-1.526041099566371315e+02	-1.526050236781705962e+02	-1.530866742482629661e+02	-1.529744730761373717e+02	-1.524548419311632301e+02	-1.525856384678554605e+02	-1.526010086217182788e+02	-1.526036821013720441e+02	-1.526047666768448607e+02
3.047794251497982110e+00	-1.523271274108612943e+02	-1.526013509535530375e+02	-1.526039997023304124e+02	-1.526048624260512270e+02	-1.530871794456259067e+02	-1.529742601274299147e+02	-1.525115921634252629e+02	-1.525993097693012714e+02	-1.526030874667875707e+02	-1.526038273231511653e+02	-1.526043104357087259e+02
3.053841462314446087e+00	-1.523271623998153643e+02	-1.526020372091265926e+02	-1.526047001600043700e+02	-1.526055898870611429e+02	-1.530875966871141998e+02	-1.529749359529444916e+02	-1.524899060497460255e+02	-1.525930956617115442e+02	-1.526014485142710555e+02	-1.526038632340449794e+02	-1.526049092594870160e+02
3.059888673130910508e+00	-1.523266489639239012e+02	-1.526012281742148105e+02	-1.526038794749748604e+02	-1.526047738262908524e+02	-1.530867607156644112e+02	-1.529739799928127013e+02	-1.525312053803904746e+02	-1.525998195550115213e+02	-1.526036362865630736e+02	-1.526042485358617569e+02	-1.526044508392525074e+02
3.065935883947374485e+00	-1.523269938776209926e+02	-1.526019817795736344e+02	-1.526046500499449792e+02	-1.526055499178227706e+02	-1.530877535612494000e+02	-1.529750949908342932e+02	-1.525046725654841566e+02	-1.525963152510965983e+02	-1.526024671704295201e+02	-1.526046672365847030e+02	-1.526052781359578319e+02
3.071983094763838906e+00	-1.523256163524588374e+02	-1.526015178677589006e+02	-1.526042143643308009e+02	-1.526051042327597429e+02	-1.530872517678492386e+02	-1.529749413083434604e+02	-1.524288826610385570e+02	-1.525787325618559578e+02	-1.525966096201775883e+02	-1.526021766410389375e+02	-1.526049360625579538e+02
3.078030305580303327e+00	-1.523257199268030604e+02	-1.526011226066075324e+02	-1.526037810199186708e+02	-1.526046822898229038e+02	-1.530865713474551058e+02	-1.529739848028985421e+02	-1.523768228034558661e+02	-1.525726564313309268e+02	-1.525963545823924505e+02	-1.526015874035003321e+02	-1.526040164093698763e+02
3.084077516396767304e+00	-1.523263453864175574e+02	-1.526014001187762403e+02	-1.526040684247498120e+02	-1.526049674120357338e+02	-1.530872778398755543e+02	-1.529746449859967470e+02	-1.524525815796243933e+02	-1.525850633580049873e+02	-1.526022874125434612e+02	-1.526040068571114432e+02	-1.526044825539456724e+02
3.090124727213231726e+00	-1.523266170056247404e+02	-1.526017600934812606e+02	-1.526044271692395569e+02	-1.526053352221258592e+02	-1.530872516587702705e+02	-1.529746649595301449e+02	-1.524081690945892547e+02	-1.525767692969771474e+02	-1.525959494810722390e+02	-1.526005829500812183e+02	-1.526040570674329047e+02
3.096171938029695703e+00	-1.523244672238286341e+02	-1.526012042444298800e+02	-1.526039316474351324e+02	-1.526048748534329036e+02	-1.530866867925732606e+02	-1.529746636790697778e+02	-1.523307584483933965e+02	-1.525538452372396989e+02	-1.525892214509927669e+02	-1.526022010241605074e+02	-1.526039585608078539e+02
3.102219148846160124e+00	-1.523248615165492765e+02	-1.526009112860934636e+02	-1.526036119332043484e+02	-1.526045182327480632e+02	-1.530860811788759008e+02	-1.529738800578574001e+02	-1.525032425725298708e+02	-1.525979151905972628e+02	-1.526037418660531557e+02	-1.526041342145082069e+02	-1.526043555376901395e+02
3.108266359662624545e+00	-1.523256033242855665e+02	-1.526014631938552100e+02	-1.526041487452982892e+02	-1.526050513558782313e+02	-1.530865410676074703e+02	-1.529742568541446417e+02	-1.525030197840155211e+02	-1.525956580918506802e+02	-1.526029873846716214e+02	-1.526042262546734491e+02	-1.526049669956735215e+02
3.114313570479088522e+00	-1.523279659256637046e+02	-1.526019338444970401e+02	-1.526045612901802144e+02	-1.526054529066591385e+02	-1.530876176927537244e+02	-1.529746286127728467e+02	-1.523877053373826698e+02	-1.525701968773811927e+02	-1.525979030266167911e+02	-1.526035025747807481e+02	-1.526047259646483667e+02
3.120360781295552943e+00	-1.523272640490029630e+02	-1.526018689489646647e+02	-1.526045023263082214e+02	-1.526053800069177271e+02	-1.530873067837452481e+02	-1.529744920253103828e+02	-1.523739561828994908e+02	-1.525661471079485523e+02	-1.525924102322651095e+02	-1.526021640040312661e+02	-1.526050568549389368e+02
3.126407992112017364e+00	-1.523256429782616408e+02	-1.526007728106013417e+02	-1.526034493509222330e+02	-1.526043617804162693e+02	-1.530862411252166737e+02	-1.529737037363508705e+02	-1.524488326168814751e+02	-1.525855756435113904e+02	-1.526010283335555755e+02	-1.526034966878633554e+02	-1.526040397013347842e+02
3.132455202928481341e+00	-1.523270584599142694e+02	-1.526022445057380708e+02	-1.526049151263209183e+02	-1.526058256342385562e+02	-1.530877592173443986e+02	-1.529752018375427838e+02	-1.525121794644102238e+02	-1.525980399241109922e+02	-1.526039878564458263e+02	-1.526050120516006245e+02	-1.526055713081371437e+02
3.138502413744945763e+00	-1.523260238304393397e+02	-1.526015508651271659e+02	-1.526042379697621527e+02	-1.526051270655889311e+02	-1.530871144531561185e+02	-1.529746882701145978e+02	-1.524625954127437240e+02	-1.525881164010273778e+02	-1.526015235897803564e+02	-1.526031477612925187e+02	-1.526044374362514873e+02
3.144549624561409740e+00	-1.523271866999207305e+02	-1.526013798079586365e+02	-1.526040238875590660e+02	-1.526049122222496237e+02	-1.530872362704468514e+02	-1.529743101547696256e+02	-1.524740778860468993e+02	-1.525943397940852151e+02	-1.526014504458787542e+02	-1.526034994019596525e+02	-1.526043008106080947e+02
3.150596835377874161e+00	-1.523259861021267909e+02	-1.526017892572767494e+02	-1.526044816933262496e+02	-1.526054033727046146e+02	-1.530873631996247184e+02	-1.529749899345706297e+02	-1.524590329961099542e+02	-1.525896899535002547e+02	-1.526035010853678386e+02	-1.526046431886517496e+02	-1.526051022015262504e+02
3.156644046194338582e+00	-1.523270602060762826e+02	-1.526019478533578422e+02	-1.526046069524131497e+02	-1.526055104371171751e+02	-1.530875048907347491e+02	-1.529748277842803077e+02	-1.523959396102249571e+02	-1.525708349319170907e+02	-1.525978677408633644e+02	-1.526023213284281042e+02	-1.526046901600496994e+02
3.162691257010802559e+00	-1.523240329175894203e+02	-1.526007217959637501e+02	-1.526034487087636364e+02	-1.526043699745744675e+02	-1.530859874504306504e+02	-1.529740212091246576e+02	-1.525304982472993061e+02	-1.526016747141367205e+02	-1.526037818721219992e+02	-1.526041133416306934e+02	-1.526042734047314298e+02
3.168738467827266980e+00	-1.523261158563303468e+02	-1.526015799610588033e+02	-1.526042574372646925e+02	-1.526051710311486147e+02	-1.530869505640706336e+02	-1.529745270372610833e+02	-1.525135903389320049e+02	-1.525997957667503044e+02	-1.526035537862713909e+02	-1.526045039011036693e+02	-1.526048324598559418e+02
3.174785678643730957e+00	-1.523258980210216862e+02	-1.526017549177553292e+02	-1.526044414405471912e+02	-1.526053604641894026e+02	-1.530871558938768828e+02	-1.529748475997648995e+02	-1.524374650702554845e+02	-1.525875823993915787e+02	-1.526001343468860512e+02	-1.526030344387198454e+02	-1.526041803511663204e+02
3.180832889460195378e+00	-1.523261896760224943e+02	-1.526014304192093789e+02	-1.526041018386414123e+02	-1.526049844252935941e+02	-1.530871256696258058e+02	-1.529745658378012365e+02	-1.524913537347463830e+02	-1.525940002507246334e+02	-1.526025574800111713e+02	-1.526046361023558404e+02	-1.526048647469866069e+02
3.186880100276659800e+00	-1.523275876720566373e+02	-1.526020632220865707e+02	-1.526047096276479067e+02	-1.526055798453631382e+02	-1.530879463873780253e+02	-1.529751003519058656e+02	-1.524327074747476729e+02	-1.525846634311627952e+02	-1.525993145124649288e+02	-1.526035194418672347e+02	-1.526045941616297341e+02
3.192927311093123777e+00	-1.523268473118870645e+02	-1.526015498597518558e+02	-1.526041997846292873e+02	-1.526050905575975492e+02	-1.530872541617780200e+02	-1.529745176878393238e+02	-1.523668892819576968e+02	-1.525671585381359989e+02	-1.525963615688951904e+02	-1.526035601912561503e+02	-1.526045332326535799e+02
3.198974521909588198e+00	-1.523253911650787700e+02	-1.526008959370679463e+02	-1.526035739188564548e+02	-1.526044546299581839e+02	-1.530861806805199876e+02	-1.529737758765055560e+02	-1.524782728072342479e+02	-1.525915696503847698e+02	-1.526016480722419715e+02	-1.526037220082945396e+02	-1.526039207394321693e+02
3.205021732726052619e+00	-1.523259661198910635e+02	-1.526018317160247761e+02	-1.526045213546996706e+02	-1.526054349266537429e+02	-1.530870623531023966e+02	-1.529747822692569912e+02	-1.523678199890782707e+02	-1.525639914399576469e+02	-1.525940454268385338e+02	-1.526029551806356608e+02	-1.526047628412060249e+02
3.211068943542516596e+00	-1.523263426297891669e+02	-1.526016391624008861e+02	-1.526043119061684763e+02	-1.526052265637137566e+02	-1.530870476664577495e+02	-1.529745311083310639e+02	-1.524180861622974135e+02	-1.525768981907727095e+02	-1.525966385469088209e+02	-1.526007547678031244e+02	-1.526043615308158508e+02
3.217116154358981017e+00	-1.523260901849637321e+02	-1.526016367087986225e+02	-1.526043168774664025e+02	-1.526052151607850647e+02	-1.530870380420327592e+02	-1.529746224126896550e+02	-1.524975612810953862e+02	-1.525945747250020190e+02	-1.526023155929047448e+02	-1.526036474666015010e+02	-1.526047163003167952e+02
3.223163365175444994e+00	-1.523266212302515328e+02	-1.526017078621834457e+02	-1.526043690606259702e+02	-1.526052588416378626e+02	-1.530874035413716570e+02	-1.529748304724117816e+02	-1.523695757311801344e+02	-1.525619997152115843e+02	-1.525894829968830777e+02	-1.526016399911737835e+02	-1.526046340209827576e+02
3.229210575991909415e+00	-1.523248892635062361e+02	-1.526010567939569285e+02	-1.526037628921636156e+02	-1.526046732534358057e+02	-1.530866254212022000e+02	-1.529744457096171573e+02	-1.523711008387656420e+02	-1.525646023135400071e+02	-1.525896768737244713e+02	-1.526001463479635731e+02	-1.526040271104832868e+02
3.235257786808373837e+00	-1.523263262501831150e+02	-1.526014139479653693e+02	-1.526040715436766391e+02	-1.526049863298363221e+02	-1.530869804116009050e+02	-1.529744109051188730e+02	-1.523157493367890538e+02	-1.525461308085014025e+02	-1.525830712830983771e+02	-1.525999117138779297e+02	-1.526035457161700037e+02
3.241304997624837814e+00	-1.523244066439033304e+02	-1.526010153854219880e+02	-1.526037288240065664e+02	-1.526046475266187201e+02	-1.530863206582168630e+02	-1.529742983661933238e+02	-1.524311167166969483e+02	-1.525829555155629862e+02	-1.526015173986392881e+02	-1.526041245358183573e+02	-1.526045097736738114e+02
3.247352208441302235e+00	-1.523260252302595177e+02	-1.526010508183157981e+02	-1.526037181184661620e+02	-1.526046232156978704e+02	-1.530865213538539535e+02	-1.529739461428521281e+02	-1.523442045986509470e+02	-1.525594353026198746e+02	-1.525900139804918467e+02	-1.526028760213590374e+02	-1.526034181611219367e+02
3.253399419257766212e+00	-1.523256543540475718e+02	-1.526018402379182817e+02	-1.526045418346923270e+02	-1.526054532810416617e+02	-1.530873302679113408e+02	-1.529751284312782218e+02	-1.523694549873349615e+02	-1.525647176252392114e+02	-1.525920963049743477e+02	-1.526010755029586221e+02	-1.526049817667869206e+02
3.259446630074230633e+00	-1.523274493424230513e+02	-1.526018448381515782e+02	-1.526044897209633291e+02	-1.526053784801342488e+02	-1.530875747322314737e+02	-1.529747406332694197e+02	-1.525031670068208598e+02	-1.525974711130940022e+02	-1.526035436320569829e+02	-1.526045901716117328e+02	-1.526051385459030598e+02
3.265493840890695054e+00	-1.523262619854476725e+02	-1.526018744082071237e+02	-1.526045595453610133e+02	-1.526054646813544480e+02	-1.530873031279294594e+02	-1.529749276830353324e+02	-1.524282644718540496e+02	-1.525823514995033179e+02	-1.526005894368553300e+02	-1.526041107055038140e+02	-1.526050163436207470e+02
3.271541051707159031e+00	-1.523257642430394299e+02	-1.526016079887212129e+02	-1.526042960293465001e+02	-1.526051880161631971e+02	-1.530870873632767371e+02	-1.529747283198492198e+02	-1.524473750493791897e+02	-1.525903179154696261e+02	-1.526008587062667061e+02	-1.526036165822286250e+02	-1.526046938926824055e+02
3.277588262523623452e+00	-1.523266375354343722e+02	-1.526017405437187620e+02	-1.526044048638728725e+02	-1.526053058563536524e+02	-1.530873360876328206e+02	-1.529747079144603390e+02	-1.524929257099716438e+02	-1.525938308023167451e+02	-1.526033535117881001e+02	-1.526043470186007198e+02	-1.526049751726034742e+02
3.283635473340087874e+00	-1.523258853072873364e+02	-1.526014370380162291e+02	-1.526041153533704460e+02	-1.526050167037693370e+02	-1.530869096824924895e+02	-1.529744413240526058e+02	-1.523972683217123745e+02	-1.525780663211741910e+02	-1.525998308577650846e+02	-1.526036030603468419e+02	-1.526044583338446614e+02
3.289682684156551851e+00	-1.523258346251160162e+02	-1.526015480255890395e+02	-1.526042274948962927e+02	-1.526050742384356624e+02	-1.530869618966288783e+02	-1.529746358544497582e+02	-1.525042581075163923e+02	-1.525959765748487769e+02	-1.526035220727426065e+02	-1.526044884074158858e+02	-1.526046672932116621e+02
3.295729894973016272e+00	-1.523265021872794023e+02	-1.526017236522847043e+02	-1.526043932112496009e+02	-1.526053020583317448e+02	-1.530873426221340878e+02	-1.529747899458680536e+02	-1.524558530298485266e+02	-1.525880916296854366e+02	-1.526021587015552541e+02	-1.526036872253998808e+02	-1.526046159278306504e+02
3.301777105789480249e+00	-1.523266447077561452e+02	-1.526016665469001055e+02	-1.526043309482876680e+02	-1.526052254696198247e+02	-1.530872097166759147e+02	-1.529746210458487496e+02	-1.523965845523769360e+02	-1.525738818951615485e+02	-1.525994270524741978e+02	-1.526040424937789339e+02	-1.526049062244073866e+02
3.307824316605944670e+00	-1.523280879338225304e+02	-1.526019748420877988e+02	-1.526045886610063747e+02	-1.526054715438284006e+02	-1.530876745786579249e+02	-1.529745933861399294e+02	-1.522786434487867382e+02	-1.525385522510160854e+02	-1.525802692993422056e+02	-1.525997055156947226e+02	-1.526047834351838333e+02
3.313871527422409091e+00	-1.523256119441128646e+02	-1.526014996693905914e+02	-1.526042030692715628e+02	-1.526051317346595795e+02	-1.530869135951567159e+02	-1.529746413380596266e+02	-1.523538350783633177e+02	-1.525609591393631490e+02	-1.525904071649927118e+02	-1.526013866270637607e+02	-1.526042782856546012e+02
3.319918738238873068e+00	-1.523241340750467430e+02	-1.526010560758427346e+02	-1.526037853412869083e+02	-1.526047135153798422e+02	-1.530862819675671176e+02	-1.529743551491689573e+02	-1.524115838904076554e+02	-1.525813518443359840e+02	-1.525997093105070235e+02	-1.526025193096102441e+02	-1.526043171238084426e+02
3.325965949055337489e+00	-1.523255833389800387e+02	-1.526010921898298420e+02	-1.526037750635579471e+02	-1.526046691396717847e+02	-1.530866193020003152e+02	-1.529742643421981256e+02	-1.524046818206184071e+02	-1.525760029748029183e+02	-1.525963256043253864e+02	-1.526034839601923636e+02	-1.526041018904207363e+02
3.332013159871801466e+00	-1.523269222038617841e+02	-1.526014183042458114e+02	-1.526040620674223760e+02	-1.526049525137402156e+02	-1.530869745435534810e+02	-1.529742042907420227e+02	-1.525035566852433249e+02	-1.525986985009240584e+02	-1.526026203229544649e+02	-1.526039014970635890e+02	-1.526043725214964297e+02
3.338060370688265888e+00	-1.523269717910020518e+02	-1.526012320344888167e+02	-1.526038558731254966e+02	-1.526047689264050291e+02	-1.530867162377522277e+02	-1.529738122369884081e+02	-1.523917918389540205e+02	-1.525771248531191304e+02	-1.525959597664524949e+02	-1.526027535162368736e+02	-1.526035802612131533e+02
3.344107581504730309e+00	-1.523255019564509212e+02	-1.526009434566676930e+02	-1.526036090340276985e+02	-1.526045116283414131e+02	-1.530861577159982971e+02	-1.529737241509542400e+02	-1.524428288974841053e+02	-1.525882899391609158e+02	-1.525999919683665098e+02	-1.526028646296425109e+02	-1.526041502763701487e+02
3.350154792321194286e+00	-1.523270889474218279e+02	-1.526019905298663843e+02	-1.526046487223980250e+02	-1.526055525050521737e+02	-1.530875237781595501e+02	-1.529748783109624242e+02	-1.524322542114908856e+02	-1.525822215630746825e+02	-1.526003536258604072e+02	-1.526039671413418262e+02	-1.526047975507408694e+02
3.356202003137658707e+00	-1.523271926380834032e+02	-1.526019815364570604e+02	-1.526046332319436942e+02	-1.526055232225882605e+02	-1.530876537871737639e+02	-1.529749590821534184e+02	-1.523854515041253137e+02	-1.525690941089222008e+02	-1.525924456957717155e+02	-1.526009972848393659e+02	-1.526049964695882011e+02
3.362249213954123128e+00	-1.523272133739486662e+02	-1.526016243341480276e+02	-1.526042632116506184e+02	-1.526051579604958306e+02	-1.530871300533877388e+02	-1.529742672248224835e+02	-1.523717435744428599e+02	-1.525645791082571918e+02	-1.525928330183663206e+02	-1.526019863946317514e+02	-1.526045269729441998e+02
3.368296424770587105e+00	-1.523264037026352185e+02	-1.526015345195710040e+02	-1.526041957739677741e+02	-1.526050929021875504e+02	-1.530872425481759933e+02	-1.529746187703713645e+02	-1.524055280772919900e+02	-1.525780278496519031e+02	-1.525991931052786299e+02	-1.526030158279044713e+02	-1.526044629394160097e+02
3.374343635587051526e+00	-1.523263564730980875e+02	-1.526019290871143141e+02	-1.526046145985393139e+02	-1.526055240808672693e+02	-1.530875847036331265e+02	-1.529751509034747414e+02	-1.525204278883992970e+02	-1.526005915337796353e+02	-1.526040527048255058e+02	-1.526047702945039077e+02	-1.526052365875530086e+02
3.380390846403515503e+00	-1.523273408894961847e+02	-1.526020250022469895e+02	-1.526046728716572431e+02	-1.526055552837476341e+02	-1.530878420408321858e+02	-1.529750899036287706e+02	-1.523238186062839361e+02	-1.525512550375415799e+02	-1.525868873533148360e+02	-1.526011922075468306e+02	-1.526052916376073938e+02
3.386438057219979925e+00	-1.523260741937966998e+02	-1.526011307997713402e+02	-1.526037749917530846e+02	-1.526046761666610792e+02	-1.530865434601645347e+02	-1.529738056398180106e+02	-1.523084554884494821e+02	-1.525511824142972159e+02	-1.525939590106236210e+02	-1.526019523369493243e+02	-1.526034964977082211e+02
3.392485268036444346e+00	-1.523268621817325084e+02	-1.526018848075615892e+02	-1.526045484343886471e+02	-1.526054479200206515e+02	-1.530875838653304299e+02	-1.529749662133144739e+02	-1.525037705640532124e+02	-1.525955585007402817e+02	-1.526025075237614885e+02	-1.526045506289654838e+02	-1.526050606641325658e+02
3.398532478852908323e+00	-1.523269629688290365e+02	-1.526017098743690497e+02	-1.526043529250748350e+02	-1.526052542316710401e+02	-1.530872787004259408e+02	-1.529744904373662280e+02	-1.523881771434194548e+02	-1.525684358949812349e+02	-1.525952399876615573e+02	-1.526017473372963309e+02	-1.526047140629833052e+02
3.404579689669372744e+00	-1.523268432625854985e+02	-1.526016063065218020e+02	-1.526042605871928686e+02	-1.526051480660040056e+02	-1.530872917191803708e+02	-1.529746042279279550e+02	-1.523728522763853448e+02	-1.525659172754797339e+02	-1.525920987208436941e+02	-1.526022072648268022e+02	-1.526046077176387712e+02
3.410626900485836721e+00	-1.523255910254396781e+02	-1.526014442431879274e+02	-1.526041391030709349e+02	-1.526050581555879262e+02	-1.530867776538537441e+02	-1.529745027149236876e+02	-1.524609157390976577e+02	-1.525908394186935766e+02	-1.526016422492968445e+02	-1.526043289952023656e+02	-1.526048334244626972e+02
3.416674111302301142e+00	-1.523266448933786705e+02	-1.526017525833384525e+02	-1.526044252599678828e+02	-1.526053320252088383e+02	-1.530872797752113001e+02	-1.529747076278726752e+02	-1.523979380666287966e+02	-1.525741454752318873e+02	-1.525982433002064624e+02	-1.526031052156408805e+02	-1.526048095781771963e+02
3.422721322118765563e+00	-1.523265314011605085e+02	-1.526011598216090022e+02	-1.526038138166320266e+02	-1.526047009636621397e+02	-1.530868959793913007e+02	-1.529741432820295870e+02	-1.525291204659657751e+02	-1.526009320161178380e+02	-1.526041547724490215e+02	-1.526044668926245436e+02	-1.526046134955647631e+02
3.428768532935229540e+00	-1.523256822763459297e+02	-1.526016022541575694e+02	-1.526042985061994557e+02	-1.526052114365113539e+02	-1.530868692529481052e+02	-1.529746203502333799e+02	-1.524673128179073558e+02	-1.525923227969049663e+02	-1.526014236227609047e+02	-1.526038098515686841e+02	-1.526048022863026858e+02
3.434815743751693962e+00	-1.523263170156122612e+02	-1.526014464835809576e+02	-1.526041078160505435e+02	-1.526050152291178676e+02	-1.530866007345663320e+02	-1.529740028560041765e+02	-1.524777395805217850e+02	-1.525951148815042018e+02	-1.526017161269653570e+02	-1.526036682524241712e+02	-1.526045611106119679e+02
3.440862954568158383e+00	-1.523261842409143583e+02	-1.526019447422722237e+02	-1.526046314152041532e+02	-1.526055088072471051e+02	-1.530875569158665144e+02	-1.529751755820745132e+02	-1.525041312337693000e+02	-1.525953067055873191e+02	-1.526025163240532549e+02	-1.526037545416717194e+02	-1.526050800045566689e+02
3.446910165384622360e+00	-1.523275384735121634e+02	-1.526020117736458985e+02	-1.526046616247427323e+02	-1.526055653321371040e+02	-1.530879502447576215e+02	-1.529750946421893332e+02	-1.524960898096070423e+02	-1.525957990060287557e+02	-1.526032653899169702e+02	-1.526042377195558970e+02	-1.526049353199046834e+02
3.452957376201086781e+00	-1.523269744117653772e+02	-1.526016631233827638e+02	-1.526043151568140672e+02	-1.526052443956472757e+02	-1.530875592205676696e+02	-1.529747660566022773e+02	-1.523721818556721246e+02	-1.525739699483985987e+02	-1.525962987863877061e+02	-1.526033147418280578e+02	-1.526041864781095114e+02
3.459004587017550758e+00	-1.523266374261702651e+02	-1.526018241162630602e+02	-1.526044946815029846e+02	-1.526054029200675188e+02	-1.530872730056574369e+02	-1.529747326228407474e+02	-1.524750837980640767e+02	-1.525913391854468841e+02	-1.526017391847538249e+02	-1.526045988752401001e+02	-1.526050306933647960e+02
3.465051797834015179e+00	-1.523262476753593830e+02	-1.526018089645874340e+02	-1.526044824712419086e+02	-1.526053900954507867e+02	-1.530872815510055602e+02	-1.529748815574023695e+02	-1.525034486981658404e+02	-1.525964248401336363e+02	-1.526035310435803751e+02	-1.526043228184963709e+02	-1.526049411771308542e+02
3.471099008650479600e+00	-1.523272166771802176e+02	-1.526021676774876141e+02	-1.526048289578606330e+02	-1.526057312233046446e+02	-1.530877596415602397e+02	-1.529751059754483435e+02	-1.523871178414834162e+02	-1.525690048010273472e+02	-1.525950605429351299e+02	-1.526029742661422119e+02	-1.526054564868097714e+02
3.477146219466943577e+00	-1.523258098429170104e+02	-1.526006657621517775e+02	-1.526033219831025463e+02	-1.526042146342142871e+02	-1.530859918160485051e+02	-1.529733792194944328e+02	-1.523117487889229551e+02	-1.525506627037589737e+02	-1.525880309084080295e+02	-1.526018867921084450e+02	-1.526035031536817428e+02
3.483193430283407999e+00	-1.523282494189654699e+02	-1.526020782425662787e+02	-1.526046980554507400e+02	-1.526055878814906919e+02	-1.530880305609995276e+02	-1.529749300421100031e+02	-1.524815958026753435e+02	-1.525942169980764334e+02	-1.526028555377205862e+02	-1.526040673793017959e+02	-1.526049658070712667e+02
3.489240641099871976e+00	-1.523275282131491508e+02	-1.526014898346138580e+02	-1.526041136348151497e+02	-1.526050012290732809e+02	-1.530870629968480330e+02	-1.529740616093226322e+02	-1.524000485390259882e+02	-1.525785177976538307e+02	-1.525972621188228118e+02	-1.526032203669299179e+02	-1.526045703326585965e+02
3.495287851916336397e+00	-1.523255004567515414e+02	-1.526014433787140661e+02	-1.526041355861298143e+02	-1.526050532681876177e+02	-1.530867227719667483e+02	-1.529744739618583083e+02	-1.523971970127057602e+02	-1.525755331115914544e+02	-1.525995171060445159e+02	-1.526031765537845217e+02	-1.526044909820815576e+02
3.501335062732800818e+00	-1.523259958609381499e+02	-1.526014080387278682e+02	-1.526040913299680142e+02	-1.526050063510706138e+02	-1.530866839301773155e+02	-1.529742746589525098e+02	-1.524664500755732490e+02	-1.525916217034865952e+02	-1.526006318789672775e+02	-1.526035892644919727e+02	-1.526046138344459280e+02
3.507382273549264795e+00	-1.523255602521781498e+02	-1.526007500341832213e+02	-1.526034198284091872e+02	-1.526043148159047860e+02	-1.530864479274630412e+02	-1.529738851958155124e+02	-1.522686352756450106e+02	-1.525368797319778764e+02	-1.525885071443077550e+02	-1.526006481501751182e+02	-1.526030850628039843e+02
3.513429484365729216e+00	-1.523272169843690165e+02	-1.526016874648304338e+02	-1.526043092857582337e+02	-1.526052059892323882e+02	-1.530871536926609338e+02	-1.529742546574142636e+02	-1.523988671521015306e+02	-1.525811865992836829e+02	-1.525993953818846194e+02	-1.526035444927489095e+02	-1.526044614143725369e+02
3.519476695182193193e+00	-1.523276775052527512e+02	-1.526019465103358925e+02	-1.526045889306648462e+02	-1.526054545256255039e+02	-1.530877548863452375e+02	-1.529748682918585985e+02	-1.525230807607709664e+02	-1.525996185811556529e+02	-1.526043211380608682e+02	-1.526047794449812613e+02	-1.526051903614437890e+02
3.525523905998657614e+00	-1.523267934906992025e+02	-1.526020069521574953e+02	-1.526046814060972849e+02	-1.526056109458046990e+02	-1.530878622229059829e+02	-1.529752732633297967e+02	-1.524678822242437093e+02	-1.525903647352912742e+02	-1.526020956208575399e+02	-1.526046099115928030e+02	-1.526051608485058466e+02
3.531571116815122036e+00	-1.523267080928089570e+02	-1.526018940032975024e+02	-1.526045477971516107e+02	-1.526054459003240993e+02	-1.530873054473097170e+02	-1.529747293716420415e+02	-1.524530866275058827e+02	-1.525867236877874689e+02	-1.526006227886666977e+02	-1.526038244180208778e+02	-1.526048888670703434e+02
3.537618327631586013e+00	-1.523247775698143869e+02	-1.526006131957730361e+02	-1.526032972064121793e+02	-1.526042136092895021e+02	-1.530860349121438162e+02	-1.529737019844916119e+02	-1.522694461600419800e+02	-1.525413184103195476e+02	-1.525890964009483071e+02	-1.525975607371500473e+02	-1.526030975281593669e+02
3.543665538448050434e+00	-1.523242505159664404e+02	-1.526005887121291380e+02	-1.526032727679774723e+02	-1.526041791456658530e+02	-1.530854235243565995e+02	-1.529731802025124807e+02	-1.524178251160070943e+02	-1.525854435822622861e+02	-1.526008143560887618e+02	-1.526032292923730438e+02	-1.526038499539199336e+02
3.549712749264514855e+00	-1.523261710963004134e+02	-1.526008810434858560e+02	-1.526035479245531405e+02	-1.526044418256201425e+02	-1.530864851480736206e+02	-1.529738314767370184e+02	-1.523246585194500540e+02	-1.525509171913640216e+02	-1.525866465443027096e+02	-1.526021142777537420e+02	-1.526032542555371947e+02
3.555759960080978832e+00	-1.523256674515663747e+02	-1.526015530713837052e+02	-1.526042348036502005e+02	-1.526051430457979450e+02	-1.530870330963345793e+02	-1.529747296510648198e+02	-1.524945106780161552e+02	-1.525943871056482237e+02	-1.526030926000008492e+02	-1.526042017718206125e+02	-1.526047982466676558e+02
3.561807170897443253e+00	-1.523255813265847110e+02	-1.526015490965676520e+02	-1.526042393057781794e+02	-1.526051494164795201e+02	-1.530868650847630761e+02	-1.529745730918794493e+02	-1.524110544270880894e+02	-1.525797566188430494e+02	-1.526004851503601287e+02	-1.526036770937226947e+02	-1.526046283639628598e+02
3.567854381713907230e+00	-1.523263596273760072e+02	-1.526021142485679434e+02	-1.526047982266857446e+02	-1.526057057082266510e+02	-1.530876351054711222e+02	-1.529752683351567271e+02	-1.525121917817988617e+02	-1.525972870665630126e+02	-1.526029843344421408e+02	-1.526045306760357789e+02	-1.526052806368208792e+02
3.573901592530371651e+00	-1.523275953759068102e+02	-1.526021915347480160e+02	-1.526048388273495391e+02	-1.526057277330205011e+02	-1.530880533244741741e+02	-1.529752307020934836e+02	-1.524140790040608522e+02	-1.525767578940220233e+02	-1.525993528760414506e+02	-1.526043531598446634e+02	-1.526050231395242918e+02
3.579948803346836073e+00	-1.523270835161218599e+02	-1.526019928112054060e+02	-1.526046422246708403e+02	-1.526055425711593898e+02	-1.530877244482476556e+02	-1.529750569726291758e+02	-1.523534500526918976e+02	-1.525583051233483047e+02	-1.525901988482184493e+02	-1.525997004949454094e+02	-1.526051205163371662e+02
3.585996014163300050e+00	-1.523268569224281350e+02	-1.526012226690359341e+02	-1.526038595697121423e+02	-1.526047647012168511e+02	-1.530866013141693998e+02	-1.529738128687145036e+02	-1.524730779953544015e+02	-1.525901884961163262e+02	-1.526024064597645520e+02	-1.526041594135227228e+02	-1.526043906494011537e+02
3.592043224979764471e+00	-1.523277864689312935e+02	-1.526016808762588539e+02	-1.526043013330749716e+02	-1.526051827788664355e+02	-1.530877239588054124e+02	-1.529746748416928028e+02	-1.524912556111294748e+02	-1.525933226568378416e+02	-1.526027006785286346e+02	-1.526040440274700529e+02	-1.526048924710496806e+02
3.598090435796228448e+00	-1.523269932378075850e+02	-1.526014927404769708e+02	-1.526041313093022609e+02	-1.526050220643407442e+02	-1.530870291485182690e+02	-1.529742433535094790e+02	-1.524937407502106339e+02	-1.525953686877763289e+02	-1.526029529790322385e+02	-1.526046139504096857e+02	-1.526047808369925178e+02
3.604137646612692869e+00	-1.523265858242147033e+02	-1.526015313735431675e+02	-1.526041801490221417e+02	-1.526050787697506621e+02	-1.530868709037222288e+02	-1.529741988453997124e+02	-1.525242853337751399e+02	-1.526004765923173068e+02	-1.526038525079350734e+02	-1.526045494257454038e+02	-1.526048916999034191e+02
3.610184857429157290e+00	-1.523268432504422947e+02	-1.526018399920518789e+02	-1.526044963978978330e+02	-1.526053927018515708e+02	-1.530874913848789731e+02	-1.529748723772693779e+02	-1.524890216641674954e+02	-1.525944168576440063e+02	-1.526034928018852668e+02	-1.526050161275729238e+02	-1.526052103606511139e+02
3.616232068245621267e+00	-1.523257235214220486e+02	-1.526018562363751983e+02	-1.526045569486848876e+02	-1.526054818665618313e+02	-1.530872283870172623e+02	-1.529749839058408725e+02	-1.524557301852448177e+02	-1.525870880912504504e+02	-1.526010625472032984e+02	-1.526038271888229474e+02	-1.526049501244822295e+02
3.622279279062085688e+00	-1.523267745013418448e+02	-1.526017740366582132e+02	-1.526044424669468071e+02	-1.526053391071442320e+02	-1.530872655480000049e+02	-1.529746664779544858e+02	-1.524930167407676436e+02	-1.525949389109728997e+02	-1.526035736721800617e+02	-1.526045305575739803e+02	-1.526049888924740401e+02
3.628326489878550110e+00	-1.523275273308910869e+02	-1.526017961477246558e+02	-1.526044344775718571e+02	-1.526053235074542158e+02	-1.530873565032215993e+02	-1.529744493919360480e+02	-1.525260809681389560e+02	-1.526009690498351006e+02	-1.526040934177329405e+02	-1.526047527387341916e+02	-1.526051517571307272e+02
3.634373700695014087e+00	-1.523257158499690149e+02	-1.526015364082674353e+02	-1.526042258735760129e+02	-1.526051304512345723e+02	-1.530869070011702320e+02	-1.529746339929844794e+02	-1.523238203428023780e+02	-1.525528915247673467e+02	-1.525897023530433785e+02	-1.526030676828923447e+02	-1.526040074152429042e+02
3.640420911511478508e+00	-1.523278151868184409e+02	-1.526015142885344176e+02	-1.526041322192598670e+02	-1.526050031037253234e+02	-1.530874683941021885e+02	-1.529743425387483171e+02	-1.523714175643997635e+02	-1.525664021478808081e+02	-1.525969992534691642e+02	-1.526042304638305893e+02	-1.526047085947074322e+02
3.646468122327942485e+00	-1.523247792771232980e+02	-1.526013315735954450e+02	-1.526040528098866673e+02	-1.526049713933051635e+02	-1.530866985149368702e+02	-1.529746600487497403e+02	-1.524437448573302163e+02	-1.525850590507215543e+02	-1.526003962038368513e+02	-1.526041300218356014e+02	-1.526044455116690415e+02
3.652515333144406906e+00	-1.523273745244420638e+02	-1.526015393944049094e+02	-1.526041763304529582e+02	-1.526050714617441884e+02	-1.530874832296748025e+02	-1.529744872083326186e+02	-1.523729177333615894e+02	-1.525703716548615887e+02	-1.525978205929651210e+02	-1.526031102963113995e+02	-1.526043876236949757e+02
3.658562543960871327e+00	-1.523262365284232089e+02	-1.526012105502267389e+02	-1.526038616416234390e+02	-1.526047568954508620e+02	-1.530867395320034916e+02	-1.529740803556775006e+02	-1.524860295549954969e+02	-1.525955794819516029e+02	-1.526038289138772654e+02	-1.526045841779437922e+02	-1.526046690823209815e+02
3.664609754777335304e+00	-1.523266289911738056e+02	-1.526016863517718321e+02	-1.526043413906573960e+02	-1.526052360134191872e+02	-1.530875893854575054e+02	-1.529749302558302020e+02	-1.524636994057825348e+02	-1.525890233397983309e+02	-1.526011248658815020e+02	-1.526041182485884917e+02	-1.526046359266917420e+02
3.670656965593799725e+00	-1.523261864533501466e+02	-1.526012198119302070e+02	-1.526038782846790411e+02	-1.526047646455235736e+02	-1.530871627389855121e+02	-1.529744991799281024e+02	-1.524309555518043453e+02	-1.525840730602835720e+02	-1.526008826812488337e+02	-1.526042591494750127e+02	-1.526044688165753200e+02
3.676704176410263702e+00	-1.523271932265346322e+02	-1.526017972196288213e+02	-1.526044430404718071e+02	-1.526053424681896047e+02	-1.530873802388142337e+02	-1.529745891818546681e+02	-1.524574733021072177e+02	-1.525920704021564802e+02	-1.526022193181240141e+02	-1.526044781486018280e+02	-1.526048447486443820e+02
3.682751387226728124e+00	-1.523268408046027957e+02	-1.526016740306841371e+02	-1.526043359234175796e+02	-1.526052350546544290e+02	-1.530874123414914720e+02	-1.529747180022507678e+02	-1.524233316165567089e+02	-1.525827177345307746e+02	-1.526016357689829874e+02	-1.526041202908481296e+02	-1.526048656113529205e+02
3.688798598043192545e+00	-1.523250057133905386e+02	-1.526011193682843441e+02	-1.526038185932344220e+02	-1.526047945586284129e+02	-1.530863852194367212e+02	-1.529742014797892296e+02	-1.523950178440848617e+02	-1.525757460698785621e+02	-1.525967685205464193e+02	-1.526035041862957087e+02	-1.526041986762953968e+02
3.694845808859656522e+00	-1.523263408652655357e+02	-1.526021514832580976e+02	-1.526048416142901942e+02	-1.526057608678722772e+02	-1.530877022981006803e+02	-1.529753451899897527e+02	-1.524477205691766812e+02	-1.525846377730637755e+02	-1.526000767301823657e+02	-1.526032468532249027e+02	-1.526052909778038043e+02
3.700893019676120943e+00	-1.523255669940732275e+02	-1.526014326087092172e+02	-1.526041182071838875e+02	-1.526050320568250243e+02	-1.530866900678667832e+02	-1.529743158258619928e+02	-1.524348656358683911e+02	-1.525898992847838258e+02	-1.526016730233953638e+02	-1.526038371370690641e+02	-1.526046871538783023e+02
3.706940230492585364e+00	-1.523259104473690968e+02	-1.526007375457874389e+02	-1.526033859146308203e+02	-1.526042706055818883e+02	-1.530863945785231977e+02	-1.529737606607208136e+02	-1.523268585727386153e+02	-1.525520500577150926e+02	-1.525842241057671345e+02	-1.526004257889213420e+02	-1.526033542809157098e+02
3.712987441309049341e+00	-1.523261319064932877e+02	-1.526019001226638920e+02	-1.526045763201518071e+02	-1.526054898609705504e+02	-1.530870456796083658e+02	-1.529746776107480457e+02	-1.523520312512279133e+02	-1.525657818406876061e+02	-1.525919385018756032e+02	-1.526024017077598671e+02	-1.526036947033752824e+02
3.719034652125513762e+00	-1.523262602373309278e+02	-1.526017504653062247e+02	-1.526044154475339383e+02	-1.526052979520088115e+02	-1.530870049364545480e+02	-1.529745538264788252e+02	-1.523846490980454860e+02	-1.525712780773272357e+02	-1.525973932234130075e+02	-1.526040615434893652e+02	-1.526048360038248575e+02
3.725081862941977739e+00	-1.523256377347901491e+02	-1.526012913076332893e+02	-1.526039592312849607e+02	-1.526048702590922517e+02	-1.530861044534207167e+02	-1.529736502388261670e+02	-1.524753214110183421e+02	-1.525917904116235206e+02	-1.526023269615605784e+02	-1.526043492995044346e+02	-1.526046766088760762e+02
3.731129073758442161e+00	-1.523268968644481447e+02	-1.526012523187163197e+02	-1.526038907324862919e+02	-1.526047797162667337e+02	-1.530870804847231170e+02	-1.529741740982702822e+02	-1.523676735604866792e+02	-1.525689472832405045e+02	-1.525962065402000007e+02	-1.526014956728902519e+02	-1.526036016162378246e+02
3.737176284574906582e+00	-1.523270892831237973e+02	-1.526016761964723401e+02	-1.526043269402645137e+02	-1.526052254528458718e+02	-1.530873249113300858e+02	-1.529745520739519691e+02	-1.523632791033317062e+02	-1.525629345129786429e+02	-1.525978851349257184e+02	-1.526034371440332791e+02	-1.526048021778416057e+02
3.743223495391370559e+00	-1.523247335435737568e+02	-1.526001491043783744e+02	-1.526028261949713567e+02	-1.526037119446604038e+02	-1.530853958844043632e+02	-1.529729421494495796e+02	-1.522541178696804423e+02	-1.525311428126374835e+02	-1.525854707719059320e+02	-1.525960288723275653e+02	-1.526018992429114292e+02
3.749270706207834980e+00	-1.523257714073548641e+02	-1.526014322749286976e+02	-1.526041226933396899e+02	-1.526050338694212201e+02	-1.530870216642468904e+02	-1.529746330045660443e+02	-1.522984367087948385e+02	-1.525408976971231425e+02	-1.525893860222240335e+02	-1.525997633204525812e+02	-1.526035788503046717e+02
3.755317917024298957e+00	-1.523275229281577481e+02	-1.526016502158905155e+02	-1.526042715598686925e+02	-1.526051816606997420e+02	-1.530873719723033730e+02	-1.529744356102418124e+02	-1.524393913569592485e+02	-1.525837394519907946e+02	-1.526014839487655763e+02	-1.526043808563553625e+02	-1.526048867323761726e+02
3.761365127840763378e+00	-1.523271378577312873e+02	-1.526013736074594078e+02	-1.526040104380203104e+02	-1.526048916516968461e+02	-1.530873211015407378e+02	-1.529743985910716049e+02	-1.523183653971626654e+02	-1.525473544301233630e+02	-1.525935846528762170e+02	-1.526011724905862366e+02	-1.526038610359587437e+02
3.767412338657227799e+00	-1.523269656006685295e+02	-1.526018945257954442e+02	-1.526045446208885608e+02	-1.526053998748226377e+02	-1.530873083093496234e+02	-1.529746345264419460e+02	-1.523481988599132251e+02	-1.525586014745013017e+02	-1.525901115119839915e+02	-1.526019936341128584e+02	-1.526046385297139807e+02
3.773459549473691776e+00	-1.523268973590560051e+02	-1.526017708095315584e+02	-1.526044247116893473e+02	-1.526053252691153546e+02	-1.530871889812226812e+02	-1.529745666223967930e+02	-1.524247380566308152e+02	-1.525826263341856190e+02	-1.525991849687131037e+02	-1.526037360338200131e+02	-1.526048419232571121e+02
3.779506760290156198e+00	-1.523262047723407022e+02	-1.526014711320215156e+02	-1.526041514783175330e+02	-1.526050560469337825e+02	-1.530870487322338818e+02	-1.529745251251259788e+02	-1.524714920152923980e+02	-1.525925468196143129e+02	-1.526005646240071201e+02	-1.526038576432727609e+02	-1.526046254475927526e+02
3.785553971106620619e+00	-1.523255986349307136e+02	-1.526014928199327017e+02	-1.526041819314607721e+02	-1.526050810225717100e+02	-1.530868460003253517e+02	-1.529745269196247932e+02	-1.525418953504960200e+02	-1.526014562249305300e+02	-1.526044879732859272e+02	-1.526048940655188630e+02	-1.526049943312319783e+02
3.791601181923084596e+00	-1.523267823738172524e+02	-1.526019372393095352e+02	-1.526046134798491209e+02	-1.526055229097339634e+02	-1.530875049775420393e+02	-1.529749511216373321e+02	-1.524855042878893983e+02	-1.525922488188295461e+02	-1.526022773561346071e+02	-1.526045320883280851e+02	-1.526051608058170359e+02
3.797648392739549017e+00	-1.523276668662678333e+02	-1.526018441902605502e+02	-1.526044748531628272e+02	-1.526053606151662052e+02	-1.530876704160368718e+02	-1.529747182355159225e+02	-1.524975323485938929e+02	-1.525946618340361454e+02	-1.526027598366835889e+02	-1.526041141273022106e+02	-1.526049489397002787e+02
3.803695603556012994e+00	-1.523269890063564276e+02	-1.526016871521952680e+02	-1.526043364270218774e+02	-1.526052313200500237e+02	-1.530873403472290022e+02	-1.529745978785651346e+02	-1.523168082619411052e+02	-1.525516385716625223e+02	-1.525939265603414015e+02	-1.526026878160606373e+02	-1.526045315396742410e+02
3.809742814372477415e+00	-1.523270301141263019e+02	-1.526013869633812021e+02	-1.526040076576201443e+02	-1.526049044886873673e+02	-1.530868715269243694e+02	-1.529739468909135667e+02	-1.523863098242179603e+02	-1.525746976566357773e+02	-1.525991248047072872e+02	-1.526030841665239279e+02	-1.526040559316254530e+02
3.815790025188941836e+00	-1.523272551239802510e+02	-1.526018154437655596e+02	-1.526044609918488675e+02	-1.526053610352276166e+02	-1.530875228657601212e+02	-1.529747276826388713e+02	-1.524639962183850059e+02	-1.525950730014953081e+02	-1.526027283423618144e+02	-1.526043682772031218e+02	-1.526049552899026480e+02
3.821837236005405813e+00	-1.523247523866532447e+02	-1.526008148110666980e+02	-1.526035174284059792e+02	-1.526044449031263639e+02	-1.530860960896070537e+02	-1.529738859439903536e+02	-1.524270685857852072e+02	-1.525812045579834262e+02	-1.525977151280779935e+02	-1.526032534981198410e+02	-1.526038326601293988e+02
3.827884446821870235e+00	-1.523258822485291262e+02	-1.526017471529105762e+02	-1.526044373011647792e+02	-1.526053480681837868e+02	-1.530872612574465563e+02	-1.529749512925653505e+02	-1.524332401030311814e+02	-1.525794918703649898e+02	-1.526002033786056415e+02	-1.526033773295028197e+02	-1.526048492175435740e+02
3.833931657638334212e+00	-1.523256569546549031e+02	-1.526010699761507112e+02	-1.526037422628486695e+02	-1.526046329486081277e+02	-1.530864229297978909e+02	-1.529739506505669056e+02	-1.523283714334608021e+02	-1.525597936549225437e+02	-1.525947908317146471e+02	-1.526023966224337869e+02	-1.526039175556349505e+02
3.839978868454798633e+00	-1.523259907302304725e+02	-1.526013381457537434e+02	-1.526040200699091827e+02	-1.526049394707378042e+02	-1.530869946792825544e+02	-1.529744644814407479e+02	-1.524013944514065315e+02	-1.525751338821420120e+02	-1.525979627183936884e+02	-1.526038376280786508e+02	-1.526045300171908821e+02
3.846026079271263054e+00	-1.523260778323051454e+02	-1.526019889163517007e+02	-1.526046830963097705e+02	-1.526056082254392550e+02	-1.530874263815463223e+02	-1.529751225497265636e+02	-1.524023876850777128e+02	-1.525724456534441060e+02	-1.525961973309124460e+02	-1.526024938789077510e+02	-1.526048114309846824e+02
3.852073290087727031e+00	-1.523261351729508419e+02	-1.526009847478368897e+02	-1.526036234893653898e+02	-1.526045274045031590e+02	-1.530862968282589520e+02	-1.529735450200469984e+02	-1.523371018826537977e+02	-1.525619647917536099e+02	-1.525965835679388078e+02	-1.526024151016683845e+02	-1.526038733566362282e+02
3.858120500904191452e+00	-1.523268080466104664e+02	-1.526014231569732829e+02	-1.526040759437590566e+02	-1.526049824993166055e+02	-1.530867580088767568e+02	-1.529739958078503435e+02	-1.524833923717219193e+02	-1.525962234551953998e+02	-1.526033287081660603e+02	-1.526041173319833604e+02	-1.526045273182879214e+02
3.864167711720655873e+00	-1.523272322945248902e+02	-1.526016752708466129e+02	-1.526043108775890573e+02	-1.526052007887667514e+02	-1.530874054133991535e+02	-1.529745153144313576e+02	-1.524807564817866705e+02	-1.525959021637785895e+02	-1.526038078484891685e+02	-1.526045634506743909e+02	-1.526048768174509291e+02
3.870214922537119850e+00	-1.523240424248537579e+02	-1.526007391539543505e+02	-1.526034657157536287e+02	-1.526043862882784197e+02	-1.530861589370463776e+02	-1.529741850385257749e+02	-1.522775340725448245e+02	-1.525374014917185264e+02	-1.525807644481827197e+02	-1.526005565413256591e+02	-1.526034845288018005e+02
3.876262133353584272e+00	-1.523264041582404786e+02	-1.526019052280507537e+02	-1.526045826424827396e+02	-1.526054679489098760e+02	-1.530875704751518640e+02	-1.529750895108930990e+02	-1.524266917819163893e+02	-1.525804371331595917e+02	-1.525977672699702907e+02	-1.526031745813678810e+02	-1.526050077985198925e+02
3.882309344170048249e+00	-1.523268727001996865e+02	-1.526017585238650440e+02	-1.526044111486116606e+02	-1.526053136880770467e+02	-1.530874757529863359e+02	-1.529748053405083112e+02	-1.524024012593901602e+02	-1.525748594027434706e+02	-1.525975330877821818e+02	-1.526022126835386814e+02	-1.526043818755131554e+02
3.888356554986512670e+00	-1.523262690778858257e+02	-1.526016083286154981e+02	-1.526042664786775163e+02	-1.526051196743057403e+02	-1.530871397622643713e+02	-1.529746207431776384e+02	-1.524964596371658558e+02	-1.525939314197102874e+02	-1.526027006754596300e+02	-1.526044119100169212e+02	-1.526048787417520884e+02
3.894403765802977091e+00	-1.523266916438505518e+02	-1.526016449143916134e+02	-1.526042909278385764e+02	-1.526051880202070379e+02	-1.530866554502973713e+02	-1.529739586719368276e+02	-1.524806316432351991e+02	-1.525950651456739706e+02	-1.526023574381500794e+02	-1.526043218754411441e+02	-1.526047537304667117e+02
3.900450976619441068e+00	-1.523269912590149602e+02	-1.526019644241918627e+02	-1.526046259131822751e+02	-1.526055224649975912e+02	-1.530877164814770026e+02	-1.529750723811778812e+02	-1.524669506749843322e+02	-1.525923486253859664e+02	-1.526009611956058052e+02	-1.526040711344456327e+02	-1.526050141012856329e+02
3.906498187435905489e+00	-1.523256947898728981e+02	-1.526019409864298382e+02	-1.526046448660617045e+02	-1.526055682619575009e+02	-1.530872391741466458e+02	-1.529750757636824119e+02	-1.524569176730609001e+02	-1.525866435033245239e+02	-1.526000564196888263e+02	-1.526041533876007747e+02	-1.526050254348579642e+02
3.912545398252369466e+00	-1.523262618743471535e+02	-1.526009735076535208e+02	-1.526035954008353599e+02	-1.526044949754008258e+02	-1.530858899295772630e+02	-1.529729904272465149e+02	-1.523017152733690978e+02	-1.525522346218627661e+02	-1.525888386230121228e+02	-1.526022943395900882e+02	-1.526030237024272367e+02
3.918592609068833887e+00	-1.523265757912682830e+02	-1.526014492630276038e+02	-1.526041111627529006e+02	-1.526050085065995745e+02	-1.530872705961958502e+02	-1.529745878146950986e+02	-1.522599435775144059e+02	-1.525283685049333826e+02	-1.525888764251337761e+02	-1.526010647079131957e+02	-1.526038749620958868e+02
3.924639819885298309e+00	-1.523262064655718007e+02	-1.526018456341188596e+02	-1.526045241400240400e+02	-1.526054283040957102e+02	-1.530875568115222052e+02	-1.529751281389816029e+02	-1.524011193574653191e+02	-1.525735538698994844e+02	-1.525955842635757449e+02	-1.526026994198975046e+02	-1.526046114210563474e+02
3.930687030701762286e+00	-1.523272265358750985e+02	-1.526016887082890037e+02	-1.526043316605758946e+02	-1.526052263467022101e+02	-1.530873645429390990e+02	-1.529745668183528835e+02	-1.523126321694987269e+02	-1.525505306323529169e+02	-1.525873706830832930e+02	-1.526023234362180574e+02	-1.526044277037479731e+02
3.936734241518226707e+00	-1.523246084053036498e+02	-1.526006875757876173e+02	-1.526033978587717854e+02	-1.526042860570124162e+02	-1.530858593853738796e+02	-1.529737440478063775e+02	-1.523603731496274918e+02	-1.525632041007933708e+02	-1.525914484029626692e+02	-1.526025984417910308e+02	-1.526037070882630644e+02
3.942781452334690684e+00	-1.523263578087951942e+02	-1.526014770684774930e+02	-1.526041512879826882e+02	-1.526050453968423426e+02	-1.530871298357176045e+02	-1.529745686515595366e+02	-1.522862262912732376e+02	-1.525400399248265444e+02	-1.525888215746552419e+02	-1.526014535357928992e+02	-1.526039816133709621e+02
3.948828663151155105e+00	-1.523261807678102571e+02	-1.526020821747974878e+02	-1.526047661646571214e+02	-1.526056925278249139e+02	-1.530873649086757382e+02	-1.529750107731787239e+02	-1.524006132541221916e+02	-1.525733202270353104e+02	-1.525974491332452772e+02	-1.526026442088132171e+02	-1.526052943700028095e+02
3.954875873967619526e+00	-1.523272746072461246e+02	-1.526019897896115936e+02	-1.526046328976903794e+02	-1.526055338659708696e+02	-1.530875024178908461e+02	-1.529747619110015364e+02	-1.525027248473731447e+02	-1.525955347467961758e+02	-1.526016754453914643e+02	-1.526037683618455674e+02	-1.526048891080184262e+02
3.960923084784083503e+00	-1.523267142983567624e+02	-1.526014904494657003e+02	-1.526041483895083388e+02	-1.526050465679106765e+02	-1.530873174528324512e+02	-1.529746036143181982e+02	-1.523226012431379104e+02	-1.525522107403884888e+02	-1.525908531199280560e+02	-1.526029108157306382e+02	-1.526041511181851433e+02
3.966970295600547924e+00	-1.523265782777894799e+02	-1.526005998500338023e+02	-1.526032348849265077e+02	-1.526041137677208610e+02	-1.530863385764752991e+02	-1.529734066730379709e+02	-1.521436877746817515e+02	-1.524813951727596191e+02	-1.525707046868182033e+02	-1.525952211254622739e+02	-1.526025880426025196e+02
3.973017506417012346e+00	-1.523258602364745684e+02	-1.526007672473241144e+02	-1.526034421742527911e+02	-1.526043504236599517e+02	-1.530862050618290198e+02	-1.529736122743609030e+02	-1.523725323852831934e+02	-1.525667711576100771e+02	-1.525928140593324827e+02	-1.526023722602910482e+02	-1.526034985416956715e+02
3.979064717233476323e+00	-1.523262792601412912e+02	-1.526017561272058458e+02	-1.526044284360501138e+02	-1.526053137708638303e+02	-1.530870811509589373e+02	-1.529746557489488055e+02	-1.524594292438741263e+02	-1.525897762188529327e+02	-1.526017225866007436e+02	-1.526043465046602705e+02	-1.526049632967880711e+02
3.985111928049940744e+00	-1.523263988579226691e+02	-1.526016830152459534e+02	-1.526043603776326165e+02	-1.526052546433105874e+02	-1.530871785892138917e+02	-1.529746788038963246e+02	-1.523672867407339027e+02	-1.525659009483017314e+02	-1.525973678930999995e+02	-1.526027416679146427e+02	-1.526045112887616710e+02
3.991159138866404721e+00	-1.523257439488788236e+02	-1.526018088002010984e+02	-1.526045116313103165e+02	-1.526054303337427598e+02	-1.530872805063190469e+02	-1.529750370048420507e+02	-1.524976609029426982e+02	-1.525955234669320078e+02	-1.526031962735756053e+02	-1.526043036088881593e+02	-1.526050400811995189e+02
3.997206349682869142e+00	-1.523263174239855857e+02	-1.526017889840761939e+02	-1.526044645275101175e+02	-1.526053738277703360e+02	-1.530874303234649005e+02	-1.529749507011200365e+02	-1.525030722370424314e+02	-1.525974858115886263e+02	-1.526038579153267563e+02	-1.526049711277774179e+02	-1.526051503628682156e+02
4.003253560499333119e+00	-1.523268095790403436e+02	-1.526020139873351411e+02	-1.526046843250077245e+02	-1.526055910818703296e+02	-1.530875275833743103e+02	-1.529749538528610628e+02	-1.525170311816445974e+02	-1.525996356332869652e+02	-1.526042092579560006e+02	-1.526048291561557733e+02	-1.526052733364990956e+02
4.009300771315797540e+00	-1.523260000397239651e+02	-1.526017285888108290e+02	-1.526044017990371060e+02	-1.526053002905051699e+02	-1.530869790187382478e+02	-1.529745415805058428e+02	-1.524038314053051977e+02	-1.525728641332270854e+02	-1.525959744772006843e+02	-1.526014699568636388e+02	-1.526048428557100465e+02
4.015347982132261961e+00	-1.523269140390715393e+02	-1.526018218719729305e+02	-1.526044733122006676e+02	-1.526053420067177058e+02	-1.530874645550755986e+02	-1.529747945932341509e+02	-1.522917436542437883e+02	-1.525375685251240725e+02	-1.525805842400863810e+02	-1.525970909637206034e+02	-1.526042294920800657e+02
4.021395192948726383e+00	-1.523277966443017704e+02	-1.526017455608109401e+02	-1.526043795697217718e+02	-1.526052626953285767e+02	-1.530876712461552529e+02	-1.529746484549716854e+02	-1.524375377907510369e+02	-1.525825749807346199e+02	-1.525996606948856140e+02	-1.526042596807475036e+02	-1.526048586261819366e+02
4.027442403765190804e+00	-1.523274899819023744e+02	-1.526017508218567400e+02	-1.526043825332472466e+02	-1.526052604990746318e+02	-1.530872062602507526e+02	-1.529742958887296709e+02	-1.525186433475504373e+02	-1.525993657882881394e+02	-1.526036543139818491e+02	-1.526048221083216845e+02	-1.526050287385025968e+02
4.033489614581654337e+00	-1.523268308079722715e+02	-1.526017877995859919e+02	-1.526044594202841154e+02	-1.526053646768432941e+02	-1.530874461753231799e+02	-1.529747991189322534e+02	-1.523347717724649897e+02	-1.525565444726834130e+02	-1.525896091058326078e+02	-1.526028982483198320e+02	-1.526046187404915599e+02
4.039536825398118758e+00	-1.523259709005101286e+02	-1.526017813876334799e+02	-1.526044619448597928e+02	-1.526053742429327258e+02	-1.530871511249649188e+02	-1.529748035521990914e+02	-1.524526448172258597e+02	-1.525878844532248308e+02	-1.526021648062597365e+02	-1.526044181443172079e+02	-1.526049275717730325e+02
4.045584036214583179e+00	-1.523268252211113349e+02	-1.526013214129590949e+02	-1.526039438369762422e+02	-1.526048364679588190e+02	-1.530865375037975298e+02	-1.529735768825137256e+02	-1.524244696417358398e+02	-1.525867528902649326e+02	-1.526008563316320021e+02	-1.526035961420840010e+02	-1.526043200201244474e+02
4.051631247031047600e+00	-1.523273511921605063e+02	-1.526017499703075089e+02	-1.526043925137774409e+02	-1.526052810214069950e+02	-1.530876927452091820e+02	-1.529748223469011350e+02	-1.524319809720865067e+02	-1.525848125160963207e+02	-1.526016402935117071e+02	-1.526037707057914190e+02	-1.526048597173399912e+02
4.057678457847512021e+00	-1.523263051460746453e+02	-1.526014428334961508e+02	-1.526041043855419446e+02	-1.526050085184446914e+02	-1.530869422545309533e+02	-1.529744201499646294e+02	-1.524128240402671963e+02	-1.525794972134677039e+02	-1.525992296084997975e+02	-1.526038514359129010e+02	-1.526045166224798209e+02
4.063725668663975554e+00	-1.523268552884808855e+02	-1.526020333068171055e+02	-1.526047045991767845e+02	-1.526056149211935349e+02	-1.530876911964719511e+02	-1.529751045104584364e+02	-1.524869871725064172e+02	-1.525922799766258890e+02	-1.526011688984510215e+02	-1.526036838180491486e+02	-1.526049118771982762e+02
4.069772879480439975e+00	-1.523257693348089106e+02	-1.526013295813625916e+02	-1.526039973210938854e+02	-1.526049048384990101e+02	-1.530866049691658191e+02	-1.529741720944105055e+02	-1.523412141711144727e+02	-1.525597557641562503e+02	-1.525910824053117381e+02	-1.526028717070533958e+02	-1.526046655344147212e+02
4.075820090296904397e+00	-1.523272304195660922e+02	-1.526018831765981076e+02	-1.526045295411245775e+02	-1.526053836516544493e+02	-1.530873803377992886e+02	-1.529746449941538344e+02	-1.523902050004132320e+02	-1.525743908901757777e+02	-1.525977965964380019e+02	-1.526034999744032348e+02	-1.526046615921021044e+02
4.081867301113368818e+00	-1.523281112409699176e+02	-1.526019250816099202e+02	-1.526045384355350336e+02	-1.526054226614230629e+02	-1.530876656803779383e+02	-1.529745775263134533e+02	-1.524061340127750555e+02	-1.525743515011501472e+02	-1.525985383972744671e+02	-1.526032896136335353e+02	-1.526048743701144872e+02
4.087914511929833239e+00	-1.523247687894025830e+02	-1.526005266438624233e+02	-1.526032154352899965e+02	-1.526041270226771474e+02	-1.530858802819949176e+02	-1.529735502385628934e+02	-1.522933487731625917e+02	-1.525427940575790160e+02	-1.525885073932863634e+02	-1.526006026540609639e+02	-1.526028629911623682e+02
4.093961722746296772e+00	-1.523271189262796952e+02	-1.526018131632638131e+02	-1.526044599660428958e+02	-1.526053436391380842e+02	-1.530874523585323459e+02	-1.529747312752500648e+02	-1.522997488001229556e+02	-1.525426532308105152e+02	-1.525809230512518013e+02	-1.525981549358118343e+02	-1.526043103701954351e+02
4.100008933562761193e+00	-1.523268042604282471e+02	-1.526017232761585944e+02	-1.526043871281564748e+02	-1.526052823446253512e+02	-1.530873829036905818e+02	-1.529747277274764485e+02	-1.524729945999915515e+02	-1.525917541697854745e+02	-1.526022542770996893e+02	-1.526039008465203040e+02	-1.526047471227655876e+02
4.106056144379225614e+00	-1.523274139298897580e+02	-1.526017097077029803e+02	-1.526043431201074156e+02	-1.526052456678730778e+02	-1.530872983521732635e+02	-1.529743269431156136e+02	-1.523474557548798316e+02	-1.525650059185116447e+02	-1.525962133578012185e+02	-1.526018457441952592e+02	-1.526045410185252535e+02
4.112103355195690035e+00	-1.523270024151291295e+02	-1.526017386175373076e+02	-1.526043962402663681e+02	-1.526052907286979803e+02	-1.530876461565704574e+02	-1.529748882496736258e+02	-1.524297119840121013e+02	-1.525810994451725549e+02	-1.525997255843398648e+02	-1.526040576702594080e+02	-1.526048778693589156e+02
4.118150566012154457e+00	-1.523277540768679046e+02	-1.526017615546417119e+02	-1.526043820648111478e+02	-1.526052614146784663e+02	-1.530877242166759515e+02	-1.529746999607528437e+02	-1.524689180609339019e+02	-1.525880947705251742e+02	-1.526007787596230969e+02	-1.526039537061209330e+02	-1.526050254269886182e+02
4.124197776828617990e+00	-1.523272578299307156e+02	-1.526016909184287158e+02	-1.526043287575468526e+02	-1.526052304016485834e+02	-1.530873318008218575e+02	-1.529744500733666541e+02	-1.522130498617447358e+02	-1.525143256840082415e+02	-1.525689957200647768e+02	-1.525969825775503637e+02	-1.526039646161714813e+02
4.130244987645082411e+00	-1.523266761856408777e+02	-1.526020751933325243e+02	-1.526047470278280400e+02	-1.526056535365182185e+02	-1.530875895194325267e+02	-1.529751178231725532e+02	-1.524927835197629236e+02	-1.525959225318257779e+02	-1.526029344433627841e+02	-1.526043422892395540e+02	-1.526051361797973414e+02
4.136292198461546832e+00	-1.523252271428224560e+02	-1.526015499690429351e+02	-1.526042602465256550e+02	-1.526051829331958061e+02	-1.530869307199417619e+02	-1.529748163227603186e+02	-1.524688968052320206e+02	-1.525874432171261788e+02	-1.526006125701856035e+02	-1.526035707894236566e+02	-1.526049652400811567e+02
4.142339409278011253e+00	-1.523267598143279145e+02	-1.526020543707120112e+02	-1.526047247832448761e+02	-1.526056337800170866e+02	-1.530875941086649448e+02	-1.529750624460507140e+02	-1.524306094229899315e+02	-1.525807519123548559e+02	-1.525986885386815288e+02	-1.526034285605499008e+02	-1.526054654130882113e+02
4.148386620094475674e+00	-1.523267246764440301e+02	-1.526020230485812874e+02	-1.526046934574274871e+02	-1.526055832910339234e+02	-1.530878434014700247e+02	-1.529752910084254154e+02	-1.524175975931170797e+02	-1.525773558939228280e+02	-1.525990731835842666e+02	-1.526034234618294647e+02	-1.526051039380494956e+02
4.154433830910939207e+00	-1.523267881956678025e+02	-1.526014816291465479e+02	-1.526041451332823158e+02	-1.526050378008231405e+02	-1.530872528645557225e+02	-1.529745196928780615e+02	-1.523855643385712710e+02	-1.525697962598524668e+02	-1.525949540615063995e+02	-1.526040393963251063e+02	-1.526048592750564978e+02
4.160481041727403628e+00	-1.523267906145060238e+02	-1.526016180036163519e+02	-1.526042632789668971e+02	-1.526051564034576131e+02	-1.530870466723158074e+02	-1.529743038011835665e+02	-1.524910403509131243e+02	-1.525979689123187200e+02	-1.526039412760598566e+02	-1.526046206530969016e+02	-1.526049688381992269e+02
4.166528252543868049e+00	-1.523261291265458794e+02	-1.526009003525996377e+02	-1.526035595732322179e+02	-1.526044536282259685e+02	-1.530866392614932749e+02	-1.529739517022457846e+02	-1.522174824355488454e+02	-1.525144008717024349e+02	-1.525819619603540218e+02	-1.525998348580268669e+02	-1.526032524924288225e+02
4.172575463360332471e+00	-1.523269912565353081e+02	-1.526018029311407815e+02	-1.526044456958890407e+02	-1.526053485827061706e+02	-1.530873183102137034e+02	-1.529745366022033579e+02	-1.524674018159207094e+02	-1.525956955010902618e+02	-1.526038432549406991e+02	-1.526049157770544866e+02	-1.526051513049237371e+02
4.178622674176796892e+00	-1.523277193966512471e+02	-1.526021779394865803e+02	-1.526048225016694744e+02	-1.526056980192977335e+02	-1.530878419945621829e+02	-1.529750041326438748e+02	-1.524473223534268982e+02	-1.525872435185251277e+02	-1.526014758354116907e+02	-1.526045644258094853e+02	-1.526051883124439428e+02
4.184669884993261313e+00	-1.523273227166356776e+02	-1.526019032724193494e+02	-1.526045585339019226e+02	-1.526054622194093326e+02	-1.530875747519083916e+02	-1.529747554521534312e+02	-1.524149906071022542e+02	-1.525762385653160038e+02	-1.525983399254834865e+02	-1.526028368808173354e+02	-1.526050383546358660e+02
4.190717095809724846e+00	-1.523258458154059838e+02	-1.526015798379673072e+02	-1.526042701260476520e+02	-1.526051770149851734e+02	-1.530869307688476511e+02	-1.529745784798748218e+02	-1.524161206530617676e+02	-1.525800880589094390e+02	-1.526007732252562334e+02	-1.526042372936017557e+02	-1.526048017800270600e+02
4.196764306626189267e+00	-1.523252653722184959e+02	-1.526015743483504821e+02	-1.526042778684911809e+02	-1.526051636056958500e+02	-1.530868030809742208e+02	-1.529746464210245449e+02	-1.523580665630530575e+02	-1.525647767129904651e+02	-1.525956925488592901e+02	-1.526029781032486881e+02	-1.526042703608456463e+02
4.202811517442653688e+00	-1.523275390883698606e+02	-1.526016957127064870e+02	-1.526043362190151527e+02	-1.526052239566473645e+02	-1.530872900965992471e+02	-1.529743878708555371e+02	-1.524168989381196866e+02	-1.525801281849530255e+02	-1.525982437277334043e+02	-1.526033405551963824e+02	-1.526045913026864014e+02
4.208858728259118109e+00	-1.523259623201799968e+02	-1.526013937305214085e+02	-1.526040746796383587e+02	-1.526049861562502201e+02	-1.530869247934931536e+02	-1.529744404887585461e+02	-1.524973373316466336e+02	-1.525954838091375905e+02	-1.526035549197168848e+02	-1.526045064622845757e+02	-1.526048029529156906e+02
4.214905939075582531e+00	-1.523264440535313611e+02	-1.526019667674012226e+02	-1.526046516500376811e+02	-1.526055500844555013e+02	-1.530875577950728825e+02	-1.529750965471648101e+02	-1.524188622592345155e+02	-1.525789421221829798e+02	-1.525997865444294348e+02	-1.526039153818792897e+02	-1.526051756724866095e+02
4.220953149892046063e+00	-1.523262620079589453e+02	-1.526016696570283671e+02	-1.526043449523843094e+02	-1.526052464504284671e+02	-1.530871037687501541e+02	-1.529746706461050962e+02	-1.525308318249007300e+02	-1.526013174708942017e+02	-1.526047598706781798e+02	-1.526050569899114180e+02	-1.526052183254195427e+02
4.227000360708510485e+00	-1.523255281987391925e+02	-1.526012463852646022e+02	-1.526039429733890245e+02	-1.526048552803237328e+02	-1.530867530938587322e+02	-1.529743929444585717e+02	-1.523488075848400172e+02	-1.525600433890411693e+02	-1.525906905798040043e+02	-1.526028306752429273e+02	-1.526037973384788984e+02
4.233047571524974906e+00	-1.523272817355626785e+02	-1.526018619418955211e+02	-1.526045102319122577e+02	-1.526054076832264741e+02	-1.530873724670370848e+02	-1.529745493161756258e+02	-1.524054183904370063e+02	-1.525766776351628096e+02	-1.525982781715633791e+02	-1.526043832130086457e+02	-1.526051875133259728e+02
4.239094782341439327e+00	-1.523264224208456312e+02	-1.526019183296961614e+02	-1.526045895317735983e+02	-1.526054789206594364e+02	-1.530874090190523589e+02	-1.529749611236589999e+02	-1.524481964897609600e+02	-1.525840151898948989e+02	-1.526008180428710261e+02	-1.526045881812354423e+02	-1.526051090847677756e+02
4.245141993157903748e+00	-1.523271535098033382e+02	-1.526019431591710429e+02	-1.526046039038347431e+02	-1.526055117558036045e+02	-1.530876905900732936e+02	-1.529749727515676341e+02	-1.524580410467007141e+02	-1.525865194019073101e+02	-1.525987588983502405e+02	-1.526042807487997379e+02	-1.526048876743104188e+02
4.251189203974367281e+00	-1.523266875554923274e+02	-1.526017708395872603e+02	-1.526044385454774499e+02	-1.526053419144464840e+02	-1.530874920921779960e+02	-1.529748973446645266e+02	-1.524818903239996359e+02	-1.525919220505610099e+02	-1.526022138252882314e+02	-1.526041594698325241e+02	-1.526051365408555114e+02
4.257236414790831702e+00	-1.523266873452638777e+02	-1.526017697131921693e+02	-1.526044188119878413e+02	-1.526053244102995450e+02	-1.530868618709539817e+02	-1.529742095368223431e+02	-1.524221284995704480e+02	-1.525823455548330969e+02	-1.526003236675589108e+02	-1.526039362286350922e+02	-1.526047309501910831e+02
4.263283625607296123e+00	-1.523275498366448630e+02	-1.526015927811660617e+02	-1.526042142060424567e+02	-1.526051044296308135e+02	-1.530871652918466168e+02	-1.529741606030662808e+02	-1.523167035699640621e+02	-1.525523203986700764e+02	-1.525944758516541242e+02	-1.526033827851339879e+02	-1.526045890440208836e+02
4.269330836423760545e+00	-1.523263673666908176e+02	-1.526016373640649704e+02	-1.526043096412043667e+02	-1.526052128533005998e+02	-1.530872591733718764e+02	-1.529747334298663191e+02	-1.523773129842259664e+02	-1.525714950727021915e+02	-1.525982352953510599e+02	-1.526021615977833505e+02	-1.526044806313323079e+02
4.275378047240224966e+00	-1.523268260740347557e+02	-1.526020036786524372e+02	-1.526046710411764593e+02	-1.526055668036878501e+02	-1.530876807432625810e+02	-1.529751076726759322e+02	-1.525091013236996389e+02	-1.525960835630886550e+02	-1.526021783210846365e+02	-1.526042170284870281e+02	-1.526052374301553982e+02
4.281425258056688499e+00	-1.523259382170378160e+02	-1.526018343517134781e+02	-1.526045245050817698e+02	-1.526054344996651082e+02	-1.530871737516039559e+02	-1.529748804173764256e+02	-1.524208192720249428e+02	-1.525854295089764605e+02	-1.526021692681398747e+02	-1.526042417419154447e+02	-1.526049106884313744e+02
4.287472468873152920e+00	-1.523278241329169873e+02	-1.526019388155821730e+02	-1.526045681730433046e+02	-1.526054648124347182e+02	-1.530876305489931042e+02	-1.529746978946829472e+02	-1.523408013906719134e+02	-1.525565060209100352e+02	-1.525912410914850170e+02	-1.526004822022185294e+02	-1.526048209452862920e+02
4.293519679689617341e+00	-1.523257707634865028e+02	-1.526016359632453714e+02	-1.526043312000885805e+02	-1.526052290491748522e+02	-1.530870981288737198e+02	-1.529748247810338739e+02	-1.523527774628867064e+02	-1.525616198628772509e+02	-1.525929467912322366e+02	-1.526033254242103112e+02	-1.526043704305304800e+02
4.299566890506081762e+00	-1.523259151610456286e+02	-1.526016271836469116e+02	-1.526043042225573458e+02	-1.526052007896803673e+02	-1.530869215628071913e+02	-1.529745405865119494e+02	-1.523676924272344024e+02	-1.525716812899526360e+02	-1.525964368626559065e+02	-1.526032361264423685e+02	-1.526044369167101138e+02
4.305614101322546183e+00	-1.523267063055113226e+02	-1.526014880781431771e+02	-1.526041285572439392e+02	-1.526050188357447723e+02	-1.530869767542029649e+02	-1.529742209697189423e+02	-1.523618945325573861e+02	-1.525700973096304551e+02	-1.525966539868271639e+02	-1.526026760344490754e+02	-1.526041472760184661e+02
4.311661312139009716e+00	-1.523268431371212728e+02	-1.526018794723952681e+02	-1.526045435035104560e+02	-1.526054517397663517e+02	-1.530874792876347215e+02	-1.529748733557315745e+02	-1.523951826018952147e+02	-1.525736112900075341e+02	-1.525976890829598744e+02	-1.526042034191542029e+02	-1.526048504326800241e+02
4.317708522955474137e+00	-1.523266987290754741e+02	-1.526019377552726439e+02	-1.526045914291347572e+02	-1.526054896452727689e+02	-1.530874845549204792e+02	-1.529749041718915237e+02	-1.524501038471145193e+02	-1.525853952188431322e+02	-1.526009173037544429e+02	-1.526041407713953504e+02	-1.526050209086250220e+02
4.323755733771938559e+00	-1.523275845942741284e+02	-1.526017984345881189e+02	-1.526044286010730957e+02	-1.526053213040621870e+02	-1.530874241707518024e+02	-1.529744699510605130e+02	-1.524379173332109758e+02	-1.525873392692216441e+02	-1.526010877896592604e+02	-1.526039580579611936e+02	-1.526046811973487252e+02
4.329802944588402980e+00	-1.523268931994287811e+02	-1.526018918657300958e+02	-1.526045483723784741e+02	-1.526054505106377803e+02	-1.530875810285062073e+02	-1.529749577720739921e+02	-1.523427319886833118e+02	-1.525549440041436355e+02	-1.525908641741658016e+02	-1.525989404578748179e+02	-1.526046865852651422e+02
4.335850155404867401e+00	-1.523262129371711637e+02	-1.526016413413818782e+02	-1.526043123877284415e+02	-1.526052209202808285e+02	-1.530868982359502013e+02	-1.529744255240127018e+02	-1.524872445567018531e+02	-1.525955289729996025e+02	-1.526027627152323021e+02	-1.526040909808997696e+02	-1.526048826174109365e+02
4.341897366221331822e+00	-1.523266493453273824e+02	-1.526017294712532077e+02	-1.526043912975430601e+02	-1.526052865764323769e+02	-1.530874259183441382e+02	-1.529748101168708558e+02	-1.524327357444918789e+02	-1.525840685898431275e+02	-1.526015062701014813e+02	-1.526042572827063850e+02	-1.526047949356204185e+02
4.347944577037795355e+00	-1.523264103644302168e+02	-1.526014142632859034e+02	-1.526040618411230412e+02	-1.526049641259319287e+02	-1.530866999182533448e+02	-1.529739638723855819e+02	-1.524061784763888454e+02	-1.525843262044072333e+02	-1.526005401981973080e+02	-1.526038016943350897e+02	-1.526045645585235206e+02
4.353991787854259776e+00	-1.523262830570699009e+02	-1.526015342346653085e+02	-1.526042041414072798e+02	-1.526051140700356257e+02	-1.530870103817899235e+02	-1.529744359274639294e+02	-1.524501746783510896e+02	-1.525914440126869067e+02	-1.526022968566942666e+02	-1.526046410120148664e+02	-1.526048913845167192e+02
4.360038998670724197e+00	-1.523271395311492995e+02	-1.526020142581132291e+02	-1.526046617571746253e+02	-1.526055632069149510e+02	-1.530874783693555514e+02	-1.529747746766971659e+02	-1.523760227476531099e+02	-1.525680932109819423e+02	-1.525950814571322667e+02	-1.526038561709571582e+02	-1.526053231777635801e+02
4.366086209487188619e+00	-1.523262163533102012e+02	-1.526016672901029665e+02	-1.526043435156348096e+02	-1.526052767670493608e+02	-1.530871391948882092e+02	-1.529747068538750909e+02	-1.522618007395104200e+02	-1.525325171996663016e+02	-1.525784129031844714e+02	-1.526002033205096495e+02	-1.526040430061906932e+02
4.372133420303653040e+00	-1.523265784322493914e+02	-1.526018927233006082e+02	-1.526045657312913875e+02	-1.526054724301004342e+02	-1.530876797873417274e+02	-1.529751439054097943e+02	-1.524705252608571300e+02	-1.525904313798511396e+02	-1.526012741103383519e+02	-1.526049411260038653e+02	-1.526052042728076401e+02
4.378180631120116573e+00	-1.523258873226730827e+02	-1.526014263107276179e+02	-1.526041043186206991e+02	-1.526049922849818756e+02	-1.530869811059569372e+02	-1.529744938306717756e+02	-1.524870901429884213e+02	-1.525969413733230908e+02	-1.526029344267228112e+02	-1.526041773058195474e+02	-1.526047205306172998e+02
4.384227841936580994e+00	-1.523264478297072060e+02	-1.526021716757607862e+02	-1.526048569226288976e+02	-1.526057173823636219e+02	-1.530878986179968706e+02	-1.529754987660109578e+02	-1.523532540662294252e+02	-1.525592756980337015e+02	-1.525898519883068900e+02	-1.525997857496492429e+02	-1.526049458410165869e+02
4.390275052753045415e+00	-1.523258707312156446e+02	-1.526015047549321650e+02	-1.526041830054016657e+02	-1.526050903134255066e+02	-1.530870498583785206e+02	-1.529746330200112538e+02	-1.524579556013967192e+02	-1.525914493007506110e+02	-1.526037220901399678e+02	-1.526045123936650612e+02	-1.526049032170392366e+02
4.396322263569509836e+00	-1.523263076375351943e+02	-1.526014396838200184e+02	-1.526040973862321266e+02	-1.526049918211010095e+02	-1.530870322543432849e+02	-1.529744892281319153e+02	-1.522886215163968018e+02	-1.525414042972019502e+02	-1.525824279572358932e+02	-1.525999650006248203e+02	-1.526040935818444382e+02
4.402369474385974257e+00	-1.523261366137004984e+02	-1.526013580656659201e+02	-1.526040225921027798e+02	-1.526048923136360145e+02	-1.530869209841893053e+02	-1.529743589182965593e+02	-1.522240332759075159e+02	-1.525200579931759819e+02	-1.525707569075530898e+02	-1.525981932908584326e+02	-1.526033862293612628e+02
4.408416685202437790e+00	-1.523271224558258723e+02	-1.526018493100127102e+02	-1.526045031894270210e+02	-1.526054014094601143e+02	-1.530875500157076772e+02	-1.529748167986793419e+02	-1.522625756964893071e+02	-1.525310612118076392e+02	-1.525892555076279109e+02	-1.526005864320110845e+02	-1.526042875379861812e+02
4.414463896018902211e+00	-1.523269040877789848e+02	-1.526015971415277477e+02	-1.526042483819779818e+02	-1.526051381859049059e+02	-1.530875044539962744e+02	-1.529747417929036430e+02	-1.522867608893322426e+02	-1.525428737839969529e+02	-1.525901590980519700e+02	-1.526007499671291043e+02	-1.526036144532082517e+02
4.420511106835366633e+00	-1.523266947398882394e+02	-1.526019851715006723e+02	-1.526046570174590329e+02	-1.526055561154719840e+02	-1.530876777752216924e+02	-1.529751418260840978e+02	-1.523516336325671148e+02	-1.525565537789278494e+02	-1.525887174792576104e+02	-1.525997135636099529e+02	-1.526048825424595350e+02
4.426558317651831054e+00	-1.523266018229184624e+02	-1.526015072510895720e+02	-1.526041635743050904e+02	-1.526050669179956003e+02	-1.530870869083199466e+02	-1.529743980836015851e+02	-1.523986499914964270e+02	-1.525820081858404649e+02	-1.525980205717970648e+02	-1.526030391911269817e+02	-1.526041706821899027e+02
4.432605528468295475e+00	-1.523274205308794649e+02	-1.526019985990630232e+02	-1.526046354393295985e+02	-1.526055307204568123e+02	-1.530873693049504425e+02	-1.529745355864300791e+02	-1.524386909718735126e+02	-1.525883098619408429e+02	-1.526006815595889350e+02	-1.526041506820857023e+02	-1.526048491877238575e+02
4.438652739284759008e+00	-1.523270828279190141e+02	-1.526019863852473861e+02	-1.526046409124246566e+02	-1.526055394418395394e+02	-1.530876226890154044e+02	-1.529749764633451719e+02	-1.524881391222325533e+02	-1.525939758877519239e+02	-1.526034520259603084e+02	-1.526043777311623444e+02	-1.526051530114521881e+02
4.444699950101223429e+00	-1.523278160070148601e+02	-1.526018948112921407e+02	-1.526045166803498603e+02	-1.526053981476175068e+02	-1.530875587480265096e+02	-1.529745742981921808e+02	-1.525207395048552996e+02	-1.526007487012991533e+02	-1.526039078038832599e+02	-1.526046579482704146e+02	-1.526051005126456914e+02
4.450747160917687850e+00	-1.523271348550300957e+02	-1.526019690551279098e+02	-1.526046186141472845e+02	-1.526055205117317257e+02	-1.530876523110284211e+02	-1.529749465237840980e+02	-1.523501935451759266e+02	-1.525605905398002164e+02	-1.525930446212523464e+02	-1.526033936936234170e+02	-1.526052620443554702e+02
4.456794371734152271e+00	-1.523256712996011402e+02	-1.526016400060737510e+02	-1.526043288864082683e+02	-1.526052438559821667e+02	-1.530869374425051603e+02	-1.529746777127817552e+02	-1.524377515694780527e+02	-1.525851309648595588e+02	-1.526015324603471299e+02	-1.526035967564707505e+02	-1.526047409262228314e+02
4.462841582550616693e+00	-1.523251331318619464e+02	-1.526009323828894253e+02	-1.526036262670451720e+02	-1.526045388298577450e+02	-1.530862902727722599e+02	-1.529739936124486803e+02	-1.523341773317947627e+02	-1.525571148477899328e+02	-1.525906912772172177e+02	-1.526014116343312708e+02	-1.526032810787134508e+02
4.468888793367080225e+00	-1.523264711407117034e+02	-1.526017069145154039e+02	-1.526043792282602283e+02	-1.526052671805427678e+02	-1.530873058912230817e+02	-1.529747707501452680e+02	-1.524241283723346214e+02	-1.525816277121953703e+02	-1.526008773532066982e+02	-1.526050133914260698e+02	-1.526051200357128721e+02
4.474936004183544647e+00	-1.523278167970385084e+02	-1.526019437601514994e+02	-1.526045784300572166e+02	-1.526054655921593906e+02	-1.530877944446797017e+02	-1.529748495167157216e+02	-1.524472284714132684e+02	-1.525850482320052208e+02	-1.525993632983148416e+02	-1.526044051741527596e+02	-1.526050366150312811e+02
4.480983215000009068e+00	-1.523265568613099106e+02	-1.526017224059604587e+02	-1.526043879137329782e+02	-1.526052913636297887e+02	-1.530871434949270338e+02	-1.529746144418737970e+02	-1.525064215830678620e+02	-1.525965487941933816e+02	-1.526038277450631995e+02	-1.526046530471433869e+02	-1.526050997929566222e+02
4.487030425816473489e+00	-1.523265076763178172e+02	-1.526019433572591026e+02	-1.526046263976841715e+02	-1.526055329661578526e+02	-1.530874443635132707e+02	-1.529749909973922968e+02	-1.524813651866185751e+02	-1.525926376305765189e+02	-1.526030395091174796e+02	-1.526043705777075274e+02	-1.526052646181966566e+02
4.493077636632937910e+00	-1.523272729411686157e+02	-1.526019867414510713e+02	-1.526046267182759379e+02	-1.526055340367577458e+02	-1.530876000272579063e+02	-1.529747672681779989e+02	-1.524725430212857589e+02	-1.525921128635382900e+02	-1.526026231090437761e+02	-1.526042556099812373e+02	-1.526051478316158807e+02
4.499124847449402331e+00	-1.523264728217484105e+02	-1.526017747211703579e+02	-1.526044415440771331e+02	-1.526053458493672395e+02	-1.530873440129480230e+02	-1.529748032630934631e+02	-1.523639220352418704e+02	-1.525642142620477841e+02	-1.525927314254397231e+02	-1.526036813791567397e+02	-1.526049909309639645e+02
4.505172058265865864e+00	-1.523257830369139469e+02	-1.526015922586369982e+02	-1.526042774171767178e+02	-1.526051805434659627e+02	-1.530871099838152531e+02	-1.529747949635080317e+02	-1.524730446508029331e+02	-1.525900990859956323e+02	-1.526021333744325261e+02	-1.526044127627255875e+02	-1.526050021168737203e+02
4.511219269082330285e+00	-1.523270122433617075e+02	-1.526020553691891735e+02	-1.526047175008814065e+02	-1.526056236029851334e+02	-1.530874626378443963e+02	-1.529748740254673862e+02	-1.524671837501975915e+02	-1.525887335493299020e+02	-1.526013205268113779e+02	-1.526039151758917001e+02	-1.526053201188025810e+02
4.517266479898794707e+00	-1.523270142774644853e+02	-1.526016091380096213e+02	-1.526042516376750200e+02	-1.526051390466927842e+02	-1.530870961524362031e+02	-1.529742954813083031e+02	-1.524979630261467776e+02	-1.525985066168884998e+02	-1.526042534767723851e+02	-1.526047083914169207e+02	-1.526049272814754545e+02
4.523313690715259128e+00	-1.523270628310812640e+02	-1.526017472495757374e+02	-1.526043935495195001e+02	-1.526052789206974580e+02	-1.530871570153272501e+02	-1.529744247389531893e+02	-1.524840035343179352e+02	-1.525957172443032164e+02	-1.526030454557042617e+02	-1.526042304070633122e+02	-1.526049026300836431e+02
4.529360901531723549e+00	-1.523265108531410306e+02	-1.526013146377879650e+02	-1.526039703881697847e+02	-1.526048670630826223e+02	-1.530867061273558534e+02	-1.529739970654276249e+02	-1.522909178822275749e+02	-1.525459426672728114e+02	-1.525877124271558500e+02	-1.526014044524688416e+02	-1.526036661931909180e+02
4.535408112348187082e+00	-1.523275611208489693e+02	-1.526020644657628793e+02	-1.526046940265111402e+02	-1.526055849036184497e+02	-1.530876470289544500e+02	-1.529747510797448058e+02	-1.524746269985272136e+02	-1.525900678450441603e+02	-1.526019347216671633e+02	-1.526041429818440065e+02	-1.526053347141817085e+02
4.541455323164651503e+00	-1.523260366310094582e+02	-1.526016774786742189e+02	-1.526043553962596206e+02	-1.526052565341228160e+02	-1.530872499953578654e+02	-1.529748732968064360e+02	-1.525070122791706524e+02	-1.525989891955199766e+02	-1.526036463682949318e+02	-1.526045279185858021e+02	-1.526049522835704977e+02
4.547502533981115924e+00	-1.523276154356245229e+02	-1.526021727442131919e+02	-1.526048185142340969e+02	-1.526057093863996101e+02	-1.530878952809842133e+02	-1.529751099455270378e+02	-1.524629938912808882e+02	-1.525875042315142878e+02	-1.526017139489804890e+02	-1.526044050092590680e+02	-1.526055381502695525e+02
4.553549744797580345e+00	-1.523269087580671055e+02	-1.526014369721935680e+02	-1.526040796515108013e+02	-1.526049778680266229e+02	-1.530868639358676262e+02	-1.529740571555119288e+02	-1.523426528111829157e+02	-1.525608319666881698e+02	-1.525869092364780784e+02	-1.525999560922556384e+02	-1.526036165308850059e+02
4.559596955614044766e+00	-1.523268868513874281e+02	-1.526020310822416377e+02	-1.526046908224875835e+02	-1.526055917024764881e+02	-1.530875695404352825e+02	-1.529749496175407444e+02	-1.524427148408435926e+02	-1.525832789752705025e+02	-1.525992287730076953e+02	-1.526027455748360921e+02	-1.526052274556723489e+02
4.565644166430508299e+00	-1.523266202242965619e+02	-1.526016805277679396e+02	-1.526043467295810387e+02	-1.526052452596326248e+02	-1.530872033236575476e+02	-1.529746172816077774e+02	-1.525444224741004007e+02	-1.526023018438524730e+02	-1.526043029134837354e+02	-1.526048035218541656e+02	-1.526050745882311048e+02
4.571691377246972721e+00	-1.523274668223288018e+02	-1.526020811003152176e+02	-1.526047245042610427e+02	-1.526056130681445211e+02	-1.530877891061595051e+02	-1.529750268880613930e+02	-1.524877234654774725e+02	-1.525941502196786814e+02	-1.526026397903810334e+02	-1.526050017323430552e+02	-1.526053607881705148e+02
4.577738588063437142e+00	-1.523271667934203037e+02	-1.526022954737302655e+02	-1.526049673195646506e+02	-1.526058746807870534e+02	-1.530879681191881616e+02	-1.529753703462494059e+02	-1.523857560609209827e+02	-1.525683521327349013e+02	-1.525942214491981304e+02	-1.526018682079985069e+02	-1.526052654558407937e+02
4.583785798879901563e+00	-1.523261177733390355e+02	-1.526019026129899316e+02	-1.526045940061641204e+02	-1.526054833141399172e+02	-1.530875063756946872e+02	-1.529751723311783280e+02	-1.523922112563717235e+02	-1.525722975601083817e+02	-1.525964033255378922e+02	-1.526040384882913088e+02	-1.526047007714526558e+02
4.589833009696365984e+00	-1.523237090837716892e+02	-1.526004682206298071e+02	-1.526031933142747903e+02	-1.526041155837058056e+02	-1.530855742372401664e+02	-1.529737010159420265e+02	-1.523759988241042436e+02	-1.525689873077613754e+02	-1.525942560669700185e+02	-1.526023050375526680e+02	-1.526034227158857561e+02
4.595880220512829517e+00	-1.523257176928651973e+02	-1.526015521116812579e+02	-1.526042357298535137e+02	-1.526051560696436695e+02	-1.530869330572986371e+02	-1.529746304012859923e+02	-1.524194629743726637e+02	-1.525806102739501569e+02	-1.525992897689549750e+02	-1.526032369428683637e+02	-1.526044549536133275e+02
4.601927431329293938e+00	-1.523253222600908714e+02	-1.526006231677603182e+02	-1.526032982811468628e+02	-1.526041925267344084e+02	-1.530858157032655811e+02	-1.529733411083038277e+02	-1.523477332176931043e+02	-1.525593190043780965e+02	-1.525906295564487607e+02	-1.526023489883241950e+02	-1.526032215202781686e+02
4.607974642145758359e+00	-1.523268421596681605e+02	-1.526015496865369414e+02	-1.526041984096072213e+02	-1.526050981194744622e+02	-1.530870130855565776e+02	-1.529743400834889258e+02	-1.523538369559932448e+02	-1.525576279296086568e+02	-1.525883799593576100e+02	-1.525987822936021985e+02	-1.526042523566358113e+02
4.614021852962222781e+00	-1.523267490317448960e+02	-1.526016757408151534e+02	-1.526043359829124597e+02	-1.526052312705316183e+02	-1.530872300474067629e+02	-1.529745943366364713e+02	-1.523757120499753341e+02	-1.525690940357831664e+02	-1.525988769667572456e+02	-1.526040509281005768e+02	-1.526047302484737429e+02
4.620069063778687202e+00	-1.523272439462790260e+02	-1.526014289180925516e+02	-1.526040678142143747e+02	-1.526049397486279702e+02	-1.530871173985942448e+02	-1.529742032229628137e+02	-1.522410139585340687e+02	-1.525259641560330408e+02	-1.525887552374928191e+02	-1.526008799423892413e+02	-1.526041201753863277e+02
4.626116274595150735e+00	-1.523262072819698574e+02	-1.526012387591184165e+02	-1.526039010258378994e+02	-1.526048031129622586e+02	-1.530865189598575853e+02	-1.529738835019859096e+02	-1.525045921317208126e+02	-1.525987080459028959e+02	-1.526038070208856823e+02	-1.526044499770269738e+02	-1.526046695879109905e+02
4.632163485411615156e+00	-1.523264826208572345e+02	-1.526018043553948189e+02	-1.526044810946107759e+02	-1.526053888562052521e+02	-1.530873800307801957e+02	-1.529748565569813081e+02	-1.524250882405272023e+02	-1.525831638123768244e+02	-1.526017268847642185e+02	-1.526042320815121798e+02	-1.526049474350222681e+02
4.638210696228079577e+00	-1.523247884161152115e+02	-1.526006180365969271e+02	-1.526033000461683002e+02	-1.526042046329125128e+02	-1.530857563768987291e+02	-1.529734481972004687e+02	-1.522590633536074449e+02	-1.525358818472431608e+02	-1.525842926753408335e+02	-1.525988358702903156e+02	-1.526031101316180525e+02
4.644257907044543998e+00	-1.523264224487096783e+02	-1.526020728437695482e+02	-1.526047592859886777e+02	-1.526056826453119584e+02	-1.530874133338863032e+02	-1.529750489940234957e+02	-1.524304800245683396e+02	-1.525811925436746606e+02	-1.525999147421619853e+02	-1.526037833943412636e+02	-1.526054026578739524e+02
4.650305117861008419e+00	-1.523268624910560618e+02	-1.526020162582781552e+02	-1.526046824010317096e+02	-1.526055952919025458e+02	-1.530878429334458417e+02	-1.529752356579028572e+02	-1.524632042235008669e+02	-1.525891271300352798e+02	-1.526018138459815532e+02	-1.526036105852387834e+02	-1.526049521858930405e+02
4.656352328677471952e+00	-1.523264315414549230e+02	-1.526016623408254418e+02	-1.526043281344906291e+02	-1.526052275394291939e+02	-1.530871868022063609e+02	-1.529746488600660541e+02	-1.523264426642737419e+02	-1.525528816604941653e+02	-1.525890524892693065e+02	-1.526024318032522160e+02	-1.526047801407860049e+02
4.662399539493936373e+00	-1.523268970496435486e+02	-1.526019025800844418e+02	-1.526045655716291662e+02	-1.526054738441930567e+02	-1.530876322132641008e+02	-1.529749944684422189e+02	-1.524212328766655276e+02	-1.525817829511705384e+02	-1.525987083189799307e+02	-1.526037329353075052e+02	-1.526047037701389115e+02
4.668446750310400795e+00	-1.523266358568248506e+02	-1.526013431400840830e+02	-1.526039954968796337e+02	-1.526048914487541310e+02	-1.530869504597295929e+02	-1.529741962886374154e+02	-1.523230590987236894e+02	-1.525543283258101610e+02	-1.525939377477356800e+02	-1.526031232084595786e+02	-1.526042144240334153e+02
4.674493961126865216e+00	-1.523274575663922406e+02	-1.526020412822309140e+02	-1.526046823375599502e+02	-1.526055646082025419e+02	-1.530876753353077788e+02	-1.529748902332588614e+02	-1.524289216072031081e+02	-1.525791671650102899e+02	-1.525985158940111432e+02	-1.526029168164970429e+02	-1.526052044392286007e+02
4.680541171943329637e+00	-1.523256574794536675e+02	-1.526016850078692073e+02	-1.526043921277328934e+02	-1.526052922629580451e+02	-1.530871459439145212e+02	-1.529749154026390556e+02	-1.524169806648509393e+02	-1.525786589402358970e+02	-1.525981493786800911e+02	-1.526041677788069819e+02	-1.526047897972668466e+02
4.686588382759794058e+00	-1.523254735627334640e+02	-1.526014858149516726e+02	-1.526041864742960854e+02	-1.526050984735004477e+02	-1.530867474703719608e+02	-1.529745249779800247e+02	-1.523838170473102309e+02	-1.525684000393531505e+02	-1.525976168695587489e+02	-1.526025633200085849e+02	-1.526045706318831776e+02
4.692635593576257591e+00	-1.523255162748151008e+02	-1.526015471589898311e+02	-1.526042400326089137e+02	-1.526051567045266495e+02	-1.530868072336515127e+02	-1.529745606424358471e+02	-1.523671802525947214e+02	-1.525627752772321060e+02	-1.525932804210870586e+02	-1.526011420800433029e+02	-1.526044762972380511e+02
4.698682804392722012e+00	-1.523257801227638879e+02	-1.526016695837029999e+02	-1.526043517898134780e+02	-1.526052582379109879e+02	-1.530869136208042960e+02	-1.529745675721115390e+02	-1.524980102835896787e+02	-1.525986326687659016e+02	-1.526038935836362498e+02	-1.526047508193124429e+02	-1.526050822165773582e+02
4.704730015209186433e+00	-1.523271620281637126e+02	-1.526021237560150610e+02	-1.526047859541007767e+02	-1.526056894682673715e+02	-1.530878482276332022e+02	-1.529751855445174442e+02	-1.524711535717505342e+02	-1.525928346649525622e+02	-1.526022457149560410e+02	-1.526043079684044130e+02	-1.526050406965011064e+02
4.710777226025650855e+00	-1.523273664877164322e+02	-1.526020055269862610e+02	-1.526046506682083361e+02	-1.526055409054159213e+02	-1.530877381489756033e+02	-1.529749460122700668e+02	-1.523360230601628587e+02	-1.525556387064639807e+02	-1.525898313477897830e+02	-1.526030471414066199e+02	-1.526053005132582712e+02
4.716824436842115276e+00	-1.523267631004700320e+02	-1.526015818623696134e+02	-1.526042345971065117e+02	-1.526051283858598708e+02	-1.530871370319584912e+02	-1.529743994446476449e+02	-1.524976919148186880e+02	-1.526000127682527534e+02	-1.526042400138129551e+02	-1.526049105900974325e+02	-1.526050894885850653e+02
4.722871647658578809e+00	-1.523254725729407255e+02	-1.526017298987455888e+02	-1.526044382870133802e+02	-1.526053544672298017e+02	-1.530871948612713425e+02	-1.529750233197416378e+02	-1.524279507259778370e+02	-1.525783863797968820e+02	-1.525977463602774549e+02	-1.526026877858682269e+02	-1.526051453337380792e+02
4.728918858475043230e+00	-1.523251702691330820e+02	-1.526015250421672533e+02	-1.526042328651922730e+02	-1.526051469713189306e+02	-1.530869704429630929e+02	-1.529748383882568987e+02	-1.524683561995311720e+02	-1.525900966969903152e+02	-1.526019982944012270e+02	-1.526040020710193801e+02	-1.526047718368693609e+02
4.734966069291507651e+00	-1.523266972626418578e+02	-1.526019420685519492e+02	-1.526046002964720003e+02	-1.526054941865097589e+02	-1.530875345492425765e+02	-1.529749660814206607e+02	-1.524372016170169104e+02	-1.525844284106695454e+02	-1.526006659794685447e+02	-1.526038495564104096e+02	-1.526049038413016774e+02
4.741013280107972072e+00	-1.523250677644033715e+02	-1.526006791637960589e+02	-1.526033740256848432e+02	-1.526042623641907028e+02	-1.530864370904741065e+02	-1.529740694097797302e+02	-1.523567984096252701e+02	-1.525608400450344107e+02	-1.525906170249348577e+02	-1.526024445937377436e+02	-1.526033124957769473e+02
4.747060490924436493e+00	-1.523267918351506864e+02	-1.526017511023618169e+02	-1.526044069614014234e+02	-1.526053072714072414e+02	-1.530874432846863442e+02	-1.529747972485762944e+02	-1.524155116024120389e+02	-1.525796002894597905e+02	-1.525992792525405548e+02	-1.526039627715524603e+02	-1.526047312941677205e+02
4.753107701740900026e+00	-1.523271109104307754e+02	-1.526018590107009629e+02	-1.526045084992811098e+02	-1.526053984655969771e+02	-1.530875446598033989e+02	-1.529748450257234254e+02	-1.525255339882703822e+02	-1.526004489801908051e+02	-1.526044924898949944e+02	-1.526049285556073585e+02	-1.526052352249963064e+02
4.759154912557364447e+00	-1.523264961696112891e+02	-1.526014901615770896e+02	-1.526041563826479148e+02	-1.526050487804329805e+02	-1.530871780143740466e+02	-1.529745266769335217e+02	-1.522956839539896237e+02	-1.525455250037009876e+02	-1.525934432564895076e+02	-1.526029485101451542e+02	-1.526044091624637815e+02
4.765202123373828869e+00	-1.523269736702371802e+02	-1.526019230253629644e+02	-1.526045868737420221e+02	-1.526054890143112743e+02	-1.530876501722405578e+02	-1.529749970538740342e+02	-1.524877188021369250e+02	-1.525953126332791498e+02	-1.526036397085413228e+02	-1.526046144324709246e+02	-1.526051670594651171e+02
4.771249334190293290e+00	-1.523258338077533836e+02	-1.526014645468463868e+02	-1.526041472113010684e+02	-1.526050502125069102e+02	-1.530868465344734091e+02	-1.529744717863292749e+02	-1.524774027779524772e+02	-1.525931847284572314e+02	-1.526029160225735382e+02	-1.526044797227121421e+02	-1.526049182370059611e+02
4.777296545006757711e+00	-1.523262905137557084e+02	-1.526014736989118603e+02	-1.526041469152301602e+02	-1.526050482360511751e+02	-1.530871464711212866e+02	-1.529745775844768900e+02	-1.524708787426403944e+02	-1.525933810645342419e+02	-1.526037925492963439e+02	-1.526045831643037616e+02	-1.526048895062744748e+02
4.783343755823221244e+00	-1.523267292979440413e+02	-1.526021528958218596e+02	-1.526048353662962143e+02	-1.526057647097667882e+02	-1.530877067201295745e+02	-1.529752275609134244e+02	-1.524551111865004032e+02	-1.525860968081250348e+02	-1.525999652319559345e+02	-1.526031972857382470e+02	-1.526051355791790911e+02
4.789390966639685665e+00	-1.523262272968491402e+02	-1.526018776971166346e+02	-1.526045688463302099e+02	-1.526054805571212967e+02	-1.530875321954924573e+02	-1.529751276268029017e+02	-1.525181422029226042e+02	-1.525985057138635739e+02	-1.526029893227378409e+02	-1.526044079118177308e+02	-1.526050735829525422e+02
4.795438177456150086e+00	-1.523264991497504184e+02	-1.526012109409103061e+02	-1.526038667780666458e+02	-1.526047671757186492e+02	-1.530867666894639001e+02	-1.529740676355357891e+02	-1.523364684807684455e+02	-1.525616128020190274e+02	-1.525935130767054773e+02	-1.526018068472528739e+02	-1.526040462443328636e+02
4.801485388272614507e+00	-1.523270644696652312e+02	-1.526015585225437690e+02	-1.526042067050587718e+02	-1.526050953879063741e+02	-1.530873105546620252e+02	-1.529744989616051214e+02	-1.524591892766008243e+02	-1.525897992977962190e+02	-1.526022703055933221e+02	-1.526040444620976473e+02	-1.526047224111389085e+02
4.807532599089078929e+00	-1.523265940472897171e+02	-1.526015640063116052e+02	-1.526042280410559329e+02	-1.526051277350900932e+02	-1.530872571248945633e+02	-1.529746216503116329e+02	-1.524514430235846021e+02	-1.525866663659538460e+02	-1.525999209603614020e+02	-1.526041945756320501e+02	-1.526045656851599688e+02
4.813579809905542461e+00	-1.523272429289363572e+02	-1.526017052053641692e+02	-1.526043361852607632e+02	-1.526052467642217323e+02	-1.530870134952715773e+02	-1.529741051720143901e+02	-1.523843655484926956e+02	-1.525788914494997073e+02	-1.525956385941570659e+02	-1.526016211799894222e+02	-1.526044097071638816e+02
4.819627020722006883e+00	-1.523263304382572016e+02	-1.526015453923272958e+02	-1.526042097071051558e+02	-1.526051068801791928e+02	-1.530870333318084704e+02	-1.529745250369241774e+02	-1.525094431111924393e+02	-1.525982646948654065e+02	-1.526041357438688522e+02	-1.526048728034514852e+02	-1.526050085449228675e+02
4.825674231538471304e+00	-1.523264621444180023e+02	-1.526019904521030242e+02	-1.526046707631747665e+02	-1.526055811923838519e+02	-1.530876168777723194e+02	-1.529751684303647608e+02	-1.524606438465169447e+02	-1.525909340017555849e+02	-1.526036414845214892e+02	-1.526048159063352330e+02	-1.526052861216705026e+02
4.831721442354935725e+00	-1.523277391465552455e+02	-1.526020346533284453e+02	-1.526046740096621761e+02	-1.526055646150777534e+02	-1.530879859608344873e+02	-1.529750642103470568e+02	-1.523951553984692282e+02	-1.525718178011842951e+02	-1.525954155788306252e+02	-1.526031028903582865e+02	-1.526052852891015732e+02
4.837768653171400146e+00	-1.523270544329741085e+02	-1.526018432614232836e+02	-1.526044992794757320e+02	-1.526053971968836720e+02	-1.530875209713865388e+02	-1.529747628301957434e+02	-1.524220078850173934e+02	-1.525813331134129669e+02	-1.525997019308593110e+02	-1.526047700530546365e+02	-1.526049928461124523e+02
4.843815863987864567e+00	-1.523265816059362976e+02	-1.526015154796581044e+02	-1.526041764132646676e+02	-1.526050767465768274e+02	-1.530871311196788440e+02	-1.529744403904934700e+02	-1.522828125748063997e+02	-1.525435000483884949e+02	-1.525870296730892335e+02	-1.525975499001112041e+02	-1.526035355173992798e+02
4.849863074804328100e+00	-1.523244274270184064e+02	-1.526005224887610723e+02	-1.526032241204213449e+02	-1.526041154211428932e+02	-1.530860513536337635e+02	-1.529737636666115463e+02	-1.523387689695041161e+02	-1.525604696632824471e+02	-1.525951722355625293e+02	-1.526014932628384315e+02	-1.526033592949236493e+02
4.855910285620792521e+00	-1.523254081216241218e+02	-1.526011430498251400e+02	-1.526038272986567392e+02	-1.526047109945752993e+02	-1.530866873372445411e+02	-1.529743656869990502e+02	-1.522972317641184077e+02	-1.525433253368277065e+02	-1.525929787657954364e+02	-1.526025433137204743e+02	-1.526041662711581068e+02
4.861957496437256943e+00	-1.523274403516206803e+02	-1.526018992302952597e+02	-1.526045448433530396e+02	-1.526054375846294420e+02	-1.530877811854315951e+02	-1.529749344816212897e+02	-1.524163884759065013e+02	-1.525748593756903801e+02	-1.525981402106058908e+02	-1.526033096602677119e+02	-1.526050609030942837e+02
4.868004707253721364e+00	-1.523267513518862586e+02	-1.526015825834903126e+02	-1.526042338015237192e+02	-1.526051266610420498e+02	-1.530871095590510151e+02	-1.529744381695101936e+02	-1.524140241504103130e+02	-1.525780791254657913e+02	-1.526011814113656442e+02	-1.526041492591661779e+02	-1.526046667317936851e+02
4.874051918070185785e+00	-1.523256745932694116e+02	-1.526010887341974467e+02	-1.526037648424829172e+02	-1.526046557312897960e+02	-1.530866707835808711e+02	-1.529741999186544490e+02	-1.521754550144682696e+02	-1.524993922424071684e+02	-1.525803253912787056e+02	-1.525986297705938171e+02	-1.526034155410833648e+02
4.880099128886649318e+00	-1.523264349430736218e+02	-1.526020371445075057e+02	-1.526047177729397788e+02	-1.526056334498362048e+02	-1.530875728175348911e+02	-1.529751485688677519e+02	-1.525031420884473903e+02	-1.525966720827257461e+02	-1.526032010289408731e+02	-1.526044563512172942e+02	-1.526053028185872620e+02
4.886146339703113739e+00	-1.523256754790297407e+02	-1.526013961108351111e+02	-1.526040692681424389e+02	-1.526049758632079829e+02	-1.530866576705966509e+02	-1.529742470785135424e+02	-1.523606358174935735e+02	-1.525666516619960760e+02	-1.525962999804132778e+02	-1.526020778749504814e+02	-1.526040421454071350e+02
4.892193550519578160e+00	-1.523260698753511519e+02	-1.526018352075801090e+02	-1.526045234350110888e+02	-1.526054406319138366e+02	-1.530872575986708171e+02	-1.529749235553546782e+02	-1.524503616634524406e+02	-1.525859098563877581e+02	-1.526022942063136441e+02	-1.526042095859936012e+02	-1.526049878346599940e+02
4.898240761336042581e+00	-1.523263005964982426e+02	-1.526018157034102956e+02	-1.526044902554655494e+02	-1.526053967473259263e+02	-1.530873940689640733e+02	-1.529748663582302015e+02	-1.524613033414102574e+02	-1.525873052010275046e+02	-1.526004338005348870e+02	-1.526029179765182846e+02	-1.526050210552371880e+02
4.904287972152507002e+00	-1.523267131210964465e+02	-1.526020231792938375e+02	-1.526046921171010524e+02	-1.526056006796766269e+02	-1.530874447103536511e+02	-1.529749284018117805e+02	-1.524857332422907348e+02	-1.525953433274668214e+02	-1.526032483939743258e+02	-1.526046768542979919e+02	-1.526051691478953671e+02
4.910335182968970535e+00	-1.523262259248592159e+02	-1.526020121680138288e+02	-1.526047024071988005e+02	-1.526056106852038283e+02	-1.530875494503794698e+02	-1.529752036402580302e+02	-1.524947511650211140e+02	-1.525947748530629156e+02	-1.526030756473766701e+02	-1.526045500857964043e+02	-1.526053331723179554e+02
4.916382393785434957e+00	-1.523265107071546822e+02	-1.526020439971960343e+02	-1.526047165562547434e+02	-1.526056180625634511e+02	-1.530875187772067534e+02	-1.529750616460150638e+02	-1.524511828192817973e+02	-1.525856646257564364e+02	-1.526010259403459770e+02	-1.526037141317996486e+02	-1.526053380843474372e+02
4.922429604601899378e+00	-1.523261385996142394e+02	-1.526019323572261612e+02	-1.526046251543761230e+02	-1.526055595614931235e+02	-1.530874871728792357e+02	-1.529751632892919133e+02	-1.524580225205844499e+02	-1.525862074683349761e+02	-1.526006002431847719e+02	-1.526035409153348041e+02	-1.526053723494531198e+02
4.928476815418363799e+00	-1.523274799688413452e+02	-1.526017860476246142e+02	-1.526044193100492805e+02	-1.526053030330255069e+02	-1.530873564305502157e+02	-1.529744258499451064e+02	-1.524132564341090301e+02	-1.525809262454427255e+02	-1.525987658303039325e+02	-1.526032485109423078e+02	-1.526043518282771458e+02
4.934524026234828220e+00	-1.523261397150097309e+02	-1.526018818744273347e+02	-1.526045730182692068e+02	-1.526054625951259709e+02	-1.530872299477964589e+02	-1.529749127228830048e+02	-1.525091554983656579e+02	-1.525979600975992412e+02	-1.526040402738905186e+02	-1.526047260437268278e+02	-1.526051854574655522e+02
4.940571237051291753e+00	-1.523263334327201619e+02	-1.526020800577364582e+02	-1.526047628777084810e+02	-1.526056818179552010e+02	-1.530874563531185117e+02	-1.529751092909341992e+02	-1.524338066606165398e+02	-1.525820260874409655e+02	-1.525993633504078275e+02	-1.526044399572191992e+02	-1.526053091543224696e+02
4.946618447867756174e+00	-1.523262710667050044e+02	-1.526016458319172102e+02	-1.526043242795838637e+02	-1.526052335538744558e+02	-1.530871680711869942e+02	-1.529746888326237411e+02	-1.523943615750280571e+02	-1.525738316382263804e+02	-1.525939459215860836e+02	-1.526031948400260205e+02	-1.526042224667177152e+02
4.952665658684220595e+00	-1.523275321308119032e+02	-1.526022578243023702e+02	-1.526049093725922035e+02	-1.526058442104283586e+02	-1.530879635255594735e+02	-1.529752213526017215e+02	-1.523547141822024571e+02	-1.525629837690281647e+02	-1.525941058545633950e+02	-1.526036230495874975e+02	-1.526052808197248964e+02
4.958712869500685017e+00	-1.523263391214232172e+02	-1.526017485532105127e+02	-1.526044023067658770e+02	-1.526053139432968067e+02	-1.530869340863531534e+02	-1.529743782007208210e+02	-1.523399276786270207e+02	-1.525665100781234855e+02	-1.525955084227750547e+02	-1.526026756646216143e+02	-1.526044703979311805e+02
4.964760080317149438e+00	-1.523275838902019359e+02	-1.526020915265417557e+02	-1.526047400847768074e+02	-1.526056393840544843e+02	-1.530879330641336082e+02	-1.529750994340334387e+02	-1.524510366941526058e+02	-1.525874591234955915e+02	-1.526028678838274004e+02	-1.526043775520162740e+02	-1.526051708680969909e+02
4.970807291133612971e+00	-1.523273769973747278e+02	-1.526020377082975585e+02	-1.526046858409681306e+02	-1.526055874078269596e+02	-1.530877860136039033e+02	-1.529749741733404278e+02	-1.523841382292133346e+02	-1.525690170814403643e+02	-1.525949606785783601e+02	-1.526034429543154261e+02	-1.526053970040498484e+02
4.976854501950077392e+00	-1.523267775555833055e+02	-1.526013746990806510e+02	-1.526040250355120520e+02	-1.526049058229361890e+02	-1.530870841779990883e+02	-1.529743125427760333e+02	-1.523484364627199170e+02	-1.525600429714921802e+02	-1.525904288613397171e+02	-1.526030889247343794e+02	-1.526046810269668299e+02
4.982901712766541813e+00	-1.523264329722276784e+02	-1.526015553601371550e+02	-1.526042178213417060e+02	-1.526050910297772134e+02	-1.530871514218363245e+02	-1.529745104127612763e+02	-1.524528831590972686e+02	-1.525929593384047394e+02	-1.526032260957524613e+02	-1.526045790122790891e+02	-1.526048831628532412e+02
4.988948923583006234e+00	-1.523267933049249905e+02	-1.526021762700935085e+02	-1.526048593077721875e+02	-1.526057623429555576e+02	-1.530877930194533576e+02	-1.529752879669279650e+02	-1.523752651876833113e+02	-1.525659807263067194e+02	-1.525955462797182633e+02	-1.526028130193946311e+02	-1.526050128330867324e+02
4.994996134399470655e+00	-1.523260967295098567e+02	-1.526010639190182872e+02	-1.526037293952790037e+02	-1.526046318068998175e+02	-1.530867390610192729e+02	-1.529741509449796695e+02	-1.522715955975314159e+02	-1.525340046614123821e+02	-1.525776793119287618e+02	-1.526000862115246832e+02	-1.526030720136134278e+02
5.001043345215934188e+00	-1.523267585276538227e+02	-1.526019022498728930e+02	-1.526045744814580587e+02	-1.526054816870247919e+02	-1.530873254897572338e+02	-1.529747716678494669e+02	-1.524689215538537610e+02	-1.525904640158226471e+02	-1.526021546610261623e+02	-1.526038156466893270e+02	-1.526048882021393354e+02
5.007090556032398609e+00	-1.523268198040047707e+02	-1.526020464215692698e+02	-1.526047165360508018e+02	-1.526056154198624597e+02	-1.530877820866235481e+02	-1.529751967311648286e+02	-1.524684281308528568e+02	-1.525890189076913828e+02	-1.526017568285682557e+02	-1.526044887765731346e+02	-1.526053957778755432e+02
5.013137766848863031e+00	-1.523269571870704340e+02	-1.526017924022019372e+02	-1.526044529516683497e+02	-1.526053508257747922e+02	-1.530876451443106703e+02	-1.529749346600675608e+02	-1.525196595473304342e+02	-1.525984887790489779e+02	-1.526035054691844266e+02	-1.526045809535762601e+02	-1.526051080839566225e+02
5.019184977665327452e+00	-1.523269889714799774e+02	-1.526018581779997021e+02	-1.526045118143458978e+02	-1.526054376515057811e+02	-1.530874197989255663e+02	-1.529747276685695567e+02	-1.523354446856866105e+02	-1.525527498091130099e+02	-1.525927186260888675e+02	-1.526005248967955197e+02	-1.526043355203870533e+02
5.025232188481791873e+00	-1.523259094799719264e+02	-1.526016525182402006e+02	-1.526043353499621560e+02	-1.526052374290748901e+02	-1.530870667983643614e+02	-1.529747403316937095e+02	-1.525114839552477974e+02	-1.525966946696660500e+02	-1.526038333775590559e+02	-1.526043797384276672e+02	-1.526049315993592757e+02
5.031279399298256294e+00	-1.523267351802343512e+02	-1.526020565835059699e+02	-1.526047266354393344e+02	-1.526056298605377606e+02	-1.530876796622882523e+02	-1.529751724277644200e+02	-1.524666335671586808e+02	-1.525905555473630102e+02	-1.526028538568070019e+02	-1.526047222306487186e+02	-1.526053543250060329e+02
5.037326610114719827e+00	-1.523274328477358210e+02	-1.526020871039802387e+02	-1.526047352104324659e+02	-1.526056289943635988e+02	-1.530876933286119765e+02	-1.529749509091388973e+02	-1.523510640130531613e+02	-1.525624031009971304e+02	-1.525948635162156108e+02	-1.526039146399518529e+02	-1.526051266746103465e+02
5.043373820931184248e+00	-1.523265148788892986e+02	-1.526015132429161270e+02	-1.526041725874231645e+02	-1.526050793300071575e+02	-1.530869563364477131e+02	-1.529743077925367345e+02	-1.523947618421865116e+02	-1.525781205582253506e+02	-1.526007349262340540e+02	-1.526035430321183242e+02	-1.526046840114266558e+02
5.049421031747648669e+00	-1.523272793594838674e+02	-1.526022813304234091e+02	-1.526049413449171084e+02	-1.526058516815865005e+02	-1.530878657209742926e+02	-1.529752427218019193e+02	-1.524066862242609375e+02	-1.525737842916134355e+02	-1.525958020418797503e+02	-1.526011993945063807e+02	-1.526053074187326786e+02
5.055468242564113091e+00	-1.523251943721965915e+02	-1.526010818904612449e+02	-1.526037666646397781e+02	-1.526046723302925159e+02	-1.530864857515798860e+02	-1.529741254516385141e+02	-1.523174031283490990e+02	-1.525583565789753493e+02	-1.525949231346662884e+02	-1.526016933065094179e+02	-1.526042610903541572e+02
5.061515453380577512e+00	-1.523273699685263978e+02	-1.526023450802191519e+02	-1.526050051539843082e+02	-1.526059020059918794e+02	-1.530879338308253637e+02	-1.529752930489300411e+02	-1.523973009808864276e+02	-1.525734213428173689e+02	-1.525987333467774079e+02	-1.526045287833931070e+02	-1.526052208183393759e+02
5.067562664197041045e+00	-1.523265161600704971e+02	-1.526019878663964846e+02	-1.526046527470499257e+02	-1.526055742792100602e+02	-1.530872919143898514e+02	-1.529747468163816677e+02	-1.524538164440685932e+02	-1.525860690167424707e+02	-1.526015265152650215e+02	-1.526040376103649123e+02	-1.526053513259836336e+02
5.073609875013505466e+00	-1.523267212729318771e+02	-1.526017258704727624e+02	-1.526043833053206811e+02	-1.526052725838441404e+02	-1.530871923428610160e+02	-1.529745279052432352e+02	-1.524285695749159402e+02	-1.525844461771061447e+02	-1.526019186920356390e+02	-1.526041678558256365e+02	-1.526048885663778663e+02
5.079657085829969887e+00	-1.523268469470078230e+02	-1.526019446584902823e+02	-1.526046088844199460e+02	-1.526055063572122208e+02	-1.530877388468575759e+02	-1.529750821237349783e+02	-1.524048067104407096e+02	-1.525769344572846080e+02	-1.525996105909828202e+02	-1.526046522995675900e+02	-1.526050453158725873e+02
5.085704296646434308e+00	-1.523260621346310870e+02	-1.526012172518655063e+02	-1.526038920745234293e+02	-1.526047741980817989e+02	-1.530871821488021851e+02	-1.529746079333600335e+02	-1.524059536404397761e+02	-1.525745595364977873e+02	-1.525964444194280816e+02	-1.526037273003617827e+02	-1.526042887525284755e+02
5.091751507462898729e+00	-1.523263876302254971e+02	-1.526011544583598152e+02	-1.526038060478592513e+02	-1.526047068333085690e+02	-1.530868280434435746e+02	-1.529741091812880995e+02	-1.523793147868092319e+02	-1.525713693507358926e+02	-1.525981790255384567e+02	-1.526036548824147872e+02	-1.526043786240496161e+02
5.097798718279362262e+00	-1.523272985781890156e+02	-1.526022172531857279e+02	-1.526048674762323856e+02	-1.526057632159643731e+02	-1.530878052942254044e+02	-1.529751392368397092e+02	-1.523826649884133531e+02	-1.525674217344639487e+02	-1.525946397432746835e+02	-1.526014242087853745e+02	-1.526052892620679131e+02
5.103845929095826683e+00	-1.523262607492459608e+02	-1.526014917277292966e+02	-1.526041592657373656e+02	-1.526050643956479576e+02	-1.530870784094836665e+02	-1.529745613876565926e+02	-1.524656702344173311e+02	-1.525919132818138735e+02	-1.526021110044692364e+02	-1.526039972127309454e+02	-1.526047651703614179e+02
5.109893139912291105e+00	-1.523257350515139592e+02	-1.526014097478803535e+02	-1.526041027207355967e+02	-1.526050146552066735e+02	-1.530869386632480769e+02	-1.529745640497370687e+02	-1.523889156061424615e+02	-1.525724432808792130e+02	-1.525988866038967444e+02	-1.526033884125633335e+02	-1.526047137676491730e+02
5.115940350728755526e+00	-1.523270328944035725e+02	-1.526018168746971924e+02	-1.526044705246816306e+02	-1.526053495459837563e+02	-1.530872972321814700e+02	-1.529745946199672346e+02	-1.524992904065443042e+02	-1.525947020958829228e+02	-1.526023143327588230e+02	-1.526045696979735169e+02	-1.526051046484325582e+02
5.121987561545219947e+00	-1.523271469561848903e+02	-1.526014221728600262e+02	-1.526040623462831149e+02	-1.526049441359404568e+02	-1.530873629257271205e+02	-1.529744197867295270e+02	-1.523558920459170736e+02	-1.525646023589641800e+02	-1.525955059503637017e+02	-1.526027408875160063e+02	-1.526041522645854798e+02
5.128034772361683480e+00	-1.523275437551085645e+02	-1.526020729458422807e+02	-1.526047185633047718e+02	-1.526056151595706467e+02	-1.530877302488153759e+02	-1.529749437466995516e+02	-1.525076641151952401e+02	-1.525988874657042800e+02	-1.526044779341986271e+02	-1.526050523928664120e+02	-1.526053888941419245e+02
5.134081983178147901e+00	-1.523278348975288736e+02	-1.526020015108998109e+02	-1.526046426296272500e+02	-1.526055291567894301e+02	-1.530878302164088609e+02	-1.529748934335818262e+02	-1.525179940110050438e+02	-1.525994440702460793e+02	-1.526038997697081072e+02	-1.526047787531366566e+02	-1.526053026615461476e+02
5.140129193994612322e+00	-1.523271478439716304e+02	-1.526018065047240384e+02	-1.526044248696189243e+02	-1.526052905314834049e+02	-1.530869480622225183e+02	-1.529740567110196139e+02	-1.524030236887199692e+02	-1.525839161835544076e+02	-1.526010195248407229e+02	-1.526047317155405096e+02	-1.526049578879195678e+02
5.146176404811076743e+00	-1.523267358659597619e+02	-1.526017555381230011e+02	-1.526044201470278097e+02	-1.526053225473979467e+02	-1.530874107407552174e+02	-1.529747901335383915e+02	-1.524892651266453925e+02	-1.525950080668548026e+02	-1.526027803903841402e+02	-1.526043636457632999e+02	-1.526049490654972089e+02
5.152223615627541164e+00	-1.523263364625805991e+02	-1.526016759565366669e+02	-1.526043495501081111e+02	-1.526052537440871220e+02	-1.530870713104430934e+02	-1.529745435217782017e+02	-1.523558866849470235e+02	-1.525659325848081949e+02	-1.525967312217606775e+02	-1.526015931827998600e+02	-1.526046885103643547e+02
5.158270826444004697e+00	-1.523266277688850607e+02	-1.526014486571382918e+02	-1.526041098346820490e+02	-1.526049979712506683e+02	-1.530871562557264269e+02	-1.529744699591077790e+02	-1.522777805592950813e+02	-1.525358085048480916e+02	-1.525742419925811930e+02	-1.525975786065013153e+02	-1.526032916394262315e+02
5.164318037260469119e+00	-1.523277430582653551e+02	-1.526021660608771526e+02	-1.526047981498236652e+02	-1.526056975811214897e+02	-1.530880417776066906e+02	-1.529751401859085149e+02	-1.523244753538620557e+02	-1.525534973666486280e+02	-1.525882478636247583e+02	-1.526014918012201633e+02	-1.526051664027626202e+02
5.170365248076933540e+00	-1.523273551564086006e+02	-1.526022351361178835e+02	-1.526048930845529128e+02	-1.526057947167190605e+02	-1.530879157409172535e+02	-1.529752217437446689e+02	-1.524450835523214778e+02	-1.525852178858552861e+02	-1.526003842877814805e+02	-1.526048960027240469e+02	-1.526053742051076938e+02
5.176412458893397961e+00	-1.523271021285105178e+02	-1.526018959647938971e+02	-1.526045555116591856e+02	-1.526054563929125436e+02	-1.530875644619929687e+02	-1.529748736697606830e+02	-1.524792855894340846e+02	-1.525933081544096979e+02	-1.526029528966078033e+02	-1.526048705734749547e+02	-1.526051572799804603e+02
5.182459669709862382e+00	-1.523275898719765564e+02	-1.526019008765988758e+02	-1.526045416040749103e+02	-1.526054282370914734e+02	-1.530876490025081580e+02	-1.529747841056836819e+02	-1.523370988603622891e+02	-1.525544138239879999e+02	-1.525865949265952395e+02	-1.526009123309133884e+02	-1.526046896151777332e+02
5.188506880526326803e+00	-1.523259490422129829e+02	-1.526018824016972530e+02	-1.526045673035295067e+02	-1.526054861631831159e+02	-1.530873665791070835e+02	-1.529750935826426712e+02	-1.523467525550859705e+02	-1.525560285168085102e+02	-1.525883747153218906e+02	-1.525994207268648211e+02	-1.526050436538607755e+02
5.194554091342790336e+00	-1.523265560623506190e+02	-1.526017641309533133e+02	-1.526044382557378185e+02	-1.526053534248158314e+02	-1.530872886428052766e+02	-1.529747506090797913e+02	-1.524626095088267448e+02	-1.525895403829793509e+02	-1.526019349714778457e+02	-1.526046365429055243e+02	-1.526051066929223339e+02
5.200601302159254757e+00	-1.523271058288640063e+02	-1.526018930785813836e+02	-1.526045363748751811e+02	-1.526054318375191201e+02	-1.530873207974441073e+02	-1.529745934235534435e+02	-1.524902391430568400e+02	-1.525975629362773134e+02	-1.526038968497786072e+02	-1.526048176086194132e+02	-1.526051012012360104e+02
5.206648512975719179e+00	-1.523276170059658909e+02	-1.526018158610010289e+02	-1.526044455704304426e+02	-1.526053127974483630e+02	-1.530873512904439622e+02	-1.529743933851952704e+02	-1.523111970761068505e+02	-1.525527271640779361e+02	-1.525908631308280121e+02	-1.526016924857391359e+02	-1.526037226442944643e+02
5.212695723792183600e+00	-1.523261920968494394e+02	-1.526019869082740286e+02	-1.526046751245094413e+02	-1.526055787623801052e+02	-1.530873925665719355e+02	-1.529750778530595028e+02	-1.524963744020448360e+02	-1.525962881771174864e+02	-1.526037038912631090e+02	-1.526048005151464224e+02	-1.526052401779517140e+02
5.218742934608648021e+00	-1.523272774097874276e+02	-1.526019613544650610e+02	-1.526046186645111220e+02	-1.526055161359039118e+02	-1.530877906154880463e+02	-1.529750315071351565e+02	-1.525163649210258541e+02	-1.525986808198328220e+02	-1.526044216368388220e+02	-1.526049664602298321e+02	-1.526053549591482863e+02
5.224790145425111554e+00	-1.523269881051054426e+02	-1.526020325353330236e+02	-1.526046915861574576e+02	-1.526055883727061087e+02	-1.530875929787181349e+02	-1.529749830111001359e+02	-1.525075686860676001e+02	-1.525991250409129805e+02	-1.526043154359067557e+02	-1.526050516116358153e+02	-1.526052831810257260e+02
5.230837356241575975e+00	-1.523260207955480041e+02	-1.526020325246466882e+02	-1.526047233999277069e+02	-1.526056371155230806e+02	-1.530873515338374204e+02	-1.529751019402109193e+02	-1.524596375861683555e+02	-1.525881175206680211e+02	-1.526017096570258786e+02	-1.526047097919357327e+02	-1.526054684128590395e+02
5.236884567058040396e+00	-1.523266520359439653e+02	-1.526017414253670950e+02	-1.526044113701066181e+02	-1.526053259306004009e+02	-1.530875004613222927e+02	-1.529748815335183565e+02	-1.523829112939637014e+02	-1.525691435336289885e+02	-1.525933437854810109e+02	-1.526032009730023447e+02	-1.526046507163673596e+02
5.242931777874504817e+00	-1.523260326645456928e+02	-1.526010883482400402e+02	-1.526037562824424469e+02	-1.526046548429652887e+02	-1.530867007126570911e+02	-1.529741363088976414e+02	-1.523836941838873713e+02	-1.525707680890520237e+02	-1.525951238476034462e+02	-1.526026533909478076e+02	-1.526040147004721348e+02
5.248978988690969238e+00	-1.523267466874149250e+02	-1.526021864107269437e+02	-1.526048634345592632e+02	-1.526057551126673673e+02	-1.530878823401967566e+02	-1.529753942798649859e+02	-1.523820123589563593e+02	-1.525681783624540628e+02	-1.525939962927910472e+02	-1.526024072470499107e+02	-1.526053089840490031e+02
5.255026199507432771e+00	-1.523272922359429913e+02	-1.526016362559398374e+02	-1.526042653534573503e+02	-1.526051635600888403e+02	-1.530869430730727458e+02	-1.529740659952536248e+02	-1.523944749865619315e+02	-1.525781134244765553e+02	-1.525976304740729006e+02	-1.526027056017802011e+02	-1.526045311034908991e+02
5.261073410323897193e+00	-1.523260680735908466e+02	-1.526018218097491115e+02	-1.526045134228519089e+02	-1.526054304944749163e+02	-1.530873393013580994e+02	-1.529749809045188726e+02	-1.524394901292617419e+02	-1.525859761274090545e+02	-1.526021654893361301e+02	-1.526040988725304146e+02	-1.526049348382327935e+02
5.267120621140361614e+00	-1.523266995314831433e+02	-1.526021877323851754e+02	-1.526048648046916298e+02	-1.526057766544598735e+02	-1.530876997046705128e+02	-1.529752350602369688e+02	-1.524359347471394699e+02	-1.525823577800719590e+02	-1.525984494605953046e+02	-1.526043321850926588e+02	-1.526051454107200982e+02
5.273167831956826035e+00	-1.523262809655089711e+02	-1.526018808619704998e+02	-1.526045593918159398e+02	-1.526054679317404066e+02	-1.530873843424714096e+02	-1.529749737324597163e+02	-1.524889604098901543e+02	-1.525964918466080746e+02	-1.526036578675438307e+02	-1.526046085736003874e+02	-1.526050483513094207e+02
5.279215042773290456e+00	-1.523276650760667223e+02	-1.526016389969933016e+02	-1.526042511317034780e+02	-1.526051218037903823e+02	-1.530871206334695671e+02	-1.529739941261463230e+02	-1.524085651526845879e+02	-1.525832976766635909e+02	-1.525994565413473083e+02	-1.526037799226465097e+02	-1.526045753838641588e+02
5.285262253589753989e+00	-1.523267877222520212e+02	-1.526021627287020124e+02	-1.526048391781164071e+02	-1.526057409032736416e+02	-1.530877306401860949e+02	-1.529752372050618021e+02	-1.523951315775852322e+02	-1.525728690820101008e+02	-1.525976277430605990e+02	-1.526040090003625664e+02	-1.526052409629095621e+02
5.291309464406218410e+00	-1.523276640117218790e+02	-1.526020693743065806e+02	-1.526047064331268075e+02	-1.526055971282783617e+02	-1.530878067972926999e+02	-1.529749271191461730e+02	-1.524530045103697091e+02	-1.525860385202032887e+02	-1.526013001550140302e+02	-1.526043220898554296e+02	-1.526051919230778822e+02
5.297356675222682831e+00	-1.523258325015902699e+02	-1.526013217725272568e+02	-1.526040043058994797e+02	-1.526049072530561261e+02	-1.530866441436772618e+02	-1.529742344006387782e+02	-1.524902322027252808e+02	-1.525955728584781639e+02	-1.526029828988022246e+02	-1.526044225412694573e+02	-1.526047329121438736e+02
5.303403886039147253e+00	-1.523259734180046792e+02	-1.526014731970184357e+02	-1.526041447009505987e+02	-1.526050503806213783e+02	-1.530869216054693425e+02	-1.529744424946645154e+02	-1.523691786686619878e+02	-1.525708886900778225e+02	-1.525994799134381310e+02	-1.526027645671728408e+02	-1.526046352356002274e+02
5.309451096855611674e+00	-1.523247495415455148e+02	-1.526006758352923498e+02	-1.526033771275571098e+02	-1.526042989466689050e+02	-1.530860992159623493e+02	-1.529738315248821721e+02	-1.523050916716958056e+02	-1.525545254201860246e+02	-1.525934666983329748e+02	-1.525991202637418098e+02	-1.526034886745550239e+02
5.315498307672075207e+00	-1.523265439428438413e+02	-1.526019200004453751e+02	-1.526045984221821641e+02	-1.526055096870284160e+02	-1.530873605451845094e+02	-1.529748663364021866e+02	-1.524904710298116584e+02	-1.525972071163792521e+02	-1.526035570420167744e+02	-1.526043965623230463e+02	-1.526049742435084227e+02
5.321545518488539628e+00	-1.523269876951803781e+02	-1.526018050924614613e+02	-1.526044605653926567e+02	-1.526053455777507963e+02	-1.530871853477531488e+02	-1.529745400240048525e+02	-1.524829314541371730e+02	-1.525923769659518143e+02	-1.526030071066610674e+02	-1.526046081459639083e+02	-1.526051798355867106e+02
5.327592729305004049e+00	-1.523268259153182953e+02	-1.526011686994300192e+02	-1.526038065961782308e+02	-1.526046869809340762e+02	-1.530870077694179088e+02	-1.529741233789771968e+02	-1.523642826876743470e+02	-1.525680672796743238e+02	-1.525963552307931081e+02	-1.526025056373454447e+02	-1.526040865052028437e+02
5.333639940121468470e+00	-1.523260830403173145e+02	-1.526017589822859861e+02	-1.526044365745842697e+02	-1.526053328635639161e+02	-1.530874158399358578e+02	-1.529750295700448817e+02	-1.525242462394212453e+02	-1.526008712387509831e+02	-1.526043043921547451e+02	-1.526048295730148823e+02	-1.526051014488492115e+02
5.339687150937932891e+00	-1.523262012012122568e+02	-1.526017488854961925e+02	-1.526044260672809116e+02	-1.526053283047713194e+02	-1.530871772073023180e+02	-1.529747649468123996e+02	-1.524332251622035983e+02	-1.525833210850985893e+02	-1.526011126745315210e+02	-1.526047222796631218e+02	-1.526050299888725021e+02
5.345734361754397312e+00	-1.523271350228529855e+02	-1.526022602552633032e+02	-1.526049231921370790e+02	-1.526058366430626450e+02	-1.530879169895428618e+02	-1.529753106938969722e+02	-1.523977152040242231e+02	-1.525718936140397091e+02	-1.525982810214752021e+02	-1.526029439262882477e+02	-1.526053782714708120e+02
5.351781572570860845e+00	-1.523259898686800966e+02	-1.526006673816397949e+02	-1.526033108732335961e+02	-1.526041925544701598e+02	-1.530864262734098986e+02	-1.529736179902259607e+02	-1.522673055314563442e+02	-1.525336790725501430e+02	-1.525739637997791647e+02	-1.525970986177024997e+02	-1.526023106259892188e+02
5.357828783387325267e+00	-1.523259997742331677e+02	-1.526016554855322340e+02	-1.526043321105257462e+02	-1.526052393197417132e+02	-1.530871328029463712e+02	-1.529747328563932172e+02	-1.523713777063918542e+02	-1.525689229564522975e+02	-1.525985334651963399e+02	-1.526042164376846131e+02	-1.526047979725888979e+02
5.363875994203789688e+00	-1.523258433077815539e+02	-1.526014531833957051e+02	-1.526041396944079054e+02	-1.526050401773834437e+02	-1.530869057710596337e+02	-1.529745660692424281e+02	-1.522957524579013011e+02	-1.525436304898360049e+02	-1.525858124076344495e+02	-1.526019348897698364e+02	-1.526034875378975073e+02
5.369923205020254109e+00	-1.523256680704587041e+02	-1.526014937976010231e+02	-1.526041891236031631e+02	-1.526050964683251436e+02	-1.530870413793471414e+02	-1.529747047497702113e+02	-1.524011009949061020e+02	-1.525761093465135332e+02	-1.525997611552250532e+02	-1.526032957615199450e+02	-1.526046662405967425e+02
5.375970415836718530e+00	-1.523267534960985756e+02	-1.526021400846260860e+02	-1.526048152070160029e+02	-1.526057243510704780e+02	-1.530877048030778553e+02	-1.529752348943486595e+02	-1.525160155793506931e+02	-1.525982939155281599e+02	-1.526036973408517383e+02	-1.526046986548375060e+02	-1.526053108217581666e+02
5.382017626653182063e+00	-1.523272255495434138e+02	-1.526015939151790519e+02	-1.526042319700458449e+02	-1.526051145852866284e+02	-1.530873370065811514e+02	-1.529744464022826378e+02	-1.523747977878275606e+02	-1.525720290063079005e+02	-1.526001906640819357e+02	-1.526029465965962117e+02	-1.526046068738779127e+02
5.388064837469646484e+00	-1.523274965955011453e+02	-1.526019057107472179e+02	-1.526045475798650557e+02	-1.526054466778516598e+02	-1.530875829097972201e+02	-1.529747411536548043e+02	-1.524813691990723328e+02	-1.525925849193355930e+02	-1.526021699499047202e+02	-1.526049704085944541e+02	-1.526052610925899558e+02
5.394112048286110905e+00	-1.523278552291715187e+02	-1.526021590165153157e+02	-1.526048008501629454e+02	-1.526056886036110427e+02	-1.530878924548834448e+02	-1.529750134762296341e+02	-1.524863914315050692e+02	-1.525937238611152509e+02	-1.526032106520194134e+02	-1.526044892226228740e+02	-1.526053487631610039e+02
5.400159259102575326e+00	-1.523255936846685188e+02	-1.526016469971012270e+02	-1.526043506720322114e+02	-1.526052622348630905e+02	-1.530871064283891769e+02	-1.529748764500858442e+02	-1.523434168221758966e+02	-1.525552231254775961e+02	-1.525943532988073912e+02	-1.526011438973132215e+02	-1.526042571576954856e+02
5.406206469919039748e+00	-1.523265059588278518e+02	-1.526017419171289191e+02	-1.526044084339312406e+02	-1.526053142310606461e+02	-1.530871444120446654e+02	-1.529745532885149544e+02	-1.523953958291122603e+02	-1.525763211902762464e+02	-1.526000104261049444e+02	-1.526035039789267103e+02	-1.526048036334969993e+02
5.412253680735503281e+00	-1.523264790705309508e+02	-1.526018777173887031e+02	-1.526045504879981252e+02	-1.526054546281703495e+02	-1.530872808862216061e+02	-1.529748294634739239e+02	-1.524531379348314033e+02	-1.525865277491977565e+02	-1.526013614559445557e+02	-1.526045392516888626e+02	-1.526052067338242466e+02
5.418300891551967702e+00	-1.523263519678077387e+02	-1.526020735973169167e+02	-1.526047557468848197e+02	-1.526057089282167851e+02	-1.530873722062867159e+02	-1.529749801151753559e+02	-1.523998059918300498e+02	-1.525720959969710009e+02	-1.525970809148931835e+02	-1.526028934537323778e+02	-1.526051946614850294e+02
5.424348102368432123e+00	-1.523272998526076663e+02	-1.526018234724459717e+02	-1.526044568063398401e+02	-1.526053493822090843e+02	-1.530871738945022287e+02	-1.529743075226657254e+02	-1.524922817023886523e+02	-1.525976409430771525e+02	-1.526036681300576845e+02	-1.526045636245755190e+02	-1.526050292857787838e+02
5.430395313184896544e+00	-1.523266387236903370e+02	-1.526021854364497869e+02	-1.526048692051681428e+02	-1.526057764465934383e+02	-1.530877002468354817e+02	-1.529752480238657313e+02	-1.523994300156052191e+02	-1.525732889447203888e+02	-1.525957399035604567e+02	-1.526033416599118482e+02	-1.526056070920706702e+02
5.436442524001360965e+00	-1.523262810486811816e+02	-1.526017612921372120e+02	-1.526044343285762466e+02	-1.526053386276720403e+02	-1.530870926411313633e+02	-1.529746788464459257e+02	-1.524608557215468920e+02	-1.525889687212568049e+02	-1.526015435159552283e+02	-1.526039696055478032e+02	-1.526048901974307626e+02
5.442489734817824498e+00	-1.523258415951900133e+02	-1.526018545661843291e+02	-1.526045521673245844e+02	-1.526054693949465673e+02	-1.530874822597699279e+02	-1.529752154566668310e+02	-1.524748165745457698e+02	-1.525895601504288379e+02	-1.526013603525621818e+02	-1.526038549162178697e+02	-1.526053025211409420e+02
5.448536945634288919e+00	-1.523277962012194564e+02	-1.526021665919389250e+02	-1.526048100667680956e+02	-1.526057020973026681e+02	-1.530880261458349594e+02	-1.529751403208076113e+02	-1.525073795920182818e+02	-1.525980472309053368e+02	-1.526040573350697684e+02	-1.526050313700678203e+02	-1.526054589144466149e+02
5.454584156450753341e+00	-1.523280007028162686e+02	-1.526020851819676238e+02	-1.526047155644351108e+02	-1.526056084067607514e+02	-1.530879236038027784e+02	-1.529749541435271567e+02	-1.524120853579757124e+02	-1.525770942727405952e+02	-1.525985253825076313e+02	-1.526041694958272501e+02	-1.526051692779003588e+02
5.460631367267217762e+00	-1.523269497570881299e+02	-1.526018211092314232e+02	-1.526044778431977420e+02	-1.526053739492317050e+02	-1.530874547728246853e+02	-1.529747699995433550e+02	-1.524981546282594138e+02	-1.525953091200638596e+02	-1.526033788955634805e+02	-1.526048080494215071e+02	-1.526052005669474738e+02
5.466678578083682183e+00	-1.523270588036457980e+02	-1.526018947998872477e+02	-1.526045546725871134e+02	-1.526054494756849635e+02	-1.530874695274853821e+02	-1.529748130674464051e+02	-1.523645167720082441e+02	-1.525655759299169176e+02	-1.525933158612993452e+02	-1.526033968998386285e+02	-1.526047665168496792e+02
5.472725788900145716e+00	-1.523259469341519150e+02	-1.526017627022508520e+02	-1.526044446156585934e+02	-1.526053020709676673e+02	-1.530871375777618368e+02	-1.529747723579730803e+02	-1.525033347668953638e+02	-1.525983878640623175e+02	-1.526035946729349178e+02	-1.526045399366200854e+02	-1.526049619075184296e+02
5.478772999716610137e+00	-1.523267600424986199e+02	-1.526016791844883755e+02	-1.526043395859431371e+02	-1.526052417540408328e+02	-1.530874107153224770e+02	-1.529747222366286792e+02	-1.524404005050487001e+02	-1.525871395292364241e+02	-1.526029264141396879e+02	-1.526044747948994882e+02	-1.526050143879570840e+02
5.484820210533074558e+00	-1.523276631865162187e+02	-1.526021441213049741e+02	-1.526047830087867965e+02	-1.526056902136458859e+02	-1.530877812821884731e+02	-1.529749611040619754e+02	-1.524630604823337592e+02	-1.525878600827129787e+02	-1.526013800072247193e+02	-1.526038525011977072e+02	-1.526053926923069355e+02
5.490867421349538979e+00	-1.523271182939516848e+02	-1.526021100554708028e+02	-1.526047741093320269e+02	-1.526056756982466709e+02	-1.530877902951656324e+02	-1.529751639807401489e+02	-1.523960175178809777e+02	-1.525720064400461524e+02	-1.525985673784870755e+02	-1.526037009817683270e+02	-1.526050176024682514e+02
5.496914632166003400e+00	-1.523272170375679480e+02	-1.526020332000595090e+02	-1.526046891301209030e+02	-1.526055868015753845e+02	-1.530877748306357091e+02	-1.529750875412865980e+02	-1.524432091593875214e+02	-1.525853840614464616e+02	-1.526008334067429075e+02	-1.526047145616054763e+02	-1.526052716269878715e+02
5.502961842982466933e+00	-1.523266005748945133e+02	-1.526016771518327744e+02	-1.526043494808697574e+02	-1.526052498534694166e+02	-1.530874865029660441e+02	-1.529748584255192441e+02	-1.522763511077997975e+02	-1.525365997685141508e+02	-1.525914556534979454e+02	-1.526027678921058737e+02	-1.526044942966706799e+02
5.509009053798931355e+00	-1.523276075845585353e+02	-1.526023125717664470e+02	-1.526049657360652247e+02	-1.526058639121639828e+02	-1.530880886110531094e+02	-1.529753325269811626e+02	-1.524837588284695471e+02	-1.525926811445966962e+02	-1.526022205376804379e+02	-1.526050283456437171e+02	-1.526055431226183714e+02
5.515056264615395776e+00	-1.523266649150482976e+02	-1.526018030595957669e+02	-1.526044750521016908e+02	-1.526053787960601653e+02	-1.530874366559280588e+02	-1.529748627140916426e+02	-1.524635752935054427e+02	-1.525888316668142579e+02	-1.526028646982570649e+02	-1.526046126156366824e+02	-1.526052147341063403e+02
5.521103475431860197e+00	-1.523261219413470826e+02	-1.526015687908951008e+02	-1.526042522276054569e+02	-1.526051455085010389e+02	-1.530871869564948611e+02	-1.529747281248703530e+02	-1.523180664049374968e+02	-1.525493103484305379e+02	-1.525835101118635180e+02	-1.526010407342769213e+02	-1.526042843388245842e+02
5.527150686248324618e+00	-1.523257729679964996e+02	-1.526017550705096255e+02	-1.526044540124721607e+02	-1.526053751931638658e+02	-1.530871523163583561e+02	-1.529748838808241658e+02	-1.524252583171239053e+02	-1.525835455170170007e+02	-1.526017083988284355e+02	-1.526038830911014088e+02	-1.526049373137030898e+02
5.533197897064789039e+00	-1.523271826227714314e+02	-1.526021121552415423e+02	-1.526047654459119371e+02	-1.526056599067744912e+02	-1.530874894057300537e+02	-1.529747840374431291e+02	-1.524415611741154351e+02	-1.525864491837697301e+02	-1.526022202112020807e+02	-1.526044178398218492e+02	-1.526050132845615224e+02
5.539245107881252572e+00	-1.523266788326318419e+02	-1.526016997841263105e+02	-1.526043627509552607e+02	-1.526052739138300183e+02	-1.530872378928031026e+02	-1.529745932208018644e+02	-1.524482327271268502e+02	-1.525883137755166672e+02	-1.526025779800701798e+02	-1.526042691376169671e+02	-1.526049657819890228e+02
5.545292318697716993e+00	-1.523262826529989979e+02	-1.526018602132751028e+02	-1.526045469399733463e+02	-1.526054129198492433e+02	-1.530876576325440510e+02	-1.529751861957757342e+02	-1.524746784222527367e+02	-1.525946497228700309e+02	-1.526038493356376193e+02	-1.526047778500679328e+02	-1.526051195395917262e+02
5.551339529514181415e+00	-1.523275836341096010e+02	-1.526018528083685908e+02	-1.526044963700958590e+02	-1.526053958140702207e+02	-1.530877122527625147e+02	-1.529747983799879307e+02	-1.523773934834459851e+02	-1.525662396700047339e+02	-1.525963226556497716e+02	-1.526024191991357952e+02	-1.526046872936456111e+02
5.557386740330645836e+00	-1.523274983437553090e+02	-1.526020959309448983e+02	-1.526047422176206112e+02	-1.526056447039968589e+02	-1.530879807277341058e+02	-1.529751835692126178e+02	-1.524815576972870872e+02	-1.525930331479625295e+02	-1.526034987503410321e+02	-1.526047193493782572e+02	-1.526053473885284291e+02
5.563433951147110257e+00	-1.523272857987838051e+02	-1.526022577058344893e+02	-1.526049147229516620e+02	-1.526058178269997825e+02	-1.530879557378114555e+02	-1.529753090329507472e+02	-1.524765285637567729e+02	-1.525912554518062336e+02	-1.526022102026781226e+02	-1.526045021276171099e+02	-1.526053795413601222e+02
5.569481161963573790e+00	-1.523270337146779525e+02	-1.526019065779487107e+02	-1.526045696877624778e+02	-1.526054654973689253e+02	-1.530876125377252208e+02	-1.529749383341838609e+02	-1.525211030623249826e+02	-1.526007038571543433e+02	-1.526043347403332859e+02	-1.526050041060585727e+02	-1.526052751789840158e+02
5.575528372780038211e+00	-1.523265507572061210e+02	-1.526018764442929410e+02	-1.526045465690255583e+02	-1.526054490988996974e+02	-1.530875038181067964e+02	-1.529749833663138929e+02	-1.523747756423684052e+02	-1.525621740281286804e+02	-1.525898341347140104e+02	-1.525992574444015304e+02	-1.526046830372040120e+02
5.581575583596502632e+00	-1.523266577003523707e+02	-1.526018173276632695e+02	-1.526044821578533686e+02	-1.526053850370821010e+02	-1.530872594935613620e+02	-1.529747146193798812e+02	-1.525102939485067282e+02	-1.525991083967024906e+02	-1.526045331847691955e+02	-1.526048733336996293e+02	-1.526051405620532364e+02
5.587622794412967053e+00	-1.523270965041204761e+02	-1.526017986176111947e+02	-1.526044395963660065e+02	-1.526053410028018220e+02	-1.530870464294816600e+02	-1.529742859560246586e+02	-1.524227527278835908e+02	-1.525826134666500877e+02	-1.526016335965052235e+02	-1.526039443307139436e+02	-1.526048171179779160e+02
5.593670005229431474e+00	-1.523255139952870820e+02	-1.526016686341435502e+02	-1.526043662891654549e+02	-1.526052734785587006e+02	-1.530871347211353566e+02	-1.529749512090155577e+02	-1.524865835441140689e+02	-1.525921109156610953e+02	-1.526025488637583578e+02	-1.526042845337302651e+02	-1.526050986205510753e+02
5.599717216045895007e+00	-1.523259271945817659e+02	-1.526017068829886796e+02	-1.526043913260338911e+02	-1.526054278919563956e+02	-1.530873175183996580e+02	-1.529749764797041678e+02	-1.525112579422156500e+02	-1.525995836696231720e+02	-1.526042246255292412e+02	-1.526048773805954397e+02	-1.526051164578327359e+02
5.605764426862359429e+00	-1.523268882853999173e+02	-1.526018119166754730e+02	-1.526044741159692251e+02	-1.526053728270662759e+02	-1.530875761722130335e+02	-1.529749042595811659e+02	-1.523053210554829775e+02	-1.525496469372550337e+02	-1.525912656693305962e+02	-1.526015062063721928e+02	-1.526039942510932974e+02
5.611811637678823850e+00	-1.523264726007600132e+02	-1.526018735925130159e+02	-1.526045447322273958e+02	-1.526054484297993952e+02	-1.530872359829815821e+02	-1.529747627091019808e+02	-1.524838786786604317e+02	-1.525974357633404281e+02	-1.526034941022441274e+02	-1.526046770062625058e+02	-1.526051434239015521e+02
5.617858848495288271e+00	-1.523258025217516263e+02	-1.526013398435644888e+02	-1.526040229252469089e+02	-1.526049248965840945e+02	-1.530868597636647621e+02	-1.529744791361762850e+02	-1.524284114247124080e+02	-1.525833384859555508e+02	-1.525995083959798819e+02	-1.526040420072629331e+02	-1.526045796193916431e+02
5.623906059311752692e+00	-1.523269256370131473e+02	-1.526014507579736801e+02	-1.526040977324420282e+02	-1.526049945322517090e+02	-1.530871306146544271e+02	-1.529743548319420938e+02	-1.523430005726911247e+02	-1.525561009758412467e+02	-1.525949117332103810e+02	-1.526020341921165766e+02	-1.526041994160075035e+02
5.629953270128216225e+00	-1.523259457060045747e+02	-1.526003965621690668e+02	-1.526030212846710583e+02	-1.526039083301252504e+02	-1.530856451573040999e+02	-1.529726827215871481e+02	-1.523116067713236816e+02	-1.525563371926595551e+02	-1.525918256648813554e+02	-1.525996202309855221e+02	-1.526028039209233498e+02
5.636000480944680646e+00	-1.523266339881549811e+02	-1.526020414791578901e+02	-1.526047143875306915e+02	-1.526056250418835702e+02	-1.530874572197923840e+02	-1.529750037842176766e+02	-1.524518497690400523e+02	-1.525860545158127195e+02	-1.526015450998253016e+02	-1.526050362689388464e+02	-1.526052970273372580e+02
5.642047691761145067e+00	-1.523263594314143745e+02	-1.526018205611560461e+02	-1.526044881060480236e+02	-1.526054373530240866e+02	-1.530871229076249733e+02	-1.529746439644034979e+02	-1.524753528324216063e+02	-1.525936451878332889e+02	-1.526044966953925552e+02	-1.526048222530461658e+02	-1.526051817512083630e+02
5.648094902577609489e+00	-1.523274237444166772e+02	-1.526018625644210829e+02	-1.526045060081812608e+02	-1.526053968529545841e+02	-1.530875513396208305e+02	-1.529747249373568536e+02	-1.522640244853920990e+02	-1.525321504774982770e+02	-1.525887374406477477e+02	-1.526014970597528304e+02	-1.526042394551556356e+02
5.654142113394073910e+00	-1.523272133092285401e+02	-1.526020416619732600e+02	-1.526047000650317500e+02	-1.526055966456244448e+02	-1.530877507087672313e+02	-1.529750437669516998e+02	-1.524745733288806662e+02	-1.525924245494236118e+02	-1.526027769190071126e+02	-1.526047879519113337e+02	-1.526051919152697565e+02
5.660189324210537443e+00	-1.523263014254766006e+02	-1.526018985722960792e+02	-1.526045761711558839e+02	-1.526054594731430711e+02	-1.530874288391668188e+02	-1.529749934971157757e+02	-1.525029204063882275e+02	-1.525975098769645513e+02	-1.526044855340744277e+02	-1.526050042662849364e+02	-1.526053027826817186e+02
5.666236535027001864e+00	-1.523267941380392756e+02	-1.526015815921586523e+02	-1.526042366100466552e+02	-1.526051402333550300e+02	-1.530870685742486046e+02	-1.529744134093282639e+02	-1.523746002958410202e+02	-1.525653152044772582e+02	-1.525972164237675202e+02	-1.526025163342411588e+02	-1.526044694038269540e+02
5.672283745843466285e+00	-1.523273359648880216e+02	-1.526019501130251399e+02	-1.526046004485838239e+02	-1.526054971177103994e+02	-1.530874739639213828e+02	-1.529747016868012395e+02	-1.525154472784078621e+02	-1.526008225065823467e+02	-1.526041890800434828e+02	-1.526048968303974220e+02	-1.526053164894990459e+02
5.678330956659930706e+00	-1.523269519058470962e+02	-1.526020870790651998e+02	-1.526047513609141504e+02	-1.526056497596883332e+02	-1.530876231831229859e+02	-1.529750480691230621e+02	-1.523603721002686768e+02	-1.525632552143069915e+02	-1.525926923216910325e+02	-1.526034862640333358e+02	-1.526051440200188836e+02
5.684378167476395127e+00	-1.523255861737939654e+02	-1.526016280491011798e+02	-1.526043234674477560e+02	-1.526052456492753606e+02	-1.530867833490224257e+02	-1.529745527468855926e+02	-1.525041080473883142e+02	-1.525983024467562359e+02	-1.526036335377615956e+02	-1.526047038823129469e+02	-1.526050170294238058e+02
5.690425378292859548e+00	-1.523275675656651060e+02	-1.526021707400041407e+02	-1.526048187968929710e+02	-1.526057227102429579e+02	-1.530877572340019697e+02	-1.529749639697295720e+02	-1.524915658005457999e+02	-1.525937920459770680e+02	-1.526022292813099739e+02	-1.526047967542205583e+02	-1.526054545618594602e+02
5.696472589109323081e+00	-1.523276335245077462e+02	-1.526020879617954620e+02	-1.526047268589418877e+02	-1.526056355017452972e+02	-1.530879030797378846e+02	-1.529750645016087844e+02	-1.524718140843819469e+02	-1.525899867203481790e+02	-1.526012503123945976e+02	-1.526046888958037187e+02	-1.526052732634315419e+02
5.702519799925787503e+00	-1.523262640804719297e+02	-1.526019343824805503e+02	-1.526046143185875223e+02	-1.526055218119759900e+02	-1.530874843006484696e+02	-1.529750984912338083e+02	-1.524965009551493722e+02	-1.525964112853417305e+02	-1.526036439945589223e+02	-1.526047434642347014e+02	-1.526051572795320794e+02
5.708567010742251924e+00	-1.523275440286195135e+02	-1.526020131527045578e+02	-1.526046563729194361e+02	-1.526055464304261022e+02	-1.530878342039371205e+02	-1.529750074338895161e+02	-1.523844670677880231e+02	-1.525670070650186858e+02	-1.525964035788086903e+02	-1.526024652853371322e+02	-1.526048739604470370e+02
5.714614221558716345e+00	-1.523275257382257735e+02	-1.526020723467240146e+02	-1.526047185378571669e+02	-1.526056159394604492e+02	-1.530876383656483313e+02	-1.529748442833202660e+02	-1.524607202411446849e+02	-1.525894416575233379e+02	-1.526024686252475533e+02	-1.526046272797217398e+02	-1.526052308069084518e+02
5.720661432375180766e+00	-1.523273531272092214e+02	-1.526021587967383368e+02	-1.526048161559700986e+02	-1.526057164652134190e+02	-1.530878962507337349e+02	-1.529751797052963411e+02	-1.524951337288111688e+02	-1.525955469534727342e+02	-1.526035920424769756e+02	-1.526046251462058194e+02	-1.526052198794093329e+02
5.726708643191644299e+00	-1.523268231055675699e+02	-1.526021681182953103e+02	-1.526048426607367219e+02	-1.526057349431067394e+02	-1.530877789486146696e+02	-1.529752647437023541e+02	-1.524585811938478912e+02	-1.525870615738311642e+02	-1.526011307797986660e+02	-1.526038427077903350e+02	-1.526053771467103104e+02
5.732755854008108720e+00	-1.523275784278199296e+02	-1.526021208439335624e+02	-1.526047570988130246e+02	-1.526056572877741075e+02	-1.530876112803568958e+02	-1.529748125260860832e+02	-1.523893151154918826e+02	-1.525713386603680704e+02	-1.525957183502339092e+02	-1.526028177220893838e+02	-1.526052949801481304e+02
5.738803064824573141e+00	-1.523267805839876416e+02	-1.526018961247542052e+02	-1.526045560067965710e+02	-1.526054531541552990e+02	-1.530875808606595854e+02	-1.529749859091110409e+02	-1.525030166853302376e+02	-1.525989411358465873e+02	-1.526041575949869582e+02	-1.526047480653894013e+02	-1.526051037469278810e+02
5.744850275641037562e+00	-1.523254057746088392e+02	-1.526009202039254831e+02	-1.526036013821216102e+02	-1.526045261995478768e+02	-1.530865873998162954e+02	-1.529741839767671934e+02	-1.522401647290689368e+02	-1.525221572758933064e+02	-1.525716941033223577e+02	-1.525967204497050318e+02	-1.526029754361628079e+02
5.750897486457501984e+00	-1.523277542819031396e+02	-1.526021768415031943e+02	-1.526048188939579404e+02	-1.526057056546716240e+02	-1.530879678714079546e+02	-1.529751068383798156e+02	-1.523777871883199282e+02	-1.525658083056022178e+02	-1.525924547787396932e+02	-1.526023512212099718e+02	-1.526053585040447160e+02
5.756944697273965517e+00	-1.523265406098655319e+02	-1.526012391209046939e+02	-1.526038989319257553e+02	-1.526047736143248414e+02	-1.530870681193735834e+02	-1.529743509408927196e+02	-1.523550454476589664e+02	-1.525591492970632999e+02	-1.525874438874635359e+02	-1.526011015762134093e+02	-1.526042359049032484e+02
5.762991908090429938e+00	-1.523270915367095881e+02	-1.526019739189342772e+02	-1.526046359773189636e+02	-1.526055333326714845e+02	-1.530878051673159916e+02	-1.529751152547242441e+02	-1.524417459014144356e+02	-1.525854528443484810e+02	-1.525998830629749250e+02	-1.526042058504485226e+02	-1.526049203070413682e+02
5.769039118906894359e+00	-1.523273385137846958e+02	-1.526022181979189440e+02	-1.526048764110520892e+02	-1.526057783864394537e+02	-1.530880295114414480e+02	-1.529753182784171202e+02	-1.524575615565766498e+02	-1.525864804141716888e+02	-1.526011256672573779e+02	-1.526036843989670047e+02	-1.526054593920601405e+02
5.775086329723358780e+00	-1.523257684259035045e+02	-1.526007911720431025e+02	-1.526034265749098608e+02	-1.526043306109422986e+02	-1.530856593237537027e+02	-1.529728672857152105e+02	-1.523478419439711047e+02	-1.525694778083059191e+02	-1.525968480990586897e+02	-1.526035116606693691e+02	-1.526039335684164655e+02
5.781133540539823201e+00	-1.523262751844183072e+02	-1.526017291047042477e+02	-1.526044072147788029e+02	-1.526053155794155884e+02	-1.530874555074331340e+02	-1.529749758781424021e+02	-1.523739651599684350e+02	-1.525684435199854647e+02	-1.525956113597672754e+02	-1.526031566365978165e+02	-1.526045777525079927e+02
5.787180751356286734e+00	-1.523258741381847585e+02	-1.526018012922944820e+02	-1.526044940154475853e+02	-1.526054012633198056e+02	-1.530872490429259472e+02	-1.529749699824424454e+02	-1.524567594091228102e+02	-1.525885164984788958e+02	-1.526028290413016464e+02	-1.526045838394229577e+02	-1.526051330063942828e+02
5.793227962172751155e+00	-1.523270283331650887e+02	-1.526021197951464501e+02	-1.526047815583514478e+02	-1.526056806851437955e+02	-1.530876291631199990e+02	-1.529750296487960384e+02	-1.524874095394632150e+02	-1.525926172508015384e+02	-1.526029962720645869e+02	-1.526046789341028216e+02	-1.526054298176837278e+02
5.799275172989215577e+00	-1.523272785139372445e+02	-1.526018906304463485e+02	-1.526045482100810204e+02	-1.526054497280705959e+02	-1.530875848287750784e+02	-1.529748344571495977e+02	-1.524884691497659901e+02	-1.525941656868922678e+02	-1.526026938027344499e+02	-1.526046846765193266e+02	-1.526051579255611443e+02
5.805322383805679998e+00	-1.523260940600404183e+02	-1.526017181744607001e+02	-1.526044058863064663e+02	-1.526053123029532230e+02	-1.530871184652593797e+02	-1.529747591588850923e+02	-1.524184415034449103e+02	-1.525805342789374492e+02	-1.525985620634550912e+02	-1.526036299531798477e+02	-1.526047330693062918e+02
5.811369594622144419e+00	-1.523256907495027406e+02	-1.526015507721738516e+02	-1.526042371304424137e+02	-1.526051434772757318e+02	-1.530870655054129372e+02	-1.529747671672480749e+02	-1.524825863046337417e+02	-1.525943117404972043e+02	-1.526042332342812244e+02	-1.526046927732103597e+02	-1.526049932070171735e+02
5.817416805438607952e+00	-1.523272465536338416e+02	-1.526020732235637354e+02	-1.526047273529284780e+02	-1.526056274459448332e+02	-1.530879411333585836e+02	-1.529752268621211329e+02	-1.525126004838137703e+02	-1.525977037203647058e+02	-1.526037560923902845e+02	-1.526049842633775029e+02	-1.526054973748892394e+02
5.823464016255072373e+00	-1.523266053211677331e+02	-1.526019681754718249e+02	-1.526046418240640321e+02	-1.526055495223858998e+02	-1.530877133754872261e+02	-1.529751664015271331e+02	-1.524888606173461767e+02	-1.525980458020031847e+02	-1.526038393549651460e+02	-1.526047025481837522e+02	-1.526051414199405372e+02
5.829511227071536794e+00	-1.523264857024658738e+02	-1.526015110766989551e+02	-1.526041719646540002e+02	-1.526050732154908474e+02	-1.530870102162506612e+02	-1.529744222688797208e+02	-1.523858478415480988e+02	-1.525722375585604027e+02	-1.525975477023918927e+02	-1.526035343931696104e+02	-1.526045007482789515e+02
5.835558437888001215e+00	-1.523264589498337784e+02	-1.526008177819814478e+02	-1.526034577209902352e+02	-1.526043254906435038e+02	-1.530864289792309876e+02	-1.529735822545129338e+02	-1.522689085338644190e+02	-1.525329220610537391e+02	-1.525912029654224966e+02	-1.526016103708461458e+02	-1.526040245893673273e+02
5.841605648704465636e+00	-1.523268441841403842e+02	-1.526021849336380853e+02	-1.526048560354972778e+02	-1.526057567518085420e+02	-1.530878316008008824e+02	-1.529753227499792843e+02	-1.524917682911487589e+02	-1.525940453139525346e+02	-1.526035764318329200e+02	-1.526048218581556739e+02	-1.526056031045260966e+02
5.847652859520929169e+00	-1.523273331751197759e+02	-1.526016795355447186e+02	-1.526043206920247428e+02	-1.526051830672509766e+02	-1.530874740906280920e+02	-1.529745659111496536e+02	-1.524294339920275547e+02	-1.525833822588734563e+02	-1.526017415784760658e+02	-1.526047045619087896e+02	-1.526050507347672465e+02
5.853700070337393591e+00	-1.523261729716985258e+02	-1.526017635862029920e+02	-1.526044431080242134e+02	-1.526053543493841858e+02	-1.530871887069459376e+02	-1.529747752281070063e+02	-1.523321859070998414e+02	-1.525584463236869794e+02	-1.525930919472463074e+02	-1.526024169371318351e+02	-1.526046881456268522e+02
5.859747281153858012e+00	-1.523267672334246754e+02	-1.526020396482955448e+02	-1.526047006393908134e+02	-1.526056095563552049e+02	-1.530875772295140678e+02	-1.529750296533324274e+02	-1.524934772565859475e+02	-1.525981825911339342e+02	-1.526032080439519234e+02	-1.526043468443088216e+02	-1.526051163834407589e+02
5.865794491970322433e+00	-1.523274025203537576e+02	-1.526017586039967284e+02	-1.526044007726522693e+02	-1.526052918039208635e+02	-1.530875610338146089e+02	-1.529746763932862450e+02	-1.524425547446862197e+02	-1.525859270860663059e+02	-1.526019308235691483e+02	-1.526049655161999681e+02	-1.526051744093491607e+02
5.871841702786786854e+00	-1.523267754926960720e+02	-1.526021397312682950e+02	-1.526048141308499453e+02	-1.526057197992685985e+02	-1.530878871218818631e+02	-1.529753651981471023e+02	-1.524143517804004091e+02	-1.525778374526761922e+02	-1.526002703935311615e+02	-1.526045197135225067e+02	-1.526054440660670082e+02
5.877888913603251275e+00	-1.523266859005275364e+02	-1.526018823824752246e+02	-1.526045526117787574e+02	-1.526054625464070114e+02	-1.530876522837494349e+02	-1.529750732312305956e+02	-1.523819505564513292e+02	-1.525729036330286021e+02	-1.525976824135451579e+02	-1.526029333637229115e+02	-1.526049513301871912e+02
5.883936124419714808e+00	-1.523264840035232339e+02	-1.526018119816379794e+02	-1.526044860732495181e+02	-1.526053835942854278e+02	-1.530874918817727917e+02	-1.529749598838714348e+02	-1.524989389555375681e+02	-1.525983738026273215e+02	-1.526037767489162604e+02	-1.526047253696432904e+02	-1.526051020321450267e+02
5.889983335236179229e+00	-1.523256968308113528e+02	-1.526014403308725491e+02	-1.526041237045270123e+02	-1.526050298356180122e+02	-1.530867561982970813e+02	-1.529743795863994933e+02	-1.524727300731092043e+02	-1.525944358302122907e+02	-1.526015842571511882e+02	-1.526037053182652130e+02	-1.526048391292623876e+02
5.896030546052643651e+00	-1.523271962154159667e+02	-1.526019004698906940e+02	-1.526045552911864718e+02	-1.526054481214228815e+02	-1.530877071589330001e+02	-1.529749546263746254e+02	-1.524652549137991286e+02	-1.525883242193101523e+02	-1.526024582917507360e+02	-1.526041358412020656e+02	-1.526052382228122326e+02
5.902077756869108072e+00	-1.523260836814634445e+02	-1.526019062439187621e+02	-1.526045936810803312e+02	-1.526055111307299796e+02	-1.530873403045400494e+02	-1.529749734377118955e+02	-1.524928975660985486e+02	-1.525973072814506395e+02	-1.526035516669092829e+02	-1.526046214531556018e+02	-1.526051939970839726e+02
5.908124967685572493e+00	-1.523267251873747909e+02	-1.526018714748851721e+02	-1.526045372405469323e+02	-1.526054320905077191e+02	-1.530876217659991312e+02	-1.529750253154711572e+02	-1.524984342382474836e+02	-1.525952184823380264e+02	-1.526035072821695451e+02	-1.526047441081448710e+02	-1.526051639019108563e+02
5.914172178502036026e+00	-1.523279335896094722e+02	-1.526023887050714052e+02	-1.526050313491406314e+02	-1.526059237038671199e+02	-1.530882931803740234e+02	-1.529754369799637743e+02	-1.524385420076338278e+02	-1.525815167358787221e+02	-1.526001709624756586e+02	-1.526037981551821190e+02	-1.526056279018690702e+02
5.920219389318500447e+00	-1.523274280093420430e+02	-1.526023502648705517e+02	-1.526050124734050257e+02	-1.526059007263401384e+02	-1.530879950503572218e+02	-1.529753308462292409e+02	-1.523665265825960375e+02	-1.525618699008019234e+02	-1.525915931141704505e+02	-1.526004610672897286e+02	-1.526053117794061507e+02
5.926266600134964868e+00	-1.523259172944017905e+02	-1.526015928948918372e+02	-1.526042755555849055e+02	-1.526051845706553536e+02	-1.530870838936752421e+02	-1.529747347338712302e+02	-1.523337188591182780e+02	-1.525522206374414509e+02	-1.525942669419487174e+02	-1.526013810798273767e+02	-1.526042193449085858e+02
5.932313810951429289e+00	-1.523267298471868685e+02	-1.526012565738313356e+02	-1.526039032147239425e+02	-1.526047916265758886e+02	-1.530868724018030775e+02	-1.529741030750174673e+02	-1.522784461063428125e+02	-1.525385758779644334e+02	-1.525898033886417124e+02	-1.526022048796112358e+02	-1.526042316996390582e+02
5.938361021767893710e+00	-1.523263292761155014e+02	-1.526016021562525111e+02	-1.526042748517702705e+02	-1.526051704886764071e+02	-1.530869278271781297e+02	-1.529744344750474454e+02	-1.523396724458739300e+02	-1.525613371210183686e+02	-1.525900978292239358e+02	-1.526020609335569418e+02	-1.526042821730778485e+02
5.944408232584357243e+00	-1.523265973712932748e+02	-1.526017781129363868e+02	-1.526044482209328237e+02	-1.526053516147197797e+02	-1.530873820964851291e+02	-1.529747799604485579e+02	-1.523425833738941151e+02	-1.525600484844082132e+02	-1.525905942228663434e+02	-1.526020872846630709e+02	-1.526040423525733445e+02
5.950455443400821665e+00	-1.523267386366424319e+02	-1.526016152200758995e+02	-1.526042693438502624e+02	-1.526051667683988171e+02	-1.530874854724767431e+02	-1.529747861422551978e+02	-1.523497734453266901e+02	-1.525601617791340630e+02	-1.525979923565929539e+02	-1.526040572668671302e+02	-1.526047720589277787e+02
5.956502654217286086e+00	-1.523278620101451395e+02	-1.526018532895905082e+02	-1.526044776916305068e+02	-1.526053656330566355e+02	-1.530876380071049709e+02	-1.529745875386968521e+02	-1.524069312448389439e+02	-1.525792571407050389e+02	-1.526001932750565686e+02	-1.526039775137505785e+02	-1.526047854875318990e+02
5.962549865033750507e+00	-1.523271727436552965e+02	-1.526023165626809828e+02	-1.526049808718654219e+02	-1.526058860197813374e+02	-1.530879072881066350e+02	-1.529753300181771465e+02	-1.524074358301292023e+02	-1.525735179695309398e+02	-1.525967928435702561e+02	-1.526025396756340342e+02	-1.526054719861873537e+02
5.968597075850214928e+00	-1.523261474229256294e+02	-1.526018702483308971e+02	-1.526045484791682156e+02	-1.526054658155977961e+02	-1.530872004678192866e+02	-1.529748157885375122e+02	-1.524469630076077635e+02	-1.525881394805074081e+02	-1.526025491734385184e+02	-1.526045804762669604e+02	-1.526050594406704590e+02
5.974644286666678461e+00	-1.523276071253891928e+02	-1.526022476810478281e+02	-1.526048968958743615e+02	-1.526057965146646893e+02	-1.530880417499693351e+02	-1.529752361025414871e+02	-1.525023896861721369e+02	-1.525961187958496339e+02	-1.526037777882758348e+02	-1.526049001104418608e+02	-1.526056238358567612e+02
5.980691497483142882e+00	-1.523259105572730618e+02	-1.526016448903666571e+02	-1.526043355526724667e+02	-1.526052298844883808e+02	-1.530872849238463118e+02	-1.529748860432914057e+02	-1.524681352660911102e+02	-1.525943040475627583e+02	-1.526035277918810209e+02	-1.526045833385131232e+02	-1.526049396746262232e+02
5.986738708299607303e+00	-1.523272635202374659e+02	-1.526019545796948762e+02	-1.526046090522619920e+02	-1.526055009278428543e+02	-1.530875654181222956e+02	-1.529748242192447378e+02	-1.525102015166463332e+02	-1.525976838995072740e+02	-1.526043764712008226e+02	-1.526050926104801704e+02	-1.526053545142075905e+02
5.992785919116071724e+00	-1.523269773182668700e+02	-1.526014826947919403e+02	-1.526041298067740115e+02	-1.526050262351324989e+02	-1.530871604042329466e+02	-1.529743353680267433e+02	-1.524113041674741282e+02	-1.525791922048150866e+02	-1.526005326932987032e+02	-1.526043415101364644e+02	-1.526046355148189946e+02
5.998833129932536146e+00	-1.523275144970397150e+02	-1.526021465367387862e+02	-1.526047938153699306e+02	-1.526056872967560878e+02	-1.530878938403955942e+02	-1.529751250667222564e+02	-1.525055725666345552e+02	-1.525970684827589423e+02	-1.526041303072581456e+02	-1.526047798452615609e+02	-1.526052975616106551e+02
6.004880340748999679e+00	-1.523261277312653306e+02	-1.526017216075069314e+02	-1.526043995605317605e+02	-1.526053039353666350e+02	-1.530873455231600246e+02	-1.529748826726094535e+02	-1.523718014013255697e+02	-1.525700429680557022e+02	-1.525983837735934117e+02	-1.526032772420844594e+02	-1.526046500742654644e+02
6.010927551565464100e+00	-1.523259179136095156e+02	-1.526011352643582768e+02	-1.526038027932294767e+02	-1.526046936931597884e+02	-1.530869988146933167e+02	-1.529744330020050995e+02	-1.523430096232590643e+02	-1.525606852014495018e+02	-1.525944476366784954e+02	-1.526027508507732762e+02	-1.526040920582250351e+02
6.016974762381928521e+00	-1.523263348427529422e+02	-1.526016623068448439e+02	-1.526043255060800163e+02	-1.526052284690945271e+02	-1.530870290017317075e+02	-1.529745183246723172e+02	-1.524905377598544760e+02	-1.525969583375088519e+02	-1.526040516698261627e+02	-1.526047900801553965e+02	-1.526050519588014822e+02
6.023021973198392942e+00	-1.523268937707200337e+02	-1.526018222525145234e+02	-1.526044828869464425e+02	-1.526053901815109839e+02	-1.530874873876806816e+02	-1.529747909570862987e+02	-1.524855320158351333e+02	-1.525957733899894322e+02	-1.526034998377404577e+02	-1.526046963336278850e+02	-1.526051032240385723e+02
6.029069184014857363e+00	-1.523263060572457732e+02	-1.526016811438197180e+02	-1.526043566996715981e+02	-1.526052123210502032e+02	-1.530870985679331113e+02	-1.529746679097302433e+02	-1.523588555290895101e+02	-1.525645612085072855e+02	-1.525933698347519680e+02	-1.526032945574975770e+02	-1.526043394862732612e+02
6.035116394831321784e+00	-1.523263233598536317e+02	-1.526016541428703022e+02	-1.526043210420889409e+02	-1.526052514665587410e+02	-1.530872206813754133e+02	-1.529746476387797998e+02	-1.523668586721896077e+02	-1.525706514847457242e+02	-1.525987082857637347e+02	-1.526035632099813029e+02	-1.526047017415122582e+02
6.041163605647785317e+00	-1.523267205531591628e+02	-1.526021963599763751e+02	-1.526048730807932827e+02	-1.526057777059153864e+02	-1.530878964191026057e+02	-1.529754128677359120e+02	-1.524460352672243459e+02	-1.525836210954087164e+02	-1.526001493080542275e+02	-1.526039541790776184e+02	-1.526055076276329885e+02
