# Supplementary material for: Interpolating numerically exact many-body wave functions for accelerated molecular dynamics
Source: Nat Commun. 2025 Feb 26;16:2005. doi: 10.1038/s41467-025-57134-9 (PMC11865551; doi:10.1038/s41467-025-57134-9)
Supplement: Supplementary file 3 — Source data [file 41467_2025_57134_MOESM3_ESM.zip › Source Data/fig_S2/rel_corr_error_mean_running_average.txt]

# Averaged time (ps)	Mean rel. correlation en error CCSD	Mean rel. correlation en error CCSD(T)	Mean rel. correlation en error DMRG	Mean rel. correlation en error DFT (CAMB3LYP)	Mean rel. correlation en error DFT (PBE)	Mean rel. correlation en error N=20	Mean rel. correlation en error N=40	Mean rel. correlation en error N=60	Mean rel. correlation en error N=80	Mean rel. correlation en error N=100
2.993369354149803541e-01	1.290620960630423607e-02	3.256249895571542395e-03	0.000000000000000000e+00	1.721893607506648882e+00	1.320805153596025239e+00	6.207005012896168461e-01	9.325982418923048356e-02	3.252224490765373566e-02	1.463945356047305704e-02	7.514467423188203599e-03
3.053841462314446087e-01	1.290604952051186381e-02	3.257705141845480736e-03	0.000000000000000000e+00	1.721959831234695981e+00	1.320825172217237276e+00	6.239706664562334471e-01	9.351196754962329272e-02	3.262445487642030156e-02	1.468548928672500260e-02	7.539849570756198757e-03
3.114313570479088633e-01	1.290175375429770434e-02	3.257132062253090959e-03	0.000000000000000000e+00	1.722247169016163149e+00	1.321004818984972351e+00	6.314321193466723159e-01	9.508394247636907382e-02	3.323500792070038790e-02	1.485035288157108072e-02	7.601415022113870018e-03
3.174785678643731179e-01	1.290275187581988413e-02	3.257916131511329628e-03	0.000000000000000000e+00	1.722191717038935144e+00	1.320956510683674923e+00	6.400283592224883522e-01	9.746848781203627798e-02	3.411581778880278665e-02	1.515448988943091796e-02	7.674203610285968563e-03
3.235257786808374281e-01	1.290549921575854034e-02	3.258572927565137490e-03	0.000000000000000000e+00	1.722070001769657521e+00	1.320879845198436486e+00	6.415159372499499302e-01	9.808754516793298517e-02	3.419312100183206915e-02	1.516970730460772722e-02	7.609829880989218455e-03
3.295729894973015717e-01	1.290281161326290414e-02	3.257258766551440234e-03	0.000000000000000000e+00	1.722153978452102718e+00	1.320937786666841696e+00	6.379392019630043542e-01	9.696728233817653031e-02	3.373650400097239627e-02	1.500496231218411206e-02	7.531334401633569056e-03
3.356202003137659928e-01	1.290175799830040049e-02	3.256466444202693253e-03	0.000000000000000000e+00	1.722277070153243939e+00	1.321024454276108262e+00	6.408759586358020455e-01	9.772148208914539780e-02	3.409149436620016044e-02	1.509625893276530031e-02	7.629738479587444902e-03
3.416674111302300809e-01	1.289910543178759451e-02	3.255457188240070895e-03	0.000000000000000000e+00	1.722429896440181629e+00	1.321115512858578755e+00	6.401261309107677544e-01	9.750854468052189139e-02	3.390941669427684907e-02	1.499938771871005619e-02	7.604594969075954142e-03
3.477146219466943911e-01	1.289952314346282970e-02	3.255481455646029761e-03	0.000000000000000000e+00	1.722409251543879583e+00	1.321106005986699694e+00	6.410775940009085794e-01	9.773988236228450810e-02	3.403612235643088679e-02	1.501309429070233487e-02	7.600914698142230072e-03
3.537618327631586457e-01	1.289851392620600806e-02	3.255490843684185655e-03	0.000000000000000000e+00	1.722457236895081456e+00	1.321134608329668891e+00	6.434647343636722416e-01	9.800769385689023228e-02	3.413129913990492481e-02	1.505828464058695838e-02	7.622866040618721771e-03
3.598090435796229003e-01	1.289898178365561469e-02	3.256372871553744972e-03	0.000000000000000000e+00	1.722554316317338685e+00	1.321191491575153476e+00	6.416792552141400430e-01	9.783654742421575568e-02	3.411475572543499341e-02	1.502649821649516479e-02	7.601628100655943680e-03
3.658562543960872104e-01	1.289689755841746770e-02	3.256017770836159165e-03	0.000000000000000000e+00	1.722696719093927520e+00	1.321279990934651982e+00	6.451482456914083841e-01	9.839602131155635034e-02	3.422331104525187101e-02	1.505368384301640841e-02	7.592869790401857166e-03
3.719034652125514651e-01	1.289792125697115412e-02	3.256427529329111031e-03	0.000000000000000000e+00	1.722773287123871677e+00	1.321329014970898941e+00	6.388901880322720439e-01	9.709879452547530432e-02	3.381909421496548385e-02	1.484843096251977669e-02	7.488895097374488434e-03
3.779506760290156087e-01	1.289898511750149114e-02	3.256577806117754662e-03	0.000000000000000000e+00	1.722763525518246297e+00	1.321326753295283485e+00	6.361063525535817220e-01	9.635223309068177699e-02	3.349552795994197030e-02	1.462753814753101761e-02	7.448085653697786128e-03
3.839978868454799188e-01	1.289640567750278272e-02	3.255923678425235238e-03	0.000000000000000000e+00	1.722986250496552962e+00	1.321466036331478300e+00	6.337021815420341708e-01	9.534145011507823286e-02	3.281395589639726773e-02	1.424269244229668663e-02	7.415707677157944849e-03
3.900450976619441179e-01	1.289483547525488612e-02	3.255480702274699163e-03	0.000000000000000000e+00	1.723043735552961309e+00	1.321501241133358429e+00	6.360293967638205315e-01	9.589948999544374575e-02	3.297049771349350872e-02	1.424012689099134026e-02	7.366945015844475649e-03
3.960923084784083170e-01	1.289630614955620050e-02	3.255438390136384825e-03	0.000000000000000000e+00	1.722964824513239623e+00	1.321455406671806276e+00	6.320811049986799768e-01	9.488070244813551213e-02	3.264564260091287057e-02	1.421848759825922702e-02	7.343286757205192729e-03
4.021395192948726827e-01	1.289635834460962568e-02	3.254544690972575437e-03	0.000000000000000000e+00	1.723043332555993512e+00	1.321525646545700372e+00	6.334686939400258066e-01	9.490385097851880558e-02	3.258919097928902886e-02	1.418794127521798114e-02	7.313147374577480021e-03
4.081867301113368263e-01	1.289973236275507654e-02	3.255731758558488148e-03	0.000000000000000000e+00	1.722838090739889250e+00	1.321399162269799143e+00	6.306420182463337021e-01	9.432612272423225586e-02	3.214981420502148468e-02	1.388598977397296347e-02	7.183071568532709700e-03
4.142339409278010809e-01	1.290212809813697306e-02	3.256730352190343944e-03	0.000000000000000000e+00	1.722705214312010957e+00	1.321309991794769934e+00	6.327176942257899395e-01	9.480017990379920045e-02	3.240790152751898967e-02	1.399813550186637320e-02	7.208872385484133179e-03
4.202811517442653910e-01	1.290036501570158284e-02	3.255243090577330470e-03	0.000000000000000000e+00	1.722734774486334386e+00	1.321326608266683467e+00	6.358935971809889232e-01	9.540057891483913477e-02	3.244449838676249920e-02	1.399013915797502408e-02	7.222770454055527437e-03
4.263283625607296456e-01	1.290363296450494288e-02	3.255795454763391571e-03	0.000000000000000000e+00	1.722534879093380544e+00	1.321204059397069530e+00	6.322125103153647396e-01	9.467483938084762796e-02	3.219719159253705415e-02	1.389882461452955284e-02	7.128583079707406442e-03
4.323755733771937892e-01	1.290130058718129066e-02	3.254136865487412562e-03	0.000000000000000000e+00	1.722586503337251163e+00	1.321228427724625787e+00	6.301956848734940886e-01	9.432713823055967339e-02	3.210161296706594974e-02	1.386550939807645183e-02	7.114252902960298275e-03
4.384227841936580994e-01	1.290473006865278972e-02	3.255328568263978883e-03	0.000000000000000000e+00	1.722390757251682114e+00	1.321106323906214408e+00	6.243672443973067310e-01	9.237440642172604910e-02	3.126991007706120956e-02	1.365425387304177937e-02	7.058421483324167633e-03
4.444699950101223540e-01	1.290264771714428466e-02	3.254215652242820490e-03	0.000000000000000000e+00	1.722480846168002122e+00	1.321161640824864314e+00	6.203327646526048955e-01	9.144551719059779149e-02	3.095530111010899588e-02	1.351238724790867866e-02	6.974420905747926586e-03
4.505172058265866641e-01	1.290444207825574424e-02	3.255579152040151501e-03	0.000000000000000000e+00	1.722493007191949976e+00	1.321178225015017027e+00	6.140447375643408590e-01	9.009761820918854580e-02	3.038099473644753634e-02	1.318661890409734971e-02	6.811925763209269145e-03
4.565644166430509188e-01	1.290095175312931663e-02	3.255234821149826166e-03	0.000000000000000000e+00	1.722666622927085500e+00	1.321276631901600052e+00	6.182567583478077999e-01	9.105830272795534253e-02	3.053311797307275630e-02	1.314059619697435441e-02	6.757803876114616345e-03
4.626116274595151179e-01	1.289879749514388774e-02	3.255506237293851260e-03	0.000000000000000000e+00	1.722822179269008602e+00	1.321369487741761217e+00	6.186717180352996337e-01	9.110036031469084805e-02	3.040512329399635075e-02	1.306669100462013247e-02	6.704535620867940575e-03
4.686588382759794280e-01	1.289662644119476433e-02	3.255058965747851824e-03	0.000000000000000000e+00	1.722912275893547562e+00	1.321427536332924424e+00	6.209626943823866041e-01	9.164016223549260876e-02	3.056100154105747049e-02	1.308344295829137055e-02	6.694282109866949923e-03
4.747060490924436271e-01	1.289439550409894261e-02	3.255595801764362817e-03	0.000000000000000000e+00	1.722974988903675619e+00	1.321441950693214462e+00	6.237755525601711426e-01	9.206882904399303624e-02	3.061248229036720239e-02	1.303527696322864977e-02	6.663791402061818372e-03
4.807532599089078262e-01	1.289575517838433168e-02	3.254956548260445979e-03	0.000000000000000000e+00	1.722959365672585896e+00	1.321445837403106616e+00	6.167130008204432245e-01	9.022134278177089406e-02	3.015006943109301354e-02	1.279666114565661435e-02	6.541080047239648289e-03
4.868004707253721364e-01	1.289527558714220062e-02	3.254990414662803800e-03	0.000000000000000000e+00	1.722966379253573210e+00	1.321455124357047151e+00	6.203769258214059112e-01	9.107880390960217121e-02	3.043024997607790896e-02	1.290984546080474298e-02	6.546201481970984580e-03
4.928476815418363910e-01	1.289306206850509250e-02	3.254161362991621776e-03	0.000000000000000000e+00	1.723083820401263289e+00	1.321534271292249541e+00	6.252353351214654520e-01	9.269130403249122019e-02	3.103893686367201199e-02	1.306404509009484981e-02	6.611613719624295608e-03
4.988948923583005346e-01	1.289454729630100209e-02	3.254358967838216852e-03	0.000000000000000000e+00	1.723082107481460623e+00	1.321537771956437179e+00	6.235636729287900026e-01	9.226181877137831777e-02	3.085854373032848388e-02	1.301681251880573188e-02	6.584660221799199659e-03
5.049421031747648447e-01	1.289702159894693875e-02	3.253723613764934307e-03	0.000000000000000000e+00	1.722950700771431531e+00	1.321477928525717882e+00	6.201040607191733445e-01	9.163494799341476149e-02	3.068237790813220511e-02	1.293112678748451448e-02	6.522630385456171936e-03
5.109893139912291549e-01	1.289231858981445406e-02	3.252489420998938736e-03	0.000000000000000000e+00	1.723098376579154989e+00	1.321554990315860989e+00	6.233235893937840721e-01	9.217610887347138515e-02	3.089791848209765338e-02	1.301767115107533429e-02	6.553692123009916340e-03
5.170365248076933540e-01	1.288998808455992309e-02	3.250975073473097530e-03	0.000000000000000000e+00	1.723359713606821497e+00	1.321729105425365480e+00	6.228519937681924468e-01	9.217431420969329769e-02	3.090579219500752539e-02	1.303300487237872216e-02	6.544597261357281391e-03
5.230837356241575531e-01	1.289220845593865017e-02	3.253143093517083407e-03	0.000000000000000000e+00	1.723244606200968532e+00	1.321647001607766381e+00	6.285301294318422771e-01	9.312969169181903317e-02	3.105508959715609987e-02	1.309679309866779683e-02	6.561575115220438272e-03
5.291309464406218632e-01	1.289563524274620759e-02	3.255198449497305642e-03	0.000000000000000000e+00	1.723145378340426026e+00	1.321583289685387186e+00	6.237135525491900312e-01	9.216235759807753225e-02	3.081032821557814355e-02	1.295528019706350398e-02	6.484002856665300324e-03
5.351781572570860623e-01	1.289320084146928190e-02	3.254778202751164654e-03	0.000000000000000000e+00	1.723305810783670955e+00	1.321679023631898486e+00	6.192076941889819164e-01	9.123180128243005282e-02	3.066926070686767924e-02	1.287329104064221033e-02	6.435843766998941042e-03
5.412253680735503725e-01	1.289292466258761850e-02	3.254603389550889819e-03	0.000000000000000000e+00	1.723312832837247788e+00	1.321687330820658035e+00	6.189748470410220138e-01	9.120203896222831008e-02	3.062657756872355294e-02	1.284043748427695850e-02	6.408159536258989548e-03
5.472725788900145716e-01	1.289626719931268907e-02	3.253916736320218699e-03	0.000000000000000000e+00	1.723087784617242546e+00	1.321563909250218716e+00	6.244561966488337834e-01	9.256870707700544376e-02	3.085297970312372504e-02	1.287979697157556370e-02	6.431997719322869560e-03
5.533197897064787707e-01	1.289729636851964095e-02	3.253957083215771977e-03	0.000000000000000000e+00	1.723065056855399124e+00	1.321550620508954887e+00	6.263328870287834249e-01	9.298185844228980257e-02	3.095457467905320115e-02	1.287695438933791382e-02	6.435824604531683972e-03
5.593670005229430808e-01	1.289643306616363935e-02	3.253983979848392750e-03	0.000000000000000000e+00	1.723080349740306660e+00	1.321559489998410886e+00	6.262324024592085259e-01	9.311486198405133363e-02	3.102202442310112232e-02	1.291512816601494452e-02	6.442781072841289279e-03
5.654142113394072799e-01	1.288919155250405589e-02	3.252277094333204475e-03	0.000000000000000000e+00	1.723458858942912952e+00	1.321786544532593810e+00	6.262868853413288139e-01	9.298482346156716760e-02	3.102609224811644570e-02	1.290687477406139358e-02	6.422483829151679272e-03
5.714614221558715901e-01	1.289228320970047317e-02	3.253732860879093771e-03	0.000000000000000000e+00	1.723320715533362302e+00	1.321693292254900953e+00	6.303708165682573306e-01	9.398997915951921855e-02	3.120995717466836655e-02	1.288278532747816167e-02	6.397061059592427240e-03
5.775086329723359002e-01	1.289149756822369382e-02	3.254573114559919465e-03	0.000000000000000000e+00	1.723292893585688823e+00	1.321659759358490227e+00	6.374863069302163510e-01	9.509542818923125140e-02	3.156284278158860007e-02	1.300582347412777319e-02	6.446105712192918072e-03
5.835558437888002103e-01	1.288977172186810821e-02	3.253979697744001191e-03	0.000000000000000000e+00	1.723265863958133748e+00	1.321630703385547667e+00	6.438703785361825638e-01	9.641094128790125839e-02	3.200550348787165739e-02	1.315134659641659966e-02	6.502787538288300542e-03
5.896030546052644095e-01	1.288615933928195095e-02	3.252026334705782062e-03	0.000000000000000000e+00	1.723450532291888715e+00	1.321747779794317346e+00	6.491598953734352140e-01	9.789282394201391513e-02	3.234485307887198513e-02	1.321718815951435262e-02	6.478819053873589862e-03
5.956502654217286086e-01	1.288960818587881439e-02	3.252894780901391825e-03	0.000000000000000000e+00	1.723218416070301018e+00	1.321601860691469899e+00	6.411421075724348384e-01	9.575662196764014866e-02	3.143714794974733495e-02	1.308864884344239018e-02	6.375521546147833001e-03
6.016974762381928077e-01	1.288413054736065044e-02	3.250842431716140148e-03	0.000000000000000000e+00	1.723418035033486895e+00	1.321727673960074290e+00	6.412103482826606582e-01	9.567089226947331215e-02	3.125247498080329506e-02	1.304664855620077564e-02	6.359383329679927158e-03
6.077446870546571178e-01	1.288308919572510834e-02	3.250960513988624019e-03	0.000000000000000000e+00	1.723427512255940153e+00	1.321732934075636745e+00	6.384116342009482636e-01	9.500123770513728416e-02	3.103840191652734032e-02	1.302154595644984883e-02	6.339811749107269155e-03
6.137918978711214280e-01	1.288136733062020083e-02	3.251226577397707193e-03	0.000000000000000000e+00	1.723470059700449530e+00	1.321743561020465085e+00	6.402381544349438069e-01	9.525147666618098696e-02	3.103819175391113461e-02	1.297499588445580679e-02	6.297997617041916317e-03
6.198391086875856271e-01	1.287870186527953140e-02	3.251514234485667915e-03	0.000000000000000000e+00	1.723588364144666318e+00	1.321804551221283264e+00	6.416454983694366287e-01	9.546126291835822786e-02	3.108216363633732951e-02	1.300057176098549580e-02	6.312279047928841952e-03
6.258863195040498262e-01	1.287782803441320754e-02	3.252001079865391234e-03	0.000000000000000000e+00	1.723673504001915324e+00	1.321855527678156728e+00	6.439937277973938334e-01	9.606812222469722495e-02	3.148893371049455575e-02	1.322370101331704455e-02	6.326798143972550692e-03
6.319335303205141363e-01	1.287740163295013861e-02	3.250699586261570229e-03	0.000000000000000000e+00	1.723501360682232031e+00	1.321747736988472699e+00	6.416718273284177654e-01	9.576970080440977418e-02	3.136391303621963167e-02	1.313354814679264237e-02	6.271872484292629821e-03
6.379807411369783354e-01	1.287918578117100768e-02	3.250666061706894948e-03	0.000000000000000000e+00	1.723522708328409037e+00	1.321774730168342238e+00	6.372249636702058684e-01	9.456771689097537292e-02	3.115306291289363788e-02	1.305039847167195968e-02	6.209150938702119593e-03
6.440279519534425345e-01	1.287938979459875982e-02	3.250356813228898970e-03	0.000000000000000000e+00	1.723588157906781326e+00	1.321833031278555559e+00	6.352142998282730435e-01	9.380543664679573401e-02	3.068580825964190364e-02	1.274612503966071793e-02	6.140704586367007334e-03
6.500751627699068447e-01	1.288140675287073947e-02	3.250823249207215968e-03	0.000000000000000000e+00	1.723531479044246195e+00	1.321817844481707915e+00	6.397812583883405457e-01	9.471329652785512310e-02	3.075143429425501729e-02	1.267357179163398559e-02	6.112730262680791428e-03
6.561223735863711548e-01	1.288606635020373044e-02	3.251221289478211686e-03	0.000000000000000000e+00	1.723314910559168744e+00	1.321699954209878181e+00	6.351906748733830987e-01	9.369035270223111111e-02	3.051690301489577012e-02	1.254711224702019859e-02	6.057488471417776105e-03
6.621695844028354649e-01	1.289035837917599375e-02	3.252868400982383487e-03	0.000000000000000000e+00	1.723119166909632183e+00	1.321586368574326320e+00	6.269414604819842918e-01	9.142347448922404085e-02	2.975472385569971276e-02	1.231396035840911715e-02	5.917399403542624933e-03
6.682167952192996641e-01	1.289051733202022099e-02	3.251674881078910322e-03	0.000000000000000000e+00	1.723114177124418056e+00	1.321598169888283714e+00	6.317733850651524596e-01	9.265102184591059165e-02	2.990492592720605039e-02	1.226517904481453855e-02	5.911925690529153989e-03
6.742640060357638632e-01	1.288357284797298462e-02	3.250292865268113347e-03	0.000000000000000000e+00	1.723522378750317330e+00	1.321843980075003255e+00	6.293246382809627448e-01	9.208032148771862213e-02	2.985839435184227397e-02	1.225753234536951057e-02	5.840237993808475477e-03
6.803112168522279513e-01	1.288094850961732547e-02	3.249485507637152239e-03	0.000000000000000000e+00	1.723633799546854251e+00	1.321909993916401849e+00	6.251813812059953124e-01	9.098090587227242176e-02	2.939207670698756186e-02	1.206144392617474782e-02	5.744232806945957261e-03
6.863584276686922614e-01	1.288085742922421076e-02	3.248742518980775665e-03	0.000000000000000000e+00	1.723797713287761102e+00	1.322034434371199385e+00	6.318530435870208795e-01	9.285459970659974693e-02	2.967663928409631363e-02	1.209099363777075414e-02	5.758308989479562698e-03
6.924056384851564605e-01	1.287781404074600684e-02	3.248277790682162040e-03	0.000000000000000000e+00	1.724030434138974277e+00	1.322169024141878202e+00	6.289756716622665333e-01	9.197515376681791865e-02	2.947124060048033831e-02	1.198446457559952487e-02	5.749438978072693961e-03
6.984528493016209927e-01	1.288081150110710789e-02	3.249866255332621492e-03	0.000000000000000000e+00	1.723884979212517488e+00	1.322070964443371466e+00	6.315967398904759333e-01	9.248692485118738260e-02	2.967234890017956747e-02	1.206162627725877387e-02	5.777095729322244411e-03
7.045000601180850808e-01	1.287163373013841192e-02	3.243790911159762525e-03	0.000000000000000000e+00	1.724214465924915674e+00	1.322274857323712860e+00	6.319702267936304629e-01	9.239758568775614800e-02	2.946629427476740726e-02	1.196537086788884707e-02	5.708380708100368149e-03
7.105472709345492799e-01	1.287655437904635866e-02	3.246080636895036422e-03	0.000000000000000000e+00	1.723816373503563204e+00	1.322006977193864063e+00	6.297622641614344374e-01	9.209581826442826691e-02	2.933708653813011172e-02	1.197228505832056804e-02	5.709049376596746737e-03
7.165944817510134790e-01	1.287735878899132387e-02	3.246308280664416887e-03	0.000000000000000000e+00	1.723817199235467168e+00	1.322013051377696424e+00	6.256615607181901240e-01	9.104101335713676857e-02	2.905122872736620732e-02	1.183653134817199033e-02	5.626211810151905517e-03
7.226416925674777891e-01	1.287985043917040662e-02	3.246988385289781981e-03	0.000000000000000000e+00	1.723626901013703527e+00	1.321893661399901942e+00	6.256949537359784985e-01	9.102455324761686561e-02	2.901967500197949121e-02	1.188278335269560455e-02	5.650485043602054488e-03
7.286889033839420993e-01	1.288087500244066742e-02	3.246537787326695020e-03	0.000000000000000000e+00	1.723550229068755657e+00	1.321853008960013565e+00	6.265089792810303315e-01	9.096075548697303559e-02	2.894585260147041969e-02	1.185000422329887323e-02	5.645161691528038928e-03
7.347361142004062984e-01	1.287530305576455383e-02	3.245810840871920719e-03	0.000000000000000000e+00	1.723890543969936795e+00	1.322057873892680924e+00	6.290539003643653704e-01	9.163635450952861694e-02	2.911256812937766669e-02	1.183614129953585586e-02	5.648556095467391694e-03
7.407833250168707195e-01	1.287765258876055058e-02	3.245534559193270687e-03	0.000000000000000000e+00	1.723851028315477318e+00	1.322054853915506367e+00	6.251936352695399712e-01	9.087038093495081181e-02	2.882870719380697597e-02	1.169334597157401477e-02	5.569925245177648893e-03
7.468305358333346966e-01	1.287532702627706103e-02	3.244486636262675777e-03	0.000000000000000000e+00	1.724014678436628589e+00	1.322152352610607373e+00	6.212904808635389964e-01	8.981641167752849042e-02	2.841351169540455926e-02	1.141907920593784702e-02	5.533682706830908744e-03
7.528777466497992288e-01	1.287553383832839432e-02	3.244428442883817015e-03	0.000000000000000000e+00	1.724058738753551090e+00	1.322180589744195833e+00	6.189673124643998436e-01	8.870949063590445605e-02	2.793965070167774012e-02	1.129921431269314408e-02	5.500547510355256048e-03
7.589249574662634279e-01	1.287201632006350696e-02	3.242157337177308061e-03	0.000000000000000000e+00	1.724206638612133524e+00	1.322272594804005941e+00	6.184787411471561747e-01	8.840688603210952734e-02	2.772066436490659008e-02	1.115540853989317217e-02	5.390301777968543873e-03
7.649721682827275160e-01	1.287555393369476699e-02	3.243545579137592071e-03	0.000000000000000000e+00	1.723950560914478292e+00	1.322111787003237282e+00	6.170989644868369872e-01	8.799443778719576170e-02	2.747284589361803295e-02	1.107480868361267537e-02	5.361520221003724697e-03
7.710193790991920482e-01	1.288376360293153229e-02	3.249597238206215939e-03	0.000000000000000000e+00	1.723823863864727635e+00	1.322033967524466558e+00	6.110423824827251327e-01	8.688665901056717711e-02	2.713794680013664057e-02	1.090201029555992046e-02	5.281217944893582157e-03
7.770665899156560252e-01	1.288021709511382416e-02	3.249281373946874031e-03	0.000000000000000000e+00	1.724016674672421257e+00	1.322147419657946354e+00	6.111337947891546385e-01	8.689143043749662787e-02	2.713653448847548610e-02	1.089824839962599302e-02	5.273417868591380973e-03
7.831138007321203354e-01	1.288182819081259284e-02	3.250118350486463827e-03	0.000000000000000000e+00	1.724006622460903859e+00	1.322143597150032379e+00	6.086968866526464295e-01	8.602656732001742745e-02	2.668282811235107854e-02	1.075988098647084369e-02	5.173704608021451219e-03
7.891610115485845345e-01	1.287983562231989274e-02	3.249607280223414194e-03	0.000000000000000000e+00	1.724137394740658857e+00	1.322227403359458986e+00	6.109034277621055997e-01	8.640407297013812105e-02	2.676369843666229556e-02	1.076588314395128185e-02	5.172493858066761971e-03
7.952082223650487336e-01	1.288171501938467807e-02	3.250546051102883201e-03	0.000000000000000000e+00	1.724115740860622470e+00	1.322213279190111557e+00	6.123413975649049101e-01	8.704836526666266672e-02	2.722901855795664683e-02	1.093189257379517665e-02	5.163450054799605810e-03
8.012554331815131548e-01	1.288395523140421599e-02	3.250855986126774400e-03	0.000000000000000000e+00	1.723973182776320501e+00	1.322129956587460464e+00	6.110031951605461309e-01	8.659026312755550847e-02	2.695387205629116642e-02	1.084176189430189480e-02	5.125463200600918062e-03
8.073026439979773539e-01	1.287914284057764709e-02	3.249287209014547866e-03	0.000000000000000000e+00	1.724259816561690251e+00	1.322304058744065314e+00	6.140290783271775688e-01	8.729129387075626467e-02	2.719600254250187366e-02	1.093086657924408935e-02	5.154719712602069681e-03
8.133498548144416640e-01	1.287607703959084589e-02	3.247931951260078862e-03	0.000000000000000000e+00	1.724378111156055882e+00	1.322378721039963345e+00	6.123850694851599163e-01	8.681629805221233176e-02	2.683828243070018882e-02	1.074864712274464784e-02	5.074207552419118111e-03
8.193970656309056411e-01	1.287353171373090306e-02	3.248300678211181198e-03	0.000000000000000000e+00	1.724584264240685672e+00	1.322496965929691903e+00	6.093607191619778707e-01	8.612950039364442034e-02	2.669353176049009402e-02	1.069978185925237087e-02	5.029953262020834051e-03
8.254442764473699512e-01	1.287350048982030364e-02	3.248713786965748938e-03	0.000000000000000000e+00	1.724621328797922182e+00	1.322518237693218524e+00	6.128949503451168734e-01	8.704977031386557096e-02	2.695095409955358678e-02	1.074347062667344206e-02	5.018579068937272132e-03
8.314914872638342613e-01	1.287089715455911124e-02	3.247846279541808951e-03	0.000000000000000000e+00	1.724778173946848403e+00	1.322618877441630314e+00	6.174433847706122247e-01	8.830213591580353405e-02	2.735357522349885981e-02	1.090765761880396756e-02	5.127341742976076165e-03
8.375386980802985715e-01	1.287293027550805158e-02	3.248470256274350529e-03	0.000000000000000000e+00	1.724594967336880114e+00	1.322505750495327259e+00	6.168182808416459162e-01	8.816449558863354019e-02	2.722727184725726168e-02	1.082572271086374056e-02	5.064181705266040077e-03
8.435859088967628816e-01	1.287038571907800528e-02	3.247898612156838605e-03	0.000000000000000000e+00	1.724656812224666602e+00	1.322545421434949686e+00	6.232384291297345946e-01	9.003660350567606330e-02	2.796982076976558401e-02	1.088262912964362700e-02	5.002701337555340473e-03
8.496331197132270807e-01	1.286426271919573552e-02	3.245609761515563709e-03	0.000000000000000000e+00	1.724951074035460108e+00	1.322720595630986429e+00	6.267669362263071919e-01	9.078967840317610227e-02	2.824616373822456256e-02	1.097580204402534391e-02	5.023202579024669406e-03
8.556803305296912798e-01	1.286350360169027408e-02	3.245658094680773861e-03	0.000000000000000000e+00	1.725077051207444701e+00	1.322799420309913598e+00	6.294384708382763094e-01	9.124174032772558451e-02	2.829338388711382518e-02	1.097980004479881012e-02	5.011225455083986348e-03
8.617275413461555900e-01	1.286239446609960778e-02	3.245214045703733070e-03	0.000000000000000000e+00	1.725086580251923074e+00	1.322811717343483684e+00	6.358887848834398060e-01	9.317787986846337578e-02	2.891290939221585060e-02	1.110938102224284102e-02	4.988829748580357604e-03
8.677747521626199001e-01	1.285927155510172698e-02	3.244142278511245089e-03	0.000000000000000000e+00	1.725294531385637820e+00	1.322947310900208784e+00	6.346796719934204578e-01	9.299073493271128865e-02	2.887189939075688119e-02	1.107872700479642716e-02	4.969281688622102788e-03
8.738219629790842102e-01	1.285584652685897028e-02	3.241455787297017367e-03	0.000000000000000000e+00	1.725461481047773082e+00	1.323064240958697235e+00	6.307779913710976905e-01	9.196933906037278728e-02	2.839329068520330887e-02	1.079219741435049305e-02	4.918587339627362998e-03
8.798691737955484093e-01	1.285783480554335972e-02	3.242005456061524109e-03	0.000000000000000000e+00	1.725364633332260311e+00	1.323013270095825256e+00	6.353497872619293663e-01	9.295619749230291107e-02	2.850063582011689439e-02	1.079343318464429449e-02	4.883108968935779420e-03
8.859163846120126085e-01	1.285786870012623796e-02	3.241995403199601430e-03	0.000000000000000000e+00	1.725441563397302147e+00	1.323069683793369311e+00	6.352260842084693770e-01	9.298892903372971142e-02	2.840285693776367984e-02	1.076387575859956598e-02	4.863276232589085722e-03
8.919635954284766965e-01	1.285389946067760913e-02	3.240060055624117627e-03	0.000000000000000000e+00	1.725705647588330782e+00	1.323244851437937131e+00	6.316402247460249919e-01	9.190489756909522856e-02	2.812875301606206774e-02	1.064099848801559889e-02	4.820153039865229805e-03
8.980108062449410067e-01	1.285519429679033918e-02	3.240331647097713028e-03	0.000000000000000000e+00	1.725664543821622487e+00	1.323223436583989887e+00	6.266629188267226480e-01	9.069116640883313762e-02	2.763275766543304979e-02	1.059804403490305184e-02	4.788623010868606894e-03
9.040580170614053168e-01	1.285414495315766702e-02	3.239117431642242039e-03	0.000000000000000000e+00	1.725617504403213376e+00	1.323196153439418765e+00	6.262775622887313265e-01	9.065871040850001505e-02	2.755331529415340833e-02	1.056399638411269562e-02	4.763369553150643282e-03
9.101052278778696270e-01	1.285346693266494790e-02	3.239087430687326383e-03	0.000000000000000000e+00	1.725627838250610502e+00	1.323194550269345182e+00	6.284929492493455117e-01	9.107916937721270700e-02	2.760882473855536673e-02	1.057405763170944125e-02	4.757433959644364121e-03
9.161524386943338261e-01	1.285529702299570941e-02	3.240009859204203736e-03	0.000000000000000000e+00	1.725542012751297705e+00	1.323131804510796261e+00	6.213856685399495872e-01	8.951872030003464598e-02	2.698534657780023854e-02	1.040351242596141215e-02	4.681777289216173393e-03
9.221996495107980252e-01	1.285113479300587815e-02	3.238751719481686685e-03	0.000000000000000000e+00	1.725809113684599438e+00	1.323294023277627796e+00	6.167655952180816081e-01	8.799550716629198077e-02	2.634004651734794117e-02	1.007775131591005791e-02	4.592401664038479013e-03
9.282468603272623353e-01	1.285416841978842366e-02	3.239710092396670422e-03	0.000000000000000000e+00	1.725604764676459180e+00	1.323167210165858698e+00	6.150717848422552203e-01	8.729794491355484520e-02	2.596990042587385070e-02	9.913401276140827723e-03	4.573086409332633405e-03
9.342940711437265344e-01	1.285674133793229812e-02	3.240925381704810523e-03	0.000000000000000000e+00	1.725438121979816497e+00	1.323059983769040215e+00	6.127926812538805335e-01	8.699959401892645716e-02	2.588754805527574560e-02	9.853863228730158977e-03	4.500858051986547821e-03
9.403412819601909556e-01	1.285409533244544905e-02	3.240258103058513747e-03	0.000000000000000000e+00	1.725550055411963157e+00	1.323128997243131266e+00	6.111168835013515155e-01	8.630455591752687894e-02	2.549749386832070655e-02	9.719145847022814949e-03	4.418136547624477474e-03
9.463884927766551547e-01	1.285271804383157981e-02	3.239052733198274740e-03	0.000000000000000000e+00	1.725562403147680834e+00	1.323141690276379734e+00	6.079927788553045609e-01	8.584193929628172737e-02	2.537491912695231250e-02	9.665802998930807244e-03	4.378526899392467392e-03
9.524357035931194648e-01	1.285230858745098868e-02	3.238914881081623315e-03	0.000000000000000000e+00	1.725535184595634153e+00	1.323124380368795983e+00	6.064347573809995007e-01	8.560182771494549703e-02	2.523937625896619658e-02	9.657280319289860901e-03	4.371916528865534696e-03
9.584829144095834419e-01	1.284961689023351311e-02	3.238106056597594377e-03	0.000000000000000000e+00	1.725711661448039447e+00	1.323232277315442129e+00	6.060576864143309983e-01	8.551143393444374241e-02	2.516601247937128721e-02	9.622743504697243641e-03	4.347034869895961308e-03
9.645301252260476410e-01	1.284481445519381621e-02	3.237170789223291038e-03	0.000000000000000000e+00	1.725946305682733106e+00	1.323376013647127536e+00	6.140644030638678919e-01	8.733631271721925549e-02	2.573377223295923374e-02	9.703798531510604217e-03	4.399842318417736785e-03
9.705773360425120622e-01	1.284504554786335823e-02	3.236964829128218066e-03	0.000000000000000000e+00	1.725935335777662560e+00	1.323374391738975753e+00	6.150014150115389322e-01	8.749891074701426907e-02	2.582213385697537666e-02	9.701052848674148257e-03	4.410518360611400540e-03
9.766245468589762613e-01	1.284580650945796841e-02	3.237482377145710789e-03	0.000000000000000000e+00	1.725845030552384918e+00	1.323313483993609818e+00	6.161699021425629530e-01	8.773255102219579271e-02	2.584443750009222593e-02	9.717448172304268134e-03	4.412165281500833071e-03
9.826717576754407935e-01	1.284475248209370271e-02	3.236917921531091199e-03	0.000000000000000000e+00	1.725849243409177225e+00	1.323313982006667722e+00	6.167901672483211417e-01	8.790273164098660885e-02	2.583916758809408354e-02	9.686791935464763095e-03	4.387187190097885207e-03
9.887189684919047705e-01	1.284242209467116591e-02	3.236095575363018978e-03	0.000000000000000000e+00	1.725875843725724446e+00	1.323329305427570324e+00	6.115076142919408930e-01	8.679651460223963833e-02	2.561211892580452648e-02	9.628562486567668333e-03	4.352923198843256826e-03
9.947661793083690807e-01	1.284567158280887529e-02	3.237042843192800175e-03	0.000000000000000000e+00	1.725744085161445618e+00	1.323248926610820275e+00	6.128351720002594982e-01	8.712740888473731460e-02	2.563812944039796371e-02	9.536577016721895644e-03	4.341023882620923674e-03
1.000813390124833502e+00	1.284234798689721374e-02	3.236617977818173446e-03	0.000000000000000000e+00	1.725941783419431275e+00	1.323366067767338450e+00	6.182019170731322122e-01	8.832264800299548246e-02	2.601993719284331763e-02	9.615534299732995602e-03	4.381567128608183405e-03
1.006860600941297479e+00	1.284338495463494510e-02	3.237316608312052271e-03	0.000000000000000000e+00	1.725821398344205670e+00	1.323294285251354507e+00	6.195339140342999151e-01	8.894841885024334927e-02	2.618581903481777273e-02	9.674391052795118170e-03	4.373502045300404519e-03
1.012907811757762122e+00	1.284449536364891745e-02	3.237698527662995988e-03	0.000000000000000000e+00	1.725689205622113143e+00	1.323205254259347985e+00	6.183129511325495820e-01	8.875522403970842467e-02	2.615608252484606655e-02	9.663410423450752643e-03	4.363282367986900077e-03
1.018955022574226099e+00	1.284529399182513312e-02	3.238703963183776555e-03	0.000000000000000000e+00	1.725633692613740999e+00	1.323164957904134020e+00	6.184179684293993340e-01	8.864506909316545447e-02	2.586559474617412466e-02	9.526288651729329301e-03	4.318813195016803393e-03
1.025002233390690298e+00	1.284442242712267000e-02	3.239370880889914060e-03	0.000000000000000000e+00	1.725737014534404645e+00	1.323217454340067434e+00	6.183475521654387963e-01	8.871021463888525971e-02	2.599473927267547183e-02	9.481092314245256544e-03	4.260284805092106296e-03
1.031049444207154497e+00	1.284261469786456868e-02	3.239045342759078790e-03	0.000000000000000000e+00	1.725878452955854181e+00	1.323305782901906591e+00	6.179717671228140974e-01	8.849890219648144651e-02	2.580671758178000250e-02	9.324611048052157750e-03	4.180728375389256880e-03
1.037096655023618919e+00	1.284275121842394680e-02	3.239059809946964828e-03	0.000000000000000000e+00	1.725913202431497373e+00	1.323333047455807598e+00	6.194346942928130595e-01	8.867562253965109720e-02	2.584021947231229452e-02	9.311435326917230984e-03	4.174430631295806236e-03
1.043143865840083118e+00	1.284118588077612887e-02	3.238338573334237185e-03	0.000000000000000000e+00	1.725951879952266399e+00	1.323359344284261940e+00	6.236072798445247978e-01	8.997693252119383367e-02	2.628981807761758896e-02	9.423210682603015351e-03	4.206922286924150330e-03
1.049191076656547317e+00	1.284426871906703752e-02	3.239370220576011112e-03	0.000000000000000000e+00	1.725816398336252222e+00	1.323276551634953391e+00	6.255934368145158464e-01	9.013313388260858761e-02	2.626611553352726711e-02	9.402722649334938759e-03	4.163983310610054611e-03
1.055238287473011738e+00	1.284065083706124009e-02	3.237406707888061501e-03	0.000000000000000000e+00	1.725974663180570801e+00	1.323371842800238563e+00	6.341199097693859255e-01	9.220551809091392936e-02	2.691931954455395806e-02	9.501419260457763527e-03	4.191029071858427824e-03
1.061285498289475715e+00	1.283997315066876845e-02	3.236476084074511959e-03	0.000000000000000000e+00	1.725976671304218613e+00	1.323375894857950374e+00	6.306581102957037333e-01	9.141687309309559639e-02	2.674688102832871450e-02	9.472447701551504548e-03	4.164959872962142873e-03
1.067332709105939914e+00	1.284103161471882547e-02	3.236960378653184860e-03	0.000000000000000000e+00	1.725972638315146801e+00	1.323372915273706374e+00	6.317272564125708811e-01	9.169804638507912664e-02	2.686889496115952777e-02	9.526074964778787069e-03	4.174762736600944567e-03
1.073379919922404335e+00	1.284063020892887985e-02	3.237229815682975912e-03	0.000000000000000000e+00	1.726011936924015000e+00	1.323392325122624724e+00	6.301026389106150205e-01	9.128649938141025766e-02	2.670569990384587256e-02	9.516700947864217136e-03	4.197407737962371987e-03
1.079427130738868534e+00	1.284579253015485402e-02	3.238130323087320440e-03	0.000000000000000000e+00	1.725797646082134484e+00	1.323280514257074936e+00	6.307288093894720671e-01	9.147473718075430082e-02	2.694432494610148401e-02	9.545252262339105898e-03	4.215556373676682123e-03
1.085474341555332956e+00	1.284384988277845023e-02	3.238028200313476310e-03	0.000000000000000000e+00	1.725898752479515963e+00	1.323345082831917541e+00	6.379962397239267169e-01	9.325941535063464460e-02	2.745732470114146950e-02	9.654321109812959503e-03	4.226612059583210144e-03
1.091521552371796933e+00	1.284444552645048164e-02	3.237609645556025102e-03	0.000000000000000000e+00	1.725847282103587732e+00	1.323309625645193277e+00	6.314793764454070812e-01	9.193189285681147016e-02	2.704494211714647198e-02	9.463590918849927591e-03	4.174444666620656490e-03
1.097568763188261354e+00	1.284601653771309110e-02	3.238265601066010052e-03	0.000000000000000000e+00	1.725771624480372024e+00	1.323262184721632373e+00	6.244460772259216030e-01	9.000420699421007864e-02	2.628345261410336073e-02	9.200320114488088827e-03	4.059179426906053476e-03
1.103615974004725553e+00	1.284257467571836391e-02	3.236446807946125395e-03	0.000000000000000000e+00	1.725988323798147706e+00	1.323405764465373613e+00	6.231657451326152453e-01	8.972019817522973451e-02	2.629297223761438776e-02	9.110762888951937782e-03	4.009965354689191963e-03
1.109663184821189974e+00	1.284429578557638209e-02	3.237142728347888222e-03	0.000000000000000000e+00	1.725880757468545745e+00	1.323335804310789676e+00	6.222748052847320022e-01	8.949369245078341029e-02	2.623454326774139755e-02	9.101453278121958423e-03	4.003065608005981595e-03
1.115710395637654173e+00	1.284551112543288846e-02	3.237689088758446965e-03	0.000000000000000000e+00	1.725869661171325342e+00	1.323329146849837823e+00	6.223598409794688369e-01	8.943782126605928640e-02	2.620783502496028608e-02	9.056497377791496162e-03	3.981114780084590681e-03
1.121757606454118372e+00	1.284673300580384953e-02	3.236971429559852478e-03	0.000000000000000000e+00	1.725757950504513527e+00	1.323274556691323767e+00	6.251402015747359320e-01	9.017116721869690432e-02	2.642540846067254270e-02	9.115261621203596745e-03	3.966307989692198499e-03
1.127804817270582571e+00	1.284544106414831251e-02	3.236250634499665026e-03	0.000000000000000000e+00	1.725882357455746474e+00	1.323357482463447088e+00	6.227109928646412662e-01	8.965546899958826144e-02	2.634906622633166606e-02	9.071965253823545058e-03	3.944284891863280434e-03
1.133852028087046770e+00	1.284167770680960663e-02	3.235284158806138542e-03	0.000000000000000000e+00	1.726090214713782212e+00	1.323480121118496777e+00	6.268523360887896523e-01	9.052242401164814489e-02	2.660298764413641937e-02	9.099714442402680528e-03	3.953620947675371040e-03
1.139899238903510970e+00	1.284232900641718057e-02	3.235442925138097905e-03	0.000000000000000000e+00	1.726021038175387989e+00	1.323436038564095751e+00	6.288446770744797742e-01	9.097389538949104959e-02	2.669251914991290289e-02	9.144881765535791546e-03	3.964234554367599209e-03
1.145946449719975391e+00	1.284057610285881112e-02	3.234538290484645796e-03	0.000000000000000000e+00	1.726145167524867574e+00	1.323511382152835036e+00	6.346532740540793416e-01	9.221948174549869648e-02	2.697430951410915989e-02	9.235255681118909044e-03	3.983990400563967166e-03
1.151993660536439812e+00	1.283911716653719955e-02	3.235605746176127735e-03	0.000000000000000000e+00	1.726283635718800724e+00	1.323588583230472349e+00	6.292251480237457395e-01	9.087028300973946926e-02	2.669439968839537256e-02	9.162789001511855921e-03	3.930324171196885458e-03
1.158040871352903789e+00	1.283672842055843220e-02	3.235100235141889335e-03	0.000000000000000000e+00	1.726438442828971853e+00	1.323681327440711541e+00	6.291067783418266002e-01	9.079877126325194836e-02	2.669985459650173545e-02	9.150392910629544241e-03	3.919893973754391171e-03
1.164088082169367988e+00	1.283891581498890731e-02	3.236106708914179841e-03	0.000000000000000000e+00	1.726351264181273493e+00	1.323625928125802043e+00	6.336704759401243781e-01	9.186778643141893519e-02	2.703483595669587194e-02	9.167067465210003430e-03	3.923474738558561242e-03
1.170135292985832409e+00	1.284172921150439177e-02	3.237490866049761405e-03	0.000000000000000000e+00	1.726248908971837359e+00	1.323558876107322257e+00	6.341783667690128468e-01	9.204537115293642824e-02	2.701880321349934763e-02	9.125172457166595349e-03	3.899033377210440934e-03
1.176182503802296608e+00	1.284159497396655455e-02	3.237663404734900541e-03	0.000000000000000000e+00	1.726248691123841272e+00	1.323559557120580266e+00	6.333967816607063428e-01	9.174406679349601801e-02	2.705718480145669416e-02	9.191173478272108080e-03	3.928895759462355808e-03
1.182229714618760807e+00	1.283890078776844107e-02	3.237105594960662004e-03	0.000000000000000000e+00	1.726409183278613035e+00	1.323659571900586807e+00	6.295611229264329589e-01	9.118859773261292490e-02	2.689584450939715848e-02	9.166705708268135799e-03	3.899181157980400290e-03
1.188276925435225229e+00	1.283805531220717430e-02	3.236754921907894315e-03	0.000000000000000000e+00	1.726577930562741336e+00	1.323772840997458733e+00	6.286892050445568314e-01	9.088900721561592178e-02	2.665984173270411275e-02	9.048129841516632660e-03	3.850852143061659835e-03
1.194324136251689206e+00	1.284370614452327169e-02	3.238983674708795311e-03	0.000000000000000000e+00	1.726322016867444020e+00	1.323618611022737701e+00	6.226766801579003419e-01	8.927418009347394545e-02	2.620772526994473092e-02	8.856659911741903562e-03	3.815589168986461849e-03
1.200371347068153627e+00	1.284023537025363697e-02	3.238168507442068869e-03	0.000000000000000000e+00	1.726565483751390850e+00	1.323765719578505973e+00	6.267009948137353126e-01	8.995220460104386140e-02	2.622615381390445977e-02	8.861060220031594103e-03	3.804109803832685273e-03
1.206418557884617826e+00	1.284129440579676561e-02	3.238054320646474409e-03	0.000000000000000000e+00	1.726520261543730062e+00	1.323740189692503844e+00	6.291648381141442536e-01	9.052936612389077264e-02	2.634178933203018894e-02	8.828058127177742034e-03	3.793835051725836030e-03
1.212465768701082247e+00	1.284387478639784433e-02	3.238354536118118795e-03	0.000000000000000000e+00	1.726360603185289611e+00	1.323637746391021608e+00	6.354396464959536361e-01	9.245053145531567651e-02	2.709107593312994750e-02	8.962190124004631303e-03	3.805790287372122060e-03
1.218512979517546446e+00	1.284486382778952593e-02	3.238200669376282807e-03	0.000000000000000000e+00	1.726313736790253905e+00	1.323620426052831700e+00	6.315699603581204080e-01	9.185603110063142451e-02	2.695145791880525221e-02	8.934172709353446415e-03	3.773724763691225278e-03
1.224560190334010645e+00	1.284451067960341517e-02	3.237904159312661803e-03	0.000000000000000000e+00	1.726361192849915405e+00	1.323653956335684168e+00	6.343209828577672793e-01	9.231368634101315418e-02	2.703211094196149647e-02	8.974628946448121383e-03	3.759310703639771531e-03
1.230607401150474844e+00	1.284253291814290744e-02	3.237336477118162199e-03	0.000000000000000000e+00	1.726461471422985783e+00	1.323709922503339742e+00	6.310908960660868150e-01	9.149739337468457134e-02	2.651063727871284456e-02	8.639518020108529969e-03	3.688138849599854538e-03
1.236654611966939044e+00	1.284347800348470056e-02	3.237946035484808461e-03	0.000000000000000000e+00	1.726480898921213036e+00	1.323723758984918897e+00	6.293771894825876956e-01	9.108379001496279270e-02	2.635812986252254048e-02	8.541442293718164158e-03	3.650679170264245401e-03
1.242701822783403243e+00	1.284663017885184257e-02	3.239287067208098010e-03	0.000000000000000000e+00	1.726262168823743615e+00	1.323585755677257225e+00	6.321562981835714412e-01	9.178851905188699367e-02	2.655957322344901922e-02	8.577276310417733182e-03	3.639692276126781523e-03
1.248749033599867664e+00	1.284832514017397558e-02	3.239446636582227895e-03	0.000000000000000000e+00	1.726175461554107837e+00	1.323534447346386367e+00	6.329323294105105857e-01	9.194569774470648382e-02	2.674440144120829657e-02	8.656160525748402695e-03	3.666428091645656563e-03
1.254796244416331863e+00	1.285102014951428236e-02	3.240259169879806510e-03	0.000000000000000000e+00	1.726006520036290848e+00	1.323428551345484205e+00	6.279933232958696543e-01	9.065329341610649239e-02	2.639910811642503033e-02	8.630363677253245075e-03	3.646519071914879409e-03
1.260843455232796062e+00	1.284565904930423837e-02	3.238828959066862839e-03	0.000000000000000000e+00	1.726364502642318000e+00	1.323647384973483332e+00	6.318726364278618446e-01	9.141518452940991524e-02	2.650851494708804726e-02	8.637440045864860222e-03	3.641886335301031292e-03
1.266890666049260261e+00	1.284842139024917895e-02	3.239459705661118169e-03	0.000000000000000000e+00	1.726189580147418745e+00	1.323539747288056345e+00	6.397662972532025538e-01	9.330977038845009175e-02	2.714609656834453613e-02	8.946838296167386115e-03	3.698208161230577204e-03
1.272937876865724682e+00	1.284583933535737854e-02	3.239364528644575816e-03	0.000000000000000000e+00	1.726421858243732288e+00	1.323681192769686765e+00	6.340823590740047866e-01	9.174377412419933153e-02	2.694991317956060839e-02	8.914734695689551652e-03	3.651836536477148613e-03
1.278985087682188659e+00	1.284828995217828299e-02	3.239616145683488126e-03	0.000000000000000000e+00	1.726227484258515021e+00	1.323557798007076736e+00	6.331564843693079370e-01	9.147561614585020262e-02	2.681295680105914847e-02	8.822761152882455105e-03	3.618756923307234804e-03
1.285032298498653081e+00	1.284924012418159345e-02	3.239535094660237098e-03	0.000000000000000000e+00	1.726199796470536008e+00	1.323552553224998762e+00	6.335354012000642410e-01	9.167999426106693273e-02	2.684720825663443333e-02	8.844411546868040375e-03	3.614905382067986478e-03
1.291079509315117280e+00	1.285178591192604608e-02	3.240482596407437584e-03	0.000000000000000000e+00	1.726028520621634144e+00	1.323445581157886686e+00	6.322631693971385580e-01	9.127420192492310957e-02	2.708844125692549606e-02	8.882730799302540961e-03	3.661551021067887754e-03
1.297126720131581701e+00	1.285332174363384289e-02	3.241004662980963985e-03	0.000000000000000000e+00	1.725932315617358492e+00	1.323386006754152744e+00	6.350878308199052746e-01	9.189683334618457822e-02	2.717191763902002122e-02	8.878845396467988441e-03	3.641322636295993981e-03
1.303173930948045678e+00	1.285047607620129657e-02	3.240346921040135938e-03	0.000000000000000000e+00	1.726132265519862319e+00	1.323510810857260855e+00	6.335965361227433590e-01	9.173555968445500086e-02	2.698536483217877854e-02	8.796552196775733745e-03	3.602048327582643792e-03
1.309221141764510099e+00	1.285211092258938155e-02	3.241141580089116833e-03	0.000000000000000000e+00	1.726036345991033949e+00	1.323447769518796724e+00	6.330587460481971185e-01	9.172597378296401538e-02	2.701102525017824718e-02	8.780918837143681169e-03	3.599281086202870111e-03
1.315268352580974076e+00	1.285143694777242385e-02	3.239992931231344773e-03	0.000000000000000000e+00	1.726218785841780123e+00	1.323583957740662509e+00	6.312527044111342356e-01	9.134652271738773199e-02	2.690118217404404571e-02	8.685423129973959822e-03	3.546620419323443050e-03
1.321315563397438275e+00	1.284804807671179570e-02	3.238412458797784027e-03	0.000000000000000000e+00	1.726406865612914565e+00	1.323704646437376731e+00	6.315238719412742396e-01	9.157387889443063811e-02	2.694845283864077609e-02	8.697508611547085169e-03	3.539778355367579916e-03
1.327362774213903363e+00	1.284343253421872146e-02	3.237583265781344890e-03	0.000000000000000000e+00	1.726675356359084867e+00	1.323868007937796465e+00	6.301694323337206916e-01	9.138497222404878828e-02	2.684071556553888765e-02	8.613516719807262287e-03	3.470097442131140405e-03
1.333409985030367340e+00	1.284404402919120912e-02	3.238630381877382735e-03	0.000000000000000000e+00	1.726614653056403270e+00	1.323819876655412564e+00	6.350923400403835073e-01	9.302287723451556356e-02	2.726626170308209599e-02	8.750901257479445916e-03	3.499079022698492383e-03
1.339457195846831983e+00	1.284674806499436391e-02	3.238445924085181157e-03	0.000000000000000000e+00	1.726353751193393071e+00	1.323659059119161263e+00	6.346178181155267550e-01	9.286505192828423128e-02	2.701796024654977424e-02	8.666388692799400009e-03	3.443407794510181062e-03
1.345504406663295960e+00	1.284660946604169844e-02	3.238454243790591866e-03	0.000000000000000000e+00	1.726418132457686161e+00	1.323698119262051609e+00	6.388526896123521981e-01	9.383629823063788233e-02	2.742367992050651765e-02	8.835798838480051626e-03	3.459798602293884945e-03
1.351551617479760159e+00	1.285049576916920573e-02	3.239971273897301884e-03	0.000000000000000000e+00	1.726225115566506707e+00	1.323583614149838716e+00	6.436984936357130760e-01	9.496226886760016084e-02	2.770011280609839185e-02	8.948828111483821124e-03	3.449879037484787289e-03
1.357598828296224358e+00	1.285045131696689776e-02	3.240175399995583617e-03	0.000000000000000000e+00	1.726188511721105989e+00	1.323556934363759208e+00	6.432487330012477411e-01	9.496389088563508829e-02	2.770389709530288527e-02	8.938345806464343540e-03	3.439526596246088135e-03
1.363646039112688557e+00	1.285119720657069455e-02	3.241272730784461494e-03	0.000000000000000000e+00	1.726173912143071254e+00	1.323543278371854814e+00	6.467211104639056796e-01	9.602638177615921422e-02	2.815943441732404393e-02	9.150366279987120349e-03	3.475532117673668046e-03
1.369693249929152534e+00	1.284917613233858488e-02	3.240427529600008530e-03	0.000000000000000000e+00	1.726284740390457761e+00	1.323613739638386688e+00	6.442595983657123382e-01	9.548741581232318698e-02	2.810290548642044306e-02	9.131318063776703783e-03	3.465617870309822737e-03
1.375740460745616733e+00	1.284137884842872536e-02	3.234619426204074413e-03	0.000000000000000000e+00	1.726443971023432500e+00	1.323711536325742788e+00	6.562916782273560123e-01	9.846525179370853309e-02	2.864202156207664232e-02	9.254075829230429609e-03	3.493205309840484527e-03
1.381787671562080932e+00	1.284488530617166474e-02	3.235385379714733958e-03	0.000000000000000000e+00	1.726216311361906453e+00	1.323574254202351419e+00	6.560880897868233141e-01	9.856673720563559338e-02	2.867435242893166814e-02	9.274381882052328691e-03	3.503429849934646279e-03
1.387834882378544910e+00	1.284350243997900605e-02	3.234117367445628072e-03	0.000000000000000000e+00	1.726308166098781349e+00	1.323635231310653637e+00	6.551457399176854324e-01	9.844393115596300481e-02	2.860844683987198711e-02	9.215256391656620125e-03	3.472321148118583372e-03
1.393882093195009331e+00	1.284308753899793785e-02	3.234169975027806170e-03	0.000000000000000000e+00	1.726328530063560907e+00	1.323645663515956139e+00	6.575271183316654389e-01	9.900837895978169267e-02	2.884914715418913922e-02	9.354295815461027147e-03	3.498703464652756952e-03
1.399929304011473974e+00	1.284230395979725492e-02	3.233681996439031082e-03	0.000000000000000000e+00	1.726316625232414026e+00	1.323639418332344997e+00	6.528193485792114226e-01	9.739815394652089064e-02	2.806731124739967470e-02	9.076410597716445816e-03	3.422122866792185868e-03
1.405976514827938173e+00	1.284348413027006607e-02	3.234213499512333945e-03	0.000000000000000000e+00	1.726284751839264997e+00	1.323620246187302785e+00	6.599054084319579960e-01	9.945375067902711974e-02	2.880123920371557497e-02	9.304889672507823950e-03	3.519714783143410106e-03
1.412023725644402816e+00	1.284464624114844793e-02	3.234792770048666548e-03	0.000000000000000000e+00	1.726178802830837578e+00	1.323550973093709393e+00	6.588625354991450855e-01	9.890857226359474341e-02	2.860456687110717391e-02	9.219156754864482606e-03	3.477290458671140633e-03
1.418070936460866793e+00	1.284386451114220666e-02	3.235292099444542734e-03	0.000000000000000000e+00	1.726223372208503637e+00	1.323565456281321273e+00	6.600346657325760757e-01	9.926374112607390388e-02	2.884270981124557529e-02	9.285506566789454574e-03	3.515403942531753877e-03
1.424118147277331214e+00	1.284296306795740250e-02	3.235159657927515458e-03	0.000000000000000000e+00	1.726296580204417896e+00	1.323614268858851251e+00	6.622150114753003747e-01	9.968307505369773669e-02	2.891513925003034308e-02	9.294985287896202070e-03	3.524474845919626977e-03
1.430165358093795192e+00	1.284227902404266181e-02	3.235252194424073722e-03	0.000000000000000000e+00	1.726258760449317808e+00	1.323582873185561670e+00	6.601278156254593021e-01	9.912574886881860003e-02	2.873224287198081206e-02	9.260031991085082223e-03	3.483090338842603599e-03
1.436212568910259169e+00	1.284273201377052892e-02	3.235537938000592698e-03	0.000000000000000000e+00	1.726207245385712907e+00	1.323545751486367994e+00	6.608386070339777874e-01	9.947270186259972446e-02	2.876096914422364079e-02	9.238427721057760819e-03	3.405408102348920964e-03
1.442259779726723590e+00	1.284160655603378866e-02	3.235576266317965501e-03	0.000000000000000000e+00	1.726299264619465257e+00	1.323601322157006210e+00	6.688760074399386912e-01	1.013687767058401024e-01	2.949410292682546481e-02	9.360634952551244101e-03	3.414022932579083465e-03
1.448306990543187567e+00	1.284235582524183988e-02	3.235693336151262631e-03	0.000000000000000000e+00	1.726242834339186683e+00	1.323558046975911173e+00	6.648059768944173387e-01	9.981217969435310366e-02	2.877501414650334224e-02	9.209955738894463548e-03	3.396446737247688693e-03
1.454354201359651988e+00	1.284249482935130061e-02	3.236374308659788895e-03	0.000000000000000000e+00	1.726266501808245479e+00	1.323572424929343461e+00	6.718899170979882873e-01	1.020466397412485710e-01	2.987779229445465187e-02	9.558735636336690433e-03	3.476272199029230032e-03
1.460401412176116187e+00	1.284036430240209810e-02	3.235271201918963387e-03	0.000000000000000000e+00	1.726323175803445631e+00	1.323611478542938702e+00	6.730415290955386043e-01	1.025742240048010123e-01	3.017685754061164363e-02	9.686632758572455426e-03	3.477985286654659055e-03
1.466448622992580608e+00	1.284242430243790964e-02	3.236115577365633513e-03	0.000000000000000000e+00	1.726212101335552696e+00	1.323539901992001777e+00	6.651755423037432058e-01	1.002424753205855140e-01	2.936763502270110793e-02	9.466058264635342570e-03	3.441661469219473111e-03
1.472495833809045029e+00	1.284289450624015276e-02	3.236427279077058392e-03	0.000000000000000000e+00	1.726217600245743888e+00	1.323539853763914476e+00	6.692146525458545492e-01	1.011134242785860227e-01	2.950065667949570633e-02	9.459003724333999580e-03	3.442029413815916958e-03
1.478543044625509451e+00	1.284213024158737705e-02	3.236147852250234776e-03	0.000000000000000000e+00	1.726258287276369652e+00	1.323558766636143691e+00	6.692317616756386922e-01	1.010405575882920431e-01	2.942624374102669610e-02	9.444246213734647927e-03	3.432026790100966770e-03
1.484590255441973650e+00	1.283939834903198227e-02	3.235740626766738740e-03	0.000000000000000000e+00	1.726374281419146284e+00	1.323619962107593917e+00	6.666384936228788582e-01	1.002255076997217026e-01	2.921889469991491989e-02	9.359925777019615159e-03	3.422326975475414260e-03
1.490637466258437849e+00	1.283826921739563559e-02	3.235478199572658278e-03	0.000000000000000000e+00	1.726392446277684734e+00	1.323628954846732375e+00	6.664491286330570530e-01	1.002028340844199894e-01	2.924281114570978155e-02	9.357664801190414272e-03	3.421488631119110405e-03
1.496684677074901826e+00	1.283941234416291662e-02	3.235374020503904626e-03	0.000000000000000000e+00	1.726282708887650230e+00	1.323563323857258167e+00	6.721922648485141316e-01	1.018461560285966877e-01	2.976555351682443062e-02	9.527290194401367290e-03	3.437430273258594137e-03
1.502731887891366025e+00	1.283943330560414695e-02	3.235973738195611470e-03	0.000000000000000000e+00	1.726252845000128655e+00	1.323542194303828801e+00	6.731819964046796834e-01	1.020801571240578243e-01	2.985729780253008891e-02	9.528349157600124117e-03	3.422173863778136399e-03
1.508779098707830446e+00	1.283891617982009514e-02	3.236989367006091328e-03	0.000000000000000000e+00	1.726268317192446000e+00	1.323545607578487049e+00	6.782026131511686984e-01	1.033193336328032952e-01	3.030616880856237816e-02	9.564099766018312535e-03	3.467967939766834849e-03
1.514826309524294423e+00	1.283828013131244061e-02	3.236595924538203470e-03	0.000000000000000000e+00	1.726287762380748880e+00	1.323560686911785300e+00	6.815712592822493754e-01	1.044281253674295695e-01	3.067520305555870852e-02	9.747750700739400004e-03	3.517142719440884049e-03
1.520873520340758400e+00	1.283586401448220254e-02	3.236083510894153213e-03	0.000000000000000000e+00	1.726408274368422147e+00	1.323634524713790173e+00	6.855969127421324139e-01	1.051746102908892172e-01	3.077291342758165654e-02	9.749085897663959874e-03	3.519076630687864669e-03
1.526920731157222821e+00	1.283595787676857294e-02	3.236344257114964242e-03	0.000000000000000000e+00	1.726423797592947063e+00	1.323648223768933097e+00	6.829048257745431449e-01	1.045281194059416302e-01	3.055379517347402152e-02	9.769264623706388345e-03	3.522131969437502889e-03
1.532967941973687021e+00	1.283361061228270421e-02	3.235468794813926505e-03	0.000000000000000000e+00	1.726565031358201718e+00	1.323739740336734139e+00	6.816307477016156913e-01	1.042981940719504008e-01	3.049748875175791601e-02	9.738658189513403965e-03	3.501460999207991597e-03
1.539015152790151442e+00	1.283396366150704043e-02	3.235679664249506513e-03	0.000000000000000000e+00	1.726632110318826685e+00	1.323783696988025227e+00	6.835292065871710898e-01	1.046160120342748828e-01	3.039091086394250102e-02	9.624038518429363365e-03	3.440480353692524154e-03
1.545062363606616085e+00	1.283417341284553113e-02	3.235719735314591516e-03	0.000000000000000000e+00	1.726633750919543520e+00	1.323784278758613819e+00	6.768440159749828933e-01	1.029282375208016159e-01	2.988632762635880583e-02	9.492586867785675689e-03	3.369621892531848503e-03
1.551109574423080284e+00	1.283124089053063778e-02	3.234867154350695630e-03	0.000000000000000000e+00	1.726708666959400285e+00	1.323812763661498471e+00	6.782348510439455413e-01	1.031291842993248553e-01	2.998098902537459087e-02	9.521710309240778020e-03	3.392910266686433637e-03
1.557156785239544483e+00	1.283177110025745388e-02	3.234990007488473471e-03	0.000000000000000000e+00	1.726697751834841199e+00	1.323805765799207279e+00	6.803553028095974398e-01	1.034401801581277119e-01	3.006136686798653590e-02	9.521244926597238062e-03	3.380166044362653728e-03
1.563203996056008682e+00	1.283397232368930184e-02	3.236312342499800092e-03	0.000000000000000000e+00	1.726598597515882405e+00	1.323742786980704800e+00	6.860879904245895666e-01	1.048505265153909655e-01	3.054529642826958949e-02	9.708298580045805412e-03	3.407624558712158292e-03
1.569251206872472659e+00	1.283498326592574096e-02	3.236481191192954084e-03	0.000000000000000000e+00	1.726545359442796412e+00	1.323713874747771468e+00	6.820461849347887462e-01	1.036715675184801122e-01	3.003752286201030047e-02	9.665984609212174491e-03	3.355776818093415912e-03
1.575298417688937080e+00	1.283299453247456479e-02	3.236024224404629099e-03	0.000000000000000000e+00	1.726606283830948607e+00	1.323750425416928334e+00	6.804611949788855751e-01	1.032491871153341512e-01	2.982974847234003135e-02	9.609381566876263117e-03	3.322146481108052048e-03
1.581345628505401057e+00	1.283275715709247637e-02	3.235966921814496106e-03	0.000000000000000000e+00	1.726567572203124623e+00	1.323721637208095325e+00	6.803246754122272977e-01	1.031546798839948625e-01	2.983913139578302925e-02	9.604921008054724194e-03	3.324117199802112486e-03
1.587392839321865035e+00	1.283251718929731382e-02	3.237310766055141818e-03	0.000000000000000000e+00	1.726686647424982457e+00	1.323793390571175621e+00	6.817256428972597870e-01	1.034922190921709062e-01	2.988905230559148543e-02	9.632342374282884534e-03	3.335236133885154369e-03
1.593440050138329456e+00	1.283519208678828016e-02	3.238323509085721478e-03	0.000000000000000000e+00	1.726596588945793265e+00	1.323736835757568508e+00	6.807313090505543451e-01	1.033445827306443271e-01	2.979842292462688350e-02	9.576573784014713944e-03	3.307158586800578760e-03
1.599487260954793655e+00	1.283372387682380107e-02	3.237882328924311486e-03	0.000000000000000000e+00	1.726670730343190296e+00	1.323784066384871672e+00	6.753383062250454261e-01	1.020713983195808833e-01	2.939756773821945723e-02	9.519146849139872163e-03	3.269249649473008473e-03
1.605534471771258298e+00	1.283625267633266634e-02	3.238800219243341810e-03	0.000000000000000000e+00	1.726518861186709941e+00	1.323687429120139036e+00	6.703436834904726860e-01	1.008629483917903580e-01	2.903084130796649426e-02	9.437908226536161418e-03	3.231238119269621081e-03
1.611581682587722719e+00	1.283795340478812060e-02	3.239450783578229267e-03	0.000000000000000000e+00	1.726497586062437861e+00	1.323671323341990780e+00	6.682879818349022338e-01	1.001546439789302023e-01	2.884516107924781081e-02	9.338760651126208276e-03	3.217352987339415233e-03
1.617628893404186918e+00	1.283562705942652149e-02	3.238780416926144348e-03	0.000000000000000000e+00	1.726733228356369887e+00	1.323822835173782853e+00	6.750367843558177094e-01	1.017296195456214025e-01	2.941792610219826770e-02	9.449077015002074406e-03	3.281276202775291854e-03
1.623676104220651339e+00	1.283447408000717473e-02	3.237997738836356082e-03	0.000000000000000000e+00	1.726800471391675806e+00	1.323869353190894937e+00	6.771459934145961368e-01	1.022980797808770298e-01	2.965448968569644322e-02	9.456276651292736327e-03	3.290047977436191384e-03
1.629723315037115539e+00	1.283424467001335542e-02	3.237022708136608803e-03	0.000000000000000000e+00	1.726737202743482191e+00	1.323837149976538008e+00	6.712247006670003513e-01	1.008153482990574723e-01	2.913178669607534646e-02	9.410352934854699161e-03	3.276225423101212716e-03
1.635770525853579516e+00	1.283253325786270528e-02	3.236430847410876489e-03	0.000000000000000000e+00	1.726803489812663406e+00	1.323872840614582547e+00	6.706521930054512026e-01	1.006786625744229002e-01	2.914701371947546818e-02	9.429713365702229941e-03	3.291563657199028225e-03
1.641817736670043715e+00	1.283334814600443040e-02	3.236832466018759857e-03	0.000000000000000000e+00	1.726754551622473155e+00	1.323842817145890693e+00	6.689783407452629671e-01	1.002583083376573231e-01	2.903399146922792939e-02	9.360025135272211083e-03	3.267750450849492543e-03
1.647864947486507914e+00	1.283394342448520957e-02	3.236846147317386409e-03	0.000000000000000000e+00	1.726768358132973358e+00	1.323851420961728698e+00	6.614482659657486829e-01	9.824929122172164353e-02	2.833276669320010377e-02	9.161479335377512370e-03	3.205473323912583737e-03
1.653912158302972335e+00	1.283192732719989904e-02	3.236267285585806008e-03	0.000000000000000000e+00	1.726888662151673914e+00	1.323929903992944412e+00	6.626574650374122966e-01	9.867487020906695605e-02	2.838084720638405639e-02	9.138621994598104814e-03	3.215116766564204975e-03
1.659959369119436312e+00	1.283134981825914851e-02	3.236176626693247974e-03	0.000000000000000000e+00	1.726898337579378051e+00	1.323934145880293345e+00	6.554700138221428718e-01	9.660657904297055565e-02	2.763524768064986106e-02	9.014814160920505554e-03	3.166940589945442790e-03
1.666006579935900511e+00	1.283223872901149108e-02	3.237151153663222949e-03	0.000000000000000000e+00	1.726921513807633257e+00	1.323947080616738381e+00	6.575903523549462282e-01	9.691973318060705112e-02	2.757112961450413138e-02	9.013648088948434528e-03	3.155893086398067846e-03
1.672053790752364932e+00	1.283020464781494709e-02	3.236983422476951561e-03	0.000000000000000000e+00	1.726936812182095826e+00	1.323934319366769641e+00	6.607326941347464455e-01	9.737169581007472374e-02	2.760785836275205657e-02	8.982106602772953197e-03	3.139028567340565023e-03
1.678101001568829576e+00	1.283289708688829280e-02	3.237804529305676922e-03	0.000000000000000000e+00	1.726816409377976758e+00	1.323860968852299091e+00	6.618941867550423019e-01	9.754550178730694854e-02	2.756514378670032669e-02	8.912824959031988986e-03	3.088798987665842145e-03
1.684148212385294219e+00	1.283017513189623621e-02	3.237154050709410529e-03	0.000000000000000000e+00	1.726954262294035036e+00	1.323945206273650976e+00	6.629378042121203407e-01	9.784664205006363136e-02	2.748232548779003942e-02	8.883422614233004930e-03	3.071078400718147555e-03
1.690195423201758196e+00	1.283100427058652369e-02	3.237158343491304373e-03	0.000000000000000000e+00	1.726935108136544939e+00	1.323934993061326892e+00	6.567023249144290364e-01	9.613326849477309144e-02	2.692032098817511224e-02	8.742095350311857721e-03	3.036998949349868204e-03
1.696242634018222173e+00	1.282984116030690472e-02	3.237645183665973855e-03	0.000000000000000000e+00	1.727043706371295784e+00	1.324000960454027931e+00	6.602251996562706893e-01	9.689188749193082539e-02	2.722657906289440571e-02	8.797129364294690654e-03	3.062637863659565304e-03
1.702289844834686594e+00	1.282829071823111955e-02	3.236430315745189752e-03	0.000000000000000000e+00	1.727053371018524297e+00	1.324004417638447784e+00	6.619256514879119369e-01	9.715202365854148925e-02	2.723649267355685716e-02	8.811834094177916493e-03	3.056225802187523093e-03
1.708337055651150571e+00	1.283007570687662996e-02	3.237788102438883455e-03	0.000000000000000000e+00	1.726971823563349107e+00	1.323950504690630803e+00	6.580516406244296679e-01	9.617034308517831420e-02	2.690798303349795084e-02	8.793757847826990173e-03	3.049464303683811599e-03
1.714384266467614770e+00	1.282878428134765110e-02	3.237615993987493120e-03	0.000000000000000000e+00	1.727053152960377425e+00	1.324004207394408494e+00	6.556540225770115526e-01	9.576833107418492030e-02	2.680569367519598095e-02	8.759039610438782569e-03	3.045473272159904786e-03
1.720431477284078969e+00	1.282859741472405953e-02	3.237306469664028713e-03	0.000000000000000000e+00	1.727036996485614040e+00	1.323996494460872420e+00	6.588793442058298311e-01	9.673294265675994041e-02	2.717238306087039687e-02	8.901430745797510660e-03	3.048851239748071214e-03
1.726478688100543168e+00	1.282909963383076571e-02	3.238486751146373455e-03	0.000000000000000000e+00	1.727045931399344258e+00	1.323996305024360165e+00	6.587920655382051294e-01	9.641489225133546836e-02	2.703770015790346246e-02	8.816178994075217143e-03	3.041999789906298015e-03
1.732525898917007146e+00	1.282601429122417862e-02	3.237550044160154763e-03	0.000000000000000000e+00	1.727228061572945172e+00	1.324111242367895569e+00	6.625747675463835584e-01	9.747572573505976223e-02	2.735636825993264382e-02	8.957352731227614939e-03	3.065773221588707388e-03
1.738573109733471567e+00	1.282676445314444823e-02	3.237277892039855387e-03	0.000000000000000000e+00	1.727170775340410414e+00	1.324079863630474918e+00	6.585876722370378467e-01	9.669653297470677533e-02	2.711024324153980813e-02	8.921069230890121479e-03	3.051986020689569003e-03
1.744620320549936210e+00	1.282476369222647697e-02	3.236615761557968141e-03	0.000000000000000000e+00	1.727349411913499555e+00	1.324194542642785022e+00	6.604839980960077739e-01	9.704285160083227224e-02	2.728721423253571352e-02	8.907127084124479011e-03	3.066441706123656987e-03
1.750667531366400409e+00	1.282305678449700836e-02	3.236745476436807614e-03	0.000000000000000000e+00	1.727440682261049965e+00	1.324246601590709282e+00	6.557536396277892088e-01	9.598663625705501634e-02	2.710701948303953848e-02	8.867369432639283719e-03	3.059019217357947240e-03
1.756714742182864830e+00	1.282321977978544830e-02	3.236735698624005134e-03	0.000000000000000000e+00	1.727418959131511889e+00	1.324230183456642118e+00	6.544779203504816900e-01	9.557044611733150896e-02	2.696501353582089408e-02	8.865889959625733105e-03	3.055143624735566412e-03
1.762761952999329029e+00	1.282585758876072547e-02	3.237484612082127278e-03	0.000000000000000000e+00	1.727235694052373871e+00	1.324119090554904066e+00	6.518061262187215821e-01	9.508082481324783841e-02	2.685045096399385142e-02	8.833455170936017550e-03	3.037921016793267582e-03
1.768809163815793450e+00	1.282497873873595859e-02	3.236989544612366501e-03	0.000000000000000000e+00	1.727212808387898813e+00	1.324103534773793722e+00	6.507470402739187199e-01	9.457120467370792871e-02	2.654937180841857730e-02	8.794398831044885831e-03	3.029931711548467313e-03
1.774856374632257427e+00	1.282616098632182421e-02	3.236645462424212437e-03	0.000000000000000000e+00	1.727069016923157951e+00	1.324019093263047786e+00	6.557363281771456665e-01	9.577871757292154287e-02	2.701591756649713780e-02	8.941297483705878263e-03	3.066709018584115078e-03
1.780903585448721405e+00	1.282558348149985365e-02	3.236112993067611406e-03	0.000000000000000000e+00	1.727055930700024389e+00	1.324014494024214450e+00	6.565088828226663953e-01	9.624628624370712426e-02	2.719558794543727731e-02	9.027600693132114412e-03	3.032773789945863822e-03
1.786950796265185826e+00	1.282693369227400071e-02	3.236237539266225306e-03	0.000000000000000000e+00	1.726975743378678763e+00	1.323963080048586871e+00	6.592555887312522289e-01	9.656425481381723797e-02	2.719450162356849485e-02	8.960609116340324115e-03	3.023059064562705258e-03
1.792998007081649803e+00	1.283049075889225975e-02	3.237358661110948180e-03	0.000000000000000000e+00	1.726761371371043241e+00	1.323830199825609455e+00	6.584718718671301874e-01	9.641477624347449815e-02	2.725656789563436766e-02	8.977522614933812137e-03	3.035664711307278687e-03
1.799045217898114224e+00	1.282626173593136298e-02	3.235948823760292394e-03	0.000000000000000000e+00	1.726980584729311152e+00	1.323964486255110540e+00	6.584228705795501790e-01	9.637640952443853049e-02	2.722226994788535734e-02	8.974604556097895772e-03	3.029863698551329022e-03
1.805092428714578423e+00	1.282931853408095756e-02	3.237088208758307026e-03	0.000000000000000000e+00	1.726847122842451565e+00	1.323886159080790215e+00	6.589688307532370892e-01	9.661568167720371858e-02	2.733711516459008325e-02	9.032062573051204135e-03	3.030397709376026882e-03
1.811139639531043066e+00	1.283006035331570732e-02	3.237592498459142525e-03	0.000000000000000000e+00	1.726825415510664152e+00	1.323871254971926481e+00	6.580087652368320494e-01	9.639196101097262381e-02	2.739307395147253313e-02	9.066328353430517725e-03	3.052950715215569950e-03
1.817186850347507265e+00	1.282811844930988911e-02	3.237704906233559651e-03	0.000000000000000000e+00	1.726964208052025329e+00	1.323952910561748686e+00	6.519365300088024728e-01	9.460700826484677584e-02	2.671981879489136041e-02	8.947214580757529082e-03	3.043589933299757546e-03
1.823234061163971687e+00	1.282983720623945972e-02	3.237592824595462299e-03	0.000000000000000000e+00	1.726853216297493221e+00	1.323888967837652642e+00	6.575009174092605324e-01	9.607753872332708278e-02	2.729404726060971620e-02	9.050341797925451348e-03	3.149611547924401241e-03
1.829281271980435664e+00	1.282836873545324316e-02	3.237008417253536829e-03	0.000000000000000000e+00	1.726903687339915061e+00	1.323918571902080066e+00	6.579712975350967552e-01	9.650346764861814086e-02	2.765378170721292245e-02	9.138176816912589248e-03	3.164752507043633485e-03
1.835328482796900085e+00	1.282980774779358610e-02	3.237420640084640640e-03	0.000000000000000000e+00	1.726816631768455679e+00	1.323869723187554248e+00	6.594226882471362350e-01	9.669813796069465228e-02	2.769793408707865723e-02	9.176528150097080366e-03	3.172628522024040568e-03
1.841375693613364062e+00	1.282751034064945513e-02	3.237323863166423604e-03	0.000000000000000000e+00	1.727017541521983057e+00	1.323994845125179731e+00	6.609722841016177908e-01	9.686376243079225512e-02	2.769929434850494990e-02	9.187622824741868005e-03	3.178901202207009419e-03
1.847422904429828261e+00	1.282422109545952767e-02	3.236200882358772259e-03	0.000000000000000000e+00	1.727240950660586583e+00	1.324136026091967677e+00	6.571332960188314143e-01	9.600085938906945116e-02	2.740968134032800360e-02	9.120149513956846837e-03	3.163892443847787696e-03
1.853470115246292460e+00	1.282456027014054409e-02	3.236025440964573896e-03	0.000000000000000000e+00	1.727190180229982941e+00	1.324103452025762628e+00	6.523852298222344581e-01	9.506633761522953474e-02	2.707896699344973859e-02	9.027008079226361142e-03	3.126841570959561310e-03
1.859517326062756659e+00	1.282279605138187707e-02	3.235802459911523658e-03	0.000000000000000000e+00	1.727263140666715158e+00	1.324141110167399216e+00	6.550961113269182512e-01	9.566204592172451726e-02	2.723008988376779058e-02	8.990999290970313335e-03	3.114321982155803924e-03
1.865564536879220636e+00	1.282575939860245047e-02	3.236993425410384945e-03	0.000000000000000000e+00	1.727087132524675717e+00	1.324028242392864652e+00	6.541926832341498077e-01	9.550233313200111318e-02	2.721491899579850382e-02	8.994302212275285049e-03	3.098587558652652219e-03
1.871611747695685057e+00	1.282256069776388507e-02	3.235915127987138915e-03	0.000000000000000000e+00	1.727294023162077918e+00	1.324159265570115540e+00	6.462289540785768338e-01	9.356616316279435519e-02	2.649835322038142718e-02	8.667218659285859383e-03	3.020399205545759667e-03
1.877658958512149701e+00	1.282358712207328985e-02	3.236652608905537121e-03	0.000000000000000000e+00	1.727243593290687107e+00	1.324127774783077527e+00	6.468103927846599044e-01	9.380495798449040024e-02	2.643858080844139341e-02	8.633630730209403137e-03	3.013513777786243179e-03
1.883706169328613678e+00	1.282315991734522993e-02	3.237021564282200909e-03	0.000000000000000000e+00	1.727287582204458438e+00	1.324153995586540233e+00	6.458012364255253379e-01	9.355863190061422530e-02	2.635196502464952351e-02	8.604556877489044284e-03	3.002236534353112246e-03
1.889753380145078321e+00	1.282461729149981383e-02	3.237670731536934111e-03	0.000000000000000000e+00	1.727162284624216504e+00	1.324069649329341347e+00	6.451864436770278211e-01	9.330216781585740082e-02	2.627116810662616722e-02	8.561998078769854706e-03	2.991583490950705353e-03
1.895800590961542520e+00	1.282119780836026880e-02	3.237244723062917065e-03	0.000000000000000000e+00	1.727263033784234292e+00	1.324115028861611920e+00	6.403202577937545659e-01	9.178017777214296513e-02	2.567948820375144658e-02	8.459183890268655998e-03	2.918909099666534487e-03
1.901847801778006719e+00	1.282205101822848393e-02	3.236893074438719313e-03	0.000000000000000000e+00	1.727174910311406020e+00	1.324067241054662780e+00	6.383945453648948165e-01	9.130120277531438011e-02	2.571784718174898593e-02	8.448953947785780780e-03	2.912996763652047575e-03
1.907895012594470918e+00	1.282222993649165949e-02	3.236510952554648608e-03	0.000000000000000000e+00	1.727076535000574342e+00	1.324002001983498600e+00	6.376548888518882574e-01	9.115488429613388677e-02	2.576717780557065407e-02	8.467075223303349024e-03	2.906193881864560166e-03
1.913942223410935339e+00	1.282209664018312684e-02	3.236581516237585325e-03	0.000000000000000000e+00	1.727077390553322767e+00	1.324004393147616199e+00	6.374563444659951950e-01	9.111063925388088180e-02	2.572705050368196203e-02	8.471126071978940866e-03	2.893463190281962260e-03
1.919989434227399316e+00	1.282174794995986911e-02	3.236204074757411536e-03	0.000000000000000000e+00	1.727059082230738341e+00	1.323993342521143202e+00	6.466458021488444841e-01	9.374194776210503788e-02	2.635411131405499680e-02	8.606809619967232053e-03	2.943993723614353551e-03
1.926036645043863293e+00	1.282178567445192360e-02	3.236976995311452096e-03	0.000000000000000000e+00	1.727063043958841249e+00	1.323990804179120850e+00	6.445621442548313818e-01	9.328135037601555102e-02	2.629667293651589272e-02	8.544811653346875979e-03	2.940409836862582869e-03
1.932083855860327271e+00	1.282292239921009949e-02	3.236861139189391081e-03	0.000000000000000000e+00	1.726986038571257653e+00	1.323947637998477589e+00	6.446273114279347238e-01	9.324397277241064375e-02	2.631815308188513794e-02	8.534422435979597751e-03	2.942274645919353091e-03
1.938131066676791692e+00	1.282042769165182838e-02	3.235932478810440906e-03	0.000000000000000000e+00	1.727147401634563373e+00	1.324049839119099570e+00	6.394729273794127478e-01	9.172898314193467240e-02	2.604068021504613376e-02	8.413545694627893104e-03	2.916975722182520853e-03
1.944178277493255891e+00	1.281872123021538662e-02	3.235639841977341804e-03	0.000000000000000000e+00	1.727296830099024127e+00	1.324147641072457304e+00	6.352499535164430888e-01	9.084076696827947384e-02	2.595593071184093201e-02	8.424463136911187339e-03	2.935027639278739095e-03
1.950225488309720534e+00	1.281753175112588725e-02	3.235543978900853185e-03	0.000000000000000000e+00	1.727354981420753610e+00	1.324177188100712499e+00	6.293826961758397509e-01	8.947534044511279427e-02	2.544221255588244995e-02	8.203956118354715013e-03	2.890835140893788409e-03
1.956272699126184955e+00	1.281528500601463588e-02	3.235075403480774416e-03	0.000000000000000000e+00	1.727521357694006721e+00	1.324275763537750894e+00	6.290326105981555171e-01	8.950951810714824486e-02	2.524957709012276563e-02	8.139674109545099942e-03	2.865444511833612363e-03
1.962319909942649154e+00	1.281627671938166506e-02	3.235073795225355386e-03	0.000000000000000000e+00	1.727547968186100569e+00	1.324302485047391453e+00	6.297374985565545868e-01	8.991453654219717928e-02	2.543660327185131437e-02	8.217237581166382879e-03	2.867216482606865617e-03
1.968367120759113575e+00	1.281649935643249319e-02	3.235170813933139090e-03	0.000000000000000000e+00	1.727555612659579021e+00	1.324310631291426787e+00	6.329450888711538603e-01	9.060052964095723083e-02	2.542821517406433640e-02	8.144575424895560828e-03	2.873371754294486245e-03
1.974414331575577775e+00	1.281542575534634978e-02	3.235084017460896928e-03	0.000000000000000000e+00	1.727604655480566187e+00	1.324336527096931837e+00	6.317171028204723315e-01	9.045855783507991688e-02	2.534729948540700301e-02	8.118408720777408813e-03	2.853306015113188376e-03
1.980461542392041752e+00	1.281841333223048864e-02	3.236165759907569210e-03	0.000000000000000000e+00	1.727420024457289038e+00	1.324220906718507562e+00	6.310806940881171778e-01	8.994844552841793628e-02	2.552743975769617563e-02	8.242434040912138132e-03	2.853113742315399690e-03
1.986508753208505951e+00	1.281672269914977888e-02	3.235596392747986782e-03	0.000000000000000000e+00	1.727489253537469294e+00	1.324266414622423671e+00	6.339038117353461566e-01	9.048412377934984818e-02	2.558765046095301185e-02	8.260899970466067249e-03	2.861846847493380516e-03
1.992555964024970150e+00	1.281655391634823823e-02	3.235659922203797372e-03	0.000000000000000000e+00	1.727529644820896326e+00	1.324294088833391614e+00	6.340749705309515205e-01	9.047688744011851691e-02	2.559318312109326934e-02	8.275043865315134806e-03	2.863546310289331789e-03
1.998603174841434127e+00	1.281791564308788246e-02	3.235903012718966548e-03	0.000000000000000000e+00	1.727453585907169797e+00	1.324250735341280238e+00	6.313908045170899541e-01	8.983914315351793078e-02	2.534684245531695912e-02	8.155831037452843449e-03	2.839403927714977214e-03
2.004650385657898326e+00	1.281738664269052065e-02	3.235833475843111900e-03	0.000000000000000000e+00	1.727504262721895945e+00	1.324281781664887747e+00	6.354183649458764460e-01	9.086615841577508346e-02	2.556191966633460100e-02	8.224552277006027048e-03	2.859925162065172621e-03
2.010697596474362747e+00	1.281525501002005706e-02	3.235106297320626632e-03	0.000000000000000000e+00	1.727568327085906130e+00	1.324320556489894996e+00	6.271258142977848005e-01	8.852777610317193180e-02	2.478424513785390526e-02	7.978764356503577695e-03	2.758662878929027916e-03
2.016744807290827168e+00	1.281498634006760472e-02	3.235063997933404142e-03	0.000000000000000000e+00	1.727611562745887674e+00	1.324352409270682651e+00	6.284743054121986194e-01	8.915371750548423124e-02	2.493729679967226012e-02	8.026032921074921847e-03	2.767828005284275143e-03
2.022792018107291590e+00	1.281709157576542413e-02	3.235488491318375213e-03	0.000000000000000000e+00	1.727516250946128817e+00	1.324304490480830321e+00	6.284435596402938584e-01	8.920996243204064313e-02	2.487111020483699989e-02	8.016932624196936377e-03	2.729206805285139432e-03
2.028839228923756011e+00	1.281876451077198012e-02	3.235787922710298310e-03	0.000000000000000000e+00	1.727414733201764641e+00	1.324239780481826001e+00	6.338541448435098813e-01	9.068113511330491705e-02	2.516937846134531184e-02	8.074259263019151894e-03	2.734245713601296708e-03
2.034886439740220432e+00	1.281921584999901748e-02	3.235378810566293464e-03	0.000000000000000000e+00	1.727430176771039161e+00	1.324259358146943510e+00	6.338569146534430709e-01	9.065006802061793822e-02	2.509449844044071842e-02	7.988946445123211101e-03	2.732011424956974893e-03
2.040933650556684409e+00	1.282089631906136763e-02	3.236105733863610043e-03	0.000000000000000000e+00	1.727336648783684536e+00	1.324200471198056839e+00	6.270266251043108419e-01	8.878703313303676348e-02	2.458029575150891613e-02	7.840308705388134014e-03	2.702914674864755496e-03
2.046980861373148830e+00	1.282144248533370091e-02	3.235864369978078744e-03	0.000000000000000000e+00	1.727312328266674690e+00	1.324188223097316319e+00	6.242837626357838898e-01	8.777226767854200140e-02	2.395681927493505808e-02	7.777751519626163561e-03	2.708266008731327265e-03
2.053028072189612807e+00	1.282138830365781024e-02	3.236017046615009048e-03	0.000000000000000000e+00	1.727322620036151113e+00	1.324193908248664675e+00	6.226176820825356506e-01	8.731260794170479789e-02	2.375420648650923214e-02	7.719219074879253226e-03	2.687454387568431920e-03
2.059075283006077228e+00	1.282284187824304575e-02	3.236140439074784974e-03	0.000000000000000000e+00	1.727246523030915082e+00	1.324149174154095165e+00	6.198109951536459050e-01	8.616650155531380140e-02	2.282305700462379169e-02	7.323800190577616290e-03	2.594982778924513882e-03
2.065122493822541205e+00	1.282209462842533350e-02	3.236013354974932952e-03	0.000000000000000000e+00	1.727216883512725287e+00	1.324119386938324316e+00	6.229785966889863635e-01	8.684597784562436695e-02	2.309188043365485374e-02	7.319347195324782743e-03	2.633015867033820442e-03
2.071169704639005182e+00	1.281997352376062355e-02	3.235151046284833951e-03	0.000000000000000000e+00	1.727382507921843446e+00	1.324222423356967493e+00	6.296560000975927052e-01	8.852479209512367775e-02	2.376377444990923279e-02	7.488710834190324440e-03	2.684573028667749592e-03
2.077216915455469604e+00	1.282068898272518964e-02	3.234877013232029773e-03	0.000000000000000000e+00	1.727320219734217011e+00	1.324185599137734703e+00	6.318998961370169143e-01	8.928890249997299688e-02	2.416821098424435516e-02	7.546215162420032499e-03	2.699384284245793988e-03
2.083264126271934025e+00	1.282145665075576889e-02	3.235269462970028018e-03	0.000000000000000000e+00	1.727250030907411027e+00	1.324144087768584610e+00	6.346692329205126937e-01	8.996112830743017985e-02	2.430379378873656626e-02	7.607760016862178190e-03	2.703870534147291213e-03
2.089311337088398446e+00	1.281995045319228588e-02	3.234695845823926195e-03	0.000000000000000000e+00	1.727352411428334733e+00	1.324211192639738188e+00	6.355117464087728374e-01	9.040502515460140109e-02	2.447864629023022501e-02	7.704024354714163712e-03	2.714275754802161246e-03
2.095358547904862867e+00	1.281928686829607311e-02	3.234587900776464842e-03	0.000000000000000000e+00	1.727386800102274300e+00	1.324226724641709652e+00	6.355954050560774782e-01	9.034105410482945464e-02	2.444129225246953474e-02	7.691949975437033238e-03	2.710916703538758781e-03
2.101405758721327288e+00	1.281988802715465503e-02	3.235243038775963403e-03	0.000000000000000000e+00	1.727423659909149256e+00	1.324248078384484106e+00	6.325985068272622636e-01	8.937667675433924597e-02	2.409885483962727337e-02	7.496613819794772059e-03	2.683061901859373679e-03
2.107452969537791265e+00	1.281952872054490170e-02	3.234194367570564395e-03	0.000000000000000000e+00	1.727431787654908346e+00	1.324259001411621561e+00	6.299711997724473100e-01	8.881313657955035301e-02	2.398419938856315159e-02	7.472338994719299361e-03	2.686964547505883965e-03
2.113500180354255686e+00	1.282027194063075151e-02	3.234216293231720850e-03	0.000000000000000000e+00	1.727448587727142826e+00	1.324271178257778070e+00	6.254025735059426383e-01	8.750826280466378337e-02	2.356412066198270566e-02	7.460269621638051206e-03	2.663405920635662522e-03
2.119547391170719663e+00	1.282183107645064671e-02	3.234875009830113623e-03	0.000000000000000000e+00	1.727388925459574898e+00	1.324235972116449389e+00	6.210121258956062817e-01	8.619249336999330879e-02	2.310402665253067506e-02	7.242432702871931700e-03	2.601901874132976286e-03
2.125594601987183641e+00	1.282327826764527445e-02	3.235490455991038919e-03	0.000000000000000000e+00	1.727333324996903396e+00	1.324200524720053451e+00	6.254947909935635320e-01	8.754397353624580880e-02	2.381362057257035633e-02	7.478909150519742234e-03	2.625420933291125643e-03
2.131641812803648062e+00	1.282296255376168780e-02	3.234869147575809671e-03	0.000000000000000000e+00	1.727324427670117402e+00	1.324196861980122764e+00	6.239373032098621819e-01	8.738210553289768590e-02	2.383666093662287905e-02	7.479988216144312432e-03	2.619330452077791443e-03
2.137689023620112039e+00	1.282197400842186377e-02	3.234604037795120630e-03	0.000000000000000000e+00	1.727379125577335417e+00	1.324229109989448538e+00	6.344479237022914164e-01	9.067523719470614585e-02	2.472443098901925054e-02	7.773013250995826177e-03	2.694113735525466638e-03
2.143736234436576460e+00	1.282271213119817038e-02	3.235143528950626575e-03	0.000000000000000000e+00	1.727367966601316418e+00	1.324222752776123224e+00	6.358766586969191170e-01	9.109145207642885267e-02	2.485811522895759254e-02	7.832177876670003147e-03	2.703197252350238427e-03
2.149783445253040881e+00	1.282411669044561560e-02	3.235701767695338838e-03	0.000000000000000000e+00	1.727269342533015895e+00	1.324160119951022230e+00	6.423376271358575140e-01	9.294460008067462198e-02	2.528516649214136713e-02	8.000019124678519819e-03	2.747428739580635125e-03
2.155830656069504858e+00	1.282783437954974036e-02	3.236807040206788819e-03	0.000000000000000000e+00	1.727191704850184584e+00	1.324133371003446857e+00	6.456362712150194305e-01	9.359013003299920808e-02	2.550249420514311485e-02	8.105653816378717222e-03	2.750251234318166864e-03
2.161877866885969279e+00	1.282707040741483048e-02	3.236739842844396468e-03	0.000000000000000000e+00	1.727272485289713000e+00	1.324181617978110292e+00	6.471105205250629044e-01	9.398453386386418362e-02	2.565357405823886008e-02	8.111746834297810932e-03	2.731876632771129167e-03
2.167925077702433700e+00	1.282609092776876986e-02	3.235473643907008437e-03	0.000000000000000000e+00	1.727302193566266908e+00	1.324204503229230223e+00	6.564553230382594862e-01	9.792826014161828962e-02	2.676246936630174642e-02	8.432447449593724262e-03	2.815600891685504648e-03
2.173972288518898122e+00	1.282695521480902399e-02	3.235779908325010085e-03	0.000000000000000000e+00	1.727218048871291378e+00	1.324146686750117041e+00	6.639806881037784159e-01	1.003478581880427184e-01	2.743572481341362626e-02	8.507216357828858294e-03	2.844469009982278536e-03
2.180019499335362099e+00	1.282880002029403860e-02	3.236602023299050505e-03	0.000000000000000000e+00	1.727162091387103526e+00	1.324107969767594373e+00	6.680039715769633402e-01	1.014464820871913836e-01	2.783580869729253282e-02	8.553915800599080563e-03	2.858778208520599846e-03
2.186066710151826076e+00	1.282866627077550864e-02	3.236422489247324594e-03	0.000000000000000000e+00	1.727226808908940647e+00	1.324158830917257390e+00	6.741734161183798868e-01	1.031768511716768116e-01	2.849173595735815176e-02	8.805124881231122039e-03	2.880552553020666786e-03
2.192113920968290497e+00	1.282567549646664723e-02	3.234018133642249573e-03	0.000000000000000000e+00	1.727275456964899814e+00	1.324191920551975876e+00	6.837988674845477677e-01	1.066363471017632847e-01	2.942305883733615027e-02	9.005436489985760642e-03	2.876988187447240917e-03
2.198161131784754474e+00	1.282612045018310248e-02	3.233999294953015559e-03	0.000000000000000000e+00	1.727222685308258843e+00	1.324160286863633740e+00	6.838566230324499839e-01	1.066509313622826111e-01	2.941159666433485614e-02	8.995045266435609810e-03	2.865553473569860260e-03
2.204208342601218895e+00	1.282600338704028599e-02	3.233932491711749135e-03	0.000000000000000000e+00	1.727247200154065965e+00	1.324174472014676418e+00	6.841245240936417726e-01	1.067152525051984768e-01	2.944029071306109371e-02	8.994603393197016933e-03	2.862320722156933006e-03
2.210255553417682872e+00	1.282426272422204638e-02	3.233579208663501289e-03	0.000000000000000000e+00	1.727339675691502485e+00	1.324227303471954054e+00	6.833997909350034705e-01	1.065367626215673741e-01	2.938535369721912219e-02	8.986096537932397252e-03	2.855629531655069948e-03
2.216302764234147293e+00	1.282377619232831500e-02	3.233824410461323511e-03	0.000000000000000000e+00	1.727378326269624065e+00	1.324253385990140863e+00	6.841148907976859483e-01	1.068090978722139595e-01	2.943376278435400409e-02	8.979385703609661304e-03	2.852364446992827329e-03
2.222349975050611715e+00	1.282195238653946814e-02	3.233053107885304912e-03	0.000000000000000000e+00	1.727459111950181203e+00	1.324304966671544070e+00	6.790343811196192236e-01	1.055769083303198519e-01	2.894444844408005854e-02	8.898326039344090291e-03	2.793708530320935818e-03
2.228397185867075692e+00	1.282111771393758606e-02	3.232855581809661403e-03	0.000000000000000000e+00	1.727471480033793805e+00	1.324306725554001529e+00	6.747870381581977384e-01	1.046729197671232431e-01	2.870775659610639435e-02	8.890416914088795919e-03	2.777064928494798069e-03
2.234444396683541001e+00	1.282028604091552289e-02	3.232394966683032212e-03	0.000000000000000000e+00	1.727518713520395321e+00	1.324339911581734031e+00	6.757052578050256608e-01	1.049634239082725545e-01	2.880726930778443329e-02	8.927043152519700819e-03	2.780255555996492475e-03
2.240491607500004978e+00	1.282033994099793066e-02	3.232571831981678918e-03	0.000000000000000000e+00	1.727555262232978173e+00	1.324365108028359828e+00	6.777206225487323321e-01	1.053276080270357101e-01	2.885572903365682396e-02	8.924791991612866099e-03	2.777096868716407568e-03
2.246538818316468955e+00	1.281872429678846369e-02	3.232431938385871197e-03	0.000000000000000000e+00	1.727668764384706623e+00	1.324432139323023616e+00	6.823165758099805078e-01	1.064436741766567884e-01	2.902656334960005552e-02	8.930094427819501579e-03	2.784873732973798619e-03
2.252586029132933376e+00	1.281527922372336162e-02	3.231356413720209899e-03	0.000000000000000000e+00	1.727852697372513457e+00	1.324548052002536780e+00	6.885781568172554268e-01	1.080633920776281481e-01	2.942756035417105551e-02	9.025431143377057180e-03	2.811981013906050212e-03
2.258633239949397353e+00	1.281385065655767964e-02	3.231021249118755292e-03	0.000000000000000000e+00	1.727964326153778485e+00	1.324617832870345069e+00	6.851082808183123207e-01	1.073435817180230095e-01	2.927641349030633833e-02	9.029094090775761569e-03	2.810555863539829658e-03
2.264680450765861330e+00	1.281246417095740359e-02	3.230479928692938599e-03	0.000000000000000000e+00	1.727982697917232802e+00	1.324624316040992067e+00	6.911363948706135130e-01	1.086579484783694455e-01	2.956541170166618673e-02	9.084559348232523410e-03	2.827130434108603412e-03
2.270727661582325752e+00	1.281001971315870631e-02	3.229487617634623203e-03	0.000000000000000000e+00	1.728079423990824814e+00	1.324684767317221290e+00	6.944518114958264654e-01	1.096445242721245106e-01	2.975875866225612815e-02	9.086580279577349470e-03	2.837239205703930966e-03
2.276774872398789729e+00	1.281159073063742153e-02	3.229716305190021789e-03	0.000000000000000000e+00	1.728084487389917268e+00	1.324701546586134482e+00	6.931627479805645420e-01	1.094447951463761309e-01	2.975366801532570646e-02	9.132732988174114760e-03	2.849594201542654092e-03
2.282822083215253706e+00	1.280754660501027577e-02	3.227853197846731765e-03	0.000000000000000000e+00	1.728252584488575661e+00	1.324807299376030922e+00	6.940894542214386398e-01	1.096044594733951577e-01	2.984006982677649827e-02	9.166575397049337576e-03	2.868454265957002831e-03
2.288869294031718127e+00	1.280693487465194708e-02	3.227716022529911362e-03	0.000000000000000000e+00	1.728258911768822292e+00	1.324809741661187257e+00	6.944281038379142013e-01	1.096075278528398644e-01	2.973377595935032536e-02	9.204804537823088606e-03	2.874519208902029214e-03
2.294916504848182992e+00	1.280813861873507202e-02	3.228362977986941242e-03	0.000000000000000000e+00	1.728200713996527638e+00	1.324771945016495422e+00	6.928703307955711432e-01	1.094044415454940161e-01	2.971759232831384587e-02	9.223382458939506645e-03	2.885820263729545025e-03
2.300963715664646969e+00	1.280829639196071762e-02	3.228356129434054120e-03	0.000000000000000000e+00	1.728176549851661470e+00	1.324754769341315086e+00	6.965474948210615969e-01	1.104393106952094306e-01	3.005320379284713225e-02	9.225422531948941976e-03	2.868812806617630860e-03
2.307010926481111390e+00	1.280679304421847471e-02	3.229184278931681966e-03	0.000000000000000000e+00	1.728263684676974110e+00	1.324796271030567185e+00	6.957273432881584396e-01	1.102775213415489175e-01	3.007289428910571438e-02	9.228593570706426774e-03	2.872986482414093164e-03
2.313058137297575811e+00	1.280797929852074864e-02	3.229613053878655545e-03	0.000000000000000000e+00	1.728218296190084047e+00	1.324768048460055025e+00	6.975093194601466040e-01	1.106390714872095421e-01	3.011289245155428229e-02	9.226133104848323677e-03	2.863269336012453856e-03
2.319105348114039788e+00	1.280969615792985558e-02	3.230427287150442871e-03	0.000000000000000000e+00	1.728141295070621419e+00	1.324717821652275695e+00	7.038867847287787471e-01	1.120697573136563152e-01	3.052303603413137820e-02	9.381320540619898091e-03	2.884120761913079502e-03
2.325152558930504210e+00	1.280904462083279696e-02	3.230305946398276742e-03	0.000000000000000000e+00	1.728165308881506990e+00	1.324732051102679220e+00	6.979499997955170842e-01	1.107000939804526907e-01	2.999364309846174262e-02	9.202325064898771168e-03	2.859109084342703264e-03
2.331199769746968187e+00	1.281043854943458848e-02	3.230302397975283370e-03	0.000000000000000000e+00	1.728122205503104913e+00	1.324707997370779156e+00	6.958026614689849509e-01	1.102958689485636357e-01	2.984537889369118929e-02	9.176045296553669503e-03	2.839877618498489603e-03
2.337246980563432608e+00	1.281273643948975874e-02	3.231048704429926102e-03	0.000000000000000000e+00	1.727995433201767517e+00	1.324627116850414899e+00	7.014637645625014795e-01	1.118211650201421520e-01	3.031225201346963993e-02	9.299839345830607923e-03	2.860358473285636721e-03
2.343294191379896585e+00	1.281245462754967458e-02	3.231941979794593443e-03	0.000000000000000000e+00	1.728046664723494219e+00	1.324655336671231476e+00	7.116309855551031793e-01	1.147353011940378115e-01	3.182983465814270829e-02	9.687861725969956761e-03	2.939080755813189977e-03
2.349341402196360562e+00	1.281419322218749907e-02	3.232651832805214561e-03	0.000000000000000000e+00	1.727882180668952605e+00	1.324550279057395752e+00	7.087869047602426420e-01	1.141390143452957751e-01	3.154752398358143251e-02	9.643582410053024023e-03	2.888741862280684147e-03
2.355388613012824983e+00	1.281443794311237783e-02	3.232468491608596773e-03	0.000000000000000000e+00	1.727894518425615811e+00	1.324560393286642990e+00	7.103020304300308174e-01	1.144833487721221010e-01	3.160573499886323856e-02	9.645635394010490526e-03	2.883780583241105002e-03
2.361435823829289404e+00	1.281344746701072040e-02	3.231807417071162931e-03	0.000000000000000000e+00	1.727915950453384308e+00	1.324574244266806922e+00	7.171719008589002575e-01	1.166218123082609498e-01	3.256983289484389338e-02	9.923268355518835571e-03	2.975332676465139350e-03
2.367483034645753825e+00	1.281380800207334442e-02	3.231786197003523684e-03	0.000000000000000000e+00	1.727871372482686629e+00	1.324543988018425544e+00	7.244767686657022088e-01	1.184356387336147898e-01	3.316758359948310947e-02	1.003785832793679771e-02	3.032948201664263568e-03
2.373530245462218247e+00	1.281239132548406962e-02	3.231590144810445649e-03	0.000000000000000000e+00	1.727960152478573264e+00	1.324593045100242561e+00	7.236387838756423996e-01	1.181755644461239957e-01	3.315916892850607339e-02	1.005810427453961153e-02	3.039835795777818921e-03
2.379577456278682668e+00	1.280965989968261762e-02	3.230909019867285892e-03	0.000000000000000000e+00	1.728158948623290669e+00	1.324716155680430330e+00	7.192909485993104202e-01	1.169449705945496687e-01	3.264710204721017750e-02	9.889911738228568047e-03	2.993654354066572175e-03
2.385624667095146645e+00	1.280789046600049400e-02	3.230426140203672240e-03	0.000000000000000000e+00	1.728303108219399142e+00	1.324805730951575056e+00	7.200583042105871412e-01	1.170390367290719685e-01	3.263736127933899306e-02	9.785446975119637542e-03	3.034531306528852682e-03
2.391671877911610622e+00	1.280903250585493230e-02	3.230829355631101123e-03	0.000000000000000000e+00	1.728217912969562065e+00	1.324753533852896181e+00	7.192458858406017841e-01	1.171391357213279749e-01	3.276721784667230297e-02	9.810070698574526946e-03	3.005976083860713126e-03
2.397719088728075043e+00	1.280831189499699943e-02	3.230779682458057109e-03	0.000000000000000000e+00	1.728293425534203953e+00	1.324801604025096502e+00	7.179697944092291451e-01	1.170004170899970330e-01	3.268355075949700567e-02	9.836226025245628501e-03	2.982913051980808777e-03
2.403766299544539020e+00	1.280916289801987094e-02	3.231332989035621151e-03	0.000000000000000000e+00	1.728275888075128774e+00	1.324788026365103732e+00	7.208225499356302191e-01	1.175865190581643210e-01	3.285338664844059814e-02	9.856000087400370105e-03	3.002561770266522385e-03
2.409813510361003441e+00	1.281100132225662831e-02	3.232256308334560766e-03	0.000000000000000000e+00	1.728176882373996026e+00	1.324724796939753757e+00	7.180317200901130681e-01	1.170334867899018166e-01	3.269817263900145349e-02	9.774264688437521789e-03	2.986049365372238276e-03
2.415860721177467418e+00	1.281008505765041106e-02	3.232327922958180919e-03	0.000000000000000000e+00	1.728223211352502897e+00	1.324746499162400726e+00	7.195236627051380118e-01	1.173383059067080875e-01	3.259972673117327718e-02	9.727586518008288913e-03	2.954625078736274231e-03
2.421907931993931395e+00	1.281365806543717165e-02	3.233466747433483106e-03	0.000000000000000000e+00	1.728064142628825017e+00	1.324648614953894077e+00	7.205109966765538276e-01	1.176197123732177913e-01	3.267648371665799606e-02	9.692089947434678540e-03	2.932049424925407734e-03
2.427955142810395817e+00	1.281336578349427657e-02	3.233896212775610492e-03	0.000000000000000000e+00	1.728129958211660044e+00	1.324687948816521965e+00	7.191415345051741514e-01	1.168673073842293464e-01	3.223832017500550401e-02	9.606718499435199995e-03	2.819640121711865406e-03
2.434002353626860238e+00	1.281516084551027543e-02	3.235217011972353531e-03	0.000000000000000000e+00	1.728047980011606422e+00	1.324631225260394229e+00	7.189977209225004717e-01	1.166796745958658676e-01	3.190050294371361839e-02	9.501068911460401611e-03	2.805371410946595843e-03
2.440049564443325103e+00	1.281502793235086805e-02	3.235063106236714132e-03	0.000000000000000000e+00	1.728095829300537289e+00	1.324662221976123266e+00	7.204727034489556425e-01	1.171791460289759029e-01	3.203666721834431963e-02	9.543835445368568926e-03	2.816393758433189884e-03
2.446096775259789080e+00	1.281486890761476295e-02	3.234116198313224336e-03	0.000000000000000000e+00	1.728035503870919420e+00	1.324624742556891333e+00	7.254337654148153014e-01	1.187557839244666458e-01	3.258862079619585100e-02	9.770649832117835748e-03	2.848564572775514996e-03
2.452143986076253501e+00	1.281583174873001524e-02	3.234879737371271647e-03	0.000000000000000000e+00	1.727930613951040861e+00	1.324545956161131244e+00	7.298692843933067831e-01	1.193765499339232011e-01	3.269425472963542745e-02	9.747486864505295126e-03	2.838522257579137280e-03
2.458191196892717478e+00	1.281266877526985801e-02	3.234132337382074774e-03	0.000000000000000000e+00	1.728107238315171879e+00	1.324652302511970081e+00	7.312010270720595839e-01	1.194793725022445935e-01	3.273383728825657313e-02	9.772574078238996029e-03	2.861921024511812628e-03
2.464238407709181899e+00	1.281053090433268392e-02	3.233028529766757576e-03	0.000000000000000000e+00	1.728257738655426312e+00	1.324753502890329226e+00	7.287326678244298028e-01	1.187280853489879884e-01	3.254527237395810069e-02	9.772983400716228272e-03	2.862936961923748941e-03
2.470285618525645877e+00	1.280757654843009928e-02	3.231684991626244084e-03	0.000000000000000000e+00	1.728447363218577948e+00	1.324877981013364181e+00	7.279226266399833056e-01	1.183142647003325165e-01	3.228318441818189832e-02	9.698980017265554712e-03	2.845194537825067576e-03
2.476332829342110298e+00	1.280671466815952973e-02	3.231267543930463945e-03	0.000000000000000000e+00	1.728427222945780883e+00	1.324857575088368655e+00	7.282450718452060379e-01	1.182011496645597182e-01	3.225672648666120385e-02	9.675903575565887940e-03	2.848606953020357997e-03
2.482380040158574275e+00	1.280638907636309082e-02	3.231303771446086305e-03	0.000000000000000000e+00	1.728394053317081847e+00	1.324829951210866996e+00	7.319477218908366778e-01	1.189384145536714898e-01	3.246107627140350921e-02	9.725401459806987461e-03	2.850744466475436077e-03
2.488427250975038696e+00	1.280613263585404608e-02	3.230882119841617123e-03	0.000000000000000000e+00	1.728427299675611817e+00	1.324853088108212562e+00	7.341327587487854744e-01	1.194227111214315878e-01	3.261000141353289500e-02	9.742596025518360930e-03	2.860430809508260515e-03
2.494474461791503117e+00	1.280467018188407094e-02	3.230510708268022162e-03	0.000000000000000000e+00	1.728518155503013798e+00	1.324911492715370454e+00	7.385813692904658057e-01	1.204322129261661128e-01	3.290559657157415829e-02	9.853882676156276374e-03	2.880510123071150681e-03
2.500521672607967094e+00	1.280617296844295018e-02	3.230748355354578095e-03	0.000000000000000000e+00	1.728547190475620221e+00	1.324942344736924627e+00	7.364812151282820185e-01	1.201867277240954435e-01	3.283751898957733284e-02	9.820264954891249828e-03	2.869499440661435908e-03
2.506568883424431959e+00	1.280652185811219368e-02	3.232599627098243621e-03	0.000000000000000000e+00	1.728573970970110230e+00	1.324943185809494883e+00	7.370988157062544621e-01	1.202543209097609866e-01	3.267181907488083542e-02	9.816570626269669961e-03	2.859799914590558344e-03
2.512616094240895936e+00	1.280726998985211480e-02	3.233054034931345973e-03	0.000000000000000000e+00	1.728587869827815204e+00	1.324956170799869604e+00	7.404316530483092684e-01	1.209636982787458820e-01	3.289524076656132057e-02	9.850018290892475353e-03	2.874723186219614850e-03
2.518663305057360358e+00	1.280670330548921987e-02	3.232483544061089988e-03	0.000000000000000000e+00	1.728585552134451753e+00	1.324957457421728213e+00	7.423928581945868910e-01	1.213737848838434136e-01	3.291178133512669135e-02	9.818062208093241219e-03	2.865137362784763841e-03
2.524710515873824335e+00	1.280757372485056417e-02	3.233821667623418359e-03	0.000000000000000000e+00	1.728556937294395857e+00	1.324930977395951670e+00	7.349882718061299114e-01	1.192192349493705061e-01	3.246414159779165837e-02	9.754270143916783653e-03	2.821644828550335434e-03
2.530757726690288312e+00	1.280992546387741196e-02	3.234556282613091759e-03	0.000000000000000000e+00	1.728414746190036322e+00	1.324840176267874536e+00	7.370908205493027499e-01	1.194504825290915728e-01	3.248463733188781261e-02	9.789718570438053769e-03	2.830198424283877912e-03
2.536804937506752733e+00	1.281155012651042681e-02	3.235085361964430608e-03	0.000000000000000000e+00	1.728343047525349840e+00	1.324792966743302491e+00	7.406148937755180350e-01	1.203059668029866636e-01	3.290650591511335571e-02	9.807523653047411569e-03	2.858804108760164015e-03
2.542852148323216710e+00	1.281057782548152869e-02	3.235041728693577399e-03	0.000000000000000000e+00	1.728415951975188936e+00	1.324839020849094551e+00	7.404075475116463911e-01	1.202866695934205754e-01	3.278999594193874462e-02	9.781171408210321411e-03	2.842881815360684579e-03
2.548899359139681131e+00	1.281201351194428094e-02	3.235339201617574035e-03	0.000000000000000000e+00	1.728309464409063301e+00	1.324774750695985048e+00	7.455671756054882415e-01	1.214839798437476748e-01	3.311890689273673527e-02	9.808430504889397578e-03	2.855604293531364014e-03
2.554946569956145108e+00	1.281387195775043550e-02	3.235755019381370955e-03	0.000000000000000000e+00	1.728198075345858564e+00	1.324709568112667712e+00	7.482499817612976445e-01	1.219317864678938629e-01	3.323381730189093469e-02	9.853996979946214735e-03	2.875194069128330851e-03
2.560993780772609529e+00	1.281445685119367989e-02	3.236353849677331505e-03	0.000000000000000000e+00	1.728153232616712387e+00	1.324678963324741776e+00	7.416996041263759221e-01	1.201518673523758463e-01	3.284311867997517786e-02	9.727335327517964286e-03	2.849623870291170206e-03
2.567040991589073951e+00	1.281285886207552717e-02	3.235035126434457342e-03	0.000000000000000000e+00	1.728159515472114771e+00	1.324684197248453543e+00	7.438397289094055287e-01	1.206720170131242997e-01	3.293611366603074048e-02	9.741810062461983555e-03	2.857669758343441176e-03
2.573088202405537928e+00	1.281447723616760230e-02	3.235650039741401213e-03	0.000000000000000000e+00	1.728095831154841111e+00	1.324646365667948578e+00	7.451720499685180465e-01	1.211759212923082113e-01	3.303895327044715363e-02	9.724202244709970536e-03	2.847489708610977978e-03
2.579135413222002793e+00	1.281482217538206132e-02	3.235520684356195820e-03	0.000000000000000000e+00	1.728048445968675573e+00	1.324620470004893136e+00	7.550324186118284597e-01	1.235589278565779187e-01	3.374468900667573074e-02	1.000472343761759329e-02	2.895400707822420264e-03
2.585182624038466770e+00	1.281268486969546275e-02	3.234924271736230438e-03	0.000000000000000000e+00	1.728144439950825895e+00	1.324677273947957312e+00	7.465541711186010065e-01	1.213629947919119129e-01	3.306195204944192834e-02	9.763421229511294944e-03	2.864110069398735463e-03
2.591229834854930747e+00	1.281255184470628944e-02	3.236150605561778377e-03	0.000000000000000000e+00	1.728238190172004529e+00	1.324727081242796256e+00	7.481924443425556071e-01	1.217404043281290760e-01	3.326542087714076668e-02	9.876207468774253484e-03	2.873544337866373345e-03
2.597277045671395612e+00	1.281367122358050697e-02	3.236586822527609455e-03	0.000000000000000000e+00	1.728149444553230829e+00	1.324670252830256079e+00	7.477565986618741611e-01	1.217160708071992337e-01	3.327342179358725588e-02	9.878153394593970973e-03	2.883846944730243927e-03
2.603324256487859589e+00	1.281237719134831372e-02	3.236189476413329786e-03	0.000000000000000000e+00	1.728204617459425885e+00	1.324699266633908135e+00	7.514664548744449668e-01	1.226391031155506239e-01	3.351561325841433819e-02	9.956619266702649435e-03	2.884245478217606698e-03
2.609371467304324010e+00	1.281170757551817162e-02	3.235474637630888529e-03	0.000000000000000000e+00	1.728154219905160272e+00	1.324666144613514396e+00	7.454731081332758302e-01	1.214240710477782620e-01	3.328583227149913004e-02	9.886279240191702886e-03	2.861912257267602497e-03
2.615418678120787987e+00	1.281175799537995381e-02	3.235541005135705861e-03	0.000000000000000000e+00	1.728170710657748188e+00	1.324678977462649732e+00	7.503213270794375500e-01	1.226803018980842513e-01	3.366239323369865644e-02	9.923123790047170753e-03	2.872181348954260145e-03
2.621465888937251965e+00	1.281181612262224240e-02	3.235348244161210217e-03	0.000000000000000000e+00	1.728158722418449811e+00	1.324669796141517475e+00	7.459823989274450007e-01	1.216924681751433840e-01	3.344769739549457305e-02	9.856537629050428351e-03	2.861098028365400159e-03
2.627513099753715942e+00	1.281333609655635301e-02	3.235567604914601006e-03	0.000000000000000000e+00	1.728068795680392400e+00	1.324614682447826874e+00	7.445205271536012859e-01	1.211940447829459450e-01	3.330733824466115822e-02	9.816811812700023537e-03	2.870698742301486858e-03
2.633560310570180807e+00	1.281362339763633153e-02	3.235848880008373833e-03	0.000000000000000000e+00	1.728070093636532301e+00	1.324615855383272311e+00	7.379299607139518935e-01	1.195446984446595778e-01	3.300164908528030461e-02	9.787363829681240690e-03	2.862243058815416505e-03
2.639607521386644784e+00	1.281350972233425908e-02	3.235800926429018183e-03	0.000000000000000000e+00	1.728086168347903184e+00	1.324625177304822543e+00	7.423610594781994143e-01	1.206963554658983251e-01	3.349987690205354779e-02	9.889883919847311522e-03	2.877301112946392767e-03
2.645654732203108761e+00	1.281198897476915934e-02	3.235551594451293016e-03	0.000000000000000000e+00	1.728120669216457905e+00	1.324639408561184339e+00	7.411329205973228307e-01	1.203765318211036939e-01	3.341714931962051771e-02	9.872562141865898894e-03	2.863440934358476523e-03
2.651701943019572738e+00	1.281045522518827612e-02	3.235400832398470719e-03	0.000000000000000000e+00	1.728203101285779475e+00	1.324693708642433521e+00	7.370554187267945867e-01	1.196085469419165687e-01	3.333156175996167953e-02	9.825157788610259721e-03	2.856619645426947476e-03
2.657749153836036715e+00	1.281164049354221318e-02	3.235642853466615902e-03	0.000000000000000000e+00	1.728204392526226041e+00	1.324702478257897331e+00	7.371087052537328432e-01	1.198882815277226566e-01	3.349380235482422169e-02	9.878670701856738512e-03	2.856158609294059351e-03
2.663796364652500692e+00	1.281367989491234878e-02	3.236667006599017269e-03	0.000000000000000000e+00	1.728098301345807997e+00	1.324635310443137204e+00	7.339810140919068582e-01	1.191108292515714595e-01	3.340591954668196972e-02	9.891421351339038659e-03	2.841340311709973296e-03
2.669843575468966002e+00	1.281326324512092538e-02	3.236532112716539525e-03	0.000000000000000000e+00	1.728195249550279033e+00	1.324704286134880338e+00	7.271518108903326505e-01	1.174800194621881677e-01	3.277787105845322152e-02	9.741997506134716239e-03	2.791239929608332199e-03
2.675890786285430423e+00	1.281305306795170809e-02	3.236369497538240866e-03	0.000000000000000000e+00	1.728138051926507934e+00	1.324668075951728419e+00	7.194708435614988185e-01	1.157423417391376108e-01	3.209565845033255510e-02	9.562054066744613695e-03	2.732972874413507492e-03
2.681937997101895288e+00	1.281087234743604614e-02	3.235613921502120301e-03	0.000000000000000000e+00	1.728234849021480057e+00	1.324730477595905453e+00	7.180232923489904273e-01	1.152007457221814885e-01	3.179563214319758302e-02	9.539872849544878478e-03	2.723294624286309515e-03
2.687985207918359709e+00	1.281035862010426046e-02	3.235217407755794708e-03	0.000000000000000000e+00	1.728275846521447612e+00	1.324756935646150602e+00	7.134151472564045360e-01	1.142418614193790594e-01	3.160621502833917129e-02	9.459050378075057469e-03	2.710495542399647597e-03
2.694032418734824574e+00	1.281059827374609467e-02	3.234043859132201826e-03	0.000000000000000000e+00	1.728244695023513744e+00	1.324744671657259953e+00	7.174165805851235866e-01	1.154021283035561452e-01	3.192677653933148618e-02	9.500954065008775096e-03	2.730242708618041327e-03
2.700079629551288551e+00	1.281015024220525864e-02	3.233511237495209807e-03	0.000000000000000000e+00	1.728312572880488451e+00	1.324793739338622656e+00	7.281746887396640666e-01	1.186083268345309305e-01	3.268998741899781235e-02	9.672308526432192230e-03	2.754746831622547059e-03
2.706126840367752528e+00	1.281017753582713165e-02	3.233568422150082285e-03	0.000000000000000000e+00	1.728301291215980751e+00	1.324785893969999018e+00	7.267723987342995517e-01	1.183279623308461509e-01	3.263480408576464181e-02	9.750864811871838567e-03	2.747090781772142457e-03
2.712174051184216506e+00	1.280962834809762189e-02	3.233614577561954966e-03	0.000000000000000000e+00	1.728348032426485714e+00	1.324812821769889348e+00	7.288413872303389773e-01	1.186542548563656596e-01	3.261812671398291869e-02	9.736435029544854292e-03	2.734784240002341438e-03
2.718221262000680483e+00	1.280933350595774359e-02	3.233700945349457512e-03	0.000000000000000000e+00	1.728368659443914046e+00	1.324827742138367626e+00	7.292585850073155518e-01	1.188092926181510689e-01	3.265084248580394505e-02	9.715443538377265334e-03	2.725759586869257959e-03
2.724268472817144460e+00	1.280842532306141444e-02	3.233167874768588194e-03	0.000000000000000000e+00	1.728365559324646972e+00	1.324826424185236995e+00	7.311080272868349939e-01	1.191667925214019291e-01	3.275003523324914595e-02	9.755494656269583786e-03	2.734363715566121619e-03
2.730315683633608437e+00	1.280783338191793241e-02	3.232909121907255948e-03	0.000000000000000000e+00	1.728416906336828429e+00	1.324856928761664498e+00	7.315511379303781814e-01	1.191493046463505817e-01	3.277882434570007081e-02	9.646796097952081359e-03	2.749987285807874941e-03
2.736362894450073302e+00	1.280834563718399356e-02	3.233519100916116412e-03	0.000000000000000000e+00	1.728388949951884301e+00	1.324834977424640181e+00	7.339090927013942611e-01	1.194222060424346699e-01	3.282124373009523421e-02	9.645003488846943043e-03	2.752004031655461841e-03
2.742410105266537279e+00	1.280962818032527380e-02	3.234117023816362405e-03	0.000000000000000000e+00	1.728300353335237904e+00	1.324776690558043368e+00	7.235461145912919223e-01	1.162091906726705898e-01	3.195956423253739492e-02	9.377389584187621752e-03	2.676727786443193827e-03
2.748457316083001256e+00	1.280810976358215218e-02	3.232711784906779854e-03	0.000000000000000000e+00	1.728310856028389297e+00	1.324783465617438205e+00	7.179576115023077465e-01	1.148455294886609468e-01	3.171429516768128898e-02	9.321468718902506390e-03	2.672558130168759677e-03
2.754504526899465677e+00	1.280685741456089564e-02	3.232126204072738405e-03	0.000000000000000000e+00	1.728399454833849491e+00	1.324837431110494235e+00	7.116358537055802458e-01	1.131249200156759088e-01	3.135244958487316130e-02	9.190271493648772758e-03	2.640619516766178759e-03
2.760551737715930098e+00	1.280506336904079813e-02	3.231955547609755616e-03	0.000000000000000000e+00	1.728510159787537415e+00	1.324898056402249447e+00	7.074021837724379091e-01	1.123462035025857009e-01	3.106278428676508691e-02	9.066809658705208760e-03	2.623239404044662177e-03
2.766598948532394076e+00	1.280497588827466532e-02	3.232021134086061984e-03	0.000000000000000000e+00	1.728512456552343535e+00	1.324898645929358798e+00	7.039573448295157743e-01	1.115839430833150264e-01	3.082908127809542986e-02	9.005924822912871747e-03	2.616110980677772545e-03
2.772646159348858053e+00	1.280500165761957500e-02	3.231909303066517452e-03	0.000000000000000000e+00	1.728473708819468824e+00	1.324874673087087729e+00	6.916895307173605012e-01	1.068990770515668015e-01	2.947447784201814858e-02	8.569422627956620880e-03	2.499213674302232669e-03
2.778693370165322030e+00	1.280551968093396505e-02	3.232201088146436849e-03	0.000000000000000000e+00	1.728442546087503917e+00	1.324854111948155166e+00	6.857981157533987737e-01	1.048023846348291738e-01	2.894081000856717212e-02	8.509621933872073621e-03	2.456145150478225656e-03
2.784740580981786007e+00	1.280457216218900025e-02	3.231877839915905243e-03	0.000000000000000000e+00	1.728504324028571126e+00	1.324895558483091484e+00	6.822401416040076993e-01	1.039784797747189266e-01	2.855430534327786998e-02	8.465139707796068280e-03	2.447092717077874180e-03
2.790787791798250428e+00	1.280456968968173882e-02	3.231987370673178317e-03	0.000000000000000000e+00	1.728518589297023844e+00	1.324901486122307182e+00	6.792084491087726494e-01	1.029504485393289842e-01	2.814432567082405384e-02	8.346626581888000676e-03	2.458199746028960717e-03
2.796835002614714849e+00	1.280886186715908884e-02	3.234292863857156104e-03	0.000000000000000000e+00	1.728354784234314767e+00	1.324799031028975893e+00	6.721856996385500160e-01	1.002423953501127979e-01	2.752790010115442262e-02	8.179183354366303255e-03	2.464843065802265094e-03
2.802882213431179270e+00	1.280783885800510120e-02	3.233918840769076011e-03	0.000000000000000000e+00	1.728393206074448463e+00	1.324819436676247797e+00	6.733701622403220899e-01	1.003297324610995384e-01	2.752584563144403612e-02	8.182713827231360981e-03	2.467257893448334891e-03
2.808929424247643691e+00	1.280744804946954904e-02	3.233643585163784636e-03	0.000000000000000000e+00	1.728365799516743184e+00	1.324799372366097794e+00	6.732535693922940823e-01	1.003279684734209309e-01	2.752385669199007220e-02	8.174549337218860179e-03	2.456253887216537472e-03
2.814976635064109001e+00	1.280738106829309129e-02	3.233397365194778765e-03	0.000000000000000000e+00	1.728418486274220456e+00	1.324840906110886785e+00	6.770217796348618755e-01	1.013276451133115347e-01	2.770968934189397409e-02	8.202873781652988278e-03	2.461537372410701422e-03
2.821023845880573422e+00	1.280536973060978148e-02	3.232215674942267962e-03	0.000000000000000000e+00	1.728429347273889416e+00	1.324838623922224956e+00	6.796904825560501351e-01	1.020421936971811772e-01	2.804165053366901306e-02	8.298827721139529975e-03	2.463440862445444388e-03
2.827071056697037843e+00	1.280665446215744144e-02	3.233121226332418777e-03	0.000000000000000000e+00	1.728389961881520387e+00	1.324809508145576187e+00	6.812189528222150070e-01	1.022538187974728341e-01	2.804615924847397510e-02	8.285303381124433167e-03	2.463467574367677118e-03
2.833118267513501820e+00	1.280701844742022401e-02	3.233423732361774983e-03	0.000000000000000000e+00	1.728414482599156754e+00	1.324827664444210296e+00	6.810640287051509256e-01	1.022460131324527677e-01	2.802274997391613481e-02	8.272284736432487448e-03	2.457326798585296110e-03
2.839165478329965797e+00	1.280800208092551344e-02	3.233716588353968604e-03	0.000000000000000000e+00	1.728368256336805686e+00	1.324796576773811463e+00	6.815050341592595595e-01	1.022828340344833775e-01	2.798131889709235334e-02	8.272566245192427420e-03	2.463603249943010273e-03
2.845212689146429774e+00	1.280688428470098082e-02	3.233293735262763365e-03	0.000000000000000000e+00	1.728455114110302393e+00	1.324849319293570860e+00	6.806298019276262323e-01	1.020164593040633061e-01	2.793273198916507508e-02	8.260122833575240034e-03	2.459607675474126658e-03
2.851259899962894195e+00	1.280839524245862976e-02	3.233585332794584183e-03	0.000000000000000000e+00	1.728365308405176659e+00	1.324796599523163643e+00	6.770952393170448502e-01	1.011314521089456547e-01	2.771381457541251953e-02	8.246027287689909613e-03	2.450575570209572243e-03
2.857307110779358172e+00	1.281029114432360831e-02	3.234496954354134680e-03	0.000000000000000000e+00	1.728265129288574897e+00	1.324730777572155294e+00	6.741620595884554312e-01	1.003540818978581051e-01	2.746199030578412928e-02	8.213108028439873934e-03	2.434614482643699188e-03
2.863354321595822594e+00	1.281354524241833798e-02	3.235276153849412847e-03	0.000000000000000000e+00	1.728082773380426929e+00	1.324618448530908710e+00	6.733575559110651643e-01	1.001628152472425620e-01	2.741070566172836009e-02	8.182691215573974219e-03	2.418543403700307553e-03
2.869401532412286571e+00	1.281681203857518679e-02	3.236672939212244336e-03	0.000000000000000000e+00	1.727986024862428582e+00	1.324564366019094663e+00	6.663940117252414863e-01	9.878376531201504829e-02	2.715821837479577561e-02	8.141249685863782143e-03	2.410444977255526804e-03
2.875448743228750992e+00	1.281875680772313029e-02	3.237707454726965542e-03	0.000000000000000000e+00	1.727903985834257972e+00	1.324513404527729143e+00	6.619264738343446641e-01	9.747956317421375971e-02	2.701713632545840044e-02	8.161352180446062796e-03	2.427797716214423040e-03
2.881495954045214969e+00	1.281774560188120131e-02	3.236608707313214268e-03	0.000000000000000000e+00	1.727922434639943106e+00	1.324529598695620258e+00	6.587961908969505176e-01	9.692868857616383782e-02	2.685279862760787950e-02	8.048082330509321106e-03	2.395010841117318091e-03
2.887543164861678946e+00	1.281855371505943517e-02	3.236885925268112672e-03	0.000000000000000000e+00	1.727891903938384432e+00	1.324509184521607708e+00	6.587549353187580614e-01	9.694016368859142974e-02	2.689937776226141580e-02	8.067803980308820358e-03	2.401086031538654693e-03
2.893590375678142923e+00	1.281794576612511373e-02	3.236673930897280942e-03	0.000000000000000000e+00	1.727936276595083864e+00	1.324537213501909338e+00	6.594778765869082626e-01	9.714163711648028665e-02	2.697245656037297601e-02	8.025662038791139818e-03	2.387670877366183334e-03
2.899637586494607344e+00	1.281628656992391153e-02	3.235545497516911177e-03	0.000000000000000000e+00	1.727960094901400456e+00	1.324548495984531726e+00	6.607538937528366629e-01	9.734205013411066643e-02	2.701320716538955363e-02	8.023308306733662604e-03	2.390218366396222767e-03
2.905684797311071321e+00	1.281794507503388261e-02	3.236089695210646149e-03	0.000000000000000000e+00	1.727852012324261777e+00	1.324481232317881174e+00	6.588733020166518406e-01	9.680438384399638052e-02	2.673874078657044809e-02	8.034543408402481865e-03	2.395513060227957760e-03
2.911732008127535742e+00	1.281974511003394594e-02	3.236434285086151139e-03	0.000000000000000000e+00	1.727839864790160718e+00	1.324484180708154213e+00	6.610828031624236267e-01	9.737041621991043838e-02	2.691030354825946561e-02	8.138687674199326927e-03	2.404218949896592874e-03
2.917779218943999719e+00	1.281948339612856182e-02	3.235925734369909240e-03	0.000000000000000000e+00	1.727815262507385485e+00	1.324469080841355950e+00	6.589808185362693305e-01	9.704402149478155715e-02	2.688584836159611455e-02	8.146252503891483754e-03	2.403555833450286144e-03
2.923826429760463697e+00	1.281827807960055077e-02	3.235186096917329768e-03	0.000000000000000000e+00	1.727859185389462482e+00	1.324498914611484501e+00	6.589818193284585623e-01	9.706384960783523419e-02	2.701943515618747405e-02	8.106625261618238473e-03	2.399900258594930141e-03
2.929873640576928562e+00	1.281939387888821232e-02	3.235304085600828553e-03	0.000000000000000000e+00	1.727827612400464341e+00	1.324483358269817446e+00	6.639880215177931255e-01	9.819685301841823977e-02	2.749352806948906353e-02	8.233653682419104364e-03	2.412676645265688855e-03
2.935920851393392539e+00	1.281858704849281327e-02	3.235781241564602596e-03	0.000000000000000000e+00	1.727870781651474230e+00	1.324508531471480177e+00	6.686329407833763172e-01	9.964783978539737408e-02	2.812411279612279588e-02	8.357062293999543631e-03	2.444163238124173656e-03
2.941968062209856960e+00	1.281918526497612815e-02	3.235907697391509231e-03	0.000000000000000000e+00	1.727823681344615725e+00	1.324479328178337578e+00	6.605587639859219484e-01	9.730972244521511605e-02	2.733561014111588611e-02	8.066950238859574296e-03	2.391554622221339285e-03
2.948015273026321825e+00	1.282015816910941040e-02	3.235819725660131832e-03	0.000000000000000000e+00	1.727762960737437625e+00	1.324442649812063832e+00	6.560053055004823053e-01	9.564579126580895208e-02	2.626210920468373400e-02	7.699882276480012402e-03	2.339366170668493502e-03
2.954062483842786246e+00	1.282108693226316314e-02	3.235970691929638925e-03	0.000000000000000000e+00	1.727745444891123139e+00	1.324435827856264680e+00	6.603316300381113502e-01	9.667950583372261764e-02	2.666111974174732724e-02	7.823209506093609100e-03	2.351333917835821824e-03
2.960109694659251556e+00	1.282031862784004453e-02	3.235740873102362948e-03	0.000000000000000000e+00	1.727785189257246223e+00	1.324459231596724518e+00	6.579234407953639119e-01	9.611657106723082988e-02	2.652755717006057695e-02	7.783372272245808569e-03	2.346493004538800602e-03
2.966156905475715533e+00	1.282090802584593368e-02	3.236470198225223100e-03	0.000000000000000000e+00	1.727812375088621843e+00	1.324473025261019954e+00	6.527003453591210258e-01	9.445279116053802160e-02	2.566185137005896205e-02	7.519844142702149063e-03	2.254671896237913503e-03
2.972204116292179510e+00	1.281871735551686452e-02	3.235309651086887110e-03	0.000000000000000000e+00	1.727923408702565000e+00	1.324542821693846628e+00	6.474562716179178556e-01	9.285385630296043302e-02	2.511861933612242678e-02	7.444148107933612826e-03	2.204225644442556805e-03
2.978251327108643931e+00	1.281960207755451948e-02	3.235417545547688168e-03	0.000000000000000000e+00	1.727903859231801897e+00	1.324536281827251916e+00	6.449566478584024543e-01	9.255697944945390221e-02	2.504567798891926128e-02	7.415807277970816458e-03	2.190560424023364414e-03
2.984298537925107908e+00	1.282006929688975921e-02	3.235536021021160301e-03	0.000000000000000000e+00	1.727858835149666872e+00	1.324505420227857222e+00	6.470484323297366336e-01	9.300618426697865315e-02	2.514445053665054913e-02	7.440048632479292351e-03	2.202245749036713541e-03
2.990345748741572329e+00	1.281890982894384919e-02	3.233717076737366997e-03	0.000000000000000000e+00	1.727761649302473668e+00	1.324445021378850340e+00	6.417922673585384485e-01	9.177312669648722554e-02	2.471456491497649871e-02	7.364954499922206008e-03	2.157031720579094015e-03
2.996392959558036306e+00	1.281938038397987915e-02	3.234067621025097424e-03	0.000000000000000000e+00	1.727781849372100220e+00	1.324459901956513530e+00	6.398973849654034929e-01	9.128791546073949936e-02	2.444585651951003760e-02	7.324250713945341246e-03	2.168892240860731055e-03
3.002440170374500283e+00	1.281843486387590318e-02	3.233685224582566985e-03	0.000000000000000000e+00	1.727821769491815429e+00	1.324482378159424378e+00	6.413804971847261172e-01	9.153482369616140757e-02	2.442069864325582818e-02	7.270508949980835495e-03	2.168378296695801927e-03
3.008487381190964260e+00	1.281697676649578600e-02	3.233127012165504851e-03	0.000000000000000000e+00	1.727867115665332909e+00	1.324507637797101678e+00	6.458208269159506631e-01	9.289561817817108824e-02	2.505958524669677293e-02	7.411457391869607711e-03	2.150067591979045074e-03
3.014534592007428682e+00	1.281758516397560853e-02	3.233132600512530000e-03	0.000000000000000000e+00	1.727859378804546431e+00	1.324504379004316057e+00	6.497248283409012837e-01	9.386423925463388551e-02	2.546365577523192897e-02	7.506887758971102394e-03	2.168540852341971793e-03
3.020581802823892659e+00	1.281922093017329872e-02	3.233507758126115319e-03	0.000000000000000000e+00	1.727778838236156078e+00	1.324457411718421795e+00	6.482513741242746930e-01	9.341559101155867684e-02	2.545486234088240735e-02	7.551778664414507229e-03	2.164889187535194541e-03
3.026629013640357080e+00	1.281595367626481990e-02	3.232219189087232134e-03	0.000000000000000000e+00	1.727916027146808808e+00	1.324543920897272686e+00	6.487852362416828278e-01	9.352591708129837089e-02	2.549388494275596842e-02	7.562390429309725354e-03	2.175832407626090807e-03
3.032676224456821057e+00	1.281336214314786164e-02	3.231338495207509813e-03	0.000000000000000000e+00	1.728040381684087912e+00	1.324619682197184956e+00	6.436316586818072727e-01	9.249010976176182119e-02	2.527329236770283274e-02	7.518016833214446852e-03	2.178917697067797414e-03
3.038723435273285478e+00	1.281158583536976502e-02	3.231042927060858144e-03	0.000000000000000000e+00	1.728159257023316631e+00	1.324692041742979054e+00	6.435899013805713720e-01	9.232473144002925625e-02	2.535598634138231527e-02	7.499316711900222594e-03	2.190270992038716169e-03
3.044770646089749455e+00	1.281100859213316762e-02	3.230837049612862288e-03	0.000000000000000000e+00	1.728144610736849884e+00	1.324681484043454427e+00	6.409145508175693173e-01	9.159117221876286741e-02	2.522809864133103777e-02	7.454417117441975056e-03	2.171851990915902100e-03
3.050817856906213432e+00	1.281140618738158508e-02	3.231496018833684546e-03	0.000000000000000000e+00	1.728133011479860981e+00	1.324673842869507512e+00	6.376932928669831746e-01	9.053374385448681450e-02	2.481731278591671475e-02	7.254634087556955865e-03	2.151011013599492174e-03
3.056865067722677409e+00	1.281038133057017282e-02	3.230810465796244216e-03	0.000000000000000000e+00	1.728227798847515206e+00	1.324744192137704113e+00	6.375915537414929002e-01	9.092483306125898057e-02	2.509582881388261119e-02	7.392752031536282964e-03	2.156565857888783494e-03
3.062912278539141830e+00	1.281156544063299756e-02	3.231311753893806489e-03	0.000000000000000000e+00	1.728167739431771599e+00	1.324706401792355104e+00	6.416419765501695238e-01	9.206953034506445976e-02	2.543712748443427082e-02	7.450020450845101609e-03	2.144395567484277780e-03
3.068959489355605808e+00	1.281223587750889015e-02	3.231579230121673935e-03	0.000000000000000000e+00	1.728114154332271557e+00	1.324671099342852987e+00	6.436245860727468626e-01	9.263795862023234406e-02	2.551360268330448225e-02	7.466559845296920350e-03	2.143179664139027892e-03
3.075006700172070229e+00	1.281421800768036030e-02	3.232206121315413933e-03	0.000000000000000000e+00	1.727981847133957194e+00	1.324588819922472460e+00	6.403410899442362192e-01	9.212573058718404040e-02	2.547212575041672006e-02	7.466354691277760428e-03	2.138813630583328868e-03
3.081053910988535094e+00	1.281354355279906536e-02	3.231902591699816786e-03	0.000000000000000000e+00	1.728059811280705071e+00	1.324644902053272899e+00	6.455502214553276996e-01	9.364783866658563105e-02	2.604398413583059249e-02	7.578756518308076007e-03	2.128367993866828612e-03
3.087101121804999515e+00	1.281365423944111522e-02	3.231767021653401701e-03	0.000000000000000000e+00	1.728035405054180629e+00	1.324631042766862388e+00	6.473888875108346763e-01	9.424742823631163113e-02	2.608839168152199059e-02	7.570173682858965906e-03	2.144088134304119198e-03
3.093148332621463936e+00	1.281342517618572728e-02	3.232137168273481898e-03	0.000000000000000000e+00	1.728050611630465028e+00	1.324639682282657605e+00	6.442115926031177775e-01	9.361710851846299919e-02	2.592799681527557798e-02	7.564042760487272969e-03	2.138208172073480413e-03
3.099195543437929246e+00	1.281244298465002499e-02	3.232095143679300595e-03	0.000000000000000000e+00	1.728113376462106388e+00	1.324675522950267359e+00	6.438098386836726972e-01	9.369429351346557355e-02	2.593337628980049020e-02	7.546379318941140620e-03	2.125622438371270895e-03
3.105242754254393223e+00	1.281101514439312097e-02	3.231180225081226390e-03	0.000000000000000000e+00	1.728173280550693969e+00	1.324716804504171730e+00	6.485203042931001471e-01	9.481672168456929672e-02	2.634958805362572209e-02	7.631488547004614854e-03	2.133766299004765440e-03
3.111289965070857200e+00	1.281048210804442561e-02	3.230031857573042488e-03	0.000000000000000000e+00	1.728200337708827972e+00	1.324745038726927060e+00	6.462699830976583737e-01	9.433598430101562682e-02	2.629119451415837944e-02	7.603890583735211511e-03	2.122847116713075157e-03
3.117337175887321177e+00	1.281044571401138490e-02	3.229942658599105343e-03	0.000000000000000000e+00	1.728212498474790637e+00	1.324750392412493261e+00	6.458949277000647360e-01	9.422985888833969315e-02	2.617323417592196805e-02	7.588986753965204328e-03	2.116104286879441371e-03
3.123384386703785154e+00	1.281036347295093185e-02	3.229855284525783368e-03	0.000000000000000000e+00	1.728221106081152758e+00	1.324753730357994819e+00	6.424461926927288458e-01	9.353180997087813531e-02	2.607940418091685142e-02	7.579335687374606431e-03	2.114219020627168891e-03
3.129431597520249575e+00	1.281166794843240954e-02	3.229841166145049763e-03	0.000000000000000000e+00	1.728155352062688666e+00	1.324719341806367634e+00	6.421852854087140017e-01	9.332748735663272399e-02	2.600977788878170230e-02	7.548594254254287379e-03	2.117135236809921522e-03
3.135478808336713996e+00	1.281104096377017054e-02	3.229690439286616969e-03	0.000000000000000000e+00	1.728175013008683703e+00	1.324727797393618456e+00	6.406410042540958694e-01	9.305018484131996614e-02	2.595743916955270403e-02	7.530435013129327740e-03	2.107828754938021344e-03
3.141526019153177973e+00	1.280965532347951019e-02	3.228731057856000248e-03	0.000000000000000000e+00	1.728191957897198483e+00	1.324737738164363687e+00	6.350182167697748792e-01	9.184011228960130280e-02	2.546539556365634213e-02	7.525379788154025126e-03	2.079290728783678068e-03
3.147573229969641950e+00	1.281024558922356192e-02	3.228812117031211286e-03	0.000000000000000000e+00	1.728177164626556239e+00	1.324729588385960444e+00	6.326113824775759786e-01	9.136481629649290115e-02	2.539240779247694743e-02	7.532661162688913947e-03	2.085626996962011356e-03
3.153620440786106816e+00	1.280991418029599205e-02	3.229578992166950904e-03	0.000000000000000000e+00	1.728281815976353997e+00	1.324792347123909364e+00	6.321083977587406144e-01	9.099268714913805178e-02	2.529473423763742290e-02	7.531029185332669199e-03	2.085652023769582562e-03
3.159667651602570793e+00	1.280919435460169814e-02	3.229640126000103348e-03	0.000000000000000000e+00	1.728326660596904318e+00	1.324817791596712535e+00	6.313109425013790910e-01	9.086740858195994919e-02	2.526784070478924060e-02	7.504477568818314348e-03	2.074120211606871392e-03
3.165714862419034770e+00	1.280914696822722972e-02	3.229358146673367777e-03	0.000000000000000000e+00	1.728305322581304315e+00	1.324808012129795820e+00	6.311928419656076539e-01	9.090842401701337838e-02	2.527118467441865843e-02	7.514513282213657400e-03	2.074952780540198147e-03
3.171762073235498747e+00	1.281022716128025693e-02	3.230556049018976257e-03	0.000000000000000000e+00	1.728325920478782862e+00	1.324817442126438261e+00	6.308279083753010053e-01	9.082661812953972402e-02	2.527429298360673107e-02	7.491174729765014660e-03	2.062060123897996571e-03
3.177809284051962724e+00	1.280834106520963196e-02	3.229707979634998619e-03	0.000000000000000000e+00	1.728393153497924217e+00	1.324857840662406527e+00	6.295212768902931355e-01	9.028657501311204703e-02	2.524731668239104526e-02	7.428494944012428020e-03	2.045482035776035289e-03
3.183856494868426701e+00	1.280593612371309920e-02	3.229339976401013335e-03	0.000000000000000000e+00	1.728579745387836875e+00	1.324972528393411952e+00	6.209826589041851364e-01	8.804756179495500101e-02	2.459878422866719136e-02	7.183188095400677882e-03	2.014301796963858214e-03
3.189903705684890678e+00	1.280396358615796919e-02	3.228826935815128259e-03	0.000000000000000000e+00	1.728701359880882915e+00	1.325046669993872772e+00	6.239018907607097875e-01	8.859221475206556506e-02	2.478975891551230340e-02	7.213355528645489650e-03	2.014289048805920079e-03
3.195950916501355543e+00	1.280471602612947950e-02	3.228187657100338101e-03	0.000000000000000000e+00	1.728596095014979461e+00	1.324983657946226190e+00	6.223640827664155273e-01	8.821325378550620711e-02	2.459755776867077540e-02	7.089913633064424438e-03	1.986743927354578127e-03
3.201998127317819520e+00	1.280458777120241885e-02	3.228396524118559013e-03	0.000000000000000000e+00	1.728625363959627625e+00	1.324997505103533868e+00	6.236112124412069857e-01	8.842685564554965405e-02	2.467640870536380593e-02	7.105319792007718654e-03	1.976740384501236673e-03
3.208045338134283497e+00	1.280492738509158429e-02	3.228424197315964052e-03	0.000000000000000000e+00	1.728605494790825814e+00	1.324987825807708131e+00	6.277576389320952410e-01	8.952380382835958827e-02	2.489135664847084289e-02	7.111810991900856249e-03	2.006199588639787264e-03
3.214092548950747474e+00	1.280462858864781298e-02	3.229467682055029397e-03	0.000000000000000000e+00	1.728663621257139793e+00	1.325017270033760797e+00	6.324482905147235101e-01	9.025245994176703257e-02	2.508443463035452126e-02	7.164408250166348288e-03	2.030406464536812020e-03
3.220139759767212784e+00	1.280283070431252612e-02	3.228276288857380265e-03	0.000000000000000000e+00	1.728729050070425988e+00	1.325056228995224572e+00	6.264560241110904704e-01	8.889126590796739280e-02	2.468625221250542179e-02	7.120847127430632480e-03	2.015420428463447853e-03
3.226186970583677205e+00	1.280365691053943211e-02	3.229257792035393135e-03	0.000000000000000000e+00	1.728770082028941779e+00	1.325084265720455567e+00	6.286353359460481460e-01	8.928596745716495253e-02	2.477196813935107420e-02	7.136760153215329118e-03	2.020876797105147088e-03
3.232234181400142070e+00	1.280083046027689214e-02	3.228667254259819531e-03	0.000000000000000000e+00	1.728886723261517711e+00	1.325152864714125744e+00	6.297791156911948240e-01	8.959941015914964224e-02	2.484420343306702195e-02	7.146857193661973993e-03	2.022283552797631608e-03
3.238281392216606491e+00	1.280248172965577427e-02	3.229429615084818822e-03	0.000000000000000000e+00	1.728790164491332826e+00	1.325091701146754453e+00	6.371189025046674059e-01	9.132573205370692060e-02	2.525137804782105061e-02	7.317367722234025158e-03	2.044866290541708966e-03
3.244328603033070468e+00	1.280307065544146819e-02	3.229868335126392237e-03	0.000000000000000000e+00	1.728674469294509519e+00	1.325008381852021300e+00	6.332596759815000143e-01	9.004668870721420360e-02	2.470259394419173013e-02	7.216610297329590674e-03	2.025243534712710229e-03
3.250375813849534445e+00	1.280356918613945183e-02	3.229568927501915050e-03	0.000000000000000000e+00	1.728724076520916864e+00	1.325048575598237299e+00	6.399606498504344376e-01	9.179192873424397991e-02	2.530487983367351451e-02	7.284118654978289503e-03	2.061591989331664973e-03
3.256423024665999311e+00	1.280440272874388587e-02	3.229815463950729860e-03	0.000000000000000000e+00	1.728658883357194087e+00	1.325005697803619098e+00	6.401712872168257018e-01	9.190320766485854387e-02	2.531475310351673919e-02	7.283952541475833577e-03	2.058665772246159702e-03
3.262470235482463288e+00	1.280436916453718196e-02	3.229661072017039891e-03	0.000000000000000000e+00	1.728618751894498429e+00	1.324978824460618210e+00	6.404909868222870006e-01	9.181930184738230916e-02	2.519330622911164150e-02	7.230320099672792739e-03	2.053794072590914028e-03
3.268517446298927265e+00	1.280361130046527712e-02	3.229218640819444663e-03	0.000000000000000000e+00	1.728650162818737401e+00	1.325000374912538303e+00	6.362884633178588212e-01	9.086144609515631188e-02	2.487380621446671700e-02	7.171145223214780290e-03	2.054737361996885649e-03
3.274564657115391686e+00	1.280388448272064966e-02	3.229384364214184493e-03	0.000000000000000000e+00	1.728663246605238735e+00	1.325007989140059461e+00	6.400168875984064698e-01	9.168527100693270315e-02	2.505144874335743510e-02	7.193343405262262596e-03	2.071831996527458749e-03
3.280611867931855663e+00	1.280298463890760380e-02	3.229578405622477322e-03	0.000000000000000000e+00	1.728746496484568906e+00	1.325060280902795373e+00	6.460842814020221203e-01	9.314974542476704700e-02	2.554712584665240829e-02	7.377553638209307686e-03	2.078802402208696290e-03
3.286659078748320084e+00	1.280320504500390491e-02	3.230643208577088817e-03	0.000000000000000000e+00	1.728790457472593411e+00	1.325082665152164330e+00	6.412024485654488348e-01	9.201710725333706042e-02	2.526755199508825059e-02	7.327148023438851028e-03	2.060997219330310166e-03
3.292706289564784061e+00	1.280187710986335770e-02	3.230397835511143647e-03	0.000000000000000000e+00	1.728855745685939915e+00	1.325124088018196700e+00	6.427606870264116479e-01	9.230070396626360862e-02	2.530792025189732355e-02	7.343732097806750063e-03	2.060404826657042353e-03
3.298753500381248038e+00	1.280215833365049710e-02	3.231264842412032243e-03	0.000000000000000000e+00	1.728841193435440626e+00	1.325114386428286162e+00	6.361785768565471066e-01	9.053689850967196195e-02	2.479684106635147295e-02	7.188207131366626187e-03	2.018444299718013309e-03
3.304800711197712015e+00	1.280140539804307601e-02	3.231492295631810570e-03	0.000000000000000000e+00	1.728834846990699337e+00	1.325103350545071335e+00	6.246164916601076866e-01	8.725430945731048327e-02	2.403602053976866895e-02	7.018156414617029298e-03	1.990220113300418536e-03
3.310847922014176437e+00	1.280018254237554921e-02	3.231096545139972367e-03	0.000000000000000000e+00	1.728890179195978094e+00	1.325139413615577189e+00	6.222558021161365138e-01	8.667183202867512204e-02	2.383359463891256136e-02	6.896136088253370516e-03	1.976050838388288509e-03
3.316895132830640414e+00	1.280146729426948245e-02	3.231969428176496763e-03	0.000000000000000000e+00	1.728839200868554471e+00	1.325104058549373853e+00	6.225098439633270919e-01	8.680398804192865359e-02	2.390853551909982375e-02	6.921158693140579826e-03	1.980681330333801740e-03
3.322942343647104835e+00	1.280069434556385492e-02	3.231576256496655405e-03	0.000000000000000000e+00	1.728894696970041833e+00	1.325136306929090013e+00	6.207079566877865551e-01	8.643917575795918851e-02	2.377448799656662476e-02	6.904212517198391602e-03	1.968250911821447721e-03
3.328989554463569256e+00	1.279947018917417141e-02	3.231225393748876715e-03	0.000000000000000000e+00	1.728989409976202651e+00	1.325190102995329688e+00	6.172419413779014485e-01	8.576743020195135014e-02	2.364753990728693175e-02	6.857415907632129562e-03	1.953329918743711494e-03
3.335036765280033233e+00	1.280050932398977236e-02	3.231422907022994759e-03	0.000000000000000000e+00	1.728894853587423119e+00	1.325133517567482322e+00	6.162872249276606373e-01	8.545874236122942558e-02	2.332118323732279216e-02	6.774077160733094245e-03	1.939430168664155142e-03
3.341083976096497210e+00	1.279801147474411704e-02	3.230246527736518533e-03	0.000000000000000000e+00	1.729035373854891811e+00	1.325223442443354216e+00	6.193418716883630770e-01	8.627347598886782321e-02	2.345339380230279311e-02	6.745669550547014372e-03	1.930282233100714690e-03
3.347131186912961187e+00	1.279897608273165670e-02	3.230381913580715036e-03	0.000000000000000000e+00	1.729018004445052048e+00	1.325216562652419938e+00	6.197297901915654883e-01	8.629148019799519342e-02	2.347321726945856071e-02	6.727761333205847967e-03	1.939867791177154240e-03
3.353178397729425164e+00	1.279973504930322949e-02	3.231553185091657135e-03	0.000000000000000000e+00	1.729023797621795033e+00	1.325219036219114521e+00	6.247315109378999143e-01	8.734111047816331408e-02	2.367041616254663208e-02	6.761114399893872716e-03	1.944618415606016353e-03
3.359225608545890474e+00	1.279946512873779765e-02	3.231740961998342404e-03	0.000000000000000000e+00	1.729017157005511951e+00	1.325213800885939097e+00	6.248393993681619074e-01	8.722187396427530381e-02	2.355499290791000094e-02	6.705301192600222546e-03	1.923325843753352594e-03
3.365272819362354895e+00	1.279938841837811002e-02	3.231695054682461390e-03	0.000000000000000000e+00	1.729000319872759261e+00	1.325208345768765339e+00	6.272743926515137458e-01	8.762566183292097577e-02	2.366165338388727737e-02	6.726534101534164915e-03	1.933251643666886914e-03
3.371320030178819760e+00	1.279854167552108533e-02	3.231207629787204421e-03	0.000000000000000000e+00	1.729005923438894587e+00	1.325214091860437371e+00	6.298921036292370879e-01	8.803689948379822550e-02	2.369033372393667888e-02	6.712991929364721215e-03	1.934114075498582878e-03
3.377367240995284181e+00	1.279768101736260613e-02	3.231704536186325548e-03	0.000000000000000000e+00	1.729085000965204122e+00	1.325256551597361998e+00	6.289031247475438402e-01	8.757048459412304642e-02	2.349868205585322820e-02	6.639317448322599145e-03	1.945990966176737664e-03
3.383414451811749046e+00	1.279798957717764342e-02	3.231693644744985158e-03	0.000000000000000000e+00	1.729130605600907700e+00	1.325290048236927198e+00	6.272690390068597077e-01	8.723127798322417858e-02	2.332944500446367322e-02	6.568417287415591332e-03	1.935391570847161055e-03
3.389461662628213023e+00	1.280131200745940855e-02	3.234310379115544302e-03	0.000000000000000000e+00	1.729032688990045363e+00	1.325225042181991553e+00	6.292974514422771115e-01	8.755513221207367192e-02	2.352011791076577193e-02	6.580061596340864606e-03	1.939287142280247738e-03
3.395508873444677000e+00	1.280221581297025756e-02	3.234629407976080152e-03	0.000000000000000000e+00	1.728990157087938906e+00	1.325200872379366013e+00	6.278794328991925688e-01	8.728619095634319869e-02	2.338679761382404798e-02	6.499529667782705418e-03	1.910245452725837590e-03
3.401556084261140978e+00	1.280011099025241822e-02	3.233692408978534449e-03	0.000000000000000000e+00	1.729042601659104950e+00	1.325227278459563562e+00	6.241927980246071428e-01	8.600784467567379465e-02	2.294875533105715862e-02	6.446931978184551083e-03	1.889909828962385010e-03
3.407603295077604955e+00	1.279805738602684921e-02	3.233067076567306807e-03	0.000000000000000000e+00	1.729142963443656589e+00	1.325293404416295395e+00	6.305373091382109330e-01	8.764773880967212383e-02	2.364115803237738095e-02	6.571324019303086822e-03	1.917010830333790682e-03
3.413650505894068932e+00	1.279815521355047447e-02	3.233468754256767913e-03	0.000000000000000000e+00	1.729150885538506044e+00	1.325297029192117559e+00	6.359590243337085447e-01	8.873300534992038802e-02	2.405238860603718318e-02	6.652342581053975225e-03	1.978252135825827804e-03
3.419697716710533797e+00	1.279846908835810017e-02	3.232963632741762787e-03	0.000000000000000000e+00	1.729037912439359559e+00	1.325225964712349658e+00	6.360193890844465514e-01	8.868164374010928386e-02	2.406359340364221111e-02	6.626366781573200110e-03	1.968609842972986624e-03
3.425744927526997774e+00	1.280039570782186276e-02	3.234031686276829260e-03	0.000000000000000000e+00	1.728943818865151583e+00	1.325161003383171110e+00	6.323377232295797068e-01	8.773939813687771372e-02	2.368833097438102775e-02	6.529388295381688412e-03	1.963925605785724147e-03
3.431792138343462195e+00	1.279856731113466171e-02	3.233286440588559706e-03	0.000000000000000000e+00	1.729010994849607741e+00	1.325202754029409347e+00	6.352901711481407920e-01	8.835486039122804336e-02	2.387724968770517028e-02	6.616530968841882396e-03	1.994765470172142445e-03
3.437839349159926172e+00	1.279771283583944555e-02	3.232929264738744653e-03	0.000000000000000000e+00	1.729056179844976393e+00	1.325231032295087985e+00	6.406297195072494510e-01	8.959608166607525848e-02	2.407523544563545254e-02	6.651642107533998344e-03	2.000860491324280444e-03
3.443886559976390149e+00	1.279729127423608753e-02	3.232823576512188803e-03	0.000000000000000000e+00	1.729053030135691005e+00	1.325225092527712478e+00	6.480541714087268979e-01	9.158785147972353657e-02	2.459998247299693269e-02	6.856125798547741193e-03	2.041128155651665294e-03
3.449933770792854570e+00	1.279906851759716503e-02	3.233465457459648758e-03	0.000000000000000000e+00	1.728945409288173751e+00	1.325159095313925617e+00	6.543220665908107136e-01	9.350379949741868812e-02	2.503566269948990369e-02	6.993985719592206440e-03	2.071215404114448884e-03
3.455980981609318547e+00	1.279691029791694100e-02	3.233257364806924050e-03	0.000000000000000000e+00	1.729062954402319274e+00	1.325230888998895962e+00	6.550546609613547844e-01	9.371368604720752005e-02	2.510075688181282599e-02	6.995620985252932328e-03	2.071058830376619215e-03
3.462028192425782525e+00	1.279562754038613206e-02	3.232536895619793436e-03	0.000000000000000000e+00	1.729122018278145267e+00	1.325270971213901028e+00	6.578441670216128578e-01	9.453990136544603018e-02	2.523337137483643022e-02	7.014991693144392512e-03	2.078705540720107714e-03
3.468075403242246502e+00	1.279138712724400655e-02	3.230390651178807141e-03	0.000000000000000000e+00	1.729249873543318827e+00	1.325346120665659599e+00	6.644464680938854118e-01	9.612452790075046161e-02	2.576147633482656421e-02	7.128172790089426503e-03	2.102604564421396011e-03
3.474122614058710479e+00	1.279036214234660282e-02	3.229996191200751147e-03	0.000000000000000000e+00	1.729291792151696594e+00	1.325371821810507278e+00	6.676506144317229108e-01	9.674715776333991935e-02	2.592405668797401891e-02	7.161344925596985385e-03	2.107831612657862057e-03
3.480169824875174900e+00	1.278990503862801470e-02	3.229549889737866677e-03	0.000000000000000000e+00	1.729336651727811036e+00	1.325400151969970519e+00	6.664326108704689000e-01	9.655960409830229019e-02	2.589811937947658280e-02	7.121089240056962741e-03	2.081045547482698183e-03
3.486217035691639321e+00	1.279081496043706773e-02	3.230062536957194544e-03	0.000000000000000000e+00	1.729280639160597932e+00	1.325362687131962147e+00	6.646176383643676022e-01	9.629531305989828815e-02	2.583228761113460364e-02	7.115284759362905387e-03	2.079854697845658767e-03
3.492264246508103742e+00	1.279295244290461556e-02	3.231385255210570805e-03	0.000000000000000000e+00	1.729220259773796675e+00	1.325323688353130747e+00	6.627047796625313847e-01	9.601911961586045985e-02	2.572334594830428742e-02	7.076713808438237462e-03	2.057388166300204348e-03
3.498311457324569052e+00	1.279233015704457112e-02	3.231268155137332915e-03	0.000000000000000000e+00	1.729259814556396213e+00	1.325347457850430066e+00	6.580268713255040813e-01	9.504112399006317546e-02	2.550328440405518274e-02	7.066599926156499380e-03	2.052182833837755838e-03
3.504358668141033473e+00	1.279218447491978564e-02	3.231870990864041393e-03	0.000000000000000000e+00	1.729324523172341532e+00	1.325388143571657684e+00	6.638711487963852020e-01	9.650551963305678549e-02	2.580900571025655788e-02	7.131760327503812273e-03	2.058201358974925260e-03
3.510405878957497450e+00	1.278984067483390601e-02	3.231456099996913266e-03	0.000000000000000000e+00	1.729435631087407721e+00	1.325453002701825422e+00	6.632354433039294728e-01	9.610964972679660046e-02	2.560946099895205358e-02	7.108538454358766939e-03	2.064690118963932123e-03
3.516453089773962315e+00	1.278869716019896338e-02	3.231022363073381316e-03	0.000000000000000000e+00	1.729496215882347698e+00	1.325492281923991156e+00	6.616082392916031729e-01	9.546380550803502951e-02	2.539618378736638316e-02	6.983889446426102751e-03	2.048262049310173478e-03
3.522500300590426292e+00	1.279028333278274532e-02	3.232000756631726087e-03	0.000000000000000000e+00	1.729455050031279306e+00	1.325466635142041216e+00	6.640932377284356480e-01	9.591352345112005851e-02	2.553291649541784836e-02	6.970321806110369237e-03	2.052279611330069201e-03
3.528547511406890269e+00	1.279169248786536303e-02	3.232657053967134472e-03	0.000000000000000000e+00	1.729395485936349619e+00	1.325428458655287134e+00	6.617932899967807758e-01	9.528620130285309076e-02	2.515082874999564552e-02	6.910963267299601726e-03	2.047705628000180862e-03
3.534594722223354246e+00	1.279014959713826484e-02	3.232046017339236955e-03	0.000000000000000000e+00	1.729439563438981198e+00	1.325450436243498009e+00	6.633476760980313580e-01	9.546127284588637463e-02	2.496762465838833767e-02	6.829325206288208543e-03	2.050254809163686628e-03
3.540641933039818667e+00	1.279105451331427959e-02	3.232177477054710545e-03	0.000000000000000000e+00	1.729423855696849532e+00	1.325440317991763983e+00	6.602649738452879280e-01	9.441767965879195590e-02	2.443128970602479952e-02	6.686717283778353255e-03	2.013235375662286806e-03
3.546689143856282644e+00	1.279092488132568643e-02	3.232490705507333733e-03	0.000000000000000000e+00	1.729472730581941065e+00	1.325468960806319485e+00	6.613428416073076077e-01	9.482999819663807950e-02	2.465626353563416320e-02	6.779468616865137395e-03	2.036824608474897651e-03
3.552736354672747510e+00	1.278995134908056906e-02	3.232472254938422059e-03	0.000000000000000000e+00	1.729480891133497344e+00	1.325467791436946152e+00	6.616014419489776310e-01	9.473689475276682315e-02	2.441722636142624678e-02	6.792629862603826590e-03	2.017064116847023646e-03
3.558783565489211487e+00	1.278877496693251598e-02	3.232486668232315962e-03	0.000000000000000000e+00	1.729577817163887810e+00	1.325521155131057505e+00	6.575378771173242543e-01	9.359588033795100681e-02	2.399930027122885653e-02	6.667269897470824193e-03	2.016575370354510132e-03
3.564830776305675464e+00	1.278846469980322170e-02	3.232523584388417599e-03	0.000000000000000000e+00	1.729575661901074035e+00	1.325517560065470724e+00	6.583371892815914617e-01	9.364589097740584622e-02	2.398339315819335293e-02	6.661834675034561393e-03	2.019597407389743613e-03
3.570877987122139441e+00	1.278996952605120085e-02	3.232942249741805728e-03	0.000000000000000000e+00	1.729503065854705479e+00	1.325475671001968614e+00	6.636495134111978222e-01	9.520744274914212657e-02	2.465138242998845403e-02	6.749949215945227725e-03	2.035705813507232131e-03
3.576925197938603418e+00	1.278951463281217948e-02	3.232744042717030503e-03	0.000000000000000000e+00	1.729532593564047760e+00	1.325495642712987143e+00	6.644079963035803837e-01	9.557222931733100335e-02	2.477239227141016242e-02	6.775891603116463054e-03	2.034511229644526617e-03
3.582972408755067395e+00	1.278925461723690905e-02	3.232825999023098557e-03	0.000000000000000000e+00	1.729551450916349431e+00	1.325509683262939609e+00	6.676626881100724553e-01	9.625419042521771162e-02	2.498176692075344124e-02	6.852854014644619088e-03	2.056110010221805489e-03
3.589019619571531816e+00	1.278693369705709466e-02	3.231131613838216735e-03	0.000000000000000000e+00	1.729573393957159144e+00	1.325525752142082458e+00	6.641167263703023904e-01	9.568990916822997517e-02	2.488273072193336599e-02	6.827591130202350679e-03	2.044746374382553668e-03
3.595066830387995793e+00	1.278787728199707110e-02	3.233020419761772294e-03	0.000000000000000000e+00	1.729604359752943799e+00	1.325532670647331823e+00	6.649788051953493540e-01	9.572759101237501844e-02	2.492878330244038126e-02	6.837712375746668285e-03	2.045767129509498596e-03
3.601114041204460214e+00	1.278726992040061204e-02	3.232610431312342523e-03	0.000000000000000000e+00	1.729626546506761731e+00	1.325547680997096078e+00	6.645934544012015444e-01	9.558326232872767225e-02	2.497979883232460951e-02	6.831898081149162354e-03	2.039408574463490598e-03
3.607161252020924191e+00	1.278912212119290119e-02	3.233493819004275467e-03	0.000000000000000000e+00	1.729535437229473116e+00	1.325490433821106206e+00	6.624153811003751224e-01	9.513433586704936329e-02	2.496859800226276446e-02	6.839987776137847197e-03	2.047344320507395350e-03
3.613208462837388169e+00	1.278962735620612322e-02	3.233996559434280851e-03	0.000000000000000000e+00	1.729453317814350743e+00	1.325427291402714980e+00	6.615150817339321421e-01	9.460011184931003958e-02	2.462273425439129998e-02	6.711209034560380697e-03	2.075416357373484604e-03
3.619255673653853034e+00	1.278751925983877095e-02	3.233001350016013239e-03	0.000000000000000000e+00	1.729537859530787314e+00	1.325481407084326380e+00	6.649178997478079056e-01	9.577235905270427285e-02	2.467534218327811432e-02	6.718868196256198161e-03	2.085595284480322529e-03
3.625302884470317011e+00	1.278547526491762010e-02	3.232302300441166568e-03	0.000000000000000000e+00	1.729641367029542964e+00	1.325547545754273138e+00	6.653517408804111577e-01	9.608128188472969677e-02	2.484954234049036731e-02	6.738397300366916372e-03	2.100723378919806643e-03
3.631350095286781432e+00	1.278456185933192490e-02	3.232449389653579887e-03	0.000000000000000000e+00	1.729715590738897690e+00	1.325590116028012577e+00	6.687109178723557035e-01	9.702160973364015728e-02	2.519287332850816616e-02	6.800352120319750650e-03	2.109126298531061212e-03
3.637397306103246297e+00	1.278611119240272501e-02	3.232180365267439855e-03	0.000000000000000000e+00	1.729597429592083513e+00	1.325519262342131022e+00	6.737851990411116709e-01	9.826557355731231624e-02	2.556800680330604744e-02	6.822891326466974313e-03	2.108966830157602695e-03
3.643444516919710718e+00	1.278683240405425851e-02	3.231395575150951358e-03	0.000000000000000000e+00	1.729546917498813396e+00	1.325494037337828779e+00	6.775585762765555797e-01	9.960301339482965921e-02	2.583305001355103853e-02	6.879226475231824817e-03	2.104349047352691363e-03
3.649491727736175140e+00	1.278811178843800543e-02	3.232187835288730191e-03	0.000000000000000000e+00	1.729516849118773125e+00	1.325474049315965797e+00	6.791007507040945912e-01	1.001797841211994611e-01	2.596598185551958135e-02	6.929255013502845159e-03	2.105642573776415286e-03
3.655538938552640005e+00	1.278756246149623590e-02	3.232110522491897248e-03	0.000000000000000000e+00	1.729529459091347920e+00	1.325480273743446791e+00	6.765720969431712195e-01	9.970128411464679319e-02	2.591794592011485709e-02	6.935770647207475069e-03	2.101702274503986379e-03
3.661586149369103982e+00	1.278808021935367439e-02	3.232404500968303219e-03	0.000000000000000000e+00	1.729534395689472870e+00	1.325484547420749060e+00	6.788130255306963345e-01	1.002907412169762036e-01	2.595803620482525081e-02	6.849894403921174754e-03	2.114948799494939177e-03
3.667633360185567959e+00	1.278755748824170896e-02	3.231880276037756364e-03	0.000000000000000000e+00	1.729569062002203728e+00	1.325510739372226743e+00	6.870049566333290558e-01	1.032525054689097249e-01	2.671838146432039054e-02	7.056201154433322693e-03	2.147220935024679676e-03
3.673680571002032380e+00	1.278853902248616205e-02	3.232302618673355433e-03	0.000000000000000000e+00	1.729570832116686940e+00	1.325510734398358537e+00	6.881682192726104041e-01	1.036307428787975327e-01	2.692093009015173247e-02	7.052702730544052438e-03	2.155205742400761841e-03
3.679727781818496801e+00	1.278726189975615789e-02	3.231452763011925453e-03	0.000000000000000000e+00	1.729568559510616055e+00	1.325506841697612126e+00	6.903481971240821302e-01	1.040108878492653627e-01	2.699692462268682078e-02	7.060366270720348260e-03	2.157467750343013569e-03
3.685774992634960778e+00	1.278845276290753105e-02	3.231804890849629321e-03	0.000000000000000000e+00	1.729515676707188199e+00	1.325472329999815901e+00	6.887553204986747168e-01	1.034704029488314747e-01	2.660875921440724115e-02	6.993659411105786726e-03	2.174648695766085316e-03
3.691822203451424755e+00	1.279068264975020963e-02	3.232306161245788317e-03	0.000000000000000000e+00	1.729448004142580153e+00	1.325438020952304230e+00	6.819761475548971053e-01	1.019045383416355283e-01	2.630396030087060744e-02	6.936176923583211272e-03	2.146259467028126429e-03
3.697869414267888732e+00	1.279124566932982043e-02	3.232603411680452874e-03	0.000000000000000000e+00	1.729415967269672505e+00	1.325417748551550368e+00	6.819923612208731445e-01	1.018322192310962965e-01	2.625273583363889676e-02	6.918398904075121272e-03	2.140366563462500499e-03
3.703916625084352710e+00	1.279219600019353142e-02	3.232741961686879783e-03	0.000000000000000000e+00	1.729382352945126877e+00	1.325398956630833958e+00	6.773686831305550937e-01	1.007228290006776245e-01	2.594245480081797464e-02	6.819714220772576593e-03	2.132354020325004634e-03
3.709963835900817131e+00	1.279281447300103028e-02	3.233022602366377157e-03	0.000000000000000000e+00	1.729303961750145779e+00	1.325343949459559356e+00	6.762352152751656131e-01	1.004745315190717775e-01	2.580746720022808471e-02	6.851186220277718369e-03	2.129316203459598149e-03
3.716011046717281552e+00	1.278992899463290804e-02	3.231336686183997227e-03	0.000000000000000000e+00	1.729382770713721484e+00	1.325393576627670988e+00	6.823406332192578638e-01	1.023998989917767471e-01	2.657443619863839035e-02	7.121439024407445056e-03	2.161231788436435066e-03
3.722058257533745973e+00	1.278824864998125838e-02	3.230627893182604505e-03	0.000000000000000000e+00	1.729475483951855574e+00	1.325452271865734888e+00	6.809436930366831175e-01	1.020985219399384580e-01	2.652197338485203990e-02	7.077684550254132942e-03	2.157047897892745009e-03
3.728105468350209950e+00	1.278729876782541512e-02	3.230343177762881775e-03	0.000000000000000000e+00	1.729491413411503586e+00	1.325456701818416683e+00	6.813449262985494803e-01	1.021752460634856724e-01	2.656016236990120516e-02	7.085052340819940515e-03	2.162247080030650463e-03
3.734152679166673927e+00	1.278660031614754951e-02	3.230184375753246320e-03	0.000000000000000000e+00	1.729568196621783516e+00	1.325504841222154839e+00	6.861265813274499692e-01	1.034669186338178226e-01	2.699031631115363788e-02	7.123461819254495175e-03	2.174390772441509197e-03
3.740199889983137904e+00	1.278714005732215636e-02	3.230277043846409724e-03	0.000000000000000000e+00	1.729531437093190460e+00	1.325487236349666809e+00	6.870260608846916472e-01	1.037376524536835348e-01	2.698680839057136099e-02	7.109350104117721780e-03	2.174083106022383412e-03
3.746247100799601881e+00	1.278597994000290131e-02	3.230973570847870974e-03	0.000000000000000000e+00	1.729600477677672332e+00	1.325516433994883725e+00	6.898844310960287052e-01	1.040228727116990770e-01	2.702284013777405541e-02	7.091160496487079745e-03	2.177308201265579484e-03
3.752294311616066302e+00	1.278521473875174168e-02	3.230438026409822218e-03	0.000000000000000000e+00	1.729607499595936959e+00	1.325521506444992559e+00	6.921822317004223679e-01	1.044080630170749480e-01	2.707111089525702369e-02	7.097750878027957525e-03	2.169806728817154882e-03
3.758341522432530279e+00	1.278445533177342830e-02	3.229485287197858198e-03	0.000000000000000000e+00	1.729566873439227992e+00	1.325496909080926100e+00	6.907024848963230212e-01	1.041995312629764719e-01	2.695698843139268663e-02	7.069922847147375872e-03	2.149438506862868126e-03
3.764388733248994701e+00	1.278455885530340071e-02	3.229560712336278314e-03	0.000000000000000000e+00	1.729574633574621823e+00	1.325502923288673918e+00	6.902831762188954556e-01	1.041733978393953181e-01	2.698505434800630570e-02	7.110354641788747300e-03	2.161306262447491248e-03
3.770435944065459566e+00	1.278435160842762361e-02	3.229557691751076647e-03	0.000000000000000000e+00	1.729568207129171586e+00	1.325495219108132616e+00	6.960779172602886700e-01	1.054696873003299756e-01	2.741364287297112790e-02	7.144957224501924387e-03	2.153797253028071849e-03
3.776483154881924431e+00	1.278225032744772192e-02	3.227868535951181495e-03	0.000000000000000000e+00	1.729589547825425511e+00	1.325508369284142951e+00	6.959646298582213841e-01	1.052652670263429791e-01	2.730327988466809547e-02	7.113690165955962284e-03	2.169891959780889494e-03
3.782530365698389296e+00	1.278090329061225272e-02	3.227691134617278242e-03	0.000000000000000000e+00	1.729674575203400400e+00	1.325560299662181585e+00	6.926460285510595005e-01	1.044621822761852559e-01	2.697022819216048431e-02	7.106995445231969848e-03	2.164108027499858818e-03
3.788577576514853718e+00	1.278323650515075967e-02	3.228238138998196227e-03	0.000000000000000000e+00	1.729524126732988609e+00	1.325466915977112636e+00	6.992999643357383777e-01	1.062476772104672812e-01	2.743083343906106350e-02	7.178330127370934240e-03	2.186925565796644065e-03
3.794624787331317695e+00	1.278358042722699088e-02	3.228010778610028789e-03	0.000000000000000000e+00	1.729478875797310522e+00	1.325442742758541570e+00	7.028973052928959575e-01	1.075464558405318655e-01	2.802964838926704297e-02	7.372526272896771059e-03	2.208534185261349075e-03
3.800671998147781672e+00	1.278225382510952447e-02	3.227330739289416620e-03	0.000000000000000000e+00	1.729560850303944353e+00	1.325494628677773568e+00	7.002123752467755979e-01	1.069762675978803146e-01	2.794034832396809567e-02	7.355002403402280571e-03	2.207639947401416822e-03
3.806719208964245649e+00	1.278055674868353551e-02	3.227020926122191671e-03	0.000000000000000000e+00	1.729647596225019290e+00	1.325544048411825271e+00	7.045250216446354852e-01	1.079448987876230753e-01	2.810866311384598026e-02	7.426586159932233901e-03	2.218934229820592775e-03
3.812766419780709626e+00	1.278031570228647246e-02	3.227056784941428978e-03	0.000000000000000000e+00	1.729684562968831774e+00	1.325567236287269024e+00	6.987921423304713775e-01	1.063950310748542488e-01	2.774155869263328703e-02	7.339357403342131742e-03	2.189653918226406974e-03
3.818813630597174047e+00	1.277986281787004200e-02	3.226487434114408588e-03	0.000000000000000000e+00	1.729733216152951947e+00	1.325604328011017685e+00	6.962827325264017153e-01	1.061495915185292765e-01	2.769406862057174901e-02	7.326712365534179296e-03	2.171373426575700857e-03
3.824860841413638024e+00	1.278090602633311264e-02	3.227762371906312943e-03	0.000000000000000000e+00	1.729713843931716122e+00	1.325587989819327683e+00	7.074258745671820892e-01	1.092097734716314106e-01	2.895680097982606185e-02	7.599122990774786687e-03	2.207399834545070282e-03
3.830908052230102445e+00	1.277991249500437347e-02	3.226917712364900295e-03	0.000000000000000000e+00	1.729692628774002428e+00	1.325573292418180449e+00	7.065319780137113703e-01	1.090117663870011216e-01	2.892818762637867566e-02	7.610222063669224227e-03	2.209801509833814442e-03
3.836955263046566422e+00	1.278225381567495503e-02	3.227655654357764869e-03	0.000000000000000000e+00	1.729613426581652291e+00	1.325528152568256068e+00	7.059340657701325128e-01	1.089737494656081163e-01	2.891840665735878266e-02	7.609635406073147340e-03	2.197593361846975415e-03
3.843002473863031287e+00	1.278176032637765372e-02	3.227456180755664417e-03	0.000000000000000000e+00	1.729653164568033530e+00	1.325552661886792105e+00	7.002300653537233410e-01	1.076151852059799574e-01	2.862646261160639929e-02	7.450629143508741628e-03	2.163690259817004947e-03
3.849049684679495265e+00	1.278116981900465424e-02	3.226987144059220887e-03	0.000000000000000000e+00	1.729755555796787192e+00	1.325628583915137604e+00	7.003141222332164295e-01	1.079581349694060805e-01	2.873971640655173521e-02	7.494149645346731212e-03	2.169120235863358000e-03
3.855096895495959242e+00	1.278101383852750690e-02	3.226945251165533844e-03	0.000000000000000000e+00	1.729763043113245580e+00	1.325632906729795835e+00	6.981474127819299325e-01	1.073012057314135376e-01	2.846262019590009573e-02	7.446387971860496217e-03	2.132859477664114396e-03
3.861144106312423219e+00	1.277967320375082531e-02	3.226531730434595117e-03	0.000000000000000000e+00	1.729831794987826576e+00	1.325669852040099128e+00	6.982883427775363749e-01	1.071745473194869042e-01	2.843290476191174740e-02	7.431954237267879119e-03	2.127260202492779230e-03
3.867191317128887196e+00	1.277855834791631791e-02	3.226100316407009942e-03	0.000000000000000000e+00	1.729925669431397584e+00	1.325731567295440838e+00	7.052492673377906973e-01	1.095017916676847558e-01	2.907417599234790942e-02	7.545239150385352200e-03	2.151778383508644137e-03
3.873238527945351173e+00	1.277736937244768924e-02	3.226050644177863233e-03	0.000000000000000000e+00	1.729988399423326717e+00	1.325765102309746535e+00	7.068574102454964203e-01	1.095472094775872679e-01	2.903083552621975316e-02	7.518724041762524929e-03	2.143648938087871873e-03
3.879285738761815150e+00	1.277685984159957974e-02	3.225586698059420936e-03	0.000000000000000000e+00	1.729991456627623103e+00	1.325765367898410929e+00	7.056642562130606144e-01	1.091695068549897313e-01	2.895352204637226257e-02	7.510082373357925695e-03	2.136652098381235185e-03
3.885332949578280015e+00	1.277733660404156008e-02	3.225743893736043172e-03	0.000000000000000000e+00	1.730008857773623898e+00	1.325772661945069597e+00	7.034591896609683204e-01	1.085238026277942358e-01	2.865856858303060875e-02	7.394671459860792904e-03	2.136734585413730455e-03
3.891380160394743992e+00	1.277866129814795443e-02	3.225640841290435424e-03	0.000000000000000000e+00	1.729917540133352194e+00	1.325717639914689716e+00	7.054888651024370239e-01	1.088974842239430890e-01	2.873136637865475809e-02	7.406533130021245373e-03	2.136708354179030038e-03
3.897427371211207969e+00	1.278065380767478415e-02	3.225510128769612170e-03	0.000000000000000000e+00	1.729729832855419369e+00	1.325598246118603329e+00	7.102099499312484188e-01	1.099128461359017428e-01	2.898026289999942190e-02	7.443563742365642312e-03	2.158156101438996576e-03
3.903474582027672390e+00	1.278077215460929859e-02	3.225441150396762650e-03	0.000000000000000000e+00	1.729753433780765626e+00	1.325612629342925564e+00	7.129894090537418627e-01	1.104693884395311076e-01	2.915721540615565793e-02	7.496710045213584792e-03	2.172262921344214788e-03
3.909521792844137256e+00	1.278214361905829870e-02	3.225840501385384817e-03	0.000000000000000000e+00	1.729725768184084744e+00	1.325599390474391903e+00	7.139463657296249988e-01	1.106446923356679685e-01	2.916447776410334425e-02	7.494894461006683557e-03	2.172111567838312402e-03
3.915569003660601677e+00	1.278298589607222008e-02	3.225852666204511235e-03	0.000000000000000000e+00	1.729687995053803995e+00	1.325575332122117977e+00	7.164573921741939078e-01	1.112039846874167820e-01	2.930277086331136566e-02	7.539944575008544064e-03	2.178980155571642440e-03
3.921616214477066542e+00	1.278159488255869829e-02	3.225104910931633415e-03	0.000000000000000000e+00	1.729739735057037153e+00	1.325609180581103219e+00	7.137718376243659124e-01	1.106873281857812807e-01	2.916224280026624704e-02	7.487588972971141038e-03	2.160981083848921482e-03
3.927663425293530963e+00	1.278281447093693353e-02	3.225577922352278627e-03	0.000000000000000000e+00	1.729691485639461845e+00	1.325580518318007828e+00	7.189062443582666662e-01	1.119182588896535657e-01	2.960596752641903723e-02	7.531044923409530023e-03	2.186283627991445107e-03
3.933710636109994940e+00	1.278332482540692379e-02	3.225842768797426360e-03	0.000000000000000000e+00	1.729668458947905441e+00	1.325565329519921898e+00	7.232443036396994929e-01	1.127944957702547574e-01	2.981802834832840768e-02	7.547333369114915536e-03	2.188017220022917420e-03
3.939757846926458917e+00	1.278229113399180841e-02	3.225340022793335079e-03	0.000000000000000000e+00	1.729696087749302835e+00	1.325581534907733783e+00	7.188126868575281936e-01	1.116940646524165887e-01	2.943289316763624333e-02	7.505428405503592262e-03	2.161077843849430833e-03
3.945805057742923783e+00	1.278462809148797792e-02	3.226535981548971435e-03	0.000000000000000000e+00	1.729612616280696402e+00	1.325529880396022708e+00	7.156835874049827240e-01	1.109837720249789716e-01	2.938673731339553827e-02	7.521778016617254245e-03	2.172873040098303229e-03
3.951852268559387760e+00	1.278287794111930206e-02	3.226170903553883616e-03	0.000000000000000000e+00	1.729722676740078624e+00	1.325597911239138060e+00	7.143597215861611227e-01	1.107546998756569895e-01	2.933570668718851401e-02	7.534183736060544832e-03	2.161474622005043859e-03
3.957899479375851737e+00	1.278326095362540375e-02	3.226437795635726108e-03	0.000000000000000000e+00	1.729632685631822042e+00	1.325533983750104339e+00	7.125744687395034749e-01	1.103298308545326428e-01	2.925407097744310569e-02	7.513381651235554598e-03	2.158147963475008993e-03
3.963946690192316158e+00	1.278245391427448516e-02	3.226368406353023570e-03	0.000000000000000000e+00	1.729695718583877495e+00	1.325570493630466640e+00	7.187024598645984641e-01	1.119020779511188945e-01	2.960368919454272121e-02	7.569209438984876581e-03	2.173563920708723556e-03
3.969993901008780135e+00	1.278327119033517180e-02	3.226648977937638350e-03	0.000000000000000000e+00	1.729669901196073667e+00	1.325552917829764032e+00	7.217952880455393849e-01	1.125293511587421719e-01	2.970635865666666764e-02	7.638514271443149969e-03	2.178284155498207142e-03
3.976041111825244556e+00	1.278385320774454680e-02	3.226967715581273780e-03	0.000000000000000000e+00	1.729649609549241296e+00	1.325538230761869052e+00	7.190168988453707888e-01	1.121268115931415843e-01	2.968857343315088604e-02	7.668792739170731364e-03	2.179481396451927316e-03
3.982088322641708533e+00	1.278520314371069111e-02	3.227189938675790841e-03	0.000000000000000000e+00	1.729555405592987816e+00	1.325481378118196663e+00	7.203060018660747410e-01	1.123654068862702665e-01	2.969311576354297794e-02	7.680394051729725648e-03	2.180328681310258251e-03
3.988135533458172510e+00	1.278428872540194813e-02	3.227187848380907043e-03	0.000000000000000000e+00	1.729601999257907030e+00	1.325508401114966262e+00	7.233045670804988392e-01	1.133199652160820636e-01	3.007613521195285841e-02	7.819813963511052304e-03	2.190248836877766846e-03
3.994182744274636487e+00	1.278150611614357196e-02	3.224433832958304835e-03	0.000000000000000000e+00	1.729632322186783755e+00	1.325530774775806941e+00	7.248404927232582340e-01	1.138422262455664746e-01	3.022877703824154369e-02	7.841812851632596129e-03	2.199675657854566289e-03
4.000229955091101353e+00	1.278028719140700958e-02	3.223637358496455729e-03	0.000000000000000000e+00	1.729632719989996126e+00	1.325528383281304068e+00	7.276886187161276665e-01	1.142864511469214028e-01	3.033914873440055754e-02	7.822186263097444942e-03	2.210209994148701600e-03
4.006277165907564886e+00	1.277835245456354803e-02	3.222925843152663755e-03	0.000000000000000000e+00	1.729714868541065043e+00	1.325580170952411319e+00	7.303352713772304217e-01	1.149997198817323540e-01	3.051950958129304517e-02	7.863607663253960323e-03	2.229184317074383182e-03
4.012324376724029307e+00	1.277964653590200547e-02	3.223742605181556704e-03	0.000000000000000000e+00	1.729695962643886809e+00	1.325565877795223946e+00	7.279164482491750077e-01	1.142665513344530287e-01	3.007796775637956027e-02	7.770289379720736293e-03	2.217848147877789569e-03
4.018371587540493728e+00	1.277855030621815463e-02	3.223259433637672231e-03	0.000000000000000000e+00	1.729746773076566324e+00	1.325600891519861158e+00	7.244171110077164411e-01	1.135659189345544218e-01	2.975688444164648061e-02	7.708127704903343543e-03	2.170401223468762346e-03
4.024418798356958149e+00	1.277825948476847204e-02	3.223774783754806278e-03	0.000000000000000000e+00	1.729841892892205024e+00	1.325659019120486448e+00	7.225370529283927645e-01	1.129941823708768417e-01	2.962602818436286395e-02	7.712902093528705393e-03	2.176893427868244798e-03
4.030466009173421682e+00	1.277784117670703601e-02	3.223534740203498443e-03	0.000000000000000000e+00	1.729915845269630159e+00	1.325717141084234107e+00	7.273289909249364138e-01	1.143389069909337002e-01	3.005858509138517945e-02	7.927951301293277575e-03	2.197382691647232003e-03
4.036513219989886103e+00	1.277919952937156024e-02	3.224106384384758418e-03	0.000000000000000000e+00	1.729823508837271762e+00	1.325656732979175301e+00	7.230248194200761258e-01	1.133967988526030923e-01	2.983817264173648995e-02	7.850268904203219766e-03	2.167112331380320438e-03
4.042560430806349636e+00	1.277925174178057462e-02	3.223932238257795971e-03	0.000000000000000000e+00	1.729793770631177452e+00	1.325639921825009893e+00	7.205186438153607931e-01	1.126377782371113107e-01	2.970993295411971172e-02	7.822913022293804738e-03	2.169538542655623063e-03
4.048607641622814057e+00	1.277898053549766585e-02	3.224574245035073412e-03	0.000000000000000000e+00	1.729821953163178216e+00	1.325651824577299465e+00	7.151237678221624705e-01	1.107774281547280054e-01	2.921489459500765593e-02	7.589243725715972416e-03	2.118906478776741605e-03
4.054654852439279367e+00	1.277839972471884328e-02	3.224579993199650548e-03	0.000000000000000000e+00	1.729845378404992084e+00	1.325662359196534412e+00	7.097016991921321072e-01	1.089710642697948317e-01	2.875560355579896352e-02	7.417478464958313956e-03	2.074790666857659772e-03
4.060702063255743788e+00	1.277867897344906085e-02	3.224179222794611947e-03	0.000000000000000000e+00	1.729787783732690709e+00	1.325624296139169989e+00	7.119749759525260124e-01	1.095446043756655996e-01	2.899889646977982585e-02	7.449947881000219124e-03	2.072789698636021659e-03
4.066749274072209097e+00	1.278136237066859401e-02	3.225895421057104005e-03	0.000000000000000000e+00	1.729686139626058994e+00	1.325559252843614200e+00	7.139674436318153017e-01	1.100803907619214567e-01	2.955446341782087469e-02	7.497851114373847888e-03	2.079895574272500654e-03
4.072796484888673518e+00	1.278382101375408718e-02	3.227689391630941818e-03	0.000000000000000000e+00	1.729668327919599236e+00	1.325553056195635460e+00	7.095686931385144502e-01	1.089389313077270688e-01	2.915591465643869312e-02	7.394565970554088132e-03	2.062166799937016626e-03
4.078843695705137051e+00	1.278392388912220207e-02	3.227159807803692704e-03	0.000000000000000000e+00	1.729630828136158982e+00	1.325530208497327944e+00	7.073070277309868592e-01	1.084121323545280680e-01	2.900911062049663786e-02	7.366686829140393390e-03	2.054543616082859896e-03
4.084890906521601472e+00	1.278232737793154675e-02	3.225531784349214282e-03	0.000000000000000000e+00	1.729611691045130017e+00	1.325521546626190261e+00	7.115573635361173155e-01	1.096265036597860176e-01	2.941614510989972939e-02	7.536108500708669534e-03	2.066728836490122709e-03
4.090938117338065894e+00	1.278235352028883783e-02	3.225856344481985074e-03	0.000000000000000000e+00	1.729634883718003335e+00	1.325537455620432237e+00	7.145660513443445883e-01	1.099853475294472055e-01	2.944392724663730601e-02	7.550116777122025530e-03	2.070327673080855219e-03
4.096985328154529427e+00	1.278117626523097954e-02	3.225324876984845320e-03	0.000000000000000000e+00	1.729640474515053983e+00	1.325542618511317050e+00	7.216125921362689377e-01	1.117908363068911420e-01	3.013714801592835141e-02	7.694947363874929912e-03	2.089568397061748045e-03
4.103032538970993848e+00	1.278133323495978663e-02	3.224627930375863032e-03	0.000000000000000000e+00	1.729564222438990884e+00	1.325495856923223803e+00	7.313924250314538522e-01	1.144488851028892945e-01	3.126805517804476936e-02	7.890378995234766102e-03	2.128772420074110175e-03
4.109079749787458269e+00	1.278160148679421786e-02	3.224743252149149617e-03	0.000000000000000000e+00	1.729563363345337779e+00	1.325495863793947571e+00	7.333460285495965181e-01	1.151941945023167990e-01	3.144196892212360733e-02	7.971992731821827757e-03	2.143649540430035434e-03
4.115126960603921802e+00	1.278228312295472298e-02	3.224448962657451134e-03	0.000000000000000000e+00	1.729555287310816647e+00	1.325498863398012261e+00	7.369221412558819573e-01	1.163449688206698723e-01	3.177233539474407648e-02	8.064200700690988405e-03	2.167876518208329550e-03
4.121174171420386223e+00	1.278284688128239650e-02	3.224327386119157403e-03	0.000000000000000000e+00	1.729506878117857083e+00	1.325470738042887398e+00	7.409447009802060391e-01	1.177322658484811074e-01	3.228150564848972226e-02	8.238018140888274735e-03	2.177441324194040982e-03
4.127221382236850644e+00	1.278088991736965607e-02	3.223606978500094707e-03	0.000000000000000000e+00	1.729596028042020173e+00	1.325525014309745897e+00	7.420155360619227203e-01	1.177294064775924604e-01	3.229393465853144796e-02	8.268239174640854006e-03	2.187736317068433162e-03
4.133268593053315065e+00	1.277904436849753786e-02	3.223209008471691547e-03	0.000000000000000000e+00	1.729677400646211005e+00	1.325567965246429170e+00	7.418561259757914250e-01	1.174234156642713911e-01	3.228420567662833307e-02	8.247343116472965682e-03	2.194392021156528223e-03
4.139315803869778598e+00	1.277892648491589164e-02	3.223550242183198349e-03	0.000000000000000000e+00	1.729720144554528050e+00	1.325596942547484280e+00	7.361695356332305096e-01	1.162314073243712331e-01	3.200637504913755871e-02	8.208900788597586415e-03	2.182626069276914944e-03
4.145363014686243019e+00	1.277603201267819497e-02	3.222345938574818717e-03	0.000000000000000000e+00	1.729809020309001300e+00	1.325649593005118199e+00	7.319225337420195432e-01	1.153304083827082910e-01	3.180995647777890012e-02	8.196066920197314296e-03	2.178670028810116358e-03
4.151410225502706552e+00	1.277412707822098668e-02	3.221647520967429578e-03	0.000000000000000000e+00	1.729891165024253885e+00	1.325700778384328649e+00	7.338241639542673056e-01	1.157579881605368816e-01	3.192143979213787897e-02	8.161051663912453555e-03	2.159449784425403890e-03
4.157457436319170974e+00	1.277577863942996710e-02	3.221905844785624001e-03	0.000000000000000000e+00	1.729815390819440246e+00	1.325659704386964011e+00	7.302091072789244075e-01	1.149485318070647272e-01	3.176884537479205545e-02	8.144091521197738617e-03	2.153945269399609383e-03
4.163504647135635395e+00	1.277690067803356234e-02	3.221977235346383441e-03	0.000000000000000000e+00	1.729738209742486932e+00	1.325617048178994173e+00	7.355144104236540636e-01	1.163309720819894200e-01	3.220500117366333764e-02	8.224913023348531804e-03	2.182597348302090390e-03
4.169551857952099816e+00	1.277777056904795885e-02	3.221811943629733152e-03	0.000000000000000000e+00	1.729680766493666200e+00	1.325584391698028774e+00	7.375346692341996357e-01	1.168443638878639557e-01	3.231234631779855010e-02	8.211087633004524391e-03	2.176220249561809997e-03
4.175599068768563349e+00	1.277452039045330265e-02	3.220927352869469920e-03	0.000000000000000000e+00	1.729867610278101875e+00	1.325697491832498853e+00	7.315748767035722411e-01	1.151903505071095596e-01	3.168952859037831721e-02	8.112671505872351072e-03	2.159504407534256366e-03
4.181646279585027770e+00	1.277489496670220111e-02	3.221615753807797588e-03	0.000000000000000000e+00	1.729879035992277103e+00	1.325702430601564341e+00	7.287156886831951397e-01	1.146070459489376137e-01	3.146609110018375177e-02	8.053391261588317002e-03	2.149888204712500830e-03
4.187693490401493079e+00	1.277586205671125096e-02	3.221692271966291460e-03	0.000000000000000000e+00	1.729833790148145756e+00	1.325673437141142275e+00	7.258782951184789001e-01	1.139754595656885527e-01	3.127601977485675033e-02	7.983679893298335078e-03	2.126040187561236555e-03
4.193740701217958389e+00	1.277742076313005161e-02	3.223702130429261740e-03	0.000000000000000000e+00	1.729872060372348752e+00	1.325691883914863034e+00	7.267609441915153790e-01	1.140565550209316770e-01	3.129388223324060248e-02	8.004241830901091467e-03	2.131279221373778496e-03
4.199787912034422810e+00	1.277825377745835794e-02	3.223917269658212615e-03	0.000000000000000000e+00	1.729867742094321814e+00	1.325698626039355288e+00	7.309456078141529645e-01	1.151679935279687483e-01	3.164457995919749134e-02	8.032826668866146352e-03	2.128412013631190459e-03
4.205835122850886343e+00	1.277894017016413183e-02	3.224052774705405983e-03	0.000000000000000000e+00	1.729804594854282174e+00	1.325659796512909772e+00	7.306998329040392814e-01	1.152348031426922298e-01	3.158988057955405826e-02	8.008199970685515173e-03	2.116546544249988792e-03
4.211882333667350764e+00	1.277740813521135825e-02	3.223581521046458686e-03	0.000000000000000000e+00	1.729888592050315976e+00	1.325710377553669828e+00	7.303574066636088213e-01	1.151648360665664117e-01	3.154738733771060566e-02	8.018965261429394920e-03	2.108043840203238563e-03
4.217929544483814297e+00	1.277776092801448382e-02	3.223156701183674082e-03	0.000000000000000000e+00	1.729915543470447403e+00	1.325739301939552695e+00	7.233286981876346777e-01	1.135250117546330872e-01	3.101652176219890297e-02	7.955356266507786558e-03	2.062778727344935503e-03
4.223976755300278718e+00	1.277686941616591222e-02	3.222751457946196850e-03	0.000000000000000000e+00	1.729915227662252697e+00	1.325734056002178196e+00	7.152946166136657791e-01	1.111161396419666353e-01	3.051741096529789893e-02	7.851400499278893969e-03	2.035592234547850023e-03
4.230023966116743139e+00	1.277618188414697542e-02	3.222583108268414417e-03	0.000000000000000000e+00	1.729958525629700539e+00	1.325754759369198732e+00	7.192562175384916712e-01	1.120914646412636412e-01	3.078114186518680212e-02	7.878063685859176130e-03	2.049478014550758145e-03
4.236071176933207560e+00	1.277555223986763522e-02	3.222443330015917554e-03	0.000000000000000000e+00	1.729954294131633485e+00	1.325747344759702129e+00	7.134415530188793486e-01	1.106821113909837728e-01	3.027014164710531766e-02	7.825505627216861743e-03	2.029748681359640639e-03
4.242118387749671982e+00	1.277506745567146690e-02	3.222958813942572356e-03	0.000000000000000000e+00	1.729997569136083158e+00	1.325774687510567595e+00	7.082388637263903330e-01	1.094376664798523413e-01	2.986879214801403670e-02	7.791258872140557380e-03	2.019943843113859716e-03
4.248165598566135515e+00	1.277420137353868675e-02	3.222910911522366972e-03	0.000000000000000000e+00	1.730038143630536540e+00	1.325798579879021499e+00	7.019307621712562728e-01	1.077597498004227300e-01	2.943031349399989269e-02	7.709278202768368032e-03	1.987930152949390732e-03
4.254212809382599936e+00	1.277237366237391272e-02	3.222070638618843626e-03	0.000000000000000000e+00	1.730135232911813370e+00	1.325858536640492025e+00	7.040275165792906353e-01	1.081891640709436164e-01	2.978518152590686058e-02	7.780814020393591809e-03	2.022642183357186915e-03
4.260260020199064357e+00	1.277276362848501177e-02	3.222015703683600487e-03	0.000000000000000000e+00	1.730107873589203704e+00	1.325841981642754019e+00	7.061768587553249876e-01	1.086304048970526404e-01	2.987482223978318516e-02	7.819485622584715703e-03	2.012540327047384128e-03
4.266307231015527890e+00	1.277293851912837674e-02	3.221994416791447002e-03	0.000000000000000000e+00	1.730078439731452811e+00	1.325821389607807488e+00	6.982120457189989748e-01	1.068377451877887963e-01	2.939869735397794906e-02	7.758605920741305263e-03	1.986493844601327878e-03
4.272354441831992311e+00	1.277330944889120551e-02	3.222272938757032596e-03	0.000000000000000000e+00	1.730038533592915817e+00	1.325796519008461516e+00	6.858606432570770739e-01	1.028281348585749072e-01	2.830181666692731593e-02	7.460170256332977756e-03	1.940589837760420440e-03
4.278401652648455844e+00	1.277306653130843433e-02	3.222215596365651368e-03	0.000000000000000000e+00	1.730033586723399353e+00	1.325794551246994191e+00	6.854343677595358120e-01	1.028250458069941975e-01	2.830568627765577688e-02	7.532890231257905606e-03	1.931859444447319189e-03
4.284448863464920265e+00	1.277374080607544642e-02	3.222320221048079886e-03	0.000000000000000000e+00	1.730022280428027193e+00	1.325791289335195966e+00	6.878403360042694148e-01	1.034561103661816445e-01	2.850200769776052231e-02	7.549943592103165041e-03	1.947310628172483271e-03
4.290496074281384686e+00	1.277573338539966276e-02	3.223141555416437782e-03	0.000000000000000000e+00	1.729910112302353253e+00	1.325723776890714412e+00	6.874418259707740786e-01	1.032976167287681657e-01	2.857079741475240797e-02	7.524394830685864066e-03	1.945362723365534532e-03
4.296543285097849108e+00	1.277521934599093988e-02	3.223229303011707070e-03	0.000000000000000000e+00	1.729922783759597626e+00	1.325730769638725715e+00	6.902338271426476934e-01	1.038218007664294396e-01	2.870085190425406690e-02	7.552787531707920790e-03	1.956499688223645173e-03
4.302590495914312640e+00	1.277474982495848885e-02	3.222711207327705850e-03	0.000000000000000000e+00	1.729918775579761592e+00	1.325724251361494854e+00	6.957642107766165429e-01	1.051482515247304378e-01	2.913288322606170933e-02	7.604464142661977732e-03	1.983311101983501260e-03
4.308637706730777062e+00	1.277396212349694166e-02	3.222519382903388761e-03	0.000000000000000000e+00	1.729950652124090826e+00	1.325744933567172490e+00	7.016173903977401816e-01	1.066406173372755478e-01	2.968413614977283288e-02	7.804112570698179888e-03	2.002308591319430439e-03
4.314684917547241483e+00	1.277375704000681921e-02	3.222498830232028381e-03	0.000000000000000000e+00	1.730012802761036195e+00	1.325788139431530288e+00	7.026458364376391152e-01	1.067769303820397947e-01	2.957841320718661640e-02	7.709357049620818754e-03	2.003921871712111436e-03
4.320732128363705904e+00	1.277375532869088476e-02	3.222697761951075646e-03	0.000000000000000000e+00	1.730060441590804521e+00	1.325816314689494124e+00	7.044878552197849642e-01	1.071867432332756359e-01	2.927202933631562615e-02	7.559209317782687211e-03	1.993478217877698005e-03
4.326779339180170325e+00	1.277493619121958940e-02	3.223249300238948799e-03	0.000000000000000000e+00	1.729965071746104366e+00	1.325751366583101554e+00	7.020399771754236573e-01	1.065878460137362205e-01	2.910588476595052376e-02	7.535735790004023139e-03	1.983708173079197067e-03
4.332826549996635634e+00	1.277710443253684408e-02	3.224188900421673214e-03	0.000000000000000000e+00	1.729896048028391142e+00	1.325712767193772068e+00	7.053862384433581267e-01	1.071724952369048217e-01	2.917935817356604941e-02	7.561428707709262100e-03	1.991191441175420643e-03
4.338873760813100056e+00	1.277704674509958643e-02	3.224062296682311726e-03	0.000000000000000000e+00	1.729822433593382947e+00	1.325664051936677579e+00	7.080235650620538834e-01	1.078649363424112051e-01	2.932632443195480262e-02	7.665020435698998401e-03	2.003581629089121879e-03
4.344920971629564477e+00	1.277771948541313492e-02	3.224475124763085364e-03	0.000000000000000000e+00	1.729829618066961894e+00	1.325668574886333051e+00	7.088311073716656585e-01	1.081159306660805508e-01	2.941799917789255162e-02	7.698811222986341046e-03	1.997621063204447957e-03
4.350968182446028010e+00	1.277968752093403340e-02	3.225118864651801455e-03	0.000000000000000000e+00	1.729804374987755633e+00	1.325666526967570924e+00	7.074518694740550284e-01	1.080562911054021441e-01	2.941050022180704410e-02	7.725401621705728361e-03	2.002117045713135406e-03
4.357015393262493319e+00	1.278051762532616577e-02	3.225410413803000281e-03	0.000000000000000000e+00	1.729734219824242913e+00	1.325620913653207333e+00	7.112160818994505140e-01	1.091973972808190363e-01	2.985968084210540927e-02	7.771338926037095994e-03	2.003005924377515481e-03
4.363062604078956852e+00	1.278077603076267950e-02	3.225573754339096638e-03	0.000000000000000000e+00	1.729750140435694528e+00	1.325630848695735775e+00	7.109340689323621065e-01	1.091324663317251448e-01	2.989519133244992327e-02	7.792315255497137515e-03	2.012999631590072901e-03
4.369109814895421273e+00	1.277981182407052219e-02	3.225116471941386672e-03	0.000000000000000000e+00	1.729780846183413878e+00	1.325648219246133630e+00	7.168070541843435395e-01	1.104712458966700533e-01	3.012935436693055594e-02	7.786587747423839162e-03	2.012110231256610329e-03
4.375157025711884806e+00	1.277841817741433468e-02	3.224328895460119079e-03	0.000000000000000000e+00	1.729859427377283820e+00	1.325699239791906070e+00	7.137119829581165531e-01	1.098029679074117859e-01	2.988762043473629226e-02	7.808958674632537726e-03	2.016487919563716806e-03
4.381204236528349227e+00	1.278156997244065361e-02	3.225812093386771183e-03	0.000000000000000000e+00	1.729762504332071904e+00	1.325641842383876723e+00	7.127102056653185080e-01	1.096411669288855917e-01	2.987029131296798506e-02	7.781450426831279174e-03	2.008497503419210111e-03
4.387251447344812760e+00	1.278464194218116058e-02	3.226541520486399944e-03	0.000000000000000000e+00	1.729597384247856473e+00	1.325541419957060985e+00	7.134372581197664376e-01	1.098331405441071301e-01	2.988959958298967670e-02	7.795194216606102060e-03	2.007602595644204790e-03
4.393298658161278070e+00	1.278483968770798701e-02	3.226690414611692141e-03	0.000000000000000000e+00	1.729576307970188465e+00	1.325527385704850181e+00	7.108226242726471966e-01	1.091532140429730957e-01	2.975517251621503240e-02	7.812598555900740829e-03	1.986686410509050024e-03
4.399345868977741603e+00	1.278635227628484479e-02	3.227362884266545950e-03	0.000000000000000000e+00	1.729482374453912064e+00	1.325465041175494685e+00	7.036763191212925816e-01	1.071370540501695029e-01	2.892627225173349803e-02	7.572376890188119852e-03	1.955846697532105660e-03
4.405393079794206024e+00	1.278656816151519694e-02	3.227655100880036810e-03	0.000000000000000000e+00	1.729481396291017159e+00	1.325464510346447078e+00	7.037561929727962351e-01	1.071127918380416627e-01	2.894117739385055829e-02	7.572368162461758784e-03	1.959920086018141373e-03
4.411440290610670445e+00	1.278639046653343332e-02	3.227172534321135454e-03	0.000000000000000000e+00	1.729465219099640683e+00	1.325459786836702181e+00	7.041663662868223872e-01	1.074583598333358619e-01	2.918081506763459468e-02	7.539642178275175050e-03	1.943199414371662905e-03
4.417487501427134866e+00	1.278615444035110550e-02	3.227138511221302325e-03	0.000000000000000000e+00	1.729447968508977640e+00	1.325444386595956647e+00	7.017166773139414948e-01	1.067728448646287770e-01	2.901275131036497659e-02	7.503157609928414948e-03	1.929761091536852640e-03
4.423534712243598399e+00	1.278954019262543672e-02	3.228185595251206567e-03	0.000000000000000000e+00	1.729278228560642727e+00	1.325339668105829372e+00	7.031420547502065244e-01	1.071177958267515301e-01	2.912305122875742322e-02	7.551313032527695417e-03	1.928729460602196044e-03
4.429581923060062820e+00	1.279157346598712962e-02	3.228398517928108766e-03	0.000000000000000000e+00	1.729144153518202165e+00	1.325261438030732153e+00	6.939192403250494801e-01	1.043850738253486177e-01	2.793197891055955104e-02	7.295492136778484148e-03	1.896591889938738576e-03
4.435629133876526353e+00	1.279071581825843781e-02	3.227966935938918029e-03	0.000000000000000000e+00	1.729159077254055710e+00	1.325270281642485504e+00	6.959097770213219514e-01	1.047918596844670813e-01	2.800769253087047675e-02	7.307480463541260809e-03	1.899221871779771618e-03
4.441676344692990774e+00	1.278928721440229614e-02	3.226826533882158447e-03	0.000000000000000000e+00	1.729221284615007237e+00	1.325312498685868201e+00	6.999051402620857232e-01	1.057134690856081638e-01	2.833317887334508081e-02	7.315002458839922790e-03	1.925467622954143932e-03
4.447723555509454307e+00	1.278861800715899895e-02	3.226556598014177889e-03	0.000000000000000000e+00	1.729249839890157681e+00	1.325331752937650487e+00	7.004435782449357495e-01	1.057442430791207533e-01	2.830056691283313469e-02	7.284200413462220414e-03	1.940110501428749749e-03
4.453770766325919617e+00	1.278813301496081398e-02	3.226626847342533612e-03	0.000000000000000000e+00	1.729281234685323021e+00	1.325349574327678859e+00	6.965721778577799173e-01	1.049098505265555342e-01	2.809966680256481900e-02	7.223633701565403131e-03	1.928786576339619517e-03
4.459817977142384038e+00	1.278808184374955435e-02	3.226582265295747150e-03	0.000000000000000000e+00	1.729259301741899124e+00	1.325334986400947379e+00	6.997906852613886564e-01	1.057802016851529109e-01	2.815390444642129619e-02	7.263151498699066226e-03	1.945332743035679346e-03
4.465865187958848459e+00	1.278900416500922642e-02	3.226888756037866231e-03	0.000000000000000000e+00	1.729259732172527597e+00	1.325340814204932993e+00	6.999196853177676036e-01	1.058873781261290975e-01	2.817665096810986064e-02	7.275306794591700210e-03	1.950154337935305340e-03
4.471912398775312880e+00	1.278975639182102809e-02	3.227106550320196950e-03	0.000000000000000000e+00	1.729190449126145612e+00	1.325295667395468335e+00	6.905877184330543317e-01	1.030768036345880156e-01	2.744497642725226769e-02	7.129789504530946627e-03	1.911725027541095676e-03
4.477959609591778189e+00	1.279060965680086162e-02	3.227003782546753081e-03	0.000000000000000000e+00	1.729170188890239546e+00	1.325288861473445934e+00	6.904450963950401476e-01	1.031485578680154114e-01	2.743594326721669058e-02	7.130924667245669597e-03	1.910331997970508887e-03
4.484006820408242611e+00	1.279341761128646032e-02	3.228813495278197877e-03	0.000000000000000000e+00	1.729097261661969975e+00	1.325244162831738848e+00	6.901467744690843453e-01	1.031895291027793427e-01	2.749189467749975357e-02	7.182155475456442409e-03	1.914542430780505431e-03
4.490054031224706144e+00	1.279447979686641756e-02	3.228971296281629624e-03	0.000000000000000000e+00	1.729025949213013336e+00	1.325203879377795380e+00	6.864262819716080433e-01	1.023886134229292783e-01	2.732503612663729139e-02	7.126177401533492252e-03	1.913876802321189639e-03
4.496101242041170565e+00	1.279350049460480782e-02	3.228862065644012673e-03	0.000000000000000000e+00	1.729100675083423688e+00	1.325250776198236391e+00	6.892998391365818822e-01	1.030412543304245476e-01	2.757181513403242704e-02	7.198919635799280216e-03	1.926351272688124876e-03
4.502148452857634098e+00	1.279247734999296345e-02	3.229180546661018867e-03	0.000000000000000000e+00	1.729236951466491590e+00	1.325336584240467630e+00	6.857195737888077680e-01	1.021484987576131570e-01	2.733505048629339407e-02	7.158636480687688777e-03	1.907853010502022582e-03
4.508195663674098519e+00	1.279336412954446001e-02	3.229512384072428296e-03	0.000000000000000000e+00	1.729186317851152843e+00	1.325307918079275948e+00	6.844552393352444364e-01	1.019075543073838241e-01	2.727061335581253479e-02	7.124313913438614851e-03	1.905248732694044553e-03
4.514242874490562940e+00	1.279200679633984809e-02	3.229599949306552302e-03	0.000000000000000000e+00	1.729243506661016561e+00	1.325335063539201386e+00	6.885424459931732688e-01	1.025150173092781863e-01	2.756493179777265087e-02	7.237536949906578018e-03	1.928792416599683273e-03
4.520290085307027361e+00	1.279137554654708429e-02	3.229592760531641016e-03	0.000000000000000000e+00	1.729261009262392790e+00	1.325346114751885462e+00	6.852852266655738989e-01	1.018071254882587373e-01	2.739326744660789195e-02	7.187364293228654805e-03	1.918905118470117877e-03
4.526337296123490894e+00	1.279181339325293626e-02	3.229897154184284067e-03	0.000000000000000000e+00	1.729259070257431530e+00	1.325345570220252345e+00	6.878105583115360355e-01	1.021910589927188806e-01	2.744532026621220727e-02	7.207991123397364773e-03	1.928468497841993781e-03
4.532384506939955315e+00	1.278967059016060219e-02	3.229292561730941636e-03	0.000000000000000000e+00	1.729371159684716330e+00	1.325415704192046240e+00	6.862173994151565815e-01	1.018014555257358705e-01	2.730352198670195699e-02	7.224116482977156577e-03	1.900647846112793211e-03
4.538431717756419737e+00	1.278986567360293827e-02	3.229284171907822847e-03	0.000000000000000000e+00	1.729363373226266765e+00	1.325413413196778523e+00	6.856154119729248597e-01	1.016330171096320317e-01	2.725179427118978176e-02	7.209813074452680812e-03	1.907258732351894406e-03
4.544478928572883270e+00	1.279014713476434549e-02	3.229741398918540944e-03	0.000000000000000000e+00	1.729402646480360461e+00	1.325435844589589740e+00	6.915508166255522893e-01	1.030749146046323617e-01	2.773279267002822998e-02	7.448161896873520781e-03	1.949346980540177287e-03
4.550526139389347691e+00	1.279040771686492522e-02	3.228994561120540445e-03	0.000000000000000000e+00	1.729311604910940048e+00	1.325379435077446377e+00	6.957401726619742988e-01	1.039531316144883671e-01	2.780995254193891972e-02	7.497691039099999184e-03	1.953961530412199991e-03
4.556573350205812112e+00	1.278999808651115622e-02	3.228214924793106327e-03	0.000000000000000000e+00	1.729265205598554456e+00	1.325352195600694394e+00	7.023187061523645802e-01	1.056693531923111329e-01	2.811774957638073572e-02	7.532867345017965968e-03	1.966094304250958023e-03
4.562620561022275645e+00	1.278970383354181492e-02	3.227827240457377487e-03	0.000000000000000000e+00	1.729333979329956028e+00	1.325404672323932775e+00	7.025443871494819748e-01	1.059446120338746467e-01	2.820077610232244250e-02	7.559591724951738451e-03	1.958345456776815815e-03
4.568667771838740066e+00	1.279049576095819991e-02	3.227827369051917018e-03	0.000000000000000000e+00	1.729279973246715452e+00	1.325374642825053906e+00	6.990185307287241079e-01	1.050144801405107076e-01	2.795956374275524250e-02	7.532673624821231359e-03	1.956298567873856857e-03
4.574714982655204487e+00	1.279012901465585543e-02	3.227369894409743215e-03	0.000000000000000000e+00	1.729270446747668943e+00	1.325369045608187024e+00	7.062301286719683269e-01	1.075784278657267168e-01	2.858144763697986063e-02	7.639247884275651886e-03	1.974493777554385803e-03
4.580762193471668908e+00	1.279110783642323050e-02	3.228030473529266801e-03	0.000000000000000000e+00	1.729235835183960512e+00	1.325346386155739298e+00	7.064402822215839484e-01	1.075591781977344868e-01	2.854700523831838616e-02	7.632983763252690519e-03	1.974519450503646641e-03
4.586809404288133329e+00	1.279046794323105210e-02	3.227931594173546592e-03	0.000000000000000000e+00	1.729245867595422537e+00	1.325349402319978331e+00	7.085832873139739085e-01	1.082155765782706058e-01	2.874080876209031757e-02	7.694067335144294875e-03	1.989208786026276307e-03
4.592856615104596862e+00	1.279252455614519543e-02	3.228467449646534905e-03	0.000000000000000000e+00	1.729125836612629419e+00	1.325275988034992469e+00	7.046017086461630052e-01	1.071512885378729657e-01	2.834112740276537729e-02	7.558669745755872485e-03	1.982225876992182653e-03
4.598903825921061284e+00	1.279225991873166914e-02	3.228818806986702341e-03	0.000000000000000000e+00	1.729152804737621008e+00	1.325288629489943082e+00	7.007309622488778755e-01	1.062390176541490316e-01	2.807944714609060533e-02	7.579365575702081727e-03	1.964962510342547087e-03
4.604951036737526593e+00	1.279258219429015020e-02	3.229294745869679562e-03	0.000000000000000000e+00	1.729181843734536317e+00	1.325307072440085721e+00	6.965248800064267609e-01	1.054066258549844759e-01	2.784999445927135303e-02	7.542144926625733367e-03	1.953084876542144971e-03
4.610998247553991014e+00	1.279452063038379224e-02	3.229816234830106252e-03	0.000000000000000000e+00	1.729114697981940507e+00	1.325270149474747861e+00	6.917572095588261361e-01	1.045397126767661500e-01	2.764017494019464435e-02	7.495928096818312708e-03	1.931702012963682847e-03
4.617045458370455435e+00	1.279435592966239078e-02	3.229516857859578063e-03	0.000000000000000000e+00	1.729079237162175486e+00	1.325247242349813837e+00	6.897432780738610436e-01	1.041117765410347618e-01	2.752608153164698077e-02	7.519337564566022473e-03	1.920150712098879671e-03
4.623092669186919856e+00	1.279676402648461872e-02	3.230739424716680928e-03	0.000000000000000000e+00	1.729037845525731365e+00	1.325224135752010923e+00	6.894498170194707232e-01	1.040835844863143567e-01	2.753956096615377963e-02	7.543198477751505981e-03	1.910037515364007826e-03
4.629139880003384278e+00	1.279651280867830608e-02	3.230406206389144393e-03	0.000000000000000000e+00	1.729030669539326048e+00	1.325219074745331405e+00	6.903349335447858115e-01	1.043135568161663029e-01	2.762243284842587007e-02	7.568065100013804218e-03	1.921228055382146437e-03
4.635187090819848699e+00	1.279695299608168448e-02	3.229867733457371208e-03	0.000000000000000000e+00	1.728970229752008869e+00	1.325180672465150922e+00	6.843514114026924000e-01	1.027690067325140594e-01	2.714971455999632896e-02	7.360728229880170864e-03	1.903725470734321306e-03
4.641234301636313120e+00	1.279759069708764560e-02	3.230200624026216896e-03	0.000000000000000000e+00	1.728952672886096220e+00	1.325172525764774845e+00	6.862757059467102794e-01	1.032684532789952259e-01	2.728779530731532954e-02	7.364685395361681049e-03	1.904940728101618642e-03
4.647281512452776653e+00	1.279853937421661543e-02	3.230664856091379055e-03	0.000000000000000000e+00	1.728925155539647651e+00	1.325154616178832567e+00	6.876421881199011876e-01	1.036326298817733249e-01	2.755675308883299979e-02	7.400827122791521322e-03	1.923540807730367026e-03
4.653328723269241074e+00	1.279996236135319022e-02	3.231862643754995768e-03	0.000000000000000000e+00	1.728953953848706204e+00	1.325179679817767964e+00	6.895291651908139752e-01	1.044317481236810424e-01	2.781970489737028984e-02	7.438904442582989877e-03	1.929439580516654302e-03
4.659375934085704607e+00	1.279937838007194802e-02	3.231907042061952021e-03	0.000000000000000000e+00	1.728935145346546465e+00	1.325163618147738642e+00	6.934853273005472385e-01	1.053324300287681453e-01	2.807015237995568249e-02	7.516509176126442635e-03	1.951690513093526282e-03
4.665423144902169028e+00	1.279950791428958491e-02	3.231872573996363244e-03	0.000000000000000000e+00	1.728971677357441949e+00	1.325190117105440768e+00	6.908011785860997955e-01	1.046404751411807721e-01	2.779335911857440042e-02	7.500579026243142482e-03	1.959919237968278400e-03
4.671470355718632561e+00	1.279775445219944081e-02	3.230835879462225311e-03	0.000000000000000000e+00	1.729036516967500381e+00	1.325229006492288697e+00	6.864526483178400307e-01	1.033476543895354149e-01	2.721267241173959059e-02	7.395854707223579495e-03	1.922551868809484850e-03
4.677517566535096982e+00	1.279636104789948735e-02	3.229993751630846552e-03	0.000000000000000000e+00	1.729083076235387706e+00	1.325255980139994572e+00	6.908352557623732570e-01	1.044213711368476155e-01	2.758265166002258836e-02	7.442130221193272825e-03	1.921019299969693771e-03
4.683564777351561403e+00	1.279547843383671384e-02	3.229515168379948949e-03	0.000000000000000000e+00	1.729113340382841368e+00	1.325274263683650755e+00	6.920731354310791783e-01	1.045682777407354880e-01	2.757584657498848152e-02	7.431304885055766210e-03	1.918742233007076931e-03
4.689611988168025825e+00	1.279706218310194821e-02	3.231074530202276626e-03	0.000000000000000000e+00	1.729126542687374091e+00	1.325279359315568062e+00	6.912954687811935228e-01	1.043313305493259874e-01	2.737395110566939044e-02	7.324629022372480640e-03	1.917982247490635124e-03
4.695659198984489358e+00	1.279674334926782578e-02	3.230978594570590480e-03	0.000000000000000000e+00	1.729174264847739728e+00	1.325311038011812492e+00	6.979826766828005624e-01	1.063784541716862597e-01	2.829260114123911471e-02	7.467127856561124599e-03	1.967281444505507033e-03
4.701706409800953779e+00	1.279770498738017764e-02	3.231432292258091653e-03	0.000000000000000000e+00	1.729164791396855305e+00	1.325301741947753076e+00	6.915298789176392846e-01	1.046355510725139187e-01	2.760231068910030255e-02	7.346524919151102562e-03	1.956342992299537047e-03
4.707753620617418200e+00	1.279893327939241217e-02	3.232473834468854289e-03	0.000000000000000000e+00	1.729167265358907413e+00	1.325303958680403627e+00	6.827877656532150841e-01	1.021875227641325934e-01	2.651614932125477553e-02	7.146617229582354069e-03	1.910192411885579256e-03
4.713800831433882621e+00	1.279910786041748953e-02	3.232448111772466895e-03	0.000000000000000000e+00	1.729165361863874484e+00	1.325304540612188386e+00	6.735463288884306898e-01	9.976258272157784157e-02	2.600222955638977623e-02	7.001244309756416047e-03	1.878884630877193738e-03
4.719848042250346154e+00	1.280038989833880841e-02	3.233717537482790148e-03	0.000000000000000000e+00	1.729138206590714377e+00	1.325283041549974783e+00	6.717998716165339834e-01	9.941693268802875849e-02	2.592064846481064583e-02	7.019960563597148553e-03	1.863701340259378775e-03
4.725895253066810575e+00	1.280067602015101842e-02	3.233770406695544823e-03	0.000000000000000000e+00	1.729098864073951525e+00	1.325257939306086152e+00	6.660505773941786112e-01	9.796553604372792989e-02	2.536707843690625547e-02	6.841151510459339904e-03	1.850495705860338890e-03
4.731942463883274108e+00	1.280096712159407152e-02	3.233716186548213269e-03	0.000000000000000000e+00	1.729073270332472045e+00	1.325245089948265065e+00	6.636217368617205459e-01	9.767797260079627564e-02	2.521357200255523040e-02	6.800877342029410313e-03	1.828190408139542715e-03
4.737989674699739417e+00	1.280127903451712575e-02	3.233652421985726364e-03	0.000000000000000000e+00	1.729076031882062159e+00	1.325252386901692558e+00	6.667732422908381196e-01	9.861255464371541934e-02	2.542618524666050150e-02	6.812879287728917932e-03	1.821740871474181959e-03
4.744036885516203839e+00	1.280169741222034543e-02	3.233934769494049150e-03	0.000000000000000000e+00	1.729061926137101191e+00	1.325239763972701601e+00	6.701071817979233902e-01	9.916505656719210027e-02	2.550717833448936517e-02	6.826310194556572605e-03	1.822054570554751700e-03
4.750084096332669148e+00	1.280365445719967334e-02	3.234858230293016605e-03	0.000000000000000000e+00	1.728994923508175185e+00	1.325200204304151974e+00	6.742068289664540082e-01	1.001486919155391841e-01	2.581424328641424015e-02	6.966648878951822547e-03	1.830869738080395572e-03
4.756131307149133569e+00	1.280455071329587163e-02	3.234866434663202870e-03	0.000000000000000000e+00	1.728915843288019172e+00	1.325149309163097922e+00	6.753139076624967707e-01	1.001919685921222741e-01	2.571492788761496617e-02	6.996843055531455288e-03	1.836299805448521035e-03
4.762178517965597990e+00	1.280334757512339126e-02	3.234338229225861613e-03	0.000000000000000000e+00	1.728992352097227458e+00	1.325197136792207520e+00	6.768121954441437271e-01	1.006386902238161629e-01	2.583954826378288480e-02	6.987230276114983832e-03	1.842766914552907169e-03
4.768225728782061523e+00	1.280279042386002833e-02	3.234700324754486832e-03	0.000000000000000000e+00	1.729012616259515411e+00	1.325203492239174663e+00	6.725741057101718434e-01	9.964034175922419079e-02	2.548899181120713522e-02	6.930373429394714319e-03	1.805741176442258837e-03
4.774272939598525944e+00	1.280241607875209041e-02	3.234775919122224140e-03	0.000000000000000000e+00	1.729023536507934500e+00	1.325206224387725396e+00	6.724205686659620040e-01	9.954009772425161107e-02	2.545194003406352212e-02	6.960930157945104634e-03	1.814249547853622260e-03
4.780320150414990366e+00	1.280338671103927080e-02	3.235030046726114147e-03	0.000000000000000000e+00	1.728957075669312671e+00	1.325164859187761390e+00	6.739237139570358748e-01	9.983006541375238907e-02	2.544373146929729962e-02	6.953386175057109202e-03	1.815344173574186910e-03
4.786367361231454787e+00	1.280296605675173248e-02	3.234267481659607469e-03	0.000000000000000000e+00	1.728978409866138488e+00	1.325184247961900708e+00	6.775101656923122606e-01	1.006004947838290003e-01	2.569008886866159386e-02	6.968047636593105269e-03	1.825888758493375650e-03
4.792414572047918320e+00	1.280195461831107329e-02	3.234142125244516327e-03	0.000000000000000000e+00	1.729029765017281450e+00	1.325215839308898857e+00	6.811584399868136908e-01	1.013361529426656527e-01	2.583526967172960001e-02	6.964185305998055360e-03	1.828063971858305851e-03
4.798461782864382741e+00	1.280181358422601348e-02	3.233702484704925259e-03	0.000000000000000000e+00	1.729016243248157059e+00	1.325211267922326241e+00	6.843908048804252520e-01	1.022307186286990910e-01	2.613011557239472080e-02	7.074060846548465946e-03	1.831204990204103296e-03
4.804508993680846274e+00	1.280190067734224800e-02	3.233740131410677184e-03	0.000000000000000000e+00	1.729021112885435585e+00	1.325215984364133348e+00	6.807334069217944039e-01	1.012274950102036858e-01	2.578371069164881249e-02	7.052652475629311510e-03	1.829210582426481560e-03
4.810556204497311583e+00	1.280255008804812196e-02	3.234069166960276340e-03	0.000000000000000000e+00	1.729028200296440332e+00	1.325219240883809046e+00	6.837418226911853303e-01	1.018539740242429270e-01	2.589407206818935409e-02	7.083402515630251965e-03	1.833598165974125154e-03
4.816603415313775116e+00	1.280140793137747243e-02	3.233130583171441984e-03	0.000000000000000000e+00	1.729050417022187647e+00	1.325233082500847370e+00	6.825836356048804454e-01	1.016303173494494394e-01	2.584868091905745749e-02	7.050103323972083808e-03	1.831504665167120460e-03
4.822650626130239537e+00	1.280127157660648947e-02	3.232965926171173145e-03	0.000000000000000000e+00	1.729087471307287904e+00	1.325260225590054963e+00	6.876953616116138202e-01	1.028440503043409060e-01	2.615659112653660745e-02	7.113930480093471134e-03	1.852396006324062878e-03
4.828697836946703070e+00	1.280171675859049195e-02	3.233386160738117680e-03	0.000000000000000000e+00	1.729105006133402123e+00	1.325273702044646340e+00	6.868588400255818405e-01	1.027423134852622350e-01	2.611720994245394362e-02	7.096481664902726597e-03	1.847007840037487390e-03
4.834745047763167491e+00	1.280112864821987551e-02	3.233097519750225378e-03	0.000000000000000000e+00	1.729162905875266443e+00	1.325313749383252304e+00	6.787323687619081225e-01	1.008445723133141320e-01	2.555960194747121036e-02	6.999109373657593468e-03	1.812022640927158723e-03
4.840792258579631024e+00	1.279976543743533389e-02	3.232177263608463757e-03	0.000000000000000000e+00	1.729140947285640717e+00	1.325293692017645020e+00	6.812941089411570506e-01	1.010549194951012447e-01	2.558186618865179035e-02	6.967337101730366848e-03	1.814983248205256092e-03
4.846839469396095446e+00	1.279962438601131396e-02	3.232295938673924226e-03	0.000000000000000000e+00	1.729183584234015525e+00	1.325318425767342712e+00	6.819415184445056788e-01	1.012007037494661726e-01	2.561545152569117204e-02	6.975662642220659994e-03	1.817493107429235316e-03
4.852886680212559867e+00	1.280072416396330591e-02	3.232679001307694425e-03	0.000000000000000000e+00	1.729119196046890794e+00	1.325275243200670250e+00	6.857501400181174045e-01	1.019558418219389528e-01	2.577733665191420109e-02	7.060000276946543259e-03	1.831600896854763917e-03
4.858933891029024288e+00	1.280088884422703709e-02	3.232281956894069667e-03	0.000000000000000000e+00	1.729110230713473584e+00	1.325274993979164151e+00	6.880710892350476726e-01	1.028537742802588945e-01	2.623240628051389661e-02	7.145934453598901982e-03	1.843941320796991168e-03
4.864981101845487821e+00	1.280018678329732963e-02	3.232317094113275075e-03	0.000000000000000000e+00	1.729170094376495603e+00	1.325313815934959116e+00	6.923445891201235325e-01	1.039312008033426715e-01	2.663189315234007482e-02	7.195126479036635485e-03	1.849982315452773293e-03
4.871028312661952242e+00	1.280008700243564883e-02	3.232449986427813216e-03	0.000000000000000000e+00	1.729187469417050593e+00	1.325324622176038858e+00	6.959334781144396187e-01	1.045645653452219603e-01	2.679238435856074255e-02	7.211549083350103119e-03	1.858959266215544272e-03
4.877075523478417551e+00	1.280101455493539223e-02	3.232868619686742745e-03	0.000000000000000000e+00	1.729172072624934664e+00	1.325314821055141090e+00	6.962278164878149544e-01	1.045888803045131460e-01	2.677542736674062146e-02	7.210615971489456669e-03	1.860634982746254282e-03
4.883122734294882861e+00	1.279955039308443981e-02	3.232224454157714595e-03	0.000000000000000000e+00	1.729230789438840565e+00	1.325351279956287875e+00	6.979877422750661031e-01	1.050786949186535563e-01	2.703516237664942146e-02	7.229401459160924442e-03	1.865360667333684124e-03
4.889169945111346394e+00	1.280029666778070667e-02	3.233262079655084380e-03	0.000000000000000000e+00	1.729215095866931673e+00	1.325340238401625736e+00	6.996093717447277038e-01	1.056600670930042951e-01	2.732227567674003904e-02	7.394664772791792809e-03	1.853179316096959309e-03
4.895217155927810815e+00	1.279896457130894234e-02	3.233197235841995826e-03	0.000000000000000000e+00	1.729331289845175590e+00	1.325409559382999980e+00	6.965941432399082034e-01	1.049744921928523478e-01	2.709327481268440641e-02	7.355809517698205097e-03	1.837319774261481336e-03
4.901264366744275236e+00	1.279713748194852112e-02	3.232435053245297143e-03	0.000000000000000000e+00	1.729404218542809346e+00	1.325451166387398461e+00	6.940876866039102921e-01	1.043788172000704173e-01	2.693849370463833465e-02	7.309200206534557757e-03	1.824109050732097316e-03
4.907311577560738769e+00	1.279507083180899014e-02	3.231597719254161120e-03	0.000000000000000000e+00	1.729492217535094190e+00	1.325504703125320205e+00	6.954826124131620046e-01	1.046633407035962721e-01	2.697248116310475841e-02	7.373462521698212306e-03	1.846552175757596413e-03
4.913358788377204078e+00	1.279610888959083204e-02	3.231607454562527865e-03	0.000000000000000000e+00	1.729418504452616023e+00	1.325460201902773694e+00	6.903614727188882583e-01	1.032898856819768341e-01	2.643876836138227271e-02	7.174339085611563041e-03	1.828275884547387242e-03
4.919405999193667611e+00	1.279619373677216496e-02	3.231714076607740665e-03	0.000000000000000000e+00	1.729443561206958968e+00	1.325477283872072309e+00	6.853238092131990200e-01	1.022378998683703549e-01	2.624992878461283527e-02	7.151709790212418087e-03	1.816077467768190427e-03
4.925453210010132032e+00	1.279739875843915325e-02	3.232504176825071272e-03	0.000000000000000000e+00	1.729380980004884494e+00	1.325438822300783359e+00	6.757369044628948052e-01	9.962593227105909222e-02	2.571280482555774252e-02	7.024779973010548961e-03	1.797518586064903974e-03
4.931500420826596454e+00	1.279837083692761043e-02	3.232801875840399328e-03	0.000000000000000000e+00	1.729317824153315586e+00	1.325404221466192967e+00	6.773613260276813985e-01	1.000337125369309133e-01	2.581750964974650897e-02	7.045268552673869707e-03	1.798759161512359945e-03
4.937547631643059987e+00	1.279847814743379809e-02	3.233072984948836496e-03	0.000000000000000000e+00	1.729338811952835897e+00	1.325418420297603150e+00	6.788779452664589487e-01	1.005352258760912887e-01	2.611618219909767752e-02	7.080045636778889255e-03	1.807161842102992209e-03
4.943594842459524408e+00	1.279812249426754561e-02	3.232948960786953280e-03	0.000000000000000000e+00	1.729405661908599567e+00	1.325464619392555887e+00	6.744561936806918734e-01	9.930625430324385716e-02	2.574563104844473579e-02	6.959737418623174882e-03	1.790966129469965737e-03
4.949642053275988829e+00	1.279676607897164628e-02	3.231843304344202920e-03	0.000000000000000000e+00	1.729435440604636609e+00	1.325486332945849943e+00	6.762015922132303958e-01	9.977608699715227736e-02	2.596053914174781610e-02	7.011718893538845462e-03	1.796929877955811845e-03
4.955689264092452362e+00	1.279530253134512040e-02	3.231416388158074235e-03	0.000000000000000000e+00	1.729472232794052156e+00	1.325500890510418417e+00	6.786753124503990264e-01	1.001587415140265530e-01	2.609597331740035400e-02	7.028970970899984377e-03	1.796618159205011847e-03
4.961736474908916783e+00	1.279659987106666896e-02	3.231983371566239920e-03	0.000000000000000000e+00	1.729435375991214663e+00	1.325478645044489090e+00	6.746156787353408957e-01	9.897755681538919492e-02	2.563267165255537355e-02	6.976358516596723076e-03	1.798313041074388633e-03
4.967783685725381204e+00	1.279700276750911359e-02	3.232053098963532170e-03	0.000000000000000000e+00	1.729395914387362510e+00	1.325452634905065263e+00	6.740878690816287655e-01	9.896628509744374858e-02	2.565236218300478294e-02	6.965624343345678399e-03	1.793288860721422608e-03
4.973830896541844737e+00	1.279796571493248443e-02	3.232396565173616901e-03	0.000000000000000000e+00	1.729333012336000674e+00	1.325415556792082450e+00	6.681324272207416204e-01	9.747064643103880988e-02	2.532353949249659814e-02	6.932857742422074074e-03	1.783986477321110363e-03
4.979878107358310046e+00	1.279680227679787577e-02	3.232052890312178597e-03	0.000000000000000000e+00	1.729369610853888517e+00	1.325430345158505441e+00	6.688650353291539785e-01	9.730804127796596759e-02	2.527427165402259743e-02	6.886013714349948842e-03	1.790729624555502603e-03
4.985925318174773579e+00	1.279607498890495548e-02	3.232188539892345662e-03	0.000000000000000000e+00	1.729416592276218356e+00	1.325458095652527701e+00	6.696808257102142559e-01	9.753400810677122224e-02	2.530967854651181709e-02	6.907886906780743609e-03	1.790683000956779739e-03
4.991972528991238001e+00	1.279380655924993587e-02	3.231620552503499701e-03	0.000000000000000000e+00	1.729541613648094112e+00	1.325535042245303163e+00	6.672575806418863387e-01	9.692530798418966254e-02	2.519672456271134994e-02	6.863099987178782405e-03	1.786385461440160097e-03
4.998019739807701534e+00	1.279320588360512156e-02	3.231195202438072456e-03	0.000000000000000000e+00	1.729579620718169286e+00	1.325559066936484953e+00	6.628566090806677913e-01	9.574421581726864916e-02	2.484098098968255328e-02	6.736904708462256898e-03	1.768301059561691417e-03
5.004066950624165955e+00	1.279297943769164107e-02	3.231214288760190720e-03	0.000000000000000000e+00	1.729612127602111915e+00	1.325581027644755938e+00	6.674710242645719438e-01	9.673124216428899413e-02	2.499175558760115615e-02	6.800654978752033140e-03	1.776878490668027657e-03
5.010114161440630376e+00	1.279456469999966199e-02	3.231750501545984679e-03	0.000000000000000000e+00	1.729536018930773134e+00	1.325533835893178303e+00	6.733439662252448388e-01	9.805020604011607799e-02	2.525560373633606304e-02	6.936305923963985431e-03	1.782570503945517726e-03
5.016161372257094797e+00	1.279615095264960076e-02	3.232413492230892284e-03	0.000000000000000000e+00	1.729474430782948602e+00	1.325494429293998078e+00	6.677789141609562495e-01	9.655390813883378553e-02	2.476086192337808439e-02	6.886560269643388250e-03	1.793122606549328634e-03
5.022208583073560106e+00	1.279593741872824680e-02	3.232099054363814662e-03	0.000000000000000000e+00	1.729468824417373041e+00	1.325492029786775827e+00	6.683170885998910293e-01	9.683603164701634625e-02	2.481295754412007198e-02	6.905228388961247993e-03	1.797679543200060397e-03
5.028255793890024528e+00	1.279305408775819122e-02	3.231048875818607127e-03	0.000000000000000000e+00	1.729611320891627502e+00	1.325579723330662540e+00	6.706305274572029740e-01	9.719039332195125724e-02	2.484097787621360187e-02	6.888454410320400505e-03	1.811817984772321486e-03
5.034303004706488949e+00	1.279167021662350884e-02	3.230495825029782234e-03	0.000000000000000000e+00	1.729665409402824316e+00	1.325614283313940600e+00	6.686484667659384762e-01	9.681261060084850323e-02	2.476534556782231111e-02	6.865584660970941271e-03	1.806706224823528221e-03
5.040350215522953370e+00	1.279249760090215259e-02	3.230756953992173879e-03	0.000000000000000000e+00	1.729638097778543049e+00	1.325597344110118980e+00	6.687778438074524212e-01	9.684544494710722873e-02	2.474319455318812339e-02	6.828305847261126500e-03	1.796218943136861177e-03
5.046397426339417791e+00	1.279248017489797301e-02	3.231714285242557119e-03	0.000000000000000000e+00	1.729665259655374765e+00	1.325608825243934863e+00	6.673818862466367463e-01	9.650807272605338438e-02	2.452555592550228342e-02	6.866990803410656478e-03	1.778643888510485997e-03
5.052444637155881324e+00	1.279150955440408639e-02	3.231081013375523576e-03	0.000000000000000000e+00	1.729688232319348984e+00	1.325621419161037151e+00	6.726767481166254781e-01	9.811968070608992343e-02	2.539569507375029345e-02	7.073708673941020778e-03	1.825609575196475258e-03
5.058491847972345745e+00	1.279266523732746665e-02	3.231589480959269796e-03	0.000000000000000000e+00	1.729620115937242408e+00	1.325577841576401461e+00	6.781818397530227083e-01	9.924237076758365972e-02	2.560328671669357542e-02	7.093453891524620185e-03	1.835549002792726241e-03
5.064539058788809278e+00	1.279338675233840893e-02	3.231805141737827559e-03	0.000000000000000000e+00	1.729570733314864217e+00	1.325548952903565780e+00	6.781534500829748957e-01	9.930498749611048337e-02	2.587533144382094669e-02	7.129276630294235570e-03	1.868197726913022657e-03
5.070586269605273699e+00	1.279428112934563946e-02	3.231885544274912779e-03	0.000000000000000000e+00	1.729506426660730289e+00	1.325509189147541900e+00	6.812254061585748532e-01	9.997698002817716201e-02	2.599986942199077750e-02	7.162317575304138172e-03	1.872034753572725989e-03
5.076633480421737232e+00	1.279434400711623211e-02	3.232134207173031556e-03	0.000000000000000000e+00	1.729528215086979515e+00	1.325524023954723685e+00	6.798694793345564369e-01	9.981837515495611823e-02	2.599609473178292676e-02	7.178652906857780486e-03	1.882131502707896573e-03
5.082680691238201653e+00	1.279280642287000148e-02	3.231562150993850992e-03	0.000000000000000000e+00	1.729586747023480253e+00	1.325558355094845320e+00	6.833444423977147464e-01	1.005904374838681448e-01	2.612823911484670955e-02	7.239985525875701489e-03	1.894707611628098677e-03
5.088727902054666075e+00	1.279076294748172221e-02	3.230604038962309275e-03	0.000000000000000000e+00	1.729661176636746234e+00	1.325603999209280071e+00	6.824093800324878556e-01	1.003483205084609864e-01	2.603828798648525483e-02	7.165109902074301776e-03	1.878837917654362175e-03
5.094775112871130496e+00	1.278878500385363312e-02	3.229908597832323227e-03	0.000000000000000000e+00	1.729754874650076379e+00	1.325660050913732180e+00	6.835756508922252728e-01	1.005291973884972767e-01	2.603826581820851277e-02	7.169867776712041813e-03	1.876496067050395034e-03
5.100822323687594029e+00	1.279025475823629757e-02	3.230145788372287829e-03	0.000000000000000000e+00	1.729662578754163738e+00	1.325604809254679939e+00	6.832966194889422695e-01	1.007676060162924214e-01	2.602389863648045532e-02	7.210741508735705151e-03	1.886526416573667620e-03
5.106869534504059338e+00	1.279117150843109806e-02	3.230670507019546729e-03	0.000000000000000000e+00	1.729600413313889362e+00	1.325561864278602453e+00	6.855779129161818641e-01	1.012573398330955804e-01	2.611251953357819969e-02	7.237870833411435764e-03	1.891425051018293070e-03
5.112916745320522871e+00	1.279144136908669412e-02	3.230778719027936272e-03	0.000000000000000000e+00	1.729562130793931729e+00	1.325536584272966056e+00	6.855201363205636333e-01	1.012729764164269908e-01	2.607230588136679600e-02	7.237180330118839558e-03	1.880132046327794319e-03
5.118963956136987292e+00	1.279418102698774533e-02	3.232145082679870832e-03	0.000000000000000000e+00	1.729474488406754995e+00	1.325487093418883155e+00	6.849454818669507006e-01	1.015281817125131408e-01	2.603554565588414235e-02	7.207549548253482270e-03	1.868431442033907132e-03
5.125011166953450825e+00	1.279323545897552775e-02	3.232063880702621371e-03	0.000000000000000000e+00	1.729516016570428638e+00	1.325505192539494281e+00	6.855803815224077447e-01	1.015599780217919385e-01	2.606117591282374954e-02	7.227412601574395232e-03	1.876416263459203346e-03
5.131058377769916135e+00	1.279323652003613691e-02	3.231947497378315388e-03	0.000000000000000000e+00	1.729510852934112108e+00	1.325500163173581658e+00	6.877799906329840063e-01	1.021990651026748326e-01	2.635123722402667179e-02	7.287219975971401947e-03	1.871911822730654195e-03
5.137105588586380556e+00	1.279437316657298755e-02	3.232296672306305633e-03	0.000000000000000000e+00	1.729410271828385914e+00	1.325435730352446884e+00	6.853840893586515826e-01	1.015710022800731804e-01	2.612193207963137837e-02	7.247671867465361496e-03	1.877927265877922048e-03
5.143152799402844089e+00	1.279596405667901039e-02	3.232838991914375754e-03	0.000000000000000000e+00	1.729326705414976573e+00	1.325388351792239128e+00	6.834678581373725414e-01	1.012753973170184146e-01	2.606426552440340924e-02	7.282877220482830878e-03	1.869367897041548715e-03
5.149200010219308510e+00	1.279530820271367053e-02	3.232608775939024934e-03	0.000000000000000000e+00	1.729373110113376688e+00	1.325419156651648223e+00	6.754342101347232674e-01	9.933979438208366541e-02	2.547542854062136153e-02	7.036743766577729063e-03	1.822777112825338733e-03
5.155247221035773819e+00	1.279375984036233357e-02	3.232903112369301009e-03	0.000000000000000000e+00	1.729515896274673503e+00	1.325507298890717500e+00	6.729180773840446328e-01	9.880641612826714104e-02	2.541081783931336754e-02	6.994823315020810492e-03	1.811560804115821058e-03
5.161294431852237352e+00	1.279362048204355125e-02	3.233448690092449208e-03	0.000000000000000000e+00	1.729574108460851578e+00	1.325539777518444762e+00	6.657602013054494394e-01	9.697009184077323707e-02	2.506241902746670844e-02	6.937538006758519130e-03	1.798285109859271147e-03
5.167341642668702661e+00	1.279402688085043253e-02	3.233477367715985058e-03	0.000000000000000000e+00	1.729537965304361880e+00	1.325516204878966819e+00	6.676142878838861039e-01	9.730243274041359969e-02	2.523576939972107386e-02	6.934723254160873179e-03	1.809267668817664048e-03
5.173388853485167083e+00	1.279341177464944808e-02	3.232097514678912518e-03	0.000000000000000000e+00	1.729471960485894577e+00	1.325475356262256543e+00	6.643994606305753114e-01	9.657831751434298173e-02	2.515516453986504572e-02	6.926894230581983475e-03	1.804922495029520450e-03
5.179436064301630616e+00	1.279348208545245599e-02	3.232559812262052624e-03	0.000000000000000000e+00	1.729508472856261303e+00	1.325496824310039123e+00	6.549341668490665791e-01	9.345521032734697975e-02	2.436619192482147520e-02	6.738436109913236056e-03	1.768632716671258813e-03
5.185483275118093260e+00	1.279221877765594415e-02	3.232393282429929342e-03	0.000000000000000000e+00	1.729586661443363482e+00	1.325543805622235505e+00	6.563933203134429961e-01	9.377555200828129045e-02	2.443409869124009079e-02	6.762374530025900589e-03	1.767491725963545946e-03
5.191530485934558570e+00	1.279205411026936023e-02	3.232300142726879811e-03	0.000000000000000000e+00	1.729648197542603238e+00	1.325586862551475731e+00	6.551716013946239370e-01	9.361210293246514935e-02	2.437865288747433773e-02	6.729506521769670555e-03	1.757686271422941688e-03
5.197577696751022103e+00	1.279065652707533397e-02	3.231716778064467818e-03	0.000000000000000000e+00	1.729723544260204138e+00	1.325635060423309142e+00	6.554537558038439071e-01	9.363875610986646669e-02	2.443678574401256590e-02	6.716775430710962905e-03	1.752800673208254655e-03
5.203624907567486524e+00	1.279056291394115724e-02	3.231549261407732493e-03	0.000000000000000000e+00	1.729759829064991372e+00	1.325661277395491888e+00	6.620942199220749558e-01	9.545421050578957456e-02	2.475400169384612756e-02	6.717032363625942241e-03	1.766454620130376288e-03
5.209672118383950945e+00	1.278991377466968254e-02	3.231249895476458450e-03	0.000000000000000000e+00	1.729812703643046623e+00	1.325696382613685387e+00	6.621843868895116447e-01	9.556017868839652984e-02	2.480059229358191203e-02	6.713935654807076485e-03	1.762509857673572565e-03
5.215719329200414478e+00	1.278940645511505991e-02	3.231165471181607005e-03	0.000000000000000000e+00	1.729858498336345418e+00	1.325724312937450300e+00	6.633041799307105579e-01	9.576602838935356632e-02	2.480005939210470564e-02	6.703463546521426855e-03	1.758463250910068370e-03
5.221766540016879787e+00	1.278953996268525524e-02	3.230880377693601431e-03	0.000000000000000000e+00	1.729868726875081641e+00	1.325733270610241155e+00	6.680597001622381459e-01	9.705221771262394215e-02	2.541092725365211302e-02	6.782360646301615822e-03	1.779295738862884469e-03
5.227813750833344209e+00	1.278920253268425386e-02	3.230385653986844827e-03	0.000000000000000000e+00	1.729852163356936812e+00	1.325721296244644520e+00	6.692214980090408494e-01	9.714037971072088384e-02	2.536458494955958973e-02	6.763481911973377031e-03	1.788256539307942492e-03
5.233860961649809518e+00	1.279000993457858962e-02	3.230696519159140939e-03	0.000000000000000000e+00	1.729803360758850772e+00	1.325690130348650575e+00	6.682016626167468498e-01	9.695280724004290418e-02	2.525280200776877648e-02	6.734133265552440066e-03	1.777238676917110250e-03
5.239908172466273051e+00	1.279010824462975190e-02	3.231554534459724071e-03	0.000000000000000000e+00	1.729855476218639110e+00	1.325719987736797556e+00	6.703906828178347599e-01	9.729298514717150959e-02	2.529865057389464253e-02	6.743829917714125842e-03	1.778377113589693463e-03
5.245955383282737472e+00	1.278845162208108212e-02	3.229682904684337205e-03	0.000000000000000000e+00	1.729885797278322146e+00	1.325742710321200057e+00	6.689216032323664907e-01	9.683176454870892624e-02	2.512848093022660573e-02	6.722126026459620228e-03	1.775547166263729279e-03
5.252002594099201005e+00	1.278737455574186811e-02	3.229464019172709026e-03	0.000000000000000000e+00	1.729971077472989949e+00	1.325795650518169833e+00	6.695695189019317262e-01	9.711554313699025109e-02	2.505044514726441351e-02	6.756188887277725028e-03	1.764806186702075081e-03
5.258049804915665426e+00	1.278609905530427894e-02	3.228320922570387507e-03	0.000000000000000000e+00	1.729989189659026927e+00	1.325809372308393908e+00	6.650074068026806673e-01	9.602894382542868923e-02	2.470582756311521383e-02	6.709649229404581958e-03	1.755252232195868333e-03
5.264097015732129847e+00	1.278611306187121301e-02	3.228066534678239539e-03	0.000000000000000000e+00	1.730035223990388893e+00	1.325845731993841703e+00	6.601363053846153184e-01	9.516082463750760723e-02	2.448386627743861024e-02	6.662315650589076786e-03	1.740750458781397314e-03
5.270144226548594268e+00	1.278633791546268834e-02	3.227897492155348130e-03	0.000000000000000000e+00	1.730006516010230921e+00	1.325828234042281561e+00	6.576060814295224821e-01	9.467800535151935093e-02	2.442480355800645889e-02	6.633506139663752736e-03	1.730736098841417769e-03
5.276191437365058690e+00	1.278684626307985926e-02	3.227852088865435648e-03	0.000000000000000000e+00	1.729958605374506853e+00	1.325800773096228014e+00	6.579171876266742824e-01	9.491516405425512448e-02	2.460271634801499893e-02	6.778429855205449737e-03	1.751359638709596789e-03
5.282238648181522223e+00	1.278788598035135622e-02	3.228576619462577083e-03	0.000000000000000000e+00	1.729910440813721362e+00	1.325769458819363811e+00	6.521075425769867762e-01	9.352732592363370567e-02	2.411276470442211273e-02	6.731462510348424667e-03	1.752048299696261054e-03
5.288285858997986644e+00	1.278831592124725358e-02	3.229636620172334199e-03	0.000000000000000000e+00	1.729923395775273098e+00	1.325772112197480812e+00	6.532075211001814319e-01	9.390878358332407916e-02	2.417908191987617680e-02	6.763283965349750800e-03	1.763416948440749404e-03
5.294333069814451065e+00	1.278862370668664220e-02	3.229693651428480663e-03	0.000000000000000000e+00	1.729868518476757489e+00	1.325740123060204834e+00	6.491876279396603389e-01	9.295325661707996845e-02	2.391026546837382583e-02	6.692911534190151487e-03	1.742800111637870034e-03
5.300380280630914598e+00	1.279365954392240254e-02	3.234381505157632886e-03	0.000000000000000000e+00	1.729800934111551891e+00	1.325695343490811196e+00	6.406001422793258238e-01	9.062668739638551907e-02	2.298566430738981092e-02	6.549411262691008477e-03	1.697942741494930805e-03
5.306427491447379019e+00	1.279310431134833559e-02	3.234104369421078162e-03	0.000000000000000000e+00	1.729828657508453382e+00	1.325715366310020960e+00	6.464751020863949149e-01	9.208892566444308592e-02	2.337286641106861573e-02	6.628482318461541636e-03	1.726152536236515806e-03
5.312474702263842552e+00	1.279323091717657519e-02	3.234256093061136511e-03	0.000000000000000000e+00	1.729803896023265786e+00	1.325697231084556060e+00	6.459121065165436271e-01	9.178084973868813612e-02	2.330451791167706052e-02	6.615723219773547888e-03	1.729207350514854521e-03
5.318521913080307861e+00	1.279385124551195817e-02	3.234318679005775566e-03	0.000000000000000000e+00	1.729745787909184651e+00	1.325661510747779825e+00	6.491579188240812481e-01	9.230772980335892608e-02	2.343228672722996384e-02	6.619700037090548578e-03	1.732858077622539137e-03
5.324569123896772282e+00	1.279274299235272534e-02	3.233319841211521137e-03	0.000000000000000000e+00	1.729774965044429180e+00	1.325682151989556967e+00	6.488834992607012131e-01	9.217386285655675138e-02	2.333810580489941930e-02	6.549727668731849389e-03	1.721871172975804939e-03
5.330616334713235815e+00	1.279074199599696850e-02	3.232937617419281897e-03	0.000000000000000000e+00	1.729856364047192230e+00	1.325720919047037372e+00	6.560429633254781789e-01	9.357945234075223939e-02	2.372252714984504976e-02	6.673291072374214726e-03	1.750654695637699279e-03
5.336663545529700237e+00	1.279106641250989281e-02	3.233192720244012618e-03	0.000000000000000000e+00	1.729842593049494281e+00	1.325710469889764154e+00	6.565709712460332526e-01	9.374042538390903179e-02	2.376923040603863210e-02	6.661850899794697495e-03	1.752532311469089457e-03
5.342710756346163770e+00	1.279334803520410652e-02	3.235078576806915771e-03	0.000000000000000000e+00	1.729774270248976453e+00	1.325664392719949181e+00	6.520816396197450793e-01	9.260917367182090743e-02	2.341596193921323399e-02	6.622267393053029617e-03	1.743634792924173785e-03
5.348757967162628191e+00	1.279247642601708326e-02	3.234575903790247887e-03	0.000000000000000000e+00	1.729821052437986006e+00	1.325696173778250886e+00	6.568123614834118218e-01	9.427641524695387631e-02	2.385932248555834231e-02	6.707410758589877134e-03	1.771080556048700103e-03
5.354805177979091724e+00	1.279201140691457218e-02	3.234103946770848243e-03	0.000000000000000000e+00	1.729837828799931199e+00	1.325707190205178243e+00	6.543694341871137965e-01	9.359844582389233170e-02	2.359985669186456109e-02	6.569455762155543624e-03	1.766081576273827993e-03
5.360852388795557033e+00	1.279110048528242331e-02	3.233339971805929136e-03	0.000000000000000000e+00	1.729863171532927346e+00	1.325725237510555932e+00	6.477638103161043048e-01	9.222599250784552227e-02	2.328590919848930185e-02	6.479169741649745858e-03	1.756979967184343341e-03
5.366899599612021454e+00	1.279124742295483647e-02	3.233604750817686401e-03	0.000000000000000000e+00	1.729871014660812056e+00	1.325729862355469191e+00	6.485570016147016448e-01	9.249062884502112780e-02	2.331321103718767343e-02	6.524135102069152960e-03	1.756624173516094971e-03
5.372946810428486764e+00	1.279024511000231325e-02	3.232817401966777814e-03	0.000000000000000000e+00	1.729935997797689140e+00	1.325773673279664333e+00	6.463561117509442067e-01	9.195971515929785012e-02	2.321518456330055186e-02	6.490649395521288709e-03	1.755128336148414339e-03
5.378994021244950297e+00	1.279075108314782494e-02	3.233127860424978364e-03	0.000000000000000000e+00	1.729928826284875099e+00	1.325771833533748945e+00	6.488133136254548017e-01	9.273321168220392818e-02	2.355970755151469767e-02	6.528618344189596884e-03	1.759488620016096648e-03
5.385041232061414718e+00	1.279229292504275618e-02	3.233896228635841155e-03	0.000000000000000000e+00	1.729842097691578484e+00	1.325714799212014627e+00	6.452274410379184033e-01	9.195615102743853742e-02	2.340577700093634389e-02	6.517341924475591845e-03	1.751118580226547006e-03
5.391088442877878251e+00	1.279236955374818234e-02	3.234742966151372533e-03	0.000000000000000000e+00	1.729863327369839388e+00	1.325720066820427423e+00	6.421979674186972797e-01	9.130099065655017387e-02	2.323250300770831472e-02	6.513069136345380969e-03	1.743341368013861820e-03
5.397135653694345336e+00	1.279234127940406460e-02	3.235062534440970566e-03	0.000000000000000000e+00	1.729888359043832979e+00	1.325736170789287183e+00	6.389133242619147168e-01	9.066607778385585292e-02	2.315569858706335860e-02	6.509322905882808548e-03	1.744578882410287302e-03
5.403182864510808869e+00	1.279346452415512474e-02	3.235392068904457356e-03	0.000000000000000000e+00	1.729836346475024600e+00	1.325705684270873874e+00	6.348055498757987358e-01	8.961542987921264358e-02	2.282348447327489649e-02	6.381375961570753472e-03	1.740612248517930949e-03
5.409230075327273290e+00	1.279241694958244829e-02	3.234943469148654060e-03	0.000000000000000000e+00	1.729896022356471885e+00	1.325742586709682147e+00	6.377582510450059416e-01	9.053002795318608464e-02	2.304643032021087140e-02	6.453930338820922791e-03	1.754069133198324143e-03
5.415277286143736823e+00	1.279076417912547795e-02	3.234560532243410842e-03	0.000000000000000000e+00	1.729973365869023283e+00	1.325787636656145629e+00	6.352309047814274079e-01	8.994538395662572683e-02	2.294018282221310656e-02	6.431252192596516142e-03	1.757144625287954858e-03
5.421324496960201245e+00	1.279164089652095292e-02	3.235319988905154768e-03	0.000000000000000000e+00	1.729978799582651439e+00	1.325793248990868811e+00	6.353927725772936519e-01	8.992815020638934842e-02	2.290744504722385180e-02	6.442436861649386559e-03	1.766184866512928537e-03
5.427371707776664778e+00	1.279274267468560010e-02	3.235569334452112478e-03	0.000000000000000000e+00	1.729895960367634267e+00	1.325742036868337026e+00	6.317035186490529419e-01	8.914545561803288720e-02	2.273277003465457372e-02	6.430968950563068810e-03	1.750507786023068786e-03
5.433418918593129199e+00	1.279253176833915900e-02	3.235697666975492683e-03	0.000000000000000000e+00	1.729889702327842782e+00	1.325735446973490106e+00	6.359608901629725253e-01	9.013764729938263109e-02	2.304928750308026658e-02	6.512844426184764834e-03	1.755399784313682295e-03
5.439466129409592732e+00	1.279314021325400445e-02	3.235966691673709469e-03	0.000000000000000000e+00	1.729822509156253352e+00	1.325694797682293480e+00	6.364845491149326850e-01	9.015219821610928608e-02	2.303710229918860819e-02	6.511123462302752241e-03	1.759781774481851673e-03
5.445513340226057153e+00	1.279707119335938593e-02	3.237977026650253141e-03	0.000000000000000000e+00	1.729776311506026065e+00	1.325680298464484208e+00	6.422664123336373487e-01	9.233474862757404256e-02	2.405981770918038873e-02	6.770687753634425758e-03	1.803381253114809879e-03
5.451560551042521574e+00	1.279598964994799019e-02	3.237488388690986253e-03	0.000000000000000000e+00	1.729822125678563305e+00	1.325708222681557746e+00	6.463004169147414935e-01	9.339991301580964633e-02	2.444529938984721720e-02	6.856951712321852563e-03	1.802464561854343148e-03
5.457607761858985107e+00	1.279474908450420681e-02	3.236507437821999154e-03	0.000000000000000000e+00	1.729881751881543472e+00	1.325751119812981882e+00	6.463353835798614222e-01	9.362992260447990100e-02	2.476259147888648648e-02	6.857686973798643275e-03	1.801525147979781425e-03
5.463654972675449528e+00	1.279507901996745911e-02	3.236830319141511397e-03	0.000000000000000000e+00	1.729881376386006808e+00	1.325751655302771059e+00	6.404629125786140964e-01	9.186557639200333691e-02	2.386065723556878362e-02	6.638833669820429391e-03	1.762244226114183850e-03
5.469702183491913061e+00	1.279588715560290441e-02	3.236865283572440931e-03	0.000000000000000000e+00	1.729847785078119760e+00	1.325731980880596517e+00	6.356684680251558639e-01	9.068063864574130162e-02	2.339996645929070043e-02	6.562726166832047806e-03	1.754590455349364433e-03
5.475749394308377482e+00	1.279510782008096148e-02	3.236937324494244470e-03	0.000000000000000000e+00	1.729811719975020035e+00	1.325694177908754989e+00	6.391042080698666750e-01	9.119280111812778922e-02	2.347426585473399649e-02	6.559848550276086918e-03	1.753741299217048775e-03
5.481796605124841015e+00	1.279572673761793927e-02	3.237125926296241085e-03	0.000000000000000000e+00	1.729770273806809699e+00	1.325670253956867883e+00	6.428623955065114748e-01	9.207775815355680182e-02	2.373209778402054007e-02	6.616172988963265472e-03	1.769437115435708958e-03
5.487843815941305436e+00	1.279755734685586108e-02	3.237670621688222821e-03	0.000000000000000000e+00	1.729652073290659509e+00	1.325597553601813861e+00	6.385222626889074382e-01	9.084568722024448373e-02	2.314626693513542610e-02	6.482878915731364079e-03	1.752449336974782387e-03
5.493891026757768969e+00	1.279642815685185821e-02	3.237066838566851189e-03	0.000000000000000000e+00	1.729709251066996023e+00	1.325630260902818991e+00	6.335108734764223204e-01	8.954522546895817003e-02	2.263046741411945187e-02	6.301847340087422811e-03	1.745622146567497781e-03
5.499938237574234279e+00	1.279563242111920150e-02	3.236649983106532676e-03	0.000000000000000000e+00	1.729755347008993693e+00	1.325659637429910775e+00	6.325962299333421912e-01	8.938368875810119574e-02	2.260692613821142435e-02	6.303636873894805960e-03	1.747262314436691171e-03
5.505985448390699588e+00	1.279720915538532129e-02	3.236939484373603602e-03	0.000000000000000000e+00	1.729697055797211558e+00	1.325627470568131239e+00	6.351501042500545813e-01	8.998837336365811401e-02	2.279353038612343119e-02	6.341820332786078825e-03	1.756127689244421858e-03
5.512032659207164897e+00	1.279984445276378946e-02	3.238143015675660173e-03	0.000000000000000000e+00	1.729583754189944145e+00	1.325563344843452063e+00	6.289444260085678140e-01	8.848233698635687983e-02	2.230576115107010121e-02	6.227578729383259626e-03	1.704242579790631214e-03
5.518079870023630207e+00	1.279895713282659143e-02	3.238132532962528613e-03	0.000000000000000000e+00	1.729664017620313743e+00	1.325614731178886618e+00	6.283774233772064788e-01	8.843443807386856814e-02	2.230587724551701470e-02	6.222827576115681422e-03	1.696796145881718796e-03
5.524127080840093740e+00	1.279958637395940679e-02	3.238417585948351416e-03	0.000000000000000000e+00	1.729616214696763077e+00	1.325584782558768993e+00	6.293565312732308792e-01	8.845777870417906308e-02	2.232784913980323180e-02	6.233435605338033883e-03	1.705633649028457733e-03
5.530174291656558161e+00	1.279981840906507969e-02	3.238579306904812005e-03	0.000000000000000000e+00	1.729614580070755858e+00	1.325583753303020584e+00	6.337074145349835819e-01	8.940443351825208551e-02	2.255228972968906925e-02	6.269405840093949731e-03	1.715228102870478043e-03
5.536221502473022582e+00	1.279714354742614996e-02	3.237131557741160411e-03	0.000000000000000000e+00	1.729737068231138153e+00	1.325659472066392564e+00	6.405571439309214465e-01	9.134757746272764711e-02	2.288409088476016373e-02	6.333954784979049790e-03	1.720023725868492044e-03
5.542268713289486115e+00	1.279657860164690013e-02	3.236607111423947612e-03	0.000000000000000000e+00	1.729718688103025093e+00	1.325648496788409236e+00	6.366628531107161315e-01	9.046909614896700425e-02	2.253229291981255836e-02	6.291221540791008815e-03	1.701302975890624843e-03
5.548315924105950536e+00	1.279466831147457045e-02	3.235394418412287833e-03	0.000000000000000000e+00	1.729775599794557417e+00	1.325681806445499600e+00	6.350577013613508681e-01	9.003749554703802116e-02	2.231407838383270628e-02	6.236609353276061779e-03	1.683090420344378812e-03
5.554363134922414069e+00	1.279537928529177193e-02	3.236075356245362786e-03	0.000000000000000000e+00	1.729754404534627588e+00	1.325665780257780035e+00	6.368231126065405645e-01	9.037089824001613703e-02	2.233185511304377341e-02	6.221832986322404016e-03	1.690963387856728260e-03
5.560410345738878490e+00	1.279646513310483784e-02	3.236346894032898248e-03	0.000000000000000000e+00	1.729700776405057372e+00	1.325638114522116107e+00	6.332622289203537758e-01	8.966377119105310711e-02	2.214687970055979893e-02	6.178660365130003371e-03	1.685889059460414768e-03
5.566457556555342023e+00	1.279443355273080993e-02	3.235583840456305454e-03	0.000000000000000000e+00	1.729805193184194012e+00	1.325702273060988645e+00	6.331784449328708986e-01	8.966423676473964099e-02	2.215095298745668739e-02	6.142735543353820132e-03	1.672371158911277987e-03
5.572504767371806444e+00	1.279417737040705605e-02	3.235377799738383808e-03	0.000000000000000000e+00	1.729822172408723269e+00	1.325715280070484337e+00	6.339530419041701226e-01	8.982464934329356665e-02	2.208376032652565116e-02	6.133999169326150545e-03	1.659637071397257512e-03
5.578551978188269977e+00	1.279411875964778927e-02	3.235475726970501835e-03	0.000000000000000000e+00	1.729857383317194630e+00	1.325738522541471509e+00	6.377975425281939836e-01	9.067106243863774784e-02	2.229800814821950028e-02	6.193942768088274431e-03	1.662946259826658668e-03
5.584599189004734399e+00	1.279665351237070127e-02	3.236276057217447964e-03	0.000000000000000000e+00	1.729771435214224162e+00	1.325694984079865524e+00	6.345299088585156788e-01	9.013582221777154124e-02	2.215143646536470862e-02	6.169179923952908436e-03	1.653347846931164629e-03
5.590646399821198820e+00	1.279688471014121635e-02	3.236389833286573096e-03	0.000000000000000000e+00	1.729738512022109376e+00	1.325671726582120069e+00	6.317161944624011261e-01	8.933668377443920727e-02	2.198394359564894221e-02	6.154511276952086794e-03	1.642253034504644570e-03
5.596693610637662353e+00	1.279745438187229224e-02	3.236429849436023992e-03	0.000000000000000000e+00	1.729720408775688778e+00	1.325662845865384742e+00	6.312642861793963389e-01	8.924837747196924520e-02	2.193678948116644170e-02	6.155797137975134968e-03	1.635217274597493839e-03
5.602740821454126774e+00	1.279798671725610251e-02	3.236908017858423220e-03	0.000000000000000000e+00	1.729701923072248571e+00	1.325650978728041274e+00	6.311853242406221254e-01	8.920749594031686380e-02	2.193795892770412578e-02	6.170267914005851152e-03	1.640319579332717107e-03
5.608788032270590307e+00	1.279756245108893721e-02	3.236562537803732223e-03	0.000000000000000000e+00	1.729736275210699059e+00	1.325675769265970194e+00	6.265725539983413306e-01	8.834986438245147344e-02	2.180741776434576978e-02	6.113046508614566714e-03	1.635066536252690380e-03
5.614835243087054728e+00	1.279511979845495209e-02	3.235687593162614624e-03	0.000000000000000000e+00	1.729853424252782768e+00	1.325749221640259323e+00	6.218904940216704036e-01	8.744735286005550501e-02	2.162686868041113417e-02	6.004256733177896349e-03	1.616722339990001554e-03
5.620882453903518261e+00	1.279393903939102933e-02	3.234919065567260985e-03	0.000000000000000000e+00	1.729892748030734895e+00	1.325775301362872582e+00	6.263627022952827916e-01	8.873088715869856258e-02	2.207066146118982428e-02	6.159693921459443409e-03	1.618677638343063527e-03
5.626929664719983570e+00	1.279535788547266940e-02	3.235675021726813847e-03	0.000000000000000000e+00	1.729838512715319299e+00	1.325744848841169166e+00	6.316856195967265331e-01	9.016152212484752904e-02	2.237759029150639123e-02	6.269397066653021114e-03	1.647286149682258534e-03
5.632976875536447992e+00	1.279586963503212375e-02	3.235940831272838842e-03	0.000000000000000000e+00	1.729817351262473490e+00	1.325730757976491869e+00	6.347700985351947267e-01	9.122494029996515430e-02	2.261676265612062517e-02	6.283920014640760089e-03	1.645812284775842634e-03
5.639024086352914189e+00	1.279585818073665851e-02	3.235964479719200589e-03	0.000000000000000000e+00	1.729830970743178487e+00	1.325734639628438405e+00	6.413878458365338542e-01	9.263715160582290664e-02	2.312047919138932386e-02	6.377414121321331106e-03	1.669382670733431757e-03
5.645071297169377722e+00	1.279581742527005281e-02	3.236049196360670736e-03	0.000000000000000000e+00	1.729860575196749517e+00	1.325752045641370724e+00	6.446486031919255177e-01	9.347392121928171926e-02	2.349885523888179187e-02	6.472806910640952621e-03	1.705663544088370769e-03
5.651118507985843031e+00	1.279505133940416449e-02	3.235505788183345478e-03	0.000000000000000000e+00	1.729886126513526357e+00	1.325770286829397904e+00	6.463537510238656081e-01	9.387241789021871785e-02	2.348543003335473375e-02	6.408863061880995873e-03	1.703393215916717759e-03
5.657165718802307453e+00	1.279490822879848951e-02	3.235811213488396128e-03	0.000000000000000000e+00	1.729931185515339198e+00	1.325796403811138280e+00	6.413950369901475490e-01	9.227864394048382324e-02	2.258524580732920034e-02	6.203893055335326853e-03	1.656653138602259779e-03
5.663212929618770985e+00	1.279463472806207681e-02	3.235798601016332422e-03	0.000000000000000000e+00	1.729968355853154005e+00	1.325819611478366467e+00	6.401403182909071177e-01	9.213943746333481954e-02	2.267135436669160189e-02	6.287326105217011518e-03	1.655702994662855334e-03
5.669260140435235407e+00	1.279488576796444267e-02	3.236387946751073229e-03	0.000000000000000000e+00	1.729956159091064816e+00	1.325807555038221119e+00	6.347371820905036710e-01	9.056023313022056043e-02	2.208709292577143088e-02	6.207800375914431824e-03	1.614640880972300838e-03
5.675307351251699828e+00	1.279352473230942547e-02	3.236254847130063186e-03	0.000000000000000000e+00	1.730043772347012565e+00	1.325860403210367799e+00	6.311538638190445916e-01	8.987074343563947187e-02	2.196872286496704546e-02	6.175580667534098268e-03	1.605451412751982476e-03
5.681354562068163361e+00	1.279339049329448162e-02	3.235683891932370458e-03	0.000000000000000000e+00	1.730024888180283327e+00	1.325849091676352343e+00	6.328463277379294816e-01	8.999555111727650103e-02	2.195699973703525709e-02	6.161960718835449678e-03	1.601017920615835453e-03
5.687401772884627782e+00	1.279415474709230151e-02	3.235976946032872049e-03	0.000000000000000000e+00	1.729997484866984125e+00	1.325832144513262367e+00	6.279833540281466453e-01	8.908589528942555125e-02	2.182022311152020944e-02	6.098619516340724085e-03	1.588009811384075414e-03
5.693448983701091315e+00	1.279420200949463529e-02	3.235869434997489143e-03	0.000000000000000000e+00	1.729991244863386957e+00	1.325827948920575095e+00	6.304865275609279340e-01	8.955227719502729944e-02	2.186394379022503845e-02	6.106110514241311522e-03	1.595385098546501850e-03
5.699496194517555736e+00	1.279444865017092918e-02	3.236036359358201477e-03	0.000000000000000000e+00	1.729970164097815566e+00	1.325815787348493036e+00	6.297917009730573668e-01	8.943146934946513693e-02	2.183072740909132448e-02	6.095563301808000489e-03	1.597163831656342936e-03
5.705543405334019269e+00	1.279349780228375595e-02	3.235836370124795577e-03	0.000000000000000000e+00	1.730007619405779407e+00	1.325837824116175900e+00	6.287929801252655215e-01	8.890527657710223242e-02	2.168853873228120122e-02	6.020900989733871285e-03	1.584646766796068366e-03
5.711590616150483690e+00	1.279301466102679592e-02	3.235305777534232697e-03	0.000000000000000000e+00	1.730026670331687999e+00	1.325857312286812029e+00	6.306507502731016901e-01	8.944401885368014060e-02	2.186584501211534873e-02	6.025664718561165450e-03	1.587914513978577529e-03
5.717637826966947223e+00	1.279266692836553837e-02	3.235273090371441982e-03	0.000000000000000000e+00	1.730030821747976066e+00	1.325858154923527099e+00	6.293032382748321441e-01	8.906211020407486800e-02	2.176131874928585730e-02	6.008571509401724672e-03	1.585357580325362763e-03
5.723685037783411644e+00	1.279064882730576377e-02	3.233730861348880874e-03	0.000000000000000000e+00	1.730099679922676881e+00	1.325903653389699066e+00	6.262363946672718784e-01	8.820419623080141824e-02	2.152034288778968685e-02	5.932701460596156995e-03	1.577252446132735263e-03
5.729732248599876065e+00	1.279044816249946294e-02	3.232307274781748372e-03	0.000000000000000000e+00	1.730048663608882764e+00	1.325880728260812269e+00	6.310028966074484602e-01	8.938448244946589627e-02	2.188448149428226866e-02	5.973201978750394998e-03	1.597035151934793644e-03
5.735779459416339598e+00	1.279077119142236173e-02	3.233162847579362960e-03	0.000000000000000000e+00	1.730063266343955686e+00	1.325887971941660304e+00	6.321573631806414184e-01	8.946109273410024487e-02	2.175950931349484793e-02	5.946503281020202453e-03	1.610676577447910573e-03
