# Supplementary material for: Interpolating numerically exact many-body wave functions for accelerated molecular dynamics
Source: Nat Commun. 2025 Feb 26;16:2005. doi: 10.1038/s41467-025-57134-9 (PMC11865551; doi:10.1038/s41467-025-57134-9)
Supplement: Supplementary file 3 — Source data [file 41467_2025_57134_MOESM3_ESM.zip › Source Data/fig_S2/rel_corr_error_std_running_average.txt]

# Averaged time (ps)	Mean rel. correlation en error CCSD	Mean rel. correlation en error CCSD(T)	Mean rel. correlation en error DMRG	Mean rel. correlation en error DFT (CAMB3LYP)	Mean rel. correlation en error DFT (PBE)	Mean rel. correlation en error N=20	Mean rel. correlation en error N=40	Mean rel. correlation en error N=60	Mean rel. correlation en error N=80	Mean rel. correlation en error N=100
2.993369354149803541e-01	2.204445899294278503e-04	9.509732282773054554e-05	0.000000000000000000e+00	1.140321794489376761e-02	6.954155186441812568e-03	2.690856105536456599e-01	6.571263077030004007e-02	2.418845237202306778e-02	9.727827325768932318e-03	4.253270533290754406e-03
3.053841462314446087e-01	2.204531182277717685e-04	9.410391276579772207e-05	0.000000000000000000e+00	1.142522429564987035e-02	6.965298934505773087e-03	2.634571925878834708e-01	6.540401410618158773e-02	2.407440902060211177e-02	9.671716507019371273e-03	4.218998332444466766e-03
3.114313570479088633e-01	2.196173178982935401e-04	9.463699387151992056e-05	0.000000000000000000e+00	1.127783754409893667e-02	6.902251855129448894e-03	2.610978459505533533e-01	6.523381200361055843e-02	2.415372322080778025e-02	9.617845316513162768e-03	4.192918813163007755e-03
3.174785678643731179e-01	2.208467535574345976e-04	9.516277914501702678e-05	0.000000000000000000e+00	1.136358076300777488e-02	6.972836787565457779e-03	2.651119580425724265e-01	6.697073216520091354e-02	2.479554793127021831e-02	9.807247155814656156e-03	4.188393177579668308e-03
3.235257786808374281e-01	2.177707277653261628e-04	9.469375167658638148e-05	0.000000000000000000e+00	1.120537485184549230e-02	6.871520063188925331e-03	2.656920527886534322e-01	6.720393820745654279e-02	2.484650918605101760e-02	9.816281704161622726e-03	4.180040819170138290e-03
3.295729894973015717e-01	2.219404128515917597e-04	9.664386756811896479e-05	0.000000000000000000e+00	1.135663695041806004e-02	6.976256384420296067e-03	2.612258660336103100e-01	6.600509788350653051e-02	2.437696746501810327e-02	9.578986712071461962e-03	3.964715301648804625e-03
3.356202003137659928e-01	2.212814780760695476e-04	9.628450711741951061e-05	0.000000000000000000e+00	1.127451131239011473e-02	6.915563585570321838e-03	2.662524898372580773e-01	6.752833874201324971e-02	2.504006505299163216e-02	9.669470152130247090e-03	4.064538189053987227e-03
3.416674111302300809e-01	2.186376904183774314e-04	9.499198115473216639e-05	0.000000000000000000e+00	1.115129411880548885e-02	6.840833124295721442e-03	2.664542361993889052e-01	6.762183062120305510e-02	2.511833950088665501e-02	9.710567081031103512e-03	4.077574833098836053e-03
3.477146219466943911e-01	2.185656119792077259e-04	9.498570964210039898e-05	0.000000000000000000e+00	1.114166040404124952e-02	6.835888015082215025e-03	2.657920409687850594e-01	6.746310620054971063e-02	2.504022053742798251e-02	9.701889741173964216e-03	4.079341037028646859e-03
3.537618327631586457e-01	2.179748099674494856e-04	9.498713498149043925e-05	0.000000000000000000e+00	1.111341431636754876e-02	6.820529488679358786e-03	2.624081717291983917e-01	6.716555846398383767e-02	2.494526431968180011e-02	9.652895949829501387e-03	4.052085492668170558e-03
3.598090435796229003e-01	2.181447803778508582e-04	9.449928582579828255e-05	0.000000000000000000e+00	1.105617565360714205e-02	6.788693508581578051e-03	2.644170669873192603e-01	6.734736043216915657e-02	2.496077863595234578e-02	9.678315990597017443e-03	4.066939657982672138e-03
3.658562543960872104e-01	2.172289908427215929e-04	9.448232375217287835e-05	0.000000000000000000e+00	1.100108234524290775e-02	6.754454338976244657e-03	2.610944386081130997e-01	6.687931163691655800e-02	2.487628747570255414e-02	9.657961644496067255e-03	4.074791159289983464e-03
3.719034652125514651e-01	2.164722795118217795e-04	9.423142964726550510e-05	0.000000000000000000e+00	1.105305796024457811e-02	6.788017961538527108e-03	2.620200266410346313e-01	6.716079948456142590e-02	2.500431144071331435e-02	9.702510433743226359e-03	4.110516407967409677e-03
3.779506760290156087e-01	2.171488078781200757e-04	9.428185338095157128e-05	0.000000000000000000e+00	1.105732983803363496e-02	6.788933790674970409e-03	2.618407929100905474e-01	6.719780572435300747e-02	2.497336585255679683e-02	9.636746874453688133e-03	4.121247353162429614e-03
3.839978868454799188e-01	2.153309324625113526e-04	9.402160057484854668e-05	0.000000000000000000e+00	1.097135864428832285e-02	6.740632063711290457e-03	2.585986980797259083e-01	6.577640340951119990e-02	2.394741646799683141e-02	8.877360695320170303e-03	4.106254421786676920e-03
3.900450976619441179e-01	2.160899702054158006e-04	9.411568667240313170e-05	0.000000000000000000e+00	1.098792586261840114e-02	6.750310306524218151e-03	2.586464384922959048e-01	6.575998051442759340e-02	2.395709254903031007e-02	8.876019245406334759e-03	4.085381869025687257e-03
3.960923084784083170e-01	2.159064038404204711e-04	9.412895408141469305e-05	0.000000000000000000e+00	1.099184335458245482e-02	6.751995287062681136e-03	2.585470102758112843e-01	6.573198885377909417e-02	2.401066139330030463e-02	8.895191095362202718e-03	4.106550122928444811e-03
4.021395192948726827e-01	2.158342333180966754e-04	9.503387529267300039e-05	0.000000000000000000e+00	1.109925542927244282e-02	6.840810594471813909e-03	2.578158055006897209e-01	6.571599224796499661e-02	2.405580161151576329e-02	8.915797465625981827e-03	4.123601699988540398e-03
4.081867301113368263e-01	2.156062542582764293e-04	9.471587587422215316e-05	0.000000000000000000e+00	1.106694014121341503e-02	6.812850532012267209e-03	2.592403279974127006e-01	6.601814388149798707e-02	2.413354036500699532e-02	8.789965433130446718e-03	4.094992235231806679e-03
4.142339409278010809e-01	2.145825897111939390e-04	9.394584903073025200e-05	0.000000000000000000e+00	1.097272563143331797e-02	6.740147617392720433e-03	2.577892050802052526e-01	6.569430353022802371e-02	2.405654625258726517e-02	8.770220634514058061e-03	4.084106050226369612e-03
4.202811517442653910e-01	2.138006899610719381e-04	9.312684923608987306e-05	0.000000000000000000e+00	1.096898123197677030e-02	6.739442276377536310e-03	2.600073809379371270e-01	6.610295990382956954e-02	2.407510264482357401e-02	8.771206587258335852e-03	4.086992572151814870e-03
4.263283625607296456e-01	2.155056841115207190e-04	9.331532037270163105e-05	0.000000000000000000e+00	1.113286323840703522e-02	6.834257425222677214e-03	2.599803449712381753e-01	6.605533759618062439e-02	2.397420805993228862e-02	8.657092653709279328e-03	3.925419124898127735e-03
4.323755733771937892e-01	2.148124081290801355e-04	9.206703140479282667e-05	0.000000000000000000e+00	1.112721468730161478e-02	6.831100656330811420e-03	2.606897244409648873e-01	6.615854321503114588e-02	2.400529264466353882e-02	8.658362869768515199e-03	3.933407423656856000e-03
4.384227841936580994e-01	2.143611182527323570e-04	9.229350433193997155e-05	0.000000000000000000e+00	1.104485393471435657e-02	6.781401572996537640e-03	2.511313310490820294e-01	6.266138647428697028e-02	2.229549926002150420e-02	8.393454153481905849e-03	3.926090233120908997e-03
4.444699950101223540e-01	2.150909155053742309e-04	9.232399812936806054e-05	0.000000000000000000e+00	1.104195435840842933e-02	6.776355630945726620e-03	2.519207122587325820e-01	6.270467935361576095e-02	2.223161194247843739e-02	8.369158136261491479e-03	3.869904592785725853e-03
4.505172058265866641e-01	2.159810293784104754e-04	9.336202315000133008e-05	0.000000000000000000e+00	1.103580229019318973e-02	6.767545242586671915e-03	2.522939734786106003e-01	6.266286074471405509e-02	2.198663078939812679e-02	8.114677722480666267e-03	3.710842754813241211e-03
4.565644166430509188e-01	2.126852480468159980e-04	9.320795519750193667e-05	0.000000000000000000e+00	1.085753508392510273e-02	6.669995888927471306e-03	2.526841026934935064e-01	6.272897537375130006e-02	2.198017143660658743e-02	8.124527962469603459e-03	3.694624823949490752e-03
4.626116274595151179e-01	2.127139110679406074e-04	9.306845685682587266e-05	0.000000000000000000e+00	1.079109913167201895e-02	6.641405112152272243e-03	2.523376088890029179e-01	6.269407691339382027e-02	2.206326087149573442e-02	8.157715890775003517e-03	3.707421980257059792e-03
4.686588382759794280e-01	2.131684411704701536e-04	9.332289892665083413e-05	0.000000000000000000e+00	1.080913510097314748e-02	6.657181529453371632e-03	2.509288076460465255e-01	6.237937005851090788e-02	2.200350632345424856e-02	8.149514622408765216e-03	3.713987612614614610e-03
4.747060490924436271e-01	2.150527548141706671e-04	9.291451868314901477e-05	0.000000000000000000e+00	1.086341856135539241e-02	6.668577360062158225e-03	2.489021912577596973e-01	6.206001795956117562e-02	2.197061381167301000e-02	8.177096041108205399e-03	3.734122903537824296e-03
4.807532599089078262e-01	2.147117507192584300e-04	9.297937451428899837e-05	0.000000000000000000e+00	1.086445296407873885e-02	6.667999550253687208e-03	2.457604091628114995e-01	6.084125139820020095e-02	2.186004566911380759e-02	8.081892342340578003e-03	3.655617923896134405e-03
4.868004707253721364e-01	2.149424700083728550e-04	9.296179058655612061e-05	0.000000000000000000e+00	1.086933593984716964e-02	6.675075188872163501e-03	2.482559222573500479e-01	6.114968925689096002e-02	2.187225502740338876e-02	8.118260498137784900e-03	3.654818269992187677e-03
4.928476815418363910e-01	2.144455024941061233e-04	9.291539691359114678e-05	0.000000000000000000e+00	1.084640007844992100e-02	6.659933246755089277e-03	2.521329581330779002e-01	6.259348104992540351e-02	2.257499454825111565e-02	8.296051026881448923e-03	3.728037826739241754e-03
4.988948923583005346e-01	2.139283264892375845e-04	9.293272743522786896e-05	0.000000000000000000e+00	1.084692483986047194e-02	6.658409801029371855e-03	2.495184063827278476e-01	6.197167872621572177e-02	2.242423394550434324e-02	8.266446314986325428e-03	3.705030920668938438e-03
5.049421031747648447e-01	2.096105913645139108e-04	9.353777117344810703e-05	0.000000000000000000e+00	1.060372014594349044e-02	6.554221909263738786e-03	2.482953176580313670e-01	6.184563535303909398e-02	2.245285558995419040e-02	8.295989658335112260e-03	3.735713403827937550e-03
5.109893139912291549e-01	2.069664331649044412e-04	9.302102677935358539e-05	0.000000000000000000e+00	1.054309792654682318e-02	6.528725262556383732e-03	2.458738559227125753e-01	6.146866039137465626e-02	2.229452210693146433e-02	8.236643885893365699e-03	3.713187209936329777e-03
5.170365248076933540e-01	2.090491617363509800e-04	9.280645480886470149e-05	0.000000000000000000e+00	1.063342852911887924e-02	6.548319527254416704e-03	2.460284357331273264e-01	6.146945108882652387e-02	2.229128251698767396e-02	8.231717644513773455e-03	3.713148759540060503e-03
5.230837356241575531e-01	2.101802818098628771e-04	9.271938092596671835e-05	0.000000000000000000e+00	1.076287376574755136e-02	6.639390190464952192e-03	2.417347138956420505e-01	6.090347706260394733e-02	2.216133576919154455e-02	8.173049312278626508e-03	3.695399028059217095e-03
5.291309464406218632e-01	2.100125655592856094e-04	9.127052393230281481e-05	0.000000000000000000e+00	1.078696435050947866e-02	6.649568151383444641e-03	2.422789933530609396e-01	6.115515611899454557e-02	2.228737135157478344e-02	8.188980863746817343e-03	3.706445500662916993e-03
5.351781572570860623e-01	2.099138869879581194e-04	9.132675726429907747e-05	0.000000000000000000e+00	1.076064857913514375e-02	6.634111409933940787e-03	2.439433969781814038e-01	6.150567897010541379e-02	2.237750376225916549e-02	8.230884350548410555e-03	3.719889927527433859e-03
5.412253680735503725e-01	2.096067557605699422e-04	9.119142529775457555e-05	0.000000000000000000e+00	1.075056332910989502e-02	6.622567425975970853e-03	2.441897331077109989e-01	6.153391014071953047e-02	2.242425580136964136e-02	8.269356389721014416e-03	3.752696528744580481e-03
5.472725788900145716e-01	2.090798441709671872e-04	9.187154422773854663e-05	0.000000000000000000e+00	1.080732054960398432e-02	6.641522044364386694e-03	2.496196765324551203e-01	6.267022164499616577e-02	2.250240427122626383e-02	8.250321834537869062e-03	3.751266196319620345e-03
5.533197897064787707e-01	2.091883353698799960e-04	9.188477048446498294e-05	0.000000000000000000e+00	1.080967884467171417e-02	6.642529435506701330e-03	2.490060985737209409e-01	6.250128162051087066e-02	2.243443928455680220e-02	8.252567499806339260e-03	3.748399949799172820e-03
5.593670005229430808e-01	2.097539914001442121e-04	9.186590769082796592e-05	0.000000000000000000e+00	1.082383016687972141e-02	6.651126752257469250e-03	2.491007851937522277e-01	6.237610412057405934e-02	2.236636014293275770e-02	8.214008938079686920e-03	3.740073054714310782e-03
5.654142113394072799e-01	2.055544825262707750e-04	9.161292442695782347e-05	0.000000000000000000e+00	1.059209735112659825e-02	6.526308368945166714e-03	2.490551062443152608e-01	6.248102030246237976e-02	2.236338254597184869e-02	8.217564278429621491e-03	3.746587170744522261e-03
5.714614221558715901e-01	2.047505660542054242e-04	9.117810022839832140e-05	0.000000000000000000e+00	1.051533722335115661e-02	6.471007557377519981e-03	2.486989663885264823e-01	6.225712783297606551e-02	2.225958707385565852e-02	8.237669831321681180e-03	3.765810992944007909e-03
5.775086329723359002e-01	2.049209969329418351e-04	9.054593070294852833e-05	0.000000000000000000e+00	1.050067564294710279e-02	6.449457629998237192e-03	2.465717035239522736e-01	6.179690031849286586e-02	2.213832483730553483e-02	8.199491710872003347e-03	3.755372402895015404e-03
5.835558437888002103e-01	2.060439119763697667e-04	9.085636716134994691e-05	0.000000000000000000e+00	1.049750079965336945e-02	6.446280613670745709e-03	2.448548728188655321e-01	6.147826933512684500e-02	2.204159802938462920e-02	8.142796879832244275e-03	3.721523040252497968e-03
5.896030546052644095e-01	2.092242985653292129e-04	9.200664097829751135e-05	0.000000000000000000e+00	1.061462812879526013e-02	6.518703435409567599e-03	2.479484081301081555e-01	6.245007390342113829e-02	2.218712498106154354e-02	8.204640469477542802e-03	3.714038542795959890e-03
5.956502654217286086e-01	2.047309163905659693e-04	9.106896081755911677e-05	0.000000000000000000e+00	1.035896471394575670e-02	6.352363719801158541e-03	2.451378382852659743e-01	6.125066060095558235e-02	2.101216019089122145e-02	8.218461222953075962e-03	3.638469566848970618e-03
6.016974762381928077e-01	2.001230251107031708e-04	8.935993687692653893e-05	0.000000000000000000e+00	1.022612061850509090e-02	6.273379642936609268e-03	2.451076351316547608e-01	6.129141364525977909e-02	2.110609132129612556e-02	8.234263025143490067e-03	3.646745607980409788e-03
6.077446870546571178e-01	2.006909580946817750e-04	8.925481562016184596e-05	0.000000000000000000e+00	1.023285302280163740e-02	6.278014474929070193e-03	2.446009625222659301e-01	6.142165578281646304e-02	2.120451936685738281e-02	8.254193705718429822e-03	3.659788949410260669e-03
6.137918978711214280e-01	2.012644239455978819e-04	8.928466803842802300e-05	0.000000000000000000e+00	1.025318925339755577e-02	6.282153846162389678e-03	2.454721674534434683e-01	6.144639662197316776e-02	2.120452159649720975e-02	8.262237558867733742e-03	3.643819608608501234e-03
6.198391086875856271e-01	1.990612276131769199e-04	8.930585894151536611e-05	0.000000000000000000e+00	1.016002759492923117e-02	6.240880898931772634e-03	2.440448736323489187e-01	6.124329121310426866e-02	2.116285225211318732e-02	8.239281024807218121e-03	3.633923661568665576e-03
6.258863195040498262e-01	1.987140478707005763e-04	8.936262989527989976e-05	0.000000000000000000e+00	1.010743079969693599e-02	6.209452334388535812e-03	2.451696405671063284e-01	6.141747770063901712e-02	2.138235795376707341e-02	8.545659324675264693e-03	3.639189339597036828e-03
6.319335303205141363e-01	1.986140041500425663e-04	8.882439382149074703e-05	0.000000000000000000e+00	1.009035110879680230e-02	6.200720713352482830e-03	2.457558288384039391e-01	6.153561204866164758e-02	2.141453601663338702e-02	8.513769274233156173e-03	3.621884928957290126e-03
6.379807411369783354e-01	1.966019883462408646e-04	8.885496283628766846e-05	0.000000000000000000e+00	1.010765426672264808e-02	6.221332221756714111e-03	2.449186224858329597e-01	6.133121567453341666e-02	2.144728303464012512e-02	8.523579368589405403e-03	3.589942052814694504e-03
6.440279519534425345e-01	1.964134567996132633e-04	8.881906570703767515e-05	0.000000000000000000e+00	1.016783463444336302e-02	6.266241460593607177e-03	2.435760689519757827e-01	6.079560258733274214e-02	2.115583066186121214e-02	8.272997047732566847e-03	3.600864829682909676e-03
6.500751627699068447e-01	1.947707587849553126e-04	8.866067187393395172e-05	0.000000000000000000e+00	1.011618048272355450e-02	6.253843572771602966e-03	2.458459252669809303e-01	6.147009738329984457e-02	2.121096225349605388e-02	8.247907653724430993e-03	3.594680967934967258e-03
6.561223735863711548e-01	1.970972424277356826e-04	8.903028845273022751e-05	0.000000000000000000e+00	1.032270430080830213e-02	6.377950036163202926e-03	2.456847354947454543e-01	6.135347804758584100e-02	2.113013721947158696e-02	8.204931416011303907e-03	3.564520442000921815e-03
6.621695844028354649e-01	1.923254583014786623e-04	8.817796808801965321e-05	0.000000000000000000e+00	1.011005932594707425e-02	6.263536136404199671e-03	2.372150091583507259e-01	5.835309867552418428e-02	2.007845319433633827e-02	7.981801528651560201e-03	3.368330052563170071e-03
6.682167952192996641e-01	1.923289549613236876e-04	8.834375024028840980e-05	0.000000000000000000e+00	1.011287414094637002e-02	6.255816618530552278e-03	2.402188963643602237e-01	5.913936205551884734e-02	2.009226946426661067e-02	7.967096250588825632e-03	3.364861692382651887e-03
6.742640060357638632e-01	1.888164452188001571e-04	8.850056191050201129e-05	0.000000000000000000e+00	9.995963504719262982e-03	6.213866565118050626e-03	2.386890904361851640e-01	5.877424577464768207e-02	2.007720162192392147e-02	7.964849812535819418e-03	3.296994109117754469e-03
6.803112168522279513e-01	1.889719220910743302e-04	8.837524215989892452e-05	0.000000000000000000e+00	1.002794302466992679e-02	6.226120434505222519e-03	2.390559841307850486e-01	5.891844853250128439e-02	1.997865502714456232e-02	7.891268289257395707e-03	3.248588225659870300e-03
6.863584276686922614e-01	1.890057950088883760e-04	8.843838512359750517e-05	0.000000000000000000e+00	1.000630321110447009e-02	6.191550000575004112e-03	2.452656428100950803e-01	6.081031184547276008e-02	2.002641943037052411e-02	7.884950381863714206e-03	3.241543978392008845e-03
6.924056384851564605e-01	1.892667246618710375e-04	8.856450037780734573e-05	0.000000000000000000e+00	1.003431580995510844e-02	6.212343249671215505e-03	2.440589205233568426e-01	6.038385834226606130e-02	1.999413984620138432e-02	7.879022514964164475e-03	3.241079555688900285e-03
6.984528493016209927e-01	1.894291322459083077e-04	8.843299774514612921e-05	0.000000000000000000e+00	1.003573358093432476e-02	6.205934247508518645e-03	2.430921630630508146e-01	6.008239948391019131e-02	1.988303844514176244e-02	7.846363037265446233e-03	3.228410672855544419e-03
7.045000601180850808e-01	1.780629392973067542e-04	7.128265576308247980e-05	0.000000000000000000e+00	1.009499953295015830e-02	6.250265489073734276e-03	2.428518052499017699e-01	6.014221455179522002e-02	1.996708819907136445e-02	7.859114492172943403e-03	3.213383838413476443e-03
7.105472709345492799e-01	1.688809517035846691e-04	6.888935888955465502e-05	0.000000000000000000e+00	9.609438464679884509e-03	5.971194961832171182e-03	2.428421288653366261e-01	6.024422758852807785e-02	2.002773183061801535e-02	7.857472781046717647e-03	3.213382217147767953e-03
7.165944817510134790e-01	1.691213955370399116e-04	6.895768858306263664e-05	0.000000000000000000e+00	9.609195524607818187e-03	5.969235616564702758e-03	2.401349480087435762e-01	5.981151934327170322e-02	2.001149179427516231e-02	7.805839931078740329e-03	3.181735902685975219e-03
7.226416925674777891e-01	1.703014416664976808e-04	6.893797801342418756e-05	0.000000000000000000e+00	9.651027332889862767e-03	5.986123850977746047e-03	2.401452922780466792e-01	5.981030799551034782e-02	2.001322817552115413e-02	7.807447015511376383e-03	3.192839321024186234e-03
7.286889033839420993e-01	1.707597601282693112e-04	6.886858899737699968e-05	0.000000000000000000e+00	9.655809984804933355e-03	5.985610542635216857e-03	2.401843429166150012e-01	5.982684728994046991e-02	2.006067042385151211e-02	7.829231765299898838e-03	3.197046938077410284e-03
7.347361142004062984e-01	1.687873258977871048e-04	6.811725899007290298e-05	0.000000000000000000e+00	9.790803244989021090e-03	6.059730099109704102e-03	2.411001719053071368e-01	5.993286283305199191e-02	2.010187842511148432e-02	7.828202340912183282e-03	3.197548426665058896e-03
7.407833250168707195e-01	1.668698818784414653e-04	6.816885409872756299e-05	0.000000000000000000e+00	9.786394851521239280e-03	6.059688388519775086e-03	2.409707752883787635e-01	5.987326849931159933e-02	2.009674779185403534e-02	7.801387001178450471e-03	3.157162308955919258e-03
7.468305358333346966e-01	1.689318858455233043e-04	6.935257739772442316e-05	0.000000000000000000e+00	9.844666526516800825e-03	6.096891484188005778e-03	2.384569674432067965e-01	5.894457108257825789e-02	1.948511839626882250e-02	7.338783266107539414e-03	3.112381182907301286e-03
7.528777466497992288e-01	1.687678946563811564e-04	6.936109743942273000e-05	0.000000000000000000e+00	9.857115727698194732e-03	6.102365952279788230e-03	2.376965807037939027e-01	5.869144902195441715e-02	1.935976543484501863e-02	7.359803985726397907e-03	3.128640218017478443e-03
7.589249574662634279e-01	1.692011454757840155e-04	6.999831267524816351e-05	0.000000000000000000e+00	9.846677105957589785e-03	6.094322083076294215e-03	2.381367659709456852e-01	5.896053347349181073e-02	1.948437696276212813e-02	7.390664917701165841e-03	3.090272326029495746e-03
7.649721682827275160e-01	1.716817699938260765e-04	7.076990936896316025e-05	0.000000000000000000e+00	9.889176122340141012e-03	6.118779374339946599e-03	2.373529704265689155e-01	5.877054054643069542e-02	1.945038395195594280e-02	7.397233508639083563e-03	3.093706160349347836e-03
7.710193790991920482e-01	1.835476910118738296e-04	8.849742045673327602e-05	0.000000000000000000e+00	9.882059322948125168e-03	6.111365751615748486e-03	2.413075235322729994e-01	5.911355468337281538e-02	1.954345683323876343e-02	7.385431468306808724e-03	3.077114361228134361e-03
7.770665899156560252e-01	1.842247025087154558e-04	8.860204851742135260e-05	0.000000000000000000e+00	1.000680211606437033e-02	6.188930825408398353e-03	2.412529190947540758e-01	5.910991498831168200e-02	1.954473183248790075e-02	7.388899644707621478e-03	3.084610000935829755e-03
7.831138007321203354e-01	1.841474395481144152e-04	8.901590868599615922e-05	0.000000000000000000e+00	1.001122908634458943e-02	6.190801257484707283e-03	2.412072622917989517e-01	5.912698148036781010e-02	1.933922499395326552e-02	7.314911473319259984e-03	2.949774806860197638e-03
7.891610115485845345e-01	1.840630092902978225e-04	8.905176708940309071e-05	0.000000000000000000e+00	1.002461831851725674e-02	6.201272687100475335e-03	2.387128590126506578e-01	5.875651055848345183e-02	1.925873390721373479e-02	7.308025882446433745e-03	2.951379549545483406e-03
7.952082223650487336e-01	1.831460294823178164e-04	8.853955570041111586e-05	0.000000000000000000e+00	1.001165072319919365e-02	6.192294092414582160e-03	2.402561492417180367e-01	5.956699057223718841e-02	1.999339243361492394e-02	7.521133569937499264e-03	2.941000346035498470e-03
8.012554331815131548e-01	1.819672018060088082e-04	8.847660331108371978e-05	0.000000000000000000e+00	9.897680310884034507e-03	6.128069304362909753e-03	2.403294490040536746e-01	5.959874305392127980e-02	2.003075006642405717e-02	7.539654927101042438e-03	2.959738898370200665e-03
8.073026439979773539e-01	1.791072780224510540e-04	8.794911662434031982e-05	0.000000000000000000e+00	9.738560595742885850e-03	6.035212611425107461e-03	2.392639910528885638e-01	5.940937512274944987e-02	1.991785181287659967e-02	7.506045881511540230e-03	2.948845601055956160e-03
8.133498548144416640e-01	1.788200616290969798e-04	8.816574791466903337e-05	0.000000000000000000e+00	9.749351237069115925e-03	6.044634859119879522e-03	2.397220727161417375e-01	5.955933352512440826e-02	1.995752112024605854e-02	7.473777003870961735e-03	2.952676936266732111e-03
8.193970656309056411e-01	1.807169760679049227e-04	8.771230816821313256e-05	0.000000000000000000e+00	9.788002209198601658e-03	6.073970958579943437e-03	2.409258970818237422e-01	5.983317452311753826e-02	2.004904421941021767e-02	7.508086270411916570e-03	2.977586649039613668e-03
8.254442764473699512e-01	1.807290637690077580e-04	8.752988035276729683e-05	0.000000000000000000e+00	9.806584143742212711e-03	6.085192815939669680e-03	2.413529221864360585e-01	5.992392221239294103e-02	2.008957748572256369e-02	7.521675514567716797e-03	2.971702801622927437e-03
8.314914872638342613e-01	1.815489717558986125e-04	8.791510771208809697e-05	0.000000000000000000e+00	9.899441446097287725e-03	6.151070169150517179e-03	2.456030767203034870e-01	6.098292755146123012e-02	2.035355100396538108e-02	7.550759434613531565e-03	3.050647973993435031e-03
8.375386980802985715e-01	1.815464534742646354e-04	8.778141325785765437e-05	0.000000000000000000e+00	9.894901985012916068e-03	6.150178910668869375e-03	2.464486213241716683e-01	6.113019136905178258e-02	2.045897449646269864e-02	7.600617858911111989e-03	3.073869794475898604e-03
8.435859088967628816e-01	1.822592947626933840e-04	8.778091070693976841e-05	0.000000000000000000e+00	9.918940587539375880e-03	6.166083233614955660e-03	2.538794092295045268e-01	6.383180611817455830e-02	2.186425755241685684e-02	7.693637434751502725e-03	2.987113177045241322e-03
8.496331197132270807e-01	1.819875908273851353e-04	8.836118594701348669e-05	0.000000000000000000e+00	9.871343517091946823e-03	6.142225028230172829e-03	2.516266112164237123e-01	6.343850056112960989e-02	2.175519153276862447e-02	7.668465113431355631e-03	2.974291002239305964e-03
8.556803305296912798e-01	1.811921385106884561e-04	8.839830072948491016e-05	0.000000000000000000e+00	9.731748547012551709e-03	6.054694416036911740e-03	2.495534023224690312e-01	6.308500801780471401e-02	2.171291462228194108e-02	7.665410717988018104e-03	2.984578400452740296e-03
8.617275413461555900e-01	1.808398767172490589e-04	8.835441448826632899e-05	0.000000000000000000e+00	9.729779560114821743e-03	6.052302835072538752e-03	2.554379536236520698e-01	6.529400794351614135e-02	2.249514682082773970e-02	7.801980197060251823e-03	2.975245817309311435e-03
8.677747521626199001e-01	1.787882833709314391e-04	8.797550248300694197e-05	0.000000000000000000e+00	9.509616572054263584e-03	5.904915548096481559e-03	2.558935737028013579e-01	6.537237921523555984e-02	2.252091379507194929e-02	7.822265336607559655e-03	2.984595501948866629e-03
8.738219629790842102e-01	1.764414044134569057e-04	8.416822502916008499e-05	0.000000000000000000e+00	9.476787395129800812e-03	5.877527450753528698e-03	2.559026748634672943e-01	6.523258377258309149e-02	2.224220268384651325e-02	7.476098122302541824e-03	2.975611804130370332e-03
8.798691737955484093e-01	1.776717216864915326e-04	8.458090691283194889e-05	0.000000000000000000e+00	9.519399747479265553e-03	5.904585256776916091e-03	2.553973085565788281e-01	6.508695116910433176e-02	2.222254745419176628e-02	7.476227220385885976e-03	2.976905172191849931e-03
8.859163846120126085e-01	1.777056095351331217e-04	8.457463311526505518e-05	0.000000000000000000e+00	9.432854810252572567e-03	5.840240751422121589e-03	2.555174125488224868e-01	6.505587507437400607e-02	2.230184713947098302e-02	7.500292624617997499e-03	2.992971600556509990e-03
8.919635954284766965e-01	1.767643557652028507e-04	8.337027761780193939e-05	0.000000000000000000e+00	9.287614657976232119e-03	5.723058773727826218e-03	2.545992330279435167e-01	6.472932608291359635e-02	2.230196377097956942e-02	7.439249892101059032e-03	2.973559895511503244e-03
8.980108062449410067e-01	1.767706092212432262e-04	8.338769636186966333e-05	0.000000000000000000e+00	9.283290268122116121e-03	5.721224858343336092e-03	2.529033749295537259e-01	6.431083429116234151e-02	2.209684194818386030e-02	7.446722507134213333e-03	2.967447991742554192e-03
9.040580170614053168e-01	1.762952555725384523e-04	8.387120192689093601e-05	0.000000000000000000e+00	9.304011205846179564e-03	5.732175327991874056e-03	2.530720171953116937e-01	6.432303110687251357e-02	2.213287003178816825e-02	7.467498880501697960e-03	2.987245934690089567e-03
9.101052278778696270e-01	1.763003541792169634e-04	8.386241659646743757e-05	0.000000000000000000e+00	9.308369530636854267e-03	5.731499905309361473e-03	2.514115170334165206e-01	6.403415055966760194e-02	2.209761193612096511e-02	7.460861218093644762e-03	2.991179050661493290e-03
9.161524386943338261e-01	1.759787497377456023e-04	8.328354465008471234e-05	0.000000000000000000e+00	9.301252963494896150e-03	5.718748727082385679e-03	2.531711491071797493e-01	6.409497007838593774e-02	2.186733842905824385e-02	7.441554837998662179e-03	2.981937927192648222e-03
9.221996495107980252e-01	1.721020257540861872e-04	8.240150307222995050e-05	0.000000000000000000e+00	8.998284503981520202e-03	5.526208613298734182e-03	2.469199845680434546e-01	6.170393849929756147e-02	2.075851087414816443e-02	7.002715235806538860e-03	2.924105584790103688e-03
9.282468603272623353e-01	1.737680931118019674e-04	8.277263988525644840e-05	0.000000000000000000e+00	9.115872539968731744e-03	5.602293348719684582e-03	2.461089423239056218e-01	6.134704096179919436e-02	2.058445747472568976e-02	6.919250529915138732e-03	2.927949343666131146e-03
9.342940711437265344e-01	1.692962711236616752e-04	8.085177735856884790e-05	0.000000000000000000e+00	8.879230393281414488e-03	5.450039733342917046e-03	2.455343165356295987e-01	6.129486320083200185e-02	2.055885302128874353e-02	6.850433819001243083e-03	2.758543816286816372e-03
9.403412819601909556e-01	1.692887411602195648e-04	8.095864667159183780e-05	0.000000000000000000e+00	8.890858895229275874e-03	5.460242907855963716e-03	2.418073480176843593e-01	5.958722314897477862e-02	1.953498143481696009e-02	6.597352389074524238e-03	2.507930001896059927e-03
9.463884927766551547e-01	1.687610167247117772e-04	8.053984070320110175e-05	0.000000000000000000e+00	8.885323419546665297e-03	5.454375608863261914e-03	2.448172077654274525e-01	5.998884637557766464e-02	1.964416741916634110e-02	6.647825252382613508e-03	2.541342185136222145e-03
9.524357035931194648e-01	1.687379831916643077e-04	8.056335814658885028e-05	0.000000000000000000e+00	8.886306722471017105e-03	5.453760098038846343e-03	2.459737145539064307e-01	6.012828838373447671e-02	1.969404965489351608e-02	6.648518680665758095e-03	2.539375740813237976e-03
9.584829144095834419e-01	1.688848875869821884e-04	8.064940005496106163e-05	0.000000000000000000e+00	8.915706027632976441e-03	5.475487421719518917e-03	2.463380535284782624e-01	6.020881467650444213e-02	1.974971137245363009e-02	6.672182596188507876e-03	2.558335594560098760e-03
9.645301252260476410e-01	1.713122859691267312e-04	8.107470067373005859e-05	0.000000000000000000e+00	9.091031962649870693e-03	5.581602898070540421e-03	2.478674301593794538e-01	6.089417564396230886e-02	2.011525287714603302e-02	6.673553166790129054e-03	2.598843326425250531e-03
9.705773360425120622e-01	1.713878144362896263e-04	8.108590801142650584e-05	0.000000000000000000e+00	9.092251170968717461e-03	5.581723608939972471e-03	2.478580218982084915e-01	6.086922068957057591e-02	2.011016649373175216e-02	6.673832536327839113e-03	2.597358168544883043e-03
9.766245468589762613e-01	1.713030863339900156e-04	8.113433764421942710e-05	0.000000000000000000e+00	9.055993091531400543e-03	5.559832552199275683e-03	2.465973590074028166e-01	6.064776272164375953e-02	2.008929748513026484e-02	6.658332426369219757e-03	2.595205817184702453e-03
9.826717576754407935e-01	1.701204643748588559e-04	8.092381996709693132e-05	0.000000000000000000e+00	9.052180363994404011e-03	5.559400530468137230e-03	2.464204798291273202e-01	6.058251173889505486e-02	2.009093337539043234e-02	6.679766234688048684e-03	2.607715158636508476e-03
9.887189684919047705e-01	1.706536896549210286e-04	8.109253890373125295e-05	0.000000000000000000e+00	9.067527480117923422e-03	5.568926786884580149e-03	2.466918725136229562e-01	6.065288074913092325e-02	2.010429204268085468e-02	6.672004152501314136e-03	2.586147474076085691e-03
9.947661793083690807e-01	1.712479530469945084e-04	8.137668932412217126e-05	0.000000000000000000e+00	9.115993491691900055e-03	5.600730475063641148e-03	2.478233539922224671e-01	6.093139958290091224e-02	2.012740537423296852e-02	6.608661421151657001e-03	2.578016179100281295e-03
1.000813390124833502e+00	1.725635325257150201e-04	8.155527388338228308e-05	0.000000000000000000e+00	9.171238902944479562e-03	5.631765951304456598e-03	2.498930251356276389e-01	6.128920768105604322e-02	2.023848255076970623e-02	6.604439438005671806e-03	2.580738568643890611e-03
1.006860600941297479e+00	1.714145852866554270e-04	8.080225747670415884e-05	0.000000000000000000e+00	9.037146909237295939e-03	5.546008219928225645e-03	2.499667576489716103e-01	6.122060495714753969e-02	2.017912303547484895e-02	6.604138029400873078e-03	2.584759558600364156e-03
1.012907811757762122e+00	1.731147077067613134e-04	8.113557137432388685e-05	0.000000000000000000e+00	9.295882904734884336e-03	5.720708679186670143e-03	2.515226939025322350e-01	6.143240187930315566e-02	2.021081087293873091e-02	6.616744622714678357e-03	2.597503883404126898e-03
1.018955022574226099e+00	1.736851093600154567e-04	8.169736121475067018e-05	0.000000000000000000e+00	9.322692087270920136e-03	5.740249172538075192e-03	2.514983171972534071e-01	6.146992003856781295e-02	2.024728764508031131e-02	6.584491726587803420e-03	2.594146275982955104e-03
1.025002233390690298e+00	1.735864929477757667e-04	8.192105805164891393e-05	0.000000000000000000e+00	9.348026986273998834e-03	5.752095200662513119e-03	2.513997362873617303e-01	6.155946402366471032e-02	2.041868640848683303e-02	6.579345928234540779e-03	2.559090059389743533e-03
1.031049444207154497e+00	1.710320679243240141e-04	8.168443299019483169e-05	0.000000000000000000e+00	9.115832560259272063e-03	5.612848037698904904e-03	2.516761777172722425e-01	6.168320155140507438e-02	2.046968180421827876e-02	6.506599995132661234e-03	2.523388088485256989e-03
1.037096655023618919e+00	1.710431985809454788e-04	8.168504734887371106e-05	0.000000000000000000e+00	9.114939512060816346e-03	5.610872330336973308e-03	2.510548321194894794e-01	6.161940195539417076e-02	2.046218457171899985e-02	6.502732146207852032e-03	2.524081793986451307e-03
1.043143865840083118e+00	1.698860203475805874e-04	8.117954137223945348e-05	0.000000000000000000e+00	9.086750650453232284e-03	5.591158601143222592e-03	2.566865834959455306e-01	6.342611820523126609e-02	2.119835797974111563e-02	6.674247548460158705e-03	2.552800808049217850e-03
1.049191076656547317e+00	1.705331872750181675e-04	8.129795942000399170e-05	0.000000000000000000e+00	9.176857240237847047e-03	5.652659325723693659e-03	2.554931377676488702e-01	6.332827005444002788e-02	2.120680925415776782e-02	6.681954221854570670e-03	2.568040762334779670e-03
1.055238287473011738e+00	1.688954027790625593e-04	7.990478623731223431e-05	0.000000000000000000e+00	9.168718597031673412e-03	5.649993309380369269e-03	2.582907688600359908e-01	6.455248214431670573e-02	2.173769472258641963e-02	6.666903488751267821e-03	2.564388796577605871e-03
1.061285498289475715e+00	1.686690646994436183e-04	7.994603461487254255e-05	0.000000000000000000e+00	9.167436236821457571e-03	5.647350807412927949e-03	2.576915208876419672e-01	6.440958539956297135e-02	2.172440539459821393e-02	6.674768163427384667e-03	2.567367072381096429e-03
1.067332709105939914e+00	1.686800620591871530e-04	7.999792119752414563e-05	0.000000000000000000e+00	9.167558096041087540e-03	5.647143377835012711e-03	2.570710419673060132e-01	6.425069320295280495e-02	2.166291099915965135e-02	6.666203111722152248e-03	2.565453052615281580e-03
1.073379919922404335e+00	1.689566479507259784e-04	7.985053085314487882e-05	0.000000000000000000e+00	9.191133463057474945e-03	5.659832524454477300e-03	2.579071581042202688e-01	6.444364238794254851e-02	2.170142042067475102e-02	6.666300415251461692e-03	2.572124770119621137e-03
1.079427130738868534e+00	1.695064863413451662e-04	8.006088773774586523e-05	0.000000000000000000e+00	9.218146773508894068e-03	5.689464812204507622e-03	2.578679324763034630e-01	6.439971392023595420e-02	2.174776082052060425e-02	6.657184704924465173e-03	2.567860742182446077e-03
1.085474341555332956e+00	1.698818255924056466e-04	8.009825544411070626e-05	0.000000000000000000e+00	9.225534652680273187e-03	5.695845297844317513e-03	2.608424117765508754e-01	6.539455558328155504e-02	2.200454030987674184e-02	6.658534011467253169e-03	2.564251881706762319e-03
1.091521552371796933e+00	1.697198392933485576e-04	8.036093749137139487e-05	0.000000000000000000e+00	9.211952134406549073e-03	5.684020320232592745e-03	2.606074964224461832e-01	6.546572856381462080e-02	2.205355324587736712e-02	6.600427125010538236e-03	2.576022537841571054e-03
1.097568763188261354e+00	1.703205816043564273e-04	8.046848386707932765e-05	0.000000000000000000e+00	9.235048337603536314e-03	5.696372008586824721e-03	2.582827536193524898e-01	6.426043326244142151e-02	2.127721595599966001e-02	6.287298397358575056e-03	2.385451558535857559e-03
1.103615974004725553e+00	1.727864203911846409e-04	8.172455328716294438e-05	0.000000000000000000e+00	9.343044756862196182e-03	5.762980695093378701e-03	2.570639219699442646e-01	6.400752282013215388e-02	2.128389049513077988e-02	6.255367855037607082e-03	2.345347572296815203e-03
1.109663184821189974e+00	1.717130411360625881e-04	8.113904179419032490e-05	0.000000000000000000e+00	9.285493627513933743e-03	5.724631206585508239e-03	2.575155287886661815e-01	6.410610532277744023e-02	2.131370638130391029e-02	6.260927253799285740e-03	2.353393355189561421e-03
1.115710395637654173e+00	1.716598690264654035e-04	8.127598364390215360e-05	0.000000000000000000e+00	9.285926418883108657e-03	5.725166266816233453e-03	2.575085242357617599e-01	6.412026316219515687e-02	2.131674476604081617e-02	6.258726698705574347e-03	2.350587720275908264e-03
1.121757606454118372e+00	1.702569189331493052e-04	8.201463189091211746e-05	0.000000000000000000e+00	9.182415487324156050e-03	5.676787906574463048e-03	2.578770704148166115e-01	6.425583279698222905e-02	2.138487085908724952e-02	6.305488223551283106e-03	2.341777236258486480e-03
1.127804817270582571e+00	1.687461122557937991e-04	8.127229322844594999e-05	0.000000000000000000e+00	8.989578701695923393e-03	5.545241145627993404e-03	2.580673583210452149e-01	6.434826055347299401e-02	2.142447656145327409e-02	6.322960775089814245e-03	2.356095512983596464e-03
1.133852028087046770e+00	1.682267662790024347e-04	8.117712063293685252e-05	0.000000000000000000e+00	8.990139077686415750e-03	5.547037270130593563e-03	2.571064310584333379e-01	6.410068719546439808e-02	2.134695080164140946e-02	6.311236589109757086e-03	2.350680485202305808e-03
1.139899238903510970e+00	1.681174385090803010e-04	8.116603843712654387e-05	0.000000000000000000e+00	8.990404284723222880e-03	5.549553631859295393e-03	2.553813861167092969e-01	6.377511913831947210e-02	2.129339339172416773e-02	6.295148804042883031e-03	2.348815576862391379e-03
1.145946449719975391e+00	1.661939244787458613e-04	8.075959056108786955e-05	0.000000000000000000e+00	8.827896606333584043e-03	5.456190229146800144e-03	2.555615589513953179e-01	6.381527339347120575e-02	2.117706311086917439e-02	6.250223109114949778e-03	2.328744114164119344e-03
1.151993660536439812e+00	1.651731062730050028e-04	8.006355710865091448e-05	0.000000000000000000e+00	8.668641775441639219e-03	5.381337801324774690e-03	2.504765250335637128e-01	6.268797999600032866e-02	2.105798368946615665e-02	6.273239238928775101e-03	2.311479371868981319e-03
1.158040871352903789e+00	1.649860593571438700e-04	7.990274158533106140e-05	0.000000000000000000e+00	8.707802789098139859e-03	5.405267408716303047e-03	2.504752809421525450e-01	6.269547311823681079e-02	2.105656622041462978e-02	6.280267712734031484e-03	2.314319953130619147e-03
1.164088082169367988e+00	1.648268429699696223e-04	7.997328428161977118e-05	0.000000000000000000e+00	8.676782983314784703e-03	5.384547019933546078e-03	2.501721252536825424e-01	6.274747849270008448e-02	2.108253035504537368e-02	6.275389646418142245e-03	2.312094950710136699e-03
1.170135292985832409e+00	1.639970381774377554e-04	8.021164334495557778e-05	0.000000000000000000e+00	8.626840151152226355e-03	5.353841652584890448e-03	2.497893993879748697e-01	6.261461141360287475e-02	2.109239279124370745e-02	6.290603879869063539e-03	2.321767573821584187e-03
1.176182503802296608e+00	1.638794534380140456e-04	8.036109644785050486e-05	0.000000000000000000e+00	8.626938959146549304e-03	5.353511682981300888e-03	2.493573671503164779e-01	6.250435262072319420e-02	2.109711812387659799e-02	6.279738376455279263e-03	2.320191199341708164e-03
1.182229714618760807e+00	1.665988336752976119e-04	8.062076611808829127e-05	0.000000000000000000e+00	8.795494379358007736e-03	5.456078849912469018e-03	2.479318629738189728e-01	6.246210882242980017e-02	2.104843212764489352e-02	6.255754857611818022e-03	2.285693414256642977e-03
1.188276925435225229e+00	1.676617132426373074e-04	8.095632790402363798e-05	0.000000000000000000e+00	8.892896000013163910e-03	5.514819074890930928e-03	2.471531445536759297e-01	6.226716249896768751e-02	2.093023248485028145e-02	6.215152812946872843e-03	2.269044418900931746e-03
1.194324136251689206e+00	1.665187525190143809e-04	8.026684315762816903e-05	0.000000000000000000e+00	8.891709649483603428e-03	5.510738065008308033e-03	2.439999894270165059e-01	6.119309198106819003e-02	2.072211668583507846e-02	6.039287565387423465e-03	2.255687505733620923e-03
1.200371347068153627e+00	1.711411212275625547e-04	8.109822031367319045e-05	0.000000000000000000e+00	9.135055288037520482e-03	5.652487604779012770e-03	2.424648017069979122e-01	6.084897183281376409e-02	2.071248273895281988e-02	6.037250155174307513e-03	2.257885420788458605e-03
1.206418557884617826e+00	1.711130229065025137e-04	8.112559661837001688e-05	0.000000000000000000e+00	9.146702976001756455e-03	5.657170095076133158e-03	2.427832300793061060e-01	6.085768191285481632e-02	2.066160231847758919e-02	6.051566332493550464e-03	2.260705854043605374e-03
1.212465768701082247e+00	1.712438465591839868e-04	8.095558626760939683e-05	0.000000000000000000e+00	9.203429913324470690e-03	5.680448487069057230e-03	2.485465927591438973e-01	6.255413354294532546e-02	2.142580931525979102e-02	6.118681290109322796e-03	2.259300181994693731e-03
1.218512979517546446e+00	1.708638637713358094e-04	8.090151067996321859e-05	0.000000000000000000e+00	9.194302658480407037e-03	5.679775542449205100e-03	2.482266227132101932e-01	6.263169405860745387e-02	2.144664719391527197e-02	6.123740383571911992e-03	2.256035861086257404e-03
1.224560190334010645e+00	1.707607687788994795e-04	8.083018078769487001e-05	0.000000000000000000e+00	9.181091871741235352e-03	5.671656212399827507e-03	2.478682437548640483e-01	6.246525367758334196e-02	2.140985622029494342e-02	6.123272809290127017e-03	2.255968599105743436e-03
1.230607401150474844e+00	1.710942019930484527e-04	8.068598813790289997e-05	0.000000000000000000e+00	9.183606014478819593e-03	5.668272786921673898e-03	2.467818529100323233e-01	6.232145704971618627e-02	2.115852132099367913e-02	5.535189863681290803e-03	2.221569392022291860e-03
1.236654611966939044e+00	1.716850802317235072e-04	8.080644982679638833e-05	0.000000000000000000e+00	9.163449946256079295e-03	5.653337687423844876e-03	2.485197821355179804e-01	6.268744864310504816e-02	2.126200317851248064e-02	5.567098420206226077e-03	2.235781176324617720e-03
1.242701822783403243e+00	1.727322696423048618e-04	8.074724986407397524e-05	0.000000000000000000e+00	9.271255502785463384e-03	5.718901269574539099e-03	2.482006849610673971e-01	6.256723015142343081e-02	2.127148369471109843e-02	5.574571542967490800e-03	2.232110627010197058e-03
1.248749033599867664e+00	1.721933369399135339e-04	8.077485742859377932e-05	0.000000000000000000e+00	9.218778155585720044e-03	5.688288640976929197e-03	2.485288630069160121e-01	6.260482670905165303e-02	2.130129285855093119e-02	5.573558765637870970e-03	2.230464034900449428e-03
1.254796244416331863e+00	1.738603286371069947e-04	8.122177028817860651e-05	0.000000000000000000e+00	9.302137295679503703e-03	5.736482812492439860e-03	2.463319718163626826e-01	6.200011083968732378e-02	2.117187805912277426e-02	5.564268232343752563e-03	2.222672509828219328e-03
1.260843455232796062e+00	1.708070144732502143e-04	8.047221671956941225e-05	0.000000000000000000e+00	9.090490034329427871e-03	5.606028725318241111e-03	2.460265653485176063e-01	6.196466199779520484e-02	2.119883556991994378e-02	5.565289307702854689e-03	2.219749333371538735e-03
1.266890666049260261e+00	1.736525167959507298e-04	8.110417972492493951e-05	0.000000000000000000e+00	9.290240217059667072e-03	5.732190356578542589e-03	2.531543161356116789e-01	6.379656018042868804e-02	2.195265492974119922e-02	6.354194987726217297e-03	2.294205081390202853e-03
1.272937876865724682e+00	1.747437029183100015e-04	8.117905643394082986e-05	0.000000000000000000e+00	9.351825310275589317e-03	5.770299497836211058e-03	2.509389646394415974e-01	6.329838068471566048e-02	2.193181997260508845e-02	6.345506791992131489e-03	2.257928271932336649e-03
1.278985087682188659e+00	1.735006549740537960e-04	8.100821863432739280e-05	0.000000000000000000e+00	9.251408654484767624e-03	5.702360768944618984e-03	2.510208884426277098e-01	6.331307177311935874e-02	2.192976125977155050e-02	6.334600192493239357e-03	2.255643874736134973e-03
1.285032298498653081e+00	1.731640533699331584e-04	8.102860618640315440e-05	0.000000000000000000e+00	9.238156877419830340e-03	5.700047245644789852e-03	2.506954360058941123e-01	6.314331466921653535e-02	2.190698411998012046e-02	6.326320213630608723e-03	2.257636155232887239e-03
1.291079509315117280e+00	1.743776822723585110e-04	8.116667628498508652e-05	0.000000000000000000e+00	9.313657918399149624e-03	5.744506956822198647e-03	2.481912940824739788e-01	6.227437748993958772e-02	2.225888600200069331e-02	6.356048768925063805e-03	2.329332458177686260e-03
1.297126720131581701e+00	1.738059146529189359e-04	8.108054707490235026e-05	0.000000000000000000e+00	9.251831396073837213e-03	5.709191374035289465e-03	2.492895267927431324e-01	6.244783318207682010e-02	2.225698220350410747e-02	6.357225510429993613e-03	2.322224640434052481e-03
1.303173930948045678e+00	1.730632565113180657e-04	8.069343410597235500e-05	0.000000000000000000e+00	9.263761096124749350e-03	5.718247949297254606e-03	2.495132075173452091e-01	6.249311602084827583e-02	2.232221457867671066e-02	6.362390900215426394e-03	2.320889089504702286e-03
1.309221141764510099e+00	1.718816454889054936e-04	8.037258323631743236e-05	0.000000000000000000e+00	9.144391362585754801e-03	5.639538181970681942e-03	2.498710078335686091e-01	6.249993874507633884e-02	2.230545247136265369e-02	6.370764200370856306e-03	2.321756557868859955e-03
1.315268352580974076e+00	1.722304580872715889e-04	8.054152966253982069e-05	0.000000000000000000e+00	9.126860930986595635e-03	5.600923804292184775e-03	2.513190798492222489e-01	6.282511084980298144e-02	2.239829641456848874e-02	6.416458234077775276e-03	2.332429180816616033e-03
1.321315563397438275e+00	1.732406974179565983e-04	8.132191729347682928e-05	0.000000000000000000e+00	9.211413743384995814e-03	5.660468659995185337e-03	2.512805266194438336e-01	6.276486666297569073e-02	2.238030244675755925e-02	6.416473753183210907e-03	2.335765036290468524e-03
1.327362774213903363e+00	1.730528984913971239e-04	8.133009617475917853e-05	0.000000000000000000e+00	9.181449390603387689e-03	5.646599888577989376e-03	2.512634484189899542e-01	6.278386531561148953e-02	2.240880660433724331e-02	6.395647710934293170e-03	2.296018510743856860e-03
1.333409985030367340e+00	1.737395612684418367e-04	8.195972350517515611e-05	0.000000000000000000e+00	9.250789396574464821e-03	5.700336631615039208e-03	2.569177170572145563e-01	6.438065983648941226e-02	2.253452259339904645e-02	6.464413340460821444e-03	2.306356318718250867e-03
1.339457195846831983e+00	1.729501842345822367e-04	8.188574405145039538e-05	0.000000000000000000e+00	9.106854387590023608e-03	5.626583844506237615e-03	2.565794135889315486e-01	6.429814132708229490e-02	2.250396457886605708e-02	6.480121772516632406e-03	2.305532035787647479e-03
1.345504406663295960e+00	1.729474743126143408e-04	8.188382365330543287e-05	0.000000000000000000e+00	9.105582825369390107e-03	5.628412623444357075e-03	2.568631178364159107e-01	6.449160534165181147e-02	2.265142654423732069e-02	6.630322370997827203e-03	2.310344146114800146e-03
1.351551617479760159e+00	1.719808055828958993e-04	8.098182991533789800e-05	0.000000000000000000e+00	9.113254127512964917e-03	5.629801119110755363e-03	2.603016154283879224e-01	6.539131993988510361e-02	2.293371455344973830e-02	6.754800051874078858e-03	2.294566581273768755e-03
1.357598828296224358e+00	1.720068612683480554e-04	8.098567724095869131e-05	0.000000000000000000e+00	9.109292632130637501e-03	5.630480519795852401e-03	2.604468300048208285e-01	6.539014132870282769e-02	2.293076211618266455e-02	6.763160248256439543e-03	2.301923175422545837e-03
1.363646039112688557e+00	1.714141636006059313e-04	7.995379431287206681e-05	0.000000000000000000e+00	9.103005980001492234e-03	5.625480172336256787e-03	2.592250376429756642e-01	6.504390621910773052e-02	2.294415064301430843e-02	6.887753287581638122e-03	2.291860004755679522e-03
1.369693249929152534e+00	1.688129791359589801e-04	7.922878022368085038e-05	0.000000000000000000e+00	8.967453118449247168e-03	5.539240857002308491e-03	2.600281957723656889e-01	6.527559572993235637e-02	2.297635765451079559e-02	6.897731567546442830e-03	2.293582558135617757e-03
1.375740460745616733e+00	1.537423825698724347e-04	5.762686306906505490e-05	0.000000000000000000e+00	8.962210373816404882e-03	5.539093678968589826e-03	2.649014008232605244e-01	6.820767845192893253e-02	2.306360296906901503e-02	6.894144672913282007e-03	2.291701954553707066e-03
1.381787671562080932e+00	1.537823533482804981e-04	5.772792117917839263e-05	0.000000000000000000e+00	8.904068411681802589e-03	5.502763832964681530e-03	2.650510997477761310e-01	6.813115037120083539e-02	2.303889127502390180e-02	6.881328240177783835e-03	2.286966067045709781e-03
1.387834882378544910e+00	1.534275797441022866e-04	5.690249123565899409e-05	0.000000000000000000e+00	8.877533040443023882e-03	5.484668061025838731e-03	2.657971886797881877e-01	6.824388676799023057e-02	2.309291103009503132e-02	6.918681557790351544e-03	2.296813237382434869e-03
1.393882093195009331e+00	1.536303578982074400e-04	5.689005422657124404e-05	0.000000000000000000e+00	8.892055545583924664e-03	5.492330238730607460e-03	2.650039491055262708e-01	6.805125915226256650e-02	2.303932109984996313e-02	6.925562516287652945e-03	2.285706914757420615e-03
1.399929304011473974e+00	1.536135884763928947e-04	5.697369544818465414e-05	0.000000000000000000e+00	8.889209445218631406e-03	5.490625993851415074e-03	2.641144933830553709e-01	6.770376816784516583e-02	2.256968001759906278e-02	6.698843034376070031e-03	2.258488246213108831e-03
1.405976514827938173e+00	1.544937855330985154e-04	5.735349610228219103e-05	0.000000000000000000e+00	8.900029228600369810e-03	5.497028672420738171e-03	2.702027855717248905e-01	6.962388129819060967e-02	2.317546765939342002e-02	6.935663584641317894e-03	2.392706724972642768e-03
1.412023725644402816e+00	1.542096428301136706e-04	5.731059429066761278e-05	0.000000000000000000e+00	8.882529257428753780e-03	5.489093414188519864e-03	2.703268556573808490e-01	6.978438630887852379e-02	2.324891399822292051e-02	6.948564496764272902e-03	2.394776696357252179e-03
1.418070936460866793e+00	1.549290981254525809e-04	5.693204263407077639e-05	0.000000000000000000e+00	8.918332772843071826e-03	5.499644493146836448e-03	2.697340543933766099e-01	6.959682372716748111e-02	2.314732197919528583e-02	6.921012615723611677e-03	2.384533449214856597e-03
1.424118147277331214e+00	1.565205319483335526e-04	5.712581492961538610e-05	0.000000000000000000e+00	9.032691922432405443e-03	5.576363774591042329e-03	2.682091778550398375e-01	6.929384517215721184e-02	2.308974828483468036e-02	6.913071628613305306e-03	2.377309891608892379e-03
1.430165358093795192e+00	1.568472284885304212e-04	5.712563724250348832e-05	0.000000000000000000e+00	9.019287227888011377e-03	5.567291309704596423e-03	2.678085432056137027e-01	6.920340744229425134e-02	2.305102176775041325e-02	6.891710055991167976e-03	2.369964040611846796e-03
1.436212568910259169e+00	1.564572179923178646e-04	5.684906894053801547e-05	0.000000000000000000e+00	8.964479871246289547e-03	5.525897018590844242e-03	2.689874443368765466e-01	6.979976516296322597e-02	2.309239729044408954e-02	6.860162916601698566e-03	2.186932248758024968e-03
1.442259779726723590e+00	1.559174825642532509e-04	5.686719822379671406e-05	0.000000000000000000e+00	8.903909351909610609e-03	5.487138661614291910e-03	2.686915380703962519e-01	7.008194478583902598e-02	2.345376871065802879e-02	6.841805442422919763e-03	2.178378800742103178e-03
1.448306990543187567e+00	1.553829268054760849e-04	5.684639809165621508e-05	0.000000000000000000e+00	8.888201393373146644e-03	5.477393757993180914e-03	2.631782456797835401e-01	6.795170538302004737e-02	2.220370024045444438e-02	6.632003823890367418e-03	2.162573514547452922e-03
1.454354201359651988e+00	1.551445867280239308e-04	5.573340056938707091e-05	0.000000000000000000e+00	8.922339961781324338e-03	5.497587650810476650e-03	2.718090811089259873e-01	7.134051002735257441e-02	2.496835090934134554e-02	7.682967032799791277e-03	2.330593215030956743e-03
1.460401412176116187e+00	1.542044528651202848e-04	5.523759182460342997e-05	0.000000000000000000e+00	8.903204703274983020e-03	5.485426434418792449e-03	2.716070242051090156e-01	7.125333778289885678e-02	2.492156853617595591e-02	7.717721610924765940e-03	2.329466698448177421e-03
1.466448622992580608e+00	1.558863647078128235e-04	5.582291052194581984e-05	0.000000000000000000e+00	9.005834856553662088e-03	5.549142861021292422e-03	2.680176242840625056e-01	6.979002023333842619e-02	2.435483204894360251e-02	7.571452049833680802e-03	2.331866871120428109e-03
1.472495833809045029e+00	1.558974249699431893e-04	5.583169449475553560e-05	0.000000000000000000e+00	9.005507325387544434e-03	5.549146178558341316e-03	2.682172100873754239e-01	6.978049483536956366e-02	2.429969721229688004e-02	7.576503630752472011e-03	2.331733208627850135e-03
1.478543044625509451e+00	1.562534868583198230e-04	5.593072167547540280e-05	0.000000000000000000e+00	9.040027225754122819e-03	5.565715296909641563e-03	2.682024541720021138e-01	6.983724881494565717e-02	2.434695871485737656e-02	7.584950916112037818e-03	2.336018318607037490e-03
1.484590255441973650e+00	1.546992227541352097e-04	5.537273013102720948e-05	0.000000000000000000e+00	8.986942730793310782e-03	5.530788289033083081e-03	2.678561203908226274e-01	6.994448549385474945e-02	2.443152149033929466e-02	7.606957910446521254e-03	2.339726430070803494e-03
1.490637466258437849e+00	1.536599510481641588e-04	5.515643144566680274e-05	0.000000000000000000e+00	8.973013624953016590e-03	5.524263382849405567e-03	2.680645476014043016e-01	6.996669350285772415e-02	2.440945935424068680e-02	7.608820668488631284e-03	2.340443065686291686e-03
1.496684677074901826e+00	1.530469675123634636e-04	5.523970051072338668e-05	0.000000000000000000e+00	8.950906169185332203e-03	5.510343190844934486e-03	2.709898510484325951e-01	7.087526639912955506e-02	2.464780853312854153e-02	7.770035985862937082e-03	2.349933060201428708e-03
1.502731887891366025e+00	1.530581660668061371e-04	5.581681068465094229e-05	0.000000000000000000e+00	8.961423601068023090e-03	5.517837680281070453e-03	2.704178234910685208e-01	7.075166181060800474e-02	2.459951197923966604e-02	7.769722803258201881e-03	2.352456692679703257e-03
1.508779098707830446e+00	1.530002421520277375e-04	5.508439487130005588e-05	0.000000000000000000e+00	8.950554033716228916e-03	5.515470394501750459e-03	2.717480983904028147e-01	7.117322594688182957e-02	2.470790536104583088e-02	7.753922100091983211e-03	2.352920082069228248e-03
1.514826309524294423e+00	1.532155212095459302e-04	5.504369054472989248e-05	0.000000000000000000e+00	8.960885951160084753e-03	5.522931541552017660e-03	2.722142555258060259e-01	7.147424436591751085e-02	2.477160790002300508e-02	7.887174766713465554e-03	2.383012175570876738e-03
1.520873520340758400e+00	1.538912429899514235e-04	5.531056003915486629e-05	0.000000000000000000e+00	8.984293415887176226e-03	5.540066242145362529e-03	2.681137279718901478e-01	7.086908245224302072e-02	2.468627491246207922e-02	7.886010556393879475e-03	2.381291211923096049e-03
1.526920731157222821e+00	1.538765972078244820e-04	5.536416058808537146e-05	0.000000000000000000e+00	8.989496605030998858e-03	5.544253500422722213e-03	2.690405071184084340e-01	7.110445232395359860e-02	2.478017690307432463e-02	7.873030406646523358e-03	2.379637138568824369e-03
1.532967941973687021e+00	1.516151502498688526e-04	5.473675355198288320e-05	0.000000000000000000e+00	8.844494271744541419e-03	5.451593673350060842e-03	2.694980811680137145e-01	7.120676246246078478e-02	2.481644471471826027e-02	7.896208933839061681e-03	2.392723547770287274e-03
1.539015152790151442e+00	1.513117510520310888e-04	5.453118977580320286e-05	0.000000000000000000e+00	8.895327495972072188e-03	5.484032844566544100e-03	2.693169682604877879e-01	7.118171562665416563e-02	2.484891671354676201e-02	7.904156632505553864e-03	2.365189559631105960e-03
1.545062363606616085e+00	1.511730916891424956e-04	5.450221082929098369e-05	0.000000000000000000e+00	8.896334984486699293e-03	5.484414392705914618e-03	2.679322237945674368e-01	7.089097294715060449e-02	2.477888142457352824e-02	7.911615083334948631e-03	2.324297911137436241e-03
1.551109574423080284e+00	1.536747167004079439e-04	5.559378997181923642e-05	0.000000000000000000e+00	8.890132339473773987e-03	5.478558393830506960e-03	2.659049311783815983e-01	7.065831281133222452e-02	2.468954463850462841e-02	7.884727108459010231e-03	2.304893034098084298e-03
1.557156785239544483e+00	1.538007280823921715e-04	5.557072168169044612e-05	0.000000000000000000e+00	8.894283856478920128e-03	5.480726443080435190e-03	2.640956286697349054e-01	7.044276898978873991e-02	2.464160624616724971e-02	7.884777293001373963e-03	2.300594734190421122e-03
1.563203996056008682e+00	1.535766384760899994e-04	5.604366792812516079e-05	0.000000000000000000e+00	8.845945969731788816e-03	5.449030324964583560e-03	2.630725802190723717e-01	7.031869711948793289e-02	2.465072664241697853e-02	7.957687274199216898e-03	2.290453457508490748e-03
1.569251206872472659e+00	1.518367729836241856e-04	5.582072806927834599e-05	0.000000000000000000e+00	8.754873044926298614e-03	5.398931871493078266e-03	2.604252983508776875e-01	6.969221598376659776e-02	2.442327779312102390e-02	7.946906901630268819e-03	2.221092840201375086e-03
1.575298417688937080e+00	1.521107717779260240e-04	5.612071416545202083e-05	0.000000000000000000e+00	8.760801890760429311e-03	5.405522313067191373e-03	2.610429707954230460e-01	6.992441153545812804e-02	2.451908606331476212e-02	7.972377516454649121e-03	2.227789168880464719e-03
1.581345628505401057e+00	1.520801019928093745e-04	5.608820422699393402e-05	0.000000000000000000e+00	8.776272675573413076e-03	5.420810382632097746e-03	2.611893315646968139e-01	7.001385483765043549e-02	2.451096287279195748e-02	7.975511936685865388e-03	2.225909492939083089e-03
1.587392839321865035e+00	1.518598537738265772e-04	5.773522217905175627e-05	0.000000000000000000e+00	8.738067698505637415e-03	5.398870872126499548e-03	2.610080809978505556e-01	6.994941138497684507e-02	2.449461078747956419e-02	7.959194659042245421e-03	2.221280081492612961e-03
1.593440050138329456e+00	1.516478275376555412e-04	5.758749771502718121e-05	0.000000000000000000e+00	8.724915820821209367e-03	5.388867249550499498e-03	2.625032184462420259e-01	7.012356837089601946e-02	2.457286770153595257e-02	7.992455006557078537e-03	2.226753701548774955e-03
1.599487260954793655e+00	1.503847578354143382e-04	5.721751828164010315e-05	0.000000000000000000e+00	8.664809924254104553e-03	5.350707369501939148e-03	2.637002328402597850e-01	7.033551065611873265e-02	2.465169353360049595e-02	8.013001578235508585e-03	2.221080785108582589e-03
1.605534471771258298e+00	1.487147193462112456e-04	5.703913442734563898e-05	0.000000000000000000e+00	8.592741676767007980e-03	5.312918962121912329e-03	2.626135503243700597e-01	7.026862049372108177e-02	2.460343803370122415e-02	8.016749890030839057e-03	2.196803066777498672e-03
1.611581682587722719e+00	1.481657589201337290e-04	5.678540373547108651e-05	0.000000000000000000e+00	8.586720196913023156e-03	5.307054856483414858e-03	2.631827882900585891e-01	7.049721746104546660e-02	2.468674033886807118e-02	8.038878710561494362e-03	2.204575969759011659e-03
1.617628893404186918e+00	1.448293643227425661e-04	5.613673112602559940e-05	0.000000000000000000e+00	8.204185976177624101e-03	5.060747366806285855e-03	2.607124397696347629e-01	7.026823703391585352e-02	2.474862561791760923e-02	8.006599252148673129e-03	2.221128798760118109e-03
1.623676104220651339e+00	1.439031440323829928e-04	5.534420655511179102e-05	0.000000000000000000e+00	8.162981239964083036e-03	5.031906158500630208e-03	2.606687860150594394e-01	7.017653233576053029e-02	2.466473282032758188e-02	8.002280625819164356e-03	2.219020922934706458e-03
1.629723315037115539e+00	1.439428392263206104e-04	5.510476064508959147e-05	0.000000000000000000e+00	8.138077187250059713e-03	5.021340110781801272e-03	2.607452370131511099e-01	7.015973461663362054e-02	2.458311851302618506e-02	8.023693658113466645e-03	2.225662698600343586e-03
1.635770525853579516e+00	1.430165729010342713e-04	5.493186957940496973e-05	0.000000000000000000e+00	8.091253069114437771e-03	4.997467627231791908e-03	2.613707635155240738e-01	7.028747092704298871e-02	2.457232398519991132e-02	8.014443301010741941e-03	2.217834730313589676e-03
1.641817736670043715e+00	1.434220136669722137e-04	5.512668967383551791e-05	0.000000000000000000e+00	8.102295086903020180e-03	5.003969890370963194e-03	2.624471317728858666e-01	7.056394559981223058e-02	2.462664484936653853e-02	8.034509104093569276e-03	2.227323439266707446e-03
1.647864947486507914e+00	1.437778379455445651e-04	5.513253572778637856e-05	0.000000000000000000e+00	8.094047552295341452e-03	4.998886902686822120e-03	2.586587772966718601e-01	6.937255635959380107e-02	2.408224105490844313e-02	7.887920430607443453e-03	2.179029569883995324e-03
1.653912158302972335e+00	1.423848396167598095e-04	5.477162220360513411e-05	0.000000000000000000e+00	7.977623588468226931e-03	4.920329490018277019e-03	2.585111750739932379e-01	6.925578261629848631e-02	2.406542485914008045e-02	7.900707619153068961e-03	2.171944371452118935e-03
1.659959369119436312e+00	1.428792968740417871e-04	5.484333368648940647e-05	0.000000000000000000e+00	7.986020792437605043e-03	4.923958269850123998e-03	2.550956940479299773e-01	6.830843560395710723e-02	2.370908575306330743e-02	7.930394792742000848e-03	2.181164505869493623e-03
1.666006579935900511e+00	1.433479332389974142e-04	5.482431904016950232e-05	0.000000000000000000e+00	7.969957043055850288e-03	4.915015753896023742e-03	2.547084365959344510e-01	6.823025866381873805e-02	2.373860763100493418e-02	7.930813114128560867e-03	2.186892522369935678e-03
1.672053790752364932e+00	1.438825685178417063e-04	5.475069891108205370e-05	0.000000000000000000e+00	7.968674248814665295e-03	4.917508146817562570e-03	2.551181196090669401e-01	6.819524348827278593e-02	2.373276158527585708e-02	7.928664007907378075e-03	2.185594860075981694e-03
1.678101001568829576e+00	1.440230062872202967e-04	5.490805286075404654e-05	0.000000000000000000e+00	7.960099709900341630e-03	4.910284920090117813e-03	2.542695638849345463e-01	6.807274252276376836e-02	2.376192058498385537e-02	7.958562424030457202e-03	2.175233764458861171e-03
1.684148212385294219e+00	1.411264856952195747e-04	5.453503999161133964e-05	0.000000000000000000e+00	7.856157911467473443e-03	4.850751191374296119e-03	2.544145469161098738e-01	6.808654145218485942e-02	2.372246700703983455e-02	7.964237349504145122e-03	2.170796511831561953e-03
1.690195423201758196e+00	1.406896943396773552e-04	5.453242102107805979e-05	0.000000000000000000e+00	7.847192826421545142e-03	4.845162105840752909e-03	2.511512755632196447e-01	6.719699169708968911e-02	2.352025068900149077e-02	7.977420513622216630e-03	2.183659407458784282e-03
1.696242634018222173e+00	1.411916594558733015e-04	5.411551746252698294e-05	0.000000000000000000e+00	7.904728905352542689e-03	4.882898924430459364e-03	2.488398489470345643e-01	6.679081014732363153e-02	2.341916257461557418e-02	7.949945523422040014e-03	2.174769376120177546e-03
1.702289844834686594e+00	1.402860199890808843e-04	5.442581095210326160e-05	0.000000000000000000e+00	7.895731972634920104e-03	4.879784441953627198e-03	2.473731555194654541e-01	6.660017860483391505e-02	2.341236391403396858e-02	7.942105303660487031e-03	2.177494980868191227e-03
1.708337055651150571e+00	1.378390328021033250e-04	5.242286802598315065e-05	0.000000000000000000e+00	7.789104626609014495e-03	4.807457841977101978e-03	2.481331528393771468e-01	6.679111116404694293e-02	2.343778900835202794e-02	7.948459544584833558e-03	2.177151875903889349e-03
1.714384266467614770e+00	1.385113582298778793e-04	5.256460130898925478e-05	0.000000000000000000e+00	7.816138731555087593e-03	4.826734366358768902e-03	2.512918354872912818e-01	6.718519966567598756e-02	2.352272841408568904e-02	7.972920899151974758e-03	2.181409933677399757e-03
1.720431477284078969e+00	1.384302196215905409e-04	5.237494152887736822e-05	0.000000000000000000e+00	7.822119930737959567e-03	4.829684108525070761e-03	2.526915272591193085e-01	6.750612399294265986e-02	2.373697604153123669e-02	8.069260000218049511e-03	2.181900611456568176e-03
1.726478688100543168e+00	1.380930833700424174e-04	5.097091818803775614e-05	0.000000000000000000e+00	7.824620997434441477e-03	4.829620615785269744e-03	2.526453344385669042e-01	6.738416943142219728e-02	2.367993276431274927e-02	8.027932984349455889e-03	2.177998895075288627e-03
1.732525898917007146e+00	1.381403908964098882e-04	5.097457130037061449e-05	0.000000000000000000e+00	7.822904843728517923e-03	4.835674482929818406e-03	2.528056233165003053e-01	6.752099552323169440e-02	2.368265009213775182e-02	8.072695878629337213e-03	2.172116027303589922e-03
1.738573109733471567e+00	1.375404454431778550e-04	5.127045006983611114e-05	0.000000000000000000e+00	7.776341701860082188e-03	4.809860622518487283e-03	2.541874539041104053e-01	6.776232085889469237e-02	2.375421801415223896e-02	8.085940006889981435e-03	2.176538668871477299e-03
1.744620320549936210e+00	1.386915581558967770e-04	5.168740833856141128e-05	0.000000000000000000e+00	7.873005082295348248e-03	4.869902398161108856e-03	2.537460169007812461e-01	6.769922767279158704e-02	2.375437076102038247e-02	8.086760059082055349e-03	2.188066546873190625e-03
1.750667531366400409e+00	1.383468138660810755e-04	5.167721882817847130e-05	0.000000000000000000e+00	7.847393807680175595e-03	4.857103402286803463e-03	2.530839855936098948e-01	6.759606821377418806e-02	2.378507600033650735e-02	8.088159021881159358e-03	2.190941612493980950e-03
1.756714742182864830e+00	1.384267175915480377e-04	5.167744908868634346e-05	0.000000000000000000e+00	7.862437580806375115e-03	4.866906910026560888e-03	2.536948973609569613e-01	6.783978287024911014e-02	2.385847972654387555e-02	8.089138253211556814e-03	2.193117398918766579e-03
1.762761952999329029e+00	1.391634212950209595e-04	5.219451288441648475e-05	0.000000000000000000e+00	7.866896634274620631e-03	4.868402960550536653e-03	2.553832926617348731e-01	6.812151558434097198e-02	2.391190073411599351e-02	8.111135432571586409e-03	2.202004436244547458e-03
1.768809163815793450e+00	1.387470794443608577e-04	5.191357340136678900e-05	0.000000000000000000e+00	7.876315730077750044e-03	4.874749845203192426e-03	2.548073892682479191e-01	6.791526299844971581e-02	2.386784605682502544e-02	8.123697277810943557e-03	2.204796527546405618e-03
1.774856374632257427e+00	1.401547623392638458e-04	5.147575604264682038e-05	0.000000000000000000e+00	8.037629920623939189e-03	4.970550584741575267e-03	2.561191715886210751e-01	6.825470357845692115e-02	2.405860590299766302e-02	8.182197203756841689e-03	2.214164624037440014e-03
1.780903585448721405e+00	1.396437000623253070e-04	5.092723010127711856e-05	0.000000000000000000e+00	8.046403502746832595e-03	4.973554573294690188e-03	2.564663296297545192e-01	6.844001665252172351e-02	2.415870756445998718e-02	8.253131206003906997e-03	2.205902657012911126e-03
1.786950796265185826e+00	1.375001342838552297e-04	5.078537571556746558e-05	0.000000000000000000e+00	7.921084522585815010e-03	4.894427089613512596e-03	2.565900693602498617e-01	6.838395397017425770e-02	2.415879663966518168e-02	8.238868754899569824e-03	2.198896688853476528e-03
1.792998007081649803e+00	1.358144777621293623e-04	4.992480195867000204e-05	0.000000000000000000e+00	7.854535497092463708e-03	4.848500095909919275e-03	2.562582670396411078e-01	6.835623788261162292e-02	2.416231034610889089e-02	8.233098810285527369e-03	2.198002337898346138e-03
1.799045217898114224e+00	1.342548830952953413e-04	4.943603383322030232e-05	0.000000000000000000e+00	7.792477201436794239e-03	4.819249589071037017e-03	2.562978562694747664e-01	6.838312619816455662e-02	2.418435869111795408e-02	8.234557236742766004e-03	2.199046702919039888e-03
1.805092428714578423e+00	1.288793951001407389e-04	4.793785633707712748e-05	0.000000000000000000e+00	7.548201596345223245e-03	4.677650648704964956e-03	2.565144441804954600e-01	6.841115356276555870e-02	2.415951233930307973e-02	8.235622181328517907e-03	2.198998220337714839e-03
1.811139639531043066e+00	1.294340955162675243e-04	4.794658276535909984e-05	0.000000000000000000e+00	7.565420390892138754e-03	4.687786612613265881e-03	2.562298764487097036e-01	6.837082829679357043e-02	2.415579718558190023e-02	8.224116139338608425e-03	2.206687380621509282e-03
1.817186850347507265e+00	1.286199057241045314e-04	4.788862618319049077e-05	0.000000000000000000e+00	7.477629952106760146e-03	4.643145068154063554e-03	2.511289872705642079e-01	6.685845002624511701e-02	2.345083593455937060e-02	8.170584117806450192e-03	2.204074715637303634e-03
1.823234061163971687e+00	1.297516388976533135e-04	4.785169533840607549e-05	0.000000000000000000e+00	7.576030493260057022e-03	4.699735649169295600e-03	2.529846742738905419e-01	6.756833037611516268e-02	2.390063666006723986e-02	8.203329905029409577e-03	2.416144397890730190e-03
1.829281271980435664e+00	1.300413979064861728e-04	4.814197740558514318e-05	0.000000000000000000e+00	7.587997227245579963e-03	4.709273936351992401e-03	2.531779069284466055e-01	6.767682971310055862e-02	2.407702542236471802e-02	8.269490095982975908e-03	2.420253084190028894e-03
1.835328482796900085e+00	1.295833437156062792e-04	4.825440701881456940e-05	0.000000000000000000e+00	7.582918369697264245e-03	4.711338850234397455e-03	2.529958754567219747e-01	6.760549797061954358e-02	2.405039827217880788e-02	8.246461596854985643e-03	2.415276501128918365e-03
1.841375693613364062e+00	1.286244569437133432e-04	4.817037074519762518e-05	0.000000000000000000e+00	7.610777272212301305e-03	4.727834225576413654e-03	2.512175433024609328e-01	6.742593271591501569e-02	2.404908530735360914e-02	8.237379691571710891e-03	2.410307735140340517e-03
1.847422904429828261e+00	1.268335616665398533e-04	4.795562929902875092e-05	0.000000000000000000e+00	7.460564858676684702e-03	4.638808689797659437e-03	2.528898391312070504e-01	6.772713866259799653e-02	2.410325496221161351e-02	8.245687053866071134e-03	2.410803765309978142e-03
1.853470115246292460e+00	1.270205014944203860e-04	4.789547365199591525e-05	0.000000000000000000e+00	7.476032812185237110e-03	4.648284162645843764e-03	2.550544658681368482e-01	6.810640438505038974e-02	2.416428390309840329e-02	8.259696436709464129e-03	2.413038551410728438e-03
1.859517326062756659e+00	1.245015816689209890e-04	4.753110357907684372e-05	0.000000000000000000e+00	7.372808887107136673e-03	4.594073284973895777e-03	2.547925910289992601e-01	6.802108626997985241e-02	2.414969589193601343e-02	8.266017248894913863e-03	2.414149406086448738e-03
1.865564536879220636e+00	1.245568758918367397e-04	4.836455978580574892e-05	0.000000000000000000e+00	7.308742141008412428e-03	4.560271975532484076e-03	2.544210745598544654e-01	6.796781986106077700e-02	2.414393892031156327e-02	8.266402105018839930e-03	2.408139650577736761e-03
1.871611747695685057e+00	1.198858888555726901e-04	4.697898636251846694e-05	0.000000000000000000e+00	7.025563707441448598e-03	4.385223270597721039e-03	2.478416458314383064e-01	6.633737541476547594e-02	2.349624388248424192e-02	7.680903488674967888e-03	2.325522893437174509e-03
1.877658958512149701e+00	1.187906258864237222e-04	4.652798966228505526e-05	0.000000000000000000e+00	6.949055042603720887e-03	4.338191697556254001e-03	2.474507657808963923e-01	6.616687978053471808e-02	2.352138453485489583e-02	7.686523927522724217e-03	2.326186628842091299e-03
1.883706169328613678e+00	1.186591442053117306e-04	4.635816201993524786e-05	0.000000000000000000e+00	6.925880728812234231e-03	4.324742031238222421e-03	2.479870619105987439e-01	6.628316915576949742e-02	2.355951382996016724e-02	7.705604942366043285e-03	2.333131006392819441e-03
1.889753380145078321e+00	1.196845631811740876e-04	4.650155717598808744e-05	0.000000000000000000e+00	7.002093506052934832e-03	4.373639834588141130e-03	2.485798682605085685e-01	6.650325031780231211e-02	2.361563706503837234e-02	7.723347529356434753e-03	2.338934446916010254e-03
1.895800590961542520e+00	1.177617073485819559e-04	4.612956109208945550e-05	0.000000000000000000e+00	6.875572537856214361e-03	4.310397315893077855e-03	2.451459020244652343e-01	6.565501001780138512e-02	2.321935791119326964e-02	7.696038625419884815e-03	2.246803348230852915e-03
1.901847801778006719e+00	1.183800552942150091e-04	4.613861593057519027e-05	0.000000000000000000e+00	6.932873735065476356e-03	4.339661896153523650e-03	2.440754210319486806e-01	6.547529521221236160e-02	2.323094506411611804e-02	7.698968039725154200e-03	2.246156772073135480e-03
1.907895012594470918e+00	1.182918838380051126e-04	4.614204045692657264e-05	0.000000000000000000e+00	6.868184102319357248e-03	4.297261600138210964e-03	2.445375443565658280e-01	6.554750829503601384e-02	2.320264501300857082e-02	7.691366205569959320e-03	2.250733960079722741e-03
1.913942223410935339e+00	1.183149249238828372e-04	4.616488702249375294e-05	0.000000000000000000e+00	6.868895148512099182e-03	4.299227562138732348e-03	2.447056906176896529e-01	6.557893934076108877e-02	2.322692780680132504e-02	7.689433351035176480e-03	2.255264253537591409e-03
1.919989434227399316e+00	1.186396323126184029e-04	4.684634150333036675e-05	0.000000000000000000e+00	6.851847248060154334e-03	4.288469078006677988e-03	2.505816771843364377e-01	6.786641094219365844e-02	2.343879821222835669e-02	7.674319220514646232e-03	2.256968423521494606e-03
1.926036645043863293e+00	1.185788595971511248e-04	4.554586871644344465e-05	0.000000000000000000e+00	6.859345790781786606e-03	4.283531100010631865e-03	2.517478327012158124e-01	6.807209798235658305e-02	2.345945140236752741e-02	7.693455681203104427e-03	2.258648281168001027e-03
1.932083855860327271e+00	1.171950690614306247e-04	4.566520593535129539e-05	0.000000000000000000e+00	6.768205558202743805e-03	4.229305788165938808e-03	2.517284062990229332e-01	6.808275537811764311e-02	2.345061334004528916e-02	7.697525723691127190e-03	2.257404367949255447e-03
1.938131066676791692e+00	1.145552902515960497e-04	4.449666715191286553e-05	0.000000000000000000e+00	6.625656886071885736e-03	4.136817568524367439e-03	2.461200978282534757e-01	6.655583145372102882e-02	2.327345026328846503e-02	7.630462050466812335e-03	2.239853810945748903e-03
1.944178277493255891e+00	1.141808305200012495e-04	4.441930146176940257e-05	0.000000000000000000e+00	6.597455508187112516e-03	4.115182553420239538e-03	2.470506460179330011e-01	6.678236246144969579e-02	2.331978673922223411e-02	7.623887513001918054e-03	2.229339143130055437e-03
1.950225488309720534e+00	1.145393598527121856e-04	4.446334899759153876e-05	0.000000000000000000e+00	6.641439961956984404e-03	4.138166257090113501e-03	2.484715595273360444e-01	6.685775465604733292e-02	2.322425133075597253e-02	7.516287129466536418e-03	2.232782431365319328e-03
1.956272699126184955e+00	1.131336431151877070e-04	4.437993700362589017e-05	0.000000000000000000e+00	6.570653149209280432e-03	4.103471927047536855e-03	2.478786122036442385e-01	6.691641780718489418e-02	2.297673914029324874e-02	7.425699467006966967e-03	2.204476594875510315e-03
1.962319909942649154e+00	1.129690886561130587e-04	4.437933359506130701e-05	0.000000000000000000e+00	6.567244523216946191e-03	4.097866960309815530e-03	2.477158367058861776e-01	6.678354044792245148e-02	2.292791437303723021e-02	7.412406850666011446e-03	2.203283571398627089e-03
1.968367120759113575e+00	1.128634414148867323e-04	4.435669912392110886e-05	0.000000000000000000e+00	6.569808172940381531e-03	4.099911686435519891e-03	2.510115691060482712e-01	6.751306588041110224e-02	2.291857209188162200e-02	7.295395696481068656e-03	2.209012437646558531e-03
1.974414331575577775e+00	1.119232039887863852e-04	4.430305807932533128e-05	0.000000000000000000e+00	6.536819055137562187e-03	4.082444279494987227e-03	2.522609882625775901e-01	6.763246746360718209e-02	2.297925391333230025e-02	7.312814047702758356e-03	2.220700357436851749e-03
1.980461542392041752e+00	1.145507333150570941e-04	4.479071959473123778e-05	0.000000000000000000e+00	6.613008087534970672e-03	4.125144808460437344e-03	2.505015866755063159e-01	6.613859660420493003e-02	2.331099386748078373e-02	7.532536040446972427e-03	2.220541069031544291e-03
1.986508753208505951e+00	1.127941297778488046e-04	4.457971055372003720e-05	0.000000000000000000e+00	6.541808827476209599e-03	4.083806180632505202e-03	2.500485412028943810e-01	6.604743841874245736e-02	2.328543152692725757e-02	7.529112678298095773e-03	2.222617939725827184e-03
1.992555964024970150e+00	1.128100196231208627e-04	4.454579395486158702e-05	0.000000000000000000e+00	6.559053720296330846e-03	4.098192736128953434e-03	2.498930581889062252e-01	6.605412948027004905e-02	2.328094666706177762e-02	7.518526304149246789e-03	2.221416577703134825e-03
1.998603174841434127e+00	1.127902933668088146e-04	4.454413609260471395e-05	0.000000000000000000e+00	6.531418408737284242e-03	4.079604794006490461e-03	2.507502553661587474e-01	6.623109053094715371e-02	2.330377727507195601e-02	7.480323783983007513e-03	2.223790314245813627e-03
2.004650385657898326e+00	1.129650840619387522e-04	4.460587508449548457e-05	0.000000000000000000e+00	6.553940567834935609e-03	4.095667880531297066e-03	2.513557426218580582e-01	6.612770963171572813e-02	2.319613996684859875e-02	7.444638059648229014e-03	2.210975698311632917e-03
2.010697596474362747e+00	1.111791506303273444e-04	4.412164467443423102e-05	0.000000000000000000e+00	6.528030369800137331e-03	4.081196129877233576e-03	2.448614210630009058e-01	6.401732033760319796e-02	2.251726084440900527e-02	7.199944402006345535e-03	2.035640023537873926e-03
2.016744807290827168e+00	1.110924189998089423e-04	4.410052865120238466e-05	0.000000000000000000e+00	6.507963182530468460e-03	4.065614164518617860e-03	2.449424265119871935e-01	6.395722871004108634e-02	2.246958060993928946e-02	7.188720916621330927e-03	2.030931900900828039e-03
2.022792018107291590e+00	1.101816430974883286e-04	4.412605321456991423e-05	0.000000000000000000e+00	6.460190806496709029e-03	4.047177844274609318e-03	2.449485153018151617e-01	6.395166336346648495e-02	2.246215376334670735e-02	7.187184388245780250e-03	2.029406041206821901e-03
2.028839228923756011e+00	1.069321365441539120e-04	4.361071041371470975e-05	0.000000000000000000e+00	6.278495797211504532e-03	3.929927504632385084e-03	2.497913122884078962e-01	6.517929818390424956e-02	2.251542834957525122e-02	7.177526887370646626e-03	2.028406834811838973e-03
2.034886439740220432e+00	1.066665888451995547e-04	4.376350237945138787e-05	0.000000000000000000e+00	6.280796587104344256e-03	3.931761345788168695e-03	2.497910299590598293e-01	6.518379933928371284e-02	2.252976475497761935e-02	7.184049754734576562e-03	2.029495880524566538e-03
2.040933650556684409e+00	1.065759551370040092e-04	4.368251316880026583e-05	0.000000000000000000e+00	6.263439563392199198e-03	3.920978593686890758e-03	2.451200712842374341e-01	6.364397741359568983e-02	2.223417169809677879e-02	7.124569595909758038e-03	2.018624807486742081e-03
2.046980861373148830e+00	1.069184399533671352e-04	4.359227755088174465e-05	0.000000000000000000e+00	6.277275172631243197e-03	3.928141840447789933e-03	2.418075146114223861e-01	6.257282086201421123e-02	2.161383900774034583e-02	7.094266240100805671e-03	2.016596662925059305e-03
2.053028072189612807e+00	1.069466759289020990e-04	4.360306181292902502e-05	0.000000000000000000e+00	6.275837075811990622e-03	3.926323103937890205e-03	2.410012538292932993e-01	6.252368372472442981e-02	2.162433948591697963e-02	7.090498734932965813e-03	2.008947591121808263e-03
2.059075283006077228e+00	1.046622681405127455e-04	4.345614546515809255e-05	0.000000000000000000e+00	6.163350377168441176e-03	3.862189035251354600e-03	2.340664570210745921e-01	5.924382423126732522e-02	1.817331133090436396e-02	5.795679385879709024e-03	1.769524058361812095e-03
2.065122493822541205e+00	1.050661244268071280e-04	4.356370375489410513e-05	0.000000000000000000e+00	6.175814352867579730e-03	3.875962585815103181e-03	2.370164325805170780e-01	5.997762799638166331e-02	1.863433802278672766e-02	5.787555671793232805e-03	1.797633901510996149e-03
2.071169704639005182e+00	1.021198480360446288e-04	4.281079902771885918e-05	0.000000000000000000e+00	5.996800932716375536e-03	3.769943199260929797e-03	2.399975908722387641e-01	6.068257268423526279e-02	1.922822239466064759e-02	5.922957586219523840e-03	1.837591905253447688e-03
2.077216915455469604e+00	1.027155757345123599e-04	4.278061341042195808e-05	0.000000000000000000e+00	6.043488851325737841e-03	3.798062255746593226e-03	2.433753774153179505e-01	6.183958019040074194e-02	1.969081886933186920e-02	5.913668963672386210e-03	1.842918055280631014e-03
2.083264126271934025e+00	1.023329257989003330e-04	4.266175652712983143e-05	0.000000000000000000e+00	5.983578950407160771e-03	3.763771254065606617e-03	2.427366520293397778e-01	6.169862083630627686e-02	1.964143958860073425e-02	5.912365335993242065e-03	1.841602452063818797e-03
2.089311337088398446e+00	1.038435051654169997e-04	4.228122715650082771e-05	0.000000000000000000e+00	6.082156808331073104e-03	3.810903565731966515e-03	2.426710519705035929e-01	6.157400478202649380e-02	1.958223874257582209e-02	5.918238582961869026e-03	1.840809213053679191e-03
2.095358547904862867e+00	1.033856654594526658e-04	4.220968370511990573e-05	0.000000000000000000e+00	6.052431306112920212e-03	3.797107307772717120e-03	2.425782198338847784e-01	6.163943311548824439e-02	1.961735970534152218e-02	5.929090440376612488e-03	1.843546002052669610e-03
2.101405758721327288e+00	1.035264850442688128e-04	4.195966677322241942e-05	0.000000000000000000e+00	6.034707119229905728e-03	3.787620013643418649e-03	2.387198952501340954e-01	6.031013333279969940e-02	1.916825756223433305e-02	5.663849708254468408e-03	1.820237621164438619e-03
2.107452969537791265e+00	1.032325709342581262e-04	4.115360558184181773e-05	0.000000000000000000e+00	6.027428581114826871e-03	3.778475992638028955e-03	2.408775538131346095e-01	6.069215931608398090e-02	1.921806794337963670e-02	5.669912542105547994e-03	1.819783413202120904e-03
2.113500180354255686e+00	1.035755608656669085e-04	4.116115220341930273e-05	0.000000000000000000e+00	6.011079193126676878e-03	3.766314065741540457e-03	2.381607883160598849e-01	5.992633112188704841e-02	1.891622328341906883e-02	5.670266980598316284e-03	1.794946070561985680e-03
2.119547391170719663e+00	1.037542321343997792e-04	4.149915487154260269e-05	0.000000000000000000e+00	5.995108674518713314e-03	3.756729017162826166e-03	2.373625771038107013e-01	5.935188308756866177e-02	1.874827873124537345e-02	5.424056983188072639e-03	1.735984102482029468e-03
2.125594601987183641e+00	1.026763809456428733e-04	4.116519473497899976e-05	0.000000000000000000e+00	5.958126961528560986e-03	3.732281662561819698e-03	2.413062628364610329e-01	6.081693928822137080e-02	1.970901138944778155e-02	5.737686847250175921e-03	1.736759544110164089e-03
2.131641812803648062e+00	1.027449679304169740e-04	4.124990862758317164e-05	0.000000000000000000e+00	5.954495995747517180e-03	3.730673330366010912e-03	2.428850370059659758e-01	6.094688156746082275e-02	1.969314718253130370e-02	5.737362243633444339e-03	1.738660049542627324e-03
2.137689023620112039e+00	1.028153061689585237e-04	4.135521629269373636e-05	0.000000000000000000e+00	5.952514176667410631e-03	3.731560267329432114e-03	2.603538978050383701e-01	6.794164618101605768e-02	2.107991168623727166e-02	6.193083751905799177e-03	1.824707296531406482e-03
2.143736234436576460e+00	1.023536565730489276e-04	4.115853611934172543e-05	0.000000000000000000e+00	5.936101820514303254e-03	3.722262342354750505e-03	2.613839577645625245e-01	6.821471606572770963e-02	2.107637431392814231e-02	6.179294433920451760e-03	1.820977926751700003e-03
2.149783445253040881e+00	1.022354162505836834e-04	4.103311216880370328e-05	0.000000000000000000e+00	5.937297781147620780e-03	3.720802027600989253e-03	2.634891477926959436e-01	6.908553942397085978e-02	2.117007080290276774e-02	6.260598502361009593e-03	1.837938727072451189e-03
2.155830656069504858e+00	9.913239726845546275e-05	3.941730386403395668e-05	0.000000000000000000e+00	5.955989762342323024e-03	3.730769379577052614e-03	2.619695017829535288e-01	6.880597271024502248e-02	2.113715714905834916e-02	6.275770791247187522e-03	1.837953083879383933e-03
2.161877866885969279e+00	9.890940080606980917e-05	3.943349382929292162e-05	0.000000000000000000e+00	5.950321438160470315e-03	3.730983340442688145e-03	2.618937543683099167e-01	6.878229749317195385e-02	2.114648383386014477e-02	6.276590069598506939e-03	1.839290342676446833e-03
2.167925077702433700e+00	9.839577204472750105e-05	3.871045746859431058e-05	0.000000000000000000e+00	5.951383434916082509e-03	3.732988036122081039e-03	2.870303019911132347e-01	8.281460240383323179e-02	2.517765027121527180e-02	7.649891696311762398e-03	2.067785920674483201e-03
2.173972288518898122e+00	9.697040556812613573e-05	3.831823041491889666e-05	0.000000000000000000e+00	5.844419729496416402e-03	3.660815605529868857e-03	2.965588115684548720e-01	8.580939147483755691e-02	2.577116888991472232e-02	7.697305023904357432e-03	2.101305190912920381e-03
2.180019499335362099e+00	9.655051445258028308e-05	3.792088279254031809e-05	0.000000000000000000e+00	5.839761172695145247e-03	3.655835335285487816e-03	2.970409502054626727e-01	8.578377633409180192e-02	2.578093611833229964e-02	7.679266176103356420e-03	2.095019724127300271e-03
2.186066710151826076e+00	9.654325842537483634e-05	3.782858301985390930e-05	0.000000000000000000e+00	5.808519926380644773e-03	3.625542338613910176e-03	2.976843505308471860e-01	8.611522284252366710e-02	2.612748478250281198e-02	7.925941736407900520e-03	2.089991041411623507e-03
2.192113920968290497e+00	9.705580521163600016e-05	3.665722480628626228e-05	0.000000000000000000e+00	5.849850892694243368e-03	3.654361246125945213e-03	3.140356050242800734e-01	9.287634781679919571e-02	2.758205858456877144e-02	8.109792020098973916e-03	2.090156748902937192e-03
2.198161131784754474e+00	9.774980534266929045e-05	3.663404360732012906e-05	0.000000000000000000e+00	5.907962914111994542e-03	3.687677937092195823e-03	3.139541170494632438e-01	9.286182225238621968e-02	2.759280412805438509e-02	8.119345730387458882e-03	2.100847967173956679e-03
2.204208342601218895e+00	9.767906448216699949e-05	3.658500098198345907e-05	0.000000000000000000e+00	5.896676671331742801e-03	3.681230544605128968e-03	3.136804187510347508e-01	9.280908997192997834e-02	2.756858868263867626e-02	8.119628921051965861e-03	2.102847461671920014e-03
2.210255553417682872e+00	9.855724879399615905e-05	3.637472119947212555e-05	0.000000000000000000e+00	5.903359823513700325e-03	3.673033660954350740e-03	3.142335854192409572e-01	9.294479606611341649e-02	2.760451665371015800e-02	8.124204883989093184e-03	2.104224898722329221e-03
2.216302764234147293e+00	9.842940854074028894e-05	3.656308438014637270e-05	0.000000000000000000e+00	5.919373151968634200e-03	3.686297486880074289e-03	3.138823177829014877e-01	9.279618732668580561e-02	2.757224486914970282e-02	8.129720114505521386e-03	2.106890795761480299e-03
2.222349975050611715e+00	9.812279279187471729e-05	3.681059345900328868e-05	0.000000000000000000e+00	5.938301892622056127e-03	3.702984192102505220e-03	3.142443777933027760e-01	9.277419931677646781e-02	2.745155865887875107e-02	8.134002636097053054e-03	2.071440099174965462e-03
2.228397185867075692e+00	9.786636098203018450e-05	3.674148821678382661e-05	0.000000000000000000e+00	5.934692257041648475e-03	3.702426210199850128e-03	3.157696316405196879e-01	9.307786840199465395e-02	2.752094891047311351e-02	8.138161833930292535e-03	2.074866554104975742e-03
2.234444396683541001e+00	9.841126753130737307e-05	3.740415981877730841e-05	0.000000000000000000e+00	5.948049931946292231e-03	3.713419853810686136e-03	3.150284727437260290e-01	9.288391579807767084e-02	2.746057277593502710e-02	8.121598527950872962e-03	2.073182092865885791e-03
2.240491607500004978e+00	9.841557006869111742e-05	3.740210405720029402e-05	0.000000000000000000e+00	5.939706267294990287e-03	3.707961782329071386e-03	3.136251745620436404e-01	9.265367501127558247e-02	2.743597760207878988e-02	8.122286439128710220e-03	2.073212089691878115e-03
2.246538818316468955e+00	9.768017914391980468e-05	3.723750695874377932e-05	0.000000000000000000e+00	5.950556314249888339e-03	3.712055513603654960e-03	3.131482772925217595e-01	9.244925500182893385e-02	2.738123386519057331e-02	8.118980898897731890e-03	2.068748091281342755e-03
2.252586029132933376e+00	9.908122888500237740e-05	3.794108927705521888e-05	0.000000000000000000e+00	6.074456799927605705e-03	3.793232650234733792e-03	3.140951268467055968e-01	9.269469982926431539e-02	2.743029118333039848e-02	8.130719472768629594e-03	2.073828308836104476e-03
2.258633239949397353e+00	9.987111340487074638e-05	3.799468551701513783e-05	0.000000000000000000e+00	6.124601668964936747e-03	3.825410954919423491e-03	3.159608583462991116e-01	9.302779521214611658e-02	2.751044877550634996e-02	8.128352485931770663e-03	2.074370049926912291e-03
2.264680450765861330e+00	1.026349461075690454e-04	3.897202264687460210e-05	0.000000000000000000e+00	6.146309846670101190e-03	3.832281999255230959e-03	3.166280541166154872e-01	9.279364511015988914e-02	2.737537261758227203e-02	8.092138652032071153e-03	2.061349539094856510e-03
2.270727661582325752e+00	1.021999617061502912e-04	3.885162959223445087e-05	0.000000000000000000e+00	6.135982730024851228e-03	3.825244210877865730e-03	3.186006032144194089e-01	9.317090093998962874e-02	2.732927992678779033e-02	8.091420953945275413e-03	2.057176456335335808e-03
2.276774872398789729e+00	1.015757297647319768e-04	3.905452801492798005e-05	0.000000000000000000e+00	6.135320106307536221e-03	3.818607233439036668e-03	3.182311798876227282e-01	9.318177298928947971e-02	2.733009257296759725e-02	8.098029546973261467e-03	2.058658102730260599e-03
2.282822083215253706e+00	1.030812253678670799e-04	4.059753381292812357e-05	0.000000000000000000e+00	6.180633253204160377e-03	3.852993379560069875e-03	3.178991044834070245e-01	9.310735403691496048e-02	2.727871213181607898e-02	8.075421667501039846e-03	2.050729069609319010e-03
2.288869294031718127e+00	1.030258449612270010e-04	4.059181727330709959e-05	0.000000000000000000e+00	6.180506133950495334e-03	3.852980263663680939e-03	3.179764389350327458e-01	9.310756561204273918e-02	2.728030313670293944e-02	8.068872581593184573e-03	2.051231169286193284e-03
2.294916504848182992e+00	1.036138132348084321e-04	4.072561664776913653e-05	0.000000000000000000e+00	6.194405554466620237e-03	3.858844339612795948e-03	3.193998503692369595e-01	9.326713804067761349e-02	2.729390529654260322e-02	8.052088154918660146e-03	2.041363122519243047e-03
2.300963715664646969e+00	1.034783751536159777e-04	4.072788314208678888e-05	0.000000000000000000e+00	6.166273399292772350e-03	3.839090643553037547e-03	3.212335132709150387e-01	9.371428002179331418e-02	2.755742904788716433e-02	8.051688635775461345e-03	2.042625322386864770e-03
2.307010926481111390e+00	1.041872493609296343e-04	4.021777239250102376e-05	0.000000000000000000e+00	6.113964830920979969e-03	3.807368081327526955e-03	3.217565985933382722e-01	9.381314179706061462e-02	2.754498661692374173e-02	8.050205562312010704e-03	2.040891047295169489e-03
2.313058137297575811e+00	1.039561182649709285e-04	4.041165637888921905e-05	0.000000000000000000e+00	6.094042978566463140e-03	3.795590060879142601e-03	3.207035157028995109e-01	9.359021310240774050e-02	2.751700603142296156e-02	8.051502705546827870e-03	2.043406896432036889e-03
2.319105348114039788e+00	1.034582960573427287e-04	4.034226441324971924e-05	0.000000000000000000e+00	6.073250983532761833e-03	3.780510192453857918e-03	3.172279151131014441e-01	9.313633213477022499e-02	2.740400150214440320e-02	8.049329909889629819e-03	2.030012828537631608e-03
2.325152558930504210e+00	1.032217080290417748e-04	4.028898546156562625e-05	0.000000000000000000e+00	6.058959977878407635e-03	3.772049780293528550e-03	3.185327835709880762e-01	9.332703716329157628e-02	2.735756270850093000e-02	7.979308912426699360e-03	2.037259821136066292e-03
2.331199769746968187e+00	1.035062578715485314e-04	4.028854854884648755e-05	0.000000000000000000e+00	6.063374689341736318e-03	3.774070988693383269e-03	3.186409301258537607e-01	9.343169306957625764e-02	2.739504212843547892e-02	7.985910559938658518e-03	2.036001956142114658e-03
2.337246980563432608e+00	1.029381220185662674e-04	4.024451190667004417e-05	0.000000000000000000e+00	6.026204680971477406e-03	3.745166215426975597e-03	3.264503825188259656e-01	9.543285161979560283e-02	2.801179829562451887e-02	8.221918815271064135e-03	2.054809092880156580e-03
2.343294191379896585e+00	1.031378534912653455e-04	3.982941832293336208e-05	0.000000000000000000e+00	6.070380322640101488e-03	3.769679113237448236e-03	3.318616108033068945e-01	9.753517193644993533e-02	3.074140369461068195e-02	8.861667403768404283e-03	2.156077210189885195e-03
2.349341402196360562e+00	1.017781141128507879e-04	3.937446467907370880e-05	0.000000000000000000e+00	5.954457102683279220e-03	3.697945642316330123e-03	3.332059384628263676e-01	9.779407515277126206e-02	3.083068760969616406e-02	8.882321390542236017e-03	2.153941067935651391e-03
2.355388613012824983e+00	1.016926287921964401e-04	3.938666552472826882e-05	0.000000000000000000e+00	5.959596521709339956e-03	3.702259581123365853e-03	3.324013968679655484e-01	9.762921109588020008e-02	3.080324325401014723e-02	8.881644803784930278e-03	2.156912212452523001e-03
2.361435823829289404e+00	1.013446926857367698e-04	3.988961522607087042e-05	0.000000000000000000e+00	5.938233788822020950e-03	3.689665936698778830e-03	3.344564958701542468e-01	9.821197897752644013e-02	3.153749577808582366e-02	9.114174764741394402e-03	2.291939214269016808e-03
2.367483034645753825e+00	1.020522726316648479e-04	3.984833664429839750e-05	0.000000000000000000e+00	6.028752051790816496e-03	3.750804803619584449e-03	3.345246258585405363e-01	9.830225686279915609e-02	3.167103844932853129e-02	9.082478880630096355e-03	2.315151906728145793e-03
2.373530245462218247e+00	1.025595035506849057e-04	3.984571714726517890e-05	0.000000000000000000e+00	6.019371203107590565e-03	3.740723220034522772e-03	3.345970639641346889e-01	9.839332067001690940e-02	3.167593806150122149e-02	9.071805348274480929e-03	2.312688502226202276e-03
2.379577456278682668e+00	9.977516112351005474e-05	3.950089207120408116e-05	0.000000000000000000e+00	5.780302802873512648e-03	3.598316052095645347e-03	3.341937942497857916e-01	9.844833775994536740e-02	3.165327413728986211e-02	9.051835651872336755e-03	2.310207488790866608e-03
2.385624667095146645e+00	9.935657501089774466e-05	3.940677740935455772e-05	0.000000000000000000e+00	5.780137967113243951e-03	3.604712033307182033e-03	3.344889753636623997e-01	9.848100100488511865e-02	3.164822939711341154e-02	8.994029109634409797e-03	2.326443056585680673e-03
2.391671877911610622e+00	9.846075634607312260e-05	3.913995932277936952e-05	0.000000000000000000e+00	5.736292973060798210e-03	3.581145953569993788e-03	3.343760126375246999e-01	9.846896319459023939e-02	3.164392214117086460e-02	8.990834970168302964e-03	2.330337225667196768e-03
2.397719088728075043e+00	9.774750392571151386e-05	3.911340874813632037e-05	0.000000000000000000e+00	5.658340356838304115e-03	3.534699781907430383e-03	3.345826880712808871e-01	9.850039178627001402e-02	3.165770004936770132e-02	8.986440265648834580e-03	2.336701408449803549e-03
2.403766299544539020e+00	9.687769064545918569e-05	3.882937222291939482e-05	0.000000000000000000e+00	5.638297248475125471e-03	3.518973130547662850e-03	3.334911271929756338e-01	9.825358619419705120e-02	3.158093430530408557e-02	8.977320426928761879e-03	2.339530149352611697e-03
2.409813510361003441e+00	9.746615001221637189e-05	3.985822264457941904e-05	0.000000000000000000e+00	5.618893455629474926e-03	3.506818734792636113e-03	3.340869016886878762e-01	9.841381610794060208e-02	3.164350673079557863e-02	8.994357607718980741e-03	2.346315348710296175e-03
2.415860721177467418e+00	9.645499689134411352e-05	3.992047230967082921e-05	0.000000000000000000e+00	5.568146317824798110e-03	3.483835459040372784e-03	3.342757256713744796e-01	9.840049736784972634e-02	3.167153168003946501e-02	9.015537034937608912e-03	2.341236513951639939e-03
2.421907931993931395e+00	1.019606922476981218e-04	4.111797625497955937e-05	0.000000000000000000e+00	5.765211389189043092e-03	3.598481190595952377e-03	3.339619296020321371e-01	9.828641810856211802e-02	3.164611737630533550e-02	9.034217873272715194e-03	2.349671630563533904e-03
2.427955142810395817e+00	1.014668591212912593e-04	4.148824280596836496e-05	0.000000000000000000e+00	5.648498929589500922e-03	3.531039736129238001e-03	3.330227977384943028e-01	9.793017590121314009e-02	3.136940119648401470e-02	9.007371285404417241e-03	2.122331142913240574e-03
2.434002353626860238e+00	1.015647853679030544e-04	4.198580890820426635e-05	0.000000000000000000e+00	5.662822380637947892e-03	3.540601460052718568e-03	3.329973349229885526e-01	9.791358645057578192e-02	3.128029230051312948e-02	8.950261581360889271e-03	2.115297197860243304e-03
2.440049564443325103e+00	1.015150730890010714e-04	4.188254527394793180e-05	0.000000000000000000e+00	5.639711524718604013e-03	3.524418383420478175e-03	3.332343951913900870e-01	9.786048534927688225e-02	3.123765095386536739e-02	8.944201658147139800e-03	2.114124570460435178e-03
2.446096775259789080e+00	1.016015483239253594e-04	4.205258786193662981e-05	0.000000000000000000e+00	5.565046966919496435e-03	3.478464715756964237e-03	3.328389972501454297e-01	9.774325569552216875e-02	3.123479075705542368e-02	9.061943521593075410e-03	2.119507913732816915e-03
2.452143986076253501e+00	1.012573404492864208e-04	4.193409582510997466e-05	0.000000000000000000e+00	5.564944639002666373e-03	3.486459549760731209e-03	3.308531963953385002e-01	9.737210405365022414e-02	3.117118237488222116e-02	9.077654081588542451e-03	2.124261318505605255e-03
2.458191196892717478e+00	1.031480277882743492e-04	4.243201014466898240e-05	0.000000000000000000e+00	5.666035090633203888e-03	3.542694111722310534e-03	3.293913349056810103e-01	9.727380369372841395e-02	3.114008121767242177e-02	9.062910759466795418e-03	2.118382854119274256e-03
2.464238407709181899e+00	1.032198567130661456e-04	4.206724961994924512e-05	0.000000000000000000e+00	5.658411790531539878e-03	3.534396682518880801e-03	3.300555512516347711e-01	9.759200327860428903e-02	3.119869671939143330e-02	9.062730362646462950e-03	2.118128091605621897e-03
2.470285618525645877e+00	1.027034494819170548e-04	4.109901905054597895e-05	0.000000000000000000e+00	5.730851392457061988e-03	3.577113193758751919e-03	3.301896609882358224e-01	9.771463484255296650e-02	3.128168140463674640e-02	9.089760728675061810e-03	2.122316520423207526e-03
2.476332829342110298e+00	1.027666852617319191e-04	4.118579856987275123e-05	0.000000000000000000e+00	5.736889849676675597e-03	3.584059257402755477e-03	3.299430312547659283e-01	9.779521573375724031e-02	3.129946667278870470e-02	9.100141702065807359e-03	2.120667293397921968e-03
2.482380040158574275e+00	1.030064906395563906e-04	4.119907166943828408e-05	0.000000000000000000e+00	5.706286892203438384e-03	3.561961414828861573e-03	3.295404085755188617e-01	9.761876637194052964e-02	3.124359820058297127e-02	9.091758768731228110e-03	2.120370613986958825e-03
2.488427250975038696e+00	1.029580060524894685e-04	4.138561410579256919e-05	0.000000000000000000e+00	5.700818453452740492e-03	3.559007789727997723e-03	3.284805619732939497e-01	9.739593341639392332e-02	3.117971990177897598e-02	9.078965546304615733e-03	2.114140303617365220e-03
2.494474461791503117e+00	1.014976182858234936e-04	4.110833206960288767e-05	0.000000000000000000e+00	5.584797326019011118e-03	3.482888363962995115e-03	3.265984274744970217e-01	9.691985296178670661e-02	3.106488373640928571e-02	9.066764647654922474e-03	2.107721146736454918e-03
2.500521672607967094e+00	1.013258990150545493e-04	4.132658343740144277e-05	0.000000000000000000e+00	5.566338663863646015e-03	3.455549342432827353e-03	3.283229344224363744e-01	9.712053868355849384e-02	3.111787236009214835e-02	9.089355084095772364e-03	2.113966487815794378e-03
2.506568883424431959e+00	1.018785872739531574e-04	4.473347714406763099e-05	0.000000000000000000e+00	5.523362451479347374e-03	3.454125768262423894e-03	3.282724010480708721e-01	9.710338255849861044e-02	3.115197247363054450e-02	9.091088326272419445e-03	2.116184291919702507e-03
2.512616094240895936e+00	1.019026760498933140e-04	4.480529807462660179e-05	0.000000000000000000e+00	5.520489585842752733e-03	3.451413900722873421e-03	3.270139067578134995e-01	9.685790290927011326e-02	3.110372181944311490e-02	9.083635178467223265e-03	2.108664319043267611e-03
2.518663305057360358e+00	1.021263837428592301e-04	4.488513335703362182e-05	0.000000000000000000e+00	5.518757261275716343e-03	3.452444186192157871e-03	3.256744073510400850e-01	9.661067026890365894e-02	3.109181599959723319e-02	9.106226528310820689e-03	2.117228133394624852e-03
2.524710515873824335e+00	1.015326682881555030e-04	4.389976911156671214e-05	0.000000000000000000e+00	5.505577247137054958e-03	3.442009185239731754e-03	3.222240123165929782e-01	9.539943621138100016e-02	3.094450829486199497e-02	9.095770877791736417e-03	2.106863335727064256e-03
2.530757726690288312e+00	1.001665188073642732e-04	4.390062857108007664e-05	0.000000000000000000e+00	5.384417006211311696e-03	3.367945977363263465e-03	3.207193326741510364e-01	9.523532781384397294e-02	3.093362564536996165e-02	9.076672302974158821e-03	2.104045825634385646e-03
2.536804937506752733e+00	1.002666420184505068e-04	4.360780165343015240e-05	0.000000000000000000e+00	5.394063355870837295e-03	3.368215480017895582e-03	3.208309570591352800e-01	9.518931554570672637e-02	3.101709463314120466e-02	9.069012886670989662e-03	2.105597302125497214e-03
2.542852148323216710e+00	1.006549964825349716e-04	4.359835092629327170e-05	0.000000000000000000e+00	5.454337737073642646e-03	3.406420221593301281e-03	3.208928010689436339e-01	9.519675009304470747e-02	3.106008066496284900e-02	9.081875489829110970e-03	2.108788594571455333e-03
2.548899359139681131e+00	1.009375374720220068e-04	4.368417560504700062e-05	0.000000000000000000e+00	5.459047400346602082e-03	3.405368741273051818e-03	3.190686138224245183e-01	9.480417212940653315e-02	3.098071242226651048e-02	9.069681005646099484e-03	2.110681508803793904e-03
2.554946569956145108e+00	1.010141385561919160e-04	4.364248713047702848e-05	0.000000000000000000e+00	5.430055998535698175e-03	3.389088820711084766e-03	3.162493459200078627e-01	9.442022365879883250e-02	3.089495140113391464e-02	9.036612398725815676e-03	2.098054284016879264e-03
2.560993780772609529e+00	1.009583938618983549e-04	4.382973177219096897e-05	0.000000000000000000e+00	5.409134145841142452e-03	3.375693845913017941e-03	3.170860868348758799e-01	9.449616803130991838e-02	3.098559249712347363e-02	9.045546879267436433e-03	2.098772626275396611e-03
2.567040991589073951e+00	1.016988020476423591e-04	4.530871204593973472e-05	0.000000000000000000e+00	5.409344979647604315e-03	3.376228996378597465e-03	3.168946425747879436e-01	9.446107904599311544e-02	3.098698093635365164e-02	9.048385736825120818e-03	2.095011390235698712e-03
2.573088202405537928e+00	1.023521566268889609e-04	4.564708226428141783e-05	0.000000000000000000e+00	5.423161277504076269e-03	3.385339585544357589e-03	3.184466318000833684e-01	9.499429487134425365e-02	3.106222076776578994e-02	9.037137463448684585e-03	2.085905931454913077e-03
2.579135413222002793e+00	1.025653020889585621e-04	4.560134780095638968e-05	0.000000000000000000e+00	5.465090376758752373e-03	3.408737955594712959e-03	3.202319536632319830e-01	9.557909063146063922e-02	3.119884633245986055e-02	9.225232497857475608e-03	2.088064903616316040e-03
2.585182624038466770e+00	9.949205608738072727e-05	4.501224987212844959e-05	0.000000000000000000e+00	5.327599164257398184e-03	3.327334865199906011e-03	3.170433820329222607e-01	9.492631262795836466e-02	3.098965180991728602e-02	9.078039678339144825e-03	2.084480565691164584e-03
2.591229834854930747e+00	9.944942900962326626e-05	4.634791070281851820e-05	0.000000000000000000e+00	5.338984544709129976e-03	3.335987823461236158e-03	3.173946966718934060e-01	9.493852436157525221e-02	3.096131850782322253e-02	9.122636136395712372e-03	2.090921679699270317e-03
2.597277045671395612e+00	9.990354099956816434e-05	4.635220188654697585e-05	0.000000000000000000e+00	5.344058636666915857e-03	3.331716162746712565e-03	3.178808433802737254e-01	9.496258862578656201e-02	3.095463098945585786e-02	9.121263160991134600e-03	2.086054465748992705e-03
2.603324256487859589e+00	9.982629614497086704e-05	4.642606438363748562e-05	0.000000000000000000e+00	5.350749001621065391e-03	3.337143983213221657e-03	3.161778004512621476e-01	9.461096555412963627e-02	3.087401093254530174e-02	9.109762445715150966e-03	2.085779666326104381e-03
2.609371467304324010e+00	1.004389771785520674e-04	4.762330684995190239e-05	0.000000000000000000e+00	5.329786804328881696e-03	3.321278716450534307e-03	3.194892975790508127e-01	9.522210718329100765e-02	3.102485381486550300e-02	9.153571209508595471e-03	2.101765255906302889e-03
2.615418678120787987e+00	1.004361780819628980e-04	4.761837812302634952e-05	0.000000000000000000e+00	5.332125870503320528e-03	3.323916991273017339e-03	3.180515004457438177e-01	9.485550538700304735e-02	3.092268639588506215e-02	9.133582520032039465e-03	2.097211985267685881e-03
2.621465888937251965e+00	1.004527770376951128e-04	4.757825352379858424e-05	0.000000000000000000e+00	5.336705119335549870e-03	3.327221666972611687e-03	3.215136343053137669e-01	9.545329789091094863e-02	3.105282868936947577e-02	9.166776997122660225e-03	2.103774947888808339e-03
2.627513099753715942e+00	1.025027066110047094e-04	4.773780312379685741e-05	0.000000000000000000e+00	5.446153420062687343e-03	3.391285100200719643e-03	3.226027208209134023e-01	9.576971971259096161e-02	3.112632610128532318e-02	9.179954272345483557e-03	2.096972467726282083e-03
2.633560310570180807e+00	1.021984227718751793e-04	4.746282113047121546e-05	0.000000000000000000e+00	5.447531914010102227e-03	3.392566993500267802e-03	3.215317646132357376e-01	9.551890054542533370e-02	3.117037617197854910e-02	9.184997341169915536e-03	2.099825061251819631e-03
2.639607521386644784e+00	1.022434933770927242e-04	4.750262268042706380e-05	0.000000000000000000e+00	5.453005253208823185e-03	3.396527580319564418e-03	3.227688947319887203e-01	9.572522051412253596e-02	3.130970794559766873e-02	9.168287738797782291e-03	2.096348397518294805e-03
2.645654732203108761e+00	1.021014639683496785e-04	4.740240001941379731e-05	0.000000000000000000e+00	5.437118080474819849e-03	3.388489267540676850e-03	3.240789713350665791e-01	9.601452643707142354e-02	3.137727938895318314e-02	9.182261117506114803e-03	2.106535424218144645e-03
2.651701943019572738e+00	1.016874318721718988e-04	4.741125142101552806e-05	0.000000000000000000e+00	5.414344986831002952e-03	3.377817950506833804e-03	3.260911725861079247e-01	9.644735695234961381e-02	3.143926101049356742e-02	9.203372694255534600e-03	2.109747194774198864e-03
2.657749153836036715e+00	1.018178435965807382e-04	4.752970267854459449e-05	0.000000000000000000e+00	5.414062574401851471e-03	3.375115094721845531e-03	3.260785164026968053e-01	9.634719552445378254e-02	3.137367457296663664e-02	9.192330771090153826e-03	2.109852607368751382e-03
2.663796364652500692e+00	1.021742242902386725e-04	4.764748445529243725e-05	0.000000000000000000e+00	5.429371899969331373e-03	3.385236606540948778e-03	3.243873862155825516e-01	9.598099687272818037e-02	3.133825844566707347e-02	9.191777686275128673e-03	2.114626599976450558e-03
2.669843575468966002e+00	1.026050482599601534e-04	4.779008893002298797e-05	0.000000000000000000e+00	5.426798857596182475e-03	3.377788379928901765e-03	3.259183581488632186e-01	9.623516736558181128e-02	3.126870923478948516e-02	9.185649971860023605e-03	2.102447600449456992e-03
2.675890786285430423e+00	1.025329075845681957e-04	4.783908597535681219e-05	0.000000000000000000e+00	5.448089090475239857e-03	3.389641086101536152e-03	3.268758905362967315e-01	9.635311251281621081e-02	3.111104040513045649e-02	9.148272503103706960e-03	2.075394211772656639e-03
2.681937997101895288e+00	1.020984567937522215e-04	4.858730973696510127e-05	0.000000000000000000e+00	5.383351397374916587e-03	3.350648822833260636e-03	3.254749879129560930e-01	9.591750550179189982e-02	3.092242806302072239e-02	9.151238137796030570e-03	2.071275884785906025e-03
2.687985207918359709e+00	1.022389937712061468e-04	4.869722725879802088e-05	0.000000000000000000e+00	5.403897808437822282e-03	3.364767412620597257e-03	3.287213323510576046e-01	9.643974108277357515e-02	3.102833550394035536e-02	9.177797657239493423e-03	2.077268304983081494e-03
2.694032418734824574e+00	1.018715119667721729e-04	5.009493689074462347e-05	0.000000000000000000e+00	5.355190840851778086e-03	3.347120329643770483e-03	3.304571379847905943e-01	9.689902561186372609e-02	3.113925324769723640e-02	9.202625560797457818e-03	2.090118735549786628e-03
2.700079629551288551e+00	1.017608316246043870e-04	5.012857356949328397e-05	0.000000000000000000e+00	5.341989131237325807e-03	3.336855132763573688e-03	3.364456777221915273e-01	9.910630384961456596e-02	3.138378946267220138e-02	9.216607291520037201e-03	2.084559419068252473e-03
2.706126840367752528e+00	1.017782855773082749e-04	5.015244537174464172e-05	0.000000000000000000e+00	5.347327144880497166e-03	3.340525368789334579e-03	3.364603275239028690e-01	9.912553473150445549e-02	3.138878265464364187e-02	9.215878887463573380e-03	2.085648392996066088e-03
2.712174051184216506e+00	1.015138356626065928e-04	5.013674616898332006e-05	0.000000000000000000e+00	5.316167051196604362e-03	3.325820555373989584e-03	3.344782890375481155e-01	9.885434643036516977e-02	3.140126067091478929e-02	9.224658189088278185e-03	2.089703699632152606e-03
2.718221262000680483e+00	1.012795872579170224e-04	5.017140801006847125e-05	0.000000000000000000e+00	5.297102818634377881e-03	3.312478217782376111e-03	3.342705441114220966e-01	9.877171108813644074e-02	3.138612095099163612e-02	9.233936066717995592e-03	2.088748139064585015e-03
2.724268472817144460e+00	1.007707777893057389e-04	4.986659685500083403e-05	0.000000000000000000e+00	5.298553772728862785e-03	3.313025497573249788e-03	3.332132212448742359e-01	9.857601781657068796e-02	3.132114778077599304e-02	9.212207395898759990e-03	2.084418789885221675e-03
2.730315683633608437e+00	1.008863482045828933e-04	4.987930398616231370e-05	0.000000000000000000e+00	5.324967613800387148e-03	3.328750817413828576e-03	3.336766976415979635e-01	9.855835670559141837e-02	3.137041967041204887e-02	9.076097271477755191e-03	2.098506525975082047e-03
2.736362894450073302e+00	1.008992681129441157e-04	4.982767866671211176e-05	0.000000000000000000e+00	5.327518472708841525e-03	3.330659027677341892e-03	3.314546658394828538e-01	9.835006512057642425e-02	3.134435597862694767e-02	9.076873069806696073e-03	2.097665880550778853e-03
2.742410105266537279e+00	1.011641776105659936e-04	4.984151090500301594e-05	0.000000000000000000e+00	5.375587120154377146e-03	3.361875919632528395e-03	3.210990938221524593e-01	9.461695557942785550e-02	3.064825887217933337e-02	8.817758305797666896e-03	2.025821379414992612e-03
2.748457316083001256e+00	1.025016933596785911e-04	5.141988813855382018e-05	0.000000000000000000e+00	5.390761925004342210e-03	3.371771700041859519e-03	3.229300625216837695e-01	9.501034193173642228e-02	3.075357473705540856e-02	8.835664981805928242e-03	2.026806403695254229e-03
2.754504526899465677e+00	1.023191202902412492e-04	5.150632922663582621e-05	0.000000000000000000e+00	5.364239868404702995e-03	3.356281459644840440e-03	3.226013831775682017e-01	9.470343903691842702e-02	3.073670878734972509e-02	8.783459934703717609e-03	2.004864505216006048e-03
2.760551737715930098e+00	1.017536673777635393e-04	5.153236950678619218e-05	0.000000000000000000e+00	5.343507967584341586e-03	3.348767676558172656e-03	3.256489659713485141e-01	9.516268581682135741e-02	3.085554593490879433e-02	8.798441766025569960e-03	2.010073178914921314e-03
2.766598948532394076e+00	1.017461329228789327e-04	5.152626736822509495e-05	0.000000000000000000e+00	5.344563903725466948e-03	3.349070019180173073e-03	3.274559655999795260e-01	9.548814050081660953e-02	3.091754505649181237e-02	8.817957589218869408e-03	2.014634188721816776e-03
2.772646159348858053e+00	1.017526262680431323e-04	5.161831458634568798e-05	0.000000000000000000e+00	5.355029723080581387e-03	3.352082672804538362e-03	3.063150569661471367e-01	8.403957858218691346e-02	2.778029332296967635e-02	7.565054730299240228e-03	1.774695575171651371e-03
2.778693370165322030e+00	1.013919548435487841e-04	5.152863767077166013e-05	0.000000000000000000e+00	5.351921511459172692e-03	3.352038682040916692e-03	2.980755693391516914e-01	8.115107152714925998e-02	2.725025406763287653e-02	7.521096216997823040e-03	1.723910178337194126e-03
2.784740580981786007e+00	1.009642368501153983e-04	5.146165460579623909e-05	0.000000000000000000e+00	5.346077749700387134e-03	3.350301639350791900e-03	2.975880869220248748e-01	8.106734663908488070e-02	2.724746772020918140e-02	7.537731087305529765e-03	1.725268613953759213e-03
2.790787791798250428e+00	1.009636836710780584e-04	5.150537703895384614e-05	0.000000000000000000e+00	5.345599108269482279e-03	3.350135174394623053e-03	2.957664445767086980e-01	8.042532391206314024e-02	2.685609052637605645e-02	7.305057404772234177e-03	1.735396748718958304e-03
2.796835002614714849e+00	1.038529624909884341e-04	5.218491139954935026e-05	0.000000000000000000e+00	5.406264389061211234e-03	3.379760708458396431e-03	2.798321230498974632e-01	7.279760643858583513e-02	2.547051182906170247e-02	7.080534064086969545e-03	1.737210444566166098e-03
2.802882213431179270e+00	1.024589610820263007e-04	5.200288513986613457e-05	0.000000000000000000e+00	5.346834872948342914e-03	3.349065866323125244e-03	2.782621973666010717e-01	7.270031369308378733e-02	2.547249987740566116e-02	7.077050720804135657e-03	1.734421099367692339e-03
2.808929424247643691e+00	1.022601450274251007e-04	5.195014942694075330e-05	0.000000000000000000e+00	5.367331810915960608e-03	3.364669844726505578e-03	2.783888601229628224e-01	7.270193030136827550e-02	2.547406455166805264e-02	7.082606625265132176e-03	1.744603759033955650e-03
2.814976635064109001e+00	1.023401330381374584e-04	5.198817684775587877e-05	0.000000000000000000e+00	5.431594584030973415e-03	3.407947542228992755e-03	2.773197078615088351e-01	7.237452719009583590e-02	2.540320215571288329e-02	7.072295771849378826e-03	1.744290780278652791e-03
2.821023845880573422e+00	1.039270218344253501e-04	5.239377605201035802e-05	0.000000000000000000e+00	5.439307157372499577e-03	3.406298539125585632e-03	2.775151961856945348e-01	7.241059730366261604e-02	2.543142163516487475e-02	7.052118925575802215e-03	1.742766996970254809e-03
2.827071056697037843e+00	1.040063612015659105e-04	5.231957759167102308e-05	0.000000000000000000e+00	5.421405359478799826e-03	3.391104600911563384e-03	2.764177451773229821e-01	7.227800306107795558e-02	2.542852998274551524e-02	7.060766658067048340e-03	1.742746930042361145e-03
2.833118267513501820e+00	1.040807739604977073e-04	5.242237746715493191e-05	0.000000000000000000e+00	5.417672383154966201e-03	3.387399605305000273e-03	2.766068201767115653e-01	7.228598675254040151e-02	2.544718487381846667e-02	7.069444444689776570e-03	1.747114388047948073e-03
2.839165478329965797e+00	1.036687572344764142e-04	5.207110617733318474e-05	0.000000000000000000e+00	5.410548920713672237e-03	3.379640812477435318e-03	2.762994875883194035e-01	7.226399971928011701e-02	2.546837348439672313e-02	7.069396865239494995e-03	1.746024049684683768e-03
2.845212689146429774e+00	1.040182635789856970e-04	5.218269395793892685e-05	0.000000000000000000e+00	5.473413380684804749e-03	3.420325626751161922e-03	2.768255006261912676e-01	7.245087729124395637e-02	2.549328193252201405e-02	7.073896326372691550e-03	1.746162104035016817e-03
2.851259899962894195e+00	1.047605948811297552e-04	5.246444965311625945e-05	0.000000000000000000e+00	5.457722607574657173e-03	3.412334818039835897e-03	2.765482004158795748e-01	7.246415656465089727e-02	2.557960390675231149e-02	7.083509523048266143e-03	1.750943431788977434e-03
2.857307110779358172e+00	1.027541022236036857e-04	5.185391693129249712e-05	0.000000000000000000e+00	5.314820462524843560e-03	3.317283050146706529e-03	2.741656757224419927e-01	7.178885723186576029e-02	2.545673630785863506e-02	7.060843369500749249e-03	1.739040472684739731e-03
2.863354321595822594e+00	1.039793731302906643e-04	5.204040357909214554e-05	0.000000000000000000e+00	5.351128395285254316e-03	3.332906406013135502e-03	2.752493223566099267e-01	7.200455619770003424e-02	2.550257564723823825e-02	7.085619874316834675e-03	1.750816106038363944e-03
2.869401532412286571e+00	1.004690578868746317e-04	5.117618122336663471e-05	0.000000000000000000e+00	5.291677125845548231e-03	3.305081023641211896e-03	2.750852665243444517e-01	7.221985852944183548e-02	2.559018945142621862e-02	7.107222498529028668e-03	1.754495517318164230e-03
2.875448743228750992e+00	1.002112413594718712e-04	5.116859632082700927e-05	0.000000000000000000e+00	5.289122502619110662e-03	3.302853783506338060e-03	2.724744452870331846e-01	7.166342501713582336e-02	2.559753722253345354e-02	7.104865399273464256e-03	1.763729053194280699e-03
2.881495954045214969e+00	1.004122468336019657e-04	5.152165787679851248e-05	0.000000000000000000e+00	5.291010643503638033e-03	3.304366424109901265e-03	2.735781808195948406e-01	7.189566878487277379e-02	2.566174043457250184e-02	7.123840999278413695e-03	1.770089888472937880e-03
2.887543164861678946e+00	9.872019181705784640e-05	5.087057658143672183e-05	0.000000000000000000e+00	5.239987961320729387e-03	3.268655276374227408e-03	2.735834364819486053e-01	7.189211468315624687e-02	2.564963573684199069e-02	7.119320721601552979e-03	1.772983960414647011e-03
2.893590375678142923e+00	9.910534107656936620e-05	5.097366388053645625e-05	0.000000000000000000e+00	5.263244607501268296e-03	3.283953374377374199e-03	2.740080894233332121e-01	7.197393376026257894e-02	2.565186345834998341e-02	7.121922010988902645e-03	1.770868694559690672e-03
2.899637586494607344e+00	9.880160735676308636e-05	5.149642580118793156e-05	0.000000000000000000e+00	5.250036023879772751e-03	3.278190332791951385e-03	2.727396285447256097e-01	7.180362503543509523e-02	2.562170469971521494e-02	7.123667289899360787e-03	1.770000792341587612e-03
2.905684797311071321e+00	9.868450435648189092e-05	5.155906566696452707e-05	0.000000000000000000e+00	5.232188461724283403e-03	3.268877844479200004e-03	2.707711619946969739e-01	7.121638098388129168e-02	2.532430481156685773e-02	7.124112644763490147e-03	1.769244617929799455e-03
2.911732008127535742e+00	9.785240614541376616e-05	5.173397668929853013e-05	0.000000000000000000e+00	5.231172572005841209e-03	3.268510694117044736e-03	2.699586740961577025e-01	7.102687450704514571e-02	2.529306515888787160e-02	7.164066921381444415e-03	1.770556016200616322e-03
2.917779218943999719e+00	9.781570004634601687e-05	5.166059766926856493e-05	0.000000000000000000e+00	5.233086117171720751e-03	3.269776901351053970e-03	2.712733011486115342e-01	7.122313258594931140e-02	2.530784167813129523e-02	7.160999547040950222e-03	1.770774538379810267e-03
2.923826429760463697e+00	9.799466477667326811e-05	5.173566611255924749e-05	0.000000000000000000e+00	5.235866736691359435e-03	3.273211164369021261e-03	2.712739903331806701e-01	7.123905689251613937e-02	2.542888220890834883e-02	7.123033702927633604e-03	1.770726099029084873e-03
2.929873640576928562e+00	9.857674306283374286e-05	5.176452124518767916e-05	0.000000000000000000e+00	5.257999358881502820e-03	3.283071360091810789e-03	2.698499309316597650e-01	7.106294569819376905e-02	2.547803071796468644e-02	7.152548322041332729e-03	1.765409991785667166e-03
2.935920851393392539e+00	9.823889939524814104e-05	5.197979443782747833e-05	0.000000000000000000e+00	5.255347287498214962e-03	3.282787699460343496e-03	2.722388429923142117e-01	7.186973588427285342e-02	2.595146591744883907e-02	7.216874295962501761e-03	1.786103187233786240e-03
2.941968062209856960e+00	9.891847558775475596e-05	5.206752756638898655e-05	0.000000000000000000e+00	5.315141792328713713e-03	3.318065717384147996e-03	2.613952886637547768e-01	6.868133798728820461e-02	2.524719478464198391e-02	6.881043020060960587e-03	1.765241807681884123e-03
2.948015273026321825e+00	9.846946575587560771e-05	5.203830306898477660e-05	0.000000000000000000e+00	5.258074168918182127e-03	3.284499581066060471e-03	2.524606018629221293e-01	6.497347948341934687e-02	2.161324263625710035e-02	5.921006379125617544e-03	1.624543074127352904e-03
2.954062483842786246e+00	9.890180147378613588e-05	5.207907972814748552e-05	0.000000000000000000e+00	5.273549637280743572e-03	3.290477933321726747e-03	2.519283262739755447e-01	6.493752387501812440e-02	2.163770169671810559e-02	5.956687888449581705e-03	1.615244946439226741e-03
2.960109694659251556e+00	9.942945259974008863e-05	5.219621718958245341e-05	0.000000000000000000e+00	5.312659477540506228e-03	3.314303263991710217e-03	2.535572439706804126e-01	6.528163548425452989e-02	2.171973143177615903e-02	5.976551450801311297e-03	1.618967669288270874e-03
2.966156905475715533e+00	9.948241595558645614e-05	5.176530712325725601e-05	0.000000000000000000e+00	5.295271833784664407e-03	3.306482076949929412e-03	2.485535829980439482e-01	6.345452166687526319e-02	2.029162490454879814e-02	5.500123787240880115e-03	1.380412991669270270e-03
2.972204116292179510e+00	9.721261516293734411e-05	5.144203885222158349e-05	0.000000000000000000e+00	5.107389278224868864e-03	3.188504130077042878e-03	2.447927156034680474e-01	6.245099743988476865e-02	1.982402986586950799e-02	5.473543931007347589e-03	1.302911124191214300e-03
2.978251327108643931e+00	9.657997663356123863e-05	5.142619914750654883e-05	0.000000000000000000e+00	5.096556436679038765e-03	3.185662031741476764e-03	2.459941726953184526e-01	6.262513859177401554e-02	1.987704999139000561e-02	5.486845812412498129e-03	1.306341238130237460e-03
2.984298537925107908e+00	9.648853517619131518e-05	5.139791287252495010e-05	0.000000000000000000e+00	5.089733828855757397e-03	3.180799852617262162e-03	2.459403877750620249e-01	6.249092624232085308e-02	1.982004545419813191e-02	5.471025882486442449e-03	1.299342776298643845e-03
2.990345748741572329e+00	9.808088692903890260e-05	5.519839246616938151e-05	0.000000000000000000e+00	5.036702077335607208e-03	3.142560494230685862e-03	2.463796975186239024e-01	6.245454295513837295e-02	1.977393826613161806e-02	5.492257512397217926e-03	1.244659583349905880e-03
2.996392959558036306e+00	9.804423556085254711e-05	5.525193516392861164e-05	0.000000000000000000e+00	5.037513823364051825e-03	3.142955806688544750e-03	2.464570296993998377e-01	6.249756511075066356e-02	1.977217422206544589e-02	5.488679198206181283e-03	1.241845561305259102e-03
3.002440170374500283e+00	9.800989392207098527e-05	5.527796543695811323e-05	0.000000000000000000e+00	5.040239762522795951e-03	3.145786626691593826e-03	2.466624360951719663e-01	6.253214318416620843e-02	1.977517842032967474e-02	5.492240676505218827e-03	1.242258093113655882e-03
3.008487381190964260e+00	1.000533274869675019e-04	5.550572542531450899e-05	0.000000000000000000e+00	5.114243902642985617e-03	3.185435797126352688e-03	2.522276168336236024e-01	6.427059245347323257e-02	2.084999833416803852e-02	5.654069993625870233e-03	1.223888730221413300e-03
3.014534592007428682e+00	1.009386923175468933e-04	5.551468032214888060e-05	0.000000000000000000e+00	5.120096416745528040e-03	3.187888827360816409e-03	2.530937852107910113e-01	6.451457038881085182e-02	2.098931892200651614e-02	5.673743933699613474e-03	1.223440379932843117e-03
3.020581802823892659e+00	1.031050891551027845e-04	5.589172648023635781e-05	0.000000000000000000e+00	5.236077039591503259e-03	3.256544378741264151e-03	2.524350162586415092e-01	6.443068465086600194e-02	2.099232856977815628e-02	5.658265752903610980e-03	1.225144593707464978e-03
3.026629013640357080e+00	9.782216869352757091e-05	5.507530516542856160e-05	0.000000000000000000e+00	5.027068136709711248e-03	3.134189204390953280e-03	2.525224895720529772e-01	6.443706695520370897e-02	2.099692037705553835e-02	5.651057533850148244e-03	1.219010731728807943e-03
3.032676224456821057e+00	9.711714224781580645e-05	5.483570709676004298e-05	0.000000000000000000e+00	5.014863911113104714e-03	3.127634861862681713e-03	2.530084790757676227e-01	6.473734461029319320e-02	2.105950244229542676e-02	5.663147299708193479e-03	1.218389056281030461e-03
3.038723435273285478e+00	9.696585377895143153e-05	5.445519318462377437e-05	0.000000000000000000e+00	5.034874156966833575e-03	3.132016017036602217e-03	2.529878245467914732e-01	6.469806017977020041e-02	2.106838047984453330e-02	5.660897116799669566e-03	1.232532604913773311e-03
3.044770646089749455e+00	9.692853643752178110e-05	5.440092551755810796e-05	0.000000000000000000e+00	5.038216613932060446e-03	3.134921651261168406e-03	2.522358468123320208e-01	6.466562198864851674e-02	2.108475568908791883e-02	5.655571527156687955e-03	1.232009273171646383e-03
3.050817856906213432e+00	9.676614270467613470e-05	5.417624364079292926e-05	0.000000000000000000e+00	5.030694909686640737e-03	3.130035850737756479e-03	2.503888557043875696e-01	6.391571747040050711e-02	2.080653090735182231e-02	5.353312172872879034e-03	1.204781805104726848e-03
3.056865067722677409e+00	9.713511432291525415e-05	5.416704119274485141e-05	0.000000000000000000e+00	5.017544139468649821e-03	3.109766803531552413e-03	2.503245957014146317e-01	6.404164484272119318e-02	2.091471923425190088e-02	5.405469783217179899e-03	1.202294152428081244e-03
3.062912278539141830e+00	9.520499766601665912e-05	5.382388235481182427e-05	0.000000000000000000e+00	4.910304089783505167e-03	3.046415275182069206e-03	2.502865614462780330e-01	6.399272484811330264e-02	2.094752245037536514e-02	5.417385854030200981e-03	1.194899908801273520e-03
3.068959489355605808e+00	9.466022118650790299e-05	5.369591564459089687e-05	0.000000000000000000e+00	4.859840564380183900e-03	3.011228201845362381e-03	2.500830586809459355e-01	6.378221729651922800e-02	2.091782289270822937e-02	5.414844391072191378e-03	1.194719319169044178e-03
3.075006700172070229e+00	9.392897083007762380e-05	5.363282191603740447e-05	0.000000000000000000e+00	4.712054671131506514e-03	2.913574839291266198e-03	2.523440899294497330e-01	6.417533602754112165e-02	2.095377763979614991e-02	5.415024583206402495e-03	1.197977823965006277e-03
3.081053910988535094e+00	9.458077581327213753e-05	5.388790525331208403e-05	0.000000000000000000e+00	4.738265054982366067e-03	2.929237942319886517e-03	2.545895112261964410e-01	6.479334206608265700e-02	2.129885024982488412e-02	5.467489596086176802e-03	1.203750733323718765e-03
3.087101121804999515e+00	9.447120805195451370e-05	5.386380907115511334e-05	0.000000000000000000e+00	4.724011285029771669e-03	2.924550721005329812e-03	2.569247986886639690e-01	6.542031885489280052e-02	2.132006692448523352e-02	5.463357190771116201e-03	1.220764425132944090e-03
3.093148332621463936e+00	9.450050207699500326e-05	5.371446465982010265e-05	0.000000000000000000e+00	4.729969692414720712e-03	2.928507916528631967e-03	2.584286150899011703e-01	6.567915605868965279e-02	2.137591907159517440e-02	5.467888601327466729e-03	1.222963987656933323e-03
3.099195543437929246e+00	9.478777395557920319e-05	5.370765611965304007e-05	0.000000000000000000e+00	4.741447382756821226e-03	2.932764540973749768e-03	2.581858079496230918e-01	6.572002382545144572e-02	2.137838145261162365e-02	5.448700348501063842e-03	1.218444081855711830e-03
3.105242754254393223e+00	9.500065723954445032e-05	5.365683764674600195e-05	0.000000000000000000e+00	4.757738805656687268e-03	2.943488310806225555e-03	2.573267579562084628e-01	6.555905378899348768e-02	2.137714730202040433e-02	5.428708067890452779e-03	1.214458571978050501e-03
3.111289965070857200e+00	9.417030540388940797e-05	5.112739039680486315e-05	0.000000000000000000e+00	4.724453131236944908e-03	2.903097561934365241e-03	2.574937608260038369e-01	6.570307090165983244e-02	2.140765862764502578e-02	5.447123987748162671e-03	1.221435373162438982e-03
3.117337175887321177e+00	9.415666215385705201e-05	5.107820973363828127e-05	0.000000000000000000e+00	4.725832886288608599e-03	2.903831060419327908e-03	2.573235019406344692e-01	6.566602557077733104e-02	2.137952745246370773e-02	5.444006387912114255e-03	1.220925522492052754e-03
3.123384386703785154e+00	9.422313968393502789e-05	5.114026510912521957e-05	0.000000000000000000e+00	4.734585620793593970e-03	2.907507325376719638e-03	2.599905124039451065e-01	6.614718923753801216e-02	2.146481255776375857e-02	5.455092995361406939e-03	1.223557674111954742e-03
3.129431597520249575e+00	9.471209688890486883e-05	5.113010050993353989e-05	0.000000000000000000e+00	4.759470321712012952e-03	2.924927868130521805e-03	2.601269017458341382e-01	6.626170445596538117e-02	2.149402716372256217e-02	5.460797516122175253e-03	1.221654782722641011e-03
3.135478808336713996e+00	9.454613431716454039e-05	5.103075103414299551e-05	0.000000000000000000e+00	4.754650424641780962e-03	2.921520576135081849e-03	2.607644285547895957e-01	6.644475352702479409e-02	2.152208269291822074e-02	5.466774783493859834e-03	1.221789844986832709e-03
3.141526019153177973e+00	9.427436661315312383e-05	5.177954340150033106e-05	0.000000000000000000e+00	4.742991778597222506e-03	2.915393342932140214e-03	2.606296693092758909e-01	6.636124293216177916e-02	2.130138081039114825e-02	5.467694580443532154e-03	1.201332946883109298e-03
3.147573229969641950e+00	9.390980076032931305e-05	5.180709993850778723e-05	0.000000000000000000e+00	4.719275054426650892e-03	2.901979256501421075e-03	2.617328588690521207e-01	6.659511090999109539e-02	2.134761195905910194e-02	5.463540781637725267e-03	1.200629878521325064e-03
3.153620440786106816e+00	9.364026947685661891e-05	5.285928525070336453e-05	0.000000000000000000e+00	4.714839506218607146e-03	2.902542970113159218e-03	2.612898468236966587e-01	6.637224559425046466e-02	2.129407074387155638e-02	5.463694844633478452e-03	1.200665624114478046e-03
3.159667651602570793e+00	9.314327254275449070e-05	5.288866196513718443e-05	0.000000000000000000e+00	4.696154199463016543e-03	2.891992632236567266e-03	2.616690882169309118e-01	6.643679751603100148e-02	2.130769862873696172e-02	5.479736634861562435e-03	1.202278361856148111e-03
3.165714862419034770e+00	9.313195510327076411e-05	5.269598317562720463e-05	0.000000000000000000e+00	4.700336218913425852e-03	2.894215016892680292e-03	2.617864776751983036e-01	6.639923809369206731e-02	2.130475164068465141e-02	5.472061504926252137e-03	1.201926552063207077e-03
3.171762073235498747e+00	9.232972894380512782e-05	5.154011761761010047e-05	0.000000000000000000e+00	4.706319869755691554e-03	2.897299657518519547e-03	2.615463708142545252e-01	6.634366487532526724e-02	2.130663139919296289e-02	5.456844551718351317e-03	1.206609683596742560e-03
3.177809284051962724e+00	9.166986875351925670e-05	5.123351260731520603e-05	0.000000000000000000e+00	4.688722955028018675e-03	2.885308918689182944e-03	2.591087407797522668e-01	6.528681778045847262e-02	2.126326362920015478e-02	5.410292262012785305e-03	1.188186088268132099e-03
3.183856494868426701e+00	9.251018831722155136e-05	5.125272890445747951e-05	0.000000000000000000e+00	4.757022763368476577e-03	2.928251897569161561e-03	2.507772901779705688e-01	6.306142924409045836e-02	2.072715735410434260e-02	4.914090371642277147e-03	1.140734401191616622e-03
3.189903705684890678e+00	9.360013636569817781e-05	5.129857932835827798e-05	0.000000000000000000e+00	4.823215552554847851e-03	2.962485511288369226e-03	2.504305781279193566e-01	6.288752401311041573e-02	2.066855242196107695e-02	4.900021219454889221e-03	1.140739549987889855e-03
3.195950916501355543e+00	9.417015866952618190e-05	5.021369605453439256e-05	0.000000000000000000e+00	4.831620520662042138e-03	2.970862949634605222e-03	2.492161516628578766e-01	6.266934682861502459e-02	2.062461313353431899e-02	4.753382175552797566e-03	1.106713621020063987e-03
3.201998127317819520e+00	9.403597540535952671e-05	5.038306558714908314e-05	0.000000000000000000e+00	4.809177889923924032e-03	2.960636014860943636e-03	2.482698339516660746e-01	6.249518021862975753e-02	2.057523156039751250e-02	4.744334307704388236e-03	1.107389061852060005e-03
3.208045338134283497e+00	9.391493634950472298e-05	5.037255771271539748e-05	0.000000000000000000e+00	4.801010294723130102e-03	2.956439748095009926e-03	2.543939225005699689e-01	6.419387176641143389e-02	2.079528859579952982e-02	4.752154812357536028e-03	1.132305682719400445e-03
3.214092548950747474e+00	9.433642269721052571e-05	4.921068857863703265e-05	0.000000000000000000e+00	4.827000790790828347e-03	2.967284932650975267e-03	2.521273140250289702e-01	6.373917067115926482e-02	2.066732776283184553e-02	4.710007352833956058e-03	1.120481250408072093e-03
3.220139759767212784e+00	9.594168354694575229e-05	5.048110203476236668e-05	0.000000000000000000e+00	4.885183050163405087e-03	3.005229298846349897e-03	2.529173328129956655e-01	6.374990535546869175e-02	2.068458345307171847e-02	4.733387894318295992e-03	1.124787874381966276e-03
3.226186970583677205e+00	9.664048956042982960e-05	5.155884445587506220e-05	0.000000000000000000e+00	4.875343518629504658e-03	2.999158385480160411e-03	2.508187609752093872e-01	6.341380425003581567e-02	2.061648182477198235e-02	4.718794491403857823e-03	1.121500584907361145e-03
3.232234181400142070e+00	9.421568004036990046e-05	5.129933754302167534e-05	0.000000000000000000e+00	4.731078628050247765e-03	2.913139843998522899e-03	2.501804717531583844e-01	6.322596104693385677e-02	2.057749553853699051e-02	4.714878344904359884e-03	1.121383290688374515e-03
3.238281392216606491e+00	9.422184090093108598e-05	5.148189660043014151e-05	0.000000000000000000e+00	4.725916753619099561e-03	2.908927829163836503e-03	2.559112164808958756e-01	6.453128063178059648e-02	2.074878382262682411e-02	4.997548635054686883e-03	1.138001848579679644e-03
3.244328603033070468e+00	9.418447954794106176e-05	5.136504484106164351e-05	0.000000000000000000e+00	4.817552533204577832e-03	2.984902931528423189e-03	2.525183944164471339e-01	6.372960053003558223e-02	2.036213693920625387e-02	4.974023812462434295e-03	1.135895069251011656e-03
3.250375813849534445e+00	9.401420935340170509e-05	5.137906238065541401e-05	0.000000000000000000e+00	4.828888495719853985e-03	2.990403395186991189e-03	2.534131292568861382e-01	6.411636471687169603e-02	2.062170677401299612e-02	4.943235666168074513e-03	1.148840064333583096e-03
3.256423024665999311e+00	9.401183284964312423e-05	5.141642547779810531e-05	0.000000000000000000e+00	4.844612611897982681e-03	2.996910819009648928e-03	2.532012997557253065e-01	6.401401347959334576e-02	2.061286337425301263e-02	4.943366980558423773e-03	1.150571000899506353e-03
3.262470235482463288e+00	9.398489436432271341e-05	5.131603994990707870e-05	0.000000000000000000e+00	4.874023722028977303e-03	3.016930105680321397e-03	2.532492135605287076e-01	6.400986785619057484e-02	2.062757500042586983e-02	4.935865401643399313e-03	1.150354480190036955e-03
3.268517446298927265e+00	9.325170382537641730e-05	5.095894523472554267e-05	0.000000000000000000e+00	4.841696982716819746e-03	2.994625734105361026e-03	2.547961242367542400e-01	6.420874164024611974e-02	2.061698730003700200e-02	4.936292442280165726e-03	1.149878975837908103e-03
3.274564657115391686e+00	9.294852597727841980e-05	5.082345553528378807e-05	0.000000000000000000e+00	4.854779065822042300e-03	3.002573533006929526e-03	2.528053153336329850e-01	6.384452909672069798e-02	2.052264223800327053e-02	4.921204661395605154e-03	1.144145350995176558e-03
3.280611867931855663e+00	9.305081767115224790e-05	5.080105402829556728e-05	0.000000000000000000e+00	4.833132075155680690e-03	2.991206263564682392e-03	2.518167900515568824e-01	6.393615916330874782e-02	2.064351148946218933e-02	5.086282954661363979e-03	1.138599197314085548e-03
3.286659078748320084e+00	9.288779568077027468e-05	5.024461818911728255e-05	0.000000000000000000e+00	4.858839760586318966e-03	3.004357266772352941e-03	2.503722599087643830e-01	6.364321879815709737e-02	2.068332926496243770e-02	5.112517257961785196e-03	1.135995404947623280e-03
3.292706289564784061e+00	9.447480832386211298e-05	5.044290669937876787e-05	0.000000000000000000e+00	4.957929795117227076e-03	3.070176896750015372e-03	2.484404955055516950e-01	6.335925430800407043e-02	2.064746774692775150e-02	5.099331973165691610e-03	1.136508699456858151e-03
3.298753500381248038e+00	9.411099242968264187e-05	4.921872831741490420e-05	0.000000000000000000e+00	4.941648785811902402e-03	3.059533852918897533e-03	2.460475345128260438e-01	6.247641723666150920e-02	2.044989848789415671e-02	5.038638640164298105e-03	1.101780974180870424e-03
3.304800711197712015e+00	9.432119986748126932e-05	4.914462053423269066e-05	0.000000000000000000e+00	4.939751640352979881e-03	3.056420227670548009e-03	2.346062390781033791e-01	5.745335155832891755e-02	1.976781488246384666e-02	4.926003553317245300e-03	1.099765666473629050e-03
3.310847922014176437e+00	9.413078469678706262e-05	4.909427834047952482e-05	0.000000000000000000e+00	4.929862951010675724e-03	3.050720739734230722e-03	2.354863169096242381e-01	5.763995381105629229e-02	1.983929336683153133e-02	4.913707366854750368e-03	1.107725677720239246e-03
3.316895132830640414e+00	9.541592188545484942e-05	4.964158778665061150e-05	0.000000000000000000e+00	4.974193877948754512e-03	3.080291041846197706e-03	2.353786332398746239e-01	5.757664526339401068e-02	1.979458967029721836e-02	4.902261019744781102e-03	1.106432531013950551e-03
3.322942343647104835e+00	9.512734697566172968e-05	4.958870825789984531e-05	0.000000000000000000e+00	4.956232128581083800e-03	3.070753771823803505e-03	2.363587346487903695e-01	5.777302152059325679e-02	1.986760213579123399e-02	4.913182117209852380e-03	1.107507544685065260e-03
3.328989554463569256e+00	9.565632607442567349e-05	4.968457353529960287e-05	0.000000000000000000e+00	4.985311341165913311e-03	3.086692473456017702e-03	2.386995755193852820e-01	5.819980750110426149e-02	1.995008543592922956e-02	4.936807090099993960e-03	1.115514735797117204e-03
3.335036765280033233e+00	9.577372380125771854e-05	4.966947745984785106e-05	0.000000000000000000e+00	4.984911141277244967e-03	3.085083151726859558e-03	2.369422363789587815e-01	5.757708397676502415e-02	1.914793759380686161e-02	4.856240362717255052e-03	1.080475907060688291e-03
3.341083976096497210e+00	9.803957152946415053e-05	5.037872636820311858e-05	0.000000000000000000e+00	5.112387919666738952e-03	3.164984545068973490e-03	2.378705784657239031e-01	5.775589783879274408e-02	1.914018454741315059e-02	4.871146362781790529e-03	1.083983596448002268e-03
3.347131186912961187e+00	9.944356289457775410e-05	5.048965178116805632e-05	0.000000000000000000e+00	5.142482372821953300e-03	3.176841007552151739e-03	2.377669717742257605e-01	5.775087380850913582e-02	1.913176689739335204e-02	4.881570510453061770e-03	1.079220142556329897e-03
3.353178397729425164e+00	9.853762433886213972e-05	4.893173918591277923e-05	0.000000000000000000e+00	5.151348848615459192e-03	3.180686920360949188e-03	2.370017050152652127e-01	5.748961243872582894e-02	1.905615660803018988e-02	4.872339070543697456e-03	1.080464105233653769e-03
3.359225608545890474e+00	9.868351945853967664e-05	4.882911180722947979e-05	0.000000000000000000e+00	5.148998494728335672e-03	3.178933590685036146e-03	2.369088665621062184e-01	5.758984507575071882e-02	1.914384030882980078e-02	4.910250308924113405e-03	1.091328259599588053e-03
3.365272819362354895e+00	9.872614254769469344e-05	4.884637635135981863e-05	0.000000000000000000e+00	5.138730876129382792e-03	3.175500254416453120e-03	2.344312915315845125e-01	5.724228200425282576e-02	1.906464285381962581e-02	4.893940067323160337e-03	1.088863449819835920e-03
3.371320030178819760e+00	9.899930241654898873e-05	4.909867751790418923e-05	0.000000000000000000e+00	5.141303842013064153e-03	3.178613663336425123e-03	2.329127492561191004e-01	5.699664958121877789e-02	1.904782392391839163e-02	4.905625813771391681e-03	1.088138579778784440e-03
3.377367240995284181e+00	9.907949655357906169e-05	4.886854468905017101e-05	0.000000000000000000e+00	5.141597949039823645e-03	3.180678363882816391e-03	2.331178771136078742e-01	5.713369511517004534e-02	1.907581084072519639e-02	4.903898931655392875e-03	1.079981892486582724e-03
3.383414451811749046e+00	9.901106894471135410e-05	4.886886779702151186e-05	0.000000000000000000e+00	5.146973589518645704e-03	3.183257898344360806e-03	2.323664849500451102e-01	5.707166481036547723e-02	1.909375429856734196e-02	4.890211261323053685e-03	1.080802760272782295e-03
3.389461662628213023e+00	1.045541861785778600e-04	5.512819822947063732e-05	0.000000000000000000e+00	5.202248571829605830e-03	3.217809658914097624e-03	2.325415659197782592e-01	5.707300955043324159e-02	1.905104201779730597e-02	4.884148666081757073e-03	1.080794251719309615e-03
3.395508873444677000e+00	1.051615267333608857e-04	5.535597909283808307e-05	0.000000000000000000e+00	5.219329495371479929e-03	3.227713986607823327e-03	2.324933037222020327e-01	5.706536289072147716e-02	1.902614634665186766e-02	4.776040223399940533e-03	1.047804631723578883e-03
3.401556084261140978e+00	1.014148756875778450e-04	5.393823128400570486e-05	0.000000000000000000e+00	5.136899798369775130e-03	3.185391966360747156e-03	2.298267913055885292e-01	5.635712903419728970e-02	1.877692636887019415e-02	4.771275979535980274e-03	1.040972972249574720e-03
3.407603295077604955e+00	1.014958258601992408e-04	5.421448154119210005e-05	0.000000000000000000e+00	5.095787594556106664e-03	3.160688557934039286e-03	2.312579183177814190e-01	5.690091711827886811e-02	1.928990793692009556e-02	4.799444724991869422e-03	1.041841030471776525e-03
3.413650505894068932e+00	1.015410799570507145e-04	5.433875544478925797e-05	0.000000000000000000e+00	5.086843504596648066e-03	3.156191594007961339e-03	2.313272056897840712e-01	5.689493915230380700e-02	1.937712997655310909e-02	4.806052483434200551e-03	1.122010130831300329e-03
3.419697716710533797e+00	1.012292695600183388e-04	5.475813553054813536e-05	0.000000000000000000e+00	5.022716975359366176e-03	3.119716700020165774e-03	2.313667992617665092e-01	5.686263039318656398e-02	1.937927533360214727e-02	4.810966142921904200e-03	1.120598248148332388e-03
3.425744927526997774e+00	9.972091055030308582e-05	5.428235582294354449e-05	0.000000000000000000e+00	5.038965978007298695e-03	3.145721533641031298e-03	2.311462898262545695e-01	5.676737106791286680e-02	1.930175426993767027e-02	4.808209166325168836e-03	1.124931124650248478e-03
3.431792138343462195e+00	9.998151835910946462e-05	5.424479788655373383e-05	0.000000000000000000e+00	5.082637137623149948e-03	3.172780359105818043e-03	2.320618774763330006e-01	5.687706832808876040e-02	1.927847536919306479e-02	4.824276055713971369e-03	1.144451618001919493e-03
3.437839349159926172e+00	9.993499467021237472e-05	5.414443445018008404e-05	0.000000000000000000e+00	5.100641976906331379e-03	3.183740239870670209e-03	2.312539346981297983e-01	5.689920705161508746e-02	1.920145799360153602e-02	4.809989800442919169e-03	1.140286053054049556e-03
3.443886559976390149e+00	9.995776465887107158e-05	5.424704228658145370e-05	0.000000000000000000e+00	5.102060650150441572e-03	3.186393706824229826e-03	2.387589907454939764e-01	5.929708966085465993e-02	1.960203247601269641e-02	5.239799410269260251e-03	1.224186296219256309e-03
3.449933770792854570e+00	1.001312606407801385e-04	5.421811743964849564e-05	0.000000000000000000e+00	5.053035233553358936e-03	3.153272246331534530e-03	2.422330744934172164e-01	6.061746271983994849e-02	1.981053798743271158e-02	5.371152160985230052e-03	1.264081150460296798e-03
3.455980981609318547e+00	9.951348155406013088e-05	5.400733977662403870e-05	0.000000000000000000e+00	5.093533985620055972e-03	3.178206637196662014e-03	2.419479624916592297e-01	6.052432664238553695e-02	1.976117103162937719e-02	5.369875608111733360e-03	1.264205145697864813e-03
3.462028192425782525e+00	1.003616339766385580e-04	5.432961818906387104e-05	0.000000000000000000e+00	5.149470282805114138e-03	3.216875664593391287e-03	2.446498727464974654e-01	6.149550439988178685e-02	1.982088079032703551e-02	5.389378346305918194e-03	1.271763417525646192e-03
3.468075403242246502e+00	1.000223757638436778e-04	5.636532409372852517e-05	0.000000000000000000e+00	5.028909262941034207e-03	3.147077672378362050e-03	2.428208952403140275e-01	6.132813059517934484e-02	1.990080219981316123e-02	5.378929087283064632e-03	1.261362220773057418e-03
3.474122614058710479e+00	9.974993024242762669e-05	5.619735185142994032e-05	0.000000000000000000e+00	5.023004531518656529e-03	3.143163285958582367e-03	2.404651542804117359e-01	6.085889730320279134e-02	1.980319568628050725e-02	5.359805118801403215e-03	1.258746368278749117e-03
3.480169824875174900e+00	9.934248360008230056e-05	5.590710682954349415e-05	0.000000000000000000e+00	4.995570469476870966e-03	3.126586812708426373e-03	2.411083945243805982e-01	6.098947347726604851e-02	1.981433508174236524e-02	5.366041260830684521e-03	1.241841810064022843e-03
3.486217035691639321e+00	9.936892555285865370e-05	5.555339821752568104e-05	0.000000000000000000e+00	5.026111890482885987e-03	3.145877777551161526e-03	2.437191071944534992e-01	6.129310878641022059e-02	1.988216820463456144e-02	5.372699383772341908e-03	1.243481205037917474e-03
3.492264246508103742e+00	9.861471154489872735e-05	5.473255356264598880e-05	0.000000000000000000e+00	4.991020595002411582e-03	3.121551079499362575e-03	2.447954727833401012e-01	6.144938811817039076e-02	1.992971113783018750e-02	5.384265434499485060e-03	1.237072849105889851e-03
3.498311457324569052e+00	9.923474554719301146e-05	5.480901620631307568e-05	0.000000000000000000e+00	5.035386021894764849e-03	3.148585867695646856e-03	2.455238198675369354e-01	6.157821726511288757e-02	1.998753753198963257e-02	5.388165955549616311e-03	1.238385143966545332e-03
3.504358668141033473e+00	9.930411711900498828e-05	5.430653985263145478e-05	0.000000000000000000e+00	5.037535007229527843e-03	3.149845597101832897e-03	2.475016820091446856e-01	6.213735611884980276e-02	1.998274911859923217e-02	5.373441988220917925e-03	1.239157081471308711e-03
3.510405878957497450e+00	9.966066179377753903e-05	5.417994992971026129e-05	0.000000000000000000e+00	5.027438737123846729e-03	3.138030375900925390e-03	2.471035047146679098e-01	6.193192052959146238e-02	1.993208027796578366e-02	5.370883743330568012e-03	1.242649361569311134e-03
3.516453089773962315e+00	9.946568876151719134e-05	5.396513100765217783e-05	0.000000000000000000e+00	5.042352410282301134e-03	3.146960033282264393e-03	2.475820999003058021e-01	6.220766991550655961e-02	1.998948389933560832e-02	5.306537448345643657e-03	1.239685996189896552e-03
3.522500300590426292e+00	1.012057227391540104e-04	5.460710719607971133e-05	0.000000000000000000e+00	5.085789146600318972e-03	3.173855620957441014e-03	2.460424704927021977e-01	6.195353189396164001e-02	1.993304171778818856e-02	5.311748232510024939e-03	1.239484522741637201e-03
3.528547511406890269e+00	1.015330658190572545e-04	5.453269755368818421e-05	0.000000000000000000e+00	5.109610653849797762e-03	3.185910381501232212e-03	2.454069332055238417e-01	6.166644831279426142e-02	1.969834942089002811e-02	5.277227368401357817e-03	1.239618391885519751e-03
3.534594722223354246e+00	1.006504021059450243e-04	5.463460015953002977e-05	0.000000000000000000e+00	5.069539272982493024e-03	3.167194918140198330e-03	2.469852099355847874e-01	6.182692970438893182e-02	1.951726994570287393e-02	5.195722139618590835e-03	1.240415850856902216e-03
3.540641933039818667e+00	1.013179848744502018e-04	5.477221402340906549e-05	0.000000000000000000e+00	5.071188551118645423e-03	3.167941362243943682e-03	2.441984486461686588e-01	6.073550617839949817e-02	1.875697892745768758e-02	5.075699333419147682e-03	1.201390091764557638e-03
3.546689143856282644e+00	1.011088190209176094e-04	5.512329400540144593e-05	0.000000000000000000e+00	4.991317685243398805e-03	3.122629732437217677e-03	2.442527762257688251e-01	6.075856296850210697e-02	1.873146604526349651e-02	5.071507327125097248e-03	1.194418771079972484e-03
3.552736354672747510e+00	1.012660904262844370e-04	5.511815480444455528e-05	0.000000000000000000e+00	4.992391846244100505e-03	3.122584274248399894e-03	2.445556051800902020e-01	6.066231801628340498e-02	1.852680833924527648e-02	5.071879442480047885e-03	1.172538146590579181e-03
3.558783565489211487e+00	1.005103166731154086e-04	5.512488692625239456e-05	0.000000000000000000e+00	4.944458681238730023e-03	3.094963158882394708e-03	2.448759394241013798e-01	6.076808580480340394e-02	1.846731333243930087e-02	5.005996624998926281e-03	1.172686555997578964e-03
3.564830776305675464e+00	1.007876023499773468e-04	5.510287090216409427e-05	0.000000000000000000e+00	4.942158090692352380e-03	3.091150244962800019e-03	2.440578462109225522e-01	6.071648857869570842e-02	1.848297050096808780e-02	5.010446134920158376e-03	1.170097163308134527e-03
3.570877987122139441e+00	1.029304350800714767e-04	5.533079306663652553e-05	0.000000000000000000e+00	5.049737202595389572e-03	3.149045196172507114e-03	2.492119233731603378e-01	6.240169378549446227e-02	1.941858879714157202e-02	5.055079260640785513e-03	1.175365494234770995e-03
3.576925197938603418e+00	1.029317944169497520e-04	5.551146043091314067e-05	0.000000000000000000e+00	5.029680848980615758e-03	3.136471443064117997e-03	2.490252104915623155e-01	6.226162669023629220e-02	1.939883882632526327e-02	5.055890230656572351e-03	1.175697257326857375e-03
3.582972408755067395e+00	1.029527014382765890e-04	5.551813359679917041e-05	0.000000000000000000e+00	5.034043545632580115e-03	3.140037073621619254e-03	2.477144599283221948e-01	6.203517493304459146e-02	1.931877872924197756e-02	5.063108569105564082e-03	1.179755498620744733e-03
3.589019619571531816e+00	1.047370405129023559e-04	5.812938497404390026e-05	0.000000000000000000e+00	5.025041496384471777e-03	3.133710734440534051e-03	2.491264537284746394e-01	6.228604188788196966e-02	1.937664904826475951e-02	5.078248973603230638e-03	1.185695420791681729e-03
3.595066830387995793e+00	1.037202428634495283e-04	5.460017480144709940e-05	0.000000000000000000e+00	5.010682717659637256e-03	3.129897136401759219e-03	2.482237083210460660e-01	6.224897911399576711e-02	1.933609666381328612e-02	5.069814045977253866e-03	1.185233130444343424e-03
3.601114041204460214e+00	1.036201011978476284e-04	5.455104513302056439e-05	0.000000000000000000e+00	5.012799046381825538e-03	3.132247736737871560e-03	2.484533770669521135e-01	6.234429553204073188e-02	1.930671228233811140e-02	5.071343058032696562e-03	1.184693850361426140e-03
3.607161252020924191e+00	1.050334138576075626e-04	5.490795277930870459e-05	0.000000000000000000e+00	5.084883232037898555e-03	3.175636601331770312e-03	2.486590053762926245e-01	6.238240109605434902e-02	1.930945046795890657e-02	5.067856362734123044e-03	1.181335662390608880e-03
3.613208462837388169e+00	1.042701490894158510e-04	5.467201183707033998e-05	0.000000000000000000e+00	5.006807663841449964e-03	3.133382539504271647e-03	2.469468112556538197e-01	6.134899504501222650e-02	1.841522752970878307e-02	4.871629307770495437e-03	1.223887584193953737e-03
3.619255673653853034e+00	1.022290422589728102e-04	5.395555800559388081e-05	0.000000000000000000e+00	4.978648822987013188e-03	3.119461992323593977e-03	2.524787219471404942e-01	6.362745549341843054e-02	1.850260699158702907e-02	4.882726258052686417e-03	1.236149358971076360e-03
3.625302884470317011e+00	9.925437611223554904e-05	5.342882017954455112e-05	0.000000000000000000e+00	4.807756520159080574e-03	3.016301438897871483e-03	2.525558312165167574e-01	6.364095901544007672e-02	1.851938442575542382e-02	4.890990853438428876e-03	1.237079176334137699e-03
3.631350095286781432e+00	9.938332845827664336e-05	5.336978347951835375e-05	0.000000000000000000e+00	4.821963093021923788e-03	3.028504705119096363e-03	2.554324583553915229e-01	6.442192124435117129e-02	1.892359682592711922e-02	4.898269233586365762e-03	1.239439017214185972e-03
3.637397306103246297e+00	9.944142894531000215e-05	5.358645418889002791e-05	0.000000000000000000e+00	4.867362490167752818e-03	3.051772826528783688e-03	2.543805908563518403e-01	6.417134703911481219e-02	1.895854316171111109e-02	4.889498178907420063e-03	1.239442998566568296e-03
3.643444516919710718e+00	9.930725494729160689e-05	5.335550844619059988e-05	0.000000000000000000e+00	4.838304887654477568e-03	3.037726515127316812e-03	2.584956834744927545e-01	6.556203843349109328e-02	1.922594846732692334e-02	4.926465897514172888e-03	1.232188900573658995e-03
3.649491727736175140e+00	1.001437042908710995e-04	5.398750121018908502e-05	0.000000000000000000e+00	4.867828140128269490e-03	3.058624488612976273e-03	2.583659925641283439e-01	6.544834327827300791e-02	1.920482101350322671e-02	4.941677056770571973e-03	1.231406360704621764e-03
3.655538938552640005e+00	1.002740215682911348e-04	5.397376615743229659e-05	0.000000000000000000e+00	4.872827405822494247e-03	3.060928479057513363e-03	2.601404824309455632e-01	6.574072669970731919e-02	1.922900253960656627e-02	4.940472484083149873e-03	1.230092271064090349e-03
3.661586149369103982e+00	1.000818251910129663e-04	5.386496323306049091e-05	0.000000000000000000e+00	4.875802573620939204e-03	3.063801699471587967e-03	2.620718623947677073e-01	6.627973896577955826e-02	1.927700366380287814e-02	4.851467065216939420e-03	1.234891630210984640e-03
3.667633360185567959e+00	1.006055535081533636e-04	5.424503660474872555e-05	0.000000000000000000e+00	4.919966706858479311e-03	3.096183100443471864e-03	2.792180335319599527e-01	7.437858603411096059e-02	2.137277064022206560e-02	5.443556070747006780e-03	1.279876937116212208e-03
3.673680571002032380e+00	1.008911201713445755e-04	5.430825986027335050e-05	0.000000000000000000e+00	4.920175644036892115e-03	3.096182407154451921e-03	2.795788399766315213e-01	7.444256102550854404e-02	2.141516242540453599e-02	5.443412341526709594e-03	1.283045261589359351e-03
3.679727781818496801e+00	1.005641351546370291e-04	5.456638750716590112e-05	0.000000000000000000e+00	4.921517187087415257e-03	3.098283210410984496e-03	2.774228353628933608e-01	7.409888916332242614e-02	2.135158793671138033e-02	5.437815720239323400e-03	1.281257369411299783e-03
3.685774992634960778e+00	1.000983155560065258e-04	5.429257366409998909e-05	0.000000000000000000e+00	4.907298914046152177e-03	3.086881401787188242e-03	2.760213959578786680e-01	7.362758284932174879e-02	2.096841274223102194e-02	5.372156892126732190e-03	1.276429263265896862e-03
3.691822203451424755e+00	1.011507030068549244e-04	5.454717188757582602e-05	0.000000000000000000e+00	4.952256985925488318e-03	3.111631265975888135e-03	2.750639628634746203e-01	7.339269079944055196e-02	2.101529276258778597e-02	5.372823083381083817e-03	1.261792319375566653e-03
3.697869414267888732e+00	1.013019330708270622e-04	5.460797892075782366e-05	0.000000000000000000e+00	4.954703730376525291e-03	3.111850915023601366e-03	2.750453239947437400e-01	7.346162036600807632e-02	2.105981464264769509e-02	5.388006949710899204e-03	1.266676743232749867e-03
3.703916625084352710e+00	1.012262798779723293e-04	5.464088033722697000e-05	0.000000000000000000e+00	4.947871479907684292e-03	3.109133797794102084e-03	2.772359124305744937e-01	7.382986564928711859e-02	2.114255486056954708e-02	5.373366900616113016e-03	1.270441031396795295e-03
3.709963835900817131e+00	1.010098055541130469e-04	5.448669939815509953e-05	0.000000000000000000e+00	4.961043468697213903e-03	3.119701543295242459e-03	2.768218270810415826e-01	7.373580752012894035e-02	2.105128518564620618e-02	5.404349068853476004e-03	1.271256524280657638e-03
3.716011046717281552e+00	1.011298767989886522e-04	5.534283165108188978e-05	0.000000000000000000e+00	4.934032151715349139e-03	3.104924631119489794e-03	2.799309174429008285e-01	7.491984568706440417e-02	2.192155716127857507e-02	5.843350401599901531e-03	1.277633575213725199e-03
3.722058257533745973e+00	1.016132723725777029e-04	5.550548422046240360e-05	0.000000000000000000e+00	5.018932250109087341e-03	3.159735479938868916e-03	2.799673798692003945e-01	7.494161647535572957e-02	2.193049445672421924e-02	5.853053630200136422e-03	1.279249158331793087e-03
3.728105468350209950e+00	1.025911493546404250e-04	5.578939498048635093e-05	0.000000000000000000e+00	5.034049401841348900e-03	3.163779270132953143e-03	2.794087910646421702e-01	7.485479877110730318e-02	2.189098544330191770e-02	5.845657934387830761e-03	1.272790020446829332e-03
3.734152679166673927e+00	1.019781081739388058e-04	5.571033998749217987e-05	0.000000000000000000e+00	4.994440207131466657e-03	3.140351666403590723e-03	2.802404937891291858e-01	7.499049436055600648e-02	2.205314724206185878e-02	5.844542855754364385e-03	1.271860175130388364e-03
3.740199889983137904e+00	1.022169025951471269e-04	5.576071978382520904e-05	0.000000000000000000e+00	5.019444321751539984e-03	3.153821433114793824e-03	2.796463212713850011e-01	7.479332515556616490e-02	2.205558502906517990e-02	5.851755115647601889e-03	1.271995680080818640e-03
3.746247100799601881e+00	1.031769134632982911e-04	5.507347306541100800e-05	0.000000000000000000e+00	5.014620389233182159e-03	3.148159725413565788e-03	2.777736433566962426e-01	7.459057521401954438e-02	2.203190037829740391e-02	5.857128168789795149e-03	1.270779853778397249e-03
3.752294311616066302e+00	1.034916878164006122e-04	5.514199597074060614e-05	0.000000000000000000e+00	5.022703354672767607e-03	3.154354280443485547e-03	2.762608016253830234e-01	7.433281149129440657e-02	2.199602492339917600e-02	5.854888823044300181e-03	1.272447072968389912e-03
3.758341522432530279e+00	1.031464509416689254e-04	5.406466261976290830e-05	0.000000000000000000e+00	5.009391161327797666e-03	3.145093166001702682e-03	2.758742782001709637e-01	7.433938005718052078e-02	2.199899733309343755e-02	5.862207471507416799e-03	1.262423420561394017e-03
3.764388733248994701e+00	1.032053623036649595e-04	5.410973611315713023e-05	0.000000000000000000e+00	5.008466398191948644e-03	3.144474987947611273e-03	2.762448484175715757e-01	7.435872750088609595e-02	2.198314001720070784e-02	5.847123280978626728e-03	1.260290309136639962e-03
3.770435944065459566e+00	1.031366058475978621e-04	5.410852119612563003e-05	0.000000000000000000e+00	5.013037924973278228e-03	3.149904088041857904e-03	2.754413463011509688e-01	7.422105552001147244e-02	2.200048378114745351e-02	5.837800433891623779e-03	1.265788402923249132e-03
3.776483154881924431e+00	1.050250113431909585e-04	5.635957942559537452e-05	0.000000000000000000e+00	5.022394600468127815e-03	3.155689916705010662e-03	2.754071077971962933e-01	7.417621206539647127e-02	2.197319666961352475e-02	5.831336950923580661e-03	1.261066411215616386e-03
3.782530365698389296e+00	1.063221959448413557e-04	5.645500941283468886e-05	0.000000000000000000e+00	5.108189444628593451e-03	3.205675743793295028e-03	2.731047635203893709e-01	7.366194896394671898e-02	2.175474377098622972e-02	5.830284913293631507e-03	1.260610588275447568e-03
3.788577576514853718e+00	1.060872334122806357e-04	5.653085983174383210e-05	0.000000000000000000e+00	5.036320018094567023e-03	3.160047594150713901e-03	2.751389516713949601e-01	7.426352551660372892e-02	2.187471061855270418e-02	5.853565446541088638e-03	1.282296128360725738e-03
3.794624787331317695e+00	1.057257702075619217e-04	5.669408771932901627e-05	0.000000000000000000e+00	4.986073557741559255e-03	3.133829375250878416e-03	2.779669542649749192e-01	7.519312866445157506e-02	2.268378066687626662e-02	6.140234578210334269e-03	1.289616288691119560e-03
3.800671998147781672e+00	1.049216917795861505e-04	5.644156104532786886e-05	0.000000000000000000e+00	4.946108779349395190e-03	3.110492770133927408e-03	2.788567823657661648e-01	7.542158291722923791e-02	2.273351156069124482e-02	6.144590101749333906e-03	1.289783683142459343e-03
3.806719208964245649e+00	1.044282896571087609e-04	5.623889251830162136e-05	0.000000000000000000e+00	4.965557227769753362e-03	3.117542394514731703e-03	2.790092675381640186e-01	7.527944281555024042e-02	2.270439409922507534e-02	6.159337070574019690e-03	1.287664949742888714e-03
3.812766419780709626e+00	1.044380838085828275e-04	5.622959466598325778e-05	0.000000000000000000e+00	4.978786973755095456e-03	3.127901514639036453e-03	2.745370790639556913e-01	7.409134641649912922e-02	2.253515638071782942e-02	6.139345604530313007e-03	1.270650852431026928e-03
3.818813630597174047e+00	1.050678683272338081e-04	5.652811110759272214e-05	0.000000000000000000e+00	5.041106163445298154e-03	3.173046597071588031e-03	2.752742091113196676e-01	7.419773959505310268e-02	2.255451491450578480e-02	6.143439782347358442e-03	1.276623207736908572e-03
3.824860841413638024e+00	1.040769125572010807e-04	5.545270680888820245e-05	0.000000000000000000e+00	5.019563639820354140e-03	3.155076401481073795e-03	2.813539474246030681e-01	7.688512601322601558e-02	2.463584735941807061e-02	6.513119722004258837e-03	1.292411436022105611e-03
3.830908052230102445e+00	1.031572673016115110e-04	5.446460603466944141e-05	0.000000000000000000e+00	5.024350505828565142e-03	3.157374478571510663e-03	2.821715021512026245e-01	7.705061951903280359e-02	2.465647213143479927e-02	6.507221795994415879e-03	1.291529918043105322e-03
3.836955263046566422e+00	1.049298887996989304e-04	5.489170554017760517e-05	0.000000000000000000e+00	5.100905349373726326e-03	3.199497516966055832e-03	2.825728127660542266e-01	7.707219088102762461e-02	2.466127515803144196e-02	6.507386058786825654e-03	1.299217342423771709e-03
3.843002473863031287e+00	1.045629295603958534e-04	5.473907409739807699e-05	0.000000000000000000e+00	5.074481173263020728e-03	3.183752198854842511e-03	2.783070370773542135e-01	7.620612551024165404e-02	2.453393056934784905e-02	6.300614224669133512e-03	1.296127888318902160e-03
3.849049684679495265e+00	1.044767385797170463e-04	5.484851417581283522e-05	0.000000000000000000e+00	4.963982304709523702e-03	3.096773048078696553e-03	2.782978705014668708e-01	7.609935156754546459e-02	2.448309852810502674e-02	6.287454660764423692e-03	1.293112541746886841e-03
3.855096895495959242e+00	1.044659639698110212e-04	5.486128155232275873e-05	0.000000000000000000e+00	4.968349823712475341e-03	3.099608821155425131e-03	2.767530555732581332e-01	7.565024708875381365e-02	2.423861696622979164e-02	6.298793555667752710e-03	1.284569505569749855e-03
3.861144106312423219e+00	1.044913733742254715e-04	5.484323422400106470e-05	0.000000000000000000e+00	4.939279870560555480e-03	3.083173710324581089e-03	2.766026327759760761e-01	7.577585425752306203e-02	2.426630376150642684e-02	6.309766866896448362e-03	1.289686601227613225e-03
3.867191317128887196e+00	1.040284517833731505e-04	5.478396701487675037e-05	0.000000000000000000e+00	4.898936889730381820e-03	3.058930997217506990e-03	2.850439071998587814e-01	7.875334243207784968e-02	2.478903910232902602e-02	6.371265706305937436e-03	1.307625420418450897e-03
3.873238527945351173e+00	1.038081491260447439e-04	5.476579999253115150e-05	0.000000000000000000e+00	4.878212928390879624e-03	3.046678414331780837e-03	2.833980526875172212e-01	7.870885595354989994e-02	2.482656151667761435e-02	6.390593857614461186e-03	1.314028869774078569e-03
3.879285738761815150e+00	1.042416693428075325e-04	5.521325733305642902e-05	0.000000000000000000e+00	4.880920444148719069e-03	3.046919255860583084e-03	2.837214731059145567e-01	7.882434877781839544e-02	2.485748944445005659e-02	6.394655169052861944e-03	1.313798233874841721e-03
3.885332949578280015e+00	1.042170160927215515e-04	5.525740282518599837e-05	0.000000000000000000e+00	4.889745872736335486e-03	3.050730229644343667e-03	2.830172567696030428e-01	7.859048238227132888e-02	2.472007721470671424e-02	6.253087845899566594e-03	1.313759501830254499e-03
3.891380160394743992e+00	1.046430635196291935e-04	5.520869832996039712e-05	0.000000000000000000e+00	4.903335689875041627e-03	3.060531956132902468e-03	2.820896019919858499e-01	7.841160899278476482e-02	2.467123403583968214e-02	6.244299828435833852e-03	1.313775316762183206e-03
3.897427371211207969e+00	1.035742390524038568e-04	5.533768301551042409e-05	0.000000000000000000e+00	4.890760295653925893e-03	3.045945825707755631e-03	2.810652766857397178e-01	7.820568164186456062e-02	2.459582667798235200e-02	6.235585832703762800e-03	1.313309971757594232e-03
3.903474582027672390e+00	1.034819851338024491e-04	5.536896374054995203e-05	0.000000000000000000e+00	4.915295288325495504e-03	3.060597009335319814e-03	2.793554495091284395e-01	7.786589561083059885e-02	2.450371585878067734e-02	6.207011235364252519e-03	1.306933050793810270e-03
3.909521792844137256e+00	1.038120830045979610e-04	5.552060751636944246e-05	0.000000000000000000e+00	4.921624690594529790e-03	3.064263393302939058e-03	2.780661295760794571e-01	7.767369298165406610e-02	2.449648479632892534e-02	6.208674150461064578e-03	1.307107681633935987e-03
3.915569003660601677e+00	1.039245766107775880e-04	5.551896790762570453e-05	0.000000000000000000e+00	4.928131327915482619e-03	3.066997056134885494e-03	2.765096833993058167e-01	7.735942956657172742e-02	2.440883360001948332e-02	6.180216204054611411e-03	1.300905406079709992e-03
3.921616214477066542e+00	1.024685029456434747e-04	5.493316496899514713e-05	0.000000000000000000e+00	4.874108188097160503e-03	3.032482207534305686e-03	2.795437105308050119e-01	7.783236625614130266e-02	2.452635574628480794e-02	6.215836773171485793e-03	1.316983083521807178e-03
3.927663425293530963e+00	1.033782716532373247e-04	5.508017963724505560e-05	0.000000000000000000e+00	4.894786735285513828e-03	3.043849586362531827e-03	2.785058735252511908e-01	7.763567287126119099e-02	2.451078728951442201e-02	6.198797178952071725e-03	1.323665654920370884e-03
3.933710636109994940e+00	1.030821453595600956e-04	5.502161888131672549e-05	0.000000000000000000e+00	4.874173434271679255e-03	3.031685574666550566e-03	2.750748307701847972e-01	7.703664873548454750e-02	2.438344099180833960e-02	6.186513393407861230e-03	1.321722992542410892e-03
3.939757846926458917e+00	1.027982926605999515e-04	5.514324492170833195e-05	0.000000000000000000e+00	4.851074230964558601e-03	3.019136222343634345e-03	2.740389913657915733e-01	7.675483354938029967e-02	2.428319650527272985e-02	6.201662051096097986e-03	1.311539027681218016e-03
3.945805057742923783e+00	1.009597743923939124e-04	5.461402303588735498e-05	0.000000000000000000e+00	4.733623140353019308e-03	2.944420572374888915e-03	2.743927998921035782e-01	7.682508024365733434e-02	2.428859860387416053e-02	6.191348863365432262e-03	1.306901683313277775e-03
3.951852268559387760e+00	9.887214790669525801e-05	5.438762240493091838e-05	0.000000000000000000e+00	4.618521305591479637e-03	2.880157102923089699e-03	2.753839386182397875e-01	7.697776069887682371e-02	2.432131871718232544e-02	6.183519679258070965e-03	1.314382980325089125e-03
3.957899479375851737e+00	9.869854615387022598e-05	5.443888360599179042e-05	0.000000000000000000e+00	4.559481068682424976e-03	2.846185514143056029e-03	2.751681916629192259e-01	7.701544905024812482e-02	2.434569501488167281e-02	6.188569297180729345e-03	1.314037738013313326e-03
3.963946690192316158e+00	9.943502681409597318e-05	5.445870261695252010e-05	0.000000000000000000e+00	4.614430671858080549e-03	2.875446799922452747e-03	2.755474094812561114e-01	7.702457390969559559e-02	2.422164620588509315e-02	6.151201255040495905e-03	1.301308452099276137e-03
3.969993901008780135e+00	9.942473981121497696e-05	5.445136529402945877e-05	0.000000000000000000e+00	4.612583789622049998e-03	2.872404313579774403e-03	2.749002165046884882e-01	7.683981245540023874e-02	2.418021740331369185e-02	6.149774210250172519e-03	1.302084353863474557e-03
3.976041111825244556e+00	9.925057216808274283e-05	5.428051950897927409e-05	0.000000000000000000e+00	4.608318637097996023e-03	2.867593797135416581e-03	2.772692801104561511e-01	7.714399380977793319e-02	2.419246217250478267e-02	6.128442185118283120e-03	1.301112011424964375e-03
3.982088322641708533e+00	9.964177408038368507e-05	5.435272152997893650e-05	0.000000000000000000e+00	4.634700270300830607e-03	2.884189830363211027e-03	2.766940870381401352e-01	7.698113544652587792e-02	2.418903808579924916e-02	6.120889777762967762e-03	1.300885280534851965e-03
3.988135533458172510e+00	1.000005777064508515e-04	5.435262879390952964e-05	0.000000000000000000e+00	4.682163768498899536e-03	2.912620904552398575e-03	2.775761794623488599e-01	7.717641037272565674e-02	2.422377101470768457e-02	6.193915822595512030e-03	1.298120084144385950e-03
3.994182744274636487e+00	9.387022869851327327e-05	4.761621312177808486e-05	0.000000000000000000e+00	4.637678620639637019e-03	2.880994500909146196e-03	2.781427236759027033e-01	7.728700617542265394e-02	2.426259191559615100e-02	6.186385497178332332e-03	1.301066061860912254e-03
4.000229955091101353e+00	9.288370260954178028e-05	4.717924234228692751e-05	0.000000000000000000e+00	4.637265119851772394e-03	2.883454937344232753e-03	2.779557125588427158e-01	7.719350946573748373e-02	2.424246427281615685e-02	6.185801937500877597e-03	1.301093883691075955e-03
4.006277165907564886e+00	9.280614496257549124e-05	4.701095907888190378e-05	0.000000000000000000e+00	4.600512499743516712e-03	2.855122087844639851e-03	2.780720566851906939e-01	7.696373266985111206e-02	2.417248966869984389e-02	6.175775701913435896e-03	1.300556712329648847e-03
4.012324376724029307e+00	9.250039949929521593e-05	4.693667808625929481e-05	0.000000000000000000e+00	4.594902452398305984e-03	2.849642262719696145e-03	2.767945511162345773e-01	7.661706584503595596e-02	2.381102643619382661e-02	6.155653395174657400e-03	1.296177696621582387e-03
4.018371587540493728e+00	9.231000251256939193e-05	4.670464457672521855e-05	0.000000000000000000e+00	4.557306911286782697e-03	2.821554934307164177e-03	2.767167123664683315e-01	7.667929304576412419e-02	2.377678652992337369e-02	6.153560928568506568e-03	1.226220861200856159e-03
4.024418798356958149e+00	9.256062510590725800e-05	4.631596109280975413e-05	0.000000000000000000e+00	4.583875190240588315e-03	2.833792309197123108e-03	2.768982659839648308e-01	7.682788787542299547e-02	2.382025625942849056e-02	6.151201180512380455e-03	1.225195777656233782e-03
4.030466009173421682e+00	9.247863043096863690e-05	4.617604084697882097e-05	0.000000000000000000e+00	4.539066745500980847e-03	2.790583396132723538e-03	2.765278478574570431e-01	7.683509567039008281e-02	2.383647978904315443e-02	6.316705362759403829e-03	1.217324508630644644e-03
4.036513219989886103e+00	9.223193196174817629e-05	4.622421141287048966e-05	0.000000000000000000e+00	4.515821980498855442e-03	2.777356029701284323e-03	2.778806611022362483e-01	7.722677305244707302e-02	2.392984954033831185e-02	6.316153705062773488e-03	1.203726491607666699e-03
4.042560430806349636e+00	9.222301192052450517e-05	4.623268478266113845e-05	0.000000000000000000e+00	4.502459332408915819e-03	2.769028459937921717e-03	2.776749180217868984e-01	7.721612921144892228e-02	2.398228304018010931e-02	6.328160090137326631e-03	1.202667464795194232e-03
4.048607641622814057e+00	9.228666025691345054e-05	4.599353853615723578e-05	0.000000000000000000e+00	4.491182511699329423e-03	2.762389917800331472e-03	2.724666254857255332e-01	7.586966377806177164e-02	2.375056794944362115e-02	6.019682309509021001e-03	1.123354086030661564e-03
4.054654852439279367e+00	9.172433123710632468e-05	4.599835054783969361e-05	0.000000000000000000e+00	4.476914327671379853e-03	2.756100592993125566e-03	2.701811723633485429e-01	7.516473801311110425e-02	2.367147952161930205e-02	5.939785561734248903e-03	1.087127863986812231e-03
4.060702063255743788e+00	9.158440928757602189e-05	4.570686155635527624e-05	0.000000000000000000e+00	4.426027007623741828e-03	2.723624832752417381e-03	2.701805538504024051e-01	7.513912755401007393e-02	2.363655894297751747e-02	5.923768590012405515e-03	1.089172029998006046e-03
4.066749274072209097e+00	9.217442317564499986e-05	4.694479018681913809e-05	0.000000000000000000e+00	4.378072891603150898e-03	2.687663460397020712e-03	2.732474595379989490e-01	7.601908596149244135e-02	2.454088219318331654e-02	5.990602641850523505e-03	1.102075234300164443e-03
4.072796484888673518e+00	9.028367904821749297e-05	4.437365482992350433e-05	0.000000000000000000e+00	4.377210134452568305e-03	2.687099347225651528e-03	2.733756519526279183e-01	7.599664394092042752e-02	2.444934886127123411e-02	5.997097530596955106e-03	1.105658194662837530e-03
4.078843695705137051e+00	9.026937404525165333e-05	4.460538364052394814e-05	0.000000000000000000e+00	4.384620951514120631e-03	2.691508676422584186e-03	2.748025562430492230e-01	7.636653043535729379e-02	2.453547609311712910e-02	6.011336995308275838e-03	1.110498246784298419e-03
4.084890906521601472e+00	9.039204445012821417e-05	4.687743951233041873e-05	0.000000000000000000e+00	4.393708936987802960e-03	2.694695232238267235e-03	2.745250030451085732e-01	7.631179405609463118e-02	2.465539106779655182e-02	6.159376145567613779e-03	1.111516213466006483e-03
4.090938117338065894e+00	9.040873326437323079e-05	4.692948014142716385e-05	0.000000000000000000e+00	4.368893537367559733e-03	2.677871459586663935e-03	2.708114694856174620e-01	7.593990136586933892e-02	2.462616778498807196e-02	6.145319118889425863e-03	1.106393907089411833e-03
4.096985328154529427e+00	9.010611866282080163e-05	4.681069650679900744e-05	0.000000000000000000e+00	4.368617398318185713e-03	2.677998911395614804e-03	2.724926763377851224e-01	7.657933126221089237e-02	2.508673008485865982e-02	6.219664434834943842e-03	1.109539890261656810e-03
4.103032538970993848e+00	8.991350989009915526e-05	4.784323356848103279e-05	0.000000000000000000e+00	4.308408013558878528e-03	2.638728889081355319e-03	2.778518104010485046e-01	7.857719012213418286e-02	2.662665717162044504e-02	6.419671770702371771e-03	1.155697516733043525e-03
4.109079749787458269e+00	8.982291040794157489e-05	4.783676550316583452e-05	0.000000000000000000e+00	4.307792201721195695e-03	2.638734107293864983e-03	2.806633869381565116e-01	7.966102571361860507e-02	2.674377095780250055e-02	6.486585706827849296e-03	1.170059957089971715e-03
4.115126960603921802e+00	8.914364972708534900e-05	4.790955592562148039e-05	0.000000000000000000e+00	4.299319280681132213e-03	2.641850876830725055e-03	2.835830947799141133e-01	8.038688835114878029e-02	2.681422382339262653e-02	6.531113783781078951e-03	1.212949155434094907e-03
4.121174171420386223e+00	8.911007447631155752e-05	4.789466752978710804e-05	0.000000000000000000e+00	4.279195845853612373e-03	2.628403193670753122e-03	2.831644407800943397e-01	8.020235436208834889e-02	2.686919901716123410e-02	6.639581612101630101e-03	1.211091002532775499e-03
4.127221382236850644e+00	8.690533136707334324e-05	4.704382803100394192e-05	0.000000000000000000e+00	4.215808801527043230e-03	2.588845109117164298e-03	2.829610836505763172e-01	8.020359437475538256e-02	2.686568093646556771e-02	6.628273057649270404e-03	1.215512987031387368e-03
4.133268593053315065e+00	8.663416813380086547e-05	4.691124696572927154e-05	0.000000000000000000e+00	4.193363867968195012e-03	2.574465555009049743e-03	2.830365982232050936e-01	8.035741165206083947e-02	2.687088303650913071e-02	6.635365018773169490e-03	1.215111753380993280e-03
4.139315803869778598e+00	8.665222294374183326e-05	4.681206146551353123e-05	0.000000000000000000e+00	4.187578580955750480e-03	2.571083032185990033e-03	2.837002915937978931e-01	8.058996164211154611e-02	2.698187938769255542e-02	6.647717206943134539e-03	1.217167206222006821e-03
4.145363014686243019e+00	8.704735332443582548e-05	4.648196687606658055e-05	0.000000000000000000e+00	4.246445706242283138e-03	2.605966886820253008e-03	2.869261076219186690e-01	8.119123012102252845e-02	2.710330888348945130e-02	6.657159076164439505e-03	1.220123267543082781e-03
4.151410225502706552e+00	8.533465003189535556e-05	4.568378171582714319e-05	0.000000000000000000e+00	4.206156753921960409e-03	2.582193546937783680e-03	2.875167813600175704e-01	8.132000309844782115e-02	2.713362842545918516e-02	6.650780998041803081e-03	1.224519754969188813e-03
4.157457436319170974e+00	8.597172891351223881e-05	4.589844491595559251e-05	0.000000000000000000e+00	4.261638974845389193e-03	2.616995679676884217e-03	2.869146718318550948e-01	8.134925117819769014e-02	2.719508429343816397e-02	6.654383495192454576e-03	1.224890771506499925e-03
4.163504647135635395e+00	8.694664444297461512e-05	4.596151068567480829e-05	0.000000000000000000e+00	4.292626854650976632e-03	2.636768036091206684e-03	2.863502127015095100e-01	8.109342829623684967e-02	2.712709465064756797e-02	6.641821998031764880e-03	1.245780179731936733e-03
4.169551857952099816e+00	8.643806398809504327e-05	4.606452656776025223e-05	0.000000000000000000e+00	4.263570778952879142e-03	2.619539327750590712e-03	2.850220279817563540e-01	8.072879889290704436e-02	2.704037319016280513e-02	6.655580276997203303e-03	1.252583982149642903e-03
4.175599068768563349e+00	8.373170218676549508e-05	4.571510042035464069e-05	0.000000000000000000e+00	4.178320680282767742e-03	2.580561188036576206e-03	2.822198478943502287e-01	7.990050241258010721e-02	2.654949979373778801e-02	6.647024854853456760e-03	1.249738716170693950e-03
4.181646279585027770e+00	8.377960431239946364e-05	4.549720362376438336e-05	0.000000000000000000e+00	4.173584574811337565e-03	2.578747397678314048e-03	2.845653348915079262e-01	8.029643068258686400e-02	2.667673756045402245e-02	6.672206768266618696e-03	1.257307253216129097e-03
4.187693490401493079e+00	8.425249669875743360e-05	4.553683519157052437e-05	0.000000000000000000e+00	4.178673288446792429e-03	2.580275455694792160e-03	2.859620497678567186e-01	8.058298759579853032e-02	2.676871343271459633e-02	6.676040905223003599e-03	1.257000508225478933e-03
4.193740701217958389e+00	8.225871161868716507e-05	4.268843872748535987e-05	0.000000000000000000e+00	4.184684332136537170e-03	2.582603943624628678e-03	2.850577414411358812e-01	8.051267430370662170e-02	2.675421804339619264e-02	6.662389763364778839e-03	1.252814450414697391e-03
4.199787912034422810e+00	8.211765092188376284e-05	4.272947631691335121e-05	0.000000000000000000e+00	4.186000263638264482e-03	2.579444981788941993e-03	2.839932975788867497e-01	8.019881001029467715e-02	2.670474754831056452e-02	6.647445498906062386e-03	1.254446992137275103e-03
4.205835122850886343e+00	8.236820622892848740e-05	4.273469625290460884e-05	0.000000000000000000e+00	4.212926747529458990e-03	2.592054126269617044e-03	2.842057685957538049e-01	8.014500744091915263e-02	2.674154256723121695e-02	6.662400022433803692e-03	1.262842778790844445e-03
4.211882333667350764e+00	8.037938023653354075e-05	4.215788940861115515e-05	0.000000000000000000e+00	4.119869998126991610e-03	2.535036241476915780e-03	2.844665177312317161e-01	8.018958748722843088e-02	2.676377861095123600e-02	6.658488715155442411e-03	1.266861939903474264e-03
4.217929544483814297e+00	7.992422772809277404e-05	4.227302538047576330e-05	0.000000000000000000e+00	4.130527744524890681e-03	2.536565577069169099e-03	2.842206946472802809e-01	8.036335664960331249e-02	2.679459673861540533e-02	6.689542929032502548e-03	1.232845829601528741e-03
4.223976755300278718e+00	8.035534137831374562e-05	4.246791798336361189e-05	0.000000000000000000e+00	4.130364999377364801e-03	2.533757727968164678e-03	2.808569101804166968e-01	7.907944812652070721e-02	2.675327972063031023e-02	6.673001669511012188e-03	1.218145522878700095e-03
4.230023966116743139e+00	8.018397873391398399e-05	4.243987437739851347e-05	0.000000000000000000e+00	4.118967686044420345e-03	2.528252710634548532e-03	2.838386638722446009e-01	7.970985230158153523e-02	2.692810536864861590e-02	6.685941536562340498e-03	1.235994846303806790e-03
4.236071176933207560e+00	8.082549441000406619e-05	4.247676111201291048e-05	0.000000000000000000e+00	4.114709036849288626e-03	2.521080973121269525e-03	2.829067578314918285e-01	7.944609468274635433e-02	2.677293565502336312e-02	6.686236760495971668e-03	1.238438840320335143e-03
4.242118387749671982e+00	8.042273809216933002e-05	4.221950454533993238e-05	0.000000000000000000e+00	4.051914462404318171e-03	2.484149523466010721e-03	2.847188750075030916e-01	7.984284089693953479e-02	2.683635186643356166e-02	6.704071139758238651e-03	1.241956630262666715e-03
4.248165598566135515e+00	8.057222223237537890e-05	4.223884084460886325e-05	0.000000000000000000e+00	4.070388405320637601e-03	2.497088727102216715e-03	2.819691229660236109e-01	7.898158991779589966e-02	2.672761456875328775e-02	6.691351422863463759e-03	1.236467008549699568e-03
4.254212809382599936e+00	7.938462511314086799e-05	4.123799407579657809e-05	0.000000000000000000e+00	4.023152346854591381e-03	2.460004500224901008e-03	2.829753961849149069e-01	7.914080411210305810e-02	2.696064628429724330e-02	6.762998260749787313e-03	1.268471905607058275e-03
4.260260020199064357e+00	7.930366644089388106e-05	4.122056117660905596e-05	0.000000000000000000e+00	4.019104091965840231e-03	2.458368922706745917e-03	2.812370423712232115e-01	7.885922996664819495e-02	2.692244407247801341e-02	6.765732382128851995e-03	1.270107982884102803e-03
4.266307231015527890e+00	7.933104251263974700e-05	4.121853099799178987e-05	0.000000000000000000e+00	4.010661944239730242e-03	2.450871972806446808e-03	2.836525473154173360e-01	7.903037868777339214e-02	2.696570913542856163e-02	6.794104105681572463e-03	1.271842623576015284e-03
4.272354441831992311e+00	7.889297902840426149e-05	4.093736860712238244e-05	0.000000000000000000e+00	3.955850384739747344e-03	2.414449450878021052e-03	2.680079226639090484e-01	7.175163355192960835e-02	2.542980236448275783e-02	6.362659195475025599e-03	1.226321509176482930e-03
4.278401652648455844e+00	7.864286098323533297e-05	4.088659940449437667e-05	0.000000000000000000e+00	3.955905664186147933e-03	2.414410224589027577e-03	2.678083178573262280e-01	7.175025767249330888e-02	2.543182831386353246e-02	6.399612592725021677e-03	1.221426667220930481e-03
4.284448863464920265e+00	7.872978597535500178e-05	4.077337491591197976e-05	0.000000000000000000e+00	3.967441232895625031e-03	2.417533608850797391e-03	2.674170518815508490e-01	7.161023994124784964e-02	2.538765175849828221e-02	6.391020274162590060e-03	1.222551986885023027e-03
4.290496074281384686e+00	8.202799075872531116e-05	4.127881097962735193e-05	0.000000000000000000e+00	4.170210358754499781e-03	2.536036595236611929e-03	2.671996805193711522e-01	7.154420041479993275e-02	2.539628197613572058e-02	6.390232173539471885e-03	1.221560547048276043e-03
4.296543285097849108e+00	8.109919913841066722e-05	4.141878927185371382e-05	0.000000000000000000e+00	4.150535583436809617e-03	2.525332974319990063e-03	2.654813844800633094e-01	7.123633492869797801e-02	2.532373987381162511e-02	6.380937353994183513e-03	1.221571842556044753e-03
4.302590495914312640e+00	8.082173078999319406e-05	4.129844411871041857e-05	0.000000000000000000e+00	4.153112586938335210e-03	2.529647239660606783e-03	2.644402332006944856e-01	7.105183306301622592e-02	2.529159450178666488e-02	6.352108313751469656e-03	1.225329161624612176e-03
4.308637706730777062e+00	8.065162771971839224e-05	4.120374203630699811e-05	0.000000000000000000e+00	4.156058311320846507e-03	2.531429122099061301e-03	2.624770765367894221e-01	7.084330023157299483e-02	2.535930635858150636e-02	6.507705619230885231e-03	1.226829486855273788e-03
4.314684917547241483e+00	8.064165320217171664e-05	4.120703361365276191e-05	0.000000000000000000e+00	4.121775062680859900e-03	2.504256848986483822e-03	2.627536563772908118e-01	7.087454253228314682e-02	2.536567370980145550e-02	6.489924420417675713e-03	1.226455098617677385e-03
4.320732128363705904e+00	8.064443206893166739e-05	4.075727948451469696e-05	0.000000000000000000e+00	4.166988626707382112e-03	2.532561107720562952e-03	2.663385389753585297e-01	7.177617557886838140e-02	2.482635968827197684e-02	6.145487842695526032e-03	1.213831597231981385e-03
4.326779339180170325e+00	8.006552553706904930e-05	4.058678693412435054e-05	0.000000000000000000e+00	4.078140628929325349e-03	2.474147846692392304e-03	2.683635793416961901e-01	7.223417113107524767e-02	2.494190930465928907e-02	6.164960968694333660e-03	1.222020420911186425e-03
4.332826549996635634e+00	7.918214999104738908e-05	4.021515384424930448e-05	0.000000000000000000e+00	4.049804954552381313e-03	2.460065348310868424e-03	2.655486206685618300e-01	7.177601560231441913e-02	2.488384950815419883e-02	6.145401999266932209e-03	1.217241174523959286e-03
4.338873760813100056e+00	7.913708149728426093e-05	4.015333517537177799e-05	0.000000000000000000e+00	4.099624779428950698e-03	2.494877646565955235e-03	2.694592165204718892e-01	7.275698765972510307e-02	2.508772858297671562e-02	6.252709327612519970e-03	1.230404659146528638e-03
4.344920971629564477e+00	8.011108992836806224e-05	4.078111663321603279e-05	0.000000000000000000e+00	4.090570765081265672e-03	2.489011009278190804e-03	2.690950773935298912e-01	7.264359601358924556e-02	2.503907487123144954e-02	6.238802697686873441e-03	1.233790924958155441e-03
4.350968182446028010e+00	7.920361637921907521e-05	4.106682194318299984e-05	0.000000000000000000e+00	4.080757584376920946e-03	2.488533120973516598e-03	2.697520169105472876e-01	7.268136962918310406e-02	2.504370837547667886e-02	6.230609128674281967e-03	1.234091816452423775e-03
4.357015393262493319e+00	7.884891372755737672e-05	4.096866470185084395e-05	0.000000000000000000e+00	4.038330790431135173e-03	2.457239235326495654e-03	2.711773922663009428e-01	7.302712376724497523e-02	2.514972511972909941e-02	6.230481257035378612e-03	1.233773234230953067e-03
4.363062604078956852e+00	7.893443039830490022e-05	4.107515243942110088e-05	0.000000000000000000e+00	4.039329524871836455e-03	2.458597802375781134e-03	2.712144219330492323e-01	7.304568279903735084e-02	2.513932113585509720e-02	6.221784495307330042e-03	1.235850194793966473e-03
4.369109814895421273e+00	7.869106201792441541e-05	4.088090267507762449e-05	0.000000000000000000e+00	4.047922827551893137e-03	2.463583478146170753e-03	2.713299104408868900e-01	7.313678632163145288e-02	2.511737737028705078e-02	6.222841519943905428e-03	1.235515490870173899e-03
4.375157025711884806e+00	7.940467636591610199e-05	4.112924606792832730e-05	0.000000000000000000e+00	4.043932791618731586e-03	2.458885104257610421e-03	2.704769662875717295e-01	7.297034174940827955e-02	2.504583007777906947e-02	6.225014102644491933e-03	1.232187087741053177e-03
4.381204236528349227e+00	7.789372094536014081e-05	3.812509402326641841e-05	0.000000000000000000e+00	4.087112810337945566e-03	2.481978006264857692e-03	2.704388240643340047e-01	7.298450654992434672e-02	2.504823006943457039e-02	6.235604174081530934e-03	1.230994016867943686e-03
4.387251447344812760e+00	7.721856490188403735e-05	3.810329563773020260e-05	0.000000000000000000e+00	4.044123385015716519e-03	2.458411823092425570e-03	2.705515112798076438e-01	7.301581609833815434e-02	2.504507750377474654e-02	6.236906106894988047e-03	1.231048995149464998e-03
4.393298658161278070e+00	7.750786540964936652e-05	3.827475708450448990e-05	0.000000000000000000e+00	4.076000560651521498e-03	2.480216512303181579e-03	2.679333028635759728e-01	7.230407292578432121e-02	2.494090062733900215e-02	6.252742598727232225e-03	1.205609297627398269e-03
4.399345868977741603e+00	7.710342806203759533e-05	3.796975966682919978e-05	0.000000000000000000e+00	4.108655436262887047e-03	2.504084843341445460e-03	2.670300162403135280e-01	7.184615990311522815e-02	2.436980110674862032e-02	6.012458720381221727e-03	1.200468470225699198e-03
4.405393079794206024e+00	7.711675394625873512e-05	3.798342997870072802e-05	0.000000000000000000e+00	4.108258621590216847e-03	2.503837355803911150e-03	2.669628003523338844e-01	7.186633751356924504e-02	2.435920864345340886e-02	6.012462511864864398e-03	1.201037502559041759e-03
4.411440290610670445e+00	7.727415620516061504e-05	3.802154059462592239e-05	0.000000000000000000e+00	4.089430757309454531e-03	2.498670142391814196e-03	2.673380600877618973e-01	7.212949413466591964e-02	2.451054242873940484e-02	5.995865354925257983e-03	1.204531655643597795e-03
4.417487501427134866e+00	7.737773225313955409e-05	3.803460824530979995e-05	0.000000000000000000e+00	4.076862968119586775e-03	2.487006437653687101e-03	2.691144321405113948e-01	7.264525890177533918e-02	2.463025909519803852e-02	6.025697242791219418e-03	1.217016085515791081e-03
4.423534712243598399e+00	7.708027717892574054e-05	3.785349112683798111e-05	0.000000000000000000e+00	4.047251914934745995e-03	2.459616164968377039e-03	2.683727085197721296e-01	7.251295338283653136e-02	2.459709958523426804e-02	6.022442748433364142e-03	1.217973954070678379e-03
4.429581923060062820e+00	7.824057094195648282e-05	3.799944747045683999e-05	0.000000000000000000e+00	4.098805509962598695e-03	2.489732900691776080e-03	2.595969336739306632e-01	6.924978400055369077e-02	2.245703783595035322e-02	5.606359354375295596e-03	1.190375543840823964e-03
4.435629133876526353e+00	7.832145862947486302e-05	3.800356949496488690e-05	0.000000000000000000e+00	4.095541602452673104e-03	2.488057860307662898e-03	2.581297503754574896e-01	6.895917648614743878e-02	2.240830908578115427e-02	5.602077015746295338e-03	1.190570102699552808e-03
4.441676344692990774e+00	7.618578749915971696e-05	3.765953119366570012e-05	0.000000000000000000e+00	4.014537773572334975e-03	2.439171289761655603e-03	2.579543815676975660e-01	6.901520390268957306e-02	2.247255201217324139e-02	5.600496985981588856e-03	1.194477527248542130e-03
4.447723555509454307e+00	7.607318983349003420e-05	3.752067127030884932e-05	0.000000000000000000e+00	4.017590091116745796e-03	2.441980570555716233e-03	2.578590947287188739e-01	6.900852953359547237e-02	2.247986900562120444e-02	5.605621182524845800e-03	1.187137607093614964e-03
4.453770766325919617e+00	7.636226963238747418e-05	3.746053319922444143e-05	0.000000000000000000e+00	4.030941786195909281e-03	2.451736843965263493e-03	2.611108478531499744e-01	6.956036279405561351e-02	2.261263280509838783e-02	5.632965903324454494e-03	1.194570498682270008e-03
4.459817977142384038e+00	7.636907541613231006e-05	3.748513631232995835e-05	0.000000000000000000e+00	4.016422461277545201e-03	2.440957697391184407e-03	2.641928076293269534e-01	7.036681383031206938e-02	2.263858227807285378e-02	5.621172220137905969e-03	1.188068413064209163e-03
4.465865187958848459e+00	7.599260382890602513e-05	3.746097077497026798e-05	0.000000000000000000e+00	4.016626334531116921e-03	2.443527523367995235e-03	2.640543658635163826e-01	7.025301450971051243e-02	2.261580002663446734e-02	5.610919872300205828e-03	1.183869306676871335e-03
4.471912398775312880e+00	7.613991077244884338e-05	3.743868306633325551e-05	0.000000000000000000e+00	4.020605419969918229e-03	2.443443751655773651e-03	2.558512359498588684e-01	6.703721459458847343e-02	2.207830317055412342e-02	5.555758071324887887e-03	1.168737102500515875e-03
4.477959609591778189e+00	7.603056967610925267e-05	3.740729067439047792e-05	0.000000000000000000e+00	4.014124063932253579e-03	2.441556954422520725e-03	2.559638550508602783e-01	6.696776954495251011e-02	2.208750049281829608e-02	5.554630357223727666e-03	1.170252180829650830e-03
4.484006820408242611e+00	7.645467409645185911e-05	3.799117148762925502e-05	0.000000000000000000e+00	3.983409778496338829e-03	2.422442895807985861e-03	2.561216964221735282e-01	6.694651678017450591e-02	2.206347938439097781e-02	5.549859868071004704e-03	1.170725938327210483e-03
4.490054031224706144e+00	7.721098170461198511e-05	3.810743854052930923e-05	0.000000000000000000e+00	3.970486472219494044e-03	2.414306412943718894e-03	2.588598618143884700e-01	6.739682268154788269e-02	2.214006569862632043e-02	5.555043293071158447e-03	1.170966734350170147e-03
4.496101242041170565e+00	7.676749761201705419e-05	3.807226408610009903e-05	0.000000000000000000e+00	3.958075752595118305e-03	2.405885302105587910e-03	2.603280304922194754e-01	6.758765809032271643e-02	2.214737646493093043e-02	5.552931308888403236e-03	1.171466717671754403e-03
4.502148452857634098e+00	7.704301225869102489e-05	3.766352303652845075e-05	0.000000000000000000e+00	3.902997263703058585e-03	2.372049531300793931e-03	2.601039361143395179e-01	6.762649826361015470e-02	2.220560718988323287e-02	5.562967631680407025e-03	1.165937908440955193e-03
4.508195663674098519e+00	7.655048501460144260e-05	3.752379389024600913e-05	0.000000000000000000e+00	3.847132111141670589e-03	2.339447496787823259e-03	2.604444960784795815e-01	6.771088650548802435e-02	2.222123523027224115e-02	5.575755884792800605e-03	1.165398245979859092e-03
4.514242874490562940e+00	7.629426929611838920e-05	3.762047671092142494e-05	0.000000000000000000e+00	3.860126115915212940e-03	2.340975584687400406e-03	2.589283039662356734e-01	6.737107143431940448e-02	2.212071192620240420e-02	5.579803752398747839e-03	1.163715198225090701e-03
4.520290085307027361e+00	7.616759451416678253e-05	3.762257556517864749e-05	0.000000000000000000e+00	3.853740114405329858e-03	2.337423240598577884e-03	2.611940066026587903e-01	6.781327074946132127e-02	2.223999519738768110e-02	5.614442117533479347e-03	1.172827891139891464e-03
4.526337296123490894e+00	7.646055232993986480e-05	3.775850244321719270e-05	0.000000000000000000e+00	3.854833561777811553e-03	2.337702352671438590e-03	2.583402799923267823e-01	6.742308529816329332e-02	2.218592807677987125e-02	5.594246333102599958e-03	1.161811258367936644e-03
4.532384506939955315e+00	7.583926350093023964e-05	3.765807080947764337e-05	0.000000000000000000e+00	3.898181232718224594e-03	2.369967109045494590e-03	2.574136624915800975e-01	6.719762704711249035e-02	2.208185149350718260e-02	5.596662392900255377e-03	1.150214427596556784e-03
4.538431717756419737e+00	7.575864370911159667e-05	3.765872304474856972e-05	0.000000000000000000e+00	3.891894965620541335e-03	2.368306562898924664e-03	2.574065427660007233e-01	6.721477124276604986e-02	2.209175807446387557e-02	5.607510192618545691e-03	1.145712261328084075e-03
4.544478928572883270e+00	7.569715967171355834e-05	3.742093626687542076e-05	0.000000000000000000e+00	3.887643755225960417e-03	2.365821671804078669e-03	2.613381786049981947e-01	6.820830289478230224e-02	2.237860039108199861e-02	5.929003224885945333e-03	1.199600216362967358e-03
4.550526139389347691e+00	7.584472859345076361e-05	3.752573120025612944e-05	0.000000000000000000e+00	3.926909887484867842e-03	2.388179980668907448e-03	2.620683016564493983e-01	6.831928609444451461e-02	2.237979407747180474e-02	5.924205542731222907e-03	1.201603009496776285e-03
4.556573350205812112e+00	7.581910491311088683e-05	3.805569857157695536e-05	0.000000000000000000e+00	3.942569523764979239e-03	2.394028238226518241e-03	2.638925397771478831e-01	6.904790171889489681e-02	2.236124270900973279e-02	5.915214619863357060e-03	1.195363222748783462e-03
4.562620561022275645e+00	7.600175058425642988e-05	3.802823746319396083e-05	0.000000000000000000e+00	3.982970391498714263e-03	2.418811592188188989e-03	2.638637384242025763e-01	6.900971942356183553e-02	2.233872790259496671e-02	5.909664171795773156e-03	1.196787174872481450e-03
4.568667771838740066e+00	7.496938937129733705e-05	3.802816834776152162e-05	0.000000000000000000e+00	3.917244814137096562e-03	2.384055238720705037e-03	2.616900247233215349e-01	6.849306129092667950e-02	2.235866431820074385e-02	5.921900316829348254e-03	1.197133954112051916e-03
4.574714982655204487e+00	7.490172700725328747e-05	3.816457319798268583e-05	0.000000000000000000e+00	3.919747843349787042e-03	2.385161472690269530e-03	2.744746707532971786e-01	7.364554493073674490e-02	2.312022313137862203e-02	6.076194815228066516e-03	1.220767172864458631e-03
4.580762193471668908e+00	7.543897772249682804e-05	3.849089144659271713e-05	0.000000000000000000e+00	3.931821679281401367e-03	2.392176014158690044e-03	2.742067501718994937e-01	7.366501786305516830e-02	2.314721572075548531e-02	6.079396981017973385e-03	1.220750525797650475e-03
4.586809404288133329e+00	7.494486904758544687e-05	3.843198542531142415e-05	0.000000000000000000e+00	3.918681556075492324e-03	2.387923911734171796e-03	2.746765690485414857e-01	7.363389285259369643e-02	2.308625646975525497e-02	6.075961521055263555e-03	1.228268822196971989e-03
4.592856615104596862e+00	7.525134569464278088e-05	3.882165352388900316e-05	0.000000000000000000e+00	3.873505197302772388e-03	2.359716914338659891e-03	2.739858971890321016e-01	7.341037500187273801e-02	2.303936731928320561e-02	5.996330864725302884e-03	1.228358624400025748e-03
4.598903825921061284e+00	7.506930922524767118e-05	3.883743846762086169e-05	0.000000000000000000e+00	3.849102896971743053e-03	2.348403463961376472e-03	2.738847694395724619e-01	7.336387951569717236e-02	2.300918151249019966e-02	5.997288946885578551e-03	1.225041941310222975e-03
4.604951036737526593e+00	7.515176316616334752e-05	3.889812401631405629e-05	0.000000000000000000e+00	3.827287437003956422e-03	2.333189167800466500e-03	2.747819711004831356e-01	7.367437378913539725e-02	2.308939344085798873e-02	6.012086153428792060e-03	1.223274202350801802e-03
4.610998247553991014e+00	7.488497669046889496e-05	3.883591403624469932e-05	0.000000000000000000e+00	3.841135990690673456e-03	2.342048271272809991e-03	2.758030524751998169e-01	7.394267344527975794e-02	2.316361223698190988e-02	6.022930858048124864e-03	1.221173926775500837e-03
4.617045458370455435e+00	7.484286961719043149e-05	3.871806195474068561e-05	0.000000000000000000e+00	3.848012975015664174e-03	2.346466169329737908e-03	2.760711652305768982e-01	7.400884451585423851e-02	2.319032072311290327e-02	6.015710413892229151e-03	1.224435269157733274e-03
4.623092669186919856e+00	7.691150579797615739e-05	4.035168170380668587e-05	0.000000000000000000e+00	3.872162994194726284e-03	2.359542633609992661e-03	2.762272888301127716e-01	7.402157793899187543e-02	2.318424104802687194e-02	6.009758124328050920e-03	1.230527454919733100e-03
4.629139880003384278e+00	7.731869835174183926e-05	4.062350466594420056e-05	0.000000000000000000e+00	3.860221127207048766e-03	2.351685661803781975e-03	2.760898119049548516e-01	7.393467536691820940e-02	2.315493135667041208e-02	6.003946431852190749e-03	1.239124262486654025e-03
4.635187090819848699e+00	7.732181036611327060e-05	4.086735069103041463e-05	0.000000000000000000e+00	3.879116650093007799e-03	2.361730484561658846e-03	2.770283503178404549e-01	7.392327210059808362e-02	2.312752018559959336e-02	5.809504610013581372e-03	1.239762134274861784e-03
4.641234301636313120e+00	7.785012941268100580e-05	4.121536760042264692e-05	0.000000000000000000e+00	3.894685161971314560e-03	2.369677801405867170e-03	2.758710815177313758e-01	7.363008123740628907e-02	2.305873312169013506e-02	5.807382426980498523e-03	1.239143403185039667e-03
4.647281512452776653e+00	7.803816058570442970e-05	4.128111181173340852e-05	0.000000000000000000e+00	3.894451308009864304e-03	2.368752186256154607e-03	2.758742126266460759e-01	7.358509538122692817e-02	2.305398234535845428e-02	5.795660365721870544e-03	1.250799881121226467e-03
4.653328723269241074e+00	7.832579744458481889e-05	4.320365032636221906e-05	0.000000000000000000e+00	3.908608712797140804e-03	2.377038667632890966e-03	2.766896882228372934e-01	7.369375708358169574e-02	2.306927414696819528e-02	5.786830801300654054e-03	1.249869936094648000e-03
4.659375934085704607e+00	7.825226382333775113e-05	4.323827303459683899e-05	0.000000000000000000e+00	3.916354514356601077e-03	2.386736949103553541e-03	2.775744148307486836e-01	7.356137610375028391e-02	2.301145804701295455e-02	5.761282319640534909e-03	1.249346809250706297e-03
4.665423144902169028e+00	7.817543563132927102e-05	4.323502249387969920e-05	0.000000000000000000e+00	3.951116110355016968e-03	2.411323912361943312e-03	2.775930002078170200e-01	7.360844187588921894e-02	2.306101810463447033e-02	5.767290314138398023e-03	1.244844991957479207e-03
4.671470355718632561e+00	7.708927760547687512e-05	4.174490296459519063e-05	0.000000000000000000e+00	3.966993466952287856e-03	2.420506115734802170e-03	2.724578300898847227e-01	7.197275161973286373e-02	2.203795475918342642e-02	5.666612945320448347e-03	1.226351182657953740e-03
4.677517566535096982e+00	7.765406554453708186e-05	4.217578740289483453e-05	0.000000000000000000e+00	3.993510192178756878e-03	2.438239566854468778e-03	2.726885886627857802e-01	7.202841129422968280e-02	2.214104147337218886e-02	5.640418653017189275e-03	1.227646325133481976e-03
4.683564777351561403e+00	7.837346521090770928e-05	4.298731937513839644e-05	0.000000000000000000e+00	3.988382572567697633e-03	2.434707383261327553e-03	2.717466841502448327e-01	7.188896582112856704e-02	2.214735555509120615e-02	5.650117867042320392e-03	1.229610996350200599e-03
4.689611988168025825e+00	7.795356621496729111e-05	4.032119686179466326e-05	0.000000000000000000e+00	3.982155263794188126e-03	2.432781156506675854e-03	2.712498754622825192e-01	7.172397627611278026e-02	2.197125751661168497e-02	5.486743786998415744e-03	1.229112514358568194e-03
4.695659198984489358e+00	7.783685888646217361e-05	4.028877957556734659e-05	0.000000000000000000e+00	3.974127196147385702e-03	2.429822679595543353e-03	2.753282118915100773e-01	7.302103768177420351e-02	2.291272457060951340e-02	5.533264868611594521e-03	1.276043103770451576e-03
4.701706409800953779e+00	7.779929994431353225e-05	4.029972615783414838e-05	0.000000000000000000e+00	3.973988367099426725e-03	2.429466483843260513e-03	2.725526082325384070e-01	7.216828739783961999e-02	2.234831187309856138e-02	5.432062117198326219e-03	1.269904304008349395e-03
4.707753620617418200e+00	7.687419382176049023e-05	3.872169007947479574e-05	0.000000000000000000e+00	3.974096156024026043e-03	2.429668687854082566e-03	2.646760780057192397e-01	6.945377805922879622e-02	2.025310737850439038e-02	5.176155301703375816e-03	1.226945427127450932e-03
4.713800831433882621e+00	7.681566228601227544e-05	3.872566146447032102e-05	0.000000000000000000e+00	3.972492479053443826e-03	2.430201571556576696e-03	2.614542871283631054e-01	6.786727804331099678e-02	2.009860977009055374e-02	5.092341306697132329e-03	1.213016121725904884e-03
4.719848042250346154e+00	7.666874662809427577e-05	3.964661245183239238e-05	0.000000000000000000e+00	3.950825172168883140e-03	2.412247187295068086e-03	2.588746379946035292e-01	6.732057026106937070e-02	2.000178848983879404e-02	5.127857140275763649e-03	1.176853990448133939e-03
4.725895253066810575e+00	7.674043320229998735e-05	3.963737678380250222e-05	0.000000000000000000e+00	3.972593422546606169e-03	2.424569149786024412e-03	2.598902767867166674e-01	6.722430608083075632e-02	1.980539916701063927e-02	4.947530583939205480e-03	1.177997316353385834e-03
4.731942463883274108e+00	7.672868977152363208e-05	3.962703928987813254e-05	0.000000000000000000e+00	3.968576687650029501e-03	2.422361013259417047e-03	2.603105971235969984e-01	6.734992392392669114e-02	1.986469199935072399e-02	4.960155673674437361e-03	1.172990175926259078e-03
4.737989674699739417e+00	7.638200859667423665e-05	3.965553100190164133e-05	0.000000000000000000e+00	3.971087246711173073e-03	2.428215431585595881e-03	2.614254532452294222e-01	6.749553690749926504e-02	1.989407051572331109e-02	4.957143281992512467e-03	1.171322198074244755e-03
4.744036885516203839e+00	7.626827702319410667e-05	3.970636328043594801e-05	0.000000000000000000e+00	3.965774951265415432e-03	2.423773061121388059e-03	2.604015251561035416e-01	6.725168151433494335e-02	1.983731556525180489e-02	4.951786369815874660e-03	1.171210123733579375e-03
4.750084096332669148e+00	7.408349095129744034e-05	3.940977694349188465e-05	0.000000000000000000e+00	3.886884278316585662e-03	2.378085076390282823e-03	2.578354536153345533e-01	6.675658668323934675e-02	1.976072474501698595e-02	5.030154095561962212e-03	1.168848450993674806e-03
4.756131307149133569e+00	7.405973068098929593e-05	3.941087809276227675e-05	0.000000000000000000e+00	3.907680864440014543e-03	2.392804458632527033e-03	2.591108189434312981e-01	6.679766708432742506e-02	1.968980882810181590e-02	5.043149755133432589e-03	1.165901105281850949e-03
4.762178517965597990e+00	7.362853763142231253e-05	3.925332476164342512e-05	0.000000000000000000e+00	3.865076163402077734e-03	2.365505990862762451e-03	2.590989800554238665e-01	6.675660768009762658e-02	1.965007864205660024e-02	5.046162758921727415e-03	1.167468408981231108e-03
4.768225728782061523e+00	7.304631480262310187e-05	3.970887274708233982e-05	0.000000000000000000e+00	3.845160701222544251e-03	2.358524703734849338e-03	2.577701140291114856e-01	6.646172050170703893e-02	1.953613193778771032e-02	5.030469233176021113e-03	1.140972087422115200e-03
4.774272939598525944e+00	7.330810488636574341e-05	3.962119477708073433e-05	0.000000000000000000e+00	3.846663389758390658e-03	2.358856207463769575e-03	2.577882541740257327e-01	6.649159490468270484e-02	1.955807703424172414e-02	5.003014201066287824e-03	1.134564906431599716e-03
4.780320150414990366e+00	7.237688587815591980e-05	3.944809364240813747e-05	0.000000000000000000e+00	3.761454297600256950e-03	2.303025411658738125e-03	2.576243727275085993e-01	6.644076996899390963e-02	1.955970532672645507e-02	5.008311740348981439e-03	1.134357426512305842e-03
4.786367361231454787e+00	7.249339031545368954e-05	4.005278570857362413e-05	0.000000000000000000e+00	3.766060320333477519e-03	2.309703582281776371e-03	2.556443345111789056e-01	6.608815204802058474e-02	1.945870732804112074e-02	4.996771436069635808e-03	1.128709274413514574e-03
4.792414572047918320e+00	7.232880071328201771e-05	4.002591618806874074e-05	0.000000000000000000e+00	3.775431934965641032e-03	2.316284585866244892e-03	2.549023824277175110e-01	6.588781855277592303e-02	1.938719439229274338e-02	4.999084651290162419e-03	1.127250462701910420e-03
4.798461782864382741e+00	7.244736220809720761e-05	3.997350171335229877e-05	0.000000000000000000e+00	3.765662696565320097e-03	2.313344594099115553e-03	2.543537241321598419e-01	6.576792072874947104e-02	1.937533956861258594e-02	5.066089481837967277e-03	1.126456994888124430e-03
4.804508993680846274e+00	7.245706051191104827e-05	3.998374179988374615e-05	0.000000000000000000e+00	3.765149751891709671e-03	2.313029050955166168e-03	2.543496934661194642e-01	6.583497545424271680e-02	1.934032983777643835e-02	5.075231041763451564e-03	1.127620047040366578e-03
4.810556204497311583e+00	7.311003588570568531e-05	4.010660912235524870e-05	0.000000000000000000e+00	3.758023569794802145e-03	2.309990597462969336e-03	2.536522495663374177e-01	6.568027178109323017e-02	1.928653260550953347e-02	5.058343977290776818e-03	1.123826101661004563e-03
4.816603415313775116e+00	7.391605747007764875e-05	4.076399642792391851e-05	0.000000000000000000e+00	3.766893905701640313e-03	2.314721171762451537e-03	2.547647450918746337e-01	6.585813389735371837e-02	1.931639021296479783e-02	5.075429507791346523e-03	1.125404586798867080e-03
4.822650626130239537e+00	7.413036291276229770e-05	4.096785120140764041e-05	0.000000000000000000e+00	3.822210318426724589e-03	2.354433253453777023e-03	2.538763274064984587e-01	6.553105347206354681e-02	1.919769945271051007e-02	5.045888264104868293e-03	1.124736484274834955e-03
4.828697836946703070e+00	7.361662806233965214e-05	4.066051193775046543e-05	0.000000000000000000e+00	3.839643120041068888e-03	2.367209553533769495e-03	2.548405878683240311e-01	6.564508182275177739e-02	1.923884266677479762e-02	5.060421974720574929e-03	1.128402975923681198e-03
4.834745047763167491e+00	7.416321162065384954e-05	4.084715225450699308e-05	0.000000000000000000e+00	3.911015426700164242e-03	2.414366484802248514e-03	2.536019237444276375e-01	6.520981369402123473e-02	1.900821424746464497e-02	5.050346785693124105e-03	1.105368240363930167e-03
4.840792258579631024e+00	7.786201667197779799e-05	4.248877369751683099e-05	0.000000000000000000e+00	3.890534764054741530e-03	2.401741774825069328e-03	2.527834491531231742e-01	6.509804292882928611e-02	1.899494059531295700e-02	5.071600678568028049e-03	1.103315792774098867e-03
4.846839469396095446e+00	7.784153383978497471e-05	4.249167347194717268e-05	0.000000000000000000e+00	3.881583315720827602e-03	2.398428980311104186e-03	2.520206337464521162e-01	6.493796521941788691e-02	1.896281721879969351e-02	5.065119185902770479e-03	1.101947541581067792e-03
4.852886680212559867e+00	7.744849509362287205e-05	4.240286552312269418e-05	0.000000000000000000e+00	3.856205765781349493e-03	2.382638990800637138e-03	2.523193320603565049e-01	6.495706444143195535e-02	1.893518067643633687e-02	5.096483012895279205e-03	1.095483649891895684e-03
4.858933891029024288e+00	7.732357359094009009e-05	4.260968162893168830e-05	0.000000000000000000e+00	3.848271215448028672e-03	2.382429177485914564e-03	2.557229640981366070e-01	6.634193650235760409e-02	2.036471750634273256e-02	5.347492904275955895e-03	1.136127104022773698e-03
4.864981101845487821e+00	7.786685479948021163e-05	4.261119673074959978e-05	0.000000000000000000e+00	3.897757073969867082e-03	2.413386930162330843e-03	2.575193749627994744e-01	6.683604032057370581e-02	2.068339798674963259e-02	5.397860295314950430e-03	1.134860986774360262e-03
4.871028312661952242e+00	7.788109605126106974e-05	4.260849269003833326e-05	0.000000000000000000e+00	3.904273125083171890e-03	2.417488671816989815e-03	2.533549815220610957e-01	6.624574964256040033e-02	2.056429363192566195e-02	5.383246630820734575e-03	1.128570191336732446e-03
4.877075523478417551e+00	7.721206866883910727e-05	4.243980311008444184e-05	0.000000000000000000e+00	3.890111227517472226e-03	2.408071620494575769e-03	2.530556236054319341e-01	6.622293429075952476e-02	2.057825910696853278e-02	5.384123613965629412e-03	1.127279140050556783e-03
4.883122734294882861e+00	7.780420291240792085e-05	4.257854072930270130e-05	0.000000000000000000e+00	3.942271890732679251e-03	2.441678266882818873e-03	2.543090322342879128e-01	6.662325774030526671e-02	2.092735937934890253e-02	5.412291831530179412e-03	1.129620842464243132e-03
4.889169945111346394e+00	7.832665026907813537e-05	4.263823074611730965e-05	0.000000000000000000e+00	3.960489978802574779e-03	2.453323807195264064e-03	2.552364049736252083e-01	6.699300153269027724e-02	2.119562802061359871e-02	5.596132489504545594e-03	1.126026296327817776e-03
4.895217155927810815e+00	7.588768423598319420e-05	4.255820379785078903e-05	0.000000000000000000e+00	3.766167438050417940e-03	2.341291510445540121e-03	2.556535702741331573e-01	6.713938341133052212e-02	2.123336905010990427e-02	5.615962900880780949e-03	1.128379979503395811e-03
4.901264366744275236e+00	7.570105645424472047e-05	4.215135563139495520e-05	0.000000000000000000e+00	3.734450051420687856e-03	2.320823069939164773e-03	2.571798405875116988e-01	6.755174555080789567e-02	2.133344982489229422e-02	5.639113518638562937e-03	1.128171940237354632e-03
4.907311577560738769e+00	7.838575081312928203e-05	4.346599088062546711e-05	0.000000000000000000e+00	3.781348464983253204e-03	2.342123742479247563e-03	2.587727853559737556e-01	6.784852741370191176e-02	2.137066417380102321e-02	5.667333289498370681e-03	1.181969093399507908e-03
4.913358788377204078e+00	7.850112985512796551e-05	4.346650010010753211e-05	0.000000000000000000e+00	3.805222228015185323e-03	2.355779241068669053e-03	2.596814020102770071e-01	6.789002006784423948e-02	2.120291208051291662e-02	5.471848094491213108e-03	1.177503022377988234e-03
4.919405999193667611e+00	7.847477326254510821e-05	4.343841096849922158e-05	0.000000000000000000e+00	3.822487828825018013e-03	2.368281084898791848e-03	2.619133487213263778e-01	6.828552390136333194e-02	2.131810236844407583e-02	5.488596420082974582e-03	1.184042268798222563e-03
4.925453210010132032e+00	7.702057902496637915e-05	4.246878241319236152e-05	0.000000000000000000e+00	3.759583222310025358e-03	2.329642082032906333e-03	2.563399752099645990e-01	6.623251043902957103e-02	2.118049615478240222e-02	5.461125998427122062e-03	1.180642479325834208e-03
4.931500420826596454e+00	7.758287244463372555e-05	4.261021389068669055e-05	0.000000000000000000e+00	3.816639990738330927e-03	2.364487453803779463e-03	2.548424318493542895e-01	6.587715332397174606e-02	2.109651579125349993e-02	5.443302390260595230e-03	1.179321107953225888e-03
4.937547631643059987e+00	7.766434474573108795e-05	4.283446088240314766e-05	0.000000000000000000e+00	3.815918403330182361e-03	2.364492322139451121e-03	2.551051453304183925e-01	6.591123209300581154e-02	2.112617656588075196e-02	5.435782087834102085e-03	1.180744256221557707e-03
4.943594842459524408e+00	7.757292378167690843e-05	4.283965907210572302e-05	0.000000000000000000e+00	3.769937646743205546e-03	2.332043747161871225e-03	2.491871477090743803e-01	6.434214376392734247e-02	2.065068149088517685e-02	5.297261513043578264e-03	1.162661128805747264e-03
4.949642053275988829e+00	7.649821259298896056e-05	4.235247478157269646e-05	0.000000000000000000e+00	3.746904215251224517e-03	2.315883583003313078e-03	2.494624236531389205e-01	6.442713386359753824e-02	2.070832298874252658e-02	5.320900573270936733e-03	1.160128776848519828e-03
4.955689264092452362e+00	7.704793911949353797e-05	4.212839407215445922e-05	0.000000000000000000e+00	3.771654705277710518e-03	2.324543183991806695e-03	2.490366457927159216e-01	6.429780900290335555e-02	2.067107651099137772e-02	5.324021114321097689e-03	1.159995795857925388e-03
4.961736474908916783e+00	7.799774284315597094e-05	4.243255751236182721e-05	0.000000000000000000e+00	3.796783564383665426e-03	2.339257259302700374e-03	2.470672697207040580e-01	6.376043843580909976e-02	2.046863441749615861e-02	5.320120167035325039e-03	1.159838030854563320e-03
4.967783685725381204e+00	7.821964137565097161e-05	4.248489723587143749e-05	0.000000000000000000e+00	3.802984937829604044e-03	2.342672801190806477e-03	2.471513768155286506e-01	6.376300047516367253e-02	2.046827659668805019e-02	5.322658587951147047e-03	1.156726638665274160e-03
4.973830896541844737e+00	7.825212623221479424e-05	4.252398039602763214e-05	0.000000000000000000e+00	3.804260584489631454e-03	2.343836774634648276e-03	2.460895323990629213e-01	6.355826798941796585e-02	2.050941746593618054e-02	5.336386361755257081e-03	1.155283432485170510e-03
4.979878107358310046e+00	8.097894383616103793e-05	4.314175601317067843e-05	0.000000000000000000e+00	3.861763662451833234e-03	2.364657502656908761e-03	2.460993372101817067e-01	6.358538422868223461e-02	2.051522270214100122e-02	5.334023374860625416e-03	1.154377630694114389e-03
4.985925318174773579e+00	8.037425662703524170e-05	4.312171939246577329e-05	0.000000000000000000e+00	3.814139705111624281e-03	2.338103925064470567e-03	2.462482509814228337e-01	6.361778818819181780e-02	2.051871212225491251e-02	5.326710801265228772e-03	1.154377476144905672e-03
4.991972528991238001e+00	8.005478450204689129e-05	4.310584148650279431e-05	0.000000000000000000e+00	3.789621313318918515e-03	2.321622266124687139e-03	2.462313298948008711e-01	6.358355410649196848e-02	2.054151760978070382e-02	5.327203273066041973e-03	1.154808251993434155e-03
4.998019739807701534e+00	7.941996377005806993e-05	4.285484453232409877e-05	0.000000000000000000e+00	3.736414278419068584e-03	2.286696646228040218e-03	2.468400028704006988e-01	6.365470471966676314e-02	2.054733909293902927e-02	5.297590111674615326e-03	1.158691887362528396e-03
5.004066950624165955e+00	7.931685164052987779e-05	4.286068269544388411e-05	0.000000000000000000e+00	3.696524781847547285e-03	2.257243255346973090e-03	2.458904041688092512e-01	6.329426452740634368e-02	2.045544805983393749e-02	5.276299529782195463e-03	1.153395027934626168e-03
5.010114161440630376e+00	8.104690367316996812e-05	4.334862923950345116e-05	0.000000000000000000e+00	3.743170624256636058e-03	2.284495254468861883e-03	2.484155191053143696e-01	6.360006588806398076e-02	2.046103076670946486e-02	5.400155917182416186e-03	1.157504334410256602e-03
5.016161372257094797e+00	8.091310877406987284e-05	4.336929906245703373e-05	0.000000000000000000e+00	3.729154549380599322e-03	2.276239866052572752e-03	2.479655728651294910e-01	6.342868290739557546e-02	2.029768691272428732e-02	5.404152088246913857e-03	1.153888069208706740e-03
5.022208583073560106e+00	8.108758080883066827e-05	4.363766790733514760e-05	0.000000000000000000e+00	3.726422096189453605e-03	2.275230949260749914e-03	2.474111113170650855e-01	6.314243186713415501e-02	2.024888701416986680e-02	5.386228285936776709e-03	1.148235476446421649e-03
5.028255793890024528e+00	8.067091712587902343e-05	4.389274092424016657e-05	0.000000000000000000e+00	3.694526789987802231e-03	2.261771543955990588e-03	2.481584995431552476e-01	6.323810245534003394e-02	2.025408571942481639e-02	5.380643621593939573e-03	1.143910249762847275e-03
5.034303004706488949e+00	7.937421593450979119e-05	4.381061871373510759e-05	0.000000000000000000e+00	3.605726417279929864e-03	2.208697834506917913e-03	2.503861870231378073e-01	6.360821331430320524e-02	2.031872781386432139e-02	5.397326986313817111e-03	1.147145340654791941e-03
5.040350215522953370e+00	7.927162709687397466e-05	4.374303960235435259e-05	0.000000000000000000e+00	3.620961483547192970e-03	2.218005242574385815e-03	2.503559030116467854e-01	6.359808073378757365e-02	2.032803995147131060e-02	5.416713418419311435e-03	1.149048537290767386e-03
5.046397426339417791e+00	7.926267957724307219e-05	4.370846148062180526e-05	0.000000000000000000e+00	3.611397166467303615e-03	2.215521247895108330e-03	2.495266679596517823e-01	6.337498679734315798e-02	2.018452217960443190e-02	5.428109451177185428e-03	1.137735664295820570e-03
5.052444637155881324e+00	8.014223254869300909e-05	4.414857272065721329e-05	0.000000000000000000e+00	3.627673652233225857e-03	2.224911893266472498e-03	2.553196163612329039e-01	6.526834037530257482e-02	2.184848371219824670e-02	5.731633252718726888e-03	1.240965883272603619e-03
5.058491847972345745e+00	7.991685710159633302e-05	4.405746855838342649e-05	0.000000000000000000e+00	3.637298331137500413e-03	2.228967439613432130e-03	2.528673009750369571e-01	6.484102377453317134e-02	2.173546300580978669e-02	5.716428609022179003e-03	1.234968200288460213e-03
5.064539058788809278e+00	8.008318404684717866e-05	4.397310278837657937e-05	0.000000000000000000e+00	3.653923184769889820e-03	2.236566477221139503e-03	2.528189043566932415e-01	6.495443897267468014e-02	2.210193344613116395e-02	5.730321843169534218e-03	1.288702855882826927e-03
5.070586269605273699e+00	8.068898022475540655e-05	4.399372327823169001e-05	0.000000000000000000e+00	3.681458316424067803e-03	2.250939680650538080e-03	2.515613064568475443e-01	6.464848807237009998e-02	2.202815998393083813e-02	5.716734955059853476e-03	1.287146812535977600e-03
5.076633480421737232e+00	8.072849375247052666e-05	4.407548181751999149e-05	0.000000000000000000e+00	3.664268015818731346e-03	2.239645342744347404e-03	2.531259179374181212e-01	6.480857228489979305e-02	2.203133727424521487e-02	5.704404477171094896e-03	1.280070784399947896e-03
5.082680691238201653e+00	8.162550877226272821e-05	4.442585466025837258e-05	0.000000000000000000e+00	3.709065570993479166e-03	2.267136980601576826e-03	2.527612181284378812e-01	6.457289693154705246e-02	2.194148144768928374e-02	5.677738803410011144e-03	1.273271872083231232e-03
5.088727902054666075e+00	8.036482762276232002e-05	4.329941419654944766e-05	0.000000000000000000e+00	3.734444047437644482e-03	2.282638323450343360e-03	2.534621012410292473e-01	6.473052122546152365e-02	2.198160763896750761e-02	5.700708095851903315e-03	1.278565365672424802e-03
5.094775112871130496e+00	8.004190670890306961e-05	4.330280902121013813e-05	0.000000000000000000e+00	3.764271711793029922e-03	2.303875305440892130e-03	2.520227475235910508e-01	6.454466176919118614e-02	2.198162490265842192e-02	5.698129837064292574e-03	1.279549290034470883e-03
5.100822323687594029e+00	8.120602188144037986e-05	4.339884981062783979e-05	0.000000000000000000e+00	3.817404783118653628e-03	2.333776114918584711e-03	2.517271975035446641e-01	6.478929023591936676e-02	2.197267272777136959e-02	5.737388207705642132e-03	1.289005668979024705e-03
5.106869534504059338e+00	8.093742386214048280e-05	4.330411547236894166e-05	0.000000000000000000e+00	3.790369709853895746e-03	2.316942796214467408e-03	2.513137062614169137e-01	6.462649446211844728e-02	2.192633798278730700e-02	5.727506788207681679e-03	1.287855368196906200e-03
5.112916745320522871e+00	8.099339401411392674e-05	4.331609470340902474e-05	0.000000000000000000e+00	3.795819784038420748e-03	2.319615392247126838e-03	2.513451255091306291e-01	6.461821846511490997e-02	2.194358868122331732e-02	5.727979576766288605e-03	1.291642678108205836e-03
5.118963956136987292e+00	8.376750032543246445e-05	4.672366606450154019e-05	0.000000000000000000e+00	3.817702608951148262e-03	2.344569533684536574e-03	2.511608717525498080e-01	6.464254897766673336e-02	2.193241324311123036e-02	5.705497165521727747e-03	1.286635804086547511e-03
5.125011166953450825e+00	8.450430688959410287e-05	4.675478487934521917e-05	0.000000000000000000e+00	3.831831758311257056e-03	2.348811792712831702e-03	2.503750904737068184e-01	6.460544542451876482e-02	2.190752744445969430e-02	5.686720135073697162e-03	1.279663471969750502e-03
5.131058377769916135e+00	8.450520296037688985e-05	4.669507876044249635e-05	0.000000000000000000e+00	3.835578906652079446e-03	2.352307335376118032e-03	2.498700209500493430e-01	6.443260930692532029e-02	2.184449591475969704e-02	5.670657338924237588e-03	1.283326919535235280e-03
5.137105588586380556e+00	8.408325823502815657e-05	4.662747413115588522e-05	0.000000000000000000e+00	3.784653498143943431e-03	2.316964020115928804e-03	2.503397458944592868e-01	6.454772787842254222e-02	2.185679074915854517e-02	5.673335927342259243e-03	1.280658212831458026e-03
5.143152799402844089e+00	8.507215873488810950e-05	4.686517859927398700e-05	0.000000000000000000e+00	3.815972311318779290e-03	2.332529844046596790e-03	2.512671043571341190e-01	6.468382206805936563e-02	2.187924526193957622e-02	5.653120726641119864e-03	1.286319435892049412e-03
5.149200010219308510e+00	8.538682750019241775e-05	4.692106505831804698e-05	0.000000000000000000e+00	3.863059007262035442e-03	2.364280007915462844e-03	2.488243838565269705e-01	6.396108716128259819e-02	2.161959734635201386e-02	5.313760949408467479e-03	1.236134514243699767e-03
5.155247221035773819e+00	8.585224566021862542e-05	4.672448850251062751e-05	0.000000000000000000e+00	3.893053524361136594e-03	2.386133939467776060e-03	2.473157362406573079e-01	6.370783100403334953e-02	2.160972722120983736e-02	5.311681845367685097e-03	1.233177681518172640e-03
5.161294431852237352e+00	8.589475278498669120e-05	4.623191427656744346e-05	0.000000000000000000e+00	3.878163172318961627e-03	2.380558589425916562e-03	2.451749290625849509e-01	6.283490003161390502e-02	2.162022286969410984e-02	5.333953235732194834e-03	1.238746031444022937e-03
5.167341642668702661e+00	8.567928254740614391e-05	4.621907376868070438e-05	0.000000000000000000e+00	3.843497558432671605e-03	2.356352165032144560e-03	2.459756535618062845e-01	6.299060602214727467e-02	2.169840294632618266e-02	5.333648418355964316e-03	1.239635265571760112e-03
5.173388853485167083e+00	8.634565992162552498e-05	4.895588272677391388e-05	0.000000000000000000e+00	3.867315646037971892e-03	2.371396329441387372e-03	2.478019759016582557e-01	6.340291470768755211e-02	2.175425081003611386e-02	5.339239727382298455e-03	1.240939085275966558e-03
5.179436064301630616e+00	8.634229585653131181e-05	4.880599782620204731e-05	0.000000000000000000e+00	3.868304266170615423e-03	2.373278601899687576e-03	2.317950982513975189e-01	5.685086098692539863e-02	2.090338163244385636e-02	5.147146970011329953e-03	1.216002072464913075e-03
5.185483275118093260e+00	8.597863036120847167e-05	4.867322545754651882e-05	0.000000000000000000e+00	3.878699019230153269e-03	2.379487380347666999e-03	2.304338032696712779e-01	5.659388939073451558e-02	2.086340948379502777e-02	5.140922778659650673e-03	1.216603285044104985e-03
5.191530485934558570e+00	8.594705296566915891e-05	4.865610316865272820e-05	0.000000000000000000e+00	3.847808456359353823e-03	2.356153235568511899e-03	2.295947975502689309e-01	5.649170635346804220e-02	2.085308430870385157e-02	5.128206276977571691e-03	1.207784659563500762e-03
5.197577696751022103e+00	8.522391706507109256e-05	4.839276438757496502e-05	0.000000000000000000e+00	3.822901160914064268e-03	2.342880187446369934e-03	2.294889579111772937e-01	5.648114496283454522e-02	2.082452244284843657e-02	5.135532547048973773e-03	1.209315758878634064e-03
5.203624907567486524e+00	8.518483600854256086e-05	4.836524862687602673e-05	0.000000000000000000e+00	3.814029209898930732e-03	2.336945280737711718e-03	2.349093102301990366e-01	5.841044425096981324e-02	2.096188996098044197e-02	5.135641480414307979e-03	1.212351078121623503e-03
5.209672118383950945e+00	8.514629495711348989e-05	4.829437574029319042e-05	0.000000000000000000e+00	3.822245440171929878e-03	2.342428081977192093e-03	2.348218460705696342e-01	5.831343236807986358e-02	2.093072049829912407e-02	5.137786317806684704e-03	1.213698669372963125e-03
5.215719329200414478e+00	8.475739405291712934e-05	4.826715951993230155e-05	0.000000000000000000e+00	3.791622797053815878e-03	2.325287765063326594e-03	2.338184874945007374e-01	5.814874863129967236e-02	2.093112157817618793e-02	5.144785209460728086e-03	1.216926853663494179e-03
5.221766540016879787e+00	8.479289886615096921e-05	4.835753429145677850e-05	0.000000000000000000e+00	3.784132486903226452e-03	2.319039881975952511e-03	2.363554282361897130e-01	5.901359439872166240e-02	2.156053358853963695e-02	5.206120510288514414e-03	1.221640241032250981e-03
5.227813750833344209e+00	8.409399843409836076e-05	4.744125498651379842e-05	0.000000000000000000e+00	3.810095192282303683e-03	2.337438049489010822e-03	2.359493527219394815e-01	5.897858077234415658e-02	2.158192312790781567e-02	5.207906017924715525e-03	1.216747229805592318e-03
5.233860961649809518e+00	8.322392650248486637e-05	4.721719130186965519e-05	0.000000000000000000e+00	3.773524066289119482e-03	2.319213294608392893e-03	2.360722817181906130e-01	5.903796960662970744e-02	2.162005047973127730e-02	5.212531564881390210e-03	1.206835463615526681e-03
5.239908172466273051e+00	8.326425162612184280e-05	4.715422270064778169e-05	0.000000000000000000e+00	3.739465150464588682e-03	2.299186781738525413e-03	2.340696306403055871e-01	5.873031505092763532e-02	2.158207601288351582e-02	5.205798233172360956e-03	1.206147858836233112e-03
5.245955383282737472e+00	8.283890693086507916e-05	4.850870619570679475e-05	0.000000000000000000e+00	3.709198273205628615e-03	2.278001474168117949e-03	2.348706060910505655e-01	5.900798828200834456e-02	2.166944731237064811e-02	5.219840300496932789e-03	1.207518271293637601e-03
5.252002594099201005e+00	8.258913640962191143e-05	4.842304068863119600e-05	0.000000000000000000e+00	3.753348667600161885e-03	2.307289766706829229e-03	2.351988313876132441e-01	5.915104153053743485e-02	2.162809626825999004e-02	5.234646797451150170e-03	1.195743992271566542e-03
5.258049804915665426e+00	8.203606326327614025e-05	4.667021627511816771e-05	0.000000000000000000e+00	3.768869312276703406e-03	2.319676710436114567e-03	2.350642097036171885e-01	5.909408280882346570e-02	2.162701371936235836e-02	5.244231741457830269e-03	1.197447950033407767e-03
5.264097015732129847e+00	8.203519652349774830e-05	4.652338056325538285e-05	0.000000000000000000e+00	3.752740897959072619e-03	2.302698341528066402e-03	2.341264277411183592e-01	5.909270684229497861e-02	2.163260132808125791e-02	5.240580530113749663e-03	1.190760678916860790e-03
5.270144226548594268e+00	8.199283131281461749e-05	4.653133820343671083e-05	0.000000000000000000e+00	3.729206162149156182e-03	2.287328698550056272e-03	2.365922484110982993e-01	5.952965983794970134e-02	2.168016494500303940e-02	5.260061855919018724e-03	1.195389727948147768e-03
5.276191437365058690e+00	8.197963479936412503e-05	4.652114180401643629e-05	0.000000000000000000e+00	3.718431613050693016e-03	2.280873692320710411e-03	2.367943627521822969e-01	5.972260410991448581e-02	2.186466557177613526e-02	5.482607358824666613e-03	1.194949996550338399e-03
5.282238648181522223e+00	8.147899716427902685e-05	4.612780447395982674e-05	0.000000000000000000e+00	3.701400098390492891e-03	2.269346419513531329e-03	2.373670043220102999e-01	5.977626951885647161e-02	2.179292932030883062e-02	5.504585676440664974e-03	1.194426001815288322e-03
5.288285858997986644e+00	8.106423595632053091e-05	4.514091849614995135e-05	0.000000000000000000e+00	3.703730599803326494e-03	2.269428827468909782e-03	2.371285015067015611e-01	5.957741877130202229e-02	2.174986546913966132e-02	5.485366126190575550e-03	1.190198742858926450e-03
5.294333069814451065e+00	8.137366912754781197e-05	4.515384241800351171e-05	0.000000000000000000e+00	3.773301980838706000e-03	2.307782901522096100e-03	2.375679385148362355e-01	5.955504265056348057e-02	2.176055028871248104e-02	5.481188577539298189e-03	1.191881907994598450e-03
5.300380280630914598e+00	9.665546646770037875e-05	6.564834590564782647e-05	0.000000000000000000e+00	3.815101882650429304e-03	2.332960385495453075e-03	2.331382459791122574e-01	5.775229241022317161e-02	2.057746164951673729e-02	5.414719670317517768e-03	1.128601786272953340e-03
5.306427491447379019e+00	9.653404926829101996e-05	6.561979039627410251e-05	0.000000000000000000e+00	3.817466242105786636e-03	2.334937567394488635e-03	2.366438316240670747e-01	5.864758388031175024e-02	2.072964448932471809e-02	5.463304978669828761e-03	1.173397793787086260e-03
5.312474702263842552e+00	9.655325987692097627e-05	6.561417997646646824e-05	0.000000000000000000e+00	3.827775232724598114e-03	2.342519381311575569e-03	2.370770759176967502e-01	5.889819119399335862e-02	2.077218634850740847e-02	5.470817404654921765e-03	1.171346833002076147e-03
5.318521913080307861e+00	9.667821234041610906e-05	6.560849299788818552e-05	0.000000000000000000e+00	3.831745116247287954e-03	2.341099501556370352e-03	2.346352009671046901e-01	5.852980797328099366e-02	2.070841761441030368e-02	5.468161004662333916e-03	1.169236305770003865e-03
5.324569123896772282e+00	9.660543076441818213e-05	6.497789037058642088e-05	0.000000000000000000e+00	3.851897604923967215e-03	2.355173859237644045e-03	2.342759989781404706e-01	5.832294613644024156e-02	2.062829172620092577e-02	5.370549927111582453e-03	1.153328541316754347e-03
5.330616334713235815e+00	9.779399443358561107e-05	6.511173815707588968e-05	0.000000000000000000e+00	3.835244902253307896e-03	2.339733933477637293e-03	2.355301658744750892e-01	5.851509495687644974e-02	2.064165446179867108e-02	5.430886870128577050e-03	1.173069964790876855e-03
5.336663545529700237e+00	9.791863953503562661e-05	6.518331239587495877e-05	0.000000000000000000e+00	3.842808303789381312e-03	2.345143272560516311e-03	2.352351329662546731e-01	5.842820696702796801e-02	2.061571558024549722e-02	5.439275217163001483e-03	1.171997461082627083e-03
5.342710756346163770e+00	9.915750635594732421e-05	6.726049910812965254e-05	0.000000000000000000e+00	3.849963528675674068e-03	2.353613336997799517e-03	2.345420555418852027e-01	5.831887134384555749e-02	2.065951260781268700e-02	5.457139718198410205e-03	1.174934280192272687e-03
5.348757967162628191e+00	9.946322903926644102e-05	6.729715410237806445e-05	0.000000000000000000e+00	3.879013137352705764e-03	2.372140594878910033e-03	2.412454566994161054e-01	6.074684953631897394e-02	2.096047104903677599e-02	5.505408247291824868e-03	1.198845947059739908e-03
5.354805177979091724e+00	9.945804298556634151e-05	6.722749994086153486e-05	0.000000000000000000e+00	3.884677375437991468e-03	2.376149720411397780e-03	2.418804182507996448e-01	6.088867502600159992e-02	2.096823564950941673e-02	5.425538056342480743e-03	1.199116005617216398e-03
5.360852388795557033e+00	9.936779025299136722e-05	6.758292145888477188e-05	0.000000000000000000e+00	3.854505848967111278e-03	2.354221919722953270e-03	2.406063526992622270e-01	6.079421414829919157e-02	2.103187209897663251e-02	5.431847453039114967e-03	1.204758644180665191e-03
5.366899599612021454e+00	9.934772219893701526e-05	6.758170944274131790e-05	0.000000000000000000e+00	3.856825696670845936e-03	2.355616985028285548e-03	2.410688521623570724e-01	6.095717718238335275e-02	2.103680802603385969e-02	5.437447428930863684e-03	1.204560453016659694e-03
5.372946810428486764e+00	9.923681211705299185e-05	6.723461444616503683e-05	0.000000000000000000e+00	3.849617119645246891e-03	2.343725878157416204e-03	2.430118542731110887e-01	6.138137573957574283e-02	2.110036632896057640e-02	5.453896450278611016e-03	1.205840973254499685e-03
5.378994021244950297e+00	9.907102722602483425e-05	6.711936683231115562e-05	0.000000000000000000e+00	3.849985362161136796e-03	2.343911974170314032e-03	2.441179530563817035e-01	6.164663372665184216e-02	2.119614322567654752e-02	5.449402776660196117e-03	1.205259853691202556e-03
5.385041232061414718e+00	1.001101416060665557e-04	6.741163787628717287e-05	0.000000000000000000e+00	3.931954957009207649e-03	2.399977856026064889e-03	2.456712486216741376e-01	6.200689682264459712e-02	2.126879798800812224e-02	5.457718970794790334e-03	1.208860856813827106e-03
5.391088442877878251e+00	1.000899182365794747e-04	6.707185409550120111e-05	0.000000000000000000e+00	3.943039223320123424e-03	2.403233544669102634e-03	2.466782850647475378e-01	6.217549455233722239e-02	2.128586825260516888e-02	5.460045727327800594e-03	1.211395219567879813e-03
5.397135653694345336e+00	1.000984200694744877e-04	6.715563374848931865e-05	0.000000000000000000e+00	3.966052620943104519e-03	2.418853150492387971e-03	2.466110980076801074e-01	6.220558818429351711e-02	2.129878156365311651e-02	5.462048033875363182e-03	1.210881439392577034e-03
5.403182864510808869e+00	1.000674226593868351e-04	6.714561537064258050e-05	0.000000000000000000e+00	3.984264954119161664e-03	2.428558003468285920e-03	2.472943432456173596e-01	6.228971540011805225e-02	2.129339292145809165e-02	5.397501663708772698e-03	1.211663786869877609e-03
5.409230075327273290e+00	1.003918419172163037e-04	6.721986524715080466e-05	0.000000000000000000e+00	4.013858294710322475e-03	2.449975055268676424e-03	2.474295351755240457e-01	6.233121005137303577e-02	2.128088178417121210e-02	5.411433851250411521e-03	1.211649914531499114e-03
5.415277286143736823e+00	9.983632015914189822e-05	6.715482716666236875e-05	0.000000000000000000e+00	4.004778910046570724e-03	2.444657012393381280e-03	2.473180583628097062e-01	6.235787540880765450e-02	2.131262783489045257e-02	5.418777438218108991e-03	1.210317957493351566e-03
5.421324496960201245e+00	9.935768713173347459e-05	6.671666786873994273e-05	0.000000000000000000e+00	4.007421047364323995e-03	2.447407382211508938e-03	2.471569059462722373e-01	6.237239462886531860e-02	2.133359275522711887e-02	5.412425511996611129e-03	1.207103914139017256e-03
5.427371707776664778e+00	9.870214556688084665e-05	6.653419740939774476e-05	0.000000000000000000e+00	3.955258079461739830e-03	2.411759408787335877e-03	2.459821528705817273e-01	6.216438226273816869e-02	2.131375895269133763e-02	5.410473645594556825e-03	1.203092763780391154e-03
5.433418918593129199e+00	9.884025355147329681e-05	6.652478675451860485e-05	0.000000000000000000e+00	3.949596236549986726e-03	2.405985169249813191e-03	2.447900174596415734e-01	6.191108194773568829e-02	2.126952623132069911e-02	5.405109261812722499e-03	1.200264830098513296e-03
5.439466129409592732e+00	9.847596240383370454e-05	6.640366738313949614e-05	0.000000000000000000e+00	3.888036762492512802e-03	2.365712738546848094e-03	2.441585222455717463e-01	6.189521438605356113e-02	2.127971266975768605e-02	5.406349515064381300e-03	1.197622855420306821e-03
5.445513340226057153e+00	9.553743298478641554e-05	6.566813436432509502e-05	0.000000000000000000e+00	3.892989151263192421e-03	2.369362470543135129e-03	2.529269034248024517e-01	6.515003323402963897e-02	2.325215303758170274e-02	5.793226522566026319e-03	1.254322577815991874e-03
5.451560551042521574e+00	9.606420085813250178e-05	6.583872900654497921e-05	0.000000000000000000e+00	3.927782710945801684e-03	2.391921423338523936e-03	2.525120473091510553e-01	6.510775960174315646e-02	2.332079733394221144e-02	5.807227518336370228e-03	1.254693874885623884e-03
5.457607761858985107e+00	9.645062494562813807e-05	6.649469096872325511e-05	0.000000000000000000e+00	3.936671742355164413e-03	2.399567201810142835e-03	2.525465923358484188e-01	6.531573058202144733e-02	2.361575589029036096e-02	5.808025574727902068e-03	1.254560923244077159e-03
5.463654972675449528e+00	9.635452359693701336e-05	6.634867565882540663e-05	0.000000000000000000e+00	3.936464234905489787e-03	2.399911701927638207e-03	2.469395968184631418e-01	6.346377857578809623e-02	2.199103062163006855e-02	5.459895499185033786e-03	1.177560237648822518e-03
5.469702183491913061e+00	9.593688296161039983e-05	6.634909415901138268e-05	0.000000000000000000e+00	3.903981931851588892e-03	2.379972344466186208e-03	2.443246957308508049e-01	6.276383666608192913e-02	2.165082245640050432e-02	5.393629498990733760e-03	1.179054735138787644e-03
5.475749394308377482e+00	9.634568413189829449e-05	6.635437292103836451e-05	0.000000000000000000e+00	3.905113434331450133e-03	2.393070057520740521e-03	2.458888290967927437e-01	6.283374601122902747e-02	2.164982416351122693e-02	5.395484493862349323e-03	1.179260968137582806e-03
5.481796605124841015e+00	9.651592200097324306e-05	6.637953479074342356e-05	0.000000000000000000e+00	3.903720239156585441e-03	2.390374456455564550e-03	2.458918898568352440e-01	6.278098813061359917e-02	2.162935849620339912e-02	5.378052060988672799e-03	1.180561664253751506e-03
5.487843815941305436e+00	9.633779242269988226e-05	6.622360042117684056e-05	0.000000000000000000e+00	3.903871835739137781e-03	2.386653595153347476e-03	2.439768266072075975e-01	6.217862486448634540e-02	2.121769251453364119e-02	5.302183761742993579e-03	1.179868935580438575e-03
5.493891026757768969e+00	9.588621309724739100e-05	6.604541091742443138e-05	0.000000000000000000e+00	3.860119127835091434e-03	2.362324555860006309e-03	2.431745811279565350e-01	6.172292541883173111e-02	2.091074392287958425e-02	5.084165322411216513e-03	1.182801239712080732e-03
5.499938237574234279e+00	9.556712631258777811e-05	6.588832380015211335e-05	0.000000000000000000e+00	3.874355520726421951e-03	2.372133706963440274e-03	2.438011035158282325e-01	6.182967084045312006e-02	2.092372522508711280e-02	5.082883268062023813e-03	1.181719900656792981e-03
5.505985448390699588e+00	9.551521533787052365e-05	6.586633370194735050e-05	0.000000000000000000e+00	3.893230901615152457e-03	2.384144049459604748e-03	2.428322870628077113e-01	6.152398395785337037e-02	2.085355473755831288e-02	5.066279149385710320e-03	1.180815700767159351e-03
5.512032659207164897e+00	9.344914342275637041e-05	6.486422657633350867e-05	0.000000000000000000e+00	3.877325282647607185e-03	2.376582099240988170e-03	2.398288926479491268e-01	6.091321597683747868e-02	2.073401437612050827e-02	5.042768921828976424e-03	1.117524289680885997e-03
5.518079870023630207e+00	9.333090189987840505e-05	6.486492133313361333e-05	0.000000000000000000e+00	3.855121152260923036e-03	2.366113015208835043e-03	2.404572750002106629e-01	6.095849259216044175e-02	2.073392708765094475e-02	5.046232290061431792e-03	1.123246476560227098e-03
5.524127080840093740e+00	9.338618909549588397e-05	6.487160990924867126e-05	0.000000000000000000e+00	3.839196836254049530e-03	2.354002378661363987e-03	2.393983004206355902e-01	6.093447555359342294e-02	2.071560237340764818e-02	5.038401574154199522e-03	1.117883043819227831e-03
5.530174291656558161e+00	9.332435584336625076e-05	6.484290517062156250e-05	0.000000000000000000e+00	3.839027924808647695e-03	2.353889113470459659e-03	2.382659350964370093e-01	6.064796111509242194e-02	2.064343896785142754e-02	5.020333564330104435e-03	1.116721529821300971e-03
5.536221502473022582e+00	9.449277305893417109e-05	6.578485397040004245e-05	0.000000000000000000e+00	3.813992809946090655e-03	2.337495862379201234e-03	2.447186867616999995e-01	6.283333092582106538e-02	2.077031080203585803e-02	5.023446445893788893e-03	1.112959724765843431e-03
5.542268713289486115e+00	9.426761489283185284e-05	6.563529496574096425e-05	0.000000000000000000e+00	3.815921830099188502e-03	2.337874626953380039e-03	2.452783012660295636e-01	6.290312280238855025e-02	2.072454727030636004e-02	5.030451149908387806e-03	1.116716946694674929e-03
5.548315924105950536e+00	9.608740284016450929e-05	6.694550532601608824e-05	0.000000000000000000e+00	3.863416394321486647e-03	2.367640744532342311e-03	2.447743392756936975e-01	6.283591922347261938e-02	2.071534595318824667e-02	5.050075122590183888e-03	1.121684967408123840e-03
5.554363134922414069e+00	9.631787192175748458e-05	6.688642722349245971e-05	0.000000000000000000e+00	3.878869410430071940e-03	2.378739614490702620e-03	2.466012841614825257e-01	6.315951975386137340e-02	2.073311125358431872e-02	5.035332709702551937e-03	1.123827892335522516e-03
5.560410345738878490e+00	9.577963478351666376e-05	6.692628572572010474e-05	0.000000000000000000e+00	3.859279291564335791e-03	2.372142531581922838e-03	2.473922336272652012e-01	6.347252000718081599e-02	2.077213531299007890e-02	5.031157244268366462e-03	1.122319091848968846e-03
5.566457556555342023e+00	9.534284703667248785e-05	6.682801611452942030e-05	0.000000000000000000e+00	3.872749950585995752e-03	2.382204510613192966e-03	2.474069357449240614e-01	6.347237328948317214e-02	2.077012370375018110e-02	5.053886087817029311e-03	1.129292747764759023e-03
5.572504767371806444e+00	9.520073381006594429e-05	6.676140943207875577e-05	0.000000000000000000e+00	3.863447141030582500e-03	2.375639562375942392e-03	2.474499758194226018e-01	6.347791185726847640e-02	2.076760636057410972e-02	5.056304414453233198e-03	1.129752849687166256e-03
5.578551978188269977e+00	9.516921183268794310e-05	6.679617047276627652e-05	0.000000000000000000e+00	3.845753000357268400e-03	2.365264335547221253e-03	2.470404025262174785e-01	6.326719998312281545e-02	2.071601006096786962e-02	5.055252545090298082e-03	1.129773450491641318e-03
5.584599189004734399e+00	9.202681077807255800e-05	6.609984451343283666e-05	0.000000000000000000e+00	3.776022748981985779e-03	2.335938642094161771e-03	2.482427674324322042e-01	6.359214037088709026e-02	2.078054060445309534e-02	5.067891086888928927e-03	1.131205624927483821e-03
5.590646399821198820e+00	9.213212028040205766e-05	6.610309440930391568e-05	0.000000000000000000e+00	3.806844238000585585e-03	2.358376583361373232e-03	2.484558777344288427e-01	6.374092167937818465e-02	2.079148352140196276e-02	5.069878297589994198e-03	1.135223080485358053e-03
5.596693610637662353e+00	9.166180176845261643e-05	6.608511361296238280e-05	0.000000000000000000e+00	3.786101778700103580e-03	2.348060628678511064e-03	2.486468931578760810e-01	6.377324333411329982e-02	2.081156248190933408e-02	5.069497007862376614e-03	1.138519183011793600e-03
5.602740821454126774e+00	9.210581331290117104e-05	6.624946480154644932e-05	0.000000000000000000e+00	3.807730198443315221e-03	2.362428830220699230e-03	2.487181008547485750e-01	6.381030059824042977e-02	2.081072051409540991e-02	5.058916854431310534e-03	1.135117359735484830e-03
5.608788032270590307e+00	9.211077474934034940e-05	6.629503095824549003e-05	0.000000000000000000e+00	3.795614759848613389e-03	2.353988406011513039e-03	2.489837678882442229e-01	6.393451203537911520e-02	2.086359201650904438e-02	5.068094273298863126e-03	1.137026001741263132e-03
5.614835243087054728e+00	9.098838453950329789e-05	6.606174102119652879e-05	0.000000000000000000e+00	3.781743813833776582e-03	2.349196932437593293e-03	2.449650193801458375e-01	6.329574059627901539e-02	2.079420860866906112e-02	4.914942024327574079e-03	1.131277804509921115e-03
5.620882453903518261e+00	9.080297831315707710e-05	6.614482613408653711e-05	0.000000000000000000e+00	3.775178717009105428e-03	2.344343286749551655e-03	2.451814348320976444e-01	6.341424932157595229e-02	2.095028398088450913e-02	5.091408723588499406e-03	1.131968007736186598e-03
5.626929664719983570e+00	9.073229876755800052e-05	6.593770288787872188e-05	0.000000000000000000e+00	3.797655707237173814e-03	2.356684515607724000e-03	2.468451706343948171e-01	6.405790072683849312e-02	2.097258849363882460e-02	5.132608144421398760e-03	1.141853990577287479e-03
5.632976875536447992e+00	9.012104368582713181e-05	6.571932332104095961e-05	0.000000000000000000e+00	3.769981374328123993e-03	2.337894818261244002e-03	2.516246037775652922e-01	6.560418862276033714e-02	2.119319983493827761e-02	5.139111898886536411e-03	1.141284850965397545e-03
5.639024086352914189e+00	9.012082584756855115e-05	6.571027671102625033e-05	0.000000000000000000e+00	3.759877703284836628e-03	2.335159901366865107e-03	2.511818850230012057e-01	6.548906646821955890e-02	2.133533464723792392e-02	5.141773400081107656e-03	1.148482746371971537e-03
5.645071297169377722e+00	9.010918368394281257e-05	6.571102777785801149e-05	0.000000000000000000e+00	3.743345896903195729e-03	2.325222588037195379e-03	2.529489108217509719e-01	6.584110370394680167e-02	2.152447127445986444e-02	5.151331540567372427e-03	1.185640429557923044e-03
5.651118507985843031e+00	9.012126166368788235e-05	6.559038718091744107e-05	0.000000000000000000e+00	3.751123649275319577e-03	2.331868939090884444e-03	2.542030784777788988e-01	6.613123093650302708e-02	2.152263330336898206e-02	5.142122326778125231e-03	1.185972374611545107e-03
5.657165718802307453e+00	9.032888239163401037e-05	6.535161786371133030e-05	0.000000000000000000e+00	3.819382222874532704e-03	2.369894607674124555e-03	2.478996729995027737e-01	6.415695942035122556e-02	1.975109658004058077e-02	4.772295066141497843e-03	1.072234769701624953e-03
5.663212929618770985e+00	9.025067574418278954e-05	6.534922064445088509e-05	0.000000000000000000e+00	3.796382755155080016e-03	2.355808808712508019e-03	2.472205611625596933e-01	6.408991041073391903e-02	1.977589559796818011e-02	4.799997300609907050e-03	1.072343894105493110e-03
5.669260140435235407e+00	9.043222926104908701e-05	6.551706965955803215e-05	0.000000000000000000e+00	3.811366641459938177e-03	2.370526321987433214e-03	2.428060883570149764e-01	6.285482934883025730e-02	1.925873372323849350e-02	4.785090153171609600e-03	9.980571081297771614e-04
5.675307351251699828e+00	8.996832629861618174e-05	6.550859901640463160e-05	0.000000000000000000e+00	3.791395655473037314e-03	2.360210236748250517e-03	2.440142056100524093e-01	6.308425321474182834e-02	1.931306873665142657e-02	4.794228182729874839e-03	1.002923750250640659e-03
5.681354562068163361e+00	8.989666987803660752e-05	6.555735282180296525e-05	0.000000000000000000e+00	3.807645821123961920e-03	2.369162167801181548e-03	2.424429703252937995e-01	6.297126766444832713e-02	1.932234335940382491e-02	4.803234068720000152e-03	1.004436964740886180e-03
5.687401772884627782e+00	8.916064327751797077e-05	6.535572764427210676e-05	0.000000000000000000e+00	3.779297248942237522e-03	2.352117386569025845e-03	2.433390203053546197e-01	6.320144331240012958e-02	1.940011192987446675e-02	4.822918036357577362e-03	1.009834409471102677e-03
5.693448983701091315e+00	8.913294964344795740e-05	6.536650569172194696e-05	0.000000000000000000e+00	3.772177440474340851e-03	2.347481953504562419e-03	2.427450133993488690e-01	6.305570869168812542e-02	1.938237419300885625e-02	4.816678941936050444e-03	1.005771057901077735e-03
5.699496194517555736e+00	8.891679090329545211e-05	6.528388369847690762e-05	0.000000000000000000e+00	3.746653705715473869e-03	2.332547547329543152e-03	2.434181588929618389e-01	6.315615128574481041e-02	1.940736040236749546e-02	4.821737380113564307e-03	1.005268392997236884e-03
5.705543405334019269e+00	8.799935228670230098e-05	6.524250250166011109e-05	0.000000000000000000e+00	3.694257821495227582e-03	2.302980879445771459e-03	2.423612457495111783e-01	6.262532200879215860e-02	1.933294431500404836e-02	4.744714861608381566e-03	9.879732383571344402e-04
5.711590616150483690e+00	8.802469068588197833e-05	6.535044236269415326e-05	0.000000000000000000e+00	3.689680269791233928e-03	2.298528946217739781e-03	2.440119391526841819e-01	6.298347163783472868e-02	1.938891078183160518e-02	4.745425368876573548e-03	9.893233212550135453e-04
5.717637826966947223e+00	8.797978458383635492e-05	6.534843864261445754e-05	0.000000000000000000e+00	3.686647854253630435e-03	2.297877971405306273e-03	2.448464081594194097e-01	6.322859770225676412e-02	1.945547143843416593e-02	4.758341173355372725e-03	9.914555712651745151e-04
5.723685037783411644e+00	8.516739377685108507e-05	6.293338074297360953e-05	0.000000000000000000e+00	3.640852620309574950e-03	2.263071590829726469e-03	2.453975604388482223e-01	6.338046795653010101e-02	1.949017535146999394e-02	4.753327563542726272e-03	9.926456831421087527e-04
5.729732248599876065e+00	8.544898524920140981e-05	6.502639401998459205e-05	0.000000000000000000e+00	3.637376276935990090e-03	2.263955842565120325e-03	2.457149556540803303e-01	6.334215472562054750e-02	1.953778008999932508e-02	4.743929044815450857e-03	1.003610247208301838e-03
5.735779459416339598e+00	8.578928009755902616e-05	6.581370588186058739e-05	0.000000000000000000e+00	3.625905969197047284e-03	2.257853536388614284e-03	2.464907109001983343e-01	6.337938684006254320e-02	1.948727943341912669e-02	4.735886943768822556e-03	9.993184103479003152e-04
