# Supplementary material for: Interpolating numerically exact many-body wave functions for accelerated molecular dynamics
Source: Nat Commun. 2025 Feb 26;16:2005. doi: 10.1038/s41467-025-57134-9 (PMC11865551; doi:10.1038/s41467-025-57134-9)
Supplement: Supplementary file 3 — Source data [file 41467_2025_57134_MOESM3_ESM.zip › Source Data/fig_S3/dipole_moment_norm_dist_fun.txt]

# Dipole norm (D)	DFT (CAM-B3LYP)	DFT (PBE)	CCSD	Continuation (N=100)
-1.000000000000000056e-01	5.279930832358711321e-27	8.243017060759557870e-28	3.505282531270571941e-32	1.818303920437617271e-30
-9.829829829829830889e-02	3.020046597626863275e-26	4.866802712823656462e-27	2.444891355546993093e-31	1.196652239410086730e-29
-9.659659659659659836e-02	1.678159752211378629e-25	2.791646091999670296e-26	1.656786244154640665e-30	7.652876976045839057e-29
-9.489489489489490170e-02	9.059167776982671935e-25	1.555744206999569280e-25	1.090802087531607715e-29	4.755987615944851840e-28
-9.319319319319319117e-02	4.750943495040660284e-24	8.423246299753177984e-25	6.977507840654503714e-29	2.872234553455504571e-27
-9.149149149149149451e-02	2.420523671925160673e-23	4.430846189219388814e-24	4.336427368086433543e-28	1.685645963811489975e-26
-8.978978978978979786e-02	1.198058988422044168e-22	2.264447444944939196e-23	2.618447265292860160e-27	9.613560148657581703e-26
-8.808808808808808732e-02	5.760870615712053756e-22	1.124369065509780781e-22	1.536166939849352341e-26	5.328166279584661488e-25
-8.638638638638639067e-02	2.691168727344388687e-21	5.424121758470119143e-22	8.756263632602429588e-26	2.869797287366922492e-24
-8.468468468468469401e-02	1.221345834466591466e-20	2.542300352276149285e-21	4.849403065446431162e-25	1.502134987250257667e-23
-8.298298298298298348e-02	5.384973455177147740e-20	1.157722113778491504e-20	2.609457347561169934e-24	7.641091883211554318e-23
-8.128128128128128682e-02	2.306631265964273064e-19	5.122301985098672757e-20	1.364294886660507302e-23	3.777418465364384244e-22
-7.957957957957959017e-02	9.598984148452561006e-19	2.201977768271349760e-19	6.930528394256383622e-23	1.814815818058109179e-21
-7.787787787787787963e-02	3.880860034044364886e-18	9.197108353740762245e-19	3.420807874058701157e-22	8.473687074938540181e-21
-7.617617617617618297e-02	1.524367779726980085e-17	3.732366022893174020e-18	1.640588830555100546e-21	3.845204044145207994e-20
-7.447447447447447244e-02	5.817206602997043739e-17	1.471688348609101119e-17	7.645120967455802947e-21	1.695814012734129591e-19
-7.277277277277277578e-02	2.156783183520945097e-16	5.638330871436167965e-17	3.461686042146792190e-20	7.268649580949510569e-19
-7.107107107107107913e-02	7.769097999159062177e-16	2.098905925521567581e-16	1.523053761056307611e-19	3.027964761011508558e-18
-6.936936936936936859e-02	2.719018991268882706e-15	7.591856452752835754e-16	6.511379008984392434e-19	1.225954716028236910e-17
-6.766766766766767194e-02	9.245650926345356222e-15	2.668214662726972609e-15	2.705000112296027587e-18	4.824247652204141343e-17
-6.596596596596596140e-02	3.054591827598398751e-14	9.112064203003686537e-15	1.091955735528248393e-17	1.845106391406295215e-16
-6.426426426426426475e-02	9.805438256159217607e-14	3.023721442784191373e-14	4.283448952118092081e-17	6.858909388524023469e-16
-6.256256256256256809e-02	3.058353164251641176e-13	9.749939258219764656e-14	1.632829793831266416e-16	2.478196946718391956e-15
-6.086086086086086450e-02	9.268828697469012971e-13	3.054946764132525326e-13	6.048609522198022838e-16	8.703000973985802789e-15
-5.915915915915916090e-02	2.729541884665339665e-12	9.301518883138985768e-13	2.177442564080234796e-15	2.970709466165458492e-14
-5.745745745745745731e-02	7.810789529460239663e-12	2.752072715228549718e-12	7.617708110705649520e-15	9.856321368342571426e-14
-5.575575575575575371e-02	2.171974265779613407e-11	7.912788206162203569e-12	2.589996170232162336e-14	3.178621327090415259e-13
-5.405405405405405705e-02	5.869286089253422978e-11	2.210910243206890756e-11	8.558204388608911426e-14	9.964095740167544269e-13
-5.235235235235235346e-02	1.541364520031861874e-10	6.003348281363866297e-11	2.748447283496512494e-13	3.036115169051297337e-12
-5.065065065065064986e-02	3.934016848137131519e-10	1.584186911643596838e-10	8.578806766709479147e-13	8.992618227340613658e-12
-4.894894894894895321e-02	9.758932015217490917e-10	4.062750185134050257e-10	2.602649370242691704e-12	2.589096354263654098e-11
-4.724724724724724961e-02	2.353052902014719099e-09	1.012618548728957080e-09	7.674843450643151115e-12	7.246216428498718882e-11
-4.554554554554554602e-02	5.515143197201063408e-09	2.452991090201987911e-09	2.199913235597249275e-11	1.971435978634255789e-10
-4.384384384384384242e-02	1.256651880953907472e-08	5.775423972831534778e-09	6.129742724310558257e-11	5.213988129921021671e-10
-4.214214214214213883e-02	2.783873617270075407e-08	1.321674409605375918e-08	1.660350061900097217e-10	1.340545608701362187e-09
-4.044044044044044217e-02	5.996674635695628251e-08	2.939912512128652948e-08	4.372195297005087033e-10	3.350627714111690217e-09
-3.873873873873873858e-02	1.256191997390968245e-07	6.356708644210302048e-08	1.119349034947137585e-09	8.141667218342596914e-09
-3.703703703703703498e-02	2.559491081047236124e-07	1.336101130919045071e-07	2.786270285052902815e-09	1.923328836667276427e-08
-3.533533533533533832e-02	5.073196668001269877e-07	2.730107073038108174e-07	6.743736398380627077e-09	4.417313704412165693e-08
-3.363363363363362779e-02	9.784336229661334198e-07	5.423520623515448763e-07	1.587186320854851543e-08	9.863707122868370662e-08
-3.193193193193193113e-02	1.836573996404797711e-06	1.047554812876460690e-06	3.632773241963837303e-08	2.141477580886875675e-07
-3.023023023023023448e-02	3.356105389622130774e-06	1.967453139854893582e-06	8.086634012977990679e-08	4.520581769513099958e-07
-2.852852852852852394e-02	5.972482178660711462e-06	3.593434551044237410e-06	1.750877624330905626e-07	9.278989846046174756e-07
-2.682682682682682729e-02	1.035452374763389022e-05	6.383330073563568791e-06	3.687613298231042977e-07	1.852052799052509696e-06
-2.512512512512513063e-02	1.749644198529382645e-05	1.103018771677601494e-05	7.555856384597326485e-07	3.594811805718499321e-06
-2.342342342342342010e-02	2.882896532312275638e-05	1.854370793673758104e-05	1.506338234322508298e-06	6.785731928193665488e-06
-2.172172172172172344e-02	4.634604672234960148e-05	3.033795218108946613e-05	2.922258623455543105e-06	1.245796706813048665e-05
-2.002002002002001291e-02	7.274050334561766641e-05	4.831393709240550040e-05	5.517403641745178796e-06	2.224668887694551816e-05
-1.831831831831831625e-02	1.115391887145670077e-04	7.492105503084841840e-05	1.014004602811424018e-05	3.864523189037978926e-05
-1.661661661661661959e-02	1.672266916306708133e-04	1.131787572081222059e-04	1.814306261924508815e-05	6.531181779070733000e-05
-1.491491491491490906e-02	2.453466310077439053e-04	1.666418316500715687e-04	3.161051407110565455e-05	1.074029532326836365e-04
-1.321321321321321240e-02	3.525714150903645153e-04	2.393008641531443490e-04	5.364102810470886462e-05	1.718878782150790171e-04
-1.151151151151150187e-02	4.967342550889353040e-04	3.354247991123936808e-04	8.867728114370973102e-05	2.677753046712948019e-04
-9.809809809809805214e-03	6.868201681937779026e-04	4.593733568927510372e-04	1.428548658888631451e-04	4.061655873572056767e-04
-8.108108108108108558e-03	9.329145701416799268e-04	6.154289320712811630e-04	2.243247127986086598e-04	6.000372234046308286e-04
-6.406406406406398024e-03	1.246108426622488099e-03	8.077133169387383255e-04	3.434845556269941957e-04	8.636954233483602099e-04
-4.704704704704701368e-03	1.638358619362181466e-03	1.040255753538074516e-03	5.130421694382724523e-04	1.211858836613308914e-03
-3.003003003003004712e-03	2.122303200963799284e-03	1.317258404633095013e-03	7.478328392564328282e-04	1.658437962229232943e-03
-1.301301301301294178e-03	2.711035913307434115e-03	1.643560990527286351e-03	1.064331739725717270e-03	2.215154875744888060e-03
4.004004004004024786e-04	3.417853867711209952e-03	2.025243135888165659e-03	1.479841746178185398e-03	2.890247262139063363e-03
2.102102102102099135e-03	4.256004996642910425e-03	2.470234433480860553e-03	2.011396590111758000e-03	3.687561056181537077e-03
3.803803803803809669e-03	5.238472780520815608e-03	2.988748600203957554e-03	2.674489529606206492e-03	4.606335355283549572e-03
5.505505505505506325e-03	6.377837634958367918e-03	3.593341605911592497e-03	3.481803871437487603e-03	5.641900456968403262e-03
7.207207207207216859e-03	7.686240853973801829e-03	4.298431662759935601e-03	4.442165186603150989e-03	6.787344435543356432e-03
8.908908908908913515e-03	9.175446455282950525e-03	5.119216845089213236e-03	5.559938442803108796e-03	8.035980824986833915e-03
1.061061061061061017e-02	1.085695442971128070e-02	6.070072230772463780e-03	6.835045849540858330e-03	9.384218772023488267e-03
1.231231231231232071e-02	1.274207882428787450e-02	7.162673421408557832e-03	8.263683882575140541e-03	1.083425964356107135e-02
1.401401401401401736e-02	1.484188229743024084e-02	8.404234655471139182e-03	9.839685311431005041e-03	1.239597838160752356e-02
1.571571571571572790e-02	1.716686873585162101e-02	9.796321759726075648e-03	1.155633046901218680e-02	1.408742857153405352e-02
1.741741741741742455e-02	1.972638124177678032e-02	1.133466685177682287e-02	1.340829379444130262e-02	1.593363507408991284e-02
1.911911911911912121e-02	2.252772577758693079e-02	1.301025942899726971e-02	1.539334680815105695e-02	1.796366526821866622e-02
2.082082082082083174e-02	2.557512204426951735e-02	1.481173482440935850e-02	1.751344649976836060e-02	2.020632748579681906e-02
2.252252252252252840e-02	2.886865002400736471e-02	1.672877574434512848e-02	1.977492189495156510e-02	2.268515054848330159e-02
2.422422422422422505e-02	3.240339458619444224e-02	1.875595906512179945e-02	2.218761759058518815e-02	2.541348118159189942e-02
2.592592592592593559e-02	3.616898305999547564e-02	2.089629744773620346e-02	2.476303445852954394e-02	2.839055701189091910e-02
2.762762762762763225e-02	4.014966353112699171e-02	2.316370562965107405e-02	2.751169167942330365e-02	3.159927151708538662e-02
2.932932932932932890e-02	4.432499308618342154e-02	2.558378749703931615e-02	3.044008971773716835e-02	3.500607887876606289e-02
3.103103103103102556e-02	4.867110505163946971e-02	2.819266353660676919e-02	3.354775722817490008e-02	3.856314905686783479e-02
3.273273273273274997e-02	5.316241191799741389e-02	3.103396115179885353e-02	3.682490228121237247e-02	4.221254050933313101e-02
3.443443443443444663e-02	5.777348857991069370e-02	3.415446527038697166e-02	4.025115424117910873e-02	4.589186549641385143e-02
3.613613613613614328e-02	6.248079027579443029e-02	3.759916933472948197e-02	4.379577739240620576e-02	4.954071980673178943e-02
3.783783783783783994e-02	6.726382455634982716e-02	4.140651091553843727e-02	4.741956535714720450e-02	5.310705542524456896e-02
3.953953953953953659e-02	7.210545558044273440e-02	4.560441858817470412e-02	5.107839622117665151e-02	5.655269548843772781e-02
4.124124124124126101e-02	7.699119893998696007e-02	5.020750120832882107e-02	5.472816127373694717e-02	5.985731784476545914e-02
4.294294294294295766e-02	8.190765822124365658e-02	5.521538787372525653e-02	5.833050853660232127e-02	6.302044874834625277e-02
4.464464464464465432e-02	8.684060145872019021e-02	6.061199477478394076e-02	6.185861395552558206e-02	6.606128448206202708e-02
4.634634634634635098e-02	9.177346842166554663e-02	6.636543536404386490e-02	6.530206543233273153e-02	6.901645975861629700e-02
4.804804804804804763e-02	9.668720914389430932e-02	7.242841550365150538e-02	6.866997005149388933e-02	7.193616405371598688e-02
4.974974974974974429e-02	1.015621783967014385e-01	7.873920212579510469e-02	7.199160135242906045e-02	7.487922488368384255e-02
5.145145145145146870e-02	1.063823268985664289e-01	8.522350491402483352e-02	7.531427874604071371e-02	7.790789095244803064e-02
5.315315315315316536e-02	1.111412253940029515e-01	9.179773741009691901e-02	7.869865408693450803e-02	8.108303465369247343e-02
5.485485485485486201e-02	1.158487227883209930e-01	9.837403716113203578e-02	8.221206952729147310e-02	8.446035367922608006e-02
5.655655655655655867e-02	1.205365164771477204e-01	1.048671092504321195e-01	8.592102851806558694e-02	8.808791452483438755e-02
5.825825825825825532e-02	1.252608144282441049e-01	1.112024834181216115e-01	8.988398872971967157e-02	9.200509990313808506e-02
5.995995995995997974e-02	1.301006951012241564e-01	1.173252754090599870e-01	9.414559325098084686e-02	9.624276372818613146e-02
6.166166166166167639e-02	1.351516613807202116e-01	1.232081724097636860e-01	9.873312623598876070e-02	1.008242232042425163e-01
6.336336336336337305e-02	1.405150194798053531e-01	1.288572456700970703e-01	1.036554995970852544e-01	1.057666661471277497e-01
6.506506506506506970e-02	1.462847795671500251e-01	1.343143875516173424e-01	1.089045775440599662e-01	1.110826241652171364e-01
6.676676676676676636e-02	1.525344630382435562e-01	1.396556475096226158e-01	1.144582548556138946e-01	1.167813191981484505e-01
6.846846846846849077e-02	1.593063096948297008e-01	1.449853995578702648e-01	1.202845104742778781e-01	1.228698627571910701e-01
7.017017017017018743e-02	1.666048768653772827e-01	1.504269668640349222e-01	1.263456800989791740e-01	1.293543984582323503e-01
7.187187187187188409e-02	1.743960613464651810e-01	1.561109088169389536e-01	1.326023798773456053e-01	1.362412768680827391e-01
7.357357357357358074e-02	1.826114298934124469e-01	1.621625281465070567e-01	1.390167720380635075e-01	1.435382326979158241e-01
7.527527527527527740e-02	1.911567249098643784e-01	1.686902245282093649e-01	1.455550903555692110e-01	1.512553488147531378e-01
7.697697697697700181e-02	1.999227662576300579e-01	1.757761145248080414e-01	1.521894708912130967e-01	1.594054309281775772e-01
7.867867867867869847e-02	2.087968138861044098e-01	1.834699168843155759e-01	1.588991515232868190e-01	1.680033788188974586e-01
8.038038038038039512e-02	2.176727548369088994e-01	1.917865602801085978e-01	1.656710574094598099e-01	1.770642861561533832e-01
8.208208208208209178e-02	2.264590773893772335e-01	2.007074087362507586e-01	1.724997509460629852e-01	1.866003239526668467e-01
8.378378378378378843e-02	2.350842830839977304e-01	2.101845078075327000e-01	1.793867532917823859e-01	1.966168782966939144e-01
8.548548548548548509e-02	2.434999665055889995e-01	2.201468986788004678e-01	1.863393530483867799e-01	2.071087830329971236e-01
8.718718718718720950e-02	2.516821336005636844e-01	2.305078681394355233e-01	1.933691626890501336e-01	2.180576678495077525e-01
8.888888888888890616e-02	2.596313940125277164e-01	2.411720156586839858e-01	2.004907840806147701e-01	2.294313349807755587e-01
9.059059059059060282e-02	2.673724966989076690e-01	2.520412173261258881e-01	2.077209239427694198e-01	2.411856749420208945e-01
9.229229229229229947e-02	2.749533794652571084e-01	2.630189190223913287e-01	2.150781283769149232e-01	2.532690232364156468e-01
9.399399399399399613e-02	2.824435871827132849e-01	2.740126400199136003e-01	2.225830240812628480e-01	2.656282096120491931e-01
9.569569569569572054e-02	2.899316815845431883e-01	2.849350292832946718e-01	2.302586666658678061e-01	2.782150466031993452e-01
9.739739739739741720e-02	2.975211870100861744e-01	2.957041890116302030e-01	2.381304300581519873e-01	2.909917977925952082e-01
9.909909909909911385e-02	3.053247225514054142e-01	3.062441657520286187e-01	2.462249185163209730e-01	3.039343308840740110e-01
1.008008008008008105e-01	3.134562555178825871e-01	3.164864424889086703e-01	2.545676580323328331e-01	3.170321674918415988e-01
1.025025025025025072e-01	3.220218322442480741e-01	3.263729371858555273e-01	2.631797467621074249e-01	3.302853696783092929e-01
1.042042042042042038e-01	3.311096246405672017e-01	3.358604872270589681e-01	2.720740662124052078e-01	3.436989732384066465e-01
1.059059059059059282e-01	3.407805698687124130e-01	3.449262010726780736e-01	2.812519165939801336e-01	3.572762981564943097e-01
1.076076076076076249e-01	3.510611545116695265e-01	3.535725476848756710e-01	2.907009346760499047e-01	3.710127817599498945e-01
1.093093093093093215e-01	3.619398887982839819e-01	3.618307812315914029e-01	3.003948720869195066e-01	3.848919073367290666e-01
1.110110110110110182e-01	3.733686563025762628e-01	3.697613625287664019e-01	3.102953502180351708e-01	3.988843514123315281e-01
1.127127127127127149e-01	3.852694097403132067e-01	3.774504596550927737e-01	3.203552235289069960e-01	4.129507497191771126e-01
1.144144144144144393e-01	3.975457090474339705e-01	3.850023215241686336e-01	3.305228361817748040e-01	4.270476568374853010e-01
1.161161161161161359e-01	4.100975497100349809e-01	3.925281798621971241e-01	3.407463467894191744e-01	4.411355456451233059e-01
1.178178178178178326e-01	4.228370488157756624e-01	4.001331620810960610e-01	3.509774272468969558e-01	4.551872335513749146e-01
1.195195195195195292e-01	4.357020808106319976e-01	4.079032973045341737e-01	3.611739319664352688e-01	4.691950354526631672e-01
1.212212212212212259e-01	4.486650501353322551e-01	4.158949101980777829e-01	3.713014578562983670e-01	4.831752325253230174e-01
1.229229229229229503e-01	4.617346946882556202e-01	4.241284332701582560e-01	3.813339612386305033e-01	4.971690184898471254e-01
1.246246246246246470e-01	4.749500283667061340e-01	4.325879404346724133e-01	3.912537106958571265e-01	5.112397816718283750e-01
1.263263263263263436e-01	4.883670241736712270e-01	4.412266395623436477e-01	4.010508475763425174e-01	5.254672266076003684e-01
1.280280280280280403e-01	5.020401130142091439e-01	4.499773853801917745e-01	4.107227566796229357e-01	5.399392936865985426e-01
1.297297297297297369e-01	5.160017300128076911e-01	4.587662637308659308e-01	4.202733809177452984e-01	5.547430328120859233e-01
1.314314314314314613e-01	5.302437494777967331e-01	4.675267090714894658e-01	4.297125771992609256e-01	5.699555432377000352e-01
1.331331331331331580e-01	5.447045904092034929e-01	4.762116032380047659e-01	4.390555964752626550e-01	5.856358863726091046e-01
1.348348348348348547e-01	5.592650470132687346e-01	4.848013622617499130e-01	4.483227441401088642e-01	6.018186168295350802e-01
1.365365365365365513e-01	5.737546106395513545e-01	4.933069829440446807e-01	4.575392103614147055e-01	6.185093477831178355e-01
1.382382382382382480e-01	5.879683873492959068e-01	5.017681119715676763e-01	4.667349594774723998e-01	6.356826101639179161e-01
1.399399399399399446e-01	6.016929145130133216e-01	5.102471170443035886e-01	4.759444764572505204e-01	6.532821646411214322e-01
1.416416416416416690e-01	6.147375011930554800e-01	5.188206621883147962e-01	4.852061445479124990e-01	6.712238231524892962e-01
1.433433433433433657e-01	6.269664270621922997e-01	5.275703495414684197e-01	4.945611087968733721e-01	6.894006692512532064e-01
1.450450450450450623e-01	6.383266820141920705e-01	5.365736802226818147e-01	5.040516530666458994e-01	7.076903038869341023e-01
1.467467467467467590e-01	6.488661086466419592e-01	5.458961092176001229e-01	5.137193184984721883e-01	7.259634170626761973e-01
1.484484484484484557e-01	6.587379144868025227e-01	5.555845428327287339e-01	5.236031267799176048e-01	7.440926905341417319e-01
1.501501501501501801e-01	6.681894866114449494e-01	5.656623983641546616e-01	5.337382658600193786e-01	7.619608989119001086e-01
1.518518518518518767e-01	6.775360153155700615e-01	5.761263358008148483e-01	5.441554293347248272e-01	7.794672007667641234e-01
1.535535535535535734e-01	6.871221828566184131e-01	5.869448849627871834e-01	5.548807274241095433e-01	7.965310232432110116e-01
1.552552552552552700e-01	6.972775521330826232e-01	5.980592745803247068e-01	5.659358181928751952e-01	8.130935569176868105e-01
1.569569569569569667e-01	7.082727587359555210e-01	6.093866918738432004e-01	5.773377665555110561e-01	8.291175053393743388e-01
1.586586586586586634e-01	7.202837777464072833e-01	6.208259213094061701e-01	5.890982098322100624e-01	8.445861477512445203e-01
1.603603603603603600e-01	7.333702854901096302e-01	6.322649004316028831e-01	6.012216963552156068e-01	8.595027930096237334e-01
1.620620620620620567e-01	7.474716769571210229e-01	6.435893416668814204e-01	6.137034821387983285e-01	8.738912763287433050e-01
1.637637637637638088e-01	7.624211367656517080e-01	6.546913675585546155e-01	6.265274696314357961e-01	8.877973953096987003e-01
1.654654654654655055e-01	7.779749711197844197e-01	6.654771955672661443e-01	6.396651892661954220e-01	9.012903570003045761e-01
1.671671671671672021e-01	7.938518603442467070e-01	6.758732747614747405e-01	6.530766441243934795e-01	9.144627282316777350e-01
1.688688688688688988e-01	8.097752777606186392e-01	6.858307876928843028e-01	6.667134411714321640e-01	9.274273024226079576e-01
1.705705705705705955e-01	8.255122393055767116e-01	6.953288789774830780e-01	6.805240120654958424e-01	9.403098151424122975e-01
1.722722722722722921e-01	8.409026828376408025e-01	7.043771552207716002e-01	6.944600657852980641e-01	9.532374563912779930e-01
1.739739739739739888e-01	8.558757650654656990e-01	7.130178069498591675e-01	7.084829322282129027e-01	9.663243691540729374e-01
1.756756756756756854e-01	8.704517296489396871e-01	7.213271684330134770e-01	7.225683298938000432e-01	9.796564399662723854e-01
1.773773773773773821e-01	8.847302840810148394e-01	7.294158462978388435e-01	7.367083963336922281e-01	9.932783560527247424e-01
1.790790790790790787e-01	8.988682836883205018e-01	7.374260044531633085e-01	7.509104920731057842e-01	1.007185923295463192e+00
1.807807807807807754e-01	9.130507673953444092e-01	7.455242849030965235e-01	7.651931348647286191e-01	1.021325971549336353e+00
1.824824824824825276e-01	9.274599602568835977e-01	7.538893547799557782e-01	7.795801812219123050e-01	1.035604935447598018e+00
1.841841841841842242e-01	9.422467733456629801e-01	7.626941849862264311e-01	7.940948056229085728e-01	1.049905618244607597e+00
1.858858858858859209e-01	9.575086579098418538e-01	7.720846478576056660e-01	8.087547978156272022e-01	1.064110010326657862e+00
1.875875875875876175e-01	9.732765074617043544e-01	7.821574615690661814e-01	8.235702209189184053e-01	1.078124643222186263e+00
1.892892892892893142e-01	9.895117964563391322e-01	7.929414457414468709e-01	8.385437090884794165e-01	1.091904093800162734e+00
1.909909909909910108e-01	1.006113508473188256e+00	8.043861192229849744e-01	8.536728816438986511e-01	1.105468135630146120e+00
1.926926926926927075e-01	1.022932904445164048e+00	8.163607246385119476e-01	8.689537573101765444e-01	1.118908786799904798e+00
1.943943943943944042e-01	1.039793083092683590e+00	8.286649497523465024e-01	8.843838297254437153e-01	1.132385090500748648e+00
1.960960960960961008e-01	1.056509797484276092e+00	8.410503388116534751e-01	8.999636451678980631e-01	1.146105653544775116e+00
1.977977977977977975e-01	1.072910190143579801e+00	8.532492052412573580e-01	9.156962110698450008e-01	1.160301335272573287e+00
1.994994994994994941e-01	1.088846913678503725e+00	8.650063214384162702e-01	9.315841867851232250e-01	1.175192489086448244e+00
2.012012012012012463e-01	1.104206300811911845e+00	8.761081608672122156e-01	9.476253834125601960e-01	1.190956305265828741e+00
2.029029029029029429e-01	1.118910555687085306e+00	8.864051224631460668e-01	9.638074935787876996e-01	1.207699775350394411e+00
2.046046046046046396e-01	1.132915085494440532e+00	8.958238012397808925e-01	9.801031308447611945e-01	1.225442598311133890e+00
2.063063063063063363e-01	1.146202872557291030e+00	9.043685623784893934e-01	9.964662027702645419e-01	1.244112312169553647e+00
2.080080080080080329e-01	1.158778085954013104e+00	9.121138804174605541e-01	1.012830436717730542e+00	1.263551624260271788e+00
2.097097097097097296e-01	1.170660917337478901e+00	9.191905841238051655e-01	1.029110592471900842e+00	1.283535926055806353e+00
2.114114114114114262e-01	1.181884941704539616e+00	9.257699095822579105e-01	1.045206573456722410e+00	1.303797741512758179e+00
2.131131131131131229e-01	1.192497271778956591e+00	9.320489564244252012e-01	1.061010295842044648e+00	1.324054497515639639e+00
2.148148148148148195e-01	1.202560605053015985e+00	9.382398892412296965e-01	1.076414778470023759e+00	1.344036342915190030e+00
2.165165165165165162e-01	1.212155253740617944e+00	9.445634022509219463e-01	1.091324473792717686e+00	1.363511416163120327e+00
2.182182182182182684e-01	1.221378741464510309e+00	9.512451056510592418e-01	1.105665413294012911e+00	1.382306608325677200e+00
2.199199199199199650e-01	1.230340832487291758e+00	9.585121577815585159e-01	1.119393395495318355e+00	1.400322289923064512e+00
2.216216216216216617e-01	1.239153030338225214e+00	9.665870905129824164e-01	1.132498356274577400e+00	1.417539701696978405e+00
2.233233233233233583e-01	1.247913452125482658e+00	9.756765259152261338e-01	1.145003388461755645e+00	1.434019968839822523e+00
2.250250250250250550e-01	1.256690052471342245e+00	9.859541968495583175e-01	1.156957709953865487e+00	1.449894244672390586e+00
2.267267267267267516e-01	1.265506735466856769e+00	9.975398895364328000e-01	1.168424165474887699e+00	1.465345462403699228e+00
2.284284284284284483e-01	1.274337272757711803e+00	1.010477961934451496e+00	1.179463355544994485e+00	1.480583486799854187e+00
2.301301301301301450e-01	1.283110743151848476e+00	1.024720302298453234e+00	1.190117828678119771e+00	1.495816802324393624e+00
2.318318318318318416e-01	1.291729514461808170e+00	1.040118530712416334e+00	1.200400495315798288e+00	1.511224826822559208e+00
2.335335335335335383e-01	1.300097231081919880e+00	1.056428822644837062e+00	1.210291148742713707e+00	1.526935130887779879e+00
2.352352352352352349e-01	1.308150874617707293e+00	1.073330254607414158e+00	1.219743562562927819e+00	1.543009114749877009e+00
2.369369369369369871e-01	1.315888839176406755e+00	1.090454658692307399e+00	1.228703260127890884e+00	1.559438176998481529e+00
2.386386386386386838e-01	1.323386931177915171e+00	1.107423380931676693e+00	1.237133236769891509e+00	1.576150483839635852e+00
2.403403403403403804e-01	1.330796499573798419e+00	1.123884742776007917e+00	1.245042400581542585e+00	1.593026610504919560e+00
2.420420420420420771e-01	1.338323049063681269e+00	1.139545813665995277e+00	1.252510036994189502e+00	1.609921012940643603e+00
2.437437437437437737e-01	1.346188611216517117e+00	1.154193354613286093e+00	1.259699728217417825e+00	1.626685727323044617e+00
2.454454454454454704e-01	1.354585489561243472e+00	1.167701160175506736e+00	1.266857987740455105e+00	1.643192858037487714e+00
2.471471471471471670e-01	1.363631530967965855e+00	1.180023913062071328e+00	1.274296033081961710e+00	1.659353069187771812e+00
2.488488488488488637e-01	1.373337090322647613e+00	1.191180368806062262e+00	1.282356843322706830e+00	1.675128136440587445e+00
2.505505505505505326e-01	1.383591348139753263e+00	1.201230579004058718e+00	1.291372972966793764e+00	1.690536411516706305e+00
2.522522522522522292e-01	1.394171307176060637e+00	1.210252543522555513e+00	1.301622663150856063e+00	1.705650723535679480e+00
2.539539539539540369e-01	1.404771793987010353e+00	1.218323083775018301e+00	1.313292107520075191e+00	1.720588861300870409e+00
2.556556556556557336e-01	1.415050390257854840e+00	1.225506112333353270e+00	1.326450295028694049e+00	1.735497479313105273e+00
2.573573573573574302e-01	1.424678427641112410e+00	1.231849346686576752e+00	1.341040140625910926e+00	1.750531116934058495e+00
2.590590590590591269e-01	1.433388504876599745e+00	1.237388472428035513e+00	1.356886397011662915e+00	1.765828934942004880e+00
2.607607607607608236e-01	1.441010353175585124e+00	1.242156303126408234e+00	1.373717920368613621e+00	1.781492522166812753e+00
2.624624624624625202e-01	1.447489730893521953e+00	1.246193867627829244e+00	1.391199835018411601e+00	1.797568399220931257e+00
2.641641641641642169e-01	1.452888555828408368e+00	1.249560539841535256e+00	1.408970252984394600e+00	1.814038400080252300e+00
2.658658658658659135e-01	1.457367859432113999e+00	1.252341031348953360e+00	1.426676356654427380e+00	1.830819887242760124e+00
2.675675675675676102e-01	1.461157746425429060e+00	1.254647922536462179e+00	1.444005527977663572e+00	1.847775945964315714e+00
2.692692692692693068e-01	1.464520046032645073e+00	1.256619124204554350e+00	1.460708440822343634e+00	1.864733722205339284e+00
2.709709709709710035e-01	1.467709730905717214e+00	1.258410150243770786e+00	1.476612352757259661e+00	1.881507435618228197e+00
2.726726726726727001e-01	1.470940657043845023e+00	1.260181464384362959e+00	1.491624111620220905e+00	1.897921770257670504e+00
2.743743743743743968e-01	1.474360036118095296e+00	1.262081666195021379e+00	1.505723605034682278e+00	1.913831563321117146e+00
2.760760760760760935e-01	1.478034567237736630e+00	1.264228065831808356e+00	1.518949508297406936e+00	1.929134911760503668e+00
2.777777777777777901e-01	1.481949527482352424e+00	1.266687216722751641e+00	1.531380135230691497e+00	1.943778636170522933e+00
2.794794794794794868e-01	1.486020470549714645e+00	1.269458930659288276e+00	1.543112788838106875e+00	1.957756930625750069e+00
2.811811811811811834e-01	1.490115597571783912e+00	1.272467729572067885e+00	1.554245044928219688e+00	1.971105425017901869e+00
2.828828828828828801e-01	1.494085450969488749e+00	1.275565166591908994e+00	1.564860774288096446e+00	1.983893408405090097e+00
2.845845845845845767e-01	1.497795498624760135e+00	1.278544802599372421e+00	1.575022495548532797e+00	1.996216529891401636e+00
2.862862862862862734e-01	1.501156612286134395e+00	1.281169071678424753e+00	1.584770137622567354e+00	2.008191157954289707e+00
2.879879879879879701e-01	1.504148566339275073e+00	1.283204408765058480e+00	1.594124897502899429e+00	2.019950220395841711e+00
2.896896896896896667e-01	1.506832558536703504e+00	1.284458655363702517e+00	1.603096013539866860e+00	2.031639292158156085e+00
2.913913913913914744e-01	1.509350304260563824e+00	1.284813655957727008e+00	1.611688171791226143e+00	2.043411322944617581e+00
2.930930930930931710e-01	1.511909256396262613e+00	1.284246534792146122e+00	1.619907886876818415e+00	2.055418793256454713e+00
2.947947947947948677e-01	1.514755636834407948e+00	1.282835340426759396e+00	1.627768244816326204e+00	2.067803050244862106e+00
2.964964964964965644e-01	1.518138901024820075e+00	1.280748025893174713e+00	1.635292406776267526e+00	2.080681704420257461e+00
2.981981981981982610e-01	1.522272715285160949e+00	1.278217249316769610e+00	1.642516820827407464e+00	2.094135846228084574e+00
2.998998998998999577e-01	1.527298314415630687e+00	1.275506345281558707e+00	1.649494947177386095e+00	2.108199194046595615e+00
3.016016016016016543e-01	1.533256111341602113e+00	1.272873363694632776e+00	1.656301541593282911e+00	2.122851067656164492e+00
3.033033033033033510e-01	1.540070598783099376e+00	1.270540024336387352e+00	1.663036506093205080e+00	2.138014452918835850e+00
3.050050050050050476e-01	1.547551922843140471e+00	1.268670938216942767e+00	1.669826488229836814e+00	2.153559637301840635e+00
3.067067067067067443e-01	1.555415120210650315e+00	1.267365973019138892e+00	1.676822219250642787e+00	2.169313166640088664e+00
3.084084084084084409e-01	1.563315141459895141e+00	1.266665814103715260e+00	1.684190227466555889e+00	2.185071291698924334e+00
3.101101101101101376e-01	1.570892862058758555e+00	1.266568195869923308e+00	1.692098930283996161e+00	2.200616605569659878e+00
3.118118118118118343e-01	1.577824893128892958e+00	1.267050402137735787e+00	1.700700795488192973e+00	2.215736140086327577e+00
3.135135135135135309e-01	1.583868766695726960e+00	1.268092707768048388e+00	1.710113720686527339e+00	2.230238769130714616e+00
3.152152152152152276e-01	1.588895460117331737e+00	1.269697513738869077e+00	1.720405503090455035e+00	2.243969459527359156e+00
3.169169169169169242e-01	1.592903378575983853e+00	1.271899921213837770e+00	1.731584969914927941e+00	2.256817922711995550e+00
3.186186186186186209e-01	1.596011511570829100e+00	1.274767199166973786e+00	1.743602035657149107e+00	2.268719766319938547e+00
3.203203203203203175e-01	1.598433755386745148e+00	1.278386754950456394e+00	1.756356974175052654e+00	2.279649411467027598e+00
3.220220220220220142e-01	1.600440313831520633e+00	1.282844495945314245e+00	1.769717068675974891e+00	2.289605690084523637e+00
3.237237237237237109e-01	1.602314635327977355e+00	1.288197519414385317e+00	1.783537098290330469e+00	2.298592795395948407e+00
3.254254254254254075e-01	1.604314825353466922e+00	1.294446533452401349e+00	1.797679278233791811e+00	2.306600624314169679e+00
3.271271271271272152e-01	1.606646758061556213e+00	1.301513990099364415e+00	1.812028492339415875e+00	2.313589063560616665e+00
3.288288288288289118e-01	1.609452690556120391e+00	1.309233406628477425e+00	1.826499859463339925e+00	2.319480192326544010e+00
3.305305305305306085e-01	1.612815034894323762e+00	1.317353733568341401e+00	1.841037531666761540e+00	2.324160786678244328e+00
3.322322322322323052e-01	1.616771233962214227e+00	1.325560074382202247e+00	1.855605659768701621e+00	2.327495304927821973e+00
3.339339339339340018e-01	1.621333415818884349e+00	1.333508958376715681e+00	1.870174191851974088e+00	2.329347277461766286e+00
3.356356356356356985e-01	1.626506192849511034e+00	1.340873271626660257e+00	1.884703207740576980e+00	2.329605278579156113e+00
3.373373373373373951e-01	1.632297538366261902e+00	1.347389497805484337e+00	1.899129640758181914e+00	2.328208800745350082e+00
3.390390390390390918e-01	1.638720473808561229e+00	1.352898701724888797e+00	1.913359519639825868e+00	2.325169489063208861e+00
3.407407407407407884e-01	1.645786383165882771e+00	1.357373100695898893e+00	1.927267496811190473e+00	2.320584169515035100e+00
3.424424424424424851e-01	1.653493202828593800e+00	1.360922192653453822e+00	1.940703763670067916e+00	2.314637595130033532e+00
3.441441441441441818e-01	1.661812891268547254e+00	1.363775943529118351e+00	1.953506881259503558e+00	2.307594476454698285e+00
3.458458458458458784e-01	1.670682313287776166e+00	1.366246823716032344e+00	1.965519920663671538e+00	2.299781858856189576e+00
3.475475475475475751e-01	1.680000283965106256e+00	1.368676642238325414e+00	1.976606834672087309e+00	2.291564076760788549e+00
3.492492492492492717e-01	1.689631600240138143e+00	1.371377251132380515e+00	1.986666226893860410e+00	2.283313278974989924e+00
3.509509509509509684e-01	1.699417079538175557e+00	1.374575575578101505e+00	1.995640528468636488e+00	2.275378873327677187e+00
3.526526526526526650e-01	1.709187389222610598e+00	1.378372742771022619e+00	2.003519777034010740e+00	2.268059207055965310e+00
3.543543543543543617e-01	1.718777967691738295e+00	1.382724473911733032e+00	2.010340387471814871e+00	2.261578420873552098e+00
3.560560560560560583e-01	1.728042518321666554e+00	1.387445934163427985e+00	2.016180197508217642e+00	2.256070750582613638e+00
3.577577577577577550e-01	1.736863154996088898e+00	1.392239749909434776e+00	2.021151457650523398e+00	2.251573694335096576e+00
3.594594594594594517e-01	1.745156031887091563e+00	1.396741818562804882e+00	2.025393271228592695e+00	2.248030538099912157e+00
3.611611611611611483e-01	1.752872028816639505e+00	1.400576634668512011e+00	2.029064403375430814e+00	2.245301857908409637e+00
3.628628628628629560e-01	1.759992730985032727e+00	1.403412624168202116e+00	2.032336616450504785e+00	2.243184875928856847e+00
3.645645645645646526e-01	1.766522551918570549e+00	1.405008534248281205e+00	2.035388037697663854e+00	2.241438951307890282e+00
3.662662662662663493e-01	1.772478406628154923e+00	1.405244029721189447e+00	2.038395747409667891e+00	2.239814988520754557e+00
3.679679679679680460e-01	1.777878787702088514e+00	1.404130785223894451e+00	2.041526889226696007e+00	2.238086084080948002e+00
3.696696696696697426e-01	1.782734302253225156e+00	1.401803875693482970e+00	2.044928098088584001e+00	2.236076297166256222e+00
3.713713713713714393e-01	1.787041553295761753e+00	1.398496489704271095e+00	2.048713750270970912e+00	2.233684113895983536e+00
3.730730730730731359e-01	1.790781629404467390e+00	1.394503377121166787e+00	2.052954248244454050e+00	2.230897175133876864e+00
3.747747747747748326e-01	1.793923473301681559e+00	1.390139664634237437e+00	2.057666063873082596e+00	2.227795391387218160e+00
3.764764764764765292e-01	1.796431250432956039e+00	1.385701657742681281e+00	2.062805445939378757e+00	2.224540843574733806e+00
3.781781781781782259e-01	1.798273836002583392e+00	1.381435164971624996e+00	2.068267502148078751e+00	2.221354846367738833e+00
3.798798798798799226e-01	1.799433971089683393e+00	1.377515071814981118e+00	2.073891811106357785e+00	2.218484955291897265e+00
3.815815815815816192e-01	1.799914676610253617e+00	1.374037770442437578e+00	2.079474875038237247e+00	2.216167012785438484e+00
3.832832832832833159e-01	1.799741155655675495e+00	1.371025993487944961e+00	2.084788694443235002e+00	2.214588910483147099e+00
3.849849849849850125e-01	1.798957491723830238e+00	1.368443873498242258e+00	2.089603673257371064e+00	2.213863018675758187e+00
3.866866866866867092e-01	1.797618691751132758e+00	1.366218791905707830e+00	2.093713127801045015e+00	2.214012893715086694e+00
3.883883883883884058e-01	1.795779742849968441e+00	1.364265836274845878e+00	2.096956081936530936e+00	2.214977035609364098e+00
3.900900900900901025e-01	1.793484123413927378e+00	1.362510464414590450e+00	2.099234977813929426e+00	2.216628701120610945e+00
3.917917917917917991e-01	1.790754500852352660e+00	1.360905309832756815e+00	2.100525531732701179e+00	2.218806995155873540e+00
3.934934934934934958e-01	1.787588119680379561e+00	1.359438005417521023e+00	2.100877189526508815e+00	2.221351682947968254e+00
3.951951951951951925e-01	1.783958663769027453e+00	1.358128462686679416e+00	2.100404279734814139e+00	2.224133210904886138e+00
3.968968968968968891e-01	1.779825244144289664e+00	1.357016105048319821e+00	2.099269669085285006e+00	2.227070656041761243e+00
3.985985985985985858e-01	1.775147748761733979e+00	1.356139801817666468e+00	2.097664076381437592e+00	2.230133496318561726e+00
4.003003003003003935e-01	1.769906289500557728e+00	1.355515187133237376e+00	2.095784848400310096e+00	2.233327390711378424e+00
4.020020020020020901e-01	1.764121165433118810e+00	1.355115106400393454e+00	2.093817781219046381e+00	2.236668411199589812e+00
4.037037037037037868e-01	1.757868952480069025e+00	1.354858666824073854e+00	2.091924563590998432e+00	2.240153200789354759e+00
4.054054054054054834e-01	1.751290333275409061e+00	1.354612652130722017e+00	2.090236925349968189e+00	2.243733505972658193e+00
4.071071071071071801e-01	1.744586285689748717e+00	1.354206201431010781e+00	2.088857009859113933e+00	2.247302206659142154e+00
4.088088088088088767e-01	1.738001227060292919e+00	1.353456350429571797e+00	2.087862252593466916e+00	2.250694761548109657e+00
4.105105105105105734e-01	1.731794368874760792e+00	1.352199193678363498e+00	2.087312399317195588e+00	2.253705846692782178e+00
4.122122122122122700e-01	1.726203336602539995e+00	1.350319866353773213e+00	2.087256305073486917e+00	2.256117064203511102e+00
4.139139139139139667e-01	1.721406383327293010e+00	1.347774717084483154e+00	2.087736707968601113e+00	2.257728988090331956e+00
4.156156156156156634e-01	1.717490644682613476e+00	1.344600884479126623e+00	2.088792043922285124e+00	2.258390124625524908e+00
4.173173173173173600e-01	1.714433437301983609e+00	1.340911441431673179e+00	2.090455302275949556e+00	2.258016647883764438e+00
4.190190190190190567e-01	1.712101540252308318e+00	1.336877480998630130e+00	2.092750694318771920e+00	2.256599528206605587e+00
4.207207207207207533e-01	1.710270067841094699e+00	1.332701130538856304e+00	2.095689367584063323e+00	2.254199035310646249e+00
4.224224224224224500e-01	1.708658633189046538e+00	1.328584909446125062e+00	2.099265484603899612e+00	2.250929607390247611e+00
4.241241241241241466e-01	1.706978890189173370e+00	1.324702921935144495e+00	2.103453717444935922e+00	2.246939952661389128e+00
4.258258258258258433e-01	1.704985072475915686e+00	1.321178338101678618e+00	2.108208687414799165e+00	2.242393590494871969e+00
4.275275275275276510e-01	1.702518420124898846e+00	1.318069955505750901e+00	2.113466260912130412e+00	2.237453901877132445e+00
4.292292292292293476e-01	1.699537586328290439e+00	1.315368879187892581e+00	2.119146081607745202e+00	2.232275602104727419e+00
4.309309309309310443e-01	1.696129964653330324e+00	1.313004892228191833e+00	2.125154437311044031e+00	2.227002078017193298e+00
4.326326326326327409e-01	1.692502683888036152e+00	1.310861059817939989e+00	2.131386613003974251e+00	2.221765994477684192e+00
4.343343343343344376e-01	1.688955866611069556e+00	1.308794461386602714e+00	2.137728246110121244e+00	2.216689557079201123e+00
4.360360360360361343e-01	1.685843746438320689e+00	1.306660527852249398e+00	2.144055746573177323e+00	2.211881099334602307e+00
4.377377377377378309e-01	1.683530762110189594e+00	1.304338156550143513e+00	2.150236381982452372e+00	2.207426150062123948e+00
4.394394394394395276e-01	1.682349601682029405e+00	1.301752577147726297e+00	2.156128974472558024e+00	2.203373395508469113e+00
4.411411411411412242e-01	1.682566626812898258e+00	1.298892951009560814e+00	2.161586201890323355e+00	2.199718319064846828e+00
4.428428428428429209e-01	1.684357781008444022e+00	1.295822050743953957e+00	2.166459234948338253e+00	2.196389063254531759e+00
4.445445445445446175e-01	1.687795716656560252e+00	1.292676182634366677e+00	2.170604959886119900e+00	2.193239635568388302e+00
4.462462462462463142e-01	1.692847082352581634e+00	1.289654757192232770e+00	2.173895463511648529e+00	2.190054694323512408e+00
4.479479479479480108e-01	1.699378008768167803e+00	1.287000417796630325e+00	2.176228920502826014e+00	2.186567918601390659e+00
4.496496496496497075e-01	1.707165770920761272e+00	1.284972139855721895e+00	2.177540611117040559e+00	2.182492885991286879e+00
4.513513513513514042e-01	1.715915057016729417e+00	1.283814921670472620e+00	2.177812561446005102e+00	2.177562217885294693e+00
4.530530530530531008e-01	1.725277799049135918e+00	1.283730358822156470e+00	2.177080265206659870e+00	2.171568336083968376e+00
4.547547547547547975e-01	1.734875759458329725e+00	1.284852379980366832e+00	2.175435134412069704e+00	2.164398177239022392e+00
4.564564564564564941e-01	1.744324877788807848e+00	1.287231695579135637e+00	2.173021742884142515e+00	2.156054951342261994e+00
4.581581581581581908e-01	1.753259862633151256e+00	1.290831161626391443e+00	2.170029546039715207e+00	2.146662377004863842e+00
4.598598598598598874e-01	1.761356941178302549e+00	1.295532486171248276e+00	2.166679503682450658e+00	2.136450232443326769e+00
4.615615615615615841e-01	1.768352365895449640e+00	1.301152794224137210e+00	2.163206766997668673e+00	2.125723712968486723e+00
4.632632632632633918e-01	1.774054449510233722e+00	1.307467868621735807e+00	2.159841162375001566e+00	2.114822126020895698e+00
4.649649649649650884e-01	1.778347610178118154e+00	1.314237756940768387e+00	2.156787492150614494e+00	2.104074211390861482e+00
4.666666666666667851e-01	1.781188038452713007e+00	1.321230160987141078e+00	2.154207638301354866e+00	2.093757527349593417e+00
4.683683683683684817e-01	1.782591905521444975e+00	1.328237722701599344e+00	2.152206161063185075e+00	2.084067985498152087e+00
4.700700700700701784e-01	1.782618239081369849e+00	1.335086873912812111e+00	2.150820659237998811e+00	2.075103196901437297e+00
4.717717717717718751e-01	1.781349454551679035e+00	1.341637976614417305e+00	2.150017732712565799e+00	2.066860466283645170e+00
4.734734734734735717e-01	1.778872879984532362e+00	1.347778534035663833e+00	2.149695026174615275e+00	2.059247713398104196e+00
4.751751751751752684e-01	1.775266383142437787e+00	1.353412769433905982e+00	2.149689509250341857e+00	2.052103824303745938e+00
4.768768768768769650e-01	1.770590423198947772e+00	1.358451459028984676e+00	2.149791769500242200e+00	2.045224177396310239e+00
4.785785785785786617e-01	1.764887620720720252e+00	1.362805441759305181e+00	2.149765571305375378e+00	2.038387285528985071e+00
4.802802802802803583e-01	1.758189462733694031e+00	1.366384888264256858e+00	2.149371252925365461e+00	2.031379346086522375e+00
4.819819819819820550e-01	1.750528293979703998e+00	1.369104613474330545e+00	2.148390797039961164e+00	2.024014588740953524e+00
4.836836836836837517e-01	1.741951578675659862e+00	1.370893985656262304e+00	2.146651809696062507e+00	2.016150291697446306e+00
4.853853853853854483e-01	1.732534809499115314e+00	1.371708786844264116e+00	2.144047391920729684e+00	2.007695997398437182e+00
4.870870870870871450e-01	1.722389560501671246e+00	1.371541992664471632e+00	2.140549135061743602e+00	1.998616799310283687e+00
4.887887887887888416e-01	1.711664052792691182e+00	1.370430888536087188e+00	2.136211239031438502e+00	1.988930759454410335e+00
4.904904904904905383e-01	1.700535087213967955e+00	1.368459015092600817e+00	2.131164933936321670e+00	1.978700776536698847e+00
4.921921921921922349e-01	1.689192016067053936e+00	1.365752778854898652e+00	2.125603778892277251e+00	1.968021710361479215e+00
4.938938938938939316e-01	1.677815210426173875e+00	1.362473779167077570e+00	2.119761781730137962e+00	1.957004267455736191e+00
4.955955955955956282e-01	1.666552856134534633e+00	1.358808667400192238e+00	2.113887408921059752e+00	1.945757871110704418e+00
4.972972972972973249e-01	1.655500573843798895e+00	1.354958499501707658e+00	2.108217254291921972e+00	1.934375173624992339e+00
4.989989989989990216e-01	1.644688131539418618e+00	1.351129083594602820e+00	2.102953270542603725e+00	1.922920743505141417e+00
5.007007007007008292e-01	1.634076399143275848e+00	1.347522949181672924e+00	2.098246955541327896e+00	1.911425666663658429e+00
5.024024024024025259e-01	1.623565865515715467e+00	1.344332583651944857e+00	2.094192722794141925e+00	1.899888475998891435e+00
5.041041041041042226e-01	1.613015841993270971e+00	1.341733844831306310e+00	2.090830990435588177e+00	1.888281332206669827e+00
5.058058058058059192e-01	1.602271359287076979e+00	1.339878256399954504e+00	2.088159563053382684e+00	1.876559189230801339e+00
5.075075075075076159e-01	1.591193181379283228e+00	1.338883363897161338e+00	2.086150056067546110e+00	1.864669187921236926e+00
5.092092092092093125e-01	1.579685667426574236e+00	1.338821392069867944e+00	2.084764877997280053e+00	1.852557897463635195e+00
5.109109109109110092e-01	1.567717573909165996e+00	1.339707791976031181e+00	2.083970022854141124e+00	1.840175126065421329e+00
5.126126126126127058e-01	1.555332226127872808e+00	1.341492430993608265e+00	2.083739806237755232e+00	1.827474449071603724e+00
5.143143143143144025e-01	1.542645498770681911e+00	1.344056670216031257e+00	2.084051583215407177e+00	1.814411840867327097e+00
5.160160160160160991e-01	1.529832285481274479e+00	1.347219051562590364e+00	2.084871001004354962e+00	1.800944415598781934e+00
5.177177177177177958e-01	1.517104138913883071e+00	1.350750742802855120e+00	2.086130860121878872e+00	1.787031092997562132e+00
5.194194194194194925e-01	1.504682148088064553e+00	1.354399590568926337e+00	2.087708553262490163e+00	1.772636127658169913e+00
5.211211211211211891e-01	1.492769677718722487e+00	1.357919241165531421e+00	2.089407842227000156e+00	1.757735239097601765e+00
5.228228228228228858e-01	1.481529299464325211e+00	1.361098055897669967e+00	2.090950222390011604e+00	1.742323017276927732e+00
5.245245245245245824e-01	1.471067229771556129e+00	1.363782084892458890e+00	2.091979441530908979e+00	1.726419728523251207e+00
5.262262262262262791e-01	1.461427088172837063e+00	1.365887419279810944e+00	2.092080293914928113e+00	1.710075760183858762e+00
5.279279279279279757e-01	1.452593086283293200e+00	1.367399587619558599e+00	2.090810165626875161e+00	1.693372605148521171e+00
5.296296296296296724e-01	1.444501139685685720e+00	1.368360650414192303e+00	2.087739527576033982e+00	1.676420190806695354e+00
5.313313313313313691e-01	1.437055125842088277e+00	1.368847420385481684e+00	2.082496080365010549e+00	1.659351139735893321e+00
5.330330330330330657e-01	1.430144801266014953e+00	1.368946021229077603e+00	2.074806741346247208e+00	1.642312950741378286e+00
5.347347347347347624e-01	1.423661864589718107e+00	1.368728356207600472e+00	2.064532075566302805e+00	1.625459047883270669e+00
5.364364364364365700e-01	1.417511313871834266e+00	1.368235015558243006e+00	2.051688872329441082e+00	1.608939307637510030e+00
5.381381381381382667e-01	1.411616463926885334e+00	1.367467150111655316e+00	2.036458046331361071e+00	1.592890309727776010e+00
5.398398398398399634e-01	1.405917504804553131e+00	1.366387546726987035e+00	2.019176623995989406e+00	1.577425425338794707e+00
5.415415415415416600e-01	1.400364963266214513e+00	1.364929207306666115e+00	2.000314102131181215e+00	1.562625084251103358e+00
5.432432432432433567e-01	1.394910546502594828e+00	1.363008578940205995e+00	1.980434897669775207e+00	1.548528081991335403e+00
5.449449449449450533e-01	1.389498359738981392e+00	1.360540312501468341e+00	1.960149965961747842e+00	1.535125360970861275e+00
5.466466466466467500e-01	1.384059301482474691e+00	1.357450868263815558e+00	1.940061942840477061e+00	1.522358014483252697e+00
5.483483483483484466e-01	1.378510619964256945e+00	1.353689121690028863e+00	1.920709250513341626e+00	1.510121064058937312e+00
5.500500500500501433e-01	1.372761365097419972e+00	1.349233037079322184e+00	1.902515270336940567e+00	1.498273758294220936e+00
5.517517517517518399e-01	1.366723072361025082e+00	1.344092265205295345e+00	1.885748644880135716e+00	1.486655856144801779e+00
5.534534534534535366e-01	1.360323759553263567e+00	1.338307107919157080e+00	1.870499811822659453e+00	1.475107895296378535e+00
5.551551551551552333e-01	1.353522451055897635e+00	1.331944688757690454e+00	1.856676967109053944e+00	1.463492206763090220e+00
5.568568568568569299e-01	1.346321133678022974e+00	1.325093402211367621e+00	1.844022037332205377e+00	1.451710796999120756e+00
5.585585585585586266e-01	1.338771361160567164e+00	1.317856784536540982e+00	1.832144381427779356e+00	1.439716422558184661e+00
5.602602602602603232e-01	1.330973621771601723e+00	1.310347826235125357e+00	1.820567431348985243e+00	1.427514270776432559e+00
5.619619619619620199e-01	1.323068917583411164e+00	1.302684413292175103e+00	1.808781863960249758e+00	1.415153454552705803e+00
5.636636636636637165e-01	1.315223529308721773e+00	1.294986085228689632e+00	1.796298500784915930e+00	1.402709668759982486e+00
5.653653653653654132e-01	1.307609344049677214e+00	1.287371759353461043e+00	1.782694970539111301e+00	1.390262374888722841e+00
5.670670670670671099e-01	1.300383082386613376e+00	1.279957672022540738e+00	1.767651935218415904e+00	1.377871312398551096e+00
5.687687687687688065e-01	1.293668022346853963e+00	1.272854692230685369e+00	1.750976849435405658e+00	1.365557616384876827e+00
5.704704704704705032e-01	1.287541276267986756e+00	1.266164437762118400e+00	1.732615219880647039e+00	1.353294176942207550e+00
5.721721721721723108e-01	1.282028428150949750e+00	1.259974193614941562e+00	1.712650710415025701e+00	1.341008168762920727e+00
5.738738738738740075e-01	1.277105677151800567e+00	1.254351290235362626e+00	1.691296008339386203e+00	1.328596209781690130e+00
5.755755755755757042e-01	1.272707981097577212e+00	1.249338081874890038e+00	1.668876232168289508e+00	1.315949860508617286e+00
5.772772772772774008e-01	1.268740489047673448e+00	1.244948759005860106e+00	1.645806152078814089e+00	1.302986728976710751e+00
5.789789789789790975e-01	1.265090112280846668e+00	1.241168862337433065e+00	1.622562029266091388e+00	1.289680851913415527e+00
5.806806806806807941e-01	1.261634508619598805e+00	1.237957651442781692e+00	1.599648801148178645e+00	1.276085686444915268e+00
5.823823823823824908e-01	1.258246895631242257e+00	1.235252677326335702e+00	1.577563784503682509e+00	1.262344128745456207e+00
5.840840840840841874e-01	1.254796613253569726e+00	1.232975322173531785e+00	1.556758930464374302e+00	1.248682336439411733e+00
5.857857857857858841e-01	1.251146787551434159e+00	1.231035931939549855e+00	1.537604638740444507e+00	1.235387334170435780e+00
5.874874874874875808e-01	1.247151414481108445e+00	1.229337536797749042e+00	1.520358839324269074e+00	1.222771766260779769e+00
5.891891891891892774e-01	1.242654453583903473e+00	1.227777888679891571e+00	1.505145153097637190e+00	1.211131975240202774e+00
5.908908908908909741e-01	1.237493071089338814e+00	1.226250355583163199e+00	1.491943289695158326e+00	1.200707158957477150e+00
5.925925925925926707e-01	1.231506159750313190e+00	1.224644778887989283e+00	1.480593482642957870e+00	1.191647273393259487e+00
5.942942942942943674e-01	1.224547960879251995e+00	1.222849499931805806e+00	1.470814932731070224e+00	1.183995563738302170e+00
5.959959959959960640e-01	1.216505318697218119e+00	1.220755359070653912e+00	1.462236274841794081e+00	1.177688501232073248e+00
5.976976976976977607e-01	1.207316060051526252e+00	1.218261726203909046e+00	1.454434365214000602e+00	1.172572202168121525e+00
5.993993993993994573e-01	1.196985390004807082e+00	1.215283826882989304e+00	1.446976513445086043e+00	1.168431004634876702e+00
6.011011011011011540e-01	1.185597126491521935e+00	1.211760082116438264e+00	1.439460859083268263e+00	1.165021610520940110e+00
6.028028028028028507e-01	1.173317100832142801e+00	1.207658071607444539e+00	1.431549990140400741e+00	1.162105602584473596e+00
6.045045045045045473e-01	1.160387094891375925e+00	1.202978068656028743e+00	1.422994058916203119e+00	1.159474304857739391e+00
6.062062062062062440e-01	1.147109155154881766e+00	1.197753718200652129e+00	1.413641378928927494e+00	1.156962474767641025e+00
6.079079079079080516e-01	1.133821799149835829e+00	1.192050081646732318e+00	1.403436487202853522e+00	1.154450436768896582e+00
6.096096096096097483e-01	1.120871190421235619e+00	1.185959714298751022e+00	1.392407565370697542e+00	1.151857092290426987e+00
6.113113113113114450e-01	1.108581436700361689e+00	1.179597546273993380e+00	1.380646571328979944e+00	1.149128007061103407e+00
6.130130130130131416e-01	1.097228444725744989e+00	1.173095131887813558e+00	1.368286169078317904e+00	1.146223087192247192e+00
6.147147147147148383e-01	1.087021093487955170e+00	1.166594470430190489e+00	1.355477451192862004e+00	1.143107287527479254e+00
6.164164164164165349e-01	1.078091964419823023e+00	1.160241292163242566e+00	1.342371621165204143e+00	1.139745855097000105e+00
6.181181181181182316e-01	1.070497847657347901e+00	1.154177621495426909e+00	1.329107513697309839e+00	1.136103541578907139e+00
6.198198198198199282e-01	1.064228252507158023e+00	1.148533645833178518e+00	1.315805441799605680e+00	1.132145742728125404e+00
6.215215215215216249e-01	1.059218722748428654e+00	1.143419376982444113e+00	1.302566701483267142e+00	1.127839094340223669e+00
6.232232232232233216e-01	1.055365265656731832e+00	1.138917129218449897e+00	1.289477331118355163e+00	1.123149722221707281e+00
6.249249249249250182e-01	1.052536734742608671e+00	1.135076238779416213e+00	1.276614421136753830e+00	1.118038761307527995e+00
6.266266266266267149e-01	1.050583337997694988e+00	1.131911512065628456e+00	1.264053258171830452e+00	1.112456333457351620e+00
6.283283283283284115e-01	1.049341125942610198e+00	1.129406488623290850e+00	1.251873674598297681e+00	1.106336291312141729e+00
6.300300300300301082e-01	1.048633822344430033e+00	1.127521736301245747e+00	1.240164039375449168e+00	1.099594281378421634e+00
6.317317317317318048e-01	1.048274261827370601e+00	1.126207200283942722e+00	1.229021397012819650e+00	1.092130968835363536e+00
6.334334334334335015e-01	1.048067772019079413e+00	1.125416380655287929e+00	1.218546505801475055e+00	1.083840854927447195e+00
6.351351351351351981e-01	1.047819118036495745e+00	1.125119176889437522e+00	1.208833153545650463e+00	1.074625492018026929e+00
6.368368368368368948e-01	1.047343367539081971e+00	1.125309970945831184e+00	1.199952246120592037e+00	1.064408600579992425e+00
6.385385385385385915e-01	1.046479616870365170e+00	1.126008161022533649e+00	1.191932657052142241e+00	1.053150024310837596e+00
6.402402402402402881e-01	1.045105342913595692e+00	1.127249909291835106e+00	1.184742330877742944e+00	1.040855772637207188e+00
6.419419419419419848e-01	1.043148530734036017e+00	1.129072038526391930e+00	1.178274127815076566e+00	1.027582448554442474e+00
6.436436436436436814e-01	1.040594842836344069e+00	1.131491251975313972e+00	1.172340890867603624e+00	1.013435768087983524e+00
6.453453453453454891e-01	1.037487926048502374e+00	1.134483482976148094e+00	1.166682958403482351e+00	9.985641762205761385e-01
6.470470470470471858e-01	1.033922300077171785e+00	1.137968622694972121e+00	1.160988969490139855e+00	9.831493533625843551e-01
6.487487487487488824e-01	1.030029804209978028e+00	1.141804855306640221e+00	1.154927843952380684e+00	9.673954922058873862e-01
6.504504504504505791e-01	1.025961905432889232e+00	1.145794528473564000e+00	1.148187046634703723e+00	9.515186797541219654e-01
6.521521521521522757e-01	1.021870949134194850e+00	1.149700519007940125e+00	1.140510459573252477e+00	9.357368478532011036e-01
6.538538538538539724e-01	1.017893466158271254e+00	1.153269297596994258e+00	1.131728934115502572e+00	9.202599727141482777e-01
6.555555555555556690e-01	1.014137950819755662e+00	1.156255208854585215e+00	1.121777998938506160e+00	9.052798715694427845e-01
6.572572572572573657e-01	1.010678316409689304e+00	1.158440404196191098e+00	1.110699915637252122e+00	8.909592262905027260e-01
6.589589589589590624e-01	1.007552879206690344e+00	1.159646426798811358e+00	1.098630600478507580e+00	8.774202560923222149e-01
6.606606606606607590e-01	1.004767601060038817e+00	1.159736155311182904e+00	1.085775023041456677e+00	8.647344308015241232e-01
6.623623623623624557e-01	1.002301714030668700e+00	1.158607809598774629e+00	1.072376798003231047e+00	8.529153286901273168e-01
6.640640640640641523e-01	1.000113854757934018e+00	1.156185076090033848e+00	1.058688341297100433e+00	8.419168361456407235e-01
6.657657657657658490e-01	9.981473524420143573e-01	1.152408418829745873e+00	1.044947089074748092e+00	8.316382147035743522e-01
6.674674674674675456e-01	9.963341048266818323e-01	1.147232044107351134e+00	1.031361178325415295e+00	8.219362564812641159e-01
6.691691691691692423e-01	9.945972593168902476e-01	1.140629020368277624e+00	1.018105242560628954e+00	8.126431772607427551e-01
6.708708708708709390e-01	9.928534582879696702e-01	1.132604353080555182e+00	1.005324292260858510e+00	8.035875257386435599e-01
6.725725725725726356e-01	9.910155834470429914e-01	1.123213180247911502e+00	9.931416920959202921e-01	7.946146266589977358e-01
6.742742742742743323e-01	9.889967391149304676e-01	1.112579411730202361e+00	9.816664834351273017e-01	7.856031412642824341e-01
6.759759759759760289e-01	9.867157402956829859e-01	1.100909527908013663e+00	9.709958954565380829e-01	7.764751870923130017e-01
6.776776776776777256e-01	9.841037659837333917e-01	1.088496953931209932e+00	9.612106601291705577e-01	7.671988560875516727e-01
6.793793793793794222e-01	9.811112655333494859e-01	1.075714169758729799e+00	9.523632080182141690e-01	7.577835259326693995e-01
6.810810810810812299e-01	9.777138167595980089e-01	1.062992023919558049e+00	9.444612973183225124e-01	7.482696918001647823e-01
6.827827827827829266e-01	9.739155426898958856e-01	1.050788057698760269e+00	9.374514286312062294e-01	7.387158726164393396e-01
6.844844844844846232e-01	9.697489553085144598e-01	1.039547570880070326e+00	9.312070104205548704e-01	7.291853445990715832e-01
6.861861861861863199e-01	9.652706875617929061e-01	1.029662391994914383e+00	9.255254790727130976e-01	7.197350658557732928e-01
6.878878878878880165e-01	9.605533906952724577e-01	1.021432753117901271e+00	9.201366439949815179e-01	7.104083451459264342e-01
6.895895895895897132e-01	9.556749286657548748e-01	1.015037342737742376e+00	9.147219552341013804e-01	7.012318067283284106e-01
6.912912912912914098e-01	9.507066742495332567e-01	1.010515624605484053e+00	9.089418870508140236e-01	6.922162464547854110e-01
6.929929929929931065e-01	9.457030056918415140e-01	1.007765000754706985e+00	9.024668688006702855e-01	6.833602512564370679e-01
6.946946946946948032e-01	9.406939094531630019e-01	1.006553519576589784e+00	8.950066154029120424e-01	6.746550781519142781e-01
6.963963963963964998e-01	9.356819370130368130e-01	1.006546780861946599e+00	8.863334029794999180e-01	6.660892861350462546e-01
6.980980980980981965e-01	9.306438014310629558e-01	1.007345724677141119e+00	8.762965306153729372e-01	6.576519310114243844e-01
6.997997997997998931e-01	9.255358874424927107e-01	1.008530418110340943e+00	8.648273766975022037e-01	6.493336573823562663e-01
7.015015015015015898e-01	9.203021624299175807e-01	1.009704083954375609e+00	8.519364775930901024e-01	6.411256148047813630e-01
7.032032032032032864e-01	9.148826253503360428e-01	1.010531674695931859e+00	8.377053987244879041e-01	6.330166556207397210e-01
7.049049049049049831e-01	9.092205973694513776e-01	1.010768334100375254e+00	8.222765369224992460e-01	6.249896447916690745e-01
7.066066066066066798e-01	9.032677680037255463e-01	1.010274926622323211e+00	8.058433890258052124e-01	6.170178821954392934e-01
7.083083083083083764e-01	8.969867603748216123e-01	1.009020056695822287e+00	7.886425222329177531e-01	6.090626078721900205e-01
7.100100100100100731e-01	8.903517992488279020e-01	1.007070132078897062e+00	7.709469473964124520e-01	6.010723653561338420e-01
7.117117117117117697e-01	8.833486036503015448e-01	1.004570566282864563e+00	7.530593349665199998e-01	5.929846845756286955e-01
7.134134134134134664e-01	8.759747229299478244e-01	1.001721867896196327e+00	7.353029350489882487e-01	5.847301594737589481e-01
7.151151151151151630e-01	8.682411711336701643e-01	9.987541131173914843e-01	7.180083654529215709e-01	5.762385786730211956e-01
7.168168168168168597e-01	8.601755113302889111e-01	9.959024042236901408e-01	7.014955420767253758e-01	5.674463668153096885e-01
7.185185185185186674e-01	8.518257240989083323e-01	9.933848170848029735e-01	6.860516213211039771e-01	5.583042698939599813e-01
7.202202202202203640e-01	8.432635225164887283e-01	9.913834757900784611e-01	6.719074244578676636e-01	5.487840435058408683e-01
7.219219219219220607e-01	8.345854691105915046e-01	9.900290383234193747e-01	6.592159261031778072e-01	5.388829494416778054e-01
7.236236236236237573e-01	8.259104267130065180e-01	9.893890452322254836e-01	6.480366578869724004e-01	5.286251730806703630e-01
7.253253253253254540e-01	8.173725227818873229e-01	9.894610278259957648e-01	6.383291949335273552e-01	5.180598204491762004e-01
7.270270270270271507e-01	8.091097894077031727e-01	9.901716057841980501e-01	6.299574230608944170e-01	5.072558424872785077e-01
7.287287287287288473e-01	8.012497355220482564e-01	9.913826700593911800e-01	6.227044105003484153e-01	4.962949037295034116e-01
7.304304304304305440e-01	7.938940568571362100e-01	9.929049834316538981e-01	6.162959011598331260e-01	4.852636774276409826e-01
7.321321321321322406e-01	7.871052586875020296e-01	9.945182530106255747e-01	6.104291233828171848e-01	4.742471560720668000e-01
7.338338338338339373e-01	7.808979927708317170e-01	9.959952986718770829e-01	6.048030162110631380e-01	4.633242504546876139e-01
7.355355355355356339e-01	7.752373343311169673e-01	9.971268367066883354e-01	5.991461458330690215e-01	4.525662680904056767e-01
7.372372372372373306e-01	7.700451102856321617e-01	9.977430315144083517e-01	5.932393596806526670e-01	4.420379864164323269e-01
7.389389389389390272e-01	7.652139183223576335e-01	9.977285288459529777e-01	5.869313337347240589e-01	4.318002158236740051e-01
7.406406406406407239e-01	7.606269242986516410e-01	9.970290616618282531e-01	5.801463209352778483e-01	4.219122346646969612e-01
7.423423423423424206e-01	7.561802151477611256e-01	9.956495393513711267e-01	5.728843750486092290e-01	4.124324522421529693e-01
7.440440440440441172e-01	7.518037178158125666e-01	9.936452814355687391e-01	5.652149763517276826e-01	4.034161618601926347e-01
7.457457457457458139e-01	7.474766808885900948e-01	9.911092600439214140e-01	5.572653029510401534e-01	3.949101717466427797e-01
7.474474474474475105e-01	7.432345127036744659e-01	9.881585764274102290e-01	5.492044441433507895e-01	3.869451986380180730e-01
7.491491491491492072e-01	7.391652589299725351e-01	9.849228823860641802e-01	5.412247664870549757e-01	3.795278578720643337e-01
7.508508508508509038e-01	7.353959047461118281e-01	9.815362855801758046e-01	5.335215626911938847e-01	3.726345859209073685e-01
7.525525525525526005e-01	7.320706210813152648e-01	9.781328314254625900e-01	5.262721553978747524e-01	3.662096985558083717e-01
7.542542542542544082e-01	7.293246438017901845e-01	9.748443592669343571e-01	5.196158421811275518e-01	3.601690067422527175e-01
7.559559559559561048e-01	7.272583557818182998e-01	9.717987372859537842e-01	5.136364074241163147e-01	3.544091577897822698e-01
7.576576576576578015e-01	7.259161561146049158e-01	9.691163834627599671e-01	5.083492440650243527e-01	3.488214620547175349e-01
7.593593593593594981e-01	7.252738510792611226e-01	9.669035845824998088e-01	5.036952111524042319e-01	3.433077835555694013e-01
7.610610610610611948e-01	7.252367658113793025e-01	9.652422614214962726e-01	4.995429952562547848e-01	3.377954416506023794e-01
7.627627627627628915e-01	7.256488629245063660e-01	9.641771956526741238e-01	4.957008335499945573e-01	3.322481668557897838e-01
7.644644644644645881e-01	7.263112353788552245e-01	9.637029707463413697e-01	4.919370515402368693e-01	3.266709520250337118e-01
7.661661661661662848e-01	7.270067710335837985e-01	9.637536421576725632e-01	4.880072203869775804e-01	3.211079237740699366e-01
7.678678678678679814e-01	7.275268377408896647e-01	9.641981990866594909e-01	4.836842462253957975e-01	3.156337883316612802e-01
7.695695695695696781e-01	7.276956542554499086e-01	9.648441368927976880e-01	4.787868009695099847e-01	3.103406224565836147e-01
7.712712712712713747e-01	7.273885919969449443e-01	9.654500526102557378e-01	4.732015166552524521e-01	3.053225115390986732e-01
7.729729729729730714e-01	7.265418591360505163e-01	9.657464154010305668e-01	4.668953876390817825e-01	3.006606681205602483e-01
7.746746746746747680e-01	7.251526113956593411e-01	9.654619685284990815e-01	4.599166652460084381e-01	2.964112506873261554e-01
7.763763763763764647e-01	7.232702148209705362e-01	9.643520073680619253e-01	4.523847515710177625e-01	2.925973308022226105e-01
7.780780780780781614e-01	7.209808496270908584e-01	9.622243484069223918e-01	4.444716489746708410e-01	2.892055667613052661e-01
7.797797797797798580e-01	7.183886328117344844e-01	9.589592531987577440e-01	4.363788956129882046e-01	2.861873491356004551e-01
7.814814814814815547e-01	7.155967865407001360e-01	9.545207672053587222e-01	4.283143114892308811e-01	2.834636231676779250e-01
7.831831831831832513e-01	7.126920531194720354e-01	9.489585596430347714e-01	4.204722701729645129e-01	2.809323051722038000e-01
7.848848848848849480e-01	7.097346564036485228e-01	9.424009986200694300e-01	4.130198409644102453e-01	2.784771593001703072e-01
7.865865865865866446e-01	7.067548496807676273e-01	9.350414799682097433e-01	4.060894306555818400e-01	2.759771136398408986e-01
7.882882882882883413e-01	7.037557508522520600e-01	9.271206848864916861e-01	3.997769504777833327e-01	2.733151944607176143e-01
7.899899899899901490e-01	7.007210212441131736e-01	9.189073922336691291e-01	3.941434188574649000e-01	2.703864859459263470e-01
7.916916916916918456e-01	6.976251979128967884e-01	9.106798335990731186e-01	3.892175017998635300e-01	2.671047422139450345e-01
7.933933933933935423e-01	6.944442328973248202e-01	9.027086277969114114e-01	3.849968249959657141e-01	2.634074648001170638e-01
7.950950950950952389e-01	6.911640035779009761e-01	8.952414178199500361e-01	3.814468366643182784e-01	2.592593948458742914e-01
7.967967967967969356e-01	6.877851286470271219e-01	8.884887826727307925e-01	3.784973076365298894e-01	2.546544437061127875e-01
7.984984984984986323e-01	6.843232097109017698e-01	8.826110048346753612e-01	3.760379020304089326e-01	2.496160979607625063e-01
8.002002002002003289e-01	6.808044807423312417e-01	8.777058358488953882e-01	3.739152930134788111e-01	2.441963006040210882e-01
8.019019019019020256e-01	6.772576758403933139e-01	8.737982962407401244e-01	3.719347254849995621e-01	2.384727619188930225e-01
8.036036036036037222e-01	6.737036350385030570e-01	8.708343925827772836e-01	3.698685378516980427e-01	2.325446332410711081e-01
8.053053053053054189e-01	6.701446829466134458e-01	8.686810200622750999e-01	3.674729183716131109e-01	2.265265231170326687e-01
8.070070070070071155e-01	6.665560576093279010e-01	8.671339461672550319e-01	3.645122762140162176e-01	2.205409695445729179e-01
8.087087087087088122e-01	6.628815603292168568e-01	8.659345866474089659e-01	3.607884558170225686e-01	2.147096980920922549e-01
8.104104104104105089e-01	6.590350902806050293e-01	8.647945287784544188e-01	3.561701600840682103e-01	2.091442581774881904e-01
8.121121121121122055e-01	6.549088299219110176e-01	8.634249068490734702e-01	3.506169276079817432e-01	2.039368796040572085e-01
8.138138138138139022e-01	6.503876566400526027e-01	8.615663560693791467e-01	3.441922329261605795e-01	1.991525593140442141e-01
8.155155155155155988e-01	6.453680648028816691e-01	8.590148235889761841e-01	3.370618549826471244e-01	1.948234122241502830e-01
8.172172172172172955e-01	6.397787500444711561e-01	8.556391883139760068e-01	3.294763345012643452e-01	1.909461629553390882e-01
8.189189189189189921e-01	6.335993060601935456e-01	8.513882806920725077e-01	3.217395383682933874e-01	1.874833185565986660e-01
8.206206206206206888e-01	6.268734273002642965e-01	8.462870506789292868e-01	3.141683062336697585e-01	1.843680900503612552e-01
8.223223223223223854e-01	6.197136889704153440e-01	8.404237148245572442e-01	3.070501302894181328e-01	1.815126030042028826e-01
8.240240240240240821e-01	6.122963148011226764e-01	8.339311846852345278e-01	3.006063032499551868e-01	1.788184534582184515e-01
8.257257257257258898e-01	6.048461043872174203e-01	8.269666258489211108e-01	2.949668298444839132e-01	1.761883199160090563e-01
8.274274274274275864e-01	5.976135157787334506e-01	8.196926127261090489e-01	2.901609176608995755e-01	1.735372014633033144e-01
8.291291291291292831e-01	5.908473856859243201e-01	8.122622964668678724e-01	2.861236605840061231e-01	1.708019392084292043e-01
8.308308308308309797e-01	5.847675787431561023e-01	8.048097101230354822e-01	2.827163746163783298e-01	1.679479674103884490e-01
8.325325325325326764e-01	5.795417989836996187e-01	7.974452016480668703e-01	2.797556565615911817e-01	1.649726655232850447e-01
8.342342342342343731e-01	5.752698881110135387e-01	7.902552641529797528e-01	2.770450860611041177e-01	1.619051537856057710e-01
8.359359359359360697e-01	5.719774022599533048e-01	7.833057590361761635e-01	2.744037157818354777e-01	1.588028035889866296e-01
8.376376376376377664e-01	5.696184795354282127e-01	7.766475462565590737e-01	2.716868905723595073e-01	1.557450516130975682e-01
8.393393393393394630e-01	5.680864118587153344e-01	7.703236044178269903e-01	2.687970558387681175e-01	1.528252815817838228e-01
8.410410410410411597e-01	5.672292739405692119e-01	7.643766417357652498e-01	2.656845060963007876e-01	1.501415778031852943e-01
8.427427427427428563e-01	5.668676278621759268e-01	7.588559147295750318e-01	2.623399754950610507e-01	1.477871018037489881e-01
8.444444444444445530e-01	5.668116858579205219e-01	7.538216135493479575e-01	2.587822225913732899e-01	1.458407549866374830e-01
8.461461461461462497e-01	5.668761537942234030e-01	7.493450015969413958e-01	2.550441568447368024e-01	1.443587187363429003e-01
8.478478478478479463e-01	5.668919602019073523e-01	7.455027884932813320e-01	2.511606450161007476e-01	1.433674365800909900e-01
8.495495495495496430e-01	5.667148747442415369e-01	7.423651253490143320e-01	2.471601357495805673e-01	1.428586134631460447e-01
8.512512512512513396e-01	5.662314280294566959e-01	7.399780750339916002e-01	2.430609592697621502e-01	1.427868141991740225e-01
8.529529529529530363e-01	5.653625351040844071e-01	7.383431210422810587e-01	2.388719235365284743e-01	1.430701874680444241e-01
8.546546546546547329e-01	5.640649445843061160e-01	7.373977599164402985e-01	2.345959114189068162e-01	1.435946686818730667e-01
8.563563563563564296e-01	5.623303301650741659e-01	7.370019720664008345e-01	2.302347493529105782e-01	1.442216986901925790e-01
8.580580580580581262e-01	5.601817458687047280e-01	7.369350256046458547e-01	2.257936938730472076e-01	1.447990553729646968e-01
8.597597597597598229e-01	5.576674024829394449e-01	7.369055559684990486e-01	2.212843656141618709e-01	1.451739002521729160e-01
8.614614614614615196e-01	5.548522467280154746e-01	7.365754272236618716e-01	2.167256569293773139e-01	1.452066966530727588e-01
8.631631631631633272e-01	5.518084463064945044e-01	7.355950433935689592e-01	2.121428247279320833e-01	1.447843728790794982e-01
8.648648648648650239e-01	5.486063447831039941e-01	7.336452050584261197e-01	2.075654643905923968e-01	1.438310723139763492e-01
8.665665665665667206e-01	5.453075305454229138e-01	7.304789230702661840e-01	2.030252375413657828e-01	1.423150880037153676e-01
8.682682682682684172e-01	5.419612729584964983e-01	7.259562239717922694e-01	1.985540944447837242e-01	1.402510894133810748e-01
8.699699699699701139e-01	5.386047923645900237e-01	7.200660102533533724e-01	1.941833812983030649e-01	1.376974176754060253e-01
8.716716716716718105e-01	5.352668657945433006e-01	7.129312376825419628e-01	1.899437975879701146e-01	1.347489179054308372e-01
8.733733733733735072e-01	5.319734077258307936e-01	7.047965437704647451e-01	1.858658161093885430e-01	1.315263560819251998e-01
8.750750750750752038e-01	5.287531526669277948e-01	6.960003829314284074e-01	1.819800033669364270e-01	1.281638313742696489e-01
8.767767767767769005e-01	5.256415396294490394e-01	6.869361064741367207e-01	1.783167169075400293e-01	1.247957003746327093e-01
8.784784784784785971e-01	5.226813465648282309e-01	6.780078515729373034e-01	1.749048730574916111e-01	1.215444004926823779e-01
8.801801801801802938e-01	5.199194040449577336e-01	6.695874040756424339e-01	1.717697862207772097e-01	1.185102691194429986e-01
8.818818818818819905e-01	5.173996163792247138e-01	6.619774608657850168e-01	1.689303747526593458e-01	1.157640973491479014e-01
8.835835835835836871e-01	5.151533179121731143e-01	6.553852194972441536e-01	1.663962226514855702e-01	1.133428148090059595e-01
8.852852852852853838e-01	5.131885354224678952e-01	6.499083465366289891e-01	1.641650396631686437e-01	1.112484224651631021e-01
8.869869869869870804e-01	5.114799493339683423e-01	6.455335015958652001e-01	1.622209853456098583e-01	1.094500765795855673e-01
8.886886886886887771e-01	5.099612700045635938e-01	6.421460241884501263e-01	1.605341649260940695e-01	1.078890496869577831e-01
8.903903903903904737e-01	5.085214498721083443e-01	6.395483103211850873e-01	1.590614295583882842e-01	1.064861147024234872e-01
8.920920920920921704e-01	5.070057292212445388e-01	6.374838767215613711e-01	1.577484695626422684e-01	1.051506947950400089e-01
8.937937937937938671e-01	5.052220301286215465e-01	6.356640889319513654e-01	1.565330925541165985e-01	1.037909088632458648e-01
8.954954954954955637e-01	5.029526975807884215e-01	6.337948951994807345e-01	1.553495114895108720e-01	1.023234711017824011e-01
8.971971971971972604e-01	4.999710369589983050e-01	6.316014983139364158e-01	1.541333949723815711e-01	1.006823421480902286e-01
8.988988988988990680e-01	4.960615095229808369e-01	6.288495413504872067e-01	1.528273246855904877e-01	9.882513522334610001e-02
9.006006006006007647e-01	4.910418486857461851e-01	6.253619369881814327e-01	1.513861622596238687e-01	9.673656821288255381e-02
9.023023023023023503e-01	4.847848251286499544e-01	6.210308489081012295e-01	1.497816872862002824e-01	9.442867957574817284e-02
9.040040040040041580e-01	4.772370372281967699e-01	6.158245308461515188e-01	1.480057941147469303e-01	9.193800122506814998e-02
9.057057057057057436e-01	4.684320670294648270e-01	6.097888120816746804e-01	1.460715941419739594e-01	8.932029419380735358e-02
9.074074074074075513e-01	4.584957200717078019e-01	6.030431010707414385e-01	1.440119999079561008e-01	8.664371119344431438e-02
9.091091091091091370e-01	4.476418807602048910e-01	5.957709729022520051e-01	1.418757516939063434e-01	8.398131355965014755e-02
9.108108108108109446e-01	4.361586817175540087e-01	5.882057705075766085e-01	1.397213122650355910e-01	8.140376103512203532e-02
9.125125125125125303e-01	4.243860270889038833e-01	5.806121599759916929e-01	1.376094859701837425e-01	7.897278337358329403e-02
9.142142142142143380e-01	4.126867889047723947e-01	5.732651308938662149e-01	1.355958949397053082e-01	7.673582218052173165e-02
9.159159159159159236e-01	4.014149740528696331e-01	5.664283702638222007e-01	1.337244847050960972e-01	7.472206982626998506e-02
9.176176176176177313e-01	3.908846559807919729e-01	5.603341180585534875e-01	1.320230187202001693e-01	7.294005526391025840e-02
9.193193193193195389e-01	3.813433957214698578e-01	5.551664497527575293e-01	1.305011149033014906e-01	7.137691096075041153e-02
9.210210210210211246e-01	3.729532648509136794e-01	5.510494347886337740e-01	1.291508902253348523e-01	6.999944567493031344e-02
9.227227227227229323e-01	3.657815428556536741e-01	5.480408901356093043e-01	1.279498379407024433e-01	6.875708618246662018e-02
9.244244244244245179e-01	3.598018637071035974e-01	5.461316462810738015e-01	1.268652627154385204e-01	6.758660409838085359e-02
9.261261261261263256e-01	3.549052214906592839e-01	5.452495440781601754e-01	1.258594792132728679e-01	6.641831957303928613e-02
9.278278278278279112e-01	3.509189951470885749e-01	5.452669257767601696e-01	1.248950156396635286e-01	6.518321946246731502e-02
9.295295295295297189e-01	3.476311769759314885e-01	5.460102452783415217e-01	1.239391926167334318e-01	6.382021382974972790e-02
9.312312312312313045e-01	3.448164162210244910e-01	5.472705932784567295e-01	1.229676042344150372e-01	6.228264933826153926e-02
9.329329329329331122e-01	3.422604042744941677e-01	5.488143311863640239e-01	1.219661751717440595e-01	6.054324360368543850e-02
9.346346346346346978e-01	3.397795608781434828e-01	5.503935219273895507e-01	1.209316074222937104e-01	5.859680364555672205e-02
9.363363363363365055e-01	3.372338831923785141e-01	5.517562860041032025e-01	1.198701896520197874e-01	5.646040677118386447e-02
9.380380380380380911e-01	3.345320542055590929e-01	5.526574639326752303e-01	1.187951444650791333e-01	5.417108774294682183e-02
9.397397397397398988e-01	3.316292543971923745e-01	5.528699459877256528e-01	1.177229242640476375e-01	5.178141744048066902e-02
9.414414414414414845e-01	3.285193157896340033e-01	5.521967235251037387e-01	1.166690831643153320e-01	4.935361294766096169e-02
9.431431431431432921e-01	3.252236501462258400e-01	5.504831911347084494e-01	1.156444727555544782e-01	4.695295176203986148e-02
9.448448448448448778e-01	3.217796061883580472e-01	5.476286266207486264e-01	1.146524655002004317e-01	4.464127085122409494e-02
9.465465465465466854e-01	3.182305345029327048e-01	5.435952815109198477e-01	1.136876814869328817e-01	4.247123901029696558e-02
9.482482482482482711e-01	3.146189874477433590e-01	5.384133123107203156e-01	1.127363311279748342e-01	4.048193707264474001e-02
9.499499499499500788e-01	3.109834029179784354e-01	5.321800024757949998e-01	1.117778963157096267e-01	3.869610260589118750e-02
9.516516516516516644e-01	3.073576168429008604e-01	5.250523994775496694e-01	1.107875844579695040e-01	3.711921874489914480e-02
9.533533533533534721e-01	3.037718856559354363e-01	5.172335318854422992e-01	1.097389020491158634e-01	3.574045925541282503e-02
9.550550550550552797e-01	3.002539288247644822e-01	5.089535769579737190e-01	1.086058328862824218e-01	3.453534040196786642e-02
9.567567567567568654e-01	2.968288201560732587e-01	5.004484464885788908e-01	1.073644107097183609e-01	3.346976959855821332e-02
9.584584584584586731e-01	2.935172171334223257e-01	4.919389662739083180e-01	1.059938228394358972e-01	3.250502478649754112e-02
9.601601601601602587e-01	2.903321826519652538e-01	4.836139258851218092e-01	1.044774303023338069e-01	3.160306507416741489e-02
9.618618618618620664e-01	2.872754775082712042e-01	4.756196810612760006e-01	1.028041396146600617e-01	3.073149278743558463e-02
9.635635635635636520e-01	2.843345085765986435e-01	4.680577748054138842e-01	1.009703875859821326e-01	2.986749297089816985e-02
9.652652652652654597e-01	2.814810475587375405e-01	4.609904397065192616e-01	9.898266402498061278e-02	2.900019124641070242e-02
9.669669669669670453e-01	2.786724500576985286e-01	4.544522043191593919e-01	9.686011958388601739e-02	2.813109470621827715e-02
9.686686686686688530e-01	2.758555491850154251e-01	4.484645387772826508e-01	9.463652457687646291e-02	2.727258421144222733e-02
9.703703703703704386e-01	2.729728392921448310e-01	4.430498656168255778e-01	9.236076550241792416e-02	2.644475505135604129e-02
9.720720720720722463e-01	2.699701356137746977e-01	4.382415026549171255e-01	9.009523118708642753e-02	2.567118722844564244e-02
9.737737737737738319e-01	2.668046573808954269e-01	4.340871534778521501e-01	8.791181868341244043e-02	2.497440141044224640e-02
9.754754754754756396e-01	2.634524290632841437e-01	4.306451596219439404e-01	8.588578927364495796e-02	2.437177948806088304e-02
9.771771771771772253e-01	2.599139795693375943e-01	4.279744668485658265e-01	8.408820457198087905e-02	2.387259419744602873e-02
9.788788788788790329e-01	2.562174923654721992e-01	4.261206900134112407e-01	8.257805017082874011e-02	2.347653551898764082e-02
9.805805805805806186e-01	2.524187957576264907e-01	4.251014387025049968e-01	8.139531732911639561e-02	2.317380953211286079e-02
9.822822822822824262e-01	2.485978872172830700e-01	4.248940442571154663e-01	8.055621851569721992e-02	2.294659745172034776e-02
9.839839839839840119e-01	2.448520747583017854e-01	4.254281040213927501e-01	8.005137431264877645e-02	2.277146604520045164e-02
9.856856856856858196e-01	2.412862878726718951e-01	4.265841201589830600e-01	7.984729581465004056e-02	2.262224995684891660e-02
9.873873873873874052e-01	2.380016108398508856e-01	4.281983261559516030e-01	7.989090665239000078e-02	2.247297365401476274e-02
9.890890890890892129e-01	2.350835233283645187e-01	4.300728729816514218e-01	8.011632581304511946e-02	2.230050135116613125e-02
9.907907907907910205e-01	2.325915715432825825e-01	4.319900346110668865e-01	8.045277555021589089e-02	2.208673616256333003e-02
9.924924924924926062e-01	2.305521285414259547e-01	4.337289440194533330e-01	8.083235479377198773e-02	2.182028240322869336e-02
9.941941941941944139e-01	2.289554885297002684e-01	4.350834065263315398e-01	8.119653643327963410e-02	2.149751451328655791e-02
9.958958958958959995e-01	2.277578247181644422e-01	4.358793566977625655e-01	8.150055894104095422e-02	2.112297655569069302e-02
9.975975975975978072e-01	2.268876660405245993e-01	4.359904197384205649e-01	8.171530343693372833e-02	2.070900927886527160e-02
9.992992992992993928e-01	2.262557185260890003e-01	4.353498542126897353e-01	8.182668150499933235e-02	2.027451495023971720e-02
1.001001001001001089e+00	2.257662787716039343e-01	4.339570694834518072e-01	8.183292931451446872e-02	1.984285298405193826e-02
1.002702702702702675e+00	2.253283041991127611e-01	4.318771496634805085e-01	8.174046485331193379e-02	1.943900737573452109e-02
1.004404404404404483e+00	2.248644517348821481e-01	4.292325194607667926e-01	8.155910435478022635e-02	1.908634153120251226e-02
1.006106106106106068e+00	2.243169839738750337e-01	4.261870308564295051e-01	8.129745830844545273e-02	1.880339943328216204e-02
1.007807807807807876e+00	2.236501857906858515e-01	4.229241205664635572e-01	8.095924945278812346e-02	1.860127035200152823e-02
1.009509509509509462e+00	2.228496177636502817e-01	4.196219492802509277e-01	8.054112541165725503e-02	1.848197867674735914e-02
1.011211211211211269e+00	2.219189794111717517e-01	4.164292384787395829e-01	8.003228812237273004e-02	1.843819754998384658e-02
1.012912912912912855e+00	2.208754878947511713e-01	4.134456336726555770e-01	7.941595179951857486e-02	1.845435313382154038e-02
1.014614614614614663e+00	2.197445393608368214e-01	4.107097935299929836e-01	7.867231022066215052e-02	1.850894075273951112e-02
1.016316316316316248e+00	2.185541484666262690e-01	4.081971702896228793e-01	7.778240035534597641e-02	1.857766836760362666e-02
1.018018018018018056e+00	2.173294286437489897e-01	4.058278742980283016e-01	7.673205756407562583e-02	1.863691417828436045e-02
1.019719719719719642e+00	2.160873129935128312e-01	4.034834095383840191e-01	7.551512051500469669e-02	1.866694891279194538e-02
1.021421421421421449e+00	2.148318579764587621e-01	4.010296926927911509e-01	7.413518352436362924e-02	1.865442560322394874e-02
1.023123123123123035e+00	2.135507397629878013e-01	3.983428097146102798e-01	7.260549081178777064e-02	1.859376474409600230e-02
1.024824824824824843e+00	2.122137833443612787e-01	3.953335240104958737e-01	7.094696238747077999e-02	1.848724040346509320e-02
1.026526526526526650e+00	2.107743783050881614e-01	3.919666720904092516e-01	6.918475017645565883e-02	1.834378119399303689e-02
1.028228228228228236e+00	2.091743159624090687e-01	3.882722652080720649e-01	6.734405468464067790e-02	1.817671419790873460e-02
1.029929929929930044e+00	2.073519351697730440e-01	3.843463096280747004e-01	6.544611068734301762e-02	1.800086971398476288e-02
1.031631631631631629e+00	2.052526299924096465e-01	3.803409425729555871e-01	6.350523006067540499e-02	1.782959464118699308e-02
1.033333333333333437e+00	2.028399933261382238e-01	3.764452427343366048e-01	6.152756790630464073e-02	1.767225780697138579e-02
1.035035035035035023e+00	2.001054100536816815e-01	3.728597166272788477e-01	5.951189662967833888e-02	1.753274882137173876e-02
1.036736736736736830e+00	1.970739644449762129e-01	3.697686530481137379e-01	5.745221354400507213e-02	1.740927431795421046e-02
1.038438438438438416e+00	1.938051370072958191e-01	3.673149922759929575e-01	5.534157773874046754e-02	1.729547419331584068e-02
1.040140140140140224e+00	1.903878108567785277e-01	3.655819239815282229e-01	5.317627920640850131e-02	1.718257672101303549e-02
1.041841841841841809e+00	1.869303203687848192e-01	3.645841524150325585e-01	5.095936739574593449e-02	1.706206089342509127e-02
1.043543543543543617e+00	1.835473287231515205e-01	3.642698953320023247e-01	4.870273320634071340e-02	1.692816569399595988e-02
1.045245245245245203e+00	1.803459331858515424e-01	3.645326097559172807e-01	4.642730638075102251e-02	1.677961870074991257e-02
1.046946946946947010e+00	1.774134185144768949e-01	3.652296122324584227e-01	4.416139757636728530e-02	1.662014650145956021e-02
1.048648648648648596e+00	1.748085385220621568e-01	3.662035762032997410e-01	4.193764790289161021e-02	1.645762882754619669e-02
1.050350350350350404e+00	1.725572935306317057e-01	3.673025870445932317e-01	3.978932591783158196e-02	1.630208873487224222e-02
1.052052052052051989e+00	1.706531685800135589e-01	3.683950557715220397e-01	3.774676238377679127e-02	1.616298729524413141e-02
1.053753753753753797e+00	1.690609807338234460e-01	3.693771695292385471e-01	3.583454186467152636e-02	1.604644573499305893e-02
1.055455455455455382e+00	1.677230391104465035e-01	3.701723638056350074e-01	3.406975551578311778e-02	1.595301921217567517e-02
1.057157157157157190e+00	1.665662941116576312e-01	3.707241276222511539e-01	3.246128169650751988e-02	1.587650448315927609e-02
1.058858858858858776e+00	1.655094525694476015e-01	3.709848979179254380e-01	3.100981758067819158e-02	1.580402326870632493e-02
1.060560560560560583e+00	1.644694864294648506e-01	3.709045585202407347e-01	2.970830679054465781e-02	1.571734787302844771e-02
1.062262262262262391e+00	1.633673733245538384e-01	3.704219883501602140e-01	2.854249665746335166e-02	1.559518984714027869e-02
1.063963963963963977e+00	1.621331407503735500e-01	3.694622464128335948e-01	2.749155072003411915e-02	1.541600584430521254e-02
1.065665665665665784e+00	1.607102976727263210e-01	3.679405546583807696e-01	2.652883940910866906e-02	1.516081336952807349e-02
1.067367367367367370e+00	1.590595792862470326e-01	3.657725813692250250e-01	2.562314311803856257e-02	1.481555357635047990e-02
1.069069069069069178e+00	1.571617159244249884e-01	3.628890157827237006e-01	2.474047787982585483e-02	1.437266762802045378e-02
1.070770770770770763e+00	1.550187915713474585e-01	3.592513911666774806e-01	2.384660368623578094e-02	1.383173175952385515e-02
1.072472472472472571e+00	1.526537703200812335e-01	3.548657692751667758e-01	2.291005774592250535e-02	1.319918217560833891e-02
1.074174174174174157e+00	1.501079631664656022e-01	3.497912895877329231e-01	2.190535093260534416e-02	1.248731485407764130e-02
1.075875875875875964e+00	1.474365357951945288e-01	3.441415897664237278e-01	2.081584642035907290e-02	1.171283806428222336e-02
1.077577577577577550e+00	1.447025259418258936e-01	3.380784682029859267e-01	1.963584134455315447e-02	1.089527407214753961e-02
1.079279279279279358e+00	1.419701408219987415e-01	3.317985743701169499e-01	1.837148884465391110e-02	1.005545696159517409e-02
1.080980980980980943e+00	1.392982606537319368e-01	3.255150868403745013e-01	1.704038918431340782e-02	9.214278325240703518e-03
1.082682682682682751e+00	1.367350515955252366e-01	3.194370688481934506e-01	1.566989123963897709e-02	8.391724302195029128e-03
1.084384384384384337e+00	1.343144100057096502e-01	3.137493983799464203e-01	1.429433238521027327e-02	7.606158805026591412e-03
1.086086086086086144e+00	1.320546748202801324e-01	3.085958977807980452e-01	1.295157735114463825e-02	6.873761913619563617e-03
1.087787787787787730e+00	1.299597207336635474e-01	3.040676667693427149e-01	1.167928677802627241e-02	6.208036364166154807e-03
1.089489489489489538e+00	1.280222325492089419e-01	3.001978146369707612e-01	1.051135888141567325e-02	5.619338897588806864e-03
1.091191191191191123e+00	1.262286863422330263e-01	2.969629361396838862e-01	9.474951440214542456e-03	5.114454924823251016e-03
1.092892892892892931e+00	1.245653317512906560e-01	2.942908782045751126e-01	8.588412424119753336e-03	4.696288951953482040e-03
1.094594594594594517e+00	1.230242843196181213e-01	2.920736513804840784e-01	7.860329785065520505e-03	4.363769258910665458e-03
1.096296296296296324e+00	1.216087147698945437e-01	2.901837768170938969e-01	7.289760550388288927e-03	4.112054518755262240e-03
1.097997997997997910e+00	1.203361039139736605e-01	2.884919560645457515e-01	6.867530797702445927e-03	3.933086082563539039e-03
1.099699699699699718e+00	1.192386724062948072e-01	2.868837566747552970e-01	6.578336094153835502e-03	3.816465815061724064e-03
1.101401401401401525e+00	1.183604382044229353e-01	2.852730842503350961e-01	6.403248076485278453e-03	3.750572978979619786e-03
1.103103103103103111e+00	1.177509039880811487e-01	2.836106093614349510e-01	6.322177013446651783e-03	3.723780584811875027e-03
1.104804804804804919e+00	1.174560683063382294e-01	2.818860331006071140e-01	6.315870905839441121e-03	3.725602591317606158e-03
1.106506506506506504e+00	1.175081542140195834e-01	2.801240291622514866e-01	6.367148341126834671e-03	3.747602935652789673e-03
1.108208208208208312e+00	1.179159774431538937e-01	2.783747379884540796e-01	6.461243027629343452e-03	3.783924950307774888e-03
1.109909909909909898e+00	1.186580539900968650e-01	2.767006079064826540e-01	6.585343556810337867e-03	3.831351162178964469e-03
1.111611611611611705e+00	1.196802563893041710e-01	2.751619825730247104e-01	6.727595334429737652e-03	3.888872494171976158e-03
1.113313313313313291e+00	1.208990626590480261e-01	2.738039877573133496e-01	6.875949387122376813e-03	3.956824480964701504e-03
1.115015015015015098e+00	1.222103303224453819e-01	2.726469394563810211e-01	7.017266427959818059e-03	4.035726214857880516e-03
1.116716716716716684e+00	1.235023149516906171e-01	2.716817580975239288e-01	7.137008316265310189e-03	4.125023109706489784e-03
1.118418418418418492e+00	1.246706409515009467e-01	2.708708994086748700e-01	7.219691777399543479e-03	4.221973632811490233e-03
1.120120120120120077e+00	1.256323971966160358e-01	2.701543144475503366e-01	7.250080309951962426e-03	4.320920362034216637e-03
1.121821821821821885e+00	1.263366350066482957e-01	2.694591298131638335e-01	7.214899460551081958e-03	4.413139197518658498e-03
1.123523523523523471e+00	1.267692860117083931e-01	2.687112343298110329e-01	7.104725272844117194e-03	4.487367957987189494e-03
1.125225225225225278e+00	1.269517138852569171e-01	2.678468238083988040e-01	6.915647428856183665e-03	4.530988750458683594e-03
1.126926926926926864e+00	1.269334627336650423e-01	2.668221577370138986e-01	6.650355117870372472e-03	4.531700293339494673e-03
1.128628628628628672e+00	1.267809264130845825e-01	2.656202247029320063e-01	6.318417286702700426e-03	4.479397015023876653e-03
1.130330330330330257e+00	1.265643618790255331e-01	2.642535736316565242e-01	5.935692792476952341e-03	4.367901854380077525e-03
1.132032032032032065e+00	1.263457720240334925e-01	2.627631309818169725e-01	5.522966068626475843e-03	4.196201684022867091e-03
1.133733733733733651e+00	1.261697255722664113e-01	2.612133093527692629e-01	5.104022673008240009e-03	3.968914799344612672e-03
1.135435435435435458e+00	1.260583428126522132e-01	2.596840831382972170e-01	4.703436100794470935e-03	3.695865898390502616e-03
1.137137137137137266e+00	1.260107094742167200e-01	2.582609609627223302e-01	4.344333394580282212e-03	3.390824268303860647e-03
1.138838838838838852e+00	1.260061303289823353e-01	2.570239415035302510e-01	4.046361057967478095e-03	3.069633534796782377e-03
1.140540540540540659e+00	1.260100652368965346e-01	2.560366187196012056e-01	3.824011639110688841e-03	2.748084643296971712e-03
1.142242242242242245e+00	1.259813613489794148e-01	2.553366116903766914e-01	3.685418983330444181e-03	2.439927910143272968e-03
1.143943943943944053e+00	1.258794662870550141e-01	2.549284241542892904e-01	3.631698104584594067e-03	2.155375480391734811e-03
1.145645645645645638e+00	1.256705797507967071e-01	2.547796704008920554e-01	3.656889791811889466e-03	1.900325654385411978e-03
1.147347347347347446e+00	1.253320644941516016e-01	2.548213214620687062e-01	3.748554364194898927e-03	1.676377302500170908e-03
1.149049049049049032e+00	1.248548041053066798e-01	2.549522296026455193e-01	3.889024332369322642e-03	1.481537294203999055e-03
1.150750750750750839e+00	1.242435128410833284e-01	2.550477071932129025e-01	4.057260496803829879e-03	1.311395541011571835e-03
1.152452452452452425e+00	1.235152505712816956e-01	2.549714225016028735e-01	4.231163586687212291e-03	1.160477375878399839e-03
1.154154154154154233e+00	1.226965682275931585e-01	2.545894032064651147e-01	4.390093479775808785e-03	1.023489596456925122e-03
1.155855855855855818e+00	1.218198049826100110e-01	2.537845867111774845e-01	4.517270272877035517e-03	8.962439437492156213e-04
1.157557557557557626e+00	1.209190786275256141e-01	2.524701911496999296e-01	4.601705537580092625e-03	7.761457286714469692e-04
1.159259259259259212e+00	1.200264628928480737e-01	2.506002429921679320e-01	4.639355755705002436e-03	6.622458751332783436e-04
1.160960960960961019e+00	1.191687488534688699e-01	2.481758922651713384e-01	4.633301678105464401e-03	5.549449993461957800e-04
1.162662662662662605e+00	1.183650706160616906e-01	2.452466433121442690e-01	4.592915839685934865e-03	4.554910404800367827e-04
1.164364364364364413e+00	1.176255658607072430e-01	2.419062631667038832e-01	4.532150963088161719e-03	3.654225658391839515e-04
1.166066066066065998e+00	1.169511528478888174e-01	2.382838122991831620e-01	4.467227193721496140e-03	2.860847348542288259e-04
1.167767767767767806e+00	1.163344285825710367e-01	2.345308739992769675e-01	4.414087036954090527e-03	2.182979595796687904e-04
1.169469469469469391e+00	1.157616023546869377e-01	2.308065437658125274e-01	4.386009806239076110e-03	1.622066719130517258e-04
1.171171171171171199e+00	1.152152499649959638e-01	2.272620040851937306e-01	4.391735000747345671e-03	1.172909185251867341e-04
1.172872872872873007e+00	1.146775047658981916e-01	2.240265125206602759e-01	4.434351182531401890e-03	8.249493515571007106e-05
1.174574574574574592e+00	1.141331279183024350e-01	2.211963747117703660e-01	4.511083978075584866e-03	5.641642758707529463e-05
1.176276276276276400e+00	1.135717913969717524e-01	2.188280052137016596e-01	4.613983638830099383e-03	3.750503456878683949e-05
1.177977977977977986e+00	1.129889417754696562e-01	2.169355805874888521e-01	4.731385453768876918e-03	2.423260767360783854e-05
1.179679679679679793e+00	1.123848411680957310e-01	2.154931634953724806e-01	4.849908132434332594e-03	1.521529497171442179e-05
1.181381381381381379e+00	1.117617927045373577e-01	2.144406262472210445e-01	4.956677465613036453e-03	9.283019814528414707e-06
1.183083083083083187e+00	1.111200654176782848e-01	2.136923090672727399e-01	5.041426189233558404e-03	5.502973181944126316e-06
1.184784784784784772e+00	1.104534932600081815e-01	2.131471576912802035e-01	5.098135579865334735e-03	3.169447440082840060e-06
1.186486486486486580e+00	1.097459774245994335e-01	2.126990986217975055e-01	5.125954290872990898e-03	1.773505437953324963e-06
1.188188188188188166e+00	1.089700559815234698e-01	2.122465899438961690e-01	5.129250056426179830e-03	9.641250322155308912e-07
1.189889889889889973e+00	1.080882966774413950e-01	2.117005648444658661e-01	5.116802550221559442e-03	5.091880272474522170e-07
1.191591591591591559e+00	1.070576030195190265e-01	2.109902891717251872e-01	5.100302167054803285e-03	2.612530283704120201e-07
1.193293293293293367e+00	1.058357740145068893e-01	2.100669209956115835e-01	5.092445801117072984e-03	1.302203123653968622e-07
1.194994994994994952e+00	1.043890325797546814e-01	2.089047553863797035e-01	5.104986653853839720e-03	6.305614954541996331e-08
1.196696696696696760e+00	1.026989135523000557e-01	2.075002636083701779e-01	5.147083769873927843e-03	2.966233701472413857e-08
1.198398398398398346e+00	1.007669696852699498e-01	2.058691253020379086e-01	5.224210902913293576e-03	1.355535711013137527e-08
1.200100100100100153e+00	9.861619269869195681e-02	2.040415510514905495e-01	5.337745999901060898e-03	6.017874778103967016e-09
1.201801801801801739e+00	9.628873874763294038e-02	2.020563362526387186e-01	5.485208772210196058e-03	2.595381020449607591e-09
1.203503503503503547e+00	9.384032092246227807e-02	1.999542773281100527e-01	5.660984734284830837e-03	1.087387477551052437e-09
1.205205205205205132e+00	9.133231018953492930e-02	1.977717756500370350e-01	5.857301398327055889e-03	4.425805708828702801e-10
1.206906906906906940e+00	8.882303526139635752e-02	1.955355739548172711e-01	6.065219593461490186e-03	1.749946937910627497e-10
1.208608608608608748e+00	8.635991798228866145e-02	1.932595260654117464e-01	6.275461929899137266e-03	6.721740161059694705e-11
1.210310310310310333e+00	8.397391330012878019e-02	1.909440345519707594e-01	6.478994815129785791e-03	2.508203158620010265e-11
1.212012012012012141e+00	8.167728209246304105e-02	1.885783097060229341e-01	6.667375099322627070e-03	9.092174027287713308e-12
1.213713713713713727e+00	7.946508893019799125e-02	1.861449967381116899e-01	6.832936114780285494e-03	3.201818632141156248e-12
1.215415415415415534e+00	7.732009142338235053e-02	1.836261445537520631e-01	6.968903850369302135e-03	1.095341685714026605e-12
1.217117117117117120e+00	7.522000001230186306e-02	1.810091292928405760e-01	7.069505256756376810e-03	3.640209370295942237e-13
1.218818818818818928e+00	7.314557229064626298e-02	1.782911379642213023e-01	7.130077600892383884e-03	1.175241013146401388e-13
1.220520520520520513e+00	7.108778523231948365e-02	1.754812010135928524e-01	7.147139219693620336e-03	3.685965968118253873e-14
1.222222222222222321e+00	6.905247732588910836e-02	1.725994486490295965e-01	7.118363140443117153e-03	1.123051039458909840e-14
1.223923923923923907e+00	6.706136971673011538e-02	1.696740549909473983e-01	7.042416826955015009e-03	3.324079840892190046e-15
1.225625625625625714e+00	6.514916863986017215e-02	1.667369782862485605e-01	6.918685858274172158e-03	9.558003165619240947e-16
1.227327327327327300e+00	6.335734756659973377e-02	1.638198919275754561e-01	6.746962889712169835e-03	2.669848749251765051e-16
1.229029029029029108e+00	6.172599120197632544e-02	1.609515302358861255e-01	6.527225891788421969e-03	7.244858507978856687e-17
1.230730730730730693e+00	6.028555382939900648e-02	1.581570980746672683e-01	6.259627903631439887e-03	1.909839693327705680e-17
1.232432432432432501e+00	5.905041246482774925e-02	1.554596063335430267e-01	5.944767522269817778e-03	4.890887551965886117e-18
1.234134134134134086e+00	5.801566323153360683e-02	1.528822631507182617e-01	5.584218688555260719e-03	1.216752351896192031e-18
1.235835835835835894e+00	5.715781989267227498e-02	1.504506247771943139e-01	5.181199782184670380e-03	2.940630541162872884e-19
1.237537537537537480e+00	5.643912457572453079e-02	1.481932406218082476e-01	4.741190684035802988e-03	6.904027051118036361e-20
1.239239239239239287e+00	5.581431452947029082e-02	1.461400133053933348e-01	4.272289607506086530e-03	1.574665296745196383e-20
1.240940940940940873e+00	5.523812805941107767e-02	1.443182846652399098e-01	3.785148410347066120e-03	3.488974370262387256e-21
1.242642642642642681e+00	5.467172206461667905e-02	1.427474992922709296e-01	3.292423519867762171e-03	7.509846364170024222e-22
1.244344344344344488e+00	5.408653974184077229e-02	1.414339143080599603e-01	2.807800210617451050e-03	1.570319687793890441e-22
1.246046046046046074e+00	5.346491017173210514e-02	1.403670087547199408e-01	2.344754797872672120e-03	3.189839627427962561e-23
1.247747747747747882e+00	5.279757935894415638e-02	1.395189192936869549e-01	1.915281999024829023e-03	6.294675872494461332e-24
1.249449449449449467e+00	5.207921312362311095e-02	1.388474675381697609e-01	1.528818026760610368e-03	1.206706480747820768e-24
1.251151151151151275e+00	5.130344369571628732e-02	1.383023596409625744e-01	1.191537360447258737e-03	2.247261791444870019e-25
1.252852852852852861e+00	5.045910712232705431e-02	1.378332157961196236e-01	9.061117329600790497e-04	4.065644864911033362e-26
1.254554554554554668e+00	4.952892014130581833e-02	1.373975009863651897e-01	6.719207516666337796e-04	7.145439759982122921e-27
1.256256256256256254e+00	4.849109172167891113e-02	1.369663608129412513e-01	4.856205830875046331e-04	1.219978659535520831e-27
1.257957957957958062e+00	4.732347715346000433e-02	1.365268507555658095e-01	3.419275491574376305e-04	2.023481578842367878e-28
1.259659659659659647e+00	4.600911942640617536e-02	1.360799558736136006e-01	2.344626728839929156e-04	3.260393554123812837e-29
1.261361361361361455e+00	4.454160141977749066e-02	1.356348792337992992e-01	1.565255501681512131e-04	5.103458014343872827e-30
1.263063063063063041e+00	4.292866614124868363e-02	1.352010318495573959e-01	1.017088013191250504e-04	7.760376934065742895e-31
1.264764764764764848e+00	4.119302800603417275e-02	1.347797276536892574e-01	6.431326135108647590e-05	1.146370061790314698e-31
1.266466466466466434e+00	3.937004870785442562e-02	1.343576344611950579e-01	3.956692443528159311e-05	1.645093569302486753e-32
1.268168168168168242e+00	3.750276446836951771e-02	1.339035693506540337e-01	2.368026524890884626e-05	2.293401664167337294e-33
1.269869869869869827e+00	3.563540034906709231e-02	1.333694061841814438e-01	1.378496745243303907e-05	3.105942357352132227e-34
1.271571571571571635e+00	3.380682725006936562e-02	1.326949178422318909e-01	7.804412839430850790e-06	4.086301519861199377e-35
1.273273273273273221e+00	3.204534927634362929e-02	1.318155457389494079e-01	4.296818880765152785e-06	5.222653057163914421e-36
1.274974974974975028e+00	3.036580744264157430e-02	1.306715516686419998e-01	2.300322362707028393e-06	6.484488035281665706e-37
1.276676676676676614e+00	2.876938958535666530e-02	1.292168392541742650e-01	1.197380825963468817e-06	7.821390321605882431e-38
1.278378378378378422e+00	2.724591990754187884e-02	1.274259115808571707e-01	6.059667331991879767e-07	9.164651935586892474e-39
1.280080080080080229e+00	2.577791895816799322e-02	1.252978661880765343e-01	2.981345572872932438e-07	1.043209998874791887e-39
1.281781781781781815e+00	2.434546971730967846e-02	1.228569003244698726e-01	1.425935238948074349e-07	1.153589397933548460e-40
1.283483483483483623e+00	2.293091548500222204e-02	1.201493992117076554e-01	6.629647576818364553e-08	1.239237424758587814e-41
1.285185185185185208e+00	2.152260250556289195e-02	1.172382241526894325e-01	2.996162971143314812e-08	1.293247163915061861e-42
1.286886886886887016e+00	2.011717933250554632e-02	1.141952441593212936e-01	1.316156906932524175e-08	1.311089376294971059e-43
1.288588588588588602e+00	1.872028608232769245e-02	1.110934141041933082e-01	5.619549731939195010e-09	1.291239525443511075e-44
1.290290290290290409e+00	1.734574153301043226e-02	1.079997496528709300e-01	2.332022020908252874e-09	1.235392823884493223e-45
1.291991991991991995e+00	1.601352913206865319e-02	1.049703541042688315e-01	9.405628935005747487e-10	1.148225233136565053e-46
1.293693693693693803e+00	1.474698962747214223e-02	1.020482194311606861e-01	3.686845092864805105e-10	1.036747145879064346e-47
1.295395395395395388e+00	1.356966272334376826e-02	9.926391389915933949e-02	1.404502361458427705e-10	9.093736372322277884e-49
1.297097097097097196e+00	1.250220348780219266e-02	9.663860391704294506e-02	5.199721292959420717e-11	7.748820859188356525e-50
1.298798798798798781e+00	1.155974843869412433e-02	9.418830205842530778e-02	1.870759073512406413e-11	6.414349670637492871e-51
1.300500500500500589e+00	1.075003161043712810e-02	9.192794726885271384e-02	6.540737212926914319e-12	5.158143158510707390e-52
1.302202202202202175e+00	1.007245717932751632e-02	8.987400975784001766e-02	2.222276144874862734e-12	4.029562543537976522e-53
1.303903903903903982e+00	9.518225206999611845e-03	8.804477241867349202e-02	7.337089393502927699e-13	3.058061111988797455e-54
1.305605605605605568e+00	9.071485263783854794e-03	8.645815794277690591e-02	2.353946228969766102e-13	2.254541161782234803e-55
1.307307307307307376e+00	8.711367534803332938e-03	8.512774268549395951e-02	7.338531231645920263e-14	1.614707739786864087e-56
1.309009009009008961e+00	8.414625339636190929e-03	8.405819322760524348e-02	2.223079549223648129e-14	1.123449188235804209e-57
1.310710710710710769e+00	8.158533050133771197e-03	8.324159385622764695e-02	6.543767662821381399e-15	7.593407241255995414e-59
1.312412412412412355e+00	7.923636285366356807e-03	8.265592514293772231e-02	1.871638124897781495e-15	4.985901552000132901e-60
1.314114114114114162e+00	7.695961091864100823e-03	8.226636323276594054e-02	5.201534903008311637e-16	3.180346619380766852e-61
1.315815815815815970e+00	7.468361935225654481e-03	8.202927300618630124e-02	1.404596473983743854e-16	1.970738320424488841e-62
1.317517517517517556e+00	7.240819150189872593e-03	8.189800586314148478e-02	3.685336572847089280e-17	1.186334654462765248e-63
1.319219219219219363e+00	7.019665706414982519e-03	8.182911209274343345e-02	9.395148608773174068e-18	6.937599453897842791e-65
1.320920920920920949e+00	6.815899928431104829e-03	8.178748322903994783e-02	2.327162546266922856e-18	3.941259010352453306e-66
1.322622622622622757e+00	6.642889392262679715e-03	8.174927007775376064e-02	5.600699298626181569e-19	2.175126306042998273e-67
1.324324324324324342e+00	6.513860249483490079e-03	8.170206752141925821e-02	1.309623341497718495e-19	1.166158909124635961e-68
1.326026026026026150e+00	6.439577873656692278e-03	8.164261732552219319e-02	2.975332694267354594e-20	6.073719591987904710e-70
1.327727727727727736e+00	6.426560151211231468e-03	8.157292800672093225e-02	6.567592696867953978e-21	3.073091494478859129e-71
1.329429429429429543e+00	6.476043622163481228e-03	8.149606253646353438e-02	1.408494667146157969e-21	1.510497437925886901e-72
1.331131131131131129e+00	6.583776690504685065e-03	8.141281274451075967e-02	2.934806535410424467e-22	7.212540168733118176e-74
1.332832832832832937e+00	6.740576780068376073e-03	8.132009392310063367e-02	5.941227108656581503e-23	3.345648000040774093e-75
1.334534534534534522e+00	6.933484999454298144e-03	8.121128689356393870e-02	1.168537174025476449e-23	1.507634257947199452e-76
1.336236236236236330e+00	7.147293881852049592e-03	8.107811788308869061e-02	2.232934926456660598e-24	6.599871774104253582e-78
1.337937937937937916e+00	7.366208251824755450e-03	8.091318799030776387e-02	4.145475522212873477e-25	2.806717794236750283e-79
1.339639639639639723e+00	7.575414648244426820e-03	8.071207725907107722e-02	7.477133522788573674e-26	1.159540034261767835e-80
1.341341341341341309e+00	7.762368390300688863e-03	8.047409673482730508e-02	1.310256367194403512e-26	4.653679787861507602e-82
1.343043043043043117e+00	7.917651918283597975e-03	8.020119166569837643e-02	2.230672306471474965e-27	1.814391470690756458e-83
1.344744744744744702e+00	8.035313033323198892e-03	7.989507986273262918e-02	3.689535853911169238e-28	6.872096414203499910e-85
1.346446446446446510e+00	8.112660242106781508e-03	7.955327369108043667e-02	5.928739595523979520e-29	2.528548229547543984e-86
1.348148148148148096e+00	8.149574896864030665e-03	7.916502469432303013e-02	9.255630714669237694e-30	9.038096816064068399e-88
1.349849849849849903e+00	8.147488001953674674e-03	7.870834083113818769e-02	1.403786570870620822e-30	3.138386927448590114e-89
1.351551551551551489e+00	8.108245308159704387e-03	7.814903061574222931e-02	2.068455018863155388e-31	1.058667869866241930e-90
1.353253253253253297e+00	8.033124016484725904e-03	7.744228246744459809e-02	2.961008191623779446e-32	3.469259040318996643e-92
1.354954954954955104e+00	7.922247874451105593e-03	7.653671338146383896e-02	4.117943143224544056e-33	1.104428167079262388e-93
1.356656656656656690e+00	7.774567567550474956e-03	7.538027068771629979e-02	5.563742839521287521e-34	3.415560397552260401e-95
1.358358358358358497e+00	7.588442022059864282e-03	7.392698236253755772e-02	7.302953650939122939e-35	1.026148498680160654e-96
1.360060060060060083e+00	7.362703635064151396e-03	7.214341060637814718e-02	9.312659638471351689e-36	2.994899189606085593e-98
1.361761761761761891e+00	7.097956747955770987e-03	7.001378148436658566e-02	1.153696480508714240e-36	8.491373656454876255e-100
1.363463463463463476e+00	6.797781718551647138e-03	6.754308025041179386e-02	1.388516603862585742e-37	2.338823481407013082e-101
1.365165165165165284e+00	6.469519808323693534e-03	6.475781183220680193e-02	1.623496429512937134e-38	6.258073914416155175e-103
1.366866866866866870e+00	6.124397457306347478e-03	6.170451619811538613e-02	1.844129780043376224e-39	1.626700801839245446e-104
1.368568568568568677e+00	5.776890449293879681e-03	5.844641601344417042e-02	2.035029409622928712e-40	4.107697207088105855e-106
1.370270270270270263e+00	5.443391661969898716e-03	5.505872684621759827e-02	2.181665652944956238e-41	1.007657436309830763e-107
1.371971971971972071e+00	5.140389652207898348e-03	5.162319539011044067e-02	2.272182808382437124e-42	2.401326177869371951e-109
1.373673673673673656e+00	4.882456901773196342e-03	4.822239530925753054e-02	2.298980209991714206e-43	5.559210845538501145e-111
1.375375375375375464e+00	4.680370743536890581e-03	4.493425147230534905e-02	2.259765848803732112e-44	1.250255823535562718e-112
1.377077077077077050e+00	4.539650545662674876e-03	4.182720882390576767e-02	2.157879993396395105e-45	2.731545102347689440e-114
1.378778778778778857e+00	4.459710469939876486e-03	3.895641088318121947e-02	2.001825443837532327e-46	5.797511450861935538e-116
1.380480480480480443e+00	4.433723720423567681e-03	3.636118395325500102e-02	1.804096039377830451e-47	1.195359683063526088e-117
1.382182182182182251e+00	4.449195186050558179e-03	3.406401393957550483e-02	1.579527264677667373e-48	2.394304282303178107e-119
1.383883883883883836e+00	4.489159598851918086e-03	3.207104641279570623e-02	1.343470545685504378e-49	4.658904735875447842e-121
1.385585585585585644e+00	4.533865927239587833e-03	3.037395459653542684e-02	1.110100432358125254e-50	8.806676990161976101e-123
1.387287287287287230e+00	4.562771784805034515e-03	2.895284168772291680e-02	8.911053908970590794e-52	1.617201199052811879e-124
1.388988988988989037e+00	4.556647705052868126e-03	2.777971687028119030e-02	6.949093393333299764e-53	2.884959968016111081e-126
1.390690690690690845e+00	4.499576830044937220e-03	2.682204166253695024e-02	5.264524228053773477e-54	4.999646254751041311e-128
1.392392392392392431e+00	4.380633559830175369e-03	2.604589532530257254e-02	3.874553463279839630e-55	8.417100505966605359e-130
1.394094094094094238e+00	4.195042669456513183e-03	2.541843949047097734e-02	2.770227286542497993e-56	1.376605493061370681e-131
1.395795795795795824e+00	3.944666354608218975e-03	2.490953738895105088e-02	1.924154979550220378e-57	2.187158379669383526e-133
1.397497497497497632e+00	3.637743118378274770e-03	2.449255824117748184e-02	1.298360518734253840e-58	3.375784519110202282e-135
1.399199199199199217e+00	3.287902126228518188e-03	2.414453352302272163e-02	8.511005652075258919e-60	5.061659784997067716e-137
1.400900900900901025e+00	2.912582483264412360e-03	2.384590475476920657e-02	5.419965480884884396e-61	7.372842125725595960e-139
1.402602602602602611e+00	2.531076136554775025e-03	2.358010719734111860e-02	3.353065041845231856e-62	1.043279484767947197e-140
1.404304304304304418e+00	2.162464881031435100e-03	2.333318297347704989e-02	2.015194722081152381e-63	1.434135379900572042e-142
1.406006006006006004e+00	1.823724423455278963e-03	2.309353464774864528e-02	1.176579881163581693e-64	1.915152589166757695e-144
1.407707707707707812e+00	1.528223000784013257e-03	2.285184326039528535e-02	6.673520099082079993e-66	2.484507794359735259e-146
1.409409409409409397e+00	1.284762478417685082e-03	2.260110555110505723e-02	3.677201984529044887e-67	3.131129966921888335e-148
1.411111111111111205e+00	1.097217248564257876e-03	2.233670608248520748e-02	1.968379223483583731e-68	3.833412682740243118e-150
1.412812812812812790e+00	9.647415636582807198e-04	2.205643239206933615e-02	1.023596184124645639e-69	4.559254186921777192e-152
1.414514514514514598e+00	8.824535081275587493e-04	2.176035751854477063e-02	5.171029068704978348e-71	5.267757636856290217e-154
1.416216216216216184e+00	8.424682030016636273e-04	2.145054264219461299e-02	2.537777719856832890e-72	5.912641056312412367e-156
1.417917917917917991e+00	8.351399072823242897e-04	2.113054294484547485e-02	1.209924623524431229e-73	6.447049335078718157e-158
1.419619619619619577e+00	8.503738066503866485e-04	2.080472708169806700e-02	5.603908639638735831e-75	6.829111790168750822e-160
1.421321321321321385e+00	8.788755410527705021e-04	2.047744559330980790e-02	2.521457448048805382e-76	7.027343781836567015e-162
1.423023023023022970e+00	9.132164127424476476e-04	2.015210999702939446e-02	1.102148169328498739e-77	7.024928810450327725e-164
1.424724724724724778e+00	9.486064333902932211e-04	1.983027448530027756e-02	4.680108818110079195e-79	6.822073664594781474e-166
1.426426426426426586e+00	9.832906547419027841e-04	1.951084276059508044e-02	1.930631715657884687e-80	6.435979190469080490e-168
1.428128128128128171e+00	1.018520583277912487e-03	1.918954334286424035e-02	7.736959725741018265e-82	5.898432412421914607e-170
1.429829829829829979e+00	1.058101705886122868e-03	1.885881367910475018e-02	3.012094222382790674e-83	5.251487464045458886e-172
1.431531531531531565e+00	1.107574380797236467e-03	1.850819520011417335e-02	1.139184310332089574e-84	4.542048929505132228e-174
1.433233233233233372e+00	1.173138232945714369e-03	1.812526644514976526e-02	4.185492564786954369e-86	3.816322195603811445e-176
1.434934934934934958e+00	1.260468241176632099e-03	1.769704154633458190e-02	1.493916109571682801e-87	3.115028378731743225e-178
1.436636636636636766e+00	1.373585268639159612e-03	1.721166071897087257e-02	5.180036553873031652e-89	2.470032863079914301e-180
1.438338338338338351e+00	1.513932055825755428e-03	1.666012629621123689e-02	1.744883128019198269e-90	1.902686360466917216e-182
1.440040040040040159e+00	1.679771478093820868e-03	1.603781445514960297e-02	5.709876274648982801e-92	1.423821110983596897e-184
1.441741741741741745e+00	1.865975946796308640e-03	1.534552631503545254e-02	1.815155443231465924e-93	1.035064468557982084e-186
1.443443443443443552e+00	2.064225653089417876e-03	1.458992198417227194e-02	5.605671644260317117e-95	7.309760075888353664e-189
1.445145145145145138e+00	2.263587505410966615e-03	1.378328375577749995e-02	1.681775949401530222e-96	5.014903659124639923e-191
1.446846846846846946e+00	2.451410535375130300e-03	1.294265331944706443e-02	4.901570054572700106e-98	3.342302974437846365e-193
1.448548548548548531e+00	2.614447340964054078e-03	1.208846328063590582e-02	1.387806229294967935e-99	2.163977725827394729e-195
1.450250250250250339e+00	2.740092375671728496e-03	1.124282937884666343e-02	3.817235404963345410e-101	1.361079542671712958e-197
1.451951951951951925e+00	2.817614455964758541e-03	1.042769222571391340e-02	1.019989026327749749e-102	8.316449914426540225e-200
1.453653653653653732e+00	2.839253292094723758e-03	9.663006181037448947e-03	2.647698055367247885e-104	4.936466518135296397e-202
1.455355355355355318e+00	2.801051988596304360e-03	8.965173773187937178e-03	6.676790854140220245e-106	2.846545726687913385e-204
1.457057057057057126e+00	2.703314871084728718e-03	8.345913088691729251e-03	1.635661410235215155e-107	1.594571079769763566e-206
1.458758758758758711e+00	2.550616788039263526e-03	7.811711522468194405e-03	3.892649707620710240e-109	8.677474601868932534e-209
1.460460460460460519e+00	2.351345570356589126e-03	7.363951266539298102e-03	8.999605786852992685e-111	4.587399562146195120e-211
1.462162162162162327e+00	2.116826436912018321e-03	6.999688940916687016e-03	2.021286429497841225e-112	2.355936257402528746e-213
1.463863863863863912e+00	1.860142947208418647e-03	6.712948683759218348e-03	4.410201309359474734e-114	1.175396119588617770e-215
1.465565565565565720e+00	1.594818484688639501e-03	6.496273966061946042e-03	9.347922790507384233e-116	5.696770434678621835e-218
1.467267267267267306e+00	1.333542597830114033e-03	6.342212876448543799e-03	1.924854646532107608e-117	2.682235675588467951e-220
1.468968968968969113e+00	1.087112075198514187e-03	6.244411774059873549e-03	3.850408928606593324e-119	1.226842747626518305e-222
1.470670670670670699e+00	8.637106133435120021e-04	6.198071825130429570e-03	7.482415802457445437e-121	5.451356883018892714e-225
1.472372372372372507e+00	6.685846740383199040e-04	6.199667835477143049e-03	1.412546857960352865e-122	2.353120022695661892e-227
1.474074074074074092e+00	5.041025063517476194e-04	6.246005270528783189e-03	2.590537640314145739e-124	9.867503593793413640e-230
1.475775775775775900e+00	3.701239920412040469e-04	6.332856122986795649e-03	4.615331995742219133e-126	4.019705691553597086e-232
1.477477477477477485e+00	2.645720914501319457e-04	6.453526856806383882e-03	7.988071830209845491e-128	1.590761127467837967e-234
1.479179179179179293e+00	1.840863855688486576e-04	6.597744942103454281e-03	1.343095614607702379e-129	6.115605075992593757e-237
1.480880880880880879e+00	1.246527031578587605e-04	6.751196734009411518e-03	2.193804061954381290e-131	2.284008125585901136e-239
1.482582582582582686e+00	8.213228811240636125e-05	6.895920666868692039e-03	3.481085247450492925e-133	8.286661643711136343e-242
1.484284284284284272e+00	5.264966064730186915e-05	7.011583805042952491e-03	5.366082940922848563e-135	2.920689017440845786e-244
1.485985985985986080e+00	3.283148871441914427e-05	7.077483834598706849e-03	8.035742037014844477e-137	1.000034029141081122e-246
1.487687687687687665e+00	1.991355445771380873e-05	7.074961351418168273e-03	1.169016011376607250e-138	3.326350343404378064e-249
1.489389389389389473e+00	1.174695674354259642e-05	6.989811671723205992e-03	1.652116941380703809e-140	1.074842792757128248e-251
1.491091091091091059e+00	6.738763137124142177e-06	6.814271773915210779e-03	2.268229255014025020e-142	3.374004505149452413e-254
1.492792792792792866e+00	3.759042930278581947e-06	6.548229678360011422e-03	3.025233733754535644e-144	1.028892774014683450e-256
1.494494494494494452e+00	2.038845782962809349e-06	6.199445263580809565e-03	3.919735229053775464e-146	3.048023602848440471e-259
1.496196196196196260e+00	1.075158419445637939e-06	5.782751951550281315e-03	4.933786225463509941e-148	8.771831564262468891e-262
1.497897897897898067e+00	5.512078860785016685e-07	5.318387751328253893e-03	6.032949780963175845e-150	2.452369981518613175e-264
1.499599599599599653e+00	2.747196445429652120e-07	4.829742948887134381e-03	7.166463063771385935e-152	6.660478774888446320e-267
1.501301301301301461e+00	1.330987775095004867e-07	4.340882998902471923e-03	8.270005282622757952e-154	1.757311112795446112e-269
1.503003003003003046e+00	6.268291988325757205e-08	3.874200458751661611e-03	9.271125498932821132e-156	4.504178691765612627e-272
1.504704704704704854e+00	2.869443710135286788e-08	3.448480842783468309e-03	1.009682608271118196e-157	1.121518178938522662e-274
1.506406406406406440e+00	1.276743556073576721e-08	3.077560823832701294e-03	1.068225704676246060e-159	2.712818715534792362e-277
1.508108108108108247e+00	5.521443993057269162e-09	2.769645149033931296e-03	1.097910392955755100e-161	6.374688648547778271e-280
1.509809809809809833e+00	2.320766933964846883e-09	2.527257077951778046e-03	1.096216873396817566e-163	1.455194123924523210e-282
1.511511511511511641e+00	9.480433791041633220e-10	2.347738717115418084e-03	1.063290110893662009e-165	3.227056999511021882e-285
1.513213213213213226e+00	3.763844717761729330e-10	2.224189764470430215e-03	1.001919350002065074e-167	6.952101273627529616e-288
1.514914914914915034e+00	1.452218239624120696e-10	2.146722791269025776e-03	9.171480411591373445e-170	1.454954101525212721e-290
1.516616616616616620e+00	5.445270916712033650e-11	2.103905208241830128e-03	8.155898322053180632e-172	2.958055007613446840e-293
1.518318318318318427e+00	1.984202369136096245e-11	2.084243991895015722e-03	7.045792302045829294e-174	5.842341621542273687e-296
1.520020020020020013e+00	7.026247096491996307e-12	2.077551840974216444e-03	5.913077038288026564e-176	1.120963314647798727e-298
1.521721721721721821e+00	2.417823376383725965e-12	2.076025477611570524e-03	4.820841990917472179e-178	2.089390429895676523e-301
1.523423423423423406e+00	8.085049450554342532e-13	2.074884601888842082e-03	3.818193287418550294e-180	3.783306721943972518e-304
1.525125125125125214e+00	2.627190047190551898e-13	2.072474483908320897e-03	2.937775255142077644e-182	6.654987628447824228e-307
1.526826826826826800e+00	8.295550106552386252e-14	2.069824609552434191e-03	2.195861107762681522e-184	1.137225796227606406e-309
1.528528528528528607e+00	2.545296466306056977e-14	2.069763437794239300e-03	1.594471637390368485e-186	1.887860509590475850e-312
1.530230230230230193e+00	7.588675777627629466e-15	2.075787296006253741e-03	1.124745741043456325e-188	3.044506115573678634e-315
1.531931931931932001e+00	2.198484209587534818e-15	2.090939675847216725e-03	7.707571065828720535e-191	4.769660338386810013e-318
1.533633633633633586e+00	6.188793941588258044e-16	2.116954258991533399e-03	5.131051028877663705e-193	7.257824337407911734e-321
1.535335335335335394e+00	1.692816490718196623e-16	2.153846672647287755e-03	3.318338913207767111e-195	9.881312916824930884e-324
1.537037037037037202e+00	4.499155903964318813e-17	2.200022251634132630e-03	2.084782489618086357e-197	0.000000000000000000e+00
1.538738738738738787e+00	1.161892247536259015e-17	2.252832229583355116e-03	1.272407911407005738e-199	0.000000000000000000e+00
1.540440440440440595e+00	2.915485408203657421e-18	2.309397451883850143e-03	7.544275941474865903e-202	0.000000000000000000e+00
1.542142142142142180e+00	7.108252492261034775e-19	2.367459444844767068e-03	4.345446006453135635e-204	0.000000000000000000e+00
1.543843843843843988e+00	1.683909320746655058e-19	2.426029139044456190e-03	2.431513780307788637e-206	0.000000000000000000e+00
1.545545545545545574e+00	3.875926422569877208e-20	2.485677282788342161e-03	1.321735916440747956e-208	0.000000000000000000e+00
1.547247247247247381e+00	8.668232520070304948e-21	2.548421418658944684e-03	6.979723559865017165e-211	0.000000000000000000e+00
1.548948948948948967e+00	1.883567376399788035e-21	2.617275535221792303e-03	3.580612492615054139e-213	0.000000000000000000e+00
1.550650650650650775e+00	3.976718475289697139e-22	2.695605708720802754e-03	1.784440156758998529e-215	0.000000000000000000e+00
1.552352352352352360e+00	8.157540378499278738e-23	2.786457752963661903e-03	8.639173856207244068e-218	0.000000000000000000e+00
1.554054054054054168e+00	1.625855865824671318e-23	2.891990992708334905e-03	4.063198092323862422e-220	0.000000000000000000e+00
1.555755755755755754e+00	3.148408707573106573e-24	3.013084807602237764e-03	1.856475959213968662e-222	0.000000000000000000e+00
1.557457457457457561e+00	5.923581138262873687e-25	3.149111594627425435e-03	8.240170742447620808e-225	0.000000000000000000e+00
1.559159159159159147e+00	1.082828707884204347e-25	3.297820464048919001e-03	3.553109852358242914e-227	0.000000000000000000e+00
1.560860860860860955e+00	1.923160162659790321e-26	3.455267738071270914e-03	1.488355230359820948e-229	0.000000000000000000e+00
1.562562562562562540e+00	3.318559335268311585e-27	3.615762818352824103e-03	6.056616786064099181e-232	0.000000000000000000e+00
1.564264264264264348e+00	5.563657644761835573e-28	3.771854076857970774e-03	2.394303081317163939e-234	0.000000000000000000e+00
1.565965965965965934e+00	9.062461873654209625e-29	3.914432343031354865e-03	9.195041202659644055e-237	0.000000000000000000e+00
1.567667667667667741e+00	1.434185536463328433e-29	4.033053402355441484e-03	3.430471040805073393e-239	0.000000000000000000e+00
1.569369369369369327e+00	2.205140490456067440e-30	4.116560408215469251e-03	1.243309791777372434e-241	0.000000000000000000e+00
1.571071071071071135e+00	3.294105109443692622e-31	4.154023244695624617e-03	4.377543448108496307e-244	0.000000000000000000e+00
1.572772772772772942e+00	4.780875588909747568e-32	4.135921748585638658e-03	1.497294010747653828e-246	0.000000000000000000e+00
1.574474474474474528e+00	6.741318099674458434e-33	4.055410792095280603e-03	4.975184795299585870e-249	0.000000000000000000e+00
1.576176176176176336e+00	9.235240778233193916e-34	3.909446419629731585e-03	1.605967857692409523e-251	0.000000000000000000e+00
1.577877877877877921e+00	1.229182391542334078e-34	3.699544496656631976e-03	5.036049390288758297e-254	0.000000000000000000e+00
1.579579579579579729e+00	1.589453648784266900e-35	3.431993106516211586e-03	1.534152768768319242e-256	0.000000000000000000e+00
1.581281281281281315e+00	1.996832337540174865e-36	3.117437102984758988e-03	4.540176407483730906e-259	0.000000000000000000e+00
1.582982982982983122e+00	2.437228998033029555e-37	2.769874151298722977e-03	1.305275947297083100e-261	0.000000000000000000e+00
1.584684684684684708e+00	2.890087009979944906e-38	2.405216114007191659e-03	3.645502726400754979e-264	0.000000000000000000e+00
1.586386386386386516e+00	3.329539912596065687e-39	2.039649819066152291e-03	9.890949862145753840e-267	0.000000000000000000e+00
1.588088088088088101e+00	3.726620546124672271e-40	1.688059094314124653e-03	2.607018125585695018e-269	0.000000000000000000e+00
1.589789789789789909e+00	4.052310483026075582e-41	1.362741868418068788e-03	6.675373564382123214e-272	0.000000000000000000e+00
1.591491491491491495e+00	4.281005873920970851e-42	1.072582906495144666e-03	1.660475868253118281e-274	0.000000000000000000e+00
1.593193193193193302e+00	4.393832719196372784e-43	8.227453644958791692e-04	4.012499844727828292e-277	0.000000000000000000e+00
1.594894894894894888e+00	4.381217767375128498e-44	6.148473217998793499e-04	9.419393749673536374e-280	0.000000000000000000e+00
1.596596596596596696e+00	4.244229507489197779e-45	4.475138866847487595e-04	2.148109095341683032e-282	0.000000000000000000e+00
1.598298298298298281e+00	3.994428750492744913e-46	3.171540286652891564e-04	4.758994161137504057e-285	0.000000000000000000e+00
1.600000000000000089e+00	3.652257779187629399e-47	2.188063327537805220e-04	1.024234645540764419e-287	0.000000000000000000e+00
