# Supplementary material for: Interpolating numerically exact many-body wave functions for accelerated molecular dynamics
Source: Nat Commun. 2025 Feb 26;16:2005. doi: 10.1038/s41467-025-57134-9 (PMC11865551; doi:10.1038/s41467-025-57134-9)
Supplement: Supplementary file 3 — Source data [file 41467_2025_57134_MOESM3_ESM.zip › Source Data/fig_S3/dipole_norm_average.txt]

# Times (ps)	DFT (CAM-B3LYP)	DFT (PBE)	CCSD	Continuation (N=100)
2.993369354149803124e-02	1.284936909811696726e+00	1.299158097219279995e+00	1.418459034624150350e+00	1.196604341580215225e+00
3.053841462314445601e-02	1.279707130682831595e+00	1.291846435963548867e+00	1.412816160324374737e+00	1.185136621355102005e+00
3.114313570479088078e-02	1.274262288842412438e+00	1.284824873341220197e+00	1.407171489331115799e+00	1.173193912589376442e+00
3.174785678643730208e-02	1.268627412622907347e+00	1.278093365852369656e+00	1.401558888612208786e+00	1.160893890859657551e+00
3.235257786808373032e-02	1.262850723610721815e+00	1.271663825474514065e+00	1.396032526723429701e+00	1.148350050176665027e+00
3.295729894973015162e-02	1.257004398094249797e+00	1.265566877552185998e+00	1.390667904536493360e+00	1.135679245508342428e+00
3.356202003137657985e-02	1.251181776446957716e+00	1.259855341845007359e+00	1.385559232461999191e+00	1.123013726802934764e+00
3.416674111302300809e-02	1.245491499154526505e+00	1.254604096287449178e+00	1.380812982519340260e+00	1.110513790421820968e+00
3.477146219466942939e-02	1.240050058734417870e+00	1.249906486005720740e+00	1.376539320798722876e+00	1.098369536954370895e+00
3.537618327631585763e-02	1.234973987461877920e+00	1.245867120429295483e+00	1.372844909287659343e+00	1.086782775316793348e+00
3.598090435796228587e-02	1.230367974625111493e+00	1.242591339375273884e+00	1.369823478221227298e+00	1.075939960616333346e+00
3.658562543960870717e-02	1.226314873904362557e+00	1.240171943443165281e+00	1.367546006870981490e+00	1.065999147931925517e+00
3.719034652125513540e-02	1.222867617164966614e+00	1.238677279189478231e+00	1.366050535133150223e+00	1.057085167490799060e+00
3.779506760290156364e-02	1.220044435647099190e+00	1.238141612454231044e+00	1.365339784802845680e+00	1.049282484982303476e+00
3.839978868454799188e-02	1.217828104747337603e+00	1.238557681608107641e+00	1.365379622305819662e+00	1.042627109967158683e+00
3.900450976619441318e-02	1.216168822357466706e+00	1.239871934086159921e+00	1.366102125007702117e+00	1.037100782830948642e+00
3.960923084784084142e-02	1.214991700188741808e+00	1.241984847762729327e+00	1.367414003627497543e+00	1.032627039715196204e+00
4.021395192948726965e-02	1.214212750813534303e+00	1.244764646540042818e+00	1.369210246444377166e+00	1.029086100873870757e+00
4.081867301113369095e-02	1.213737573458021579e+00	1.248065938917743534e+00	1.371387433667899280e+00	1.026333128118432247e+00
4.142339409278011919e-02	1.213502054100349170e+00	1.251747640299971431e+00	1.373855354233135984e+00	1.024245156320414019e+00
4.202811517442654743e-02	1.213460503331516893e+00	1.255700080248871808e+00	1.376537953206486531e+00	1.022735106443626973e+00
4.263283625607296873e-02	1.213569618528297811e+00	1.259843101185655012e+00	1.379377281127505794e+00	1.021740324193954219e+00
4.323755733771939697e-02	1.213783132819710842e+00	1.264120585742911196e+00	1.382327618562571026e+00	1.021203167426821601e+00
4.384227841936581826e-02	1.214067592523770278e+00	1.268497339558279036e+00	1.385338523526843391e+00	1.021080284646021186e+00
4.444699950101224650e-02	1.214385668739806023e+00	1.272948429821111338e+00	1.388350214526573811e+00	1.021336122894178633e+00
4.505172058265867474e-02	1.214706516316747642e+00	1.277452293226295055e+00	1.391297896281797009e+00	1.021952294536879524e+00
4.565644166430510298e-02	1.215011387979206603e+00	1.281986428210256657e+00	1.394110363931258423e+00	1.022942572389585969e+00
4.626116274595152428e-02	1.215288026340978877e+00	1.286516152824317638e+00	1.396717335803368432e+00	1.024320044740086644e+00
4.686588382759795252e-02	1.215517305700273498e+00	1.290986969112580152e+00	1.399046668615250066e+00	1.026056206113159730e+00
4.747060490924438075e-02	1.215658935295506504e+00	1.295326239983899397e+00	1.401014664900734230e+00	1.028077485989286721e+00
4.807532599089080899e-02	1.215658846653742353e+00	1.299434568220540598e+00	1.402530912137307295e+00	1.030284465042292208e+00
4.868004707253722335e-02	1.215463250655546723e+00	1.303191260437639887e+00	1.403515905838723654e+00	1.032583571959730273e+00
4.928476815418365853e-02	1.215036005908393779e+00	1.306474967451667357e+00	1.403915537964891325e+00	1.034890114154190632e+00
4.988948923583007289e-02	1.214356818995451670e+00	1.309184784369621823e+00	1.403704479854504195e+00	1.037120616268899953e+00
5.049421031747649419e-02	1.213421247744211673e+00	1.311250433293334794e+00	1.402892360278748418e+00	1.039183124666491542e+00
5.109893139912292243e-02	1.212245137487622415e+00	1.312630515353897742e+00	1.401518463093425426e+00	1.040973780016945405e+00
5.170365248076934372e-02	1.210856138425185469e+00	1.313294516980063609e+00	1.399644662197634837e+00	1.042386907186814815e+00
5.230837356241577196e-02	1.209285401905028312e+00	1.313229897137829560e+00	1.397348577770926470e+00	1.043340013405695821e+00
5.291309464406219326e-02	1.207562001144585340e+00	1.312448851229710334e+00	1.394717288768028141e+00	1.043785000695863996e+00
5.351781572570861456e-02	1.205706458462761033e+00	1.310979093228852310e+00	1.391843271156966599e+00	1.043710438340982760e+00
5.412253680735504280e-02	1.203725371228933749e+00	1.308858032909306468e+00	1.388813921995941225e+00	1.043136251758653321e+00
5.472725788900146410e-02	1.201610550350007411e+00	1.306128806047127888e+00	1.385693635926152689e+00	1.042109333704995811e+00
5.533197897064789234e-02	1.199338769076725653e+00	1.302835174444353816e+00	1.382513314873374810e+00	1.040687311369913104e+00
5.593670005229431363e-02	1.196874842506535197e+00	1.299008341387396737e+00	1.379273242094189111e+00	1.038945984175594806e+00
5.654142113394074187e-02	1.194177819462825862e+00	1.294666989015984981e+00	1.375951947675802645e+00	1.036988642550902284e+00
5.714614221558716317e-02	1.191209787202785808e+00	1.289815211011211549e+00	1.372517233582721818e+00	1.034931488793244592e+00
5.775086329723359835e-02	1.187944543336378445e+00	1.284452563342721065e+00	1.368938144968905979e+00	1.032893345510826233e+00
5.835558437888001271e-02	1.184372964481500423e+00	1.278584108326944691e+00	1.365194474873523633e+00	1.030995256204987109e+00
5.896030546052644788e-02	1.180505414933638475e+00	1.272230356452996203e+00	1.361281078707223147e+00	1.029364835410309320e+00
5.956502654217286918e-02	1.176373334422713191e+00	1.265443836424598345e+00	1.357208650740885370e+00	1.028120961311218773e+00
6.016974762381929742e-02	1.172029777349048452e+00	1.258309984947481919e+00	1.353002901673517444e+00	1.027352936614484680e+00
6.077446870546571872e-02	1.167547475738857754e+00	1.250933714817025200e+00	1.348703379810493264e+00	1.027121025522339526e+00
6.137918978711215390e-02	1.163014059493788555e+00	1.243437392529610275e+00	1.344361381834811242e+00	1.027449102718266838e+00
6.198391086875857520e-02	1.158525509825300670e+00	1.235943000511661616e+00	1.340036803750450867e+00	1.028311948927956410e+00
6.258863195040499650e-02	1.154179673556678276e+00	1.228572104042127577e+00	1.335793306530392188e+00	1.029646418594029944e+00
6.319335303205142473e-02	1.150066071637334320e+00	1.221438747533382552e+00	1.331689689455494374e+00	1.031355507660753013e+00
6.379807411369785297e-02	1.146260162858500520e+00	1.214644095105705368e+00	1.327776018899743615e+00	1.033330844352395861e+00
6.440279519534428121e-02	1.142818535311123096e+00	1.208274930173375727e+00	1.324090280147797394e+00	1.035470285013113001e+00
6.500751627699070945e-02	1.139769490084552084e+00	1.202396958164056118e+00	1.320655413730962069e+00	1.037685937774550204e+00
6.561223735863713769e-02	1.137113063955512926e+00	1.197048135064462837e+00	1.317478907024945523e+00	1.039910592455482341e+00
6.621695844028355205e-02	1.134825224709365532e+00	1.192236118881388363e+00	1.314556141564858560e+00	1.042097883728013263e+00
6.682167952192998028e-02	1.132866329511610148e+00	1.187941040298079676e+00	1.311876797735271216e+00	1.044218071700548922e+00
6.742640060357639464e-02	1.131191693761568251e+00	1.184123024119613232e+00	1.309433508898318221e+00	1.046257264762987083e+00
6.803112168522282288e-02	1.129763855646872761e+00	1.180733201542415234e+00	1.307229850479221023e+00	1.048212221352530227e+00
6.863584276686923724e-02	1.128554554062682014e+00	1.177726602922725352e+00	1.305284897139649791e+00	1.050082387977319343e+00
6.924056384851566548e-02	1.127549284150078490e+00	1.175071642669765160e+00	1.303634971529894049e+00	1.051858646122216134e+00
6.984528493016207984e-02	1.126743532103953394e+00	1.172752109378417895e+00	1.302333441082190069e+00	1.053514913349928195e+00
7.045000601180850808e-02	1.126144501581990420e+00	1.170768271142627492e+00	1.301446821490352068e+00	1.055007530123791337e+00
7.105472709345493632e-02	1.125761520426927564e+00	1.169138234174859514e+00	1.301045773249071669e+00	1.056276151695196397e+00
7.165944817510135068e-02	1.125588786309264400e+00	1.167899167461398768e+00	1.301192394189730761e+00	1.057249419242730193e+00
7.226416925674777891e-02	1.125610407756414633e+00	1.167105573224881843e+00	1.301927938993771905e+00	1.057854331772588141e+00
7.286889033839420715e-02	1.125807165782250596e+00	1.166822147308714808e+00	1.303263799597206507e+00	1.058029626508000254e+00
7.347361142004063539e-02	1.126147685143338073e+00	1.167112616030857364e+00	1.305174691838680401e+00	1.057727728663205413e+00
7.407833250168706363e-02	1.126576033439089963e+00	1.168026618044428311e+00	1.307595444295003961e+00	1.056910704279220958e+00
7.468305358333349186e-02	1.127035458185205785e+00	1.169587800838249425e+00	1.310427528589307000e+00	1.055555872519069460e+00
7.528777466497990623e-02	1.127481654756774754e+00	1.171785765954835190e+00	1.313552589571055806e+00	1.053657771600872373e+00
7.589249574662634834e-02	1.127885108961061977e+00	1.174575813485766007e+00	1.316840409808401446e+00	1.051227759991829824e+00
7.649721682827276270e-02	1.128227830539166865e+00	1.177887217593081459e+00	1.320161891984331870e+00	1.048291300479734289e+00
7.710193790991919094e-02	1.128493425995727328e+00	1.181633484430399061e+00	1.323404995538848494e+00	1.044883229842731076e+00
7.770665899156561918e-02	1.128665617228149065e+00	1.185722454941738446e+00	1.326478604006632089e+00	1.041042051241022115e+00
7.831138007321204741e-02	1.128740003516050416e+00	1.190054186412377479e+00	1.329313605849401281e+00	1.036804471899405611e+00
7.891610115485847565e-02	1.128721793344696467e+00	1.194527015077624155e+00	1.331865705427837776e+00	1.032201390079925840e+00
7.952082223650490389e-02	1.128618738770517105e+00	1.199046545070088010e+00	1.334106365114239301e+00	1.027254776095274158e+00
8.012554331815133213e-02	1.128435266673466275e+00	1.203529885955459955e+00	1.336013703733545999e+00	1.021975637162682027e+00
8.073026439979774649e-02	1.128165826205710154e+00	1.207910073260558326e+00	1.337568097660364552e+00	1.016365427863340498e+00
8.133498548144416085e-02	1.127793385130575254e+00	1.212129875887830943e+00	1.338752386027740382e+00	1.010420822956196396e+00
8.193970656309058909e-02	1.127288450047023494e+00	1.216153026333765430e+00	1.339535127577072160e+00	1.004143570513688299e+00
8.254442764473701732e-02	1.126609376576886534e+00	1.219946816848600513e+00	1.339867513804672949e+00	9.975513909957712810e-01
8.314914872638343168e-02	1.125706294770020266e+00	1.223470234430133807e+00	1.339704952870801380e+00	9.906893182253249108e-01
8.375386980802985992e-02	1.124527618222263436e+00	1.226664194801779795e+00	1.339018643537840836e+00	9.836346590649392985e-01
8.435859088967628816e-02	1.123026759782129513e+00	1.229457840385818068e+00	1.337786366601355192e+00	9.764930368116270243e-01
8.496331197132271640e-02	1.121170159625942242e+00	1.231772727559546698e+00	1.336014698851182292e+00	9.693942524871875799e-01
8.556803305296913076e-02	1.118944220977649895e+00	1.233528017649527575e+00	1.333727255622788599e+00	9.624736257568763387e-01
8.617275413461555900e-02	1.116359755906348727e+00	1.234660038425529960e+00	1.330966080503123594e+00	9.558567701278276596e-01
8.677747521626198723e-02	1.113453380232051870e+00	1.235133948938397452e+00	1.327797833645594228e+00	9.496543393517469234e-01
8.738219629790840159e-02	1.110283752197657625e+00	1.234942686349509433e+00	1.324310754125570977e+00	9.439592879205878084e-01
8.798691737955482983e-02	1.106924458096662622e+00	1.234099359332314627e+00	1.320606769340441966e+00	9.388417507565546272e-01
8.859163846120125807e-02	1.103448361439609782e+00	1.232630609609799199e+00	1.316792787838062750e+00	9.343395744935878433e-01
8.919635954284768631e-02	1.099921126974679364e+00	1.230576372036519706e+00	1.312967066778859548e+00	9.304540856360712375e-01
8.980108062449412842e-02	1.096398181687900264e+00	1.227990559145917260e+00	1.309207648033289484e+00	9.271572608359562873e-01
9.040580170614052891e-02	1.092924641332982949e+00	1.224944680934394015e+00	1.305568504176780831e+00	9.243969386010861822e-01
9.101052278778695714e-02	1.089537322247439155e+00	1.221518912416961422e+00	1.302082149591665683e+00	9.221172623068973895e-01
9.161524386943339926e-02	1.086267105164129720e+00	1.217793434177365963e+00	1.298763820023465465e+00	9.202611451825194466e-01
9.221996495107981362e-02	1.083136335975696696e+00	1.213843023208349470e+00	1.295613316612896249e+00	9.187793291189014777e-01
9.282468603272624186e-02	1.080159528656708057e+00	1.209730588261503481e+00	1.292621115161960876e+00	9.176306210831711718e-01
9.342940711437267010e-02	1.077346065307549505e+00	1.205500474012107581e+00	1.289773527027661126e+00	9.167884618585319112e-01
9.403412819601909833e-02	1.074702487545190932e+00	1.201181941338832715e+00	1.287057174394071968e+00	9.162363353124799437e-01
9.463884927766554045e-02	1.072230973224267636e+00	1.196799323195308684e+00	1.284466267493693525e+00	9.159544273712234563e-01
9.524357035931195481e-02	1.069938797476447601e+00	1.192378075536085769e+00	1.282009907438779406e+00	9.159096930033705508e-01
9.584829144095838305e-02	1.067845561526030274e+00	1.187937326464368004e+00	1.279712640438077420e+00	9.160609325873974029e-01
9.645301252260481129e-02	1.065982447473182049e+00	1.183494446254418353e+00	1.277610397762491079e+00	9.163727377858675860e-01
9.705773360425121177e-02	1.064390434305028554e+00	1.179069708831133934e+00	1.275749698393424891e+00	9.168152586518508729e-01
9.766245468589764001e-02	1.063113850951615591e+00	1.174688010733910382e+00	1.274183884494452412e+00	9.173604602603389058e-01
9.826717576754406824e-02	1.062192203838002502e+00	1.170380202334576181e+00	1.272962626829272192e+00	9.179853562791533417e-01
9.887189684919048260e-02	1.061656821854065180e+00	1.166187927661850754e+00	1.272125371658124227e+00	9.186724344475868387e-01
9.947661793083691084e-02	1.061525053253471018e+00	1.162169446102952364e+00	1.271698338086731717e+00	9.194077634725048576e-01
1.000813390124833252e-01	1.061792833753270937e+00	1.158399098095342472e+00	1.271688240817396842e+00	9.201787859788866930e-01
1.006860600941297396e-01	1.062430624422054937e+00	1.154953742268287176e+00	1.272082066063882744e+00	9.209811264533156461e-01
1.012907811757761817e-01	1.063377728858290849e+00	1.151898603262799803e+00	1.272850757348464201e+00	9.218224787681943422e-01
1.018955022574225960e-01	1.064550449549220623e+00	1.149275515631931421e+00	1.273951178385387628e+00	9.227019921694089577e-01
1.025002233390690104e-01	1.065862903732972544e+00	1.147099521758705443e+00	1.275331673326037141e+00	9.236102793087758167e-01
1.031049444207154386e-01	1.067241606527220332e+00	1.145365252945187873e+00	1.276931912977025352e+00	9.245266682584678541e-01
1.037096655023618808e-01	1.068629552568359342e+00	1.144054462797895022e+00	1.278691818583909345e+00	9.254342362059856386e-01
1.043143865840082951e-01	1.069993798261159590e+00	1.143140833820534885e+00	1.280559996320560057e+00	9.263160356578560295e-01
1.049191076656547095e-01	1.071325425217633409e+00	1.142594167417266160e+00	1.282499471577144723e+00	9.271520008475628849e-01
1.055238287473011377e-01	1.072635126193457245e+00	1.142382845088394827e+00	1.284492229072004665e+00	9.279274492854799883e-01
1.061285498289475798e-01	1.073939003116934909e+00	1.142475061088850108e+00	1.286543831816060246e+00	9.286188898805470826e-01
1.067332709105939803e-01	1.075242309718125400e+00	1.142843492987108522e+00	1.288673345938054604e+00	9.291942464449264305e-01
1.073379919922404085e-01	1.076525649459141531e+00	1.143471439930887179e+00	1.290896792579655727e+00	9.296301345880618738e-01
1.079427130738868368e-01	1.077753093715829946e+00	1.144356718238778603e+00	1.293219258917423398e+00	9.299133888166635220e-01
1.085474341555332789e-01	1.078878581506545586e+00	1.145508493356365065e+00	1.295625922622134274e+00	9.300378519899087371e-01
1.091521552371797210e-01	1.079859533856316167e+00	1.146946862658946964e+00	1.298080103993729084e+00	9.300013112161606976e-01
1.097568763188261493e-01	1.080653958524234515e+00	1.148695176244048932e+00	1.300524427543673145e+00	9.298206017291482661e-01
1.103615974004725636e-01	1.081222734981756028e+00	1.150770244555201050e+00	1.302893195659181158e+00	9.295361438725255887e-01
1.109663184821190057e-01	1.081536015517566174e+00	1.153172543196904209e+00	1.305117412397662768e+00	9.291898696889243636e-01
1.115710395637654478e-01	1.081571061878159767e+00	1.155880356437585466e+00	1.307126968657905453e+00	9.288259019227902424e-01
1.121757606454118622e-01	1.081314043282714188e+00	1.158864274686753681e+00	1.308852574207460151e+00	9.285013345160547660e-01
1.127804817270582627e-01	1.080761054093513973e+00	1.162081780480292093e+00	1.310235625773136459e+00	9.282698857102154033e-01
1.133852028087046909e-01	1.079930390271297114e+00	1.165477010182334405e+00	1.311234939631389818e+00	9.281723138232020887e-01
1.139899238903511192e-01	1.078862847224141497e+00	1.168986296177742856e+00	1.311828798594584677e+00	9.282278048777158341e-01
1.145946449719975335e-01	1.077612807841633158e+00	1.172538384007335788e+00	1.312022209428157504e+00	9.284421566100690137e-01
1.151993660536439618e-01	1.076238178340471308e+00	1.176054933782464840e+00	1.311846688496642210e+00	9.287962688360582586e-01
1.158040871352904039e-01	1.074791888774780935e+00	1.179455035038294408e+00	1.311346157557068182e+00	9.292647799360088667e-01
1.164088082169368460e-01	1.073314964836657115e+00	1.182672213191481747e+00	1.310571293024873185e+00	9.298247072446614858e-01
1.170135292985832604e-01	1.071835729222545996e+00	1.185657682474883901e+00	1.309565605698320923e+00	9.304477806391253658e-01
1.176182503802296608e-01	1.070371370035062997e+00	1.188385251611844273e+00	1.308360331021142242e+00	9.311119497200776030e-01
1.182229714618760891e-01	1.068929617692316203e+00	1.190846968254113403e+00	1.306974641500812773e+00	9.318151228748393633e-01
1.188276925435225034e-01	1.067507277288455958e+00	1.193044042644086700e+00	1.305420184007855866e+00	9.325573662173822775e-01
1.194324136251689317e-01	1.066091457783584495e+00	1.194974755021418478e+00	1.303703976733520786e+00	9.333229056472487351e-01
1.200371347068153599e-01	1.064659787085756371e+00	1.196615839149516747e+00	1.301826266247622099e+00	9.340806571316725426e-01
1.206418557884618020e-01	1.063183169420057528e+00	1.197924560785593950e+00	1.299782459461599204e+00	9.348021086951344705e-01
1.212465768701082441e-01	1.061632604634834331e+00	1.198858170237725895e+00	1.297566636310330201e+00	9.354585083818947044e-01
1.218512979517546446e-01	1.059989380419537053e+00	1.199378869987271834e+00	1.295176798536153973e+00	9.360219935617345444e-01
1.224560190334010590e-01	1.058252224465856761e+00	1.199460320944351954e+00	1.292622131270074082e+00	9.364609701448749490e-01
1.230607401150474733e-01	1.056437328865375225e+00	1.199088620605737399e+00	1.289931017873836128e+00	9.367444476058849334e-01
1.236654611966939016e-01	1.054571810371497387e+00	1.198270074258803275e+00	1.287157106420385722e+00	9.368488181368155310e-01
1.242701822783403298e-01	1.052683360631749832e+00	1.197026176706181166e+00	1.284369748815697321e+00	9.367703978595592895e-01
1.248749033599867581e-01	1.050795202102053238e+00	1.195386389356695833e+00	1.281643009212005468e+00	9.365189833942312303e-01
1.254796244416332140e-01	1.048930408139253423e+00	1.193390784441304087e+00	1.279044282704430824e+00	9.361169641794541141e-01
1.260843455232796284e-01	1.047111399072083282e+00	1.191094982811643277e+00	1.276626043043772585e+00	9.355978806169038542e-01
1.266890666049260705e-01	1.045360800839498561e+00	1.188569004452002531e+00	1.274422723356430032e+00	9.349994637334763103e-01
1.272937876865724849e-01	1.043703408506038155e+00	1.185887189585920432e+00	1.272450879853060712e+00	9.343574730304091691e-01
1.278985087682188992e-01	1.042164127325679646e+00	1.183120552212345578e+00	1.270711102554740846e+00	9.337008572785064908e-01
1.285032298498653414e-01	1.040760416635704066e+00	1.180325999394085112e+00	1.269192961528955665e+00	9.330423824185339887e-01
1.291079509315117557e-01	1.039500562331746369e+00	1.177540063717758878e+00	1.267876559889168586e+00	9.323808297755616925e-01
1.297126720131581978e-01	1.038382505766492825e+00	1.174777183653267887e+00	1.266733611898895884e+00	9.317004038634475460e-01
1.303173930948046400e-01	1.037403463463232089e+00	1.172038654155222792e+00	1.265731468054392739e+00	9.309721892568663115e-01
1.309221141764510543e-01	1.036564060545661192e+00	1.169322829406896247e+00	1.264840856605835118e+00	9.301631919122060888e-01
1.315268352580974687e-01	1.035877383004002006e+00	1.166623151539456282e+00	1.264040619268342436e+00	9.292447738486929731e-01
1.321315563397438830e-01	1.035383146939985677e+00	1.163930709447128731e+00	1.263326363380258499e+00	9.281884732844624120e-01
1.327362774213902974e-01	1.035132854997467433e+00	1.161229446133327237e+00	1.262712940483114110e+00	9.269860428483264192e-01
1.333409985030367395e-01	1.035164576926776769e+00	1.158499491679449767e+00	1.262230051541427533e+00	9.256399074232033453e-01
1.339457195846831539e-01	1.035501889228003902e+00	1.155724753037111752e+00	1.261914675698294186e+00	9.241564575160345907e-01
1.345504406663295960e-01	1.036156308066426890e+00	1.152901423541144998e+00	1.261802697555509445e+00	9.225586641284495570e-01
1.351551617479760381e-01	1.037113426464542743e+00	1.150046113096316214e+00	1.261920701491626939e+00	9.208829369548993116e-01
1.357598828296224525e-01	1.038336230524199877e+00	1.147202235914643653e+00	1.262281883389574144e+00	9.191722012435236122e-01
1.363646039112688391e-01	1.039773237307775267e+00	1.144438183638021522e+00	1.262885248952708261e+00	9.174631076181197775e-01
1.369693249929152812e-01	1.041374254994170689e+00	1.141836827068250182e+00	1.263716752251125230e+00	9.157795149331875439e-01
1.375740460745616955e-01	1.043092018917738173e+00	1.139479814293882010e+00	1.264747309297981737e+00	9.141261796760846714e-01
1.381787671562081377e-01	1.044875902191397810e+00	1.137433461265949353e+00	1.265932186609132204e+00	9.124908935612718874e-01
1.387834882378545520e-01	1.046672908735009955e+00	1.135736332583289210e+00	1.267211083544073302e+00	9.108577233360464209e-01
1.393882093195009941e-01	1.048432513111061226e+00	1.134403667839259722e+00	1.268516019471814138e+00	9.092027777010487366e-01
1.399929304011474362e-01	1.050113891348556150e+00	1.133433266475938783e+00	1.269787463454934429e+00	9.075042929266540215e-01
1.405976514827938506e-01	1.051689256012534157e+00	1.132810112504369249e+00	1.270980904404535927e+00	9.057526498069033982e-01
1.412023725644402650e-01	1.053142481590217949e+00	1.132506420098357447e+00	1.272070570410794854e+00	9.039596168482973981e-01
1.418070936460866793e-01	1.054464891042799168e+00	1.132480498780477296e+00	1.273050910240181022e+00	9.021559618946727310e-01
1.424118147277331214e-01	1.055640692807578107e+00	1.132683454668601986e+00	1.273937175364159291e+00	9.003914689622896095e-01
1.430165358093795358e-01	1.056645996793790010e+00	1.133068846472767843e+00	1.274752891710694724e+00	8.987337709241367545e-01
1.436212568910259779e-01	1.057455612523054533e+00	1.133604031719694705e+00	1.275508982569318439e+00	8.972505926149522137e-01
1.442259779726724200e-01	1.058050627057411042e+00	1.134274949862480009e+00	1.276199207218211562e+00	8.959880855562085689e-01
1.448306990543188344e-01	1.058423623933690605e+00	1.135083170074667303e+00	1.276806719992483741e+00	8.949681121952565155e-01
1.454354201359652210e-01	1.058575914331065793e+00	1.136044809942863498e+00	1.277304186247185669e+00	8.941876226222535973e-01
1.460401412176116631e-01	1.058508962562673572e+00	1.137181164735735273e+00	1.277671673370265326e+00	8.936180217327497344e-01
1.466448622992580775e-01	1.058222562490607199e+00	1.138504999839492049e+00	1.277899182468964945e+00	8.932219045291822646e-01
1.472495833809045196e-01	1.057715906822763952e+00	1.140014883476249352e+00	1.277974578990895616e+00	8.929581240451038848e-01
1.478543044625509340e-01	1.056990450880497923e+00	1.141688098798987472e+00	1.277881051310273630e+00	8.927726508906623781e-01
1.484590255441973761e-01	1.056052834730708545e+00	1.143484167937583784e+00	1.277609214372700031e+00	8.926118856758203934e-01
1.490637466258438182e-01	1.054927050262104649e+00	1.145356331548879059e+00	1.277154904095602728e+00	8.924455410433678182e-01
1.496684677074902325e-01	1.053655793708386801e+00	1.147254714373657114e+00	1.276530041776004376e+00	8.922577547466148395e-01
1.502731887891366191e-01	1.052291207579279408e+00	1.149120039636714274e+00	1.275766650268871816e+00	8.920440078585789578e-01
1.508779098707830613e-01	1.050879499323293720e+00	1.150881481229126369e+00	1.274910751639295903e+00	8.918093849306303333e-01
1.514826309524294756e-01	1.049455992894717804e+00	1.152464143416668474e+00	1.274010217478262819e+00	8.915605737190199775e-01
1.520873520340758900e-01	1.048041016138730797e+00	1.153799560221130394e+00	1.273101434512109442e+00	8.913092782143052784e-01
1.526920731157223321e-01	1.046646707042181212e+00	1.154833445345962994e+00	1.272205320308861021e+00	8.910733992403421233e-01
1.532967941973687742e-01	1.045281047025143906e+00	1.155533811154320967e+00	1.271328526049235297e+00	8.908769130521410062e-01
1.539015152790152163e-01	1.043941806459119936e+00	1.155899514907047010e+00	1.270468496661130153e+00	8.907423444624043007e-01
1.545062363606616307e-01	1.042617009581929599e+00	1.155959920557548815e+00	1.269616828745313786e+00	8.906797834803926728e-01
1.551109574423080173e-01	1.041293426612770912e+00	1.155760259346710672e+00	1.268754648096225068e+00	8.906799226538377745e-01
1.557156785239544594e-01	1.039956744648697251e+00	1.155350042913311226e+00	1.267852350790342530e+00	8.907274122885255885e-01
1.563203996056008738e-01	1.038590542000031203e+00	1.154786504410094228e+00	1.266870803939079471e+00	8.908019369555372213e-01
1.569251206872472881e-01	1.037196047775070129e+00	1.154117842346101153e+00	1.265769731109221308e+00	8.908844801364533827e-01
1.575298417688937302e-01	1.035790362791832342e+00	1.153376396537829196e+00	1.264516411788101591e+00	8.909602926139986723e-01
1.581345628505401724e-01	1.034404528550472158e+00	1.152581881890603732e+00	1.263094561407994254e+00	8.910210640989353337e-01
1.587392839321865867e-01	1.033081785461348767e+00	1.151745848255132598e+00	1.261509729152828774e+00	8.910604118213668601e-01
1.593440050138330011e-01	1.031865919896280293e+00	1.150869355330380150e+00	1.259794592549092096e+00	8.910732422541274289e-01
1.599487260954794154e-01	1.030788537755726875e+00	1.149937963092740878e+00	1.257993341019361111e+00	8.910629678763714034e-01
1.605534471771258576e-01	1.029867488612571380e+00	1.148919044944858969e+00	1.256160203214491400e+00	8.910453413892575059e-01
1.611581682587722442e-01	1.029108424810342814e+00	1.147772482847082998e+00	1.254340455369057805e+00	8.910381789931224317e-01
1.617628893404187140e-01	1.028513875540046696e+00	1.146466086703022080e+00	1.252566978610379023e+00	8.910518346450433391e-01
1.623676104220651284e-01	1.028083169520553231e+00	1.144984027781287717e+00	1.250858783014169973e+00	8.910872314443170072e-01
1.629723315037115705e-01	1.027808916316927057e+00	1.143331802970293687e+00	1.249222869991721385e+00	8.911321247143986213e-01
1.635770525853579849e-01	1.027674025055420159e+00	1.141530304712945476e+00	1.247664563406058580e+00	8.911702454502515858e-01
1.641817736670043992e-01	1.027648759634632869e+00	1.139610246353812251e+00	1.246189516979437251e+00	8.911869407157165801e-01
1.647864947486507858e-01	1.027687631784655053e+00	1.137603597751403406e+00	1.244801993513432015e+00	8.911614299528614058e-01
1.653912158302972557e-01	1.027745167295318174e+00	1.135538523139664413e+00	1.243503337760319072e+00	8.910838955368355352e-01
1.659959369119436423e-01	1.027784281925531173e+00	1.133442896189827076e+00	1.242291709218470652e+00	8.909507695690845885e-01
1.666006579935901122e-01	1.027794289094704716e+00	1.131342818651023041e+00	1.241167198354865775e+00	8.907551152580420739e-01
1.672053790752365265e-01	1.027790500280261421e+00	1.129258328337448214e+00	1.240139353762482965e+00	8.905025874288808874e-01
1.678101001568829409e-01	1.027811017786219638e+00	1.127197289159188154e+00	1.239229116488959281e+00	8.902163282591631921e-01
1.684148212385293830e-01	1.027909061955854630e+00	1.125154171735332831e+00	1.238469006272149509e+00	8.899325576939993709e-01
1.690195423201757974e-01	1.028130427419543746e+00	1.123114950242077636e+00	1.237896947003147563e+00	8.896986191452493919e-01
1.696242634018222395e-01	1.028500341817278674e+00	1.121056019871741416e+00	1.237547783468721185e+00	8.895623435298612991e-01
1.702289844834686539e-01	1.029030193247608249e+00	1.118946144174689294e+00	1.237450027009858289e+00	8.895623491822599593e-01
1.708337055651150405e-01	1.029718796185295826e+00	1.116759431068866659e+00	1.237615752235543543e+00	8.897315864720279910e-01
1.714384266467614548e-01	1.030552907603384361e+00	1.114484940581395023e+00	1.238039391771868170e+00	8.901040094987889839e-01
1.720431477284078414e-01	1.031510487565123091e+00	1.112130837764855773e+00	1.238696281082145134e+00	8.906999957737709028e-01
1.726478688100543113e-01	1.032560947635444926e+00	1.109726096063157863e+00	1.239544538572930454e+00	8.915213067450128426e-01
1.732525898917007257e-01	1.033671052439377069e+00	1.107316659420661820e+00	1.240526888669949646e+00	8.925551794542641026e-01
1.738573109733471955e-01	1.034803940021314483e+00	1.104958344021490957e+00	1.241571149043986688e+00	8.937858221164828310e-01
1.744620320549936099e-01	1.035921253018512678e+00	1.102709687941219929e+00	1.242590788675748348e+00	8.952003072352153756e-01
1.750667531366399965e-01	1.036990779634537452e+00	1.100623405124548038e+00	1.243490601018730768e+00	8.967689492518540195e-01
1.756714742182864386e-01	1.037991348217410792e+00	1.098743648465758227e+00	1.244182410407807415e+00	8.984562083753251382e-01
1.762761952999328252e-01	1.038912931887493230e+00	1.097107264937626558e+00	1.244609191599805875e+00	9.002267740441626254e-01
1.768809163815792396e-01	1.039753571021308609e+00	1.095737873621300817e+00	1.244749815555078687e+00	9.020343080856058071e-01
1.774856374632256817e-01	1.040514467704311441e+00	1.094645411989744632e+00	1.244619449943053624e+00	9.038324357131493070e-01
1.780903585448721238e-01	1.041193446541520462e+00	1.093824271903877765e+00	1.244256944660575126e+00	9.055759061613645189e-01
1.786950796265185659e-01	1.041777744672127026e+00	1.093250073594311367e+00	1.243710269149677972e+00	9.072071967125314718e-01
1.792998007081650080e-01	1.042251861322542661e+00	1.092885212207898249e+00	1.243022754168607857e+00	9.086710919261011821e-01
1.799045217898114501e-01	1.042601016495472432e+00	1.092689783372244872e+00	1.242231073517707562e+00	9.099203906001532838e-01
1.805092428714578368e-01	1.042811419958028063e+00	1.092633981880713812e+00	1.241374902123756563e+00	9.109302450716766364e-01
1.811139639531042511e-01	1.042872763478657427e+00	1.092700357767145469e+00	1.240491264993216491e+00	9.116981979989919882e-01
1.817186850347506377e-01	1.042777443425204398e+00	1.092875548144557341e+00	1.239610807980985774e+00	9.122347080188600854e-01
1.823234061163971076e-01	1.042516263343275629e+00	1.093146526176746569e+00	1.238757655790530654e+00	9.125568280293236967e-01
1.829281271980435220e-01	1.042077037966103070e+00	1.093505003468719705e+00	1.237946558100219807e+00	9.126938100574768509e-01
1.835328482796899918e-01	1.041447771336110550e+00	1.093939795199254661e+00	1.237178922034681605e+00	9.126769000983792068e-01
1.841375693613364062e-01	1.040626004775387692e+00	1.094431864750553540e+00	1.236444612838501378e+00	9.125353457159172121e-01
1.847422904429827928e-01	1.039625601508142427e+00	1.094959677433036793e+00	1.235731400911312949e+00	9.122898193791758592e-01
1.853470115246292349e-01	1.038475501216147290e+00	1.095502691891320435e+00	1.235030323070871461e+00	9.119552135159187944e-01
1.859517326062756215e-01	1.037214001244215700e+00	1.096038776625970046e+00	1.234338759707687139e+00	9.115407232093696299e-01
1.865564536879220359e-01	1.035883641717992187e+00	1.096537541001677107e+00	1.233660916275555852e+00	9.110446981353572671e-01
1.871611747695684502e-01	1.034524250584005989e+00	1.096960011345146535e+00	1.233005108526515903e+00	9.104601628561439508e-01
1.877658958512149201e-01	1.033164764549271197e+00	1.097263964097341837e+00	1.232380846296465604e+00	9.097772556626503304e-01
1.883706169328613345e-01	1.031826900667133451e+00	1.097408646932575227e+00	1.231798477187464824e+00	9.089850888404892304e-01
1.889753380145078043e-01	1.030528500953252324e+00	1.097364249044794349e+00	1.231262016201986276e+00	9.080865865195696385e-01
1.895800590961542187e-01	1.029286335390068752e+00	1.097118382841554940e+00	1.230763787746749660e+00	9.070869705718007658e-01
1.901847801778006053e-01	1.028116579225637262e+00	1.096680930328758130e+00	1.230287693062116050e+00	9.059930109384695118e-01
1.907895012594470474e-01	1.027033575679819233e+00	1.096081073547199081e+00	1.229807946673237673e+00	9.048199084998609365e-01
1.913942223410934618e-01	1.026052635308240868e+00	1.095351415896236524e+00	1.229287518363856302e+00	9.035885710788400527e-01
1.919989434227399316e-01	1.025185280283442912e+00	1.094530505452842473e+00	1.228684132918701488e+00	9.023086255774839248e-01
1.926036645043863460e-01	1.024438403234902983e+00	1.093657893915816581e+00	1.227951240677441769e+00	9.009873825646445011e-01
1.932083855860328159e-01	1.023816248282678920e+00	1.092775098812466039e+00	1.227046812243671292e+00	8.996219191244327895e-01
1.938131066676792302e-01	1.023324588383007328e+00	1.091921409458210590e+00	1.225944287327382920e+00	8.982078856943922496e-01
1.944178277493256168e-01	1.022963638775728823e+00	1.091130604050952302e+00	1.224633969960395197e+00	8.967595120048921231e-01
1.950225488309720590e-01	1.022726072775698825e+00	1.090426691219933852e+00	1.223127165545688122e+00	8.952919490534990699e-01
1.956272699126184456e-01	1.022603710044100112e+00	1.089816003484389784e+00	1.221456869425285197e+00	8.938135563174411935e-01
1.962319909942648877e-01	1.022581190409973750e+00	1.089281111880822994e+00	1.219670961291350331e+00	8.923187490040224157e-01
1.968367120759113298e-01	1.022635233696477908e+00	1.088783382278865730e+00	1.217823698583303749e+00	8.908017068839737540e-01
1.974414331575577719e-01	1.022741806556730637e+00	1.088270698082933086e+00	1.215967167681511585e+00	8.892592726369474843e-01
1.980461542392042140e-01	1.022885199941538481e+00	1.087690478887892054e+00	1.214148702140629421e+00	8.876983253642584115e-01
1.986508753208506006e-01	1.023056821391179927e+00	1.086999322489296205e+00	1.212411517647405068e+00	8.861370914580214420e-01
1.992555964024970150e-01	1.023247182748798334e+00	1.086174383829384693e+00	1.210790151097089984e+00	8.845864562418173094e-01
1.998603174841434016e-01	1.023443700340979312e+00	1.085212071713964610e+00	1.209302216213890002e+00	8.830644166611729684e-01
2.004650385657898437e-01	1.023631734100348911e+00	1.084119261620253072e+00	1.207951368584028184e+00	8.815948139545221052e-01
2.010697596474362581e-01	1.023789670242708283e+00	1.082909477651512464e+00	1.206734911266073240e+00	8.801992547025145885e-01
2.016744807290827279e-01	1.023900535652853216e+00	1.081604678195261515e+00	1.205644301533485230e+00	8.788931824121066771e-01
2.022792018107291423e-01	1.023961065959875016e+00	1.080234123568116100e+00	1.204671978086960804e+00	8.776890480874376399e-01
2.028839228923756122e-01	1.023985450988342594e+00	1.078825969168932808e+00	1.203815499012854673e+00	8.765948087392083643e-01
2.034886439740220265e-01	1.024002980635559057e+00	1.077404134040055528e+00	1.203078134178735992e+00	8.756074577710560858e-01
2.040933650556684131e-01	1.024043189794448860e+00	1.075984254942571994e+00	1.202470745738994928e+00	8.747147083683798341e-01
2.046980861373148275e-01	1.024125008130360781e+00	1.074569759549166115e+00	1.202013921212154335e+00	8.739025854018237505e-01
2.053028072189612696e-01	1.024252984165603619e+00	1.073153223279822210e+00	1.201730114933739380e+00	8.731563559321271484e-01
2.059075283006077117e-01	1.024419687908485033e+00	1.071717238799455352e+00	1.201635375669457773e+00	8.724698609737827626e-01
2.065122493822541538e-01	1.024614156144638022e+00	1.070241874315069897e+00	1.201728567718740148e+00	8.718457398568447703e-01
2.071169704639005960e-01	1.024822846257761100e+00	1.068712121674914473e+00	1.201988602093888803e+00	8.712913028509214897e-01
2.077216915455470381e-01	1.025023895583096589e+00	1.067121033872643121e+00	1.202383720223961117e+00	8.708156411266158026e-01
2.083264126271934247e-01	1.025191081828237705e+00	1.065473328965724997e+00	1.202874706347359046e+00	8.704409020771182171e-01
2.089311337088398390e-01	1.025301632031452304e+00	1.063794136411619018e+00	1.203412162034090516e+00	8.701930696682976807e-01
2.095358547904862256e-01	1.025338110014301529e+00	1.062122440548118885e+00	1.203946269593505480e+00	8.700862733888278244e-01
2.101405758721326955e-01	1.025286850708975406e+00	1.060502349866699001e+00	1.204432430465491866e+00	8.701256655566753651e-01
2.107452969537791099e-01	1.025142462203982419e+00	1.058983235888529162e+00	1.204833683918401288e+00	8.703104452755608955e-01
2.113500180354255797e-01	1.024915590768452622e+00	1.057614009428806456e+00	1.205123555692881654e+00	8.706404574634691862e-01
2.119547391170719941e-01	1.024628863318925331e+00	1.056440164525319192e+00	1.205290519454883524e+00	8.711000911388232515e-01
2.125594601987183807e-01	1.024314041745753023e+00	1.055500774235040851e+00	1.205343571479836395e+00	8.716657980702288144e-01
2.131641812803648228e-01	1.024005517973314294e+00	1.054813345524770352e+00	1.205309428358342538e+00	8.723168487939328974e-01
2.137689023620112094e-01	1.023734307881776440e+00	1.054377838129442191e+00	1.205226084305561995e+00	8.730410030436368540e-01
2.143736234436576238e-01	1.023527020864278381e+00	1.054175482610453907e+00	1.205125570300384918e+00	8.738189228673330922e-01
2.149783445253040659e-01	1.023404314862595754e+00	1.054162668645563627e+00	1.205026001246068734e+00	8.746231933957522298e-01
2.155830656069505080e-01	1.023377154567372882e+00	1.054281883997804314e+00	1.204936892413343674e+00	8.754307214572724094e-01
2.161877866885969501e-01	1.023442096595295281e+00	1.054474829338543751e+00	1.204859134933333964e+00	8.762194784196949415e-01
2.167925077702433923e-01	1.023581606307275793e+00	1.054684697855787778e+00	1.204789405928226920e+00	8.769658384345846436e-01
2.173972288518898344e-01	1.023755827764579518e+00	1.054872103256440763e+00	1.204722809624117152e+00	8.776442049743213847e-01
2.180019499335362210e-01	1.023916561724161456e+00	1.055018879634645801e+00	1.204647430556173404e+00	8.782373589848226914e-01
2.186066710151826353e-01	1.024013357620109144e+00	1.055122760480069033e+00	1.204547417002231224e+00	8.787349517961334788e-01
2.192113920968290497e-01	1.023996581410094198e+00	1.055193281269581895e+00	1.204406869106854128e+00	8.791379501183602674e-01
2.198161131784755196e-01	1.023831190934956892e+00	1.055254082595940224e+00	1.204205747911197166e+00	8.794574139843903682e-01
2.204208342601219339e-01	1.023507641666050016e+00	1.055334700083978561e+00	1.203926161970710451e+00	8.797117744932867467e-01
2.210255553417684038e-01	1.023042984927712507e+00	1.055468523888690946e+00	1.203552242053157029e+00	8.799290780822843772e-01
2.216302764234148182e-01	1.022468788821264907e+00	1.055682171917014633e+00	1.203082871994806347e+00	8.801412057097532937e-01
2.222349975050612048e-01	1.021819587532368789e+00	1.055989272524217482e+00	1.202528379198163577e+00	8.803763918069503758e-01
2.228397185867076469e-01	1.021128942702833386e+00	1.056390420818158482e+00	1.201909137123122306e+00	8.806668441156143556e-01
2.234444396683540335e-01	1.020423467567111997e+00	1.056870481309194254e+00	1.201251458077167378e+00	8.810338306706284595e-01
2.240491607500004756e-01	1.019722600511490551e+00	1.057400343349938154e+00	1.200580655078256065e+00	8.814891164974479887e-01
2.246538818316469177e-01	1.019040953039465736e+00	1.057939884251294149e+00	1.199919460488684253e+00	8.820408645439230533e-01
2.252586029132933598e-01	1.018393784524485035e+00	1.058449243331516687e+00	1.199288333077041857e+00	8.826980385231080195e-01
2.258633239949398019e-01	1.017790652975602228e+00	1.058896522930166118e+00	1.198698642470380271e+00	8.834637913119753883e-01
2.264680450765861885e-01	1.017230620164347066e+00	1.059255068112850307e+00	1.198150879125641666e+00	8.843323375327732938e-01
2.270727661582326029e-01	1.016707339869711735e+00	1.059507635397576530e+00	1.197633816134113793e+00	8.852968247606547436e-01
2.276774872398789895e-01	1.016213955515809397e+00	1.059650057049812411e+00	1.197124795314221002e+00	8.863482716546334794e-01
2.282822083215254594e-01	1.015736061175811278e+00	1.059693817725676501e+00	1.196599207518642904e+00	8.874729307928732602e-01
2.288869294031718460e-01	1.015256146120595560e+00	1.059664189556924763e+00	1.196029903940550865e+00	8.886528605236739820e-01
2.294916504848183159e-01	1.014765474751356811e+00	1.059595514772095459e+00	1.195389894289152100e+00	8.898627749960650313e-01
2.300963715664647025e-01	1.014269038559590053e+00	1.059526162757095324e+00	1.194661761457121329e+00	8.910821677611875380e-01
2.307010926481111446e-01	1.013778558101007032e+00	1.059497701163923056e+00	1.193840232634950205e+00	8.922951163654261331e-01
2.313058137297576144e-01	1.013310688570383755e+00	1.059543836877984369e+00	1.192934524614414737e+00	8.934682230389229263e-01
2.319105348114040011e-01	1.012884060126708397e+00	1.059675050090104431e+00	1.191964607518958941e+00	8.945631641366112996e-01
2.325152558930504709e-01	1.012513571283999436e+00	1.059880228705229355e+00	1.190964084303474557e+00	8.955470325393292130e-01
2.331199769746968575e-01	1.012207033304908910e+00	1.060134758773897623e+00	1.189976604679057637e+00	8.963930926871330751e-01
2.337246980563433274e-01	1.011963613268530793e+00	1.060395751308960355e+00	1.189042832621694634e+00	8.970785127889512323e-01
2.343294191379897140e-01	1.011770018126137538e+00	1.060613586031510236e+00	1.188191665024448396e+00	8.975771204328962805e-01
2.349341402196361561e-01	1.011603038954683953e+00	1.060743422421621895e+00	1.187439124338700580e+00	8.978615425806082406e-01
2.355388613012826260e-01	1.011433498682920318e+00	1.060759758481257142e+00	1.186786834406960534e+00	8.979140325608773177e-01
2.361435823829290126e-01	1.011233726910856445e+00	1.060645744922418032e+00	1.186227365034441039e+00	8.977268301636329717e-01
2.367483034645754825e-01	1.010984869034210254e+00	1.060397720241307740e+00	1.185746581888274198e+00	8.972978038108565535e-01
2.373530245462218691e-01	1.010680611769537274e+00	1.060024912132204289e+00	1.185322690609755591e+00	8.966343106448051437e-01
2.379577456278683112e-01	1.010321324328592452e+00	1.059545067214472391e+00	1.184929020799967425e+00	8.957515270256487527e-01
2.385624667095146978e-01	1.009916239598481758e+00	1.058983354142751798e+00	1.184546282509036708e+00	8.946682201563318504e-01
2.391671877911611677e-01	1.009486972435572394e+00	1.058372306243620109e+00	1.184163454403814209e+00	8.934175739162358854e-01
2.397719088728075543e-01	1.009059275876407202e+00	1.057745882558214223e+00	1.183781740872341892e+00	8.920340087506580806e-01
2.403766299544539409e-01	1.008657713351260865e+00	1.057131612506702734e+00	1.183416217953783045e+00	8.905641208128570740e-01
2.409813510361004107e-01	1.008301210587816854e+00	1.056543388910691883e+00	1.183080503221057844e+00	8.890495701421980979e-01
2.415860721177467973e-01	1.007996096131840824e+00	1.055980658065549083e+00	1.182793752696970069e+00	8.875192259053336086e-01
2.421907931993932672e-01	1.007737672240205384e+00	1.055435151063892407e+00	1.182575952149540477e+00	8.859876999523359498e-01
2.427955142810396538e-01	1.007514532583206668e+00	1.054892991916865252e+00	1.182439428406496740e+00	8.844496515749319387e-01
2.434002353626860959e-01	1.007312698433867837e+00	1.054339135461432653e+00	1.182384022170102744e+00	8.828856974544521119e-01
2.440049564443324825e-01	1.007117753116391068e+00	1.053761538246622553e+00	1.182398205339438846e+00	8.812795574875790239e-01
2.446096775259789524e-01	1.006919112246992709e+00	1.053152179567843794e+00	1.182460894659771000e+00	8.796303574863192365e-01
2.452143986076254223e-01	1.006710232872951361e+00	1.052507499595502827e+00	1.182543807759190990e+00	8.779549171773468608e-01
2.458191196892718089e-01	1.006485140264849143e+00	1.051830655016829930e+00	1.182615908844357744e+00	8.762792334640661096e-01
2.464238407709182510e-01	1.006239563200958198e+00	1.051133130951205530e+00	1.182649604315145986e+00	8.746194472955729493e-01
2.470285618525646376e-01	1.005972245928011599e+00	1.050443200548511591e+00	1.182625477351357146e+00	8.729813908826840052e-01
2.476332829342111075e-01	1.005689199753469154e+00	1.049804263338853350e+00	1.182533483813075437e+00	8.713655857138953298e-01
2.482380040158575774e-01	1.005406340631395556e+00	1.049264845993965301e+00	1.182370852785331383e+00	8.697679891513769856e-01
2.488427250975039640e-01	1.005143975766165987e+00	1.048863946406171088e+00	1.182140620307349232e+00	8.681731604318215778e-01
2.494474461791504061e-01	1.004924636544413774e+00	1.048621449425074736e+00	1.181853400356050798e+00	8.665580907049528214e-01
2.500521672607968759e-01	1.004768358570671705e+00	1.048537986599742178e+00	1.181530682971456025e+00	8.649096874480318720e-01
2.506568883424433181e-01	1.004684575781455091e+00	1.048595555228841070e+00	1.181199108819962040e+00	8.632254774663268293e-01
2.512616094240897047e-01	1.004669625933912069e+00	1.048760816264491691e+00	1.180884634953722756e+00	8.615019699450734425e-01
2.518663305057360913e-01	1.004702030638394694e+00	1.048998295362043143e+00	1.180603086136932101e+00	8.597346624047692565e-01
2.524710515873825889e-01	1.004747158879136792e+00	1.049268197267925418e+00	1.180355455721637581e+00	8.579368627027067484e-01
2.530757726690290310e-01	1.004767015242667760e+00	1.049529242302813525e+00	1.180132401043864743e+00	8.561345385474538050e-01
2.536804937506754176e-01	1.004730714784291656e+00	1.049747727405945907e+00	1.179916464476298055e+00	8.543592710352061470e-01
2.542852148323218042e-01	1.004620241027173178e+00	1.049901905200128605e+00	1.179684252361116181e+00	8.526506075981983290e-01
2.548899359139681908e-01	1.004426039547819283e+00	1.049978368011197816e+00	1.179415553960404983e+00	8.510249554767412850e-01
2.554946569956146885e-01	1.004145406200564139e+00	1.049976858663413726e+00	1.179092434339377604e+00	8.494871864618842583e-01
2.560993780772611306e-01	1.003787954519019587e+00	1.049915940712302431e+00	1.178697118823000434e+00	8.480439406881018494e-01
2.567040991589075172e-01	1.003374910961839950e+00	1.049827750189184394e+00	1.178215195518380387e+00	8.467071843877439496e-01
2.573088202405539038e-01	1.002929276094027156e+00	1.049752735368675971e+00	1.177640616612837920e+00	8.454856422088514734e-01
2.579135413222003459e-01	1.002474151808923741e+00	1.049733182255519592e+00	1.176979641123986786e+00	8.443935205845826131e-01
2.585182624038468435e-01	1.002020223359772588e+00	1.049802433465500284e+00	1.176252285466306002e+00	8.434513904056526457e-01
2.591229834854932856e-01	1.001558737964537871e+00	1.049978345627943677e+00	1.175489043551983137e+00	8.426667250812721610e-01
2.597277045671396722e-01	1.001069367976185287e+00	1.050261812583783927e+00	1.174724191979645171e+00	8.420444796989052794e-01
2.603324256487860588e-01	1.000524767826968864e+00	1.050634922111823188e+00	1.173994993803209264e+00	8.415799013309519516e-01
2.609371467304325010e-01	9.998956473481726004e-01	1.051070081791883215e+00	1.173331786093760432e+00	8.412656331765956397e-01
2.615418678120789986e-01	9.991610017037768632e-01	1.051536820903953950e+00	1.172753122539708981e+00	8.410981896944212943e-01
2.621465888937253852e-01	9.983020758235326975e-01	1.052004444091185542e+00	1.172269063050814797e+00	8.410706555388087757e-01
2.627513099753717718e-01	9.973044430425416218e-01	1.052445282697845874e+00	1.171873775868564893e+00	8.411805067345529130e-01
2.633560310570182139e-01	9.961613155757471638e-01	1.052835280846001309e+00	1.171548793268960331e+00	8.414241089872454005e-01
2.639607521386646560e-01	9.948714382259450373e-01	1.053158865212601603e+00	1.171269370620248829e+00	8.417897863796216518e-01
2.645654732203111537e-01	9.934415713253678115e-01	1.053416130796203998e+00	1.171008383191961766e+00	8.422537767425445354e-01
2.651701943019575403e-01	9.918958005558389246e-01	1.053622278497488463e+00	1.170736529741702059e+00	8.427894409354069749e-01
2.657749153836039269e-01	9.902734351146931235e-01	1.053802715437235138e+00	1.170428551453587040e+00	8.433725428196759966e-01
2.663796364652503690e-01	9.886229575681534376e-01	1.053986485587505850e+00	1.170069414006850828e+00	8.439697135742537659e-01
2.669843575468968111e-01	9.869959758031493502e-01	1.054199846167980015e+00	1.169661862601297786e+00	8.445561687293736686e-01
2.675890786285431977e-01	9.854375232623631131e-01	1.054460161420559317e+00	1.169218093110930168e+00	8.451268306062735824e-01
2.681937997101895843e-01	9.839862159613608217e-01	1.054766370181968949e+00	1.168754313588872051e+00	8.456817518799680800e-01
2.687985207918359709e-01	9.826721072633279874e-01	1.055100415630306321e+00	1.168289348399933925e+00	8.462083073844025582e-01
2.694032418734824685e-01	9.815130054247794833e-01	1.055431909513537603e+00	1.167834849657514829e+00	8.466980003844375435e-01
2.700079629551289107e-01	9.805174705488552966e-01	1.055723928194208350e+00	1.167390442649011151e+00	8.471338062889499643e-01
2.706126840367752973e-01	9.796892266653223214e-01	1.055941262114751478e+00	1.166939182578273337e+00	8.475113717780506928e-01
2.712174051184216839e-01	9.790249667066940331e-01	1.056051715135202684e+00	1.166454145090212169e+00	8.478374271629454118e-01
2.718221262000681815e-01	9.785142060522074026e-01	1.056031991136320958e+00	1.165907350938367282e+00	8.481228494719595945e-01
2.724268472817146236e-01	9.781406704813260244e-01	1.055866007065875634e+00	1.165276682697018007e+00	8.483802811382376019e-01
2.730315683633610657e-01	9.778832392629815962e-01	1.055547781898225956e+00	1.164549117825552704e+00	8.486217557173512116e-01
2.736362894450074523e-01	9.777204341738703341e-01	1.055092836145894220e+00	1.163717284039228694e+00	8.488471628298429605e-01
2.742410105266538389e-01	9.776354979839514403e-01	1.054531673645294987e+00	1.162771623824440104e+00	8.490478679038353516e-01
2.748457316083003366e-01	9.776248133184866074e-01	1.053907323771569482e+00	1.161710318098725603e+00	8.492241408629669364e-01
2.754504526899467787e-01	9.776983995883806733e-01	1.053276010998879464e+00	1.160548373421388169e+00	8.493833081016413100e-01
2.760551737715931653e-01	9.778697884088303205e-01	1.052687950608812928e+00	1.159317416878390183e+00	8.495358333271972873e-01
2.766598948532395519e-01	9.781481099167774751e-01	1.052174904862328786e+00	1.158066253106787569e+00	8.496926350188410693e-01
2.772646159348859940e-01	9.785342704757920007e-01	1.051752922339044272e+00	1.156846851096230200e+00	8.498767707092399482e-01
2.778693370165324916e-01	9.790203313504109994e-01	1.051422373460636273e+00	1.155702773338403766e+00	8.501180524619306178e-01
2.784740580981789337e-01	9.795890607267798700e-01	1.051164760311826818e+00	1.154666519318789497e+00	8.504382823540511671e-01
2.790787791798253203e-01	9.802229210640108770e-01	1.050952024220264791e+00	1.153755426782725468e+00	8.508577685242910693e-01
2.796835002614717069e-01	9.809100980999431174e-01	1.050753792282773436e+00	1.152971638224871587e+00	8.513883041966567866e-01
2.802882213431181491e-01	9.816365662202246600e-01	1.050537341790764190e+00	1.152306235719838368e+00	8.520311983839435888e-01
2.808929424247646467e-01	9.823806562558777822e-01	1.050274588303276246e+00	1.151752872847376929e+00	8.527638632857145184e-01
2.814976635064110333e-01	9.831088915628760638e-01	1.049947412639717470e+00	1.151303231327469589e+00	8.535517472848790366e-01
2.821023845880574199e-01	9.837828591724064875e-01	1.049548077579074645e+00	1.150935923553239038e+00	8.543510487325464142e-01
2.827071056697038065e-01	9.843663891870423344e-01	1.049084037555159776e+00	1.150625657243890654e+00	8.551194606591531189e-01
2.833118267513502486e-01	9.848319725510754630e-01	1.048576835582568201e+00	1.150346132265783750e+00	8.558130105846863955e-01
2.839165478329966907e-01	9.851685095600494213e-01	1.048058252933384837e+00	1.150076741486414589e+00	8.564026334177299304e-01
2.845212689146430773e-01	9.853811880817870961e-01	1.047565226764272328e+00	1.149809790823412614e+00	8.568774968067705000e-01
2.851259899962894639e-01	9.854844025602473856e-01	1.047132212381535643e+00	1.149549444896028838e+00	8.572330116508705133e-01
2.857307110779359616e-01	9.854856597861662015e-01	1.046782185132631771e+00	1.149304074049911639e+00	8.574622153053540474e-01
2.863354321595824037e-01	9.853880800241717752e-01	1.046523199160506623e+00	1.149083631717103371e+00	8.575577604725376224e-01
2.869401532412288458e-01	9.851955598943087367e-01	1.046351050987355924e+00	1.148893767352822115e+00	8.575150304989397343e-01
2.875448743228752324e-01	9.849090380397649280e-01	1.046249953501720231e+00	1.148731478910301584e+00	8.573333998702409309e-01
2.881495954045216745e-01	9.845272130134483657e-01	1.046196948156854045e+00	1.148585463870467338e+00	8.570124201709897749e-01
2.887543164861681166e-01	9.840593855216668295e-01	1.046162982088790550e+00	1.148436162176275088e+00	8.565458669812836545e-01
2.893590375678145588e-01	9.835206315916869002e-01	1.046113241220303802e+00	1.148262964075894565e+00	8.559228999957008144e-01
2.899637586494609454e-01	9.829197642666767099e-01	1.046008524764439729e+00	1.148048378605479813e+00	8.551326005360673221e-01
2.905684797311073320e-01	9.822570636609041506e-01	1.045814442772460273e+00	1.147775515790749656e+00	8.541647401112613114e-01
2.911732008127538296e-01	9.815329391188075681e-01	1.045506619655047542e+00	1.147429279587330209e+00	8.530104243696911004e-01
2.917779218944002717e-01	9.807596884368958712e-01	1.045075412605431797e+00	1.146996001927697906e+00	8.516724802763702140e-01
2.923826429760467138e-01	9.799535007668696007e-01	1.044536573690019177e+00	1.146461340573201815e+00	8.501649322841611234e-01
2.929873640576931004e-01	9.791288961229011045e-01	1.043927923478334963e+00	1.145814453399111477e+00	8.485089570466626263e-01
2.935920851393394870e-01	9.782975671838708420e-01	1.043299908266966503e+00	1.145058185930392769e+00	8.467318077492519413e-01
2.941968062209859847e-01	9.774657337097530929e-01	1.042710610885447142e+00	1.144213083930626373e+00	8.448714877211512819e-01
2.948015273026324268e-01	9.766316333336526601e-01	1.042209886642573524e+00	1.143315557227157164e+00	8.429765995832870784e-01
2.954062483842788134e-01	9.757912435281356212e-01	1.041834261438787657e+00	1.142412529620447925e+00	8.410917476393866554e-01
2.960109694659252000e-01	9.749428952774444879e-01	1.041597089302326529e+00	1.141552202938388660e+00	8.392528828343747138e-01
2.966156905475715866e-01	9.740814547980612970e-01	1.041500053641033929e+00	1.140773704042551184e+00	8.374811348673594225e-01
2.972204116292180287e-01	9.731990414075915030e-01	1.041529162605259407e+00	1.140101248865627470e+00	8.357834488558981700e-01
2.978251327108645263e-01	9.722879567502645815e-01	1.041658853274480601e+00	1.139540330410423685e+00	8.341651245189264374e-01
2.984298537925109129e-01	9.713430074411292248e-01	1.041854263805713110e+00	1.139081538773654589e+00	8.326291988407932276e-01
2.990345748741572995e-01	9.703532934169158963e-01	1.042073675788026899e+00	1.138699102106456307e+00	8.311779079536631976e-01
2.996392959558037417e-01	9.693104871886037976e-01	1.042274231973363330e+00	1.138359582596134789e+00	8.297993389624066518e-01
3.002440170374501838e-01	9.682142474892906359e-01	1.042419927550244818e+00	1.138028334177598744e+00	8.284789869361548487e-01
3.008487381190966814e-01	9.670716980725758694e-01	1.042488601712921126e+00	1.137664762156213927e+00	8.271975089464754793e-01
3.014534592007430680e-01	9.659006042756266286e-01	1.042477109210189434e+00	1.137233520778602847e+00	8.259434796606668350e-01
3.020581802823894546e-01	9.647324847897007505e-01	1.042403847980809761e+00	1.136708828513101732e+00	8.247130745643259653e-01
3.026629013640358967e-01	9.636075207221341810e-01	1.042294234384071538e+00	1.136083287961456412e+00	8.235108266595864146e-01
3.032676224456823388e-01	9.625647331431242959e-01	1.042178845079093419e+00	1.135366605160176734e+00	8.223465107511760408e-01
3.038723435273287254e-01	9.616337217231183399e-01	1.042084805153046467e+00	1.134586528734908395e+00	8.212270516739074155e-01
3.044770646089751676e-01	9.608328350049928357e-01	1.042027512412786461e+00	1.133772980618389159e+00	8.201582483496367981e-01
3.050817856906216097e-01	9.601698475603527294e-01	1.042013036141931970e+00	1.132948999854935801e+00	8.191315420345809395e-01
3.056865067722680518e-01	9.596488705885162229e-01	1.042042318302870640e+00	1.132128048048775870e+00	8.181299355550524233e-01
3.062912278539144939e-01	9.592786113817091120e-01	1.042107119724603681e+00	1.131313332650309533e+00	8.171342979933050588e-01
3.068959489355609360e-01	9.590667516343014398e-01	1.042187202430445048e+00	1.130497909291787062e+00	8.161309195309705000e-01
3.075006700172073226e-01	9.590167639751782103e-01	1.042245378387234300e+00	1.129665779881337428e+00	8.151238429937179841e-01
3.081053910988537647e-01	9.591260702811238437e-01	1.042228831089139662e+00	1.128795568209607358e+00	8.141243145083499888e-01
3.087101121805001513e-01	9.593883788372988830e-01	1.042082738353570237e+00	1.127863401265601917e+00	8.131514978250566905e-01
3.093148332621465935e-01	9.597975632909004906e-01	1.041768327408378880e+00	1.126845558973065708e+00	8.122383329615555647e-01
3.099195543437929246e-01	9.603484700709459254e-01	1.041274024566515077e+00	1.125724831466966558e+00	8.114192342512559497e-01
3.105242754254392556e-01	9.610421172885121877e-01	1.040613636131005659e+00	1.124495192767876350e+00	8.107193497307713104e-01
3.111289965070856978e-01	9.618831787180969206e-01	1.039819419335281658e+00	1.123162927158435576e+00	8.101507707053701157e-01
3.117337175887321399e-01	9.628713816283047677e-01	1.038933773830581053e+00	1.121749878339746820e+00	8.097222073965427702e-01
3.123384386703786375e-01	9.639929111831675446e-01	1.038003445423980819e+00	1.120297510643687877e+00	8.094453073218880190e-01
3.129431597520249131e-01	9.652166270142235049e-01	1.037078898148645623e+00	1.118859826599677421e+00	8.093250992395324417e-01
3.135478808336714107e-01	9.664934845647819017e-01	1.036202941910443265e+00	1.117496939833648506e+00	8.093584027456907082e-01
3.141526019153178528e-01	9.677628247496301572e-01	1.035404755216769335e+00	1.116258221102850889e+00	8.095273040512650509e-01
3.147573229969642949e-01	9.689632900327765919e-01	1.034700559958842803e+00	1.115175987918589628e+00	8.098021691488122009e-01
3.153620440786107926e-01	9.700456364134891762e-01	1.034095861262744220e+00	1.114266859330850012e+00	8.101655866729035038e-01
3.159667651602571237e-01	9.709766840804473498e-01	1.033580457238397088e+00	1.113533145951412617e+00	8.106068976315649044e-01
3.165714862419035658e-01	9.717271401159319755e-01	1.033128922432545060e+00	1.112961960456864130e+00	8.111147599343664361e-01
3.171762073235500079e-01	9.722654157418989529e-01	1.032708214664219915e+00	1.112530125235761114e+00	8.116779711505411887e-01
3.177809284051964500e-01	9.725720399515822567e-01	1.032279732229652414e+00	1.112211885766154706e+00	8.122884311849519756e-01
3.183856494868427811e-01	9.726383682558660260e-01	1.031801202242104587e+00	1.111979095881709290e+00	8.129349110304837644e-01
3.189903705684892787e-01	9.724720526865202608e-01	1.031244114866068040e+00	1.111801175883204484e+00	8.135973255571486984e-01
3.195950916501357209e-01	9.721035022254161939e-01	1.030594647269679864e+00	1.111654972688884024e+00	8.142633818868277862e-01
3.201998127317821630e-01	9.715710752148180029e-01	1.029856703013195762e+00	1.111529438341919196e+00	8.149173680594506974e-01
3.208045338134286606e-01	9.709131016597780661e-01	1.029051512857734663e+00	1.111421958736722226e+00	8.155499458915529409e-01
3.214092548950749362e-01	9.701595121601578331e-01	1.028216287981222443e+00	1.111337722234724934e+00	8.161519522800305682e-01
3.220139759767214338e-01	9.693315748487940642e-01	1.027384934995033250e+00	1.111286656934754813e+00	8.167192279943249478e-01
3.226186970583678759e-01	9.684485546405312562e-01	1.026585729861453578e+00	1.111276299888518615e+00	8.172458747520864319e-01
3.232234181400143180e-01	9.675288784513738083e-01	1.025839573673472671e+00	1.111311551507132567e+00	8.177189891588497739e-01
3.238281392216606491e-01	9.665858428596412200e-01	1.025159616298565002e+00	1.111389306800077081e+00	8.181214770165373684e-01
3.244328603033069802e-01	9.656249026535181912e-01	1.024546934041370427e+00	1.111498042710913570e+00	8.184441344087309833e-01
3.250375813849534223e-01	9.646490188190499637e-01	1.023990064648912623e+00	1.111616676459535880e+00	8.186971095969128864e-01
3.256423024665998645e-01	9.636534382941559507e-01	1.023469987134606463e+00	1.111716522959273812e+00	8.189088629119932738e-01
3.262470235482463621e-01	9.626315290856324314e-01	1.022965039296950263e+00	1.111768671493006400e+00	8.191096511470982167e-01
3.268517446298926377e-01	9.615785372938364661e-01	1.022455171629222059e+00	1.111746005817349836e+00	8.193331193021623493e-01
3.274564657115391353e-01	9.604957250604300167e-01	1.021928823939368680e+00	1.111619311861284487e+00	8.196025731352275523e-01
3.280611867931855774e-01	9.593976408442699277e-01	1.021382696746104379e+00	1.111366231310601416e+00	8.199146647403481314e-01
3.286659078748320195e-01	9.583106404080153906e-01	1.020825971808556165e+00	1.110973438261453117e+00	8.202553694744455504e-01
3.292706289564785171e-01	9.572654123763700840e-01	1.020280716522735442e+00	1.110436997911874668e+00	8.206155577001875701e-01
3.298753500381248482e-01	9.562889061656707490e-01	1.019774016152285689e+00	1.109768913639460175e+00	8.209725044020074192e-01
3.304800711197712904e-01	9.553954749469537600e-01	1.019334181901782932e+00	1.108998378549117314e+00	8.213082056362023264e-01
3.310847922014177325e-01	9.545890262605354337e-01	1.018987266927183777e+00	1.108165012421949314e+00	8.216068436524430751e-01
3.316895132830641746e-01	9.538716964524980302e-01	1.018753858754157804e+00	1.107311900866473797e+00	8.218527759850202674e-01
3.322942343647105057e-01	9.532401952108312537e-01	1.018648186909161923e+00	1.106476331642330946e+00	8.220391857604713026e-01
3.328989554463570033e-01	9.526902861115100762e-01	1.018675592097184168e+00	1.105679872149200715e+00	8.221739230597937542e-01
3.335036765280034454e-01	9.522187731667824950e-01	1.018830407698361640e+00	1.104927123843076009e+00	8.222733403296522692e-01
3.341083976096498875e-01	9.518213169267453200e-01	1.019096865253952711e+00	1.104217234413707560e+00	8.223630160653733201e-01
3.347131186912963852e-01	9.514914536585771243e-01	1.019449935902008608e+00	1.103546774116052509e+00	8.224601113866485402e-01
3.353178397729426607e-01	9.512186041385861657e-01	1.019853940824893446e+00	1.102913436373805123e+00	8.225601348175565208e-01
3.359225608545891584e-01	9.509898810755439413e-01	1.020264246336003877e+00	1.102306798357095552e+00	8.226561990027251303e-01
3.365272819362356005e-01	9.507982393869242044e-01	1.020642959786166815e+00	1.101709841934380929e+00	8.227482419916500866e-01
3.371320030178820426e-01	9.506469133873252098e-01	1.020966549977895710e+00	1.101098350716409158e+00	8.228343569034720639e-01
3.377367240995283737e-01	9.505477424309822787e-01	1.021224686166342321e+00	1.100452693022498485e+00	8.229098783998352040e-01
3.383414451811747048e-01	9.505153995340226425e-01	1.021417328700533256e+00	1.099766662760631286e+00	8.229671983193924678e-01
3.389461662628211469e-01	9.505627832248679798e-01	1.021560168538219626e+00	1.099053706728288837e+00	8.230010546454716858e-01
3.395508873444675890e-01	9.506940680568500834e-01	1.021678031172500445e+00	1.098332787103411867e+00	8.230040257692533556e-01
3.401556084261140867e-01	9.509028285545765291e-01	1.021796062984850595e+00	1.097624926994999583e+00	8.229608447059075793e-01
3.407603295077603622e-01	9.511760490878803376e-01	1.021932641726111202e+00	1.096949524902662176e+00	8.228511690569217940e-01
3.413650505894068599e-01	9.514979946090994511e-01	1.022095789738987071e+00	1.096311946570783569e+00	8.226642798260824785e-01
3.419697716710533020e-01	9.518544520607040704e-01	1.022277602873773006e+00	1.095703496304457847e+00	8.223880061222309523e-01
3.425744927526997441e-01	9.522343367238019773e-01	1.022461364621608526e+00	1.095116731302291369e+00	8.220159845778566288e-01
3.431792138343462417e-01	9.526272847614652983e-01	1.022619140609249744e+00	1.094540455272863477e+00	8.215472732959430147e-01
3.437839349159925728e-01	9.530222228048152999e-01	1.022716687943596936e+00	1.093961513892841353e+00	8.209925739005163869e-01
3.443886559976390149e-01	9.534109149872346256e-01	1.022720143385654090e+00	1.093367214914678032e+00	8.203694617046540793e-01
3.449933770792854570e-01	9.537870512778581222e-01	1.022595701544861901e+00	1.092744905451731752e+00	8.196918870931184653e-01
3.455980981609318992e-01	9.541434988101606951e-01	1.022317358597409687e+00	1.092078952657090207e+00	8.189704486285929175e-01
3.462028192425782303e-01	9.544813022688528603e-01	1.021874569520885956e+00	1.091358632800665696e+00	8.182118428929074927e-01
3.468075403242247279e-01	9.548065383845804055e-01	1.021276997104093809e+00	1.090593303690535087e+00	8.174200405786842261e-01
3.474122614058711700e-01	9.551271887995752552e-01	1.020551299037940396e+00	1.089803747964368963e+00	8.165967022923057428e-01
3.480169824875176121e-01	9.554509595464523164e-01	1.019730734200465561e+00	1.089014512933168977e+00	8.157388406148466942e-01
3.486217035691641097e-01	9.557799222148937179e-01	1.018851590644811678e+00	1.088256807733847253e+00	8.148448334392121017e-01
3.492264246508103853e-01	9.561111773606041364e-01	1.017949835963593674e+00	1.087564113398280297e+00	8.139147405105413569e-01
3.498311457324568829e-01	9.564306939482243308e-01	1.017057651965878273e+00	1.086963610256577395e+00	8.129508388471305969e-01
3.504358668141033251e-01	9.567201374070978259e-01	1.016202322291588134e+00	1.086476527893711852e+00	8.119651810743944154e-01
3.510405878957497672e-01	9.569618910571097148e-01	1.015398806679005395e+00	1.086118232881257528e+00	8.109717400974938428e-01
3.516453089773960983e-01	9.571366467687605351e-01	1.014647800756635299e+00	1.085889746409959944e+00	8.099871141076595560e-01
3.522500300590424294e-01	9.572181232195337008e-01	1.013936166002421091e+00	1.085785063507433312e+00	8.090346652503961344e-01
3.528547511406888715e-01	9.571818445448253554e-01	1.013237545940467665e+00	1.085794273971562696e+00	8.081343112822363395e-01
3.534594722223353136e-01	9.570108826761474230e-01	1.012514321052748523e+00	1.085900048215534319e+00	8.073021753728214511e-01
3.540641933039818112e-01	9.566970023595847694e-01	1.011720010577119799e+00	1.086075023103237447e+00	8.065475476588536141e-01
3.546689143856280868e-01	9.562412666445138099e-01	1.010819434650177318e+00	1.086285866001279521e+00	8.058684369673730918e-01
3.552736354672745844e-01	9.556544811314685584e-01	1.009797990495135522e+00	1.086498652779125607e+00	8.052537987287546883e-01
3.558783565489210265e-01	9.549515429358731433e-01	1.008658143807338758e+00	1.086683875939784327e+00	8.046908291105624444e-01
3.564830776305674687e-01	9.541477425511706301e-01	1.007424941748953140e+00	1.086822309789931218e+00	8.041603653989635170e-01
3.570877987122139663e-01	9.532603723780538330e-01	1.006135472996934288e+00	1.086907748688911823e+00	8.036423856283894107e-01
3.576925197938602974e-01	9.523046223173038394e-01	1.004836967019813176e+00	1.086945039190480022e+00	8.031300269205656761e-01
3.582972408755067395e-01	9.512917094855620759e-01	1.003584195426531434e+00	1.086949751240932516e+00	8.026173267727919614e-01
3.589019619571531816e-01	9.502324018519221482e-01	1.002432411443162641e+00	1.086945081313007710e+00	8.020987904023375581e-01
3.595066830387996237e-01	9.491450087488800813e-01	1.001433280809907567e+00	1.086954836688491799e+00	8.015743340826163577e-01
3.601114041204459548e-01	9.480445288231651446e-01	1.000623798798002895e+00	1.086998701819449353e+00	8.010479486663972803e-01
3.607161252020924525e-01	9.469386712912452042e-01	1.000021115433922247e+00	1.087086740064890700e+00	8.005381088134321255e-01
3.613208462837388946e-01	9.458295573718353833e-01	9.996229035869210744e-01	1.087220376517273879e+00	8.000559440619907647e-01
3.619255673653853367e-01	9.447193015546567763e-01	9.994122744258810975e-01	1.087388722720279421e+00	7.995992131089733057e-01
3.625302884470318343e-01	9.436111050819638857e-01	9.993541739311103678e-01	1.087565931455293011e+00	7.991652855779864950e-01
3.631350095286781099e-01	9.425079045976764158e-01	9.994064410319714042e-01	1.087713713444738994e+00	7.987511251228582854e-01
3.637397306103246075e-01	9.414205360212500873e-01	9.995241933814341673e-01	1.087791737019383254e+00	7.983618449571366904e-01
3.643444516919710496e-01	9.403716940635754584e-01	9.996708377249781119e-01	1.087760713013539160e+00	7.980199951058215557e-01
3.649491727736176583e-01	9.393894335526449257e-01	9.998241879808676957e-01	1.087595105475124058e+00	7.977349440543207715e-01
3.655538938552639894e-01	9.385005253459589580e-01	9.999741232878199826e-01	1.087288679698384053e+00	7.975214421102138074e-01
3.661586149369104315e-01	9.377227091668506320e-01	1.000116593289547051e+00	1.086848834337615255e+00	7.973917359455086062e-01
3.667633360185567626e-01	9.370566581180598265e-01	1.000254225248403017e+00	1.086292948979383111e+00	7.973525137914699856e-01
3.673680571002032047e-01	9.364897359333127502e-01	1.000399809168900589e+00	1.085645391954829009e+00	7.974122190046216696e-01
3.679727781818498134e-01	9.360048068552137002e-01	1.000574670676877442e+00	1.084933482199036625e+00	7.975622789426199954e-01
3.685774992634961444e-01	9.355857733967382073e-01	1.000806179307568211e+00	1.084182096596785660e+00	7.977923768265632321e-01
3.691822203451425866e-01	9.352198570723803117e-01	1.001119805504009364e+00	1.083413439841727444e+00	7.980860596314462985e-01
3.697869414267889177e-01	9.348955260106759368e-01	1.001530611524579450e+00	1.082645584805797423e+00	7.984221785225829038e-01
3.703916625084353598e-01	9.346026920752009692e-01	1.002037676934786070e+00	1.081889800804837654e+00	7.987755573178522139e-01
3.709963835900819684e-01	9.343328939786834653e-01	1.002623130960505593e+00	1.081149524097267500e+00	7.991251288210082793e-01
3.716011046717282995e-01	9.340823673297945495e-01	1.003254260120576058e+00	1.080423832211748980e+00	7.994696034746602287e-01
3.722058257533747416e-01	9.338521368295074065e-01	1.003891209347180125e+00	1.079708561621955054e+00	7.998180592379577902e-01
3.728105468350210727e-01	9.336550625090926925e-01	1.004493183950766255e+00	1.078995822579034147e+00	8.001725126047167791e-01
3.734152679166675148e-01	9.335136073957333025e-01	1.005022510657061829e+00	1.078281706768372317e+00	8.005358305336472968e-01
3.740199889983139570e-01	9.334535188134026606e-01	1.005456784974690043e+00	1.077566223120663524e+00	8.009199061698585309e-01
3.746247100799602880e-01	9.334957509772030537e-01	1.005787730308968841e+00	1.076859267072247439e+00	8.013409832495722585e-01
3.752294311616067302e-01	9.336494055976897188e-01	1.006018598502044892e+00	1.076182301427035526e+00	8.017905023485172311e-01
3.758341522432530613e-01	9.339057198105560342e-01	1.006168202065987227e+00	1.075556915314187068e+00	8.022439493195390181e-01
3.764388733248995589e-01	9.342411212688469524e-01	1.006261756560291154e+00	1.074999543933681245e+00	8.026721077425666984e-01
3.770435944065460010e-01	9.346297427239551592e-01	1.006330093642087586e+00	1.074526453120745906e+00	8.030485643285896202e-01
3.776483154881923321e-01	9.350496466279274443e-01	1.006405580749749840e+00	1.074150807296278876e+00	8.033636518738620502e-01
3.782530365698387742e-01	9.354799540523124346e-01	1.006514802633408534e+00	1.073873053950832324e+00	8.036213218961768545e-01
3.788577576514853829e-01	9.358940815222850373e-01	1.006674022138757785e+00	1.073676777541470617e+00	8.038320751276739617e-01
3.794624787331317139e-01	9.362619413070323304e-01	1.006875154331943856e+00	1.073536345806243686e+00	8.040087475790140825e-01
3.800671998147781561e-01	9.365535566668823364e-01	1.007096510008302470e+00	1.073418090493783117e+00	8.041605990382156843e-01
3.806719208964244872e-01	9.367533976182476074e-01	1.007308573397890594e+00	1.073289223478995469e+00	8.043023427608317899e-01
3.812766419780709293e-01	9.368608675317849910e-01	1.007482008428182585e+00	1.073126336162766759e+00	8.044433741273923077e-01
3.818813630597175379e-01	9.368922547713214311e-01	1.007583431843725341e+00	1.072915599527675568e+00	8.045809141736396386e-01
3.824860841413638690e-01	9.368745421109442306e-01	1.007588256455442810e+00	1.072650312666245220e+00	8.047056129359465571e-01
3.830908052230103111e-01	9.368308537572310746e-01	1.007477908867147498e+00	1.072330343996819479e+00	8.048206900643324335e-01
3.836955263046566422e-01	9.367767124788399791e-01	1.007239172147694317e+00	1.071963778197663197e+00	8.049311375667048685e-01
3.843002473863030843e-01	9.367204872096879242e-01	1.006869208091174084e+00	1.071567608661396998e+00	8.050463800018736737e-01
3.849049684679496930e-01	9.366614531757355699e-01	1.006379440802941394e+00	1.071163848392187479e+00	8.051734205493075169e-01
3.855096895495960241e-01	9.365924150164354200e-01	1.005790883888168397e+00	1.070777063087726688e+00	8.053163287096294365e-01
3.861144106312424662e-01	9.365066337324541301e-01	1.005130341519680615e+00	1.070430585541713997e+00	8.054642473804489722e-01
3.867191317128887973e-01	9.363992393645563794e-01	1.004428804612283344e+00	1.070140699728824529e+00	8.056056085658382937e-01
3.873238527945352394e-01	9.362676778003713451e-01	1.003718009337307260e+00	1.069913922000095496e+00	8.057297542658349299e-01
3.879285738761816815e-01	9.361063274609120466e-01	1.003016790037580597e+00	1.069747185888286545e+00	8.058306193007848117e-01
3.885332949578280126e-01	9.359055284123090068e-01	1.002328170030386989e+00	1.069634327013073927e+00	8.059086282015741620e-01
3.891380160394744547e-01	9.356535119344434603e-01	1.001647476388423774e+00	1.069572927122124373e+00	8.059625044941577388e-01
3.897427371211207858e-01	9.353406123919529858e-01	1.000965086190893860e+00	1.069557568696359207e+00	8.059926152866563331e-01
3.903474582027672835e-01	9.349691330013853996e-01	1.000271452917996573e+00	1.069578905773817423e+00	8.060013711973645911e-01
3.909521792844137256e-01	9.345529651707490393e-01	9.995590958758331368e-01	1.069622307007903839e+00	8.059940338740887444e-01
3.915569003660600567e-01	9.341092665423168517e-01	9.988243226146743536e-01	1.069674439520222453e+00	8.059762386958319036e-01
3.921616214477064988e-01	9.336511040099462200e-01	9.980642432022438504e-01	1.069727366013082159e+00	8.059555972452696615e-01
3.927663425293531074e-01	9.331942636400051283e-01	9.972742089029728030e-01	1.069781779728916860e+00	8.059331840171357619e-01
3.933710636109994385e-01	9.327454624654001325e-01	9.964595744269892919e-01	1.069848594575296907e+00	8.059013738900028256e-01
3.939757846926458806e-01	9.323013764639361822e-01	9.956382279804053548e-01	1.069944718264802530e+00	8.058498006640897326e-01
3.945805057742922117e-01	9.318554358630342094e-01	9.948397504734048935e-01	1.070085327946331377e+00	8.057686409106371572e-01
3.951852268559386538e-01	9.313967922685126855e-01	9.940996962968968731e-01	1.070282167202739165e+00	8.056569047065401667e-01
3.957899479375852625e-01	9.309121218111845453e-01	9.934588604857723659e-01	1.070533784660388177e+00	8.055238418491552643e-01
3.963946690192315936e-01	9.303861224054383872e-01	9.929555270540780798e-01	1.070828634192478201e+00	8.053796355647663274e-01
3.969993901008780357e-01	9.298044618204526213e-01	9.926176487212812205e-01	1.071144866236133808e+00	8.052254159276134304e-01
3.976041111825243668e-01	9.291520932736063720e-01	9.924527066236757955e-01	1.071456114853253316e+00	8.050590249425201295e-01
3.982088322641708089e-01	9.284193806964424756e-01	9.924507175466026343e-01	1.071735740058016084e+00	8.048667674579748077e-01
3.988135533458174176e-01	9.276099692095819416e-01	9.925882373548323701e-01	1.071956806357243330e+00	8.046296408588839988e-01
3.994182744274637487e-01	9.267406426669926311e-01	9.928341399815575619e-01	1.072086225581944552e+00	8.043316883632285474e-01
4.000229955091101908e-01	9.258395499460674305e-01	9.931544185496059551e-01	1.072097054125231930e+00	8.039616245349688883e-01
4.006277165907565219e-01	9.249421210350406986e-01	9.935146971240739200e-01	1.071972557734135911e+00	8.035233876159044719e-01
4.012324376724029640e-01	9.240817433469021847e-01	9.938822676762635311e-01	1.071710628046530056e+00	8.030378495515555493e-01
4.018371587540494061e-01	9.232863092802614524e-01	9.942308268218318368e-01	1.071319450408111162e+00	8.025316162298404832e-01
4.024418798356957372e-01	9.225784467523066024e-01	9.945462282358528139e-01	1.070820032869498117e+00	8.020398550014086192e-01
4.030466009173421793e-01	9.219721481155103149e-01	9.948276895781755780e-01	1.070243856787486791e+00	8.015908994208976734e-01
4.036513219989885104e-01	9.214748045749416860e-01	9.950857524398882825e-01	1.069626223394005260e+00	8.011992973962669407e-01
4.042560430806350080e-01	9.210869356866462354e-01	9.953406443405499182e-01	1.069001819558518918e+00	8.008628702527986754e-01
4.048607641622814501e-01	9.208017328554124470e-01	9.956111328272277960e-01	1.068383947665946687e+00	8.005697207343741573e-01
4.054654852439277812e-01	9.206094217609176455e-01	9.959168701572435056e-01	1.067772105392496673e+00	8.003083275360742821e-01
4.060702063255742233e-01	9.204995686323401705e-01	9.962714269839694214e-01	1.067162642140982998e+00	8.000682043088110929e-01
4.066749274072208320e-01	9.204614791532657048e-01	9.966768577724640643e-01	1.066547001702000452e+00	7.998392126803131053e-01
4.072796484888671631e-01	9.204879299578904162e-01	9.971186734202250879e-01	1.065906172922683526e+00	7.996115353382211577e-01
4.078843695705136052e-01	9.205777376150319213e-01	9.975700669967684231e-01	1.065225462044356197e+00	7.993796979794220992e-01
4.084890906521599363e-01	9.207318906810563197e-01	9.980049722792713185e-01	1.064500554989401326e+00	7.991448315840127270e-01
4.090938117338063784e-01	9.209480510386922614e-01	9.983999131843924735e-01	1.063728679543278099e+00	7.989081479270064845e-01
4.096985328154529871e-01	9.212184573833261947e-01	9.987334588439268357e-01	1.062909509797144603e+00	7.986734468950497101e-01
4.103032538970993182e-01	9.215367922391303201e-01	9.989885568951851758e-01	1.062053799215123107e+00	7.984535737713412962e-01
4.109079749787457603e-01	9.218983409398933127e-01	9.991539362702835936e-01	1.061179990324191857e+00	7.982584625477509022e-01
4.115126960603920914e-01	9.222980805856201281e-01	9.992294765229521314e-01	1.060305728559222338e+00	7.980965682180186649e-01
4.121174171420385335e-01	9.227291051792990695e-01	9.992272866108439233e-01	1.059458374935680292e+00	7.979750440959764157e-01
4.127221382236851421e-01	9.231795930562544106e-01	9.991709515345600368e-01	1.058666848162971297e+00	7.978879732754148302e-01
4.133268593053314732e-01	9.236335218067412978e-01	9.990962514263693750e-01	1.057953649444188127e+00	7.978251082884573187e-01
4.139315803869779153e-01	9.240697429954557451e-01	9.990477916799878066e-01	1.057334323023671585e+00	7.977758186288409492e-01
4.145363014686242464e-01	9.244668739203028007e-01	9.990700046078686558e-01	1.056817272310524691e+00	7.977339132636981356e-01
4.151410225502706886e-01	9.248046230103660337e-01	9.991927232504592693e-01	1.056402575404544963e+00	7.976934118610995439e-01
4.157457436319171307e-01	9.250641032027724364e-01	9.994205291371487387e-01	1.056080051487712446e+00	7.976535524421903833e-01
4.163504647135634618e-01	9.252292541279070193e-01	9.997361544818984536e-01	1.055831773764436710e+00	7.976090808580209579e-01
4.169551857952099039e-01	9.252948365799880115e-01	1.000102838437001207e+00	1.055635069123981307e+00	7.975531793500355571e-01
4.175599068768562350e-01	9.252669606586702011e-01	1.000480564367920655e+00	1.055462421163570808e+00	7.974873320740238913e-01
4.181646279585027326e-01	9.251579607074866818e-01	1.000827918692859919e+00	1.055286335503637263e+00	7.974175247905536112e-01
4.187693490401491747e-01	9.249806330512592156e-01	1.001104051741352974e+00	1.055082205461524092e+00	7.973555608001114958e-01
4.193740701217955058e-01	9.247438164639681935e-01	1.001271488709548407e+00	1.054829221845245302e+00	7.973210748463029907e-01
4.199787912034419479e-01	9.244497804691562681e-01	1.001297910808792935e+00	1.054516322648237248e+00	7.973275098197102340e-01
4.205835122850885566e-01	9.240948252359592052e-01	1.001166415906753260e+00	1.054147316910427623e+00	7.973808505238710875e-01
4.211882333667348877e-01	9.236753947485331073e-01	1.000880090988537363e+00	1.053738147731242858e+00	7.974752138885435881e-01
4.217929544483813298e-01	9.231914500301126036e-01	1.000458755372161779e+00	1.053307109895502247e+00	7.976029294497917199e-01
4.223976755300276609e-01	9.226483343764853018e-01	9.999302432649487260e-01	1.052877275471139074e+00	7.977671972772546471e-01
4.230023966116741030e-01	9.220502038322154759e-01	9.993273092450358774e-01	1.052471907014186359e+00	7.979706065551007699e-01
4.236071176933207116e-01	9.214018079825404550e-01	9.986865932033784921e-01	1.052109187261067502e+00	7.982063036792484967e-01
4.242118387749670427e-01	9.207059313521126498e-01	9.980399445475302000e-01	1.051799768354980014e+00	7.984628913522605620e-01
4.248165598566134848e-01	9.199645696939191541e-01	9.974092606524060933e-01	1.051546423164066324e+00	7.987260942634972771e-01
4.254212809382596494e-01	9.191864012343007317e-01	9.968020389084415456e-01	1.051343157330837164e+00	7.989912746245834141e-01
4.260260020199060915e-01	9.183887212340307027e-01	9.962151594796718745e-01	1.051171060924340095e+00	7.992495595644081297e-01
4.266307231015525891e-01	9.175951837994904547e-01	9.956433038274755676e-01	1.051007126682115933e+00	7.994922775975233931e-01
4.272354441831990313e-01	9.168360181204144865e-01	9.950804715256722499e-01	1.050831663711219166e+00	7.997170519554475110e-01
4.278401652648454734e-01	9.161442911039675563e-01	9.945193189849416138e-01	1.050631823833859890e+00	7.999204184434407505e-01
4.284448863464916935e-01	9.155473557952752417e-01	9.939516708437629022e-01	1.050406456142631395e+00	8.001129806216342732e-01
4.290496074281381356e-01	9.150630652561666523e-01	9.933695250502135865e-01	1.050169155315219038e+00	8.003045875999683645e-01
4.296543285097845777e-01	9.146985139975792878e-01	9.927704356496163118e-01	1.049944051610495865e+00	8.005083665780778901e-01
4.302590495914310753e-01	9.144514739579674423e-01	9.921594202236675430e-01	1.049758758534499403e+00	8.007428034619578083e-01
4.308637706730775174e-01	9.143128974321271807e-01	9.915509768634743759e-01	1.049635032713490457e+00	8.010274379336599360e-01
4.314684917547236820e-01	9.142667711575847012e-01	9.909684384796022538e-01	1.049582385232403992e+00	8.013697728584598945e-01
4.320732128363701241e-01	9.142923554106484607e-01	9.904417732883672443e-01	1.049596184006331923e+00	8.017608302363764539e-01
4.326779339180166217e-01	9.143626547063737897e-01	9.899981249933493821e-01	1.049660846294983019e+00	8.021835465425217748e-01
4.332826549996630638e-01	9.144425754015355068e-01	9.896540793977662842e-01	1.049751362368338103e+00	8.026167739845561089e-01
4.338873760813095060e-01	9.144979434726524525e-01	9.894139300680572235e-01	1.049832792164676176e+00	8.030345705946472235e-01
4.344920971629560036e-01	9.145005597899051875e-01	9.892684895815746504e-01	1.049865160837879285e+00	8.034084325934042203e-01
4.350968182446024457e-01	9.144341206863079163e-01	9.891999755530999083e-01	1.049812702248704932e+00	8.037217754364898159e-01
4.357015393262488878e-01	9.142965413483035153e-01	9.891834847709914946e-01	1.049640461759412835e+00	8.039908372391700864e-01
4.363062604078953854e-01	9.140999438058416970e-01	9.891881186329003484e-01	1.049326905378576535e+00	8.042485874828917414e-01
4.369109814895418276e-01	9.138646020069670639e-01	9.891854734271304794e-01	1.048863649890884320e+00	8.045258748762418310e-01
4.375157025711882697e-01	9.136043692980194697e-01	9.891494659363886388e-01	1.048257952809073856e+00	8.048429965250945006e-01
4.381204236528347673e-01	9.133286033420172645e-01	9.890589405857074246e-01	1.047530770050981275e+00	8.051993979053301276e-01
4.387251447344812094e-01	9.130420854703182876e-01	9.889025745194889305e-01	1.046714144874445918e+00	8.055823723885936483e-01
4.393298658161273740e-01	9.127534955515986814e-01	9.886878158513865422e-01	1.045846384260167516e+00	8.059745865659599939e-01
4.399345868977738161e-01	9.124779254123740468e-01	9.884461602345977482e-01	1.044961490207128252e+00	8.063602340210461739e-01
4.405393079794203137e-01	9.122327244992325390e-01	9.882185232842952693e-01	1.044083290717261248e+00	8.067239215733422730e-01
4.411440290610667558e-01	9.120309074355740231e-01	9.880443914305329089e-01	1.043223842995287809e+00	8.070507923189885746e-01
4.417487501427131980e-01	9.118724656463479405e-01	9.879553353303319740e-01	1.042386315381470530e+00	8.073343252574647355e-01
4.423534712243594180e-01	9.117497835186098021e-01	9.879717148610056565e-01	1.041572425495143062e+00	8.075823557613455161e-01
4.429581923060058601e-01	9.116562688203007081e-01	9.880990676124904448e-01	1.040785294194046529e+00	8.078077411549972053e-01
4.435629133876523023e-01	9.115967967737810262e-01	9.883314499539569420e-01	1.040030869237265954e+00	8.080127654292617034e-01
4.441676344692987999e-01	9.115813812705660935e-01	9.886545838150874177e-01	1.039309095143189143e+00	8.081961203548453376e-01
4.447723555509452420e-01	9.116226924418858735e-01	9.890490434686456389e-01	1.038609663782567916e+00	8.083472132914677477e-01
4.453770766325914066e-01	9.117337380010978043e-01	9.894900823082400931e-01	1.037922408059479773e+00	8.084526359509055515e-01
4.459817977142378487e-01	9.119245376324049968e-01	9.899495335696890663e-01	1.037241739283254471e+00	8.085025212165630748e-01
4.465865187958843463e-01	9.121989312402709604e-01	9.903973283186844334e-01	1.036570842224853850e+00	8.085003352893204154e-01
4.471912398775307884e-01	9.125503074511747137e-01	9.908009863393117955e-01	1.035922745064154382e+00	8.084523981706067675e-01
4.477959609591772305e-01	9.129622163337148821e-01	9.911302565043924595e-01	1.035318696587317344e+00	8.083578229167723839e-01
4.484006820408237282e-01	9.134133507690133102e-01	9.913690812294242427e-01	1.034779009701521479e+00	8.082124997557321722e-01
4.490054031224701703e-01	9.138785637611017698e-01	9.915237525486869652e-01	1.034314281651188994e+00	8.080112500466065661e-01
4.496101242041166124e-01	9.143301189140323748e-01	9.916162746182085597e-01	1.033921410928172691e+00	8.077562229378560943e-01
4.502148452857631100e-01	9.147370783573474107e-01	9.916763677472892891e-01	1.033594779977772271e+00	8.074569834569775839e-01
4.508195663674095521e-01	9.150635440057174330e-01	9.917321585498681813e-01	1.033324863486142053e+00	8.071309179217158736e-01
4.514242874490559942e-01	9.152749912330530035e-01	9.918049632553941342e-01	1.033104827471073239e+00	8.067944096959762668e-01
4.520290085307024919e-01	9.153511931185728256e-01	9.919031301679099855e-01	1.032930171411824638e+00	8.064575832190683524e-01
4.526337296123489340e-01	9.152856844855749019e-01	9.920246950627530369e-01	1.032794529277002438e+00	8.061311704217513086e-01
4.532384506939950986e-01	9.150876362947020226e-01	9.921627620316875174e-01	1.032682516811612716e+00	8.058190515450553981e-01
4.538431717756415407e-01	9.147816645477607755e-01	9.923018413376463176e-01	1.032576696495622448e+00	8.055259450590499526e-01
4.544478928572880383e-01	9.144012082044840062e-01	9.924166248835358806e-01	1.032461573147567258e+00	8.052519162803060127e-01
4.550526139389344804e-01	9.139766660945267684e-01	9.924744964496374777e-01	1.032323895039814365e+00	8.049983694865838757e-01
4.556573350205809225e-01	9.135307034316086927e-01	9.924419201523767553e-01	1.032162177677015569e+00	8.047612877849467106e-01
4.562620561022271426e-01	9.130792983405670027e-01	9.922892132448664082e-01	1.031989351625942852e+00	8.045283820230483274e-01
4.568667771838735847e-01	9.126291412702661754e-01	9.919993928429682306e-01	1.031825146867025644e+00	8.042856929241775088e-01
4.574714982655200268e-01	9.121803371071600663e-01	9.915713987504854998e-01	1.031687269545982222e+00	8.040217558528750530e-01
4.580762193471665245e-01	9.117329792345348904e-01	9.910229802285321909e-01	1.031588354104670424e+00	8.037334802255006183e-01
4.586809404288129666e-01	9.112847089995514960e-01	9.903849120726493371e-01	1.031529411381497008e+00	8.034341352450096174e-01
4.592856615104591311e-01	9.108270723617127862e-01	9.896947227433861016e-01	1.031502748617706411e+00	8.031411837446570390e-01
4.598903825921055732e-01	9.103477624394294976e-01	9.889904204598596316e-01	1.031494986057351237e+00	8.028607056056186186e-01
4.604951036737520709e-01	9.098374627265748416e-01	9.883036461444879572e-01	1.031489573204768195e+00	8.025927470915290574e-01
4.610998247553985130e-01	9.092895225506971713e-01	9.876553316051490672e-01	1.031467143864868818e+00	8.023298375225025314e-01
4.617045458370449551e-01	9.087143480464082712e-01	9.870588926637293703e-01	1.031402767006012411e+00	8.020598960871337946e-01
4.623092669186914527e-01	9.081341212628322168e-01	9.865159608305650307e-01	1.031275742596370781e+00	8.017675866000202323e-01
4.629139880003378948e-01	9.075714028592397620e-01	9.860151104139812661e-01	1.031074731442707559e+00	8.014337429497717658e-01
4.635187090819843370e-01	9.070519201347700955e-01	9.855384711952401844e-01	1.030797608376875285e+00	8.010432554012786310e-01
4.641234301636308346e-01	9.065929545005897428e-01	9.850627395165121314e-01	1.030448538579736395e+00	8.005914689938828932e-01
4.647281512452772767e-01	9.062041881688714939e-01	9.845625220688266621e-01	1.030034962793778375e+00	8.000861551091918988e-01
4.653328723269237188e-01	9.058877983614014306e-01	9.840191739618380229e-01	1.029578516092200191e+00	7.995426176452332667e-01
4.659375934085702164e-01	9.056416147349037882e-01	9.834173901217139191e-01	1.029104831665128561e+00	7.989796778575217751e-01
4.665423144902166586e-01	9.054584186783625199e-01	9.827515592284153945e-01	1.028638113039600066e+00	7.984204689956702072e-01
4.671470355718628231e-01	9.053278697229931726e-01	9.820282802304801661e-01	1.028204303674413955e+00	7.978918110507006167e-01
4.677517566535092652e-01	9.052376032506564973e-01	9.812701192616392065e-01	1.027817646452881206e+00	7.974186867869655915e-01
4.683564777351557629e-01	9.051707725316445741e-01	9.805080258892663325e-01	1.027480467368549144e+00	7.970206141579251335e-01
4.689611988168022050e-01	9.051067363289315715e-01	9.797726550832958070e-01	1.027187234945486471e+00	7.966974631048753253e-01
4.695659198984486471e-01	9.050304463709043512e-01	9.790894230135531728e-01	1.026928778013895815e+00	7.964446365850397225e-01
4.701706409800948672e-01	9.049350677566880830e-01	9.784778008154371154e-01	1.026695033644707822e+00	7.962581438541112000e-01
4.707753620617413093e-01	9.048192391565600401e-01	9.779516713061551236e-01	1.026465905139433810e+00	7.961283800205722905e-01
4.713800831433877514e-01	9.046908053415190221e-01	9.775183746103982552e-01	1.026218100265709809e+00	7.960440039305252125e-01
4.719848042250342490e-01	9.045584147432874644e-01	9.771757050312727122e-01	1.025933792527748523e+00	7.959990762720151602e-01
4.725895253066806911e-01	9.044251438901079743e-01	9.769118904141962378e-01	1.025604354191096412e+00	7.959800556750884493e-01
4.731942463883271333e-01	9.042879839280143495e-01	9.767047959530766876e-01	1.025233704118516886e+00	7.959779965917298528e-01
4.737989674699736309e-01	9.041431373864244891e-01	9.765248795485096389e-01	1.024836255534365081e+00	7.959977584889130764e-01
4.744036885516200730e-01	9.039855318900356096e-01	9.763404546191735145e-01	1.024427261035736558e+00	7.960423783783553420e-01
4.750084096332665151e-01	9.038096850078572997e-01	9.761268728311229825e-01	1.024018684213663821e+00	7.961183508294539246e-01
4.756131307149129572e-01	9.036145192122125858e-01	9.758716413839334525e-01	1.023618559468456590e+00	7.962357759068674490e-01
4.762178517965594549e-01	9.033987867623151091e-01	9.755849331051059670e-01	1.023233621558387263e+00	7.963950807692566913e-01
4.768225728782058970e-01	9.031594888114650166e-01	9.752927463899838667e-01	1.022866132400463979e+00	7.965962974840683497e-01
4.774272939598523391e-01	9.028871802501077237e-01	9.750270808231676911e-01	1.022510500712562553e+00	7.968476294708265462e-01
4.780320150414988367e-01	9.025700039280261100e-01	9.748213004060539699e-01	1.022154254002160867e+00	7.971564132508466294e-01
4.786367361231452788e-01	9.022025752392726083e-01	9.747033247737677542e-01	1.021781794365796303e+00	7.975208876548086634e-01
4.792414572047917209e-01	9.017882169056720132e-01	9.746888526043196999e-01	1.021379527677372057e+00	7.979291411618656404e-01
4.798461782864382186e-01	9.013420649033657694e-01	9.747875370919091287e-01	1.020940382809796265e+00	7.983574756905880143e-01
4.804508993680846607e-01	9.008900508250480277e-01	9.749996642680176517e-01	1.020453269085399128e+00	7.987902244512229410e-01
4.810556204497308252e-01	9.004666648100926318e-01	9.753120939066111106e-01	1.019902345122170262e+00	7.992204745526441112e-01
4.816603415313773229e-01	9.001020522981635352e-01	9.757004813244934960e-01	1.019273750102437148e+00	7.996385602565269091e-01
4.822650626130237650e-01	8.998196119856094466e-01	9.761340432505016818e-01	1.018568960431742720e+00	8.000389072800173640e-01
4.828697836946702071e-01	8.996324527151045025e-01	9.765775034733825688e-01	1.017797477372135662e+00	8.004116096655577994e-01
4.834745047763167047e-01	8.995474199865463039e-01	9.769961200065006013e-01	1.016977053867261116e+00	8.007485654764966432e-01
4.840792258579628693e-01	8.995643542284594840e-01	9.773601050034441684e-01	1.016135960752509115e+00	8.010552145518643474e-01
4.846839469396093114e-01	8.996746463593388032e-01	9.776436807704707022e-01	1.015301413569898559e+00	8.013349559213390760e-01
4.852886680212557535e-01	8.998628760818941918e-01	9.778268856514820140e-01	1.014497463233194896e+00	8.015852210356396723e-01
4.858933891029022512e-01	9.001066704011161379e-01	9.779050616663707007e-01	1.013749232988084392e+00	8.018086047425373453e-01
4.864981101845486933e-01	9.003800155553933759e-01	9.778853474103484933e-01	1.013080434232636273e+00	8.020139005089932382e-01
4.871028312661951354e-01	9.006594949179600462e-01	9.777811695557416805e-01	1.012510485796952464e+00	8.022082216216286366e-01
4.877075523478416330e-01	9.009239252131739928e-01	9.776092982060162750e-01	1.012049736563925828e+00	8.023935510986446307e-01
4.883122734294880751e-01	9.011626883616141725e-01	9.773868204825931771e-01	1.011697006196097925e+00	8.025768919866292928e-01
4.889169945111345172e-01	9.013727751732738547e-01	9.771280633800150106e-01	1.011438388445728975e+00	8.027606254724171109e-01
4.895217155927810149e-01	9.015516268886811790e-01	9.768402014323572802e-01	1.011253656505621823e+00	8.029472270862357819e-01
4.901264366744274570e-01	9.016958421453489247e-01	9.765188452782982420e-01	1.011119053913110521e+00	8.031351655920764276e-01
4.907311577560738991e-01	9.018012502381594908e-01	9.761513033093162095e-01	1.011017987660647321e+00	8.033068839337816902e-01
4.913358788377203967e-01	9.018616261906331477e-01	9.757210244416324452e-01	1.010939701597928897e+00	8.034448121046012803e-01
4.919405999193668388e-01	9.018672232353598384e-01	9.752079851983608272e-01	1.010883876720976238e+00	8.035398537061407831e-01
4.925453210010132810e-01	9.018049294894218137e-01	9.745991430833691460e-01	1.010857605452174957e+00	8.035876774744324935e-01
4.931500420826597786e-01	9.016646291005144809e-01	9.738921335402148660e-01	1.010868876524461779e+00	8.035858801229793791e-01
4.937547631643062207e-01	9.014423039188788067e-01	9.730948894537356786e-01	1.010920983627647374e+00	8.035431094930955975e-01
4.943594842459526628e-01	9.011392748964330845e-01	9.722260730515238647e-01	1.011012209575818721e+00	8.034767715987010117e-01
4.949642053275988274e-01	9.007615621754239132e-01	9.713092415419160019e-01	1.011137037033234432e+00	8.034032978576099993e-01
4.955689264092453250e-01	9.003176542125844728e-01	9.703711815710640565e-01	1.011282026443524718e+00	8.033307150378491412e-01
4.961736474908917671e-01	8.998180924107794798e-01	9.694398629077561891e-01	1.011430298572086217e+00	8.032577465922785542e-01
4.967783685725382092e-01	8.992773037972489059e-01	9.685393349865313306e-01	1.011557398228960070e+00	8.031723989751372583e-01
4.973830896541847069e-01	8.987107251345211045e-01	9.676909896674038558e-01	1.011640269063955211e+00	8.030624232620022784e-01
4.979878107358308714e-01	8.981377438080675457e-01	9.669067869619424327e-01	1.011659700559645492e+00	8.029183187261902388e-01
4.985925318174773135e-01	8.975781071080639606e-01	9.661873098049283959e-01	1.011594220275582989e+00	8.027359367723309047e-01
4.991972528991237557e-01	8.970511281601131204e-01	9.655227119846701012e-01	1.011428632605787525e+00	8.025143686129649900e-01
4.998019739807702533e-01	8.965720042657656652e-01	9.648956317368866387e-01	1.011164560602060947e+00	8.022525647050762210e-01
5.004066950624167509e-01	8.961447782679439200e-01	9.642839362090859234e-01	1.010819091331724984e+00	8.019453876242323975e-01
5.010114161440631930e-01	8.957620598015356705e-01	9.636606090828585547e-01	1.010419356181697648e+00	8.015889574274146501e-01
5.016161372257096351e-01	8.954082125882630860e-01	9.630015965381598653e-01	1.009996560361493101e+00	8.011812301400044189e-01
5.022208583073560773e-01	8.950734073644880384e-01	9.622890155445388283e-01	1.009575587666962759e+00	8.007237806753039200e-01
5.028255793890025194e-01	8.947479666132326370e-01	9.615139034663762185e-01	1.009164367643117899e+00	8.002226722969881800e-01
5.034303004706489615e-01	8.944165470793575823e-01	9.606854962247942664e-01	1.008759324622076958e+00	7.996768604088947408e-01
5.040350215522955146e-01	8.940580359005267930e-01	9.598299773082841213e-01	1.008349147816269165e+00	7.990938422837936539e-01
5.046397426339419567e-01	8.936570154391278997e-01	9.589818300483228253e-01	1.007922815451302689e+00	7.984900715730953724e-01
5.052444637155883989e-01	8.932058871773278508e-01	9.581800510079889754e-01	1.007474728640921802e+00	7.978933231376331703e-01
5.058491847972348410e-01	8.927084112398516735e-01	9.574625449230534935e-01	1.006998482726379596e+00	7.973322643072064952e-01
5.064539058788812831e-01	8.921792770853039789e-01	9.568613280061131210e-01	1.006489762118244702e+00	7.968208800882812248e-01
5.070586269605277252e-01	8.916388541645935417e-01	9.563995304561164756e-01	1.005948955209926332e+00	7.963630641860927062e-01
5.076633480421741673e-01	8.911100041704274055e-01	9.560882300105841836e-01	1.005380024623683033e+00	7.959647024946202576e-01
5.082680691238207205e-01	8.906136437662554028e-01	9.559234033512360451e-01	1.004790385665410346e+00	7.956235749428932635e-01
5.088727902054668295e-01	8.901639717323587275e-01	9.558859025111843266e-01	1.004201858294215377e+00	7.953328701756211538e-01
5.094775112871132716e-01	8.897668544058189299e-01	9.559437045307312975e-01	1.003646540331779358e+00	7.950854096604259569e-01
5.100822323687598248e-01	8.894233865362097813e-01	9.560577080679487638e-01	1.003155670552502654e+00	7.948704884357993272e-01
5.106869534504062669e-01	8.891346497712986352e-01	9.561888622443834862e-01	1.002751607896611219e+00	7.946732601542192409e-01
5.112916745320527090e-01	8.888988735347366221e-01	9.563071535487759345e-01	1.002446740566611982e+00	7.944776970222000578e-01
5.118963956136988180e-01	8.887148591142415288e-01	9.563932223750265527e-01	1.002238881878856347e+00	7.942775056043361870e-01
5.125011166953453712e-01	8.885748393445742632e-01	9.564428623270836427e-01	1.002109750098361118e+00	7.940740506534518239e-01
5.131058377769918133e-01	8.884642554533432879e-01	9.564665642040678373e-01	1.002029986458678579e+00	7.938624772333479074e-01
5.137105588586382554e-01	8.883616238623341932e-01	9.564860016414755695e-01	1.001971411357468256e+00	7.936465167806723287e-01
5.143152799402846975e-01	8.882459688045530877e-01	9.565276152637161022e-01	1.001906441149310156e+00	7.934287131978674523e-01
5.149200010219311396e-01	8.881021792284781169e-01	9.566211361290307691e-01	1.001811046585300513e+00	7.932110133576935063e-01
5.155247221035775818e-01	8.879251517592190446e-01	9.567890476783523779e-01	1.001671986456205810e+00	7.929841342978535268e-01
5.161294431852241349e-01	8.877227618853087421e-01	9.570481880117325257e-01	1.001481896802181026e+00	7.927424881071638563e-01
5.167341642668705770e-01	8.875101208757849580e-01	9.574028386278607972e-01	1.001234324288631461e+00	7.924922917767260877e-01
5.173388853485170191e-01	8.873072670706682041e-01	9.578385912673322844e-01	1.000928313071385301e+00	7.922435447319663426e-01
5.179436064301634612e-01	8.871316960609931801e-01	9.583238751441246484e-01	1.000574193603743556e+00	7.920071416443049683e-01
5.185483275118099034e-01	8.869937072349164398e-01	9.588172343480293458e-01	1.000184196019678007e+00	7.917817617484584902e-01
5.191530485934563455e-01	8.868956638327093467e-01	9.592750945701915555e-01	9.997756447713632699e-01	7.915561801048796031e-01
5.197577696751028986e-01	8.868332071676288120e-01	9.596566980133343083e-01	9.993675872384182313e-01	7.913306026884271427e-01
5.203624907567493407e-01	8.867966630510201176e-01	9.599270183827549596e-01	9.989843562945842637e-01	7.911192809422200600e-01
5.209672118383957828e-01	8.867721818712736015e-01	9.600621848935574354e-01	9.986540675223624097e-01	7.909391983782707580e-01
5.215719329200422250e-01	8.867483022633821932e-01	9.600534019107802575e-01	9.984028613324561485e-01	7.908022442706390542e-01
5.221766540016886671e-01	8.867090061532892920e-01	9.599032524190750371e-01	9.982484839697544077e-01	7.907139477811573336e-01
5.227813750833348871e-01	8.866422009380858782e-01	9.596267851190174447e-01	9.981996319497167258e-01	7.906794888789222542e-01
5.233860961649813293e-01	8.865456636390903755e-01	9.592537434190051560e-01	9.982583540828529056e-01	7.907012616804166560e-01
5.239908172466277714e-01	8.864213003284092673e-01	9.588176379295005880e-01	9.984070644344139600e-01	7.907777212425932678e-01
5.245955383282742135e-01	8.862856688626438162e-01	9.583505724760406075e-01	9.986219519526741140e-01	7.909054887499509245e-01
5.252002594099206556e-01	8.861619199363000021e-01	9.578773863855785109e-01	9.988737265941307619e-01	7.910772116554645184e-01
5.258049804915668757e-01	8.860752323038953993e-01	9.574102061660996199e-01	9.991369862500836252e-01	7.912812976623552208e-01
5.264097015732136509e-01	8.860417237113158428e-01	9.569520580095020046e-01	9.993972831646241728e-01	7.915013091785236821e-01
5.270144226548597599e-01	8.860627687698098276e-01	9.564952760068867743e-01	9.996397493194211226e-01	7.917131430714761109e-01
5.276191437365065351e-01	8.861278676468322679e-01	9.560233912642142062e-01	9.998492254712713079e-01	7.918982187693818231e-01
5.282238648181529772e-01	8.862141363111603054e-01	9.555091854165718157e-01	1.000021202540749776e+00	7.920503121486339726e-01
5.288285858997991973e-01	8.862896303918912366e-01	9.549241411168367666e-01	1.000159125609614508e+00	7.921725513841383348e-01
5.294333069814459725e-01	8.863206158164081971e-01	9.542474876440530940e-01	1.000270404137502789e+00	7.922819338929508737e-01
5.300380280630924146e-01	8.862763664209329928e-01	9.534665104142361347e-01	1.000362297066261785e+00	7.923947604044851989e-01
5.306427491447388567e-01	8.861307323743756736e-01	9.525766229672566476e-01	1.000428786471084575e+00	7.925242676094848004e-01
5.312474702263849657e-01	8.858662473844052254e-01	9.515813607809114893e-01	1.000464439938101524e+00	7.926760978164344440e-01
5.318521913080315189e-01	8.854747629238959306e-01	9.504941976243047597e-01	1.000460353362409460e+00	7.928484607011727636e-01
5.324569123896779610e-01	8.849584842237345761e-01	9.493408875835058769e-01	1.000405313709695987e+00	7.930349041745182737e-01
5.330616334713240700e-01	8.843358493564659195e-01	9.481540669219810091e-01	1.000283132596328839e+00	7.932351591878515906e-01
5.336663545529706232e-01	8.836380182627424640e-01	9.469749228538109076e-01	1.000072955790077600e+00	7.934479196006317681e-01
5.342710756346170653e-01	8.828972414315658934e-01	9.458443003718005615e-01	9.997496572713513441e-01	7.936684954287889227e-01
5.348757967162631743e-01	8.821519023190106390e-01	9.447982942311701215e-01	9.992950104385207588e-01	7.938926871333134017e-01
5.354805177979099495e-01	8.814385025563520326e-01	9.438546089119739246e-01	9.987042176402307625e-01	7.941058346010095859e-01
5.360852388795563916e-01	8.807834600367582256e-01	9.430162957049533778e-01	9.979865443901093647e-01	7.942921725615029738e-01
5.366899599612026117e-01	8.802056526003479986e-01	9.422729612500159169e-01	9.971645018807686611e-01	7.944414104249429842e-01
5.372946810428493869e-01	8.797177743956886564e-01	9.416091260405141661e-01	9.962716644534223009e-01	7.945466838340583537e-01
5.378994021244958290e-01	8.793223818298626648e-01	9.410065325456498098e-01	9.953488528140783664e-01	7.946074990092198975e-01
5.385041232061422711e-01	8.790101434411685677e-01	9.404431562281183599e-01	9.944420177143664663e-01	7.946273717861830344e-01
5.391088442877883802e-01	8.787629696700910431e-01	9.398975087808725259e-01	9.935908013011591766e-01	7.946121223444561066e-01
5.397135653694349333e-01	8.785603505581071060e-01	9.393550762000170140e-01	9.928185187189711991e-01	7.945642249199158513e-01
5.403182864510813754e-01	8.783811536537462494e-01	9.388091488701211240e-01	9.921313173076412584e-01	7.944780113116092224e-01
5.409230075327274845e-01	8.782061319534351096e-01	9.382659466085216948e-01	9.915344752462905697e-01	7.943424975895319040e-01
5.415277286143742597e-01	8.780227136941595178e-01	9.377443264197796724e-01	9.910272180447085022e-01	7.941528829721782312e-01
5.421324496960207018e-01	8.778312705342491418e-01	9.372747984690392720e-01	9.906002946781066187e-01	7.939164922825918680e-01
5.427371707776669219e-01	8.776423552994060406e-01	9.368858853105941353e-01	9.902367775992797494e-01	7.936502102497230426e-01
5.433418918593136970e-01	8.774711683291364084e-01	9.366043083700342775e-01	9.899219141653126108e-01	7.933816740287292779e-01
5.439466129409601391e-01	8.773327045078265218e-01	9.364505485705257870e-01	9.896474914045800819e-01	7.931338246040473550e-01
5.445513340226065813e-01	8.772389258213348917e-01	9.364285384569570603e-01	9.894040791313993832e-01	7.929206677041202855e-01
5.451560551042526903e-01	8.771958982647597436e-01	9.365322634201123098e-01	9.891903682687146482e-01	7.927537472925538786e-01
5.457607761858992435e-01	8.772000630291302281e-01	9.367500061558378111e-01	9.890138285698127918e-01	7.926378102478072174e-01
5.463654972675456856e-01	8.772403238195299879e-01	9.370634839535952887e-01	9.888797420173681685e-01	7.925633137086166569e-01
5.469702183491917946e-01	8.773003986315509595e-01	9.374480848703511393e-01	9.887934574036723046e-01	7.925135349635887838e-01
5.475749394308383478e-01	8.773612695818122642e-01	9.378781076064701683e-01	9.887583698646728037e-01	7.924681685176285795e-01
5.481796605124847899e-01	8.774075224058326405e-01	9.383331999075283925e-01	9.887732219617066942e-01	7.924067802393871540e-01
5.487843815941308989e-01	8.774208515645638418e-01	9.387971669596030244e-01	9.888325676856680735e-01	7.923130673213966135e-01
5.493891026757776741e-01	8.773866900800152413e-01	9.392551121471089948e-01	9.889235173403894130e-01	7.921745929883698967e-01
5.499938237574241162e-01	8.773008022135609929e-01	9.396992536028960785e-01	9.890226666923169763e-01	7.919808088737126939e-01
5.505985448390703363e-01	8.771654823124718225e-01	9.401333739297477177e-01	9.891035583898798444e-01	7.917289082765048835e-01
5.512032659207171115e-01	8.769903375322076755e-01	9.405720975210184465e-01	9.891356589568449653e-01	7.914364274247858155e-01
5.518079870023635536e-01	8.767889711200436142e-01	9.410315443518391110e-01	9.890955086842103672e-01	7.911249356744005645e-01
5.524127080840099957e-01	8.765776869490367051e-01	9.415270825716964831e-01	9.889666924303803786e-01	7.908189845965436504e-01
5.530174291656561048e-01	8.763745090600012499e-01	9.420636024786041007e-01	9.887418257305836677e-01	7.905404800373126983e-01
5.536221502473026579e-01	8.761960204781202854e-01	9.426348172637121214e-01	9.884169863107566956e-01	7.903050881463525856e-01
5.542268713289491000e-01	8.760509847372026648e-01	9.432253135187491644e-01	9.880016536213411804e-01	7.901052383068615237e-01
5.548315924105952091e-01	8.759419231870246847e-01	9.438118210753668746e-01	9.875212477015470336e-01	7.899193403156467008e-01
5.554363134922419842e-01	8.758657554706994475e-01	9.443714818751064444e-01	9.870081623897933865e-01	7.897253718985534077e-01
5.560410345738884264e-01	8.758133061639190586e-01	9.448847180318034056e-01	9.864967193006275448e-01	7.895017736470406611e-01
5.566457556555346464e-01	8.757710561782390268e-01	9.453335140054889285e-01	9.860194309197862772e-01	7.892307122516877271e-01
5.572504767371814216e-01	8.757208992926295288e-01	9.457025329761037380e-01	9.856043551167090744e-01	7.889096664402465153e-01
5.578551978188278637e-01	8.756425140321156819e-01	9.459812709791780572e-01	9.852709166615917225e-01	7.885471610342039694e-01
5.584599189004743058e-01	8.755190666932893828e-01	9.461703423935322599e-01	9.850242427106725707e-01	7.881521105959701234e-01
5.590646399821204149e-01	8.753428109620252640e-01	9.462815899349059645e-01	9.848610938750279598e-01	7.877360705762310733e-01
5.596693610637669680e-01	8.751174479973843345e-01	9.463368792089823511e-01	9.847684549923257924e-01	7.873144911021702219e-01
5.602740821454134101e-01	8.748540240403785972e-01	9.463592644392558872e-01	9.847262981416383676e-01	7.869065709136900955e-01
5.608788032270595192e-01	8.745754692003873121e-01	9.463653773069079511e-01	9.847141977373341515e-01	7.865347991199763689e-01
5.614835243087060723e-01	8.743079745652131418e-01	9.463710636489849337e-01	9.847155916608867354e-01	7.862244447808482972e-01
5.620882453903525144e-01	8.740758836840423207e-01	9.463856508435756210e-01	9.847198657001874356e-01	7.859923968147852769e-01
5.626929664719986235e-01	8.738865398265490692e-01	9.464064491123737044e-01	9.847222317483700360e-01	7.858369653551799949e-01
5.632976875536453987e-01	8.737372404331710252e-01	9.464211971013158919e-01	9.847296241568761488e-01	7.857438619643934974e-01
5.639024086352918408e-01	8.736253147464099200e-01	9.464068476655608242e-01	9.847576817512389002e-01	7.857052827348005586e-01
5.645071297169380609e-01	8.735524454976824060e-01	9.463282556493132214e-01	9.848256616152114562e-01	7.857120520522331564e-01
5.651118507985848360e-01	8.735239451809231337e-01	9.461483213426826744e-01	9.849489091154659537e-01	7.857492686727192144e-01
5.657165718802312782e-01	8.735368549324599163e-01	9.458317515569902856e-01	9.851354027512781997e-01	7.857929267543176666e-01
5.663212929618777203e-01	8.735835359975417935e-01	9.453521863959550853e-01	9.853860174879114364e-01	7.858225196108659105e-01
5.669260140435238293e-01	8.736498749406914621e-01	9.446970226707783747e-01	9.856897416240859577e-01	7.858282472824665854e-01
5.675307351251703825e-01	8.737187926554957906e-01	9.438664464342700899e-01	9.860246392842445529e-01	7.858031867433684647e-01
5.681354562068168246e-01	8.737758254742467035e-01	9.428790748023341273e-01	9.863610816828700667e-01	7.857334210911597339e-01
5.687401772884629336e-01	8.738107160626725767e-01	9.417690361385097075e-01	9.866656256071661968e-01	7.856156471968307464e-01
5.693448983701097088e-01	8.738178802294388481e-01	9.405807545733921859e-01	9.869001066483082951e-01	7.854591306206932799e-01
5.699496194517561509e-01	8.738017353962181932e-01	9.393631201261964936e-01	9.870298447216484528e-01	7.852808577483176844e-01
5.705543405334023710e-01	8.737694002786887681e-01	9.381666436317296354e-01	9.870326101467029600e-01	7.851034448634406360e-01
5.711590616150491462e-01	8.737222421691989149e-01	9.370298479293709404e-01	9.868945853117436773e-01	7.849503647176936383e-01
5.717637826966955883e-01	8.736549778049277348e-01	9.359753488165184487e-01	9.866127908305390992e-01	7.848363019462974988e-01
5.723685037783420304e-01	8.735553939747411345e-01	9.350124280680769395e-01	9.861993680853061717e-01	7.847610955678493427e-01
5.729732248599881395e-01	8.734082806342577943e-01	9.341377859262347538e-01	9.856806719016290019e-01	7.847163005422397308e-01
5.735779459416346926e-01	8.732031896727960874e-01	9.333400188939261488e-01	9.850932377092658232e-01	7.846872239949773675e-01
5.741826670232811347e-01	8.729334316285416451e-01	9.326030037699238884e-01	9.844765783471555176e-01	7.846515798891969817e-01
5.747873881049272438e-01	8.725977988178376110e-01	9.319101280986702429e-01	9.838625200649374625e-01	7.845935075528830405e-01
5.753921091865737969e-01	8.721969842728137801e-01	9.312437541660741891e-01	9.832692220469727573e-01	7.845071570498259872e-01
5.759968302682202390e-01	8.717308749637668885e-01	9.305940130926090292e-01	9.826986583302126377e-01	7.843953227370222825e-01
5.766015513498663481e-01	8.712012088834472090e-01	9.299555117682626326e-01	9.821415948808439600e-01	7.842621779765642787e-01
5.772062724315131232e-01	8.706147628475615630e-01	9.293293698521781776e-01	9.815848212655813310e-01	7.841138703790424547e-01
5.778109935131595654e-01	8.699860404108423761e-01	9.287262545521797197e-01	9.810156362081697834e-01	7.839562890815682250e-01
5.784157145948057854e-01	8.693379830990736190e-01	9.281681148625420263e-01	9.804267767048331361e-01	7.837920616159063103e-01
5.790204356764525606e-01	8.686999101858520200e-01	9.276836566467546730e-01	9.798179714408938867e-01	7.836272289747666653e-01
5.796251567580990027e-01	8.681028890608775139e-01	9.273054169084072873e-01	9.791967074662238923e-01	7.834748500086365919e-01
5.802298778397454448e-01	8.675747444824823962e-01	9.270652972599472408e-01	9.785806185939766033e-01	7.833315369261628636e-01
5.808345989213915539e-01	8.671362394407358121e-01	9.269891696422231098e-01	9.779874164554321903e-01	7.831884938061794976e-01
5.814393200030381070e-01	8.667981759541665276e-01	9.270889187364405037e-01	9.774354497910079376e-01	7.830379427079721122e-01
5.820440410846845491e-01	8.665604941885752810e-01	9.273598053270877273e-01	9.769446101196945786e-01	7.828825226511696433e-01
5.826487621663306582e-01	8.664128736432652467e-01	9.277833375464450416e-01	9.765368294441726382e-01	7.827275231014299006e-01
5.832534832479774334e-01	8.663351273247579254e-01	9.283312863826549410e-01	9.762278409350650943e-01	7.825734609642804873e-01
5.838582043296238755e-01	8.663031148619548816e-01	9.289630227953934449e-01	9.760164379962542602e-01	7.824206614264106463e-01
5.844629254112700956e-01	8.662954326200666966e-01	9.296337246792713005e-01	9.758978002692384468e-01	7.822749196023522922e-01
5.850676464929168707e-01	8.662870008511972530e-01	9.303016231939074121e-01	9.758605479390352055e-01	7.821423518881419623e-01
5.856723675745633129e-01	8.662540391241242421e-01	9.309296898113295082e-01	9.758905514181736018e-01	7.820265387277061109e-01
5.862770886562097550e-01	8.661804670506757509e-01	9.314911981844522515e-01	9.759688904314625102e-01	7.819265818398225543e-01
5.868818097378556420e-01	8.660653554790886943e-01	9.319737047041890543e-01	9.760676436134262390e-01	7.818425715614040206e-01
5.874865308195024172e-01	8.659250672130541782e-01	9.323781688838180814e-01	9.761620936071149224e-01	7.817731270975556424e-01
5.880912519011485262e-01	8.657826170743796457e-01	9.327176648343159515e-01	9.762343948451488451e-01	7.817121686087831200e-01
5.886959729827947463e-01	8.656634120373124519e-01	9.330183902466688828e-01	9.762673137250574840e-01	7.816477349727499746e-01
5.893006940644415215e-01	8.655909538264595637e-01	9.333112696912457817e-01	9.762487894013626155e-01	7.815643432446487404e-01
5.899054151460876305e-01	8.655804577492449692e-01	9.336219907153664455e-01	9.761763260727146507e-01	7.814568559407119031e-01
5.905101362277338506e-01	8.656362407141573456e-01	9.339668299031287368e-01	9.760565288578558762e-01	7.813292367282833606e-01
5.911148573093805147e-01	8.657530087399896157e-01	9.343581024017735270e-01	9.759142105448066484e-01	7.811901426057360487e-01
5.917195783910272899e-01	8.659143495296326432e-01	9.348030843730122941e-01	9.757785274570826006e-01	7.810530792794325716e-01
5.923242994726735100e-01	8.660915517622633786e-01	9.352953227343502318e-01	9.756718939730325557e-01	7.809306240343731886e-01
5.929290205543202852e-01	8.662496492947154847e-01	9.358159808269795876e-01	9.756101133564114569e-01	7.808263151305113725e-01
5.935337416359669493e-01	8.663519301417857976e-01	9.363399119708879503e-01	9.756001102850421214e-01	7.807338685459668248e-01
5.941384627176131694e-01	8.663691637280813707e-01	9.368370097343434733e-01	9.756389310409450122e-01	7.806465661252618427e-01
5.947431837992592785e-01	8.662884776254363706e-01	9.372796342578384454e-01	9.757212674394919460e-01	7.805554205540861101e-01
5.953479048809060536e-01	8.661111662173902603e-01	9.376422051322057527e-01	9.758369772257640129e-01	7.804588606157464303e-01
5.959526259625522737e-01	8.658533003469379707e-01	9.379099513943995881e-01	9.759688403173432114e-01	7.803592166887378667e-01
5.965573470441983828e-01	8.655399074365744960e-01	9.380758974092626712e-01	9.760946821556880648e-01	7.802552615491143984e-01
5.971620681258451580e-01	8.652011532608562261e-01	9.381397762743669544e-01	9.761920375940416061e-01	7.801499963472047217e-01
5.977667892074913780e-01	8.648673090136076436e-01	9.381081238880415452e-01	9.762440434121100186e-01	7.800532036303214900e-01
5.983715102891374871e-01	8.645622735801744563e-01	9.379886609498298000e-01	9.762370555705280895e-01	7.799727496865005438e-01
5.989762313707842623e-01	8.643036261222973859e-01	9.377902138616541761e-01	9.761636663900502553e-01	7.799154483350992928e-01
5.995809524524310374e-01	8.640999524433595758e-01	9.375227201878678640e-01	9.760284103022389690e-01	7.798927323387044863e-01
6.001856735340771465e-01	8.639525727694390422e-01	9.371947585306846795e-01	9.758526116109371706e-01	7.799150988703619225e-01
6.007903946157233666e-01	8.638593580391215054e-01	9.368071781180367097e-01	9.756621560017343375e-01	7.799940798319935364e-01
6.013951156973701417e-01	8.638104929341913207e-01	9.363537626692070015e-01	9.754751251325918249e-01	7.801312869379555259e-01
6.019998367790162508e-01	8.637896220794538671e-01	9.358228928687573056e-01	9.753054382529671162e-01	7.803186555516764544e-01
6.026045578606624709e-01	8.637767700075794641e-01	9.351926850743427222e-01	9.751624257851277955e-01	7.805434810244195054e-01
6.032092789423092460e-01	8.637521814133055642e-01	9.344471764147176396e-01	9.750439709124046894e-01	7.807841751382412765e-01
6.038140000239553551e-01	8.637018682498134314e-01	9.335680378022217507e-01	9.749399969573223634e-01	7.810102173283182125e-01
6.044187211056015752e-01	8.636214678129632283e-01	9.325423273114810119e-01	9.748355977624523216e-01	7.811954983241061745e-01
6.050234421872482393e-01	8.635146739205581401e-01	9.313752711322949018e-01	9.747112198966785268e-01	7.813237800138859157e-01
6.056281632688950145e-01	8.633910297311694348e-01	9.300876356285088242e-01	9.745415680235667288e-01	7.813878552490006735e-01
6.062328843505412346e-01	8.632600598207387232e-01	9.287107707285147118e-01	9.742959788432498103e-01	7.813833572973662989e-01
6.068376054321880098e-01	8.631278098002431731e-01	9.272829794980329554e-01	9.739495145333296744e-01	7.813094004014012883e-01
6.074423265138346739e-01	8.629962845368159829e-01	9.258452155004599504e-01	9.734880601480202511e-01	7.811661008773543857e-01
6.080470475954808940e-01	8.628652752366199330e-01	9.244330973821727193e-01	9.729094793367533134e-01	7.809626845336798961e-01
6.086517686771270030e-01	8.627320701602690933e-01	9.230720100405898076e-01	9.722237663011570330e-01	7.807146075984852107e-01
6.092564897587737782e-01	8.625923127024754944e-01	9.217779335261436779e-01	9.714507067511044536e-01	7.804364113833128780e-01
6.098612108404199983e-01	8.624416816095777927e-01	9.205609845251614409e-01	9.706177176614263491e-01	7.801437800651302990e-01
6.104659319220661073e-01	8.622741654122689781e-01	9.194237893780953241e-01	9.697532626904702413e-01	7.798577899688312609e-01
6.110706530037128825e-01	8.620839123420688255e-01	9.183617842096047923e-01	9.688818338812611453e-01	7.795922910799532035e-01
6.116753740853591026e-01	8.618633716482441143e-01	9.173629630373724142e-01	9.680216925607177947e-01	7.793487654096188377e-01
6.122800951670052116e-01	8.616068348719411185e-01	9.164141890509024391e-01	9.671867544421062224e-01	7.791281117554005320e-01
6.128848162486519868e-01	8.613135644784938316e-01	9.155093002572939342e-01	9.663878166256971713e-01	7.789219524056246735e-01
6.134895373302987620e-01	8.609887412783050475e-01	9.146487059124032148e-01	9.656273748416815961e-01	7.787162577616600911e-01
6.140942584119448711e-01	8.606428748181915722e-01	9.138415296135339316e-01	9.649103824563933784e-01	7.784978018287405099e-01
6.146989794935910911e-01	8.602907348845948432e-01	9.131064471666905380e-01	9.642421780334035075e-01	7.782681875594343879e-01
6.153037005752378663e-01	8.599491268734156257e-01	9.124682715076837258e-01	9.636246588745960295e-01	7.780313536134676466e-01
6.159084216568839754e-01	8.596342196201238739e-01	9.119532601808191252e-01	9.630592199265288755e-01	7.777931029843955235e-01
6.165131427385301954e-01	8.593600522148469034e-01	9.115821419065439635e-01	9.625535003602595507e-01	7.775669640402532723e-01
6.171178638201769706e-01	8.591352878198100784e-01	9.113691458860431194e-01	9.621211730498762105e-01	7.773664076222249752e-01
6.177225849018230797e-01	8.589653598472442031e-01	9.113197583545997738e-01	9.617764074708722299e-01	7.771959970939845697e-01
6.183273059834692997e-01	8.588543163066100217e-01	9.114274782448991141e-01	9.615314710212735649e-01	7.770552588855265119e-01
6.189320270651159639e-01	8.588054821373106718e-01	9.116726143361723045e-01	9.613940865790518986e-01	7.769460016814059289e-01
6.195367481467627391e-01	8.588173628035511431e-01	9.120241879864003920e-01	9.613679818626696960e-01	7.768686629931592647e-01
6.201414692284089591e-01	8.588813501813212792e-01	9.124442530326589695e-01	9.614511838638292174e-01	7.768130050409326470e-01
6.207461903100557343e-01	8.589848546527036888e-01	9.128918438426614212e-01	9.616328043818169746e-01	7.767559971955282361e-01
6.213509113917023985e-01	8.591120019038783751e-01	9.133289969707011347e-01	9.618883796433492783e-01	7.766701374875868424e-01
6.219556324733486186e-01	8.592516339532629832e-01	9.137281434044017825e-01	9.621888019480598908e-01	7.765323398982848513e-01
6.225603535549947276e-01	8.593941207626236700e-01	9.140737849617081023e-01	9.625035416424028156e-01	7.763360173439466383e-01
6.231650746366415028e-01	8.595399190377565057e-01	9.143633050275338237e-01	9.628066083536634956e-01	7.760971786852067789e-01
6.237697957182877229e-01	8.596924664703566865e-01	9.146066827153479517e-01	9.630754072752486517e-01	7.758369045567422573e-01
6.243745167999338319e-01	8.598516603816108717e-01	9.148225271793831714e-01	9.632853361708961781e-01	7.755648350180572859e-01
6.249792378815806071e-01	8.600075811400420545e-01	9.150328509514433772e-01	9.634170075593895266e-01	7.752814581217054579e-01
6.255839589632268272e-01	8.601386100146496405e-01	9.152618293421690421e-01	9.634636045639122237e-01	7.749857107657105448e-01
6.261886800448729362e-01	8.602276784300090240e-01	9.155327404590897222e-01	9.634331110305511814e-01	7.746836164431953886e-01
6.267934011265197114e-01	8.602622547398486308e-01	9.158642873782185667e-01	9.633423755497090291e-01	7.743795236669944737e-01
6.273981222081664866e-01	8.602363978576040848e-01	9.162629442648881906e-01	9.632167925418458898e-01	7.740759936354479898e-01
6.280028432898125956e-01	8.601477775564922990e-01	9.167228079495532977e-01	9.630795675432453073e-01	7.737776219425662738e-01
6.286075643714588157e-01	8.599910841278024520e-01	9.172217476879819253e-01	9.629433730399603597e-01	7.734949582779321320e-01
6.292122854531055909e-01	8.597594469988556476e-01	9.177255698169983766e-01	9.628114114651386002e-01	7.732392118664749292e-01
6.298170065347516999e-01	8.594517560694178160e-01	9.181952539830778859e-01	9.626856657626610136e-01	7.730166449305100329e-01
6.304217276163979200e-01	8.590693499128607691e-01	9.185941301640181411e-01	9.625621075783533653e-01	7.728257023476171605e-01
6.310264486980446952e-01	8.586187586578410968e-01	9.188880833217325517e-01	9.624307528665612121e-01	7.726583617857276653e-01
6.316311697796908042e-01	8.581144885085562057e-01	9.190595318482471798e-01	9.622900883885560086e-01	7.725098395150046260e-01
6.322358908613370243e-01	8.575791658859850397e-01	9.191046386815204805e-01	9.621394625267776224e-01	7.723770972568406723e-01
6.328406119429836885e-01	8.570383125543027392e-01	9.190278473759011524e-01	9.619749052182120508e-01	7.722575312987000062e-01
6.334453330246304636e-01	8.565150654080024850e-01	9.188422925778287897e-01	9.617885515437352151e-01	7.721454424451597021e-01
6.340500541062766837e-01	8.560257046204839959e-01	9.185642591024453241e-01	9.615753210542020701e-01	7.720377461398617580e-01
6.346547751879234589e-01	8.555800026044180218e-01	9.182114120118550771e-01	9.613360298813204974e-01	7.719327835787073155e-01
6.352594962695701231e-01	8.551792599800548400e-01	9.178016632248464646e-01	9.610829858469367437e-01	7.718267940583348752e-01
6.358642173512163431e-01	8.548185939228533092e-01	9.173516475740355336e-01	9.608374933294023812e-01	7.717097640282996052e-01
6.364689384328624522e-01	8.544912062206811987e-01	9.168752186269242266e-01	9.606234826791703041e-01	7.715759993527935290e-01
6.370736595145092274e-01	8.541904881985897813e-01	9.163803946607630424e-01	9.604615552058789474e-01	7.714251807648835335e-01
6.376783805961554474e-01	8.539080831642064107e-01	9.158679149136542685e-01	9.603672409390205944e-01	7.712607230345490672e-01
6.382831016778015565e-01	8.536316514039440362e-01	9.153306990579652691e-01	9.603508756552018300e-01	7.710888016461835415e-01
6.388878227594483317e-01	8.533466970626006898e-01	9.147523908458590203e-01	9.604079274067811589e-01	7.709144273052341845e-01
6.394925438410945517e-01	8.530442888954238301e-01	9.141111427324219996e-01	9.605216649042067623e-01	7.707413057965996073e-01
6.400972649227406608e-01	8.527248938970237724e-01	9.133811249812469057e-01	9.606648711835918952e-01	7.705656451665803264e-01
6.407019860043874360e-01	8.523988350340914177e-01	9.125390732127679483e-01	9.608018874969531664e-01	7.703890679898701688e-01
6.413067070860342112e-01	8.520829708063304420e-01	9.115690234253820412e-01	9.608980896672663086e-01	7.702189456302435122e-01
6.419114281676803202e-01	8.517971877446586237e-01	9.104726402083285208e-01	9.609213013317421392e-01	7.700599114178856563e-01
6.425161492493265403e-01	8.515599273527564295e-01	9.092643849004089507e-01	9.608409758885326779e-01	7.699058602004937857e-01
6.431208703309733155e-01	8.513850027918791197e-01	9.079685504029230136e-01	9.606314160079858500e-01	7.697488480023237933e-01
6.437255914126194245e-01	8.512777075172671681e-01	9.066197845738656058e-01	9.602793483978158129e-01	7.695872408693067435e-01
6.443303124942656446e-01	8.512318333506375678e-01	9.052552432478170319e-01	9.597884122360600401e-01	7.694229917437042099e-01
6.449350335759124198e-01	8.512321895193519783e-01	9.039128325432823630e-01	9.591763326590411198e-01	7.692584201362027141e-01
6.455397546575585288e-01	8.512620532569263876e-01	9.026281967392185690e-01	9.584676662509389322e-01	7.690903332983058949e-01
6.461444757392047489e-01	8.513062794520439569e-01	9.014316549545974278e-01	9.576884061804901149e-01	7.689153733589314532e-01
6.467491968208514130e-01	8.513456367967928706e-01	9.003473924761870029e-01	9.568638706791321447e-01	7.687391480531876597e-01
6.473539179024981882e-01	8.513578286907250714e-01	8.993852574033446290e-01	9.560202789299888648e-01	7.685702322440359779e-01
6.479586389841444083e-01	8.513249231563027042e-01	8.985425765656130936e-01	9.551810818904862277e-01	7.684202578503058767e-01
6.485633600657911835e-01	8.512392810218970540e-01	8.978075260550306691e-01	9.543612116977958637e-01	7.683015551407270660e-01
6.491680811474378476e-01	8.511021346053450065e-01	8.971600321897027497e-01	9.535703592057994671e-01	7.682299965862512403e-01
6.497728022290840677e-01	8.509221504509758560e-01	8.965739554410206980e-01	9.528157587992024391e-01	7.682099996908922090e-01
6.503775233107301768e-01	8.507140890176382308e-01	8.960222534260491312e-01	9.520992275613020528e-01	7.682335049137228866e-01
6.509822443923769519e-01	8.504937852339135018e-01	8.954859359876303770e-01	9.514179247992271549e-01	7.682858616368616334e-01
6.515869654740231720e-01	8.502733448024240026e-01	8.949535198686308091e-01	9.507667640862974556e-01	7.683434620283959848e-01
6.521916865556692811e-01	8.500608665076290205e-01	8.944201813018288760e-01	9.501445079258130644e-01	7.683839770366197586e-01
6.527964076373160562e-01	8.498612579618959328e-01	8.938979574735520517e-01	9.495625945946922775e-01	7.683926501084711314e-01
6.534011287189622763e-01	8.496786219537314500e-01	8.934124067737100328e-01	9.490358785966546140e-01	7.683585608378571408e-01
6.540058498006083854e-01	8.495137991587591308e-01	8.929966878587456414e-01	9.485796444774486913e-01	7.682743589135196949e-01
6.546105708822551605e-01	8.493643861109230198e-01	8.926856864863719210e-01	9.482098664822143919e-01	7.681368886107978744e-01
6.552152919639019357e-01	8.492252470118211161e-01	8.925058129007927832e-01	9.479392963900847846e-01	7.679466356845492392e-01
6.558200130455480448e-01	8.490868604653524221e-01	8.924662726663646906e-01	9.477762107681387826e-01	7.677043371411127470e-01
6.564247341271942648e-01	8.489357814121389900e-01	8.925614300993793826e-01	9.477207374287628383e-01	7.674140139296531382e-01
6.570294552088410400e-01	8.487593055640005879e-01	8.927769949694995821e-01	9.477662750268713854e-01	7.670839886978699784e-01
6.576341762904871491e-01	8.485488971204487862e-01	8.930856121529001657e-01	9.479013669274666265e-01	7.667204845671685698e-01
6.582388973721333691e-01	8.483049016248218610e-01	8.934516861445384039e-01	9.481087494145821193e-01	7.663281816114215772e-01
6.588436184537801443e-01	8.480410851992835619e-01	8.938429811879755604e-01	9.483736589783496873e-01	7.659084771166271288e-01
6.594483395354262534e-01	8.477780327509585323e-01	8.942348234921907446e-01	9.486737911399616419e-01	7.654591160052431897e-01
6.600530606170724734e-01	8.475383525109932981e-01	8.946107769046202085e-01	9.489848848566133643e-01	7.649752158059410778e-01
6.606577816987191376e-01	8.473400218770713588e-01	8.949644887985053199e-01	9.492837967092726537e-01	7.644595822302990840e-01
6.612625027803659128e-01	8.471907900159230120e-01	8.952998894285679743e-01	9.495497297612269794e-01	7.639208600337534794e-01
6.618672238620121329e-01	8.470926231268255391e-01	8.956264712607442391e-01	9.497688315307333262e-01	7.633706765497156876e-01
6.624719449436589080e-01	8.470421349364393171e-01	8.959588374121805199e-01	9.499370541927553147e-01	7.628243223696674624e-01
6.630766660253055722e-01	8.470304403438885243e-01	8.963184154387925373e-01	9.500562488496169244e-01	7.622927122599802985e-01
6.636813871069517923e-01	8.470451381286703274e-01	8.967145788184466282e-01	9.501367283068425929e-01	7.617841563272677030e-01
6.642861081885979013e-01	8.470684284440551659e-01	8.971521734558585148e-01	9.501908683256690136e-01	7.613074712786918052e-01
6.648908292702446765e-01	8.470807077150689368e-01	8.976271064866582217e-01	9.502269327753145589e-01	7.608756229128246229e-01
6.654955503518908966e-01	8.470681301086097070e-01	8.981231872531192373e-01	9.502531120248073337e-01	7.604919240613413622e-01
6.661002714335370056e-01	8.470212648295258884e-01	8.986145169904266039e-01	9.502733983125200012e-01	7.601432741689301276e-01
6.667049925151837808e-01	8.469412986656035258e-01	8.990680179927136306e-01	9.502919875362046964e-01	7.598170934888182071e-01
6.673097135968300009e-01	8.468368116309643590e-01	8.994481871582157284e-01	9.503112463766443252e-01	7.595085897627532612e-01
6.679144346784761099e-01	8.467195184211518955e-01	8.997241789680400226e-01	9.503296786942236896e-01	7.592212265690549966e-01
6.685191557601228851e-01	8.465984503075894008e-01	8.998781088534819617e-01	9.503398541464145310e-01	7.589591862688627177e-01
6.691238768417696603e-01	8.464775919093858736e-01	8.999065701746025159e-01	9.503295474456536773e-01	7.587224336009417147e-01
6.697285979234157693e-01	8.463579306541425540e-01	8.998133711708754534e-01	9.502860327454617506e-01	7.585044857936175111e-01
6.703333190050619894e-01	8.462336983015591452e-01	8.996098463434665238e-01	9.502001559278552278e-01	7.582915835274092187e-01
6.709380400867087646e-01	8.460953573433827035e-01	8.993147783442898557e-01	9.500716623825484763e-01	7.580655032338529109e-01
6.715427611683548736e-01	8.459358703333423879e-01	8.989531435127444681e-01	9.499107492479942350e-01	7.578155548023478572e-01
6.721474822500010937e-01	8.457471712830304522e-01	8.985515387184593861e-01	9.497347818272046105e-01	7.575348659690616104e-01
6.727522033316478689e-01	8.455222144374289206e-01	8.981324261870922143e-01	9.495607612899900074e-01	7.572160951927845440e-01
6.733569244132939779e-01	8.452552460196149919e-01	8.977057905182963538e-01	9.493992762783646233e-01	7.568580694455446789e-01
6.739616454949401980e-01	8.449414752443086263e-01	8.972724717574800390e-01	9.492566748507891283e-01	7.564691156493962287e-01
6.745663665765868622e-01	8.445802482308688575e-01	8.968219921070769152e-01	9.491312086266066039e-01	7.560595193203077935e-01
6.751710876582336374e-01	8.441803880021694351e-01	8.963313324277657479e-01	9.490138317247140964e-01	7.556397804133803131e-01
6.757758087398798574e-01	8.437527730708556106e-01	8.957743661316117656e-01	9.488909945562175041e-01	7.552274428274335927e-01
6.763805298215266326e-01	8.433079769610726251e-01	8.951257608378391240e-01	9.487434653432750276e-01	7.548334356819522695e-01
6.769852509031732968e-01	8.428582892503440060e-01	8.943663157240292483e-01	9.485470324813382037e-01	7.544545211802198281e-01
6.775899719848195168e-01	8.424206896054881044e-01	8.934897039397586838e-01	9.482767477551836688e-01	7.540794718720402745e-01
6.781946930664656259e-01	8.420147126020816053e-01	8.925026757955739631e-01	9.479143350659783307e-01	7.536941774223698820e-01
6.787994141481124011e-01	8.416525286983963516e-01	8.914243986509746698e-01	9.474571889332984442e-01	7.532858389220771222e-01
6.794041352297586212e-01	8.413379367510628315e-01	8.902866503358779493e-01	9.469155331885024118e-01	7.528472753684763985e-01
6.800088563114047302e-01	8.410683757026407026e-01	8.891273415331211183e-01	9.463049366336360180e-01	7.523778581642306396e-01
6.806135773930515054e-01	8.408390806446794929e-01	8.879806421195924893e-01	9.456464568512483737e-01	7.518878598602815044e-01
6.812182984746977255e-01	8.406460107124097414e-01	8.868807700979148834e-01	9.449653088401144263e-01	7.513942094098664537e-01
6.818230195563438345e-01	8.404799320917186733e-01	8.858603666369117002e-01	9.442926221832605993e-01	7.509182787171869711e-01
6.824277406379906097e-01	8.403294468409353568e-01	8.849439250451116568e-01	9.436511796210127478e-01	7.504778795580334672e-01
6.830324617196373849e-01	8.401858908391764968e-01	8.841421711493533397e-01	9.430520677641194283e-01	7.500813758302797840e-01
6.836371828012834939e-01	8.400434378125458679e-01	8.834580540156190542e-01	9.424974687119845873e-01	7.497329216222644588e-01
6.842419038829297140e-01	8.398980160458284772e-01	8.828788143113223130e-01	9.419837819761338604e-01	7.494381729129879766e-01
6.848466249645764892e-01	8.397531619094693589e-01	8.823816449915241611e-01	9.415039496589895363e-01	7.492003621263927382e-01
6.854513460462225982e-01	8.396208398323266042e-01	8.819442897603492204e-01	9.410453233413357266e-01	7.490213506931810983e-01
6.860560671278688183e-01	8.395147704499509311e-01	8.815464228262648305e-01	9.405929551892613372e-01	7.488997646284174525e-01
6.866607882095155935e-01	8.394453288106722422e-01	8.811684861054220885e-01	9.401354223585106640e-01	7.488250166999121937e-01
6.872655092911617025e-01	8.394160154169054699e-01	8.807948621169143788e-01	9.396680123112971517e-01	7.487789679764308426e-01
6.878702303728079226e-01	8.394209381781824186e-01	8.804192022202783630e-01	9.391913527426608566e-01	7.487448237753797642e-01
6.884749514544545868e-01	8.394476067879524939e-01	8.800448176522208676e-01	9.387157849529907949e-01	7.487057008262898439e-01
6.890796725361013619e-01	8.394833330830060447e-01	8.796832773776966929e-01	9.382694609500565885e-01	7.486444900219146881e-01
6.896843936177475820e-01	8.395209586580986150e-01	8.793544960591374027e-01	9.378832103358271111e-01	7.485546769113793353e-01
6.902891146993943572e-01	8.395559510365646627e-01	8.790837086976118764e-01	9.375822192591292126e-01	7.484396042974308383e-01
6.908938357810410213e-01	8.395832092029206217e-01	8.788959240275572293e-01	9.373855021476206195e-01	7.483128954678033296e-01
6.914985568626872414e-01	8.395974083669186516e-01	8.788105244038062480e-01	9.373040435945853011e-01	7.481819784733180212e-01
6.921032779443333505e-01	8.395889364065036720e-01	8.788349278695254396e-01	9.373322309020669652e-01	7.480438301524933165e-01
6.927079990259801257e-01	8.395491365479557100e-01	8.789665811903846215e-01	9.374558614985311067e-01	7.478969127476561285e-01
6.933127201076263457e-01	8.394761954828259265e-01	8.791969874135630025e-01	9.376558575555521413e-01	7.477477851668670183e-01
6.939174411892724548e-01	8.393766989530972999e-01	8.795095827998745674e-01	9.379144998844231029e-01	7.476068065489908099e-01
6.945221622709192300e-01	8.392645620749237256e-01	8.798849339479215548e-01	9.382128806827801926e-01	7.474806512431443339e-01
6.951268833525654500e-01	8.391565749279766839e-01	8.802999311472697874e-01	9.385309775313629421e-01	7.473723678649574209e-01
6.957316044342115591e-01	8.390671114111729612e-01	8.807307940401855051e-01	9.388475836429556187e-01	7.472863409255861011e-01
6.963363255158583343e-01	8.390061028350994654e-01	8.811555138164558487e-01	9.391434297574485779e-01	7.472294155198770937e-01
6.969410465975051094e-01	8.389780189976575597e-01	8.815562776926116895e-01	9.394084311705377388e-01	7.472015753160873297e-01
6.975457676791512185e-01	8.389802154121432931e-01	8.819226014054458718e-01	9.396432057137203975e-01	7.471879124880368428e-01
6.981504887607974386e-01	8.390045105423872274e-01	8.822527683090508610e-01	9.398487800408936721e-01	7.471698358421715591e-01
6.987552098424442137e-01	8.390451454018066357e-01	8.825560470842789274e-01	9.400206019768655441e-01	7.471329998950712037e-01
6.993599309240903228e-01	8.390986932466134585e-01	8.828471194127736066e-01	9.401554476428664042e-01	7.470722682304057338e-01
6.999646520057365429e-01	8.391571824466109719e-01	8.831428998909641725e-01	9.402551959953383554e-01	7.469865902039393157e-01
7.005693730873833180e-01	8.392100124026307117e-01	8.834591288642266171e-01	9.403251905551371914e-01	7.468776392876880221e-01
7.011740941690294271e-01	8.392450515858800308e-01	8.838056190112263399e-01	9.403716231402804437e-01	7.467475976513248126e-01
7.017788152506756472e-01	8.392521649628955638e-01	8.841837032985708777e-01	9.404000178209662719e-01	7.465906296859283753e-01
7.023835363323223113e-01	8.392250751240728501e-01	8.845785238135258632e-01	9.404144365832216579e-01	7.464046134448630854e-01
7.029882574139690865e-01	8.391630328940808958e-01	8.849675020432870021e-01	9.404164423946931306e-01	7.461983726757711599e-01
7.035929784956153066e-01	8.390724637272874986e-01	8.853242203457065695e-01	9.404043688789663902e-01	7.459815306641149890e-01
7.041976995772620818e-01	8.389566666377010762e-01	8.856190508379460091e-01	9.403745926848636749e-01	7.457581953746000858e-01
7.048024206589087459e-01	8.388191372338471563e-01	8.858276184427086308e-01	9.403208386688964859e-01	7.455278464983630116e-01
7.054071417405549660e-01	8.386595488878113569e-01	8.859305995305677417e-01	9.402337962699722773e-01	7.452889329644666327e-01
7.060118628222010750e-01	8.384701163862838813e-01	8.859115999741629111e-01	9.401031620010680268e-01	7.450439435523715792e-01
7.066165839038478502e-01	8.382367389604240548e-01	8.857582669710866163e-01	9.399276036786810007e-01	7.447938432301115519e-01
7.072213049854940703e-01	8.379463245801775928e-01	8.854656310064840108e-01	9.397106255778954198e-01	7.445331370146409666e-01
7.078260260671401793e-01	8.375884600595230323e-01	8.850465632355341006e-01	9.394579577750724608e-01	7.442551979412382890e-01
7.084307471487869545e-01	8.371545874671979526e-01	8.845246987422515916e-01	9.391792379527605927e-01	7.439569084583639302e-01
7.090354682304331746e-01	8.366378710585684608e-01	8.839311872517846558e-01	9.388854142184954732e-01	7.436376356963538825e-01
7.096401893120792836e-01	8.360350006019774405e-01	8.832923787636476343e-01	9.385868998309034872e-01	7.432932451441655042e-01
7.102449103937260588e-01	8.353494243968113686e-01	8.826302313714646797e-01	9.382809442361260688e-01	7.429308336620175091e-01
7.108496314753728340e-01	8.345911038047159058e-01	8.819667974458144100e-01	9.379604147138632664e-01	7.425685881198471616e-01
7.114543525570189431e-01	8.337773602788569605e-01	8.813152450385614012e-01	9.376203639142107749e-01	7.422239165734256794e-01
7.120590736386651631e-01	8.329338214378121386e-01	8.806742007907329972e-01	9.372509457863447135e-01	7.419107932128826688e-01
7.126637947203119383e-01	8.320910031865239587e-01	8.800337106150226685e-01	9.368410772361861483e-01	7.416340724958764286e-01
7.132685158019580474e-01	8.312808367475316151e-01	8.793768570892391834e-01	9.363830561511640171e-01	7.413898334470165885e-01
7.138732368836042674e-01	8.305295174285969306e-01	8.786824763990573883e-01	9.358753925995565437e-01	7.411708134329726416e-01
7.144779579652510426e-01	8.298529069436381134e-01	8.779300098207606373e-01	9.353231653925575539e-01	7.409708969131183487e-01
7.150826790468971517e-01	8.292542117830520310e-01	8.771036885244501979e-01	9.347377058833741259e-01	7.407804331932099640e-01
7.156874001285433717e-01	8.287290823167799969e-01	8.761973167557360886e-01	9.341384467010228621e-01	7.405872284206953537e-01
7.162921212101900359e-01	8.282681005641292504e-01	8.752233984248921628e-01	9.335384317427971590e-01	7.403801053062416537e-01
7.168968422918368111e-01	8.278615572288635649e-01	8.742125443717424504e-01	9.329535793051475512e-01	7.401510551718669673e-01
7.175015633734830311e-01	8.275030647005787721e-01	8.732039280231488343e-01	9.324029792469712419e-01	7.399016560972064838e-01
7.181062844551298063e-01	8.271870548974223913e-01	8.722437504239721751e-01	9.318990152285611117e-01	7.396411069907002922e-01
7.187110055367764705e-01	8.269078272904257787e-01	8.713736866935560821e-01	9.314451700336832118e-01	7.393841491907537922e-01
7.193157266184226906e-01	8.266612626103652106e-01	8.706215393603518038e-01	9.310342815784395931e-01	7.391476267535467271e-01
7.199204477000687996e-01	8.264493328850514020e-01	8.699996425848346426e-01	9.306590266445251558e-01	7.389481761211879052e-01
7.205251687817155748e-01	8.262782692908996474e-01	8.695023977512154056e-01	9.303105508057355477e-01	7.387949377411558993e-01
7.211298898633617949e-01	8.261559943923659777e-01	8.691093343926088455e-01	9.299734460232764732e-01	7.386892647546769997e-01
7.217346109450079039e-01	8.260903031042791111e-01	8.687929496790430806e-01	9.296340423393751884e-01	7.386221078026112830e-01
7.223393320266546791e-01	8.260858409412206171e-01	8.685251832505607172e-01	9.292809860106426845e-01	7.385829653611871715e-01
7.229440531083008992e-01	8.261411448586922779e-01	8.682787853898988883e-01	9.288971992681203105e-01	7.385610895973098167e-01
7.235487741899470082e-01	8.262507255040321130e-01	8.680282020153892164e-01	9.284719836455109787e-01	7.385405756424048285e-01
7.241534952715937834e-01	8.264052893286086832e-01	8.677631431537643492e-01	9.280081011097470745e-01	7.385036081334480640e-01
7.247582163532405586e-01	8.265937087548673734e-01	8.674869920683844216e-01	9.275148898554385068e-01	7.384326074538785090e-01
7.253629374348866676e-01	8.268024880649058606e-01	8.672179018321779509e-01	9.270052484242586877e-01	7.383046158585743202e-01
7.259676585165328877e-01	8.270113874809803534e-01	8.669857354017708184e-01	9.264966108525481969e-01	7.381061663095499492e-01
7.265723795981796629e-01	8.271989879402238399e-01	8.668232055244173839e-01	9.260140499991896812e-01	7.378464218072762204e-01
7.271771006798257719e-01	8.273437787397368570e-01	8.667598833168812522e-01	9.255836979260382291e-01	7.375459673795656812e-01
7.277818217614719920e-01	8.274269746024376371e-01	8.668225922878260992e-01	9.252240705077728888e-01	7.372299781536826302e-01
7.283865428431187672e-01	8.274338338687311500e-01	8.670289007567206774e-01	9.249406379656921473e-01	7.369186141126415901e-01
7.289912639247648762e-01	8.273558059970316236e-01	8.673789658679167403e-01	9.247310677331441742e-01	7.366236772436199898e-01
7.295959850064110963e-01	8.271935949064186389e-01	8.678592599378491812e-01	9.245892091431552329e-01	7.363501534854596242e-01
7.302007060880577605e-01	8.269585430275426807e-01	8.684482381410295604e-01	9.245047190549207095e-01	7.360990545052323863e-01
7.308054271697045357e-01	8.266705298015198933e-01	8.691147197636249766e-01	9.244648831028650093e-01	7.358765510825129308e-01
7.314101482513507557e-01	8.263519293985588376e-01	8.698250249009082946e-01	9.244561879802817295e-01	7.356882751003960275e-01
7.320148693329975309e-01	8.260220110257029402e-01	8.705456046670385639e-01	9.244652823526229302e-01	7.355237791014005433e-01
7.326195904146441951e-01	8.257003887421752175e-01	8.712481286956368365e-01	9.244810964575216339e-01	7.353746201314125264e-01
7.332243114962904151e-01	8.254035790205167533e-01	8.719155066942586574e-01	9.244960196043132683e-01	7.352310567626327842e-01
7.338290325779365242e-01	8.251387754155632415e-01	8.725449612864470961e-01	9.245054393366475276e-01	7.350854047438386552e-01
7.344337536595832994e-01	8.249006018440074861e-01	8.731429355388381497e-01	9.245093865413480660e-01	7.349334875375203024e-01
7.350384747412295194e-01	8.246770255396426164e-01	8.737262004298953499e-01	9.245140415711138315e-01	7.347798937174503386e-01
7.356431958228756285e-01	8.244513191821343234e-01	8.743170804270361529e-01	9.245280924510738130e-01	7.346285683205662220e-01
7.362479169045224037e-01	8.242133498870303221e-01	8.749327705660265853e-01	9.245570613685969441e-01	7.344782756754646424e-01
7.368526379861686237e-01	8.239592808668361190e-01	8.755826739544309012e-01	9.246049205428805706e-01	7.343235859840928637e-01
7.374573590678147328e-01	8.236867777804155466e-01	8.762649235850493712e-01	9.246707233089480615e-01	7.341563895241052240e-01
7.380620801494615080e-01	8.233904189560536935e-01	8.769636550202862812e-01	9.247455007819733730e-01	7.339705650174109808e-01
7.386668012311082832e-01	8.230660093898305441e-01	8.776538628971554123e-01	9.248127950064810587e-01	7.337617380290014646e-01
7.392715223127543922e-01	8.227251737925708186e-01	8.783057720166003168e-01	9.248464155782488705e-01	7.335281138084216446e-01
7.398762433944006123e-01	8.223849167845930230e-01	8.788865587673119206e-01	9.248190878647792879e-01	7.332708443133033605e-01
7.404809644760473875e-01	8.220590916514989299e-01	8.793677396626499165e-01	9.247113757752919438e-01	7.329944764156173242e-01
7.410856855576934965e-01	8.217512113351715941e-01	8.797348309620180995e-01	9.245123249173905489e-01	7.327089636914999593e-01
7.416904066393397166e-01	8.214556933430273711e-01	8.799772503142151425e-01	9.242182227452563348e-01	7.324207560907999293e-01
7.422951277209864918e-01	8.211654382857666024e-01	8.800841136851508262e-01	9.238312671052952840e-01	7.321364513483100689e-01
7.428998488026326008e-01	8.208718030134682930e-01	8.800471510637352113e-01	9.233614234477064420e-01	7.318579661658715096e-01
7.435045698842788209e-01	8.205608882255177594e-01	8.798671413983051304e-01	9.228269977074282648e-01	7.315846511902526217e-01
7.441092909659254850e-01	8.202178009938781988e-01	8.795475192562621780e-01	9.222506582094370797e-01	7.313083885552917884e-01
7.447140120475722602e-01	8.198304960546051179e-01	8.791055146225251749e-01	9.216552638256408914e-01	7.310193572492159619e-01
7.453187331292184803e-01	8.193810713494458220e-01	8.785678547149122775e-01	9.210653529559836850e-01	7.307095797403664328e-01
7.459234542108652555e-01	8.188526445969223078e-01	8.779649925727771587e-01	9.205023278167835388e-01	7.303697258275501092e-01
7.465281752925119196e-01	8.182391563733559803e-01	8.773205470326430611e-01	9.199803843996302577e-01	7.299970179573600504e-01
7.471328963741581397e-01	8.175476404460225721e-01	8.766513098224956169e-01	9.195005779039434612e-01	7.296026673013952246e-01
7.477376174558042488e-01	8.167918523106338924e-01	8.759635811574223441e-01	9.190519863578284765e-01	7.292131614967400921e-01
7.483423385374510239e-01	8.159885083340336909e-01	8.752555608033880663e-01	9.186186473130569796e-01	7.288494789282701225e-01
7.489470596190972440e-01	8.151573360501026544e-01	8.745246499925245498e-01	9.181873559409021723e-01	7.285202629035466559e-01
7.495517807007433531e-01	8.143184217604314545e-01	8.737693978165013142e-01	9.177414013997596820e-01	7.282274995464023126e-01
7.501565017823901282e-01	8.134898849636439389e-01	8.729849693804440092e-01	9.172715125450289220e-01	7.279656485501873053e-01
7.507612228640363483e-01	8.126819692014951579e-01	8.721618528828199990e-01	9.167767539267530630e-01	7.277246927394813714e-01
7.513659439456824574e-01	8.118962711740166371e-01	8.712913396342707451e-01	9.162639941878645278e-01	7.274889178714532001e-01
7.519706650273292325e-01	8.111316849389397232e-01	8.703726016247336217e-01	9.157453673241401360e-01	7.272513709541017501e-01
7.525753861089760077e-01	8.103905530104396071e-01	8.694088023903411289e-01	9.152398324437955868e-01	7.270130593716113143e-01
7.531801071906221168e-01	8.096799852884357662e-01	8.684154688610831174e-01	9.147633564681001417e-01	7.267756902933971697e-01
7.537848282722683368e-01	8.090081200058406585e-01	8.674129577630660393e-01	9.143278059288719728e-01	7.265356087080171443e-01
7.543895493539151120e-01	8.083807532707087962e-01	8.664271274655512833e-01	9.139383695239816641e-01	7.262875674814702753e-01
7.549942704355612211e-01	8.078033503859350928e-01	8.654817268035186473e-01	9.135915861786650938e-01	7.260335407270672725e-01
7.555989915172074411e-01	8.072816742860393635e-01	8.646020874685746982e-01	9.132795755154581308e-01	7.257707330619739272e-01
7.562037125988542163e-01	8.068248854427441108e-01	8.638094689583092345e-01	9.129930220965718490e-01	7.254910596362039721e-01
7.568084336805003254e-01	8.064427568536987057e-01	8.631179135494333465e-01	9.127196116794837888e-01	7.251883523690596522e-01
7.574131547621465455e-01	8.061430804528617600e-01	8.625339932426312473e-01	9.124433054069577276e-01	7.248585929241263548e-01
7.580178758437932096e-01	8.059308801418552104e-01	8.620588063039343885e-01	9.121471857865086630e-01	7.245089342511038533e-01
7.586225969254394297e-01	8.058055465241363846e-01	8.616863323287659027e-01	9.118215149912175521e-01	7.241525749270395496e-01
7.592273180070856498e-01	8.057545214525433375e-01	8.613989533016633837e-01	9.114667080074784211e-01	7.238046686970514010e-01
7.598320390887323139e-01	8.057590561679274233e-01	8.611756043345560885e-01	9.110904614965634751e-01	7.234759203347648215e-01
7.604367601703785340e-01	8.058001674051623597e-01	8.609993432106881617e-01	9.107016881569777178e-01	7.231772082741827479e-01
7.610414812520247541e-01	8.058579696850911578e-01	8.608559983853298903e-01	9.103112751456702290e-01	7.229167342111308958e-01
7.616462023336714182e-01	8.059140640603968953e-01	8.607383223744027312e-01	9.099372916758365903e-01	7.227041335988668713e-01
7.622509234153176383e-01	8.059514720404794552e-01	8.606459200412533983e-01	9.096012484734353754e-01	7.225487479998473628e-01
7.628556444969638584e-01	8.059549526237638206e-01	8.605869462254382984e-01	9.093142827923994531e-01	7.224530516545388803e-01
7.634603655786105225e-01	8.059144520351523289e-01	8.605801112438230538e-01	9.090819974289578997e-01	7.224043551934619112e-01
7.640650866602567426e-01	8.058184818331817212e-01	8.606476177399838834e-01	9.089051333938670263e-01	7.223863192438422232e-01
7.646698077419028516e-01	8.056701091991720354e-01	8.608073691926210191e-01	9.087804829662505801e-01	7.223839054269839410e-01
7.652745288235496268e-01	8.054800757295569325e-01	8.610705586559678215e-01	9.087004325302617813e-01	7.223819625226459706e-01
7.658792499051958469e-01	8.052611174768261604e-01	8.614407215799370077e-01	9.086530759152270376e-01	7.223655398237649461e-01
7.664839709868425111e-01	8.050300016791994695e-01	8.619160330096935496e-01	9.086285475248438992e-01	7.223232724419708095e-01
7.670886920684892862e-01	8.048045563262303803e-01	8.624898297497319843e-01	9.086157356932297313e-01	7.222522228076746487e-01
7.676934131501355063e-01	8.045984598443978175e-01	8.631468771419016361e-01	9.086070600680752340e-01	7.221563818297066506e-01
7.682981342317822815e-01	8.044182617576226546e-01	8.638601719022479530e-01	9.085961097614223547e-01	7.220409183058840163e-01
7.689028553134289456e-01	8.042634246086111105e-01	8.645966529705988446e-01	9.085782261261953208e-01	7.219030097262074674e-01
7.695075763950751657e-01	8.041278331699062143e-01	8.653195679400614848e-01	9.085520987198838494e-01	7.217349547742487603e-01
7.701122974767219409e-01	8.040016737592642349e-01	8.660015412233255105e-01	9.085225445867231020e-01	7.215350306952845738e-01
7.707170185583686051e-01	8.038713337473460951e-01	8.666261825010935782e-01	9.084993590883846393e-01	7.212987862097066660e-01
7.713217396400148251e-01	8.037243631977259994e-01	8.671867142502232007e-01	9.084897583322262271e-01	7.210159325933865881e-01
7.719264607216616003e-01	8.035522429928596555e-01	8.676862644231657651e-01	9.084957473674845074e-01	7.206761135723930289e-01
7.725311818033077094e-01	8.033487709680845468e-01	8.681401376582303930e-01	9.085201518026285727e-01	7.202770033203327316e-01
7.731359028849539294e-01	8.031117859215263222e-01	8.685687772025437736e-01	9.085637124086650696e-01	7.198305159185269808e-01
7.737406239666007046e-01	8.028419240212687491e-01	8.689921017308956941e-01	9.086208399363987498e-01	7.193588139690376693e-01
7.743453450482468137e-01	8.025494030165606363e-01	8.694213663228829159e-01	9.086797391584673367e-01	7.188950284692767756e-01
7.749500661298930337e-01	8.022517821012539185e-01	8.698554984474007323e-01	9.087250616922831759e-01	7.184688442915693196e-01
7.755547872115396979e-01	8.019697073198017723e-01	8.702836551335431103e-01	9.087317084373748299e-01	7.181010119989748031e-01
7.761595082931859180e-01	8.017163566326406254e-01	8.706893551050555180e-01	9.086659762620903358e-01	7.178013777169438558e-01
7.767642293748321380e-01	8.014990723684334295e-01	8.710506932704437100e-01	9.085064123576835904e-01	7.175699469171793465e-01
7.773689504564788022e-01	8.013193051533548106e-01	8.713412972757256236e-01	9.082403739625105610e-01	7.173971070542184414e-01
7.779736715381250223e-01	8.011703495502641159e-01	8.715356472752909811e-01	9.078608114713687671e-01	7.172607992851017800e-01
7.785783926197712423e-01	8.010406848515089218e-01	8.716096180805352756e-01	9.073671599152417500e-01	7.171319936121747229e-01
7.791831137014179065e-01	8.009134401326718500e-01	8.715470070244063505e-01	9.067701578746223401e-01	7.169825480271838636e-01
7.797878347830641266e-01	8.007690385757559870e-01	8.713458019306316027e-01	9.060949773713691258e-01	7.167896282921775164e-01
7.803925558647109018e-01	8.005853884566891399e-01	8.710169602186683679e-01	9.053754192361389563e-01	7.165357992720179370e-01
7.809972769463575659e-01	8.003389388851815944e-01	8.705843995957202042e-01	9.046442161772446644e-01	7.162156635640989366e-01
7.816019980280037860e-01	8.000087151189584356e-01	8.700824870252308330e-01	9.039264345212163487e-01	7.158326206383738288e-01
7.822067191096505612e-01	7.995801922799274930e-01	8.695467231990962054e-01	9.032341122640318298e-01	7.153977725693111411e-01
7.828114401912972253e-01	7.990531913264221631e-01	8.690001166520592291e-01	9.025717252727760709e-01	7.149284818026165889e-01
7.834161612729434454e-01	7.984391645217718825e-01	8.684555586204564248e-01	9.019445248541223537e-01	7.144452228786506431e-01
7.840208823545902206e-01	7.977564905097437320e-01	8.679178336461702559e-01	9.013510680868734859e-01	7.139736902847299005e-01
7.846256034362368847e-01	7.970271842721763367e-01	8.673852028683040061e-01	9.007787770689341666e-01	7.135413843547344648e-01
7.852303245178831048e-01	7.962716519243108193e-01	8.668492964898032449e-01	9.002165221389704097e-01	7.131703663582157349e-01
7.858350455995298800e-01	7.955082246381812716e-01	8.662940277908318665e-01	8.996596950011915839e-01	7.128702305386401816e-01
7.864397666811759890e-01	7.947536392624083845e-01	8.656975775910245030e-01	8.991077667710475341e-01	7.126336157107345803e-01
7.870444877628222091e-01	7.940227949151650311e-01	8.650435283710286027e-01	8.985603336176435363e-01	7.124427654236376029e-01
7.876492088444689843e-01	7.933272115205474151e-01	8.643221495853952163e-01	8.980184740439041136e-01	7.122748336591289142e-01
7.882539299261150934e-01	7.926770244521411657e-01	8.635296955675212383e-01	8.974901521270988169e-01	7.121044558844321637e-01
7.888586510077613134e-01	7.920824443143337223e-01	8.626729386348490625e-01	8.969911392178864240e-01	7.119140574743739736e-01
7.894633720894080886e-01	7.915501431933332777e-01	8.617666669381589539e-01	8.965421573585412585e-01	7.116897261146946096e-01
7.900680931710541977e-01	7.910815751200968027e-01	8.608290809603258431e-01	8.961663413485057017e-01	7.114215782548098943e-01
7.906728142527004177e-01	7.906746138177240812e-01	8.598830804724740817e-01	8.958747476547299637e-01	7.111082034128297646e-01
7.912775353343470819e-01	7.903259856901914127e-01	8.589582579240849780e-01	8.956690904052387880e-01	7.107515404801260095e-01
7.918822564159933020e-01	7.900333347410333218e-01	8.580831981742285119e-01	8.955411962958478300e-01	7.103632441400323794e-01
7.924869774976395220e-01	7.897944472650114678e-01	8.572816005098257142e-01	8.954731334705846590e-01	7.099656161947390798e-01
7.930916985792861862e-01	7.896071193918536846e-01	8.565735031209411598e-01	8.954394056842915894e-01	7.095819924067864326e-01
7.936964196609324063e-01	7.894715198635496867e-01	8.559682973201950817e-01	8.954125459360643413e-01	7.092343422215048321e-01
7.943011407425791814e-01	7.893906348109802629e-01	8.554638898586093276e-01	8.953755745789981901e-01	7.089338309117843018e-01
7.949058618242258456e-01	7.893693149459287683e-01	8.550534724303509027e-01	8.953234633669504561e-01	7.086730854826720494e-01
7.955105829058720657e-01	7.894104808772989257e-01	8.547253998708764788e-01	8.952515463741955726e-01	7.084337934870258424e-01
7.961153039875188409e-01	7.895116798233673405e-01	8.544684096897894321e-01	8.951602480397022887e-01	7.082005153156236688e-01
7.967200250691655050e-01	7.896607457398159280e-01	8.542751020959910013e-01	8.950515503678487805e-01	7.079564604464593236e-01
7.973247461508117251e-01	7.898424794588876363e-01	8.541438578767419632e-01	8.949287258235485432e-01	7.076902194564069770e-01
7.979294672324585003e-01	7.900441821009737131e-01	8.540789492910875191e-01	8.947970890986552961e-01	7.074055056283352627e-01
7.985341883141052755e-01	7.902580228850419886e-01	8.540906168811496224e-01	8.946637920630600149e-01	7.071183456083506291e-01
7.991389093957513845e-01	7.904773187160111236e-01	8.541927359266906494e-01	8.945389974500944641e-01	7.068501135369068544e-01
7.997436304773981597e-01	7.906894484129608491e-01	8.543990120019312462e-01	8.944292339681413351e-01	7.066230619099304056e-01
8.003483515590442687e-01	7.908813072806459843e-01	8.547185817340927638e-01	8.943334926380486216e-01	7.064530785681529812e-01
8.009530726406904888e-01	7.910480610464654116e-01	8.551525743151648928e-01	8.942452668896442303e-01	7.063397200015240074e-01
8.015577937223372640e-01	7.911964513415263855e-01	8.556921969633634051e-01	8.941514638134645532e-01	7.062669105939046732e-01
8.021625148039833730e-01	7.913373016093849799e-01	8.563221209821515467e-01	8.940368055260594637e-01	7.062215863502170343e-01
8.027672358856295931e-01	7.914777441913685152e-01	8.570235930441947314e-01	8.938909125027223457e-01	7.061933285103539903e-01
8.033719569672763683e-01	7.916190392915761764e-01	8.577746595656784434e-01	8.937147029771724815e-01	7.061763186781734314e-01
8.039766780489224773e-01	7.917611319486549393e-01	8.585497045635911428e-01	8.935148788017228672e-01	7.061671849775286169e-01
8.045813991305686974e-01	7.919001619310394036e-01	8.593229840272161857e-01	8.933018819441951308e-01	7.061584599784900274e-01
8.051861202122154726e-01	7.920285794189294570e-01	8.600668787899965473e-01	8.930873296123770233e-01	7.061308930171145137e-01
8.057908412938615816e-01	7.921406684240708262e-01	8.607553016350830699e-01	8.928834664388666242e-01	7.060705998889847956e-01
8.063955623755078017e-01	7.922280047457681551e-01	8.613665275829549550e-01	8.927021124671735697e-01	7.059807605632121286e-01
8.070002834571545769e-01	7.922797259589408059e-01	8.618895608233051453e-01	8.925526201418885197e-01	7.058723604710869237e-01
8.076050045388006859e-01	7.922865117848993943e-01	8.623247786136972737e-01	8.924441014439324915e-01	7.057427134659203238e-01
8.082097256204474611e-01	7.922429347523289866e-01	8.626804336415412333e-01	8.923856035510012719e-01	7.055795072563123549e-01
8.088144467020942363e-01	7.921480101741731339e-01	8.629708883761643134e-01	8.923818074421956403e-01	7.053784715366764324e-01
8.094191677837403454e-01	7.920024110607344348e-01	8.632134987598728548e-01	8.924269314664641239e-01	7.051443862153432551e-01
8.100238888653871205e-01	7.918071356240989900e-01	8.634282903248795549e-01	8.925037265571758027e-01	7.048875839579460401e-01
8.106286099470338957e-01	7.915631353528113090e-01	8.636314159771644183e-01	8.925914965201102724e-01	7.046188780566075005e-01
8.112333310286800048e-01	7.912770783425961962e-01	8.638370597061206801e-01	8.926667876023466341e-01	7.043435975094528567e-01
8.118380521103267800e-01	7.909638348877935377e-01	8.640536943244343515e-01	8.927056197249196856e-01	7.040637012456985033e-01
8.124427731919735551e-01	7.906456543378428403e-01	8.642784419607691948e-01	8.926897254415234739e-01	7.037829526321639495e-01
8.130474942736196642e-01	7.903380218679987301e-01	8.645030005431219022e-01	8.926050533961765732e-01	7.035033808671256050e-01
8.136522153552664394e-01	7.900472967353202591e-01	8.647064653369274101e-01	8.924511650299287169e-01	7.032311514984052048e-01
8.142569364369126594e-01	7.897720469760873829e-01	8.648655857255066470e-01	8.922337510491963330e-01	7.029725818982779373e-01
8.148616575185587685e-01	7.895068293641208657e-01	8.649569168069329850e-01	8.919620040754406842e-01	7.027327327274462965e-01
8.154663786002055437e-01	7.892440883314469913e-01	8.649668085386992278e-01	8.916511944652556476e-01	7.025110121384052775e-01
8.160710996818516527e-01	7.889753391525708981e-01	8.648895219878621754e-01	8.913182382689698313e-01	7.023055452358103468e-01
8.166758207634978728e-01	7.886915457625780501e-01	8.647266334495959939e-01	8.909778732690325498e-01	7.021161282490634425e-01
8.172805418451446480e-01	7.883880934876457136e-01	8.644857766976364877e-01	8.906427419461614425e-01	7.019446026024983576e-01
8.178852629267907570e-01	7.880656013090303613e-01	8.641793657974149445e-01	8.903182139097284287e-01	7.018000236983369389e-01
8.184899840084369771e-01	7.877332599077565556e-01	8.638209849619491454e-01	8.900014337208733695e-01	7.016870383584147275e-01
8.190947050900843074e-01	7.874051694849986127e-01	8.634273673629140333e-01	8.896892035489587514e-01	7.015919365064393620e-01
8.196994261717304164e-01	7.870960720746131845e-01	8.630192965488783230e-01	8.893801707367781084e-01	7.014907647013214342e-01
8.203041472533766365e-01	7.868193177149540585e-01	8.626124207678833589e-01	8.890706815108577743e-01	7.013643349374459879e-01
8.209088683350239668e-01	7.865862705727508786e-01	8.622114586454679985e-01	8.887627923447196654e-01	7.011997145463171321e-01
8.215135894166700758e-01	7.864075811502162505e-01	8.618147288760676927e-01	8.884585850750804648e-01	7.009923461718761128e-01
8.221183104983162959e-01	7.862860031441956110e-01	8.614137008106607096e-01	8.881556033831018437e-01	7.007452988724203191e-01
8.227230315799636262e-01	7.862163689715779835e-01	8.609973782634595674e-01	8.878469137528511856e-01	7.004728119723113711e-01
8.233277526616098463e-01	7.861905244509039825e-01	8.605543436174025729e-01	8.875356031725857298e-01	7.001823262393801484e-01
8.239324737432559553e-01	7.861965391331058317e-01	8.600687955051882216e-01	8.872313522939354602e-01	6.998871453052343261e-01
8.245371948249032856e-01	7.862245408664724211e-01	8.595276172745895948e-01	8.869502309579699872e-01	6.995976975795415997e-01
8.251419159065495057e-01	7.862633629711526240e-01	8.589241269177537719e-01	8.867094184000136048e-01	6.993190061624781073e-01
8.257466369881956147e-01	7.863010642100171088e-01	8.582601847207269596e-01	8.865282954223280276e-01	6.990586321881334664e-01
8.263513580698429450e-01	7.863293460196247864e-01	8.575487632294001017e-01	8.864274851888136464e-01	6.988260989197044859e-01
8.269560791514891651e-01	7.863425561826576926e-01	8.568140453032595527e-01	8.864159425559002825e-01	6.986314762625730479e-01
8.275608002331352742e-01	7.863400397240699613e-01	8.560882912926838229e-01	8.864897671029362547e-01	6.984712934536049245e-01
8.281655213147814942e-01	7.863274293438429208e-01	8.554073574300444793e-01	8.866334442235407343e-01	6.983374839559379765e-01
8.287702423964276033e-01	7.863159803648820390e-01	8.548047879155198370e-01	8.868233848225468563e-01	6.982185541681659169e-01
8.293749634780738234e-01	7.863238677831152490e-01	8.543086375324659976e-01	8.870307338512016804e-01	6.981115070534120726e-01
8.299796845597200434e-01	7.863653700919921441e-01	8.539376381012202533e-01	8.872241301349472753e-01	6.980218094304034837e-01
8.305844056413661525e-01	7.864509053508841330e-01	8.536967393750113375e-01	8.873734903096659465e-01	6.979484182849026164e-01
8.311891267230123725e-01	7.865873520794325335e-01	8.535774447747204174e-01	8.874574226748094263e-01	6.978875597582808732e-01
8.317938478046584816e-01	7.867746288235235586e-01	8.535580477109929731e-01	8.874651433559070934e-01	6.978353493010081010e-01
8.323985688863047017e-01	7.870048681145475067e-01	8.536123019116436117e-01	8.873952002350649071e-01	6.977893258287493072e-01
8.330032899679520320e-01	7.872683638848335663e-01	8.537166194642384909e-01	8.872530690558524391e-01	6.977477600347310460e-01
8.336080110495981410e-01	7.875553992285233562e-01	8.538532772335148957e-01	8.870492186254173017e-01	6.977051031954906168e-01
8.342127321312443611e-01	7.878563849838334798e-01	8.540103900937704440e-01	8.867959813669220592e-01	6.976528751891977187e-01
8.348174532128916914e-01	7.881599766975871946e-01	8.541872964008978553e-01	8.865063427305677202e-01	6.975746230580863738e-01
8.354221742945378004e-01	7.884549573020589452e-01	8.543976455272241921e-01	8.861898578510467583e-01	6.974551119055500958e-01
8.360268953761840205e-01	7.887337940821799176e-01	8.546598528862908717e-01	8.858575858795003644e-01	6.972858972583974024e-01
8.366316164578313508e-01	7.889958310217884963e-01	8.549883975809632330e-01	8.855220183630494457e-01	6.970650699094868008e-01
8.372363375394775709e-01	7.892428563879037018e-01	8.553950860597906436e-01	8.851939494935515684e-01	6.967973891890261173e-01
8.378410586211236799e-01	7.894758357921345393e-01	8.558852650095299941e-01	8.848795829079186825e-01	6.964976518841979880e-01
8.384457797027710102e-01	7.896951911159058035e-01	8.564531106382702319e-01	8.845806531451472221e-01	6.961940002269381145e-01
8.390505007844172303e-01	7.898984930558908824e-01	8.570869003663726948e-01	8.842998362711013138e-01	6.959172615211364210e-01
8.396552218660633393e-01	7.900805873930601964e-01	8.577731774968018197e-01	8.840384258589923938e-01	6.956916764146254817e-01
8.402599429477106696e-01	7.902369904994801519e-01	8.584901734870237222e-01	8.837892765425888753e-01	6.955262877356312989e-01
8.408646640293568897e-01	7.903604279697207247e-01	8.592091030909864147e-01	8.835430055246229486e-01	6.954226175148342515e-01
8.414693851110029987e-01	7.904454512779367503e-01	8.598989684085454055e-01	8.832960035251776754e-01	6.953725581050511639e-01
8.420741061926492188e-01	7.904881973862292188e-01	8.605297290741755756e-01	8.830541306187744688e-01	6.953596755983342259e-01
8.426788272742953279e-01	7.904866468293315629e-01	8.610774467774676699e-01	8.828323063561450690e-01	6.953650070231567337e-01
8.432835483559415479e-01	7.904357274196497363e-01	8.615350054253231304e-01	8.826487002620149180e-01	6.953670155347333459e-01
8.438882694375877680e-01	7.903359328016723584e-01	8.619086138580671630e-01	8.825202274393353363e-01	6.953391740808488874e-01
8.444929905192338770e-01	7.901935657007478353e-01	8.622101353109393740e-01	8.824586434564374304e-01	6.952576784259537623e-01
8.450977116008800971e-01	7.900127701958206128e-01	8.624534944494441913e-01	8.824677424415797722e-01	6.951065310453484747e-01
8.457024326825262062e-01	7.898012682899924197e-01	8.626541621421478512e-01	8.825393068774346483e-01	6.948811678137158943e-01
8.463071537641724262e-01	7.895689491210304833e-01	8.628259153186236263e-01	8.826550207197464415e-01	6.945955305842923533e-01
8.469118748458197565e-01	7.893224837577209607e-01	8.629809554323476517e-01	8.827928293157054629e-01	6.942807270582834756e-01
8.475165959274658656e-01	7.890675972941666450e-01	8.631266409608403523e-01	8.829335033555011369e-01	6.939679619372611796e-01
8.481213170091120856e-01	7.888100546473292285e-01	8.632690474730109198e-01	8.830570435001104945e-01	6.936851802501043940e-01
8.487260380907594159e-01	7.885555822004457482e-01	8.634086707916610592e-01	8.831466530004979942e-01	6.934513330574590961e-01
8.493307591724055250e-01	7.883067860208924360e-01	8.635401166401741602e-01	8.831906141413337075e-01	6.932717507354013708e-01
8.499354802540517451e-01	7.880640823762190550e-01	8.636560305997827980e-01	8.831820426697779558e-01	6.931451107672399470e-01
8.505402013356990754e-01	7.878246094636001118e-01	8.637436754511481629e-01	8.831170696860500824e-01	6.930688183095645716e-01
8.511449224173452954e-01	7.875842041328108278e-01	8.637888702098788229e-01	8.830061029356799374e-01	6.930394428810630059e-01
8.517496434989914045e-01	7.873416409646990521e-01	8.637797717792516927e-01	8.828667957491677099e-01	6.930494677803278325e-01
8.523543645806387348e-01	7.871049975548986000e-01	8.637097249220051509e-01	8.827182726226839860e-01	6.930820680411260426e-01
8.529590856622849548e-01	7.868846292659672503e-01	8.635762923910771383e-01	8.825770004040934813e-01	6.931203785344903778e-01
8.535638067439310639e-01	7.866882324025378237e-01	8.633785371682981546e-01	8.824563725645234724e-01	6.931488973566883871e-01
8.541685278255783942e-01	7.865222556511862750e-01	8.631217879594302866e-01	8.823658991321259304e-01	6.931612208051526336e-01
8.547732489072246143e-01	7.863929117749446362e-01	8.628179135682644274e-01	8.823009492504271245e-01	6.931599935355864384e-01
8.553779699888707233e-01	7.863078387013647808e-01	8.624820824117207518e-01	8.822458962471456667e-01	6.931522175250925955e-01
8.559826910705169434e-01	7.862738831831866948e-01	8.621246367032104896e-01	8.821863883714293753e-01	6.931398427185372357e-01
8.565874121521630524e-01	7.862966909086153144e-01	8.617511620792439597e-01	8.821025071491672698e-01	6.931213324910039386e-01
8.571921332338092725e-01	7.863802219491382584e-01	8.613651341603887346e-01	8.819817578573417860e-01	6.930981397012562217e-01
8.577968543154554926e-01	7.865239058480172352e-01	8.609660999134693959e-01	8.818234640531370516e-01	6.930724327997664913e-01
8.584015753971016016e-01	7.867231474244653633e-01	8.605491714848176876e-01	8.816360037129883365e-01	6.930417494980829485e-01
8.590062964787478217e-01	7.869719900151481706e-01	8.601115173669532377e-01	8.814348640170511784e-01	6.929974777483965953e-01
8.596110175603939307e-01	7.872602328498030655e-01	8.596497951570811757e-01	8.812337842887700834e-01	6.929311812347501709e-01
8.602157386420401508e-01	7.875726871237286320e-01	8.591608803958511453e-01	8.810487172080631035e-01	6.928332627283151357e-01
8.608204597236874811e-01	7.878943974230034897e-01	8.586425158290966753e-01	8.808998889922479147e-01	6.926946540524913098e-01
8.614251808053335902e-01	7.882077618577727485e-01	8.580971116627990058e-01	8.808052080069194156e-01	6.925153808997209781e-01
8.620299018869798102e-01	7.884942956924778645e-01	8.575367495852680433e-01	8.807767091937828141e-01	6.923022309008303177e-01
8.626346229686271405e-01	7.887398186057852367e-01	8.569754308605228577e-01	8.808157703931479565e-01	6.920695958234337475e-01
8.632393440502732496e-01	7.889376531611158594e-01	8.564260575716332591e-01	8.809119928574605796e-01	6.918297839019514894e-01
8.638440651319194696e-01	7.890870133257077423e-01	8.559041795821674681e-01	8.810452809171634980e-01	6.915912260905832110e-01
8.644487862135667999e-01	7.891921981888949666e-01	8.554260938142360660e-01	8.811954691378175442e-01	6.913619372694064236e-01
8.650535072952130200e-01	7.892619421522160117e-01	8.550097944036715303e-01	8.813458232308862828e-01	6.911521856731859259e-01
8.656582283768591290e-01	7.893048552046100230e-01	8.546764003186043679e-01	8.814849468522011344e-01	6.909755051433635886e-01
8.662629494585064593e-01	7.893301417013979249e-01	8.544453855738827208e-01	8.816043798884559690e-01	6.908353797615361946e-01
8.668676705401526794e-01	7.893469792568236221e-01	8.543277554108723582e-01	8.816965702355954448e-01	6.907185452231804357e-01
8.674723916217987885e-01	7.893612533669265297e-01	8.543228058485935472e-01	8.817572189627241874e-01	6.906043603486341498e-01
8.680771127034461188e-01	7.893710990406868078e-01	8.544179334851140784e-01	8.817866314360689461e-01	6.904872076711283668e-01
8.686818337850923388e-01	7.893721873143928480e-01	8.545939661860286751e-01	8.817858523162649398e-01	6.903697261360324244e-01
8.692865548667384479e-01	7.893619656749717439e-01	8.548262728219740980e-01	8.817531831861123992e-01	6.902529179846236262e-01
8.698912759483846679e-01	7.893388222058954629e-01	8.550847347301286927e-01	8.816859536038467171e-01	6.901385728427806843e-01
8.704959970300307770e-01	7.893019304946403691e-01	8.553376366948820531e-01	8.815872821917000168e-01	6.900257630657659069e-01
8.711007181116769971e-01	7.892515613592357981e-01	8.555667729528810828e-01	8.814614273745909889e-01	6.899071035078881975e-01
8.717054391933232171e-01	7.891931200497485088e-01	8.557636578481716549e-01	8.813143551572457657e-01	6.897737446783709370e-01
8.723101602749693262e-01	7.891324926138567619e-01	8.559253824929717869e-01	8.811525428568774965e-01	6.896216560625266778e-01
8.729148813566155463e-01	7.890709915979000622e-01	8.560569372386618303e-01	8.809771957892883476e-01	6.894509157678637701e-01
8.735196024382616553e-01	7.890161421756854976e-01	8.561729782542362166e-01	8.807851120369730724e-01	6.892622956701179859e-01
8.741243235199078754e-01	7.889757916806499072e-01	8.562935995194577155e-01	8.805677725393147304e-01	6.890537639287956928e-01
8.747290446015552057e-01	7.889554564183366425e-01	8.564418789938670340e-01	8.803202005736195934e-01	6.888266953082705646e-01
8.753337656832013147e-01	7.889568255243165629e-01	8.566334381058210434e-01	8.800439663317635164e-01	6.885853133830802664e-01
8.759384867648475348e-01	7.889773221792560909e-01	8.568735643572539251e-01	8.797389781201568892e-01	6.883283057219720114e-01
8.765432078464948651e-01	7.890110511356461798e-01	8.571546656885318249e-01	8.794085968849376655e-01	6.880583571935164899e-01
8.771479289281409741e-01	7.890527198398937792e-01	8.574617183086562511e-01	8.790599507833518622e-01	6.877805935868889220e-01
8.777526500097871942e-01	7.890975643938014095e-01	8.577803545802785701e-01	8.787031142717175447e-01	6.875001952304748976e-01
8.783573710914345245e-01	7.891392527419067715e-01	8.580944620744728191e-01	8.783551316869127046e-01	6.872225535329489210e-01
8.789620921730807446e-01	7.891635513681393155e-01	8.583876327518682459e-01	8.780308250211615873e-01	6.869572488803907806e-01
8.795668132547268536e-01	7.891568369332596644e-01	8.586460669667776990e-01	8.777390069374210180e-01	6.867236400986063138e-01
8.801715343363741839e-01	7.891115794786912607e-01	8.588572679471915272e-01	8.774833313664397449e-01	6.865433364002029304e-01
8.807762554180204040e-01	7.890288558728839607e-01	8.590176519857429804e-01	8.772688107422161874e-01	6.864326832201053108e-01
8.813809764996665130e-01	7.889159727597262473e-01	8.591297323720467061e-01	8.770972165306349932e-01	6.863961609513340445e-01
8.819856975813138433e-01	7.887826160195661185e-01	8.592016619003468580e-01	8.769668565891522993e-01	6.864248277931551678e-01
8.825904186629600634e-01	7.886438569356684081e-01	8.592437896486510018e-01	8.768725675641466655e-01	6.864976167897911541e-01
8.831951397446061724e-01	7.885127131997090588e-01	8.592650840135794832e-01	8.768083365529995010e-01	6.865832042523797307e-01
8.837998608262523925e-01	7.883963744288411402e-01	8.592744428506102761e-01	8.767654431253544267e-01	6.866535496613731526e-01
8.844045819078985016e-01	7.882943232494338259e-01	8.592770465245360700e-01	8.767309120964044133e-01	6.866799984279841063e-01
8.850093029895447216e-01	7.882010573125426411e-01	8.592772373150288079e-01	8.766889407745777074e-01	6.866420554675265464e-01
8.856140240711909417e-01	7.881112231978778526e-01	8.592764156315670920e-01	8.766254073316317452e-01	6.865343836519325338e-01
8.862187451528370508e-01	7.880178469935779084e-01	8.592681773696404512e-01	8.765308604783218493e-01	6.863578629386765106e-01
8.868234662344832708e-01	7.879155770092882705e-01	8.592402503126655988e-01	8.764036442435223506e-01	6.861170714600470788e-01
8.874281873161293799e-01	7.877996226797773227e-01	8.591750158829504214e-01	8.762544891533941005e-01	6.858219138314750607e-01
8.880329083977756000e-01	7.876672328471330253e-01	8.590492846753358114e-01	8.761012966501080523e-01	6.854912370961663282e-01
8.886376294794229302e-01	7.875222155304847371e-01	8.588403302806465467e-01	8.759629250825786695e-01	6.851403420229761343e-01
8.892423505610690393e-01	7.873718204897569573e-01	8.585330912146900140e-01	8.758570357933382899e-01	6.847839601951030142e-01
8.898470716427152594e-01	7.872263680865866364e-01	8.581244803133969423e-01	8.757975253517230607e-01	6.844307052230839128e-01
8.904517927243625897e-01	7.871004642268386586e-01	8.576213684572636664e-01	8.757918114292303491e-01	6.840826791080880653e-01
8.910565138060086987e-01	7.870114252451134718e-01	8.570372267355453877e-01	8.758373910321183287e-01	6.837407304463932745e-01
8.916612348876549188e-01	7.869739844630073700e-01	8.563939942857314858e-01	8.759240412358262340e-01	6.834067463410896659e-01
8.922659559693022491e-01	7.869963703993116955e-01	8.557198929967412271e-01	8.760369871566749955e-01	6.830788444160180717e-01
8.928706770509484691e-01	7.870796956088585983e-01	8.550447952365216597e-01	8.761583179283113365e-01	6.827582032248673549e-01
8.934753981325945782e-01	7.872147310480376303e-01	8.543918710827133056e-01	8.762674530495724312e-01	6.824435561744325307e-01
8.940801192142419085e-01	7.873861161663868735e-01	8.537750113467506008e-01	8.763431024770907962e-01	6.821292935972252947e-01
8.946848402958881286e-01	7.875765751204004683e-01	8.531983367659228268e-01	8.763707063025887312e-01	6.818123369928700273e-01
8.952895613775342376e-01	7.877683755719963044e-01	8.526569396511095578e-01	8.763466221544542467e-01	6.814979049537582823e-01
8.958942824591815679e-01	7.879459580270375962e-01	8.521391454134900068e-01	8.762766452195555056e-01	6.812005178360999169e-01
8.964990035408277880e-01	7.880946559227705039e-01	8.516324477908946422e-01	8.761723879972638240e-01	6.809354952488128054e-01
8.971037246224738970e-01	7.882028871705110129e-01	8.511294866025145289e-01	8.760481448966639384e-01	6.807135366361228845e-01
8.977084457041201171e-01	7.882676398197989709e-01	8.506265434441794282e-01	8.759183855514902639e-01	6.805402905210811149e-01
8.983131667857662261e-01	7.882925379232598173e-01	8.501211552860987730e-01	8.757957676090625254e-01	6.804133402183702994e-01
8.989178878674124462e-01	7.882889021127612583e-01	8.496168824640562001e-01	8.756884502192577857e-01	6.803168374884827063e-01
8.995226089490586663e-01	7.882711326858011791e-01	8.491237552627725060e-01	8.755982131018885672e-01	6.802313528145261801e-01
9.001273300307047753e-01	7.882560143030310496e-01	8.486545258439616157e-01	8.755195732224061445e-01	6.801337781721933373e-01
9.007320511123509954e-01	7.882561943547863326e-01	8.482273519787576488e-01	8.754449104235934032e-01	6.800059461487281132e-01
9.013367721939971045e-01	7.882810920145532085e-01	8.478641873781428417e-01	8.753644555499804358e-01	6.798352295184910687e-01
9.019414932756433245e-01	7.883336156629879854e-01	8.475855738847734022e-01	8.752668884683075801e-01	6.796161688785393729e-01
9.025462143572906548e-01	7.884108990497180613e-01	8.474036349640032828e-01	8.751446078359892411e-01	6.793527922843678457e-01
9.031509354389367639e-01	7.885055281959735263e-01	8.473174784162682549e-01	8.749996481039961083e-01	6.790594952107552595e-01
9.037556565205829839e-01	7.886081322594474807e-01	8.473167342765249854e-01	8.748383746950777473e-01	6.787602640554422084e-01
9.043603776022303142e-01	7.887059548433079659e-01	8.473841549791503169e-01	8.746670213611242861e-01	6.784828829233450209e-01
9.049650986838764233e-01	7.887845629461069930e-01	8.475030232414737519e-01	8.744897594541566344e-01	6.782496935838785435e-01
9.055698197655226434e-01	7.888325236593725087e-01	8.476555658634461476e-01	8.743106651440569754e-01	6.780748813760565374e-01
9.061745408471699736e-01	7.888378340846536885e-01	8.478221004889856527e-01	8.741353097685309326e-01	6.779621679678480284e-01
9.067792619288161937e-01	7.887922966439877559e-01	8.479869668260268112e-01	8.739645014312239502e-01	6.779052998542108854e-01
9.073839830104623028e-01	7.886988226838225202e-01	8.481402555635511042e-01	8.737926996761273823e-01	6.778895182126074559e-01
9.079887040921096331e-01	7.885657507124463894e-01	8.482739379405370705e-01	8.736105154712756615e-01	6.778961310536857354e-01
9.085934251737558531e-01	7.884050811199331266e-01	8.483843094002873064e-01	8.734134847043955041e-01	6.778995694815359574e-01
9.091981462554019622e-01	7.882289508560896829e-01	8.484742296012273144e-01	8.731924697702450056e-01	6.778798653511821648e-01
9.098028673370492925e-01	7.880526431383222397e-01	8.485509349758789677e-01	8.729389036168009319e-01	6.778257472459706667e-01
9.104075884186955125e-01	7.878913024517957275e-01	8.486250056153189503e-01	8.726436476501289174e-01	6.777412089470356005e-01
9.110123095003416216e-01	7.877543656834233854e-01	8.487088498898661681e-01	8.722995919185100311e-01	6.776430713708289089e-01
9.116170305819878417e-01	7.876474962852801909e-01	8.488160698236113522e-01	8.719044013464823939e-01	6.775423486386444871e-01
9.122217516636339507e-01	7.875699568779221948e-01	8.489555397431653994e-01	8.714618954474147028e-01	6.774462918526540367e-01
9.128264727452801708e-01	7.875104448619539843e-01	8.491271970195886087e-01	8.709791782145992478e-01	6.773554128792901308e-01
9.134311938269263909e-01	7.874568350937806160e-01	8.493253590800988739e-01	8.704673038985306643e-01	6.772675279579242202e-01
9.140359149085724999e-01	7.874007785997636510e-01	8.495420689723012231e-01	8.699377174419697933e-01	6.771735150526085878e-01
9.146406359902187200e-01	7.873306460280424801e-01	8.497668542180024653e-01	8.693997062683666011e-01	6.770552086557061200e-01
9.152453570718648290e-01	7.872372384018841984e-01	8.499861545628358828e-01	8.688608169758209598e-01	6.768953309615124425e-01
9.158500781535110491e-01	7.871171810331539787e-01	8.501861132411849820e-01	8.683254861539198011e-01	6.766888134109142472e-01
9.164547992351583794e-01	7.869698439322856398e-01	8.503565937034582856e-01	8.677949245419566138e-01	6.764384271158457862e-01
9.170595203168044884e-01	7.867953368537631276e-01	8.504920018094521694e-01	8.672725979107571703e-01	6.761516919056769215e-01
9.176642413984507085e-01	7.865955414264497181e-01	8.505870856118454837e-01	8.667608432921825035e-01	6.758409628196460073e-01
9.182689624800980388e-01	7.863743970929744087e-01	8.506377743371165145e-01	8.662577678430564143e-01	6.755243670287862656e-01
9.188736835617441479e-01	7.861382024913281530e-01	8.506459017465946015e-01	8.657620432102590691e-01	6.752254256397691723e-01
9.194784046433903679e-01	7.858923543554225954e-01	8.506155579578102977e-01	8.652715926747226449e-01	6.749659794002436097e-01
9.200831257250376982e-01	7.856364946475987709e-01	8.505528591884418121e-01	8.647934610813385881e-01	6.747577775209451234e-01
9.206878468066839183e-01	7.853715238571892243e-01	8.504626198419371619e-01	8.643390361383331832e-01	6.745988792119905764e-01
9.212925678883300273e-01	7.850989395111408475e-01	8.503515329233662934e-01	8.639176159183300507e-01	6.744785498871483931e-01
9.218972889699773576e-01	7.848185326031845710e-01	8.502210518616138968e-01	8.635413478194974291e-01	6.743809996857169642e-01
9.225020100516235777e-01	7.845251700843989262e-01	8.500596887334134211e-01	8.632252800571865725e-01	6.742878672824877961e-01
9.231067311332696868e-01	7.842104542894730024e-01	8.498538536133785071e-01	8.629843578978824148e-01	6.741772602348468091e-01
9.237114522149170170e-01	7.838660135465856937e-01	8.495918376207224343e-01	8.628327124924163316e-01	6.740323019551232031e-01
9.243161732965632371e-01	7.834882170471659801e-01	8.492617309876323572e-01	8.627757861845746223e-01	6.738473526141655068e-01
9.249208943782093462e-01	7.830800221046488874e-01	8.488531307597574349e-01	8.628059310530766801e-01	6.736082009285053740e-01
9.255256154598555662e-01	7.826498542474226161e-01	8.483577896425795739e-01	8.629044256508678901e-01	6.733022159545133389e-01
9.261303365415016753e-01	7.822161525228492618e-01	8.477714934442442951e-01	8.630457139708765935e-01	6.729293857467414375e-01
9.267350576231478954e-01	7.818043703128673139e-01	8.470954191709402226e-01	8.632021694239521148e-01	6.725039702525994478e-01
9.273397787047941154e-01	7.814383883284473642e-01	8.463382629239727395e-01	8.633489071623051681e-01	6.720498197607270852e-01
9.279444997864402245e-01	7.811365537285660521e-01	8.455190370094377572e-01	8.634655268864653843e-01	6.715958774227013262e-01
9.285492208680864445e-01	7.809100963165097609e-01	8.446608443435744684e-01	8.635382626876580980e-01	6.711599099679516067e-01
9.291539419497325536e-01	7.807639678071229827e-01	8.437905424703615598e-01	8.635587866595477724e-01	6.707458475439141976e-01
9.297586630313787737e-01	7.806949476223734585e-01	8.429373281412937402e-01	8.635244596153343055e-01	6.703539815861857543e-01
9.303633841130261040e-01	7.806942816577292499e-01	8.421274607058344408e-01	8.634383822395269581e-01	6.699865142856733513e-01
9.309681051946722130e-01	7.807501835863904782e-01	8.413811622573523774e-01	8.633076352139353871e-01	6.696440200186826175e-01
9.315728262763184331e-01	7.808492647757084848e-01	8.407083794613738892e-01	8.631422149819655276e-01	6.693281456239524863e-01
9.321775473579657634e-01	7.809743520771955660e-01	8.401093813431907975e-01	8.629476246727076916e-01	6.690398068401824938e-01
9.327822684396118724e-01	7.811152691119493952e-01	8.395773403540611746e-01	8.627306582583795791e-01	6.687794217815145048e-01
9.333869895212580925e-01	7.812634949486944036e-01	8.390995098482746384e-01	8.625003894304247298e-01	6.685475238859354130e-01
9.339917106029054228e-01	7.814127937148555025e-01	8.386597692451601693e-01	8.622640408524787636e-01	6.683385750155114158e-01
9.345964316845516429e-01	7.815645891388173228e-01	8.382452525199846072e-01	8.620264275921322161e-01	6.681435429065224474e-01
9.352011527661977519e-01	7.817233746550820150e-01	8.378484665696342981e-01	8.617900349453567754e-01	6.679544641740670086e-01
9.358058738478450822e-01	7.818948523622996083e-01	8.374688065621858080e-01	8.615551389348272693e-01	6.677630187326906164e-01
9.364105949294913023e-01	7.820841243807281629e-01	8.371095971604912700e-01	8.613259572979318213e-01	6.675712520105775427e-01
9.370153160111374113e-01	7.822952400548790486e-01	8.367813583204170014e-01	8.611050693621815633e-01	6.673917490654818208e-01
9.376200370927847416e-01	7.825241542755211333e-01	8.365004313292889737e-01	8.608927549691093306e-01	6.672365487437184051e-01
9.382247581744309617e-01	7.827584285224787886e-01	8.362784042333232248e-01	8.606884645871828443e-01	6.671035565801002321e-01
9.388294792560770707e-01	7.829828868997408264e-01	8.361223450802410806e-01	8.604870577805541210e-01	6.669756813646755544e-01
9.394342003377232908e-01	7.831840699852460341e-01	8.360347034237256558e-01	8.602869635614204258e-01	6.668307523755905297e-01
9.400389214193693999e-01	7.833494329329863115e-01	8.360131796900416301e-01	8.600879118658532052e-01	6.666525126676748902e-01
9.406436425010156199e-01	7.834677368916751483e-01	8.360547386000588554e-01	8.598908637991481418e-01	6.664325801729215071e-01
9.412483635826618400e-01	7.835258219845896432e-01	8.361488568447645875e-01	8.596908942479625226e-01	6.661613304770072075e-01
9.418530846643079490e-01	7.835105113912448349e-01	8.362808994499063564e-01	8.594797897169907941e-01	6.658369215219966941e-01
9.424578057459541691e-01	7.834112798251130494e-01	8.364355729679133766e-01	8.592495518347366135e-01	6.654636402147189322e-01
9.430625268276002782e-01	7.832272603256895671e-01	8.366001860367282550e-01	8.589910362503035968e-01	6.650517342804925791e-01
9.436672479092464982e-01	7.829666240463133420e-01	8.367653676433736143e-01	8.586955675109538833e-01	6.646195245431958387e-01
9.442719689908938285e-01	7.826439745145381544e-01	8.369216626071001031e-01	8.583565911513433289e-01	6.641931742337771061e-01
9.448766900725399376e-01	7.822796671674179247e-01	8.370703460754296277e-01	8.579721964875838269e-01	6.637979553870455574e-01
9.454814111541861577e-01	7.818970059690468766e-01	8.372122327965162425e-01	8.575461145269525076e-01	6.634534841041368480e-01
9.460861322358334879e-01	7.815179582465301422e-01	8.373506583898782107e-01	8.570804613391750371e-01	6.631650948299436799e-01
9.466908533174795970e-01	7.811597339374700688e-01	8.374944599531285450e-01	8.565748222037499193e-01	6.629296905883099722e-01
9.472955743991258171e-01	7.808300951271371915e-01	8.376527517586450644e-01	8.560278361755183640e-01	6.627416434590868155e-01
9.479002954807731474e-01	7.805333267431565636e-01	8.378355199764565553e-01	8.554380129087552076e-01	6.625873242153045295e-01
9.485050165624193674e-01	7.802707291580978088e-01	8.380533669838010624e-01	8.548100883238636261e-01	6.624506452668544876e-01
9.491097376440654765e-01	7.800356829823416049e-01	8.383133113544731785e-01	8.541569740314779446e-01	6.623181756499953998e-01
9.497144587257128068e-01	7.798164590729604884e-01	8.386158351683152823e-01	8.534924306677661443e-01	6.621809008113950235e-01
9.503191798073590268e-01	7.795954944450051993e-01	8.389521474939891643e-01	8.528365818491256967e-01	6.620341737128319082e-01
9.509239008890051359e-01	7.793584431590566686e-01	8.393062780531539424e-01	8.522078511477997331e-01	6.618763902514627206e-01
9.515286219706524662e-01	7.790930202786283676e-01	8.396604726871921276e-01	8.516247761003935546e-01	6.617073044684030902e-01
9.521333430522986863e-01	7.787954779168596575e-01	8.399958081646046182e-01	8.511040080806289154e-01	6.615292389070799306e-01
9.527380641339447953e-01	7.784703800903460813e-01	8.402919350070485738e-01	8.506556563174277885e-01	6.613494983136611882e-01
9.533427852155910154e-01	7.781297767697382683e-01	8.405304728173339512e-01	8.502813380875737792e-01	6.611767044394223358e-01
9.539475062972371244e-01	7.777931173963509304e-01	8.406990164080186956e-01	8.499785461721713897e-01	6.610192981053416572e-01
9.545522273788833445e-01	7.774788364686833209e-01	8.407912723211078410e-01	8.497435609884287366e-01	6.608876679660746767e-01
9.551569484605295646e-01	7.772009247985125491e-01	8.408067302704391732e-01	8.495684750164232968e-01	6.607872544825348360e-01
9.557616695421756736e-01	7.769701862334505993e-01	8.407502750882387410e-01	8.494398970886027911e-01	6.607118074601424640e-01
9.563663906238218937e-01	7.767935572032405034e-01	8.406305670332985258e-01	8.493434782269497774e-01	6.606442739494370331e-01
9.569711117054680027e-01	7.766741165302225580e-01	8.404602526791354888e-01	8.492664567257911523e-01	6.605674233285240282e-01
9.575758327871142228e-01	7.766113010106789893e-01	8.402529637270749197e-01	8.491999071554315881e-01	6.604685452209058116e-01
9.581805538687615531e-01	7.765963815234020462e-01	8.400199836661772501e-01	8.491396679860975238e-01	6.603441991170178049e-01
9.587852749504076622e-01	7.766134950292515882e-01	8.397732174190365440e-01	8.490880338484296797e-01	6.602002059454149530e-01
9.593899960320538822e-01	7.766433533031380509e-01	8.395186926480754375e-01	8.490553920357170048e-01	6.600494979964424136e-01
9.599947171137012125e-01	7.766695075767492407e-01	8.392566542157477993e-01	8.490566290305899821e-01	6.599068858301607721e-01
9.605994381953473216e-01	7.766784038421147285e-01	8.389787605706000573e-01	8.491061401329202951e-01	6.597875987526582442e-01
9.612041592769935416e-01	7.766610014380478377e-01	8.386705771208851079e-01	8.492141956280776505e-01	6.597051265816951116e-01
9.618088803586408719e-01	7.766132707640651667e-01	8.383161046362094249e-01	8.493848112431969799e-01	6.596692213703725383e-01
9.624136014402870920e-01	7.765379696313914337e-01	8.379023245580974333e-01	8.496147771282509531e-01	6.596841251823999386e-01
9.630183225219332011e-01	7.764437698004542643e-01	8.374215302654689497e-01	8.498854579901181650e-01	6.597425780869058398e-01
9.636230436035805313e-01	7.763438066670080850e-01	8.368794811449684623e-01	8.501642640417148566e-01	6.598295901905070204e-01
9.642277646852267514e-01	7.762506893379418349e-01	8.362884172508706637e-01	8.504154760078392883e-01	6.599262902903990646e-01
9.648324857668728605e-01	7.761679583771790014e-01	8.356625598643763198e-01	8.506072489857835484e-01	6.600125097461080337e-01
9.654372068485201908e-01	7.760917919872697412e-01	8.350168865175359167e-01	8.507172944987764218e-01	6.600666126180567694e-01
9.660419279301664108e-01	7.760175072990727063e-01	8.343686147824894705e-01	8.507360006866424573e-01	6.600663867924705386e-01
9.666466490118125199e-01	7.759452746023419722e-01	8.337384804320123743e-01	8.506642497678752468e-01	6.599947742643674786e-01
9.672513700934587400e-01	7.758722099889810986e-01	8.331480292383918185e-01	8.505129926641629146e-01	6.598380038574823692e-01
9.678560911751048490e-01	7.757940251834801737e-01	8.326115319254221436e-01	8.502992930049037001e-01	6.595901033931927948e-01
9.684608122567510691e-01	7.757084249965615630e-01	8.321397236441865353e-01	8.500382230512137927e-01	6.592552837726977089e-01
9.690655333383972891e-01	7.756128619045999928e-01	8.317371019435352286e-01	8.497380181422773404e-01	6.588524636361600129e-01
9.696702544200433982e-01	7.755057125003759211e-01	8.313980795091291398e-01	8.494081538198220427e-01	6.584039610448648716e-01
9.702749755016896183e-01	7.753883082246822989e-01	8.311110558358516531e-01	8.490568896258728904e-01	6.579313579192137551e-01
9.708796965833357273e-01	7.752677729950177010e-01	8.308606006758463280e-01	8.486904703113808957e-01	6.574531523490639850e-01
9.714844176649819474e-01	7.751567642552856796e-01	8.306304471072201157e-01	8.483125793392733982e-01	6.569860457963254685e-01
9.720891387466292777e-01	7.750677242173769077e-01	8.304052300075343007e-01	8.479246163877912634e-01	6.565520648954138450e-01
9.726938598282753867e-01	7.750077969322041183e-01	8.301750588053531388e-01	8.475243797573525084e-01	6.561613087297747393e-01
9.732985809099216068e-01	7.749755745954182151e-01	8.299395768502683124e-01	8.471117935673455612e-01	6.558202181854402291e-01
9.739033019915689371e-01	7.749618162868987525e-01	8.297053388101517379e-01	8.466929073237512426e-01	6.555315171083679893e-01
9.745080230732150461e-01	7.749527707726444614e-01	8.294836800789157083e-01	8.462777415848791174e-01	6.552887262656619249e-01
9.751127441548612662e-01	7.749356690271138604e-01	8.292892951467952800e-01	8.458772007475539034e-01	6.550845935972176015e-01
9.757174652365085965e-01	7.748965742249870337e-01	8.291389787783892684e-01	8.455039574238421007e-01	6.549164603125481321e-01
9.763221863181548166e-01	7.748214076765345126e-01	8.290468238118727795e-01	8.451678060163575479e-01	6.547794689283933378e-01
9.769269073998009256e-01	7.747019085098154623e-01	8.290250200712356854e-01	8.448753044561054804e-01	6.546697007046949901e-01
9.775316284814482559e-01	7.745356616645823200e-01	8.290807614622671684e-01	8.446286689171819129e-01	6.545845625595493322e-01
9.781363495630944760e-01	7.743256491251887530e-01	8.292181871719249697e-01	8.444264833208487975e-01	6.545174568921381386e-01
9.787410706447405850e-01	7.740810644581067601e-01	8.294384857087589991e-01	8.442638593604743225e-01	6.544554372076004656e-01
9.793457917263879153e-01	7.738125504684483236e-01	8.297359548302613019e-01	8.441299597663399767e-01	6.543837231814332300e-01
9.799505128080341354e-01	7.735333745886849854e-01	8.300957513957063494e-01	8.440134722440207904e-01	6.542906141564998057e-01
9.805552338896802445e-01	7.732566893372818662e-01	8.304997014304746905e-01	8.438994537424252540e-01	6.541651414071218973e-01
9.811599549713264645e-01	7.729881726903260475e-01	8.309285482870675255e-01	8.437725413641330441e-01	6.540111826086291158e-01
9.817646760529725736e-01	7.727272406274757754e-01	8.313604727581831444e-01	8.436205384664583473e-01	6.538347147036763785e-01
9.823693971346187936e-01	7.724689898194792015e-01	8.317787326362684475e-01	8.434320855446386656e-01	6.536394026418683723e-01
9.829741182162650137e-01	7.722068747065202743e-01	8.321751085783017921e-01	8.431959261722558052e-01	6.534296857475484499e-01
9.835788392979111228e-01	7.719353543986003929e-01	8.325486967697103280e-01	8.429053579156775555e-01	6.532157707936145918e-01
9.841835603795573428e-01	7.716536892295416949e-01	8.329045113482645979e-01	8.425603587215237944e-01	6.530095423760721163e-01
9.847882814612034519e-01	7.713649113931805301e-01	8.332518734761098500e-01	8.421674467538243780e-01	6.528182151774477582e-01
9.853930025428496720e-01	7.710729248435431726e-01	8.336045940467413651e-01	8.417404386743837508e-01	6.526570112562948278e-01
9.859977236244970022e-01	7.707841305204924387e-01	8.339758654949239736e-01	8.412973313788605356e-01	6.525386162646755750e-01
9.866024447061431113e-01	7.704991455025190783e-01	8.343701488967364410e-01	8.408564623191354670e-01	6.524649590301938584e-01
9.872071657877893314e-01	7.702121332185587477e-01	8.347821059284027401e-01	8.404341176920073764e-01	6.524266540173522255e-01
9.878118868694366617e-01	7.699187359229735517e-01	8.351986088440311873e-01	8.400441927940891507e-01	6.524127251541572692e-01
9.884166079510827707e-01	7.696221203109275821e-01	8.355997634165408527e-01	8.396946515495729013e-01	6.524099843648774044e-01
9.890213290327289908e-01	7.693311380064542515e-01	8.359680418628202547e-01	8.393825704861674897e-01	6.524098817086666502e-01
9.896260501143763211e-01	7.690572604531467071e-01	8.362836526263045522e-01	8.391022059517567744e-01	6.524085922428767281e-01
9.902307711960225411e-01	7.688130288249328537e-01	8.365271266985642162e-01	8.388521714235451787e-01	6.524001410093333009e-01
9.908354922776686502e-01	7.686099187339782146e-01	8.366848389687093768e-01	8.386292540451496524e-01	6.523783871273126644e-01
9.914402133593159805e-01	7.684562032616278904e-01	8.367498587528130471e-01	8.384272094602011061e-01	6.523418035684690475e-01
9.920449344409622006e-01	7.683558258389361351e-01	8.367220693889300120e-01	8.382402029637489038e-01	6.522889433078792321e-01
9.926496555226083096e-01	7.683079507123458107e-01	8.366109696102260740e-01	8.380693964776526617e-01	6.522241090626972326e-01
9.932543766042556399e-01	7.683001787871153176e-01	8.364326791408536188e-01	8.379161236244345723e-01	6.521504011408256751e-01
9.938590976859018600e-01	7.683166653666588797e-01	8.362074066240232639e-01	8.377811762660622996e-01	6.520710645317892018e-01
9.944638187675479690e-01	7.683400316140469588e-01	8.359544278036025178e-01	8.376685797323207838e-01	6.519956289739122779e-01
9.950685398491941891e-01	7.683524360777439499e-01	8.356873266599469385e-01	8.375840579670754682e-01	6.519362067410707784e-01
9.956732609308402981e-01	7.683407593536499824e-01	8.354109696673187591e-01	8.375350782520611936e-01	6.518970414976674732e-01
9.962779820124865182e-01	7.682935544317469612e-01	8.351269817287406694e-01	8.375253655360179739e-01	6.518769235655134109e-01
9.968827030941327383e-01	7.682047276053568519e-01	8.348336030291096943e-01	8.375505853357156916e-01	6.518731635134759062e-01
9.974874241757788473e-01	7.680744294067884947e-01	8.345271719699355328e-01	8.376004246475218240e-01	6.518730392874662050e-01
9.980921452574250674e-01	7.679089627895936410e-01	8.342047140322927934e-01	8.376611668991081894e-01	6.518571729758658728e-01
9.986968663390711765e-01	7.677184866451846057e-01	8.338612918696748366e-01	8.377162606151830060e-01	6.518143722515422622e-01
9.993015874207173965e-01	7.675143404269172409e-01	8.334945390990310399e-01	8.377487239787579920e-01	6.517418560151130302e-01
9.999063085023647268e-01	7.673068313608052415e-01	8.331035472837179379e-01	8.377419248681415853e-01	6.516499461212679201e-01
1.000511029584010947e+00	7.671050019001099951e-01	8.326865468572925977e-01	8.376845557051738611e-01	6.515557322134168938e-01
1.001115750665657167e+00	7.669162564600031651e-01	8.322443264931486118e-01	8.375716057181114005e-01	6.514705384952241829e-01
1.001720471747304275e+00	7.667481074208950531e-01	8.317824373984644692e-01	8.374107273245924299e-01	6.514062803909590471e-01
1.002325192828950495e+00	7.666098782778957288e-01	8.313116247990055552e-01	8.372202071846321925e-01	6.513709460796053285e-01
1.002929913910596715e+00	7.665023956833088015e-01	8.308474423558367405e-01	8.370200634600409861e-01	6.513670199803757166e-01
1.003534634992244046e+00	7.664118153333888683e-01	8.304046165836395099e-01	8.368288665994000342e-01	6.513928050321068364e-01
1.004139356073890266e+00	7.663232714040622007e-01	8.299940216155119455e-01	8.366618779956881413e-01	6.514406871257616416e-01
1.004744077155536486e+00	7.662236994866981066e-01	8.296234800825441624e-01	8.365259209901162452e-01	6.514985713733495443e-01
1.005348798237183594e+00	7.661048971207139457e-01	8.292923705946074753e-01	8.364189637633521190e-01	6.515531870764249556e-01
1.005953519318829814e+00	7.659625498315171255e-01	8.289965635140437161e-01	8.363310127132014271e-01	6.515938753730613486e-01
1.006558240400476034e+00	7.657968325624704420e-01	8.287286814170038429e-01	8.362518095340158997e-01	6.516134413279620619e-01
1.007162961482123364e+00	7.656168383421336765e-01	8.284801234527249258e-01	8.361743380109354362e-01	6.516096480118923617e-01
1.007767682563769585e+00	7.654407954388506852e-01	8.282454748999736882e-01	8.360903362798928207e-01	6.515806015817132701e-01
1.008372403645415805e+00	7.652834521864145811e-01	8.280208050782789098e-01	8.359872942250882177e-01	6.515258485979044112e-01
1.008977124727061803e+00	7.651538485635156484e-01	8.278047214725612335e-01	8.358467862238949664e-01	6.514515695667765227e-01
1.009581845808708023e+00	7.650601798081544391e-01	8.276011304967497706e-01	8.356487174028106590e-01	6.513677054949627010e-01
1.010186566890354243e+00	7.650044027294166105e-01	8.274183932953195209e-01	8.353814476710806902e-01	6.512858746897138840e-01
1.010791287972000463e+00	7.649816942517001506e-01	8.272691284416322510e-01	8.350390747607303599e-01	6.512197884471542242e-01
1.011396009053646683e+00	7.649814607713376624e-01	8.271684573851567635e-01	8.346270728279162610e-01	6.511802210842959626e-01
1.012000730135292681e+00	7.649900114500614023e-01	8.271350115454169094e-01	8.341612622830733015e-01	6.511760813747125010e-01
1.012605451216938901e+00	7.649900841091761272e-01	8.271884583617474807e-01	8.336602121454120828e-01	6.512091387075713556e-01
1.013210172298585121e+00	7.649670028417236978e-01	8.273474869393872000e-01	8.331448184142138391e-01	6.512692704153849599e-01
1.013814893380232451e+00	7.649116211454957126e-01	8.276247027212627616e-01	8.326403130552739729e-01	6.513346426645784115e-01
1.014419614461878671e+00	7.648187098696296315e-01	8.280195187079806285e-01	8.321714038577849859e-01	6.513818004355057534e-01
1.015024335543524892e+00	7.646866228828154144e-01	8.285205442780920748e-01	8.317543978690548068e-01	6.513929589761836558e-01
1.015629056625172000e+00	7.645185614779724803e-01	8.291093905788878837e-01	8.313967416927494636e-01	6.513562927524829682e-01
1.016233777706818220e+00	7.643192429153955469e-01	8.297637253410810043e-01	8.310997067769438917e-01	6.512709219013309569e-01
1.016838498788464440e+00	7.640960114514823154e-01	8.304571476275618425e-01	8.308615761513347131e-01	6.511451645881866090e-01
1.017443219870111770e+00	7.638523079027041973e-01	8.311603762728341227e-01	8.306755959999951866e-01	6.509945794012125253e-01
1.018047940951757990e+00	7.635868857364296325e-01	8.318488376467493284e-01	8.305344275216686167e-01	6.508305225474048106e-01
1.018652662033404210e+00	7.632994833953604674e-01	8.325052556523192537e-01	8.304285091433249999e-01	6.506545103394839602e-01
1.019257383115051319e+00	7.629924443384490385e-01	8.331183130103325674e-01	8.303460718465676127e-01	6.504588342556725244e-01
1.019862104196697539e+00	7.626658093966400820e-01	8.336857237093880935e-01	8.302756664577061185e-01	6.502335746544694040e-01
1.020466825278343759e+00	7.623166739013624849e-01	8.342118497709600788e-01	8.302036439470990015e-01	6.499636975838064545e-01
1.021071546359991089e+00	7.619416123455543532e-01	8.347034777397579486e-01	8.301192028678092694e-01	6.496398600141402024e-01
1.021676267441637309e+00	7.615358764773141331e-01	8.351708187097776070e-01	8.300113213816682212e-01	6.492642556713764668e-01
1.022280988523283529e+00	7.610942487102795306e-01	8.356253856762563270e-01	8.298737782145692021e-01	6.488429987912295305e-01
1.022885709604929527e+00	7.606148336070651661e-01	8.360757860789265195e-01	8.297036097249167463e-01	6.483846474728293119e-01
1.023490430686575747e+00	7.601056956272433940e-01	8.365243938555441128e-01	8.295033829072109288e-01	6.479146412964138513e-01
1.024095151768221967e+00	7.595788220723521666e-01	8.369623900890712509e-01	8.292776704283072453e-01	6.474624334497598444e-01
1.024699872849868187e+00	7.590463683998214250e-01	8.373730678581589038e-01	8.290302668349909254e-01	6.470483816141265887e-01
1.025304593931514408e+00	7.585265684218307491e-01	8.377358792778596408e-01	8.287620745875458050e-01	6.466881945802164244e-01
1.025909315013160406e+00	7.580414746281978200e-01	8.380275782077567515e-01	8.284725091243201334e-01	6.463969527824858785e-01
1.026514036094806626e+00	7.576113825885688602e-01	8.382272049440445683e-01	8.281610052067028827e-01	6.461876444358840565e-01
1.027118757176452846e+00	7.572447783722286996e-01	8.383191791924630154e-01	8.278293376735414988e-01	6.460638170764904098e-01
1.027723478258100176e+00	7.569436728292794347e-01	8.382944403780612230e-01	8.274797945204899197e-01	6.460226445266320505e-01
1.028328199339746396e+00	7.567048245275495022e-01	8.381573267065763888e-01	8.271145692901676894e-01	6.460539099540607566e-01
1.028932920421392616e+00	7.565213675270221483e-01	8.379155122135821809e-01	8.267414295662580681e-01	6.461479976450547058e-01
1.029537641503039724e+00	7.563885329239873334e-01	8.375844368782003890e-01	8.263722428564522771e-01	6.462887020369398883e-01
1.030142362584685944e+00	7.563001244576474935e-01	8.371882521666108579e-01	8.260211095293062966e-01	6.464534519937862322e-01
1.030747083666332164e+00	7.562452105705990135e-01	8.367546971196005989e-01	8.257015734959729514e-01	6.466171703497276546e-01
1.031351804747979495e+00	7.562117061551272279e-01	8.363091171643576294e-01	8.254246635374699048e-01	6.467543805309541316e-01
1.031956525829625715e+00	7.561929028780481898e-01	8.358733869572025910e-01	8.251977783308361847e-01	6.468415577482603540e-01
1.032561246911271935e+00	7.561873698244062636e-01	8.354640479520262231e-01	8.250232031762938512e-01	6.468598512271998002e-01
1.033165967992919043e+00	7.561959213231145283e-01	8.350888958023745534e-01	8.248976480465168848e-01	6.468069645095416709e-01
1.033770689074565263e+00	7.562253765166505604e-01	8.347454612715189404e-01	8.248123051010681772e-01	6.466870954101087143e-01
1.034375410156211483e+00	7.562805558716735321e-01	8.344253480991349337e-01	8.247535601077941037e-01	6.465092952782505176e-01
1.034980131237858814e+00	7.563625504002081668e-01	8.341149350709651245e-01	8.247103195082458038e-01	6.462918377019033489e-01
1.035584852319505034e+00	7.564675564128002794e-01	8.337977721682433563e-01	8.246725040714925070e-01	6.460530986803632025e-01
1.036189573401151254e+00	7.565882754210087047e-01	8.334572459465773298e-01	8.246322467743620876e-01	6.458022567686113602e-01
1.036794294482797252e+00	7.567137523260135668e-01	8.330794955408638014e-01	8.245875826915821660e-01	6.455424676745440404e-01
1.037399015564443472e+00	7.568303041667562292e-01	8.326572097122730831e-01	8.245444558833022741e-01	6.452759021819401974e-01
1.038003736646089692e+00	7.569257137282360270e-01	8.321895690741927254e-01	8.245101742473013307e-01	6.449991726827205563e-01
1.038608457727735912e+00	7.569893894008649093e-01	8.316839390576538094e-01	8.244915650336375190e-01	6.447054661452674695e-01
1.039213178809382132e+00	7.570089570215666752e-01	8.311556159718100911e-01	8.244946273638574796e-01	6.443908456338724999e-01
1.039817899891028130e+00	7.569729172337484879e-01	8.306263356652120455e-01	8.245273244439846883e-01	6.440517671756761375e-01
1.040422620972674350e+00	7.568713114560096100e-01	8.301181094169520769e-01	8.245869369936110749e-01	6.436850472809281243e-01
1.041027342054320570e+00	7.567026332891948481e-01	8.296488875296638144e-01	8.246658455553109723e-01	6.433005638310179686e-01
1.041632063135967901e+00	7.564729076440016575e-01	8.292339056284124821e-01	8.247527870822338736e-01	6.429110593099214288e-01
1.042236784217614121e+00	7.561923446019603867e-01	8.288803690856745288e-01	8.248323906192944754e-01	6.425304982058216430e-01
1.042841505299260341e+00	7.558764695607802508e-01	8.285888181621986481e-01	8.248925548776525618e-01	6.421727331923055004e-01
1.043446226380907449e+00	7.555454035451965034e-01	8.283556529584477079e-01	8.249237436301748438e-01	6.418523795270107968e-01
1.044050947462553669e+00	7.552214764231278687e-01	8.281741848895701752e-01	8.249200875897161334e-01	6.415759289859067627e-01
1.044655668544199889e+00	7.549210762593927537e-01	8.280384537889825536e-01	8.248768375331831937e-01	6.413374895302026424e-01
1.045260389625847219e+00	7.546525832276465007e-01	8.279445216325113099e-01	8.247916566680639772e-01	6.411247351702997754e-01
1.045865110707493439e+00	7.544181952673342240e-01	8.278855148985363455e-01	8.246635443547551958e-01	6.409240491931283978e-01
1.046469831789139660e+00	7.542111722618702885e-01	8.278559883278192588e-01	8.244937471086168923e-01	6.407261686634130315e-01
1.047074552870786768e+00	7.540231399433922066e-01	8.278561233847618883e-01	8.242862905228928172e-01	6.405277696823086231e-01
1.047679273952432988e+00	7.538483369598050210e-01	8.278944590534952352e-01	8.240476233112088433e-01	6.403351546126704319e-01
1.048283995034079208e+00	7.536793864505655360e-01	8.279830854652450167e-01	8.237877261964560160e-01	6.401583165520968732e-01
1.048888716115726538e+00	7.535044396349632745e-01	8.281333026529248409e-01	8.235201163985300665e-01	6.400020940707409345e-01
1.049493437197372758e+00	7.533079519588332662e-01	8.283519928433311641e-01	8.232601886061077234e-01	6.398644776509525567e-01
1.050098158279018978e+00	7.530767802360869290e-01	8.286433664732342219e-01	8.230232846048541884e-01	6.397410645378416305e-01
1.050702879360664976e+00	7.528115314939980429e-01	8.290066096128551054e-01	8.228201523027071085e-01	6.396277703215367261e-01
1.051307600442311196e+00	7.525169208829987078e-01	8.294345729414008828e-01	8.226609495795681459e-01	6.395170354898815912e-01
1.051912321523957417e+00	7.521998952788385706e-01	8.299143254405876302e-01	8.225550048062927333e-01	6.394000419350335251e-01
1.052517042605603637e+00	7.518700094010150048e-01	8.304293211958155840e-01	8.225052442967556443e-01	6.392742138800582286e-01
1.053121763687249857e+00	7.515345991985866725e-01	8.309615495514667272e-01	8.225072749146469242e-01	6.391429205775231992e-01
1.053726484768895855e+00	7.512002446570849035e-01	8.314956302094149709e-01	8.225508736142868038e-01	6.390053343627356552e-01
1.054331205850542075e+00	7.508728452692442490e-01	8.320158839059522693e-01	8.226263135760358836e-01	6.388495622176700861e-01
1.054935926932188295e+00	7.505590244383069098e-01	8.325094721578687462e-01	8.227273502143358508e-01	6.386614141949782386e-01
1.055540648013835625e+00	7.502610611874303004e-01	8.329670388437461215e-01	8.228484250100389641e-01	6.384347137174437581e-01
1.056145369095481845e+00	7.499761070038242217e-01	8.333854752709963787e-01	8.229816192292146448e-01	6.381753489895248821e-01
1.056750090177128065e+00	7.497010325881131587e-01	8.337664558205538645e-01	8.231229042749830249e-01	6.378952292791061351e-01
1.057354811258775173e+00	7.494293758740978584e-01	8.341146318658776426e-01	8.232707559544081288e-01	6.376047299620573039e-01
1.057959532340421394e+00	7.491511031021259592e-01	8.344323432844283905e-01	8.234206539283352999e-01	6.373155871119159377e-01
1.058564253422067614e+00	7.488580921116331224e-01	8.347184559736435805e-01	8.235685342126399799e-01	6.370400836459321203e-01
1.059168974503714944e+00	7.485466431539116172e-01	8.349749713678006335e-01	8.237118744243194790e-01	6.367864843610020475e-01
1.059773695585361164e+00	7.482188911451630453e-01	8.352008462634692432e-01	8.238460524645551120e-01	6.365607152317517281e-01
1.060378416667007384e+00	7.478842053244073584e-01	8.353918095414337719e-01	8.239631940876486205e-01	6.363593390277391126e-01
1.060983137748654492e+00	7.475565370826524614e-01	8.355417469665692431e-01	8.240498433850961257e-01	6.361704623370383338e-01
1.061587858830300712e+00	7.472492000145980473e-01	8.356396676579358473e-01	8.240886859977876178e-01	6.359808546912423255e-01
1.062192579911946932e+00	7.469695901165831486e-01	8.356745300223596962e-01	8.240603886762640773e-01	6.357836595682436753e-01
1.062797300993594263e+00	7.467168355636450983e-01	8.356374531457201327e-01	8.239462056485223895e-01	6.355770207796844762e-01
1.063402022075240483e+00	7.464922960976710931e-01	8.355202820361707916e-01	8.237350748163125846e-01	6.353651554870365370e-01
1.064006743156886703e+00	7.463024173324585009e-01	8.353218127087210787e-01	8.234274751505598067e-01	6.351553478010669718e-01
1.064611464238532701e+00	7.461528581302708796e-01	8.350460382072129040e-01	8.230316266339283704e-01	6.349540918035945225e-01
1.065216185320178921e+00	7.460456434940148096e-01	8.347004456259806693e-01	8.225661602238633074e-01	6.347668900512206669e-01
1.065820906401825141e+00	7.459765947176711931e-01	8.342981993009561670e-01	8.220581978702902193e-01	6.345991507745768478e-01
1.066425627483471361e+00	7.459389153548439122e-01	8.338545784305541053e-01	8.215373370803064068e-01	6.344521941279979149e-01
1.067030348565117581e+00	7.459238214136383327e-01	8.333850540753694469e-01	8.210311389363907919e-01	6.343325746075816340e-01
1.067635069646763579e+00	7.459220500801371223e-01	8.329027493115583880e-01	8.205595499342718258e-01	6.342433998817714746e-01
1.068239790728409799e+00	7.459239735025244844e-01	8.324142276285672049e-01	8.201351838890345025e-01	6.341853071590577429e-01
1.068844511810056019e+00	7.459272105300904787e-01	8.319205493159541609e-01	8.197691196432275174e-01	6.341582577232143247e-01
1.069449232891703350e+00	7.459320517790776206e-01	8.314202365443965626e-01	8.194716274656229649e-01	6.341595644066465587e-01
1.070053953973349570e+00	7.459361153321772964e-01	8.309070956637095717e-01	8.192498900506727244e-01	6.341806699796056490e-01
1.070658675054995790e+00	7.459410946432051270e-01	8.303716994728077561e-01	8.191049079503512909e-01	6.342084044233035067e-01
1.071263396136642898e+00	7.459528079040843584e-01	8.298061461661321303e-01	8.190279090343515200e-01	6.342326385643726194e-01
1.071868117218289118e+00	7.459767028053878590e-01	8.292068963959308148e-01	8.190020755598256263e-01	6.342453981183177047e-01
1.072472838299935338e+00	7.460132495116786888e-01	8.285727160132697611e-01	8.190063495766216617e-01	6.342414008102932321e-01
1.073077559381582669e+00	7.460586984832769941e-01	8.279016195222961283e-01	8.190252156792929839e-01	6.342242706378742323e-01
1.073682280463228889e+00	7.461080756162391525e-01	8.271924649466253499e-01	8.190457609468808631e-01	6.342075096156961633e-01
1.074287001544875109e+00	7.461547060052690084e-01	8.264473230312163743e-01	8.190570433696757746e-01	6.342085456488902873e-01
1.074891722626522217e+00	7.461886846945128271e-01	8.256759801528772424e-01	8.190469770584895004e-01	6.342446242953034830e-01
1.075496443708168437e+00	7.462002098021297547e-01	8.248952218116443191e-01	8.190108852004979179e-01	6.343237489015112196e-01
1.076101164789814657e+00	7.461844905019305862e-01	8.241271278266928402e-01	8.189527951587232124e-01	6.344468369838899280e-01
1.076705885871461987e+00	7.461417702569178578e-01	8.233949805343165895e-01	8.188832840408893921e-01	6.346116494957256826e-01
1.077310606953108207e+00	7.460687436962375463e-01	8.227226531476885540e-01	8.188063864757628707e-01	6.348120273266696367e-01
1.077915328034754427e+00	7.459657496349808570e-01	8.221333744436016833e-01	8.187240448243822133e-01	6.350391202828263859e-01
1.078520049116400426e+00	7.458375454677984573e-01	8.216411648813159996e-01	8.186331477036919990e-01	6.352826700840047414e-01
1.079124770198046646e+00	7.456870724399246031e-01	8.212480657792129435e-01	8.185289021141295418e-01	6.355345663691172042e-01
1.079729491279692866e+00	7.455135251465322410e-01	8.209475271913241334e-01	8.184056035823832342e-01	6.357892300158075605e-01
1.080334212361339086e+00	7.453173776638507553e-01	8.207264168260033355e-01	8.182524767788169617e-01	6.360405286685687498e-01
1.080938933442985306e+00	7.450976324853149091e-01	8.205634595202753179e-01	8.180576123682010703e-01	6.362880225164556647e-01
1.081543654524631304e+00	7.448526326843383227e-01	8.204405363750771896e-01	8.178087456101146291e-01	6.365337233498855607e-01
1.082148375606277524e+00	7.445816213753156942e-01	8.203435355126129647e-01	8.175031707715905149e-01	6.367747015613128836e-01
1.082753096687924854e+00	7.442876865063288161e-01	8.202600655102767480e-01	8.171471040847472223e-01	6.370020461065620809e-01
1.083357817769571074e+00	7.439778385285521489e-01	8.201816717976262439e-01	8.167509848006641038e-01	6.372085954579997935e-01
1.083962538851218405e+00	7.436571996374866655e-01	8.201079393610839485e-01	8.163271864696727276e-01	6.373797679481371103e-01
1.084567259932864625e+00	7.433348051921826460e-01	8.200476088865660262e-01	8.158909609911416672e-01	6.374991290074664141e-01
1.085171981014510623e+00	7.430235308639375758e-01	8.200167015600474674e-01	8.154598271710151725e-01	6.375589322526119540e-01
1.085776702096157953e+00	7.427354032863244804e-01	8.200312912074663174e-01	8.150562899096309710e-01	6.375563575379187276e-01
1.086381423177804173e+00	7.424810547747535683e-01	8.201068919984964012e-01	8.147078441949128225e-01	6.374875801778939755e-01
1.086986144259450393e+00	7.422691759453431404e-01	8.202546213713887147e-01	8.144291801313991996e-01	6.373502891053899333e-01
1.087590865341097723e+00	7.421035703628418023e-01	8.204784053068626681e-01	8.142193836069342439e-01	6.371499133222744415e-01
1.088195586422743943e+00	7.419848458320775775e-01	8.207723078076814005e-01	8.140719986211081283e-01	6.369018723897120760e-01
1.088800307504389941e+00	7.419084972972805891e-01	8.211187668346074942e-01	8.139788431528536261e-01	6.366289245556954191e-01
1.089405028586037272e+00	7.418652319035481391e-01	8.214996774074976305e-01	8.139288365462973296e-01	6.363496118336088303e-01
1.090009749667683492e+00	7.418401538615627677e-01	8.218900750854045700e-01	8.139099917626885228e-01	6.360845115644239156e-01
1.090614470749329712e+00	7.418206221885886853e-01	8.222621489965493691e-01	8.139125345212789853e-01	6.358580825909616596e-01
1.091219191830977042e+00	7.417964047957799067e-01	8.225895714767340605e-01	8.139315068444639145e-01	6.356895649258880177e-01
1.091823912912623262e+00	7.417570038272451871e-01	8.228525324123359130e-01	8.139663340096765509e-01	6.355859788587662207e-01
1.092428633994269482e+00	7.416940238881074565e-01	8.230429355062143237e-01	8.140175870266906921e-01	6.355382336411085076e-01
1.093033355075916591e+00	7.416000750082203385e-01	8.231594715273634622e-01	8.140862749988653224e-01	6.355299686093853762e-01
1.093638076157562811e+00	7.414745771441445532e-01	8.232107328820794656e-01	8.141753022724153022e-01	6.355430202083740543e-01
1.094242797239209031e+00	7.413190102672568838e-01	8.232100830057232921e-01	8.142864232364922517e-01	6.355603530550129054e-01
1.094847518320856361e+00	7.411404422348983889e-01	8.231734223569496800e-01	8.144184869235860935e-01	6.355678843283972812e-01
1.095452239402502581e+00	7.409492203636111052e-01	8.231192039844132946e-01	8.145631126762931107e-01	6.355570887537016489e-01
1.096056960484148801e+00	7.407566158167394610e-01	8.230617197842901023e-01	8.147089260628969098e-01	6.355289722990978829e-01
1.096661681565795909e+00	7.405745498878999467e-01	8.230090281055344459e-01	8.148385683820118519e-01	6.354930930115400001e-01
1.097266402647443240e+00	7.404154774247272419e-01	8.229634927367998065e-01	8.149325893286313294e-01	6.354592338462990986e-01
1.097871123729089460e+00	7.402872250052200398e-01	8.229204897409277963e-01	8.149692121085142515e-01	6.354328776631241738e-01
1.098475844810734570e+00	7.401917474548480591e-01	8.228712598017845492e-01	8.149323546165687659e-01	6.354207867227137374e-01
1.099080565892381900e+00	7.401261223903931041e-01	8.227998587666524033e-01	8.148145246808259357e-01	6.354368784546063909e-01
1.099685286974028120e+00	7.400847364106565296e-01	8.226803658814554332e-01	8.146170416124213220e-01	6.354965042138528419e-01
1.100290008055673008e+00	7.400605984110006919e-01	8.224850821820893776e-01	8.143417987258629864e-01	6.356099516087558854e-01
1.100894729137320338e+00	7.400443860485407255e-01	8.221942232553012264e-01	8.139992161716491648e-01	6.357836654296646905e-01
1.101499450218966558e+00	7.400268661759145106e-01	8.217965279594382499e-01	8.136036062791929258e-01	6.360175281670475966e-01
1.102104171300611668e+00	7.400037837312427591e-01	8.212906062806296648e-01	8.131784865051425726e-01	6.363062340681574502e-01
1.102708892382258998e+00	7.399764436611160345e-01	8.206891616227321995e-01	8.127449416202622290e-01	6.366430250428097848e-01
1.103313613463904996e+00	7.399464070738905885e-01	8.200130629060204956e-01	8.123156270650936372e-01	6.370217529590316285e-01
1.103918334545550106e+00	7.399175375904541996e-01	8.192850234740663984e-01	8.119006593190601917e-01	6.374301890304719942e-01
1.104523055627197436e+00	7.398972204130258579e-01	8.185240928737598232e-01	8.115064159307002756e-01	6.378566061711995472e-01
1.105127776708843657e+00	7.398962568923265204e-01	8.177458125809622391e-01	8.111338631516478159e-01	6.382917032724617634e-01
1.105732497790488544e+00	7.399236358695405746e-01	8.169574570038357075e-01	8.107840007333728671e-01	6.387229928366685572e-01
1.106337218872135875e+00	7.399848683144061301e-01	8.161640826311009622e-01	8.104612148957803797e-01	6.391362444653739816e-01
1.106941939953782095e+00	7.400827703195507201e-01	8.153648432019545700e-01	8.101726395202925035e-01	6.395181334366349946e-01
1.107546661035427205e+00	7.402183498643334358e-01	8.145521076839755681e-01	8.099264543281974316e-01	6.398585534937302199e-01
1.108151382117074535e+00	7.403852689019566613e-01	8.137134819177864742e-01	8.097309088884196981e-01	6.401516970719225430e-01
1.108756103198720755e+00	7.405737301989733234e-01	8.128365929420326985e-01	8.095882835313623627e-01	6.403935642323987931e-01
1.109360824280365643e+00	7.407742781611104110e-01	8.119137629610404527e-01	8.094960449478748599e-01	6.405842538270710707e-01
1.109965545362012973e+00	7.409808549347653983e-01	8.109461342747700252e-01	8.094490756180601210e-01	6.407287589973916786e-01
1.110570266443659193e+00	7.411864977049774650e-01	8.099488685367852714e-01	8.094387277750364484e-01	6.408360225932262511e-01
1.111174987525305413e+00	7.413764419630217706e-01	8.089467901390826610e-01	8.094565000483162631e-01	6.409140199720099185e-01
1.111779708606952743e+00	7.415392910409889238e-01	8.079698475049497119e-01	8.094953354689647940e-01	6.409760450377611773e-01
1.112384429688598964e+00	7.416669200881482737e-01	8.070503485553521816e-01	8.095487381994703746e-01	6.410376547174700956e-01
1.112989150770244962e+00	7.417540133456855811e-01	8.062164423291998672e-01	8.096077881914759411e-01	6.411078951593728315e-01
1.113593871851892292e+00	7.418010978099703889e-01	8.054893394519406780e-01	8.096604570079639629e-01	6.411853265217818398e-01
1.114198592933538512e+00	7.418145850574229261e-01	8.048840561006970207e-01	8.096945949703706624e-01	6.412659203538504382e-01
1.114803314015184732e+00	7.418026477415206044e-01	8.044080937000192000e-01	8.096965277896315261e-01	6.413479050175563412e-01
1.115408035096832062e+00	7.417703867614781066e-01	8.040579875018163403e-01	8.096509016077942933e-01	6.414295187362438755e-01
1.116012756178478282e+00	7.417214497629590619e-01	8.038218197278468313e-01	8.095452378249569092e-01	6.415055648715488612e-01
1.116617477260124280e+00	7.416577737993566011e-01	8.036833819969507742e-01	8.093727906345417056e-01	6.415693268797423299e-01
1.117222198341771611e+00	7.415793692503739321e-01	8.036228557856254229e-01	8.091264987899451366e-01	6.416212844261537374e-01
1.117826919423417831e+00	7.414859893811860392e-01	8.036178406587277667e-01	8.088054498086988398e-01	6.416660378980937329e-01
1.118431640505064051e+00	7.413778445261796080e-01	8.036478826364913397e-01	8.084202389922341414e-01	6.417063281520622997e-01
1.119036361586711381e+00	7.412565488815653358e-01	8.036950665443602926e-01	8.079880641889065629e-01	6.417474799973637012e-01
1.119641082668357601e+00	7.411242929594694662e-01	8.037465167218363904e-01	8.075268940956177310e-01	6.417990568141110908e-01
1.120245803750003599e+00	7.409855231397148856e-01	8.037974946462425052e-01	8.070567679082788493e-01	6.418689673548803043e-01
1.120850524831650930e+00	7.408420504600341516e-01	8.038524643356921295e-01	8.066087718480424718e-01	6.419650935990663942e-01
1.121455245913297150e+00	7.406912021708839111e-01	8.039221679245757146e-01	8.062054752758490705e-01	6.420890306783672008e-01
1.122059966994943370e+00	7.405316890768872673e-01	8.040189101869147370e-01	8.058616169589316591e-01	6.422399794870028433e-01
1.122664688076590700e+00	7.403681044871873729e-01	8.041523918969146756e-01	8.055868485617222463e-01	6.424058766694910050e-01
1.123269409158236920e+00	7.402106009029391087e-01	8.043266681884689850e-01	8.053820907306958876e-01	6.425691280045801035e-01
1.123874130239882918e+00	7.400747249115828819e-01	8.045434888201340451e-01	8.052408049260746381e-01	6.427153469222720572e-01
1.124478851321530248e+00	7.399710815885824911e-01	8.047993364381863524e-01	8.051486988593469230e-01	6.428355374602412464e-01
1.125083572403177579e+00	7.399027560583714136e-01	8.050878213097971692e-01	8.050893466524099429e-01	6.429297628772070450e-01
1.125688293484823799e+00	7.398696478982662583e-01	8.054001884329865524e-01	8.050467245138652750e-01	6.429997710722195059e-01
1.126293014566468909e+00	7.398703337665901714e-01	8.057202534949023942e-01	8.050056914251694229e-01	6.430484867038688268e-01
1.126897735648116239e+00	7.399011687856962283e-01	8.060322353210425117e-01	8.049537800111918884e-01	6.430797409184949576e-01
1.127502456729762237e+00	7.399583687293855849e-01	8.063217558083793923e-01	8.048859941823679476e-01	6.430934419928852064e-01
1.128107177811407347e+00	7.400389795031206974e-01	8.065753801233669362e-01	8.048054518331140272e-01	6.430890884654302253e-01
1.128711898893054677e+00	7.401387883943962853e-01	8.067837823992245472e-01	8.047218377175329174e-01	6.430693069808622875e-01
1.129316619974700897e+00	7.402533389575028933e-01	8.069426585648062922e-01	8.046469409486154412e-01	6.430375047728953408e-01
1.129921341056346007e+00	7.403793109648276749e-01	8.070521936056901380e-01	8.045916127395821293e-01	6.429950049873635054e-01
1.130526062137993115e+00	7.405129619400463437e-01	8.071198750700216973e-01	8.045632918972270842e-01	6.429446790547875823e-01
1.131130783219639335e+00	7.406506451936859525e-01	8.071570436382572433e-01	8.045649336780433813e-01	6.428915784699160696e-01
1.131735504301284445e+00	7.407894809194115471e-01	8.071720006839434580e-01	8.045947596935513202e-01	6.428377174749771994e-01
1.132340225382931775e+00	7.409290901372812543e-01	8.071696733970294968e-01	8.046497120915250267e-01	6.427850476088959875e-01
1.132944946464577995e+00	7.410724581286480817e-01	8.071499836885188683e-01	8.047222637606002982e-01	6.427296668975225336e-01
1.133549667546222883e+00	7.412190330077257361e-01	8.071116233362403136e-01	8.047962918297941748e-01	6.426625911211464315e-01
1.134154388627870214e+00	7.413633806466602971e-01	8.070524058495126551e-01	8.048514761716100141e-01	6.425742627856506628e-01
1.134759109709516434e+00	7.414974124850639559e-01	8.069683363688141542e-01	8.048667713826037629e-01	6.424561358174336601e-01
1.135363830791161543e+00	7.416132618561468437e-01	8.068513957211823628e-01	8.048266673323801745e-01	6.423014143683160038e-01
1.135968551872808874e+00	7.417044061477880978e-01	8.066908292851167062e-01	8.047184672916893877e-01	6.421091358880174349e-01
1.136573272954454872e+00	7.417651102896469784e-01	8.064753921412396442e-01	8.045343857357845074e-01	6.418812773084578982e-01
1.137177994036099982e+00	7.417904085071187481e-01	8.061971407407914070e-01	8.042706643809224287e-01	6.416187027661955922e-01
1.137782715117747312e+00	7.417800406747117048e-01	8.058508713303307314e-01	8.039325226156064375e-01	6.413247698272598329e-01
1.138387436199393532e+00	7.417415913884033429e-01	8.054294913098097863e-01	8.035311224600080182e-01	6.410015067809816669e-01
1.138992157281039752e+00	7.416865847482553287e-01	8.049302748196447421e-01	8.030815211132790177e-01	6.406575860774507136e-01
1.139596878362687082e+00	7.416278517925530833e-01	8.043604934538711726e-01	8.025995824226234143e-01	6.403085167262354549e-01
1.140201599444333080e+00	7.415803643798621891e-01	8.037372357770430353e-01	8.021024987494491665e-01	6.399710980869016685e-01
1.140806320525979300e+00	7.415565399906590693e-01	8.030776482493789947e-01	8.016070197246263351e-01	6.396645420073850952e-01
1.141411041607626631e+00	7.415689425357258058e-01	8.023996571415381585e-01	8.011298731792723116e-01	6.394065681326529527e-01
1.142015762689272851e+00	7.416262715652154336e-01	8.017164025766290170e-01	8.006874636055703043e-01	6.392065996196983901e-01
1.142620483770919071e+00	7.417316698531234431e-01	8.010344194247643879e-01	8.002941910408476467e-01	6.390661673063068315e-01
1.143225204852565291e+00	7.418809598499334079e-01	8.003551896296587920e-01	7.999572992220354006e-01	6.389841762170312967e-01
1.143829925934212399e+00	7.420608588679639128e-01	7.996761262411826721e-01	7.996782698564189884e-01	6.389539254141031188e-01
1.144434647015857509e+00	7.422550786812849299e-01	7.989917030907552897e-01	7.994576818994614253e-01	6.389682373285957562e-01
1.145039368097504839e+00	7.424471977822926227e-01	7.982950204439727138e-01	7.992933822714504144e-01	6.390227189102436478e-01
1.145644089179152170e+00	7.426214791237041313e-01	7.975802513557005424e-01	7.991857071686707670e-01	6.391108088487184036e-01
1.146248810260797280e+00	7.427652902014978409e-01	7.968469829285195205e-01	7.991350940324792873e-01	6.392266029322950516e-01
1.146853531342444610e+00	7.428689966792707544e-01	7.960993121090157443e-01	7.991303440507614431e-01	6.393679149077785562e-01
1.147458252424091718e+00	7.429249969098701278e-01	7.953466062372585021e-01	7.991599837776104387e-01	6.395337718661029403e-01
1.148062973505736828e+00	7.429345965995954870e-01	7.946033532189948900e-01	7.992141379950747915e-01	6.397218063347607231e-01
1.148667694587384158e+00	7.429050671213280888e-01	7.938880677059874102e-01	7.992830154301739931e-01	6.399255343463798873e-01
1.149272415669031489e+00	7.428475690862789138e-01	7.932193472809410117e-01	7.993569842384230517e-01	6.401352583343308256e-01
1.149877136750676598e+00	7.427753169918284160e-01	7.926139502855513719e-01	7.994275606957227387e-01	6.403396135995536032e-01
1.150481857832323929e+00	7.427017000339514174e-01	7.920906309856502459e-01	7.994840851027648077e-01	6.405280077526595006e-01
1.151086578913971259e+00	7.426328999724173263e-01	7.916649611044218604e-01	7.995118958589243485e-01	6.406938294131300227e-01
1.151691299995616147e+00	7.425702404474247009e-01	7.913413249495322432e-01	7.994952276389268864e-01	6.408339293455060925e-01
1.152296021077263477e+00	7.425141131476865608e-01	7.911151915493688236e-01	7.994157812076351233e-01	6.409477741533898820e-01
1.152900742158910807e+00	7.424651779017572562e-01	7.909723573115723383e-01	7.992593760239021794e-01	6.410370714848925289e-01
1.153505463240555917e+00	7.424217117986372516e-01	7.908948865413261142e-01	7.990190945210995377e-01	6.411046470779819817e-01
1.154110184322200805e+00	7.423792565485892725e-01	7.908608552031789474e-01	7.986963769271778757e-01	6.411550667982510721e-01
1.154714905403848135e+00	7.423333782687866478e-01	7.908536471294651538e-01	7.983031319493326672e-01	6.411967175491689597e-01
1.155319626485493245e+00	7.422810504539648635e-01	7.908603998755827647e-01	7.978597612755705670e-01	6.412364728166770611e-01
1.155924347567138355e+00	7.422194752866905221e-01	7.908694502765555301e-01	7.973923282316299765e-01	6.412779495995657442e-01
1.156529068648785685e+00	7.421462894392915066e-01	7.908751658624487701e-01	7.969244687136546323e-01	6.413189205081369915e-01
1.157133789730430573e+00	7.420608733172959770e-01	7.908775211929128801e-01	7.964801779325763054e-01	6.413551376900570311e-01
1.157738510812075683e+00	7.419658308560623805e-01	7.908802994558090660e-01	7.960785898840470054e-01	6.413804693617906061e-01
1.158343231893723013e+00	7.418698074227226824e-01	7.908909460173411121e-01	7.957322103285180415e-01	6.413870851694432051e-01
1.158947952975370344e+00	7.417841519599428501e-01	7.909189755578294179e-01	7.954461927692400014e-01	6.413678430299860622e-01
1.159552674057015231e+00	7.417186195489471334e-01	7.909729888697484279e-01	7.952161515202227360e-01	6.413202832911476525e-01
1.160157395138662562e+00	7.416782378055754021e-01	7.910622062236506435e-01	7.950270514100105101e-01	6.412499002493645683e-01
1.160762116220309892e+00	7.416640590840066771e-01	7.911892058091006819e-01	7.948604125192499925e-01	6.411636750198113077e-01
1.161366837301955002e+00	7.416754610726798980e-01	7.913484132366218615e-01	7.947001342770388943e-01	6.410669585552751792e-01
1.161971558383602332e+00	7.417108945158641387e-01	7.915296697976772489e-01	7.945333955882876165e-01	6.409623299795697005e-01
1.162576279465249662e+00	7.417637012899070958e-01	7.917202593924429488e-01	7.943469273878936976e-01	6.408444454534112378e-01
1.163181000546894772e+00	7.418242511496904168e-01	7.919087932813156927e-01	7.941398197711593276e-01	6.407080581067033931e-01
1.163785721628541880e+00	7.418873372249696896e-01	7.920826909147140604e-01	7.939201430408225901e-01	6.405500913131226826e-01
1.164390442710189211e+00	7.419488345005541552e-01	7.922308206526507135e-01	7.936998392135001801e-01	6.403725938043520749e-01
1.164995163791834321e+00	7.420020506549773742e-01	7.923484836911132145e-01	7.934936648388808411e-01	6.401703673841491193e-01
1.165599884873481651e+00	7.420402434103453571e-01	7.924310637656160061e-01	7.933173611674798620e-01	6.399416193116633789e-01
1.166204605955128981e+00	7.420614423193316878e-01	7.924783572243572216e-01	7.931815960738548554e-01	6.396908950924327097e-01
1.166809327036774091e+00	7.420728245673112733e-01	7.924920331709536248e-01	7.930893422556931638e-01	6.394292835675315922e-01
1.167414048118421199e+00	7.420885461024547824e-01	7.924783475518984988e-01	7.930350966618887609e-01	6.391668967418685510e-01
1.168018769200068530e+00	7.421240996768333487e-01	7.924472429793504302e-01	7.930063506329519951e-01	6.389119617227262404e-01
1.168623490281713639e+00	7.421929701432682380e-01	7.924089469102439942e-01	7.929862415511979012e-01	6.386712963506532281e-01
1.169228211363360970e+00	7.423033922208369662e-01	7.923704252324131891e-01	7.929607774926306085e-01	6.384469728763326746e-01
1.169832932445008300e+00	7.424558940451199129e-01	7.923323451235119164e-01	7.929222699562072929e-01	6.382436471068232420e-01
1.170437653526653410e+00	7.426448722125613688e-01	7.922876046688422935e-01	7.928653117918075255e-01	6.380653313044064578e-01
1.171042374608300740e+00	7.428619745948782382e-01	7.922205039551448724e-01	7.927844381019881759e-01	6.379111391375581475e-01
1.171647095689947848e+00	7.430970815128445928e-01	7.921111968446185037e-01	7.926774705772213769e-01	6.377791673588967258e-01
1.172251816771592958e+00	7.433365672572088689e-01	7.919396654163035620e-01	7.925423115924333795e-01	6.376647142259150858e-01
1.172856537853240289e+00	7.435676876436748683e-01	7.916893753116897026e-01	7.923784524441793709e-01	6.375639928731454686e-01
1.173461258934887619e+00	7.437792129821695353e-01	7.913525155752347828e-01	7.921911042256689628e-01	6.374793228834130243e-01
1.174065980016532729e+00	7.439618764104929394e-01	7.909231150259071752e-01	7.919941017428991925e-01	6.374103249720207698e-01
1.174670701098180059e+00	7.441081973956581441e-01	7.903995446232278121e-01	7.918023622141417972e-01	6.373564558218806075e-01
1.175275422179827167e+00	7.442138367892014994e-01	7.897924698831875201e-01	7.916279542495746613e-01	6.373206797881835195e-01
1.175880143261472277e+00	7.442800139899133915e-01	7.891239271414001166e-01	7.914771402616517237e-01	6.373099533980554066e-01
1.176484864343119607e+00	7.443103953442361531e-01	7.884228495493352806e-01	7.913533962824068624e-01	6.373309874590616930e-01
1.177089585424766938e+00	7.443116473827149360e-01	7.877158662369895259e-01	7.912575484295720774e-01	6.373862382667297988e-01
1.177694306506412047e+00	7.442938410993265030e-01	7.870247802941791049e-01	7.911899696676952809e-01	6.374686842867791636e-01
1.178299027588059378e+00	7.442642174946246802e-01	7.863710916822674868e-01	7.911487660376347320e-01	6.375643873871775780e-01
1.178903748669706708e+00	7.442231480453130876e-01	7.857737907452243542e-01	7.911261113707052095e-01	6.376615137046940385e-01
1.179508469751351596e+00	7.441651069994373868e-01	7.852447832157452012e-01	7.911082129806230601e-01	6.377547469509305955e-01
1.180113190832998926e+00	7.440839696542801418e-01	7.847828083215905304e-01	7.910832580271373038e-01	6.378358231157459368e-01
1.180717911914646256e+00	7.439721578002709279e-01	7.843802185526868032e-01	7.910428695780860053e-01	6.378991044471592486e-01
1.181322632996291366e+00	7.438221079774162137e-01	7.840234715744401894e-01	7.909754380606583979e-01	6.379419197433141564e-01
1.181927354077936254e+00	7.436317978324187283e-01	7.836963074680238783e-01	7.908862735117496712e-01	6.379623510102589989e-01
1.182532075159583584e+00	7.434046210672266009e-01	7.833858213020012951e-01	7.907898091328124934e-01	6.379622697538962495e-01
1.183136796241228694e+00	7.431469250282703998e-01	7.830837139467842212e-01	7.907024926647573393e-01	6.379506148375717611e-01
1.183741517322873804e+00	7.428672751627608539e-01	7.827849199573879702e-01	7.906380530315290089e-01	6.379380383641377605e-01
1.184346238404521134e+00	7.425731936923739562e-01	7.824832418246555621e-01	7.906076091481287760e-01	6.379309074107389899e-01
1.184950959486166022e+00	7.422759139957670893e-01	7.821744619294737078e-01	7.906199816516659151e-01	6.379300367794673576e-01
1.185555680567811132e+00	7.419892584616885056e-01	7.818587502344541695e-01	7.906769072018340339e-01	6.379295979157028063e-01
1.186160401649458462e+00	7.417248722870983801e-01	7.815415155195112318e-01	7.907738912800162945e-01	6.379257292512349187e-01
1.186765122731105793e+00	7.414913298215310977e-01	7.812332756859997618e-01	7.909004240059278601e-01	6.379183783655943962e-01
1.187369843812750680e+00	7.412929411947519753e-01	7.809451388242637515e-01	7.910425322612927301e-01	6.379076570249527789e-01
1.187974564894398011e+00	7.411246103421660347e-01	7.806900907537308587e-01	7.911820410128815872e-01	6.378955582390978263e-01
1.188579285976045341e+00	7.409745340109047396e-01	7.804822516643871166e-01	7.912988285654832810e-01	6.378856298198988251e-01
1.189184007057690451e+00	7.408321347304309690e-01	7.803303150166864821e-01	7.913764506862449588e-01	6.378797023792489584e-01
1.189788728139337781e+00	7.406888768386163946e-01	7.802376217738934416e-01	7.914051443245249118e-01	6.378794862908513386e-01
1.190393449220985111e+00	7.405373187690286185e-01	7.802006048888200374e-01	7.913804749267404626e-01	6.378814391471687717e-01
1.190998170302630221e+00	7.403726133176841140e-01	7.802070507086809048e-01	7.913064335243237268e-01	6.378836727036220067e-01
1.191602891384277330e+00	7.401930476868922026e-01	7.802437857935200505e-01	7.911907828747611893e-01	6.378871827748705536e-01
1.192207612465924660e+00	7.399982017162047843e-01	7.803026978142771908e-01	7.910433063908292040e-01	6.378898521214245720e-01
1.192812333547569770e+00	7.397897093796875767e-01	7.803785618348021424e-01	7.908724983584241031e-01	6.378861488860300133e-01
1.193417054629217100e+00	7.395725268179820233e-01	7.804691213018366547e-01	7.906860625060080361e-01	6.378753072704743676e-01
1.194021775710864430e+00	7.393571270631521530e-01	7.805735742780816055e-01	7.904949327163429684e-01	6.378564351507381991e-01
1.194626496792509540e+00	7.391543632020616261e-01	7.806932810190131411e-01	7.903119833585970921e-01	6.378260042223026227e-01
1.195231217874156648e+00	7.389723758493002004e-01	7.808318740811039937e-01	7.901490252849958651e-01	6.377846605009658276e-01
1.195835938955803979e+00	7.388169745841554059e-01	7.809953707581250848e-01	7.900076756496346997e-01	6.377385695766371043e-01
1.196440660037449089e+00	7.386906470864635921e-01	7.811880130881643236e-01	7.898847052031399141e-01	6.376948512815961978e-01
1.197045381119096419e+00	7.385923474884031892e-01	7.814125037056546264e-01	7.897719835093993668e-01	6.376591345633444430e-01
1.197650102200743749e+00	7.385158526084658615e-01	7.816626339352754638e-01	7.896596938103251917e-01	6.376348512885985365e-01
1.198254823282388859e+00	7.384574915777070148e-01	7.819271620767243025e-01	7.895438057923631625e-01	6.376243125336557016e-01
1.198859544364036189e+00	7.384136775044773948e-01	7.821976867101104736e-01	7.894254992650395764e-01	6.376280206056614830e-01
1.199464265445683298e+00	7.383780133579571636e-01	7.824657958580126804e-01	7.893078091108433059e-01	6.376451562140290630e-01
1.200068986527328407e+00	7.383479038363038871e-01	7.827179848908331072e-01	7.891974432822086438e-01	6.376719998870413741e-01
1.200673707608975738e+00	7.383227214157310758e-01	7.829356741704095457e-01	7.890998328185415689e-01	6.377013427085923558e-01
1.201278428690623068e+00	7.383018686789784013e-01	7.831036032599373309e-01	7.890207104462788612e-01	6.377265209102256360e-01
1.201883149772268178e+00	7.382866177128764029e-01	7.832116171961909235e-01	7.889686094827266238e-01	6.377419493024625297e-01
1.202487870853915508e+00	7.382791807971041953e-01	7.832578170417641150e-01	7.889526891794657049e-01	6.377449934586576497e-01
1.203092591935562616e+00	7.382856477754639046e-01	7.832459384565090277e-01	7.889712123306331648e-01	6.377398625413657207e-01
1.203697313017207726e+00	7.383152185181138805e-01	7.831846254762516724e-01	7.890155444034118171e-01	6.377365970645467730e-01
1.204302034098855056e+00	7.383759826165947615e-01	7.830878881602608699e-01	7.890731770680008417e-01	6.377439748024195110e-01
1.204906755180502387e+00	7.384705523113759273e-01	7.829698135489585598e-01	7.891321127943358160e-01	6.377677180484579988e-01
1.205511476262147497e+00	7.385937665052862977e-01	7.828432798137708870e-01	7.891839932026708526e-01	6.378099995208411643e-01
1.206116197343794827e+00	7.387373707688462687e-01	7.827172422711441424e-01	7.892184868950216092e-01	6.378680519203578925e-01
1.206720918425442157e+00	7.388910878666234971e-01	7.825970893490876712e-01	7.892214044794115813e-01	6.379348613194237849e-01
1.207325639507087045e+00	7.390444398697723072e-01	7.824824055230803488e-01	7.891839940129669051e-01	6.380023744358949145e-01
1.207930360588734375e+00	7.391904144285815770e-01	7.823682732775438797e-01	7.891061086733762719e-01	6.380634777233031851e-01
1.208535081670381706e+00	7.393235988575732609e-01	7.822483776493487362e-01	7.889960736743999448e-01	6.381103180704237321e-01
1.209139802752026815e+00	7.394384501319059000e-01	7.821139624207896768e-01	7.888700796016001604e-01	6.381376331205891317e-01
1.209744523833671703e+00	7.395276605702055805e-01	7.819561178240916899e-01	7.887508385425627822e-01	6.381452725756382449e-01
1.210349244915319034e+00	7.395848127972476371e-01	7.817669958704447364e-01	7.886604952335516394e-01	6.381433475564834978e-01
1.210953965996964143e+00	7.396056775581558718e-01	7.815369069942289526e-01	7.886190954245566598e-01	6.381358658221187863e-01
1.211558687078609253e+00	7.395926734140086944e-01	7.812580466788927591e-01	7.886423204254274788e-01	6.381189543059464508e-01
1.212163408160256584e+00	7.395483157050510847e-01	7.809326467106963987e-01	7.887344555053296125e-01	6.380905227464881424e-01
1.212768129241901471e+00	7.394760771734877336e-01	7.805736538555184678e-01	7.888948133614044345e-01	6.380559262813095822e-01
1.213372850323546581e+00	7.393760565608414881e-01	7.802032933928134684e-01	7.891178427748124502e-01	6.380167067926511004e-01
1.213977571405193912e+00	7.392445172097373840e-01	7.798473764301107058e-01	7.893932849590948875e-01	6.379690051412408858e-01
1.214582292486841242e+00	7.390754188334025532e-01	7.795317994229233882e-01	7.897059495516859373e-01	6.379058518673369482e-01
1.215187013568486130e+00	7.388631797679738877e-01	7.792744866045487884e-01	7.900388456018543337e-01	6.378189315395802472e-01
1.215791734650133460e+00	7.386062231803396383e-01	7.790847207636688587e-01	7.903749900857839350e-01	6.377049206324384434e-01
1.216396455731780790e+00	7.383048320275361620e-01	7.789616643266883411e-01	7.906989983492423990e-01	6.375627850089170545e-01
1.217001176813425900e+00	7.379613006663561237e-01	7.788998425756751276e-01	7.909996769572472664e-01	6.373906193705326517e-01
1.217605897895073230e+00	7.375803018018166624e-01	7.788922251035240718e-01	7.912695527239230753e-01	6.371854922276872779e-01
1.218210618976720561e+00	7.371687760116544252e-01	7.789290754022997199e-01	7.915057965208678326e-01	6.369520243970564488e-01
1.218815340058365670e+00	7.367362379539755812e-01	7.789986907648935865e-01	7.917091691936447573e-01	6.367037538040055678e-01
1.219420061140012779e+00	7.362931021050337366e-01	7.790865318762351110e-01	7.918839755930729973e-01	6.364555091362154027e-01
1.220024782221660109e+00	7.358539676936972640e-01	7.791792885766768428e-01	7.920375363565763660e-01	6.362177964770205918e-01
1.220629503303305219e+00	7.354360843103187051e-01	7.792663230549286002e-01	7.921773572642244465e-01	6.359917094071130261e-01
1.221234224384952549e+00	7.350525783702374083e-01	7.793425309650715560e-01	7.923090833377218756e-01	6.357754113777271954e-01
1.221838945466599879e+00	7.347110605274045358e-01	7.794086578908632212e-01	7.924352088262937022e-01	6.355618375970749634e-01
1.222443666548244989e+00	7.344143759372959712e-01	7.794703528616622190e-01	7.925543586350007885e-01	6.353366885596469782e-01
1.223048387629892098e+00	7.341644864063168185e-01	7.795368186396303134e-01	7.926620956282371955e-01	6.350940778154806621e-01
1.223653108711539428e+00	7.339613802004131271e-01	7.796148806093904371e-01	7.927499954521187719e-01	6.348335191910933206e-01
1.224257829793184538e+00	7.337997970351617383e-01	7.797098560734063710e-01	7.928099236828909380e-01	6.345584639726837839e-01
1.224862550874831868e+00	7.336731914003846722e-01	7.798271977683518541e-01	7.928370348576293525e-01	6.342765711441878951e-01
1.225467271956479198e+00	7.335760965863278305e-01	7.799703218108383629e-01	7.928266588745651600e-01	6.340079934517086624e-01
1.226071993038124308e+00	7.335008965192484354e-01	7.801419630990965581e-01	7.927738594180460119e-01	6.337699540130837805e-01
1.226676714119771638e+00	7.334414941026966561e-01	7.803403567896510795e-01	7.926752477402384534e-01	6.335747346803385360e-01
1.227281435201418747e+00	7.333893456293520963e-01	7.805579127463512235e-01	7.925311483256365364e-01	6.334287760686656554e-01
1.227886156283063857e+00	7.333333502221368594e-01	7.807812747816023080e-01	7.923483610243843289e-01	6.333346551296705762e-01
1.228490877364711187e+00	7.332676106463997812e-01	7.809945565487731445e-01	7.921382762765872831e-01	6.332921981069301598e-01
1.229095598446358517e+00	7.331956388667585367e-01	7.811823648999165481e-01	7.919127035276560811e-01	6.332948694082082275e-01
1.229700319528003627e+00	7.331245753009208999e-01	7.813376072477602463e-01	7.916804239112943398e-01	6.333318759952784038e-01
1.230305040609650957e+00	7.330650679271742964e-01	7.814625089637289301e-01	7.914444210796288681e-01	6.333859917714039778e-01
1.230909761691298066e+00	7.330284227252801266e-01	7.815652798423865510e-01	7.912058508374436583e-01	6.334418174004510238e-01
1.231514482772943175e+00	7.330233661955547486e-01	7.816560489914176069e-01	7.909666740916916350e-01	6.334919580458857613e-01
1.232119203854590506e+00	7.330519704557323379e-01	7.817471831923816783e-01	7.907237664328529148e-01	6.335288326414328930e-01
1.232723924936237836e+00	7.331130441253955743e-01	7.818524152613847145e-01	7.904701633696270546e-01	6.335430554050259788e-01
1.233328646017882946e+00	7.332012007009420795e-01	7.819828225611458183e-01	7.901979840033260816e-01	6.335307935511569344e-01
1.233933367099530276e+00	7.333063149699984296e-01	7.821447463362666275e-01	7.898992744691347712e-01	6.334929414647414436e-01
1.234538088181177606e+00	7.334157110407690805e-01	7.823460251470480964e-01	7.895676262697013392e-01	6.334431619244073053e-01
1.235142809262822494e+00	7.335152839299410310e-01	7.825862909490717279e-01	7.892040908896605922e-01	6.333931465809498063e-01
1.235747530344469824e+00	7.335915768633456402e-01	7.828539816162813914e-01	7.888203604943306857e-01	6.333505260188799779e-01
1.236352251426117155e+00	7.336340912385338475e-01	7.831291878144862606e-01	7.884358176993232492e-01	6.333165563494980166e-01
1.236956972507762265e+00	7.336400420899386043e-01	7.833879585485606922e-01	7.880707339994431626e-01	6.332871403854081205e-01
1.237561693589407152e+00	7.336159346781455648e-01	7.836052656682194195e-01	7.877388642336181634e-01	6.332610809342293923e-01
1.238166414671054483e+00	7.335730200297895243e-01	7.837616754182347156e-01	7.874492612178420892e-01	6.332359317562792356e-01
[truncated: 7,902 more rows]
