# Supplementary material for: Interpolating numerically exact many-body wave functions for accelerated molecular dynamics
Source: Nat Commun. 2025 Feb 26;16:2005. doi: 10.1038/s41467-025-57134-9 (PMC11865551; doi:10.1038/s41467-025-57134-9)
Supplement: Supplementary file 3 — Source data [file 41467_2025_57134_MOESM3_ESM.zip › Source Data/fig_S4/energies_training_points.txt]

# Training geometry	Energy (DMRG)	Energy (HF)	Energy(CCSD)	Energy (Continuation)
1.000000000000000000e+00	-1.521358582019829271e+02	-1.517507338174760889e+02	-1.521259271010410714e+02	-1.521358582170684599e+02
2.000000000000000000e+00	-1.522877713244971005e+02	-1.519224978381759001e+02	-1.522718133476311948e+02	-1.522877714121898407e+02
3.000000000000000000e+00	-1.523065358248898065e+02	-1.519193079842756049e+02	-1.522625857827701168e+02	-1.523065358844596062e+02
4.000000000000000000e+00	-1.522738359728083424e+02	-1.518946506619266188e+02	-1.522455392248811563e+02	-1.522738360882935353e+02
5.000000000000000000e+00	-1.522541561523666473e+02	-1.518315196118107053e+02	nan	-1.522541561713694875e+02
6.000000000000000000e+00	-1.522546930654064283e+02	nan	nan	-1.522546930986466123e+02
7.000000000000000000e+00	-1.522175562857543980e+02	nan	nan	-1.522175563174220088e+02
8.000000000000000000e+00	-1.522322189117832067e+02	nan	nan	-1.522322189292208918e+02
9.000000000000000000e+00	-1.521458294312044188e+02	nan	nan	-1.522233876576691500e+02
1.000000000000000000e+01	-1.521942724950442027e+02	nan	nan	-1.522903707353609377e+02
1.100000000000000000e+01	-1.522581089227630855e+02	nan	nan	-1.522581089254325661e+02
1.200000000000000000e+01	-1.522868838244795313e+02	nan	nan	-1.522868838248505483e+02
1.300000000000000000e+01	-1.519522052200823339e+02	nan	-1.521525283063203347e+02	-1.522360725917251898e+02
1.400000000000000000e+01	-1.522870794613096734e+02	nan	nan	-1.522870795115813110e+02
1.500000000000000000e+01	-1.523179804833064566e+02	-1.519338108842176496e+02	nan	-1.523179804881480379e+02
1.600000000000000000e+01	-1.522598882341818864e+02	nan	nan	-1.522598882863631218e+02
1.700000000000000000e+01	-1.519775393204492957e+02	nan	nan	-1.522280027166032426e+02
1.800000000000000000e+01	-1.522532777715501879e+02	-1.518545792746169525e+02	-1.522322808517052977e+02	-1.522532777829685529e+02
1.900000000000000000e+01	-1.522365009152436528e+02	nan	nan	-1.522365011747587005e+02
2.000000000000000000e+01	-1.522025195232504871e+02	-1.518822349572446342e+02	nan	-1.522025196417564814e+02
2.100000000000000000e+01	-1.520819531036181615e+02	nan	nan	-1.522178355992333252e+02
2.200000000000000000e+01	-1.522410382724617932e+02	nan	nan	-1.522410383003988272e+02
2.300000000000000000e+01	-1.523411973904283059e+02	-1.519479586612512776e+02	-1.523287739691649563e+02	-1.523411974763258172e+02
2.400000000000000000e+01	-1.522550643218941673e+02	-1.518249468559716320e+02	-1.522291007569114072e+02	-1.522550643700982960e+02
2.500000000000000000e+01	-1.520188842805140155e+02	nan	-1.521543363819656349e+02	-1.522566863083941655e+02
2.600000000000000000e+01	-1.522760438249623292e+02	-1.519296268651785624e+02	nan	-1.522760439210531160e+02
2.700000000000000000e+01	-1.522359736424588164e+02	nan	-1.521370999383136109e+02	-1.522359736816547979e+02
2.800000000000000000e+01	-1.521998005082780310e+02	-1.517666410389022644e+02	nan	-1.521998005541611576e+02
2.900000000000000000e+01	-1.522360841974604284e+02	nan	nan	-1.522360845088123256e+02
3.000000000000000000e+01	-1.522714065086574635e+02	-1.518945031003701729e+02	nan	-1.522714065514823574e+02
3.100000000000000000e+01	-1.521316893709893066e+02	nan	nan	-1.522106358607451284e+02
3.200000000000000000e+01	-1.522513839968409002e+02	-1.518718037294101180e+02	nan	-1.522513842440937992e+02
3.300000000000000000e+01	-1.523086070440835726e+02	nan	-1.521714930386971787e+02	-1.523086070459016526e+02
3.400000000000000000e+01	-1.522938881070105879e+02	nan	nan	-1.522938881187833147e+02
3.500000000000000000e+01	-1.520600961535429292e+02	nan	nan	-1.522010926067728747e+02
3.600000000000000000e+01	-1.523180533901268063e+02	-1.519879199337599118e+02	-1.522987135954014093e+02	-1.523180534193316475e+02
3.700000000000000000e+01	-1.523287075654181990e+02	-1.519206874685267508e+02	-1.523060959881501617e+02	-1.523287076572827061e+02
3.800000000000000000e+01	-1.522056412853290226e+02	nan	nan	-1.522056413346343504e+02
3.900000000000000000e+01	-1.523249655559386895e+02	-1.518828971134302890e+02	-1.523043194056671155e+02	-1.523249656702213031e+02
4.000000000000000000e+01	-1.522663282389432595e+02	-1.518228861746486587e+02	-1.522340268850063296e+02	-1.522663282497817363e+02
4.100000000000000000e+01	-1.522620043687348641e+02	-1.518856925133374887e+02	-1.522415783504749811e+02	-1.522620043821768263e+02
4.200000000000000000e+01	-1.522116349537577094e+02	-1.517647141386997305e+02	nan	-1.522116350286169677e+02
4.300000000000000000e+01	-1.522300336565360794e+02	-1.518019709065918050e+02	-1.522150782193223506e+02	-1.522300337017563265e+02
4.400000000000000000e+01	-1.523410033140453663e+02	-1.519249847718696458e+02	-1.523275808032565237e+02	-1.523410033238623953e+02
4.500000000000000000e+01	-1.523253834712244839e+02	-1.518563649835854790e+02	-1.523103432689426029e+02	-1.523253834742744175e+02
4.600000000000000000e+01	-1.522910293471998671e+02	nan	nan	-1.522910294120379149e+02
4.700000000000000000e+01	-1.522549914485323939e+02	nan	-1.522334392150813756e+02	-1.522549914551912593e+02
4.800000000000000000e+01	-1.522588428122949722e+02	nan	-1.522219058695410752e+02	-1.522588428953417861e+02
4.900000000000000000e+01	-1.523364672626344145e+02	-1.519848498294922479e+02	-1.523249637092602313e+02	-1.523364672635859733e+02
5.000000000000000000e+01	-1.523148256087735319e+02	-1.519025084009901718e+02	-1.523003465263036844e+02	-1.523148256217041592e+02
5.100000000000000000e+01	-1.523319922724985531e+02	nan	nan	-1.523319922736224044e+02
5.200000000000000000e+01	-1.523417513308222908e+02	nan	-1.523264090096712096e+02	-1.523417513458017822e+02
5.300000000000000000e+01	-1.520164944367977284e+02	nan	nan	-1.522552251609592702e+02
5.400000000000000000e+01	-1.522853154503687847e+02	nan	nan	-1.522853154545153700e+02
5.500000000000000000e+01	-1.520348624461643681e+02	nan	-1.522620685567124781e+02	-1.522284258571254156e+02
5.600000000000000000e+01	-1.523390717686388882e+02	nan	-1.523234885165722687e+02	-1.523390718959825278e+02
5.700000000000000000e+01	-1.522794426653861137e+02	nan	-1.522644628703405658e+02	-1.522794426729581687e+02
5.800000000000000000e+01	-1.518996099583459909e+02	nan	nan	-1.522463919246019373e+02
5.900000000000000000e+01	-1.523135749329000816e+02	nan	nan	-1.523135749404733588e+02
6.000000000000000000e+01	-1.522599850026980448e+02	nan	-1.522446813682780089e+02	-1.522599851271318130e+02
6.100000000000000000e+01	-1.522303755089969002e+02	nan	nan	-1.522303755127506122e+02
6.200000000000000000e+01	-1.523499073832558111e+02	nan	nan	-1.523499073957043493e+02
6.300000000000000000e+01	-1.522494258710371469e+02	nan	nan	-1.522494259392362608e+02
6.400000000000000000e+01	-1.523286580925310716e+02	nan	nan	-1.523286581100928743e+02
6.500000000000000000e+01	-1.519523163030265778e+02	nan	nan	-1.522985038655380379e+02
6.600000000000000000e+01	-1.522360253871754310e+02	nan	-1.522173277390186854e+02	-1.522360254413450491e+02
6.700000000000000000e+01	-1.522257179467871424e+02	nan	nan	-1.522257179523112995e+02
6.800000000000000000e+01	-1.523430852031354164e+02	nan	nan	-1.523430852148176484e+02
6.900000000000000000e+01	-1.522514332716304182e+02	nan	-1.522365307025778520e+02	-1.522514335220918156e+02
7.000000000000000000e+01	-1.523110542664454954e+02	nan	nan	-1.523110542901646340e+02
7.100000000000000000e+01	-1.523010493423118419e+02	nan	nan	-1.523010493809893546e+02
7.200000000000000000e+01	-1.517502377103515414e+02	nan	nan	-1.522198281631455643e+02
7.300000000000000000e+01	-1.521956969043929462e+02	nan	nan	-1.521956969144612515e+02
7.400000000000000000e+01	-1.515161269986830348e+02	nan	nan	-1.522387916487246571e+02
7.500000000000000000e+01	-1.523712961728170114e+02	-1.520201674293691383e+02	-1.523626474219244642e+02	-1.523712961737180649e+02
7.600000000000000000e+01	-1.523767405763903753e+02	-1.520539331606474889e+02	-1.523707613570221895e+02	-1.523767405988213284e+02
7.700000000000000000e+01	-1.522567687902486000e+02	-1.518941946896722754e+02	-1.522473279101909895e+02	-1.522567688095953713e+02
7.800000000000000000e+01	-1.522904445916234408e+02	nan	-1.522752688690769673e+02	-1.522904447257530478e+02
7.900000000000000000e+01	-1.524417164898376882e+02	-1.521331773110311474e+02	-1.524362418026956334e+02	-1.524417164901096839e+02
8.000000000000000000e+01	-1.523301161820259892e+02	-1.519476971982473117e+02	-1.523175543312938203e+02	-1.523301161825000918e+02
8.100000000000000000e+01	-1.523344821594137102e+02	-1.520141232099001627e+02	-1.523272945138729995e+02	-1.523344821595123904e+02
8.200000000000000000e+01	-1.523605298527854188e+02	-1.519962910138438019e+02	-1.523514037016457507e+02	-1.523605298587171717e+02
8.300000000000000000e+01	-1.519666447846417157e+02	-1.520218361928041304e+02	-1.523427482662388854e+02	-1.522271103491295037e+02
8.400000000000000000e+01	-1.520240120546071694e+02	-1.518448398764006129e+02	-1.522667699491701399e+02	-1.522446191037291214e+02
