# Supplementary material for: Interpolating numerically exact many-body wave functions for accelerated molecular dynamics
Source: Nat Commun. 2025 Feb 26;16:2005. doi: 10.1038/s41467-025-57134-9 (PMC11865551; doi:10.1038/s41467-025-57134-9)
Supplement: Supplementary file 3 — Source data [file 41467_2025_57134_MOESM3_ESM.zip › Source Data/fig_S4/PES_along_trajectory.txt]

# Simulation time (fs)	Energy HF	Energy CCSD	Continuation (N=1)	Continuation (N=2)	Continuation (N=3)	Continuation (N=4)	Continuation (N=5)	Continuation (N=6)	Continuation (N=7)	Continuation (N=8)	Continuation (N=9)	Continuation (N=10)	Continuation (N=11)	Continuation (N=12)	Continuation (N=13)	Continuation (N=14)	Continuation (N=15)	Continuation (N=16)	Continuation (N=17)	Continuation (N=18)	Continuation (N=19)	Continuation (N=20)	Continuation (N=21)	Continuation (N=22)	Continuation (N=23)	Continuation (N=24)	Continuation (N=25)	Continuation (N=26)	Continuation (N=27)	Continuation (N=28)	Continuation (N=29)	Continuation (N=30)	Continuation (N=31)	Continuation (N=32)	Continuation (N=33)	Continuation (N=34)	Continuation (N=35)	Continuation (N=36)	Continuation (N=37)	Continuation (N=38)	Continuation (N=39)	Continuation (N=40)	Continuation (N=41)	Continuation (N=42)	Continuation (N=43)	Continuation (N=44)	Continuation (N=45)	Continuation (N=46)	Continuation (N=47)
0.000000000000000000e+00	-1.517507338174771974e+02	-1.521259271010412988e+02	-1.521358582019831829e+02	-1.521358582035214795e+02	-1.521358582045531591e+02	-1.521358582045529602e+02	-1.521358582045529886e+02	-1.521358582045530170e+02	-1.521358582045530170e+02	-1.521358582051326778e+02	-1.521358582051328199e+02	-1.521358582051328767e+02	-1.521358582102233470e+02	-1.521358582102234323e+02	-1.521358582102963055e+02	-1.521358582102979824e+02	-1.521358582103692072e+02	-1.521358582104121808e+02	-1.521358582105675907e+02	-1.521358582105678181e+02	-1.521358582105677897e+02	-1.521358582107764335e+02	-1.521358582107992561e+02	-1.521358582108400128e+02	-1.521358582116370997e+02	-1.521358582119113123e+02	-1.521358582119870846e+02	-1.521358582121042389e+02	-1.521358582121044094e+02	-1.521358582121526979e+02	-1.521358582125139947e+02	-1.521358582125138810e+02	-1.521358582125139662e+02	-1.521358582132131971e+02	-1.521358582132130550e+02	-1.521358582135169115e+02	-1.521358582137200415e+02	-1.521358582137202120e+02	-1.521358582137237647e+02	-1.521358582138374516e+02	-1.521358582138867916e+02	-1.521358582140126430e+02	-1.521358582140320266e+02	-1.521358582149773895e+02	-1.521358582150235463e+02	-1.521358582150395478e+02	-1.521358582150811003e+02	-1.521358582158131014e+02	-1.521358582158433421e+02
1.209442163292850092e-01	-1.517509557690075326e+02	-1.521261135660008392e+02	-1.521360237067628987e+02	-1.521360238025882268e+02	-1.521360238099077549e+02	-1.521360238099076412e+02	-1.521360238099076128e+02	-1.521360238099076980e+02	-1.521360238099077264e+02	-1.521360238123357362e+02	-1.521360238125008095e+02	-1.521360238125008664e+02	-1.521360238140826766e+02	-1.521360238140826482e+02	-1.521360238141267587e+02	-1.521360238158161167e+02	-1.521360238178268673e+02	-1.521360238181582645e+02	-1.521360238183316369e+02	-1.521360238183318643e+02	-1.521360238183318359e+02	-1.521360238197722197e+02	-1.521360238199468142e+02	-1.521360238201450272e+02	-1.521360238202157404e+02	-1.521360238217518770e+02	-1.521360238218068162e+02	-1.521360238218088057e+02	-1.521360238218089762e+02	-1.521360238218183270e+02	-1.521360238240091292e+02	-1.521360238240096976e+02	-1.521360238240096692e+02	-1.521360238247481220e+02	-1.521360238247480652e+02	-1.521360238247482073e+02	-1.521360238249862675e+02	-1.521360238249863812e+02	-1.521360238258902484e+02	-1.521360238262768974e+02	-1.521360238263113445e+02	-1.521360238263167446e+02	-1.521360238264424254e+02	-1.521360238266785814e+02	-1.521360238267033083e+02	-1.521360238268387093e+02	-1.521360238272228003e+02	-1.521360238276446069e+02	-1.521360238276552366e+02
2.418884326585700184e-01	-1.517516211657045915e+02	-1.521266723804098717e+02	-1.521365184679306140e+02	-1.521365197267724625e+02	-1.521365197872170256e+02	-1.521365197872172814e+02	-1.521365197872173098e+02	-1.521365197872173383e+02	-1.521365197872173667e+02	-1.521365198028409509e+02	-1.521365198053460404e+02	-1.521365198053459835e+02	-1.521365198083353221e+02	-1.521365198083352936e+02	-1.521365198083361463e+02	-1.521365198363910736e+02	-1.521365198600341557e+02	-1.521365198685425071e+02	-1.521365198687759062e+02	-1.521365198687763325e+02	-1.521365198687769862e+02	-1.521365198804730028e+02	-1.521365198819375735e+02	-1.521365198833063346e+02	-1.521365198859149643e+02	-1.521365198974218629e+02	-1.521365198974343684e+02	-1.521365198981774256e+02	-1.521365198981784204e+02	-1.521365198982565232e+02	-1.521365199151339596e+02	-1.521365199151417755e+02	-1.521365199151419461e+02	-1.521365199160086092e+02	-1.521365199160089503e+02	-1.521365199185966901e+02	-1.521365199189555995e+02	-1.521365199189557131e+02	-1.521365199320415229e+02	-1.521365199342093320e+02	-1.521365199361946168e+02	-1.521365199380402373e+02	-1.521365199413928906e+02	-1.521365199647927113e+02	-1.521365199664136298e+02	-1.521365199676046132e+02	-1.521365199710864431e+02	-1.521365199710875800e+02	-1.521365199710986928e+02
3.628326489878549999e-01	-1.517527286587993558e+02	-1.521276018315144825e+02	-1.521373372540441267e+02	-1.521373434081543792e+02	-1.521373436713170690e+02	-1.521373436713174385e+02	-1.521373436713174669e+02	-1.521373436713175522e+02	-1.521373436713175806e+02	-1.521373437343980868e+02	-1.521373437468791110e+02	-1.521373437468792531e+02	-1.521373437914707267e+02	-1.521373437914708688e+02	-1.521373437915445095e+02	-1.521373439329277915e+02	-1.521373440447384269e+02	-1.521373440908732277e+02	-1.521373440912274759e+02	-1.521373440912286128e+02	-1.521373440912328476e+02	-1.521373441414210390e+02	-1.521373441476849280e+02	-1.521373441532586810e+02	-1.521373441758182423e+02	-1.521373442248016374e+02	-1.521373442248097945e+02	-1.521373442306256436e+02	-1.521373442306289974e+02	-1.521373442314856845e+02	-1.521373443030353485e+02	-1.521373443030735189e+02	-1.521373443030741157e+02	-1.521373443041930784e+02	-1.521373443041945279e+02	-1.521373443225064079e+02	-1.521373443231195495e+02	-1.521373443231204874e+02	-1.521373443878670173e+02	-1.521373443961543046e+02	-1.521373444080673778e+02	-1.521373444202715746e+02	-1.521373444385200173e+02	-1.521373445828688773e+02	-1.521373445926674890e+02	-1.521373445979311043e+02	-1.521373446134430480e+02	-1.521373446144226307e+02	-1.521373446146210426e+02
4.837768653171400368e-01	-1.517542760808927085e+02	-1.521288999140469969e+02	-1.521384714350002696e+02	-1.521384907331366492e+02	-1.521384915196814518e+02	-1.521384915196816507e+02	-1.521384915196817360e+02	-1.521384915196817076e+02	-1.521384915196817929e+02	-1.521384917026062737e+02	-1.521384917415533096e+02	-1.521384917415533948e+02	-1.521384919250517669e+02	-1.521384919250524490e+02	-1.521384919255299621e+02	-1.521384923657000172e+02	-1.521384927082947911e+02	-1.521384928562276571e+02	-1.521384928567959491e+02	-1.521384928567987913e+02	-1.521384928568131158e+02	-1.521384930042177075e+02	-1.521384930223134120e+02	-1.521384930382623963e+02	-1.521384931217647818e+02	-1.521384932678849680e+02	-1.521384932680195163e+02	-1.521384932897560986e+02	-1.521384932897650515e+02	-1.521384932932631955e+02	-1.521384935031715315e+02	-1.521384935032891406e+02	-1.521384935032908174e+02	-1.521384935048556315e+02	-1.521384935048600369e+02	-1.521384935682967239e+02	-1.521384935693741056e+02	-1.521384935693776015e+02	-1.521384937714415457e+02	-1.521384937947087508e+02	-1.521384938346272406e+02	-1.521384938764834374e+02	-1.521384939349669878e+02	-1.521384944148886689e+02	-1.521384944476623104e+02	-1.521384944634449141e+02	-1.521384945101025323e+02	-1.521384945159089455e+02	-1.521384945167235969e+02
6.047210816464250183e-01	-1.517562605583017330e+02	-1.521305615827222368e+02	-1.521399090998829706e+02	-1.521399562778579195e+02	-1.521399581472244904e+02	-1.521399581472250304e+02	-1.521399581472251157e+02	-1.521399581472251157e+02	-1.521399581472251157e+02	-1.521399585755113435e+02	-1.521399586692937191e+02	-1.521399586692939181e+02	-1.521399591655828090e+02	-1.521399591655850543e+02	-1.521399591670953271e+02	-1.521399602185780395e+02	-1.521399610369281561e+02	-1.521399613970100688e+02	-1.521399613979327512e+02	-1.521399613979385208e+02	-1.521399613979743037e+02	-1.521399617408639529e+02	-1.521399617818917136e+02	-1.521399618183256450e+02	-1.521399620367892283e+02	-1.521399623865368937e+02	-1.521399623870478308e+02	-1.521399624461980409e+02	-1.521399624462180498e+02	-1.521399624561599353e+02	-1.521399629462535756e+02	-1.521399629465336716e+02	-1.521399629465373664e+02	-1.521399629488652749e+02	-1.521399629488757341e+02	-1.521399631079750066e+02	-1.521399631098282725e+02	-1.521399631098379359e+02	-1.521399635978252434e+02	-1.521399636508444360e+02	-1.521399637511543688e+02	-1.521399638567127965e+02	-1.521399639987255625e+02	-1.521399651797407273e+02	-1.521399652616646563e+02	-1.521399652991382254e+02	-1.521399654100702605e+02	-1.521399654278449134e+02	-1.521399654299727899e+02
7.256652979757099997e-01	-1.517586786524352362e+02	-1.521325830696909804e+02	-1.521416351923963930e+02	-1.521417336114479610e+02	-1.521417374280340198e+02	-1.521417374280352135e+02	-1.521417374280352419e+02	-1.521417374280353272e+02	-1.521417374280353556e+02	-1.521417382947658155e+02	-1.521417384861560436e+02	-1.521417384861564130e+02	-1.521417395621847675e+02	-1.521417395621901960e+02	-1.521417395657405791e+02	-1.521417416866273413e+02	-1.521417433502193148e+02	-1.521417440882630672e+02	-1.521417440897449467e+02	-1.521417440897557753e+02	-1.521417440898299560e+02	-1.521417447721230189e+02	-1.521417448510229633e+02	-1.521417449224315419e+02	-1.521417453924127585e+02	-1.521417461157910793e+02	-1.521417461170615582e+02	-1.521417462514141619e+02	-1.521417462514529859e+02	-1.521417462747089360e+02	-1.521417472566679407e+02	-1.521417472572333338e+02	-1.521417472572403824e+02	-1.521417472608571870e+02	-1.521417472608782191e+02	-1.521417475907232983e+02	-1.521417475937857091e+02	-1.521417475938060875e+02	-1.521417485943821362e+02	-1.521417486987798497e+02	-1.521417489105420771e+02	-1.521417491322483500e+02	-1.521417494222073969e+02	-1.521417518436079490e+02	-1.521417520152641885e+02	-1.521417520915566968e+02	-1.521417523174768860e+02	-1.521417523583751006e+02	-1.521417523627421247e+02
8.466095143049950922e-01	-1.517615265164807283e+02	-1.521349592971428137e+02	-1.521436316378845959e+02	-1.521438156444016840e+02	-1.521438226406178842e+02	-1.521438226406201011e+02	-1.521438226406202148e+02	-1.521438226406202716e+02	-1.521438226406202716e+02	-1.521438242197460227e+02	-1.521438245678134535e+02	-1.521438245678140788e+02	-1.521438265967682923e+02	-1.521438265967786947e+02	-1.521438266038352936e+02	-1.521438304043323910e+02	-1.521438334240875179e+02	-1.521438347681968253e+02	-1.521438347705224032e+02	-1.521438347705414458e+02	-1.521438347706764489e+02	-1.521438359845025730e+02	-1.521438361189520379e+02	-1.521438362442912648e+02	-1.521438371345449809e+02	-1.521438384846084659e+02	-1.521438384871594280e+02	-1.521438387583588678e+02	-1.521438387584273073e+02	-1.521438388065279810e+02	-1.521438405705079049e+02	-1.521438405715243789e+02	-1.521438405715369413e+02	-1.521438405773083105e+02	-1.521438405773457134e+02	-1.521438411793037062e+02	-1.521438411841443212e+02	-1.521438411841820084e+02	-1.521438430150915906e+02	-1.521438431996849090e+02	-1.521438435971887770e+02	-1.521438440090632298e+02	-1.521438445343275134e+02	-1.521438489196108321e+02	-1.521438492388340364e+02	-1.521438493781928400e+02	-1.521438497906149223e+02	-1.521438498703811888e+02	-1.521438498780320288e+02
9.675537306342800736e-01	-1.517648000525196039e+02	-1.521376849860192522e+02	-1.521458774330020560e+02	-1.521461949973730725e+02	-1.521462068310418090e+02	-1.521462068310454470e+02	-1.521462068310455606e+02	-1.521462068310456743e+02	-1.521462068310457312e+02	-1.521462094886915679e+02	-1.521462100699497455e+02	-1.521462100699505982e+02	-1.521462135411048280e+02	-1.521462135411231316e+02	-1.521462135536922347e+02	-1.521462197894722408e+02	-1.521462248283131089e+02	-1.521462270731623789e+02	-1.521462270767147515e+02	-1.521462270767459586e+02	-1.521462270769701490e+02	-1.521462290612425932e+02	-1.521462292696736540e+02	-1.521462294721691819e+02	-1.521462310135786993e+02	-1.521462333499007400e+02	-1.521462333543834688e+02	-1.521462338577139235e+02	-1.521462338578259050e+02	-1.521462339491443458e+02	-1.521462368691954907e+02	-1.521462368708724853e+02	-1.521462368708931763e+02	-1.521462368802232845e+02	-1.521462368802846754e+02	-1.521462378820033337e+02	-1.521462378893351115e+02	-1.521462378893977530e+02	-1.521462409699931868e+02	-1.521462412703473888e+02	-1.521462419558629335e+02	-1.521462426560856898e+02	-1.521462435272454741e+02	-1.521462507820027668e+02	-1.521462513264815470e+02	-1.521462515613761752e+02	-1.521462522553551935e+02	-1.521462523947465115e+02	-1.521462524066616311e+02
1.088497946963564944e+00	-1.517684950543955438e+02	-1.521407544678853583e+02	-1.521483486685170874e+02	-1.521488643660752018e+02	-1.521488831684646357e+02	-1.521488831684700074e+02	-1.521488831684702063e+02	-1.521488831684703484e+02	-1.521488831684704621e+02	-1.521488873709969027e+02	-1.521488882796990083e+02	-1.521488882797005147e+02	-1.521488938052813467e+02	-1.521488938053110189e+02	-1.521488938260259829e+02	-1.521489033777895372e+02	-1.521489112537366850e+02	-1.521489147624088218e+02	-1.521489147676821574e+02	-1.521489147677314975e+02	-1.521489147680789813e+02	-1.521489178027976834e+02	-1.521489181016199552e+02	-1.521489184084210819e+02	-1.521489209043580502e+02	-1.521489247217898253e+02	-1.521489247289677280e+02	-1.521489256055095609e+02	-1.521489256056824217e+02	-1.521489257683321341e+02	-1.521489303047610804e+02	-1.521489303073493886e+02	-1.521489303073813630e+02	-1.521489303225009166e+02	-1.521489303225948220e+02	-1.521489318763137248e+02	-1.521489318869956264e+02	-1.521489318870910949e+02	-1.521489367459784035e+02	-1.521489372030096945e+02	-1.521489383117281591e+02	-1.521489394244755431e+02	-1.521489407739826447e+02	-1.521489519722488808e+02	-1.521489528418074428e+02	-1.521489532139952701e+02	-1.521489543102570963e+02	-1.521489545353129529e+02	-1.521489545521653497e+02
1.209442163292850037e+00	-1.517726073230726627e+02	-1.521441628118934091e+02	-1.521510184572550202e+02	-1.521518168603734296e+02	-1.521518452697157500e+02	-1.521518452697238502e+02	-1.521518452697241628e+02	-1.521518452697243902e+02	-1.521518452697245323e+02	-1.521518515869579744e+02	-1.521518529344446335e+02	-1.521518529344470210e+02	-1.521518612541757420e+02	-1.521518612542210178e+02	-1.521518612864379065e+02	-1.521518751257372912e+02	-1.521518868064000003e+02	-1.521518920100334924e+02	-1.521518920176456220e+02	-1.521518920177203427e+02	-1.521518920182296029e+02	-1.521518964143792232e+02	-1.521518968146180555e+02	-1.521518972564869898e+02	-1.521519010937964822e+02	-1.521519070582375264e+02	-1.521519070689598720e+02	-1.521519085200318955e+02	-1.521519085202858435e+02	-1.521519087958469072e+02	-1.521519154949021129e+02	-1.521519154986893909e+02	-1.521519154987366278e+02	-1.521519155231089826e+02	-1.521519155232442415e+02	-1.521519178025834549e+02	-1.521519178176158107e+02	-1.521519178177522065e+02	-1.521519250971722670e+02	-1.521519257546344193e+02	-1.521519274597441722e+02	-1.521519291360899047e+02	-1.521519311151545821e+02	-1.521519474762029915e+02	-1.521519487946732170e+02	-1.521519493562657033e+02	-1.521519510025549096e+02	-1.521519513447281327e+02	-1.521519513666016792e+02
1.330386379622135129e+00	-1.517771327433940201e+02	-1.521479047827207580e+02	-1.521538567422607287e+02	-1.521550462994892996e+02	-1.521550874731179306e+02	-1.521550874731293277e+02	-1.521550874731297256e+02	-1.521550874731299814e+02	-1.521550874731301803e+02	-1.521550965747516102e+02	-1.521550984877596591e+02	-1.521550984877628707e+02	-1.521551104720480510e+02	-1.521551104721137904e+02	-1.521551105200204290e+02	-1.521551296620043274e+02	-1.521551462492811879e+02	-1.521551536449051127e+02	-1.521551536555954840e+02	-1.521551536557052486e+02	-1.521551536564192020e+02	-1.521551597414648711e+02	-1.521551602451514213e+02	-1.521551608564121523e+02	-1.521551665172425487e+02	-1.521551755106088706e+02	-1.521551755257771390e+02	-1.521551778292319455e+02	-1.521551778295904853e+02	-1.521551782777398785e+02	-1.521551877692082826e+02	-1.521551877745125410e+02	-1.521551877745794457e+02	-1.521551878134523292e+02	-1.521551878136374398e+02	-1.521551910091158106e+02	-1.521551910296331300e+02	-1.521551910298168195e+02	-1.521552014863574982e+02	-1.521552023870922028e+02	-1.521552049048913773e+02	-1.521552073225600452e+02	-1.521552100962682914e+02	-1.521552329545916109e+02	-1.521552348711569493e+02	-1.521552356857452821e+02	-1.521552380571901608e+02	-1.521552385533549341e+02	-1.521552385794700797e+02
1.451330595951419999e+00	-1.517820673137035783e+02	-1.521519748424148872e+02	-1.521568299642129318e+02	-1.521585474496360462e+02	-1.521586050459216040e+02	-1.521586050459368948e+02	-1.521586050459373496e+02	-1.521586050459377759e+02	-1.521586050459380886e+02	-1.521586176887219324e+02	-1.521586203065715210e+02	-1.521586203065763527e+02	-1.521586369595939061e+02	-1.521586369596858788e+02	-1.521586370284276484e+02	-1.521586624727291905e+02	-1.521586851764836865e+02	-1.521586953234531734e+02	-1.521586953380741534e+02	-1.521586953382310980e+02	-1.521586953391951909e+02	-1.521587034383090895e+02	-1.521587040351067230e+02	-1.521587048541089473e+02	-1.521587129288249116e+02	-1.521587261059683556e+02	-1.521587261264976121e+02	-1.521587296539992735e+02	-1.521587296544888375e+02	-1.521587303585522193e+02	-1.521587433520096511e+02	-1.521587433591705576e+02	-1.521587433592619050e+02	-1.521587434203948419e+02	-1.521587434206369664e+02	-1.521587477342211514e+02	-1.521587477614791055e+02	-1.521587477617141531e+02	-1.521587622628994438e+02	-1.521587634438154737e+02	-1.521587670386807645e+02	-1.521587704003957526e+02	-1.521587741410557726e+02	-1.521588049127277316e+02	-1.521588076026050942e+02	-1.521588087465243007e+02	-1.521588120447774486e+02	-1.521588127371416590e+02	-1.521588127656545737e+02
1.572274812280705092e+00	-1.517874071222219925e+02	-1.521563677475453176e+02	-1.521599005713147221e+02	-1.521623161945912841e+02	-1.521623943137443575e+02	-1.521623943137645369e+02	-1.521623943137651338e+02	-1.521623943137657022e+02	-1.521623943137661570e+02	-1.521624113171204158e+02	-1.521624147876967470e+02	-1.521624147877037103e+02	-1.521624372518437269e+02	-1.521624372519682993e+02	-1.521624373477940821e+02	-1.521624700093036608e+02	-1.521625001087344913e+02	-1.521625136241815710e+02	-1.521625136436696835e+02	-1.521625136438895822e+02	-1.521625136451513356e+02	-1.521625240584100993e+02	-1.521625247231280866e+02	-1.521625257935167497e+02	-1.521625369949264837e+02	-1.521625558559813101e+02	-1.521625558827566351e+02	-1.521625611166354304e+02	-1.521625611172853780e+02	-1.521625621906214008e+02	-1.521625794711801802e+02	-1.521625794805497094e+02	-1.521625794806704732e+02	-1.521625795752621571e+02	-1.521625795755656441e+02	-1.521625852145585895e+02	-1.521625852499221594e+02	-1.521625852502079965e+02	-1.521626047664301495e+02	-1.521626062523085352e+02	-1.521626112412442069e+02	-1.521626157713739644e+02	-1.521626206501217098e+02	-1.521626607989143452e+02	-1.521626644631991212e+02	-1.521626660270381706e+02	-1.521626704779099555e+02	-1.521626714138511147e+02	-1.521626714418321455e+02
1.693219028609990184e+00	-1.517931482660240192e+02	-1.521610785903101259e+02	-1.521630263586848457e+02	-1.521663496327301175e+02	-1.521664527034322987e+02	-1.521664527034583614e+02	-1.521664527034590435e+02	-1.521664527034598393e+02	-1.521664527034603793e+02	-1.521664749106634247e+02	-1.521664793851062711e+02	-1.521664793851159629e+02	-1.521665089484676230e+02	-1.521665089486319289e+02	-1.521665090790563966e+02	-1.521665497108441798e+02	-1.521665885022731857e+02	-1.521666060558860636e+02	-1.521666060812154058e+02	-1.521666060815184096e+02	-1.521666060831257141e+02	-1.521666190590535734e+02	-1.521666197508842799e+02	-1.521666211239969755e+02	-1.521666363031139042e+02	-1.521666627856292280e+02	-1.521666628194591908e+02	-1.521666703671460539e+02	-1.521666703679878765e+02	-1.521666719609671645e+02	-1.521666943854122849e+02	-1.521666943973439459e+02	-1.521666943974989010e+02	-1.521666945413353744e+02	-1.521666945416995986e+02	-1.521667017122458390e+02	-1.521667017571758436e+02	-1.521667017575065017e+02	-1.521667273486382896e+02	-1.521667291450663697e+02	-1.521667359014189742e+02	-1.521667418405887418e+02	-1.521667480173234139e+02	-1.521667990237984611e+02	-1.521668038882721987e+02	-1.521668059787673428e+02	-1.521668118280262263e+02	-1.521668130598607434e+02	-1.521668130836092701e+02
1.814163244939275055e+00	-1.517992867096479017e+02	-1.521661016750558986e+02	-1.521661596272892609e+02	-1.521706460951193947e+02	-1.521707786921636227e+02	-1.521707786921961088e+02	-1.521707786921968477e+02	-1.521707786921978993e+02	-1.521707786921986951e+02	-1.521708069150761844e+02	-1.521708125410906405e+02	-1.521708125411039134e+02	-1.521708506498387408e+02	-1.521708506500504825e+02	-1.521708508240282924e+02	-1.521708999352351555e+02	-1.521709486651371606e+02	-1.521709709734224703e+02	-1.521709710055381208e+02	-1.521709710059494398e+02	-1.521709710079505840e+02	-1.521709867139384755e+02	-1.521709873784561751e+02	-1.521709891172422431e+02	-1.521710092807561239e+02	-1.521710458770668026e+02	-1.521710459186311084e+02	-1.521710565220674596e+02	-1.521710565231348369e+02	-1.521710588302524911e+02	-1.521710873244358027e+02	-1.521710873392739245e+02	-1.521710873394672490e+02	-1.521710875543036536e+02	-1.521710875547224191e+02	-1.521710964551268717e+02	-1.521710965111706457e+02	-1.521710965115327951e+02	-1.521711293073867353e+02	-1.521711313934145267e+02	-1.521711403491635792e+02	-1.521711479464638899e+02	-1.521711555582362223e+02	-1.521712188946170841e+02	-1.521712252072809690e+02	-1.521712279497676548e+02	-1.521712354567428633e+02	-1.521712370414161342e+02	-1.521712370573385158e+02
1.935107461268560147e+00	-1.518058180806134487e+02	-1.521714341022193366e+02	-1.521692461544505477e+02	-1.521752050776486840e+02	-1.521753716548291493e+02	-1.521753716548684849e+02	-1.521753716548693092e+02	-1.521753716548707018e+02	-1.521753716548716113e+02	-1.521754066004070864e+02	-1.521754135141038944e+02	-1.521754135141213169e+02	-1.521754617918076917e+02	-1.521754617920750832e+02	-1.521754620201681121e+02	-1.521755197923519916e+02	-1.521755795747437787e+02	-1.521756073946834817e+02	-1.521756074344143030e+02	-1.521756074349663947e+02	-1.521756074374084449e+02	-1.521756259277797767e+02	-1.521756265029430040e+02	-1.521756286879131608e+02	-1.521756550174857807e+02	-1.521757049240943616e+02	-1.521757049738834269e+02	-1.521757195107638267e+02	-1.521757195120916322e+02	-1.521757227784485167e+02	-1.521757583367352424e+02	-1.521757583548040600e+02	-1.521757583550386812e+02	-1.521757586702197216e+02	-1.521757586706789596e+02	-1.521757694846264144e+02	-1.521757695534133177e+02	-1.521757695537850452e+02	-1.521758107273761595e+02	-1.521758130488665586e+02	-1.521758246946758675e+02	-1.521758341970900119e+02	-1.521758433451392705e+02	-1.521759204581152574e+02	-1.521759284851851532e+02	-1.521759320268291731e+02	-1.521759414554207410e+02	-1.521759434540661005e+02	-1.521759434604454668e+02
2.056051677597845018e+00	-1.518127373983463428e+02	-1.521770696808808907e+02	-1.521722239689211449e+02	-1.521800270751275548e+02	-1.521802315983501899e+02	-1.521802315983967731e+02	-1.521802315983975973e+02	-1.521802315983993878e+02	-1.521802315984002973e+02	-1.521802737771957652e+02	-1.521802820933797875e+02	-1.521802820934034912e+02	-1.521803423694873061e+02	-1.521803423698191011e+02	-1.521803426643280091e+02	-1.521804088705953859e+02	-1.521804805884770531e+02	-1.521805147101868840e+02	-1.521805147581429196e+02	-1.521805147588769103e+02	-1.521805147618051990e+02	-1.521805359446782688e+02	-1.521805363722560571e+02	-1.521805391101650287e+02	-1.521805729835697321e+02	-1.521806402908825646e+02	-1.521806403491257811e+02	-1.521806598224681011e+02	-1.521806598240916628e+02	-1.521806643500704581e+02	-1.521807080374820771e+02	-1.521807080590750161e+02	-1.521807080593517867e+02	-1.521807085136723572e+02	-1.521807085141494724e+02	-1.521807214037572180e+02	-1.521807214870014207e+02	-1.521807214873532530e+02	-1.521807722196766122e+02	-1.521807746848054421e+02	-1.521807895667477055e+02	-1.521808012054391668e+02	-1.521808119411975895e+02	-1.521809042439726340e+02	-1.521809142640472032e+02	-1.521809187781306036e+02	-1.521809303848321520e+02	-1.521809328620910833e+02	-1.521809328622116766e+02
2.176995893927129888e+00	-1.518200387312897135e+02	-1.521830033213154536e+02	-1.521750219237044348e+02	-1.521851132962475788e+02	-1.521853587654638886e+02	-1.521853587655173783e+02	-1.521853587655182025e+02	-1.521853587655203626e+02	-1.521853587655215279e+02	-1.521854083844376362e+02	-1.521854181852825718e+02	-1.521854181853129546e+02	-1.521854925352324130e+02	-1.521854925356373371e+02	-1.521854929106458485e+02	-1.521855668430034427e+02	-1.521856510345827758e+02	-1.521856922721819956e+02	-1.521856923286520384e+02	-1.521856923296207924e+02	-1.521856923330781797e+02	-1.521857159377750577e+02	-1.521857161817197266e+02	-1.521857196179823006e+02	-1.521857626319857957e+02	-1.521858525645700126e+02	-1.521858526311471280e+02	-1.521858781436514789e+02	-1.521858781456048177e+02	-1.521858842880549787e+02	-1.521859372455193977e+02	-1.521859372708889282e+02	-1.521859372712058587e+02	-1.521859379150143070e+02	-1.521859379154787746e+02	-1.521859530139510071e+02	-1.521859531134639099e+02	-1.521859531137613146e+02	-1.521860145485502471e+02	-1.521860170274657378e+02	-1.521860357390079059e+02	-1.521860497121984110e+02	-1.521860620227567722e+02	-1.521861708966773961e+02	-1.521861831928006836e+02	-1.521861888844038617e+02	-1.521862029029743155e+02	-1.521862059258931197e+02	-1.521862059331620856e+02
2.297940110256415203e+00	-1.518277147743360160e+02	-1.521892253539892010e+02	-1.521775580596226405e+02	-1.521904652247364425e+02	-1.521907530815814766e+02	-1.521907530816415601e+02	-1.521907530816422423e+02	-1.521907530816450276e+02	-1.521907530816461076e+02	-1.521908099262421388e+02	-1.521908212483526199e+02	-1.521908212483922966e+02	-1.521909120480836464e+02	-1.521909120485707945e+02	-1.521909125198289416e+02	-1.521909929316215653e+02	-1.521910896636936741e+02	-1.521911388431931869e+02	-1.521911389080574963e+02	-1.521911389093272646e+02	-1.521911389133547914e+02	-1.521911644610601684e+02	-1.521911645342746624e+02	-1.521911688705579309e+02	-1.521912228652894328e+02	-1.521913420848174496e+02	-1.521913421591507358e+02	-1.521913748693007165e+02	-1.521913748716149257e+02	-1.521913830392502973e+02	-1.521914464920312184e+02	-1.521914465213788503e+02	-1.521914465217301995e+02	-1.521914474192979583e+02	-1.521914474197135974e+02	-1.521914648231864362e+02	-1.521914649409006870e+02	-1.521914649411095866e+02	-1.521915381278410564e+02	-1.521915404590772596e+02	-1.521915636265663920e+02	-1.521915800788867159e+02	-1.521915938726971831e+02	-1.521917206777335423e+02	-1.521917355271020824e+02	-1.521917426406023424e+02	-1.521917592631296543e+02	-1.521917628993528524e+02	-1.521917629452944425e+02
2.418884326585700073e+00	-1.518357563354192052e+02	-1.521957296902317296e+02	-1.521797377528714321e+02	-1.521960839737325841e+02	-1.521964134069946226e+02	-1.521964134070600210e+02	-1.521964134070606178e+02	-1.521964134070640000e+02	-1.521964134070650232e+02	-1.521964767241776428e+02	-1.521964895441489034e+02	-1.521964895442000909e+02	-1.521965995421171272e+02	-1.521965995426953668e+02	-1.521966001272329549e+02	-1.521966851993581145e+02	-1.521967939327382737e+02	-1.521968518752945556e+02	-1.521968519479604538e+02	-1.521968519496150805e+02	-1.521968519542497518e+02	-1.521968787360781619e+02	-1.521968787366429865e+02	-1.521968842556767640e+02	-1.521969513400428582e+02	-1.521971083251812900e+02	-1.521971084061083559e+02	-1.521971494641910567e+02	-1.521971494668909202e+02	-1.521971601069629401e+02	-1.521972353758537508e+02	-1.521972354093209105e+02	-1.521972354096958213e+02	-1.521972366419155094e+02	-1.521972366422452296e+02	-1.521972564002595334e+02	-1.521972565382635878e+02	-1.521972565383649112e+02	-1.521973423617022831e+02	-1.521973443684566689e+02	-1.521973726279886705e+02	-1.521973916264826698e+02	-1.521974067204397159e+02	-1.521975528127019004e+02	-1.521975704738645163e+02	-1.521975793027591806e+02	-1.521975986570543000e+02	-1.521976029719288590e+02	-1.521976031182128111e+02
2.539828542914984943e+00	-1.518441517162978016e+02	-1.522025048150925954e+02	-1.521814516413830631e+02	-1.522019693575613246e+02	-1.522023365436613460e+02	-1.522023365437305529e+02	-1.522023365437310076e+02	-1.522023365437350719e+02	-1.522023365437359814e+02	-1.522024049402176900e+02	-1.522024191590153634e+02	-1.522024191590795112e+02	-1.522025515692755846e+02	-1.522025515699531297e+02	-1.522025522852844404e+02	-1.522026396270840110e+02	-1.522027590825552750e+02	-1.522028265810270682e+02	-1.522028266604321232e+02	-1.522028266625752337e+02	-1.522028266678522357e+02	-1.522028537366595060e+02	-1.522028538936914117e+02	-1.522028609941107220e+02	-1.522029435716213470e+02	-1.522031490909927811e+02	-1.522031491766278748e+02	-1.522031996410254635e+02	-1.522031996441250499e+02	-1.522032132168866383e+02	-1.522033017310715763e+02	-1.522033017687307108e+02	-1.522033017691128123e+02	-1.522033034366590130e+02	-1.522033034368745916e+02	-1.522033255408183550e+02	-1.522033257013995637e+02	-1.522033257014130356e+02	-1.522034247954808563e+02	-1.522034263151018649e+02	-1.522034602783924129e+02	-1.522034817858003919e+02	-1.522034978953535642e+02	-1.522036646487438816e+02	-1.522036853463062300e+02	-1.522036962459643803e+02	-1.522037183695661895e+02	-1.522037234216617207e+02	-1.522037237776789027e+02
2.660772759244270258e+00	-1.518528859686256851e+02	-1.522095368439210574e+02	-1.521825733291171048e+02	-1.522081185789276674e+02	-1.522085159325629320e+02	-1.522085159326333894e+02	-1.522085159326337021e+02	-1.522085159326385053e+02	-1.522085159326392159e+02	-1.522085873129375670e+02	-1.522086027397733972e+02	-1.522086027398553654e+02	-1.522087613601541705e+02	-1.522087613609378991e+02	-1.522087622236880691e+02	-1.522088489219853500e+02	-1.522089769601184912e+02	-1.522090547466356441e+02	-1.522090548313243517e+02	-1.522090548340831049e+02	-1.522090548400341561e+02	-1.522090810254880751e+02	-1.522090817531401399e+02	-1.522090909981176026e+02	-1.522091917922803930e+02	-1.522094594878630005e+02	-1.522094595754747957e+02	-1.522095203128301080e+02	-1.522095203163264898e+02	-1.522095372535936235e+02	-1.522096405631504012e+02	-1.522096406049964799e+02	-1.522096406053633473e+02	-1.522096428325696706e+02	-1.522096428326653665e+02	-1.522096672015597676e+02	-1.522096673872549957e+02	-1.522096673872827068e+02	-1.522097800338228240e+02	-1.522097809635656347e+02	-1.522098211703524271e+02	-1.522098450169486341e+02	-1.522098617515160583e+02	-1.522100505796709342e+02	-1.522100744867893809e+02	-1.522100878908195227e+02	-1.522101127024209575e+02	-1.522101185369285474e+02	-1.522101192847965194e+02
2.781716975573555128e+00	-1.518619400027809263e+02	-1.522168087110222530e+02	-1.521829568761101541e+02	-1.522145244027173305e+02	-1.522149399664527607e+02	-1.522149399665218539e+02	-1.522149399665219676e+02	-1.522149399665276803e+02	-1.522149399665280498e+02	-1.522150115385872766e+02	-1.522150278755494810e+02	-1.522150278756531918e+02	-1.522152172354209654e+02	-1.522152172363158797e+02	-1.522152182600939057e+02	-1.522153009926201435e+02	-1.522154345271577824e+02	-1.522155232294340408e+02	-1.522155233177397804e+02	-1.522155233212653229e+02	-1.522155233279194135e+02	-1.522155472888286454e+02	-1.522155492442673221e+02	-1.522155614287371748e+02	-1.522156835070133809e+02	-1.522160306051639509e+02	-1.522160306911105465e+02	-1.522161022682515181e+02	-1.522161022721171548e+02	-1.522161229167801935e+02	-1.522162427015581727e+02	-1.522162427475010418e+02	-1.522162427478259019e+02	-1.522162456876914405e+02	-1.522162456877023544e+02	-1.522162721509584458e+02	-1.522162723645964491e+02	-1.522162723648985434e+02	-1.522163983757824326e+02	-1.522163987366417075e+02	-1.522164455914517873e+02	-1.522164714476162146e+02	-1.522164883142487213e+02	-1.522167006882478404e+02	-1.522167279075894157e+02	-1.522167443485734282e+02	-1.522167716184508492e+02	-1.522167782579740845e+02	-1.522167796872465146e+02
2.902661191902839999e+00	-1.518712895242515799e+02	-1.522242956130608320e+02	-1.521824340974639540e+02	-1.522211726651781305e+02	-1.522215898373213463e+02	-1.522215898373859488e+02	-1.522215898373859773e+02	-1.522215898373925143e+02	-1.522215898373926848e+02	-1.522216582219969041e+02	-1.522216750516066952e+02	-1.522216750517340529e+02	-1.522219005941593366e+02	-1.522219005951672273e+02	-1.522219017875494558e+02	-1.522219770197492892e+02	-1.522221119919781529e+02	-1.522222120767910951e+02	-1.522222121670843364e+02	-1.522222121715494723e+02	-1.522222121789330629e+02	-1.522222325130034335e+02	-1.522222366503152102e+02	-1.522222528926571954e+02	-1.522223996878852859e+02	-1.522228478524023672e+02	-1.522228479322091346e+02	-1.522229305126256520e+02	-1.522229305167984421e+02	-1.522229550420005069e+02	-1.522230931120698187e+02	-1.522230931619278920e+02	-1.522230931621824368e+02	-1.522230970031361892e+02	-1.522230970031608024e+02	-1.522231252805256361e+02	-1.522231255252554263e+02	-1.522231255263757532e+02	-1.522232641134776827e+02	-1.522232641312190822e+02	-1.522233178232791602e+02	-1.522233451761421463e+02	-1.522233615950218564e+02	-1.522235990522015072e+02	-1.522236295965646207e+02	-1.522236497318880595e+02	-1.522236790539784010e+02	-1.522236864865202222e+02	-1.522236890411807906e+02
3.023605408232125313e+00	-1.518809037716375485e+02	-1.522319713450670235e+02	-1.521808117191605163e+02	-1.522280389572062802e+02	-1.522284368428364587e+02	-1.522284368428929042e+02	-1.522284368428928758e+02	-1.522284368429002654e+02	-1.522284368429003223e+02	-1.522284983244220484e+02	-1.522285151036768696e+02	-1.522285151038322795e+02	-1.522287834078094875e+02	-1.522287834089268870e+02	-1.522287847675327441e+02	-1.522288490541027954e+02	-1.522289805045407718e+02	-1.522290922081495523e+02	-1.522290922991953153e+02	-1.522290923047858655e+02	-1.522290923129237683e+02	-1.522291077522945670e+02	-1.522291153592688602e+02	-1.522291372242771388e+02	-1.522293125525044957e+02	-1.522298888871127929e+02	-1.522298889558048245e+02	-1.522299822181350066e+02	-1.522299822225088235e+02	-1.522300105331197813e+02	-1.522301688142465821e+02	-1.522301688677438278e+02	-1.522301688679053768e+02	-1.522301738431983722e+02	-1.522301738434235858e+02	-1.522302035234279458e+02	-1.522302038027020217e+02	-1.522302038056890865e+02	-1.522303534452053100e+02	-1.522303536430894439e+02	-1.522304140501121310e+02	-1.522304421890422077e+02	-1.522304575247226239e+02	-1.522307216647166399e+02	-1.522307554391365727e+02	-1.522307800825022355e+02	-1.522308108521502845e+02	-1.522308190167489954e+02	-1.522308233571821461e+02
3.144549624561410184e+00	-1.518907440328885912e+02	-1.522397992961131763e+02	-1.521778684759264024e+02	-1.522350843341480413e+02	-1.522354390974479088e+02	-1.522354390974929572e+02	-1.522354390974930709e+02	-1.522354390975013132e+02	-1.522354390975013700e+02	-1.522354900518250247e+02	-1.522355061183261569e+02	-1.522355061185130864e+02	-1.522358251650265686e+02	-1.522358251662435009e+02	-1.522358266741220518e+02	-1.522358770881581336e+02	-1.522359993713247661e+02	-1.522361226192610957e+02	-1.522361227106233912e+02	-1.522361227175213685e+02	-1.522361227264386798e+02	-1.522361324577839810e+02	-1.522361451570087638e+02	-1.522361748176542449e+02	-1.522363828915295301e+02	-1.522371210855172592e+02	-1.522371211383544676e+02	-1.522372242372608468e+02	-1.522372242416783479e+02	-1.522372558673359890e+02	-1.522374363632641234e+02	-1.522374364200312016e+02	-1.522374364200955768e+02	-1.522374428209279529e+02	-1.522374428216485001e+02	-1.522374733415909986e+02	-1.522374736590761302e+02	-1.522374736658812822e+02	-1.522376319701787679e+02	-1.522376332609727854e+02	-1.522376998409352495e+02	-1.522377278583107909e+02	-1.522377414702292526e+02	-1.522380339366149258e+02	-1.522380707244317648e+02	-1.522381008832785767e+02	-1.522381322863313642e+02	-1.522381410579163514e+02	-1.522381481403166106e+02
3.265493840890695054e+00	-1.519007619237175959e+02	-1.522477322814316665e+02	-1.521733522899706657e+02	-1.522422499557874573e+02	-1.522425376382492459e+02	-1.522425376382815614e+02	-1.522425376382817035e+02	-1.522425376382908553e+02	-1.522425376382910258e+02	-1.522425751643906437e+02	-1.522425897630190263e+02	-1.522425897632383283e+02	-1.522429692503433500e+02	-1.522429692516405737e+02	-1.522429708725775583e+02	-1.522430055854054274e+02	-1.522431127823646193e+02	-1.522432471048739160e+02	-1.522432471973560837e+02	-1.522432472057107304e+02	-1.522432472154347636e+02	-1.522432513760569748e+02	-1.522432710672178473e+02	-1.522433115130579040e+02	-1.522435569503282409e+02	-1.522444985378894273e+02	-1.522444985716391557e+02	-1.522446101607023365e+02	-1.522446101649553896e+02	-1.522446441635749181e+02	-1.522448488859214706e+02	-1.522448489455052254e+02	-1.522448489455077265e+02	-1.522448571391378493e+02	-1.522448571407636564e+02	-1.522448877736452459e+02	-1.522448881330204244e+02	-1.522448881472732012e+02	-1.522450517654510520e+02	-1.522450555213735015e+02	-1.522451272016147925e+02	-1.522451540171446425e+02	-1.522451653312863016e+02	-1.522454877814249414e+02	-1.522455272373420314e+02	-1.522455641556951491e+02	-1.522455951764328859e+02	-1.522456043531094565e+02	-1.522456155279902532e+02
3.386438057219980369e+00	-1.519108974275148682e+02	-1.522557158542018101e+02	-1.521669777430242618e+02	-1.522494506632371838e+02	-1.522496519889432989e+02	-1.522496519889617161e+02	-1.522496519889620004e+02	-1.522496519889718343e+02	-1.522496519889725732e+02	-1.522496747530589971e+02	-1.522496870954975350e+02	-1.522496870957490671e+02	-1.522501388046433135e+02	-1.522501388059906162e+02	-1.522501404808794234e+02	-1.522501595140575432e+02	-1.522502461045578173e+02	-1.522503905589435362e+02	-1.522503906551142734e+02	-1.522503906650016745e+02	-1.522503906755645460e+02	-1.522503910912658398e+02	-1.522504198105424393e+02	-1.522504751106897061e+02	-1.522507629378175977e+02	-1.522519586056436651e+02	-1.522519586204666950e+02	-1.522520769502930023e+02	-1.522520769541368111e+02	-1.522521118566281473e+02	-1.522523427138449961e+02	-1.522523427757285504e+02	-1.522523427757750767e+02	-1.522523532297561530e+02	-1.522523532327980718e+02	-1.522523830894536445e+02	-1.522523834940459153e+02	-1.522523835227691791e+02	-1.522525481009822386e+02	-1.522525561704063080e+02	-1.522526312506072657e+02	-1.522526556693806583e+02	-1.522526642693476902e+02	-1.522530183414883140e+02	-1.522530599948775603e+02	-1.522531051999880276e+02	-1.522531346570845017e+02	-1.522531439549279355e+02	-1.522531610848416790e+02
3.507382273549265239e+00	-1.519210767208490154e+02	-1.522636780472336966e+02	-1.521584241509283686e+02	-1.522565676645396024e+02	-1.522566753505445263e+02	-1.522566753505513759e+02	-1.522566753505517738e+02	-1.522566753505623751e+02	-1.522566753505635972e+02	-1.522566846263149785e+02	-1.522566940005014260e+02	-1.522566940007774576e+02	-1.522572322129034887e+02	-1.522572322142585222e+02	-1.522572338603080766e+02	-1.522572400275373070e+02	-1.522573018875550019e+02	-1.522574550040492909e+02	-1.522574551089496140e+02	-1.522574551203223336e+02	-1.522574551317675855e+02	-1.522574563771202634e+02	-1.522574960557667225e+02	-1.522575716844788190e+02	-1.522579073357041750e+02	-1.522594181613961553e+02	-1.522594181632147752e+02	-1.522595412548437821e+02	-1.522595412580313621e+02	-1.522595750963826617e+02	-1.522598337368451098e+02	-1.522598338004825109e+02	-1.522598338007905738e+02	-1.522598471139144181e+02	-1.522598471189379836e+02	-1.522598751762331517e+02	-1.522598756284598096e+02	-1.522598756866141514e+02	-1.522600359296185957e+02	-1.522600505613249879e+02	-1.522601266557181248e+02	-1.522601474720853219e+02	-1.522601532016789463e+02	-1.522605404966125775e+02	-1.522605837679349747e+02	-1.522606391171389646e+02	-1.522606657379927242e+02	-1.522606747998825085e+02	-1.522607003941606649e+02
3.628326489878550110e+00	-1.519312098476725055e+02	-1.522715339710587443e+02	-1.521473346719256483e+02	-1.522634407290001377e+02	-1.522634697233552856e+02	-1.522634697233557404e+02	-1.522634697233559677e+02	-1.522634697233669954e+02	-1.522634697233692691e+02	-1.522634705813296137e+02	-1.522634765332956022e+02	-1.522634765335879479e+02	-1.522641184952247499e+02	-1.522641184965337402e+02	-1.522641200116176492e+02	-1.522641200620172413e+02	-1.522641558521320349e+02	-1.522643156240791313e+02	-1.522643157463747912e+02	-1.522643157590147212e+02	-1.522643157714020390e+02	-1.522643266461481630e+02	-1.522643787675199292e+02	-1.522644820014182301e+02	-1.522648713132470562e+02	-1.522667697474124680e+02	-1.522667697503218278e+02	-1.522668956252525732e+02	-1.522668956275905430e+02	-1.522669260945342558e+02	-1.522672137066401206e+02	-1.522672137715043164e+02	-1.522672137724531467e+02	-1.522672307116224601e+02	-1.522672307191637060e+02	-1.522672558862465735e+02	-1.522672563868466682e+02	-1.522672565134872684e+02	-1.522674063969855069e+02	-1.522674300308012221e+02	-1.522675040825311044e+02	-1.522675202441844817e+02	-1.522675233049031931e+02	-1.522679454072099929e+02	-1.522679896391019270e+02	-1.522680573592608084e+02	-1.522680799031061838e+02	-1.522680883279496129e+02	-1.522681256901435631e+02
3.749270706207834980e+00	-1.519411883610210054e+02	-1.522791804484424176e+02	-1.521333170255812206e+02	-1.522698605683384017e+02	-1.522698614230531859e+02	-1.522698614230561418e+02	-1.522698614230562271e+02	-1.522698614230676242e+02	-1.522698614230709495e+02	-1.522698639921257211e+02	-1.522698666076732366e+02	-1.522698666079595853e+02	-1.522706330345973527e+02	-1.522706330357992783e+02	-1.522706343104183304e+02	-1.522706402751265955e+02	-1.522706532800405341e+02	-1.522708172198265402e+02	-1.522708173737241850e+02	-1.522708173872115367e+02	-1.522708174006256456e+02	-1.522708529237828543e+02	-1.522709181083614567e+02	-1.522710585070007312e+02	-1.522715077063446927e+02	-1.522738780250972184e+02	-1.522738780529347480e+02	-1.522740049806919558e+02	-1.522740049821078117e+02	-1.522740297644740224e+02	-1.522743468492294028e+02	-1.522743469148694544e+02	-1.522743469170504227e+02	-1.522743684568341678e+02	-1.522743684672888662e+02	-1.522743896996565240e+02	-1.522743902467490216e+02	-1.522743906071299307e+02	-1.522745237863102261e+02	-1.522745586769629540e+02	-1.522746270607337635e+02	-1.522746379149606355e+02	-1.522746389315722411e+02	-1.522750974909113211e+02	-1.522751419918988915e+02	-1.522752246827961926e+02	-1.522752421226764170e+02	-1.522752495187953912e+02	-1.522753029099129094e+02
3.870214922537120295e+00	-1.519508831322240781e+02	-1.522864939099282822e+02	-1.521159465551571657e+02	-1.522755623809078998e+02	-1.522756376186011380e+02	-1.522756376186198963e+02	-1.522756376186198963e+02	-1.522756376186314355e+02	-1.522756376186360967e+02	-1.522756583183743260e+02	-1.522756586347272219e+02	-1.522756586349855752e+02	-1.522765742437161407e+02	-1.522765742447499520e+02	-1.522765751835106585e+02	-1.522766059130885310e+02	-1.522766063821596276e+02	-1.522767716588454618e+02	-1.522767718671731245e+02	-1.522767718808937047e+02	-1.522767718954546581e+02	-1.522768559160321615e+02	-1.522769335049499659e+02	-1.522771234917817651e+02	-1.522776391717399065e+02	-1.522805770315434302e+02	-1.522805771173493099e+02	-1.522807038257305976e+02	-1.522807038263305799e+02	-1.522807211297414369e+02	-1.522810672774745626e+02	-1.522810673435735680e+02	-1.522810673478263652e+02	-1.522810947057054136e+02	-1.522810947192094773e+02	-1.522811111828052049e+02	-1.522811117708980078e+02	-1.522813930439937735e+02	-1.522813968017428010e+02	-1.522814002421496866e+02	-1.522814021223287000e+02	-1.522814074228965069e+02	-1.522814080670419230e+02	-1.522818343853609804e+02	-1.522818781898263296e+02	-1.522819772910325469e+02	-1.522819891769419201e+02	-1.522819952847685840e+02	-1.522820706753820446e+02
3.991159138866405165e+00	-1.519601446691426645e+02	-1.522933320359515506e+02	-1.520947686730260671e+02	-1.522802213388706036e+02	-1.522805442584067919e+02	-1.522805442584597131e+02	-1.522805442584605657e+02	-1.522805442584722186e+02	-1.522805442584785283e+02	-1.522806069211270596e+02	-1.522806074943214867e+02	-1.522806074945210071e+02	-1.522817017052253163e+02	-1.522817017060430089e+02	-1.522817022590228362e+02	-1.522817850868071901e+02	-1.522817931010322354e+02	-1.522819567643160212e+02	-1.522819570628091697e+02	-1.522819570760487409e+02	-1.522819570919455145e+02	-1.522821255569659229e+02	-1.522822133108857088e+02	-1.522824689146730748e+02	-1.522830579624956613e+02	-1.522866688349795936e+02	-1.522866690170033053e+02	-1.522867947568220188e+02	-1.522867947569142189e+02	-1.522868039922096273e+02	-1.522871777700261759e+02	-1.522871778363003159e+02	-1.522871778436885393e+02	-1.522872124986167250e+02	-1.522872125149395970e+02	-1.522872237953968124e+02	-1.522872244146858520e+02	-1.522919351198116829e+02	-1.522919351199169569e+02	-1.522919351212439096e+02	-1.522919365567905743e+02	-1.522919382881414663e+02	-1.522919390481893629e+02	-1.522919390694162303e+02	-1.522919390697604172e+02	-1.522919414497167168e+02	-1.522919421656006307e+02	-1.522919423761385929e+02	-1.522919442709772966e+02
4.112103355195690035e+00	-1.519690180381146547e+02	-1.522997399290027829e+02	-1.520688076835953950e+02	-1.522833732834017439e+02	-1.522842203283424567e+02	-1.522842203284527898e+02	-1.522842203284558593e+02	-1.522842203284675406e+02	-1.522842203284758114e+02	-1.522843625876789702e+02	-1.522843677063098369e+02	-1.522843677064417989e+02	-1.522856945473948826e+02	-1.522856945479917954e+02	-1.522856947545394632e+02	-1.522858629360933662e+02	-1.522859099209619558e+02	-1.522860692001243876e+02	-1.522860696425850904e+02	-1.522860696550193893e+02	-1.522860696726466472e+02	-1.522863693557949603e+02	-1.522864639978000696e+02	-1.522868102599852875e+02	-1.522874772176008662e+02	-1.522919038374369336e+02	-1.522919041523042267e+02	-1.522920234310149681e+02	-1.522920234310714704e+02	-1.522920257760048344e+02	-1.522924311362451419e+02	-1.522924312035839307e+02	-1.522924312154646032e+02	-1.522924749211861979e+02	-1.522924749410745733e+02	-1.522924817557203596e+02	-1.522924824047559866e+02	-1.523019308307127062e+02	-1.523019308311061764e+02	-1.523019308311821760e+02	-1.523019319252679225e+02	-1.523019332372244889e+02	-1.523019337904686665e+02	-1.523019337925789216e+02	-1.523019337936518127e+02	-1.523019356261239636e+02	-1.523019361534099403e+02	-1.523019362968666428e+02	-1.523019378251427440e+02
4.233047571524974906e+00	-1.519772548172517190e+02	-1.523054763573313437e+02	-1.520373747329002754e+02	-1.522844751434606962e+02	-1.522862550351903224e+02	-1.522862550353862048e+02	-1.522862550353941344e+02	-1.522862550354053894e+02	-1.522862550354159055e+02	-1.522865297352032599e+02	-1.522865456628090044e+02	-1.522865456628580887e+02	-1.522881710364847549e+02	-1.522881710368702102e+02	-1.522881710460440559e+02	-1.522884662242568652e+02	-1.522885970677695013e+02	-1.522887487348570232e+02	-1.522887494010485909e+02	-1.522887494122737735e+02	-1.522887494321287534e+02	-1.522892437080688524e+02	-1.522893407562325194e+02	-1.522898102105951921e+02	-1.522905588274002753e+02	-1.522959592218602722e+02	-1.522959596932251145e+02	-1.522960679045040422e+02	-1.522960679051913928e+02	-1.522960680620402059e+02	-1.522965076340578037e+02	-1.522965077035131287e+02	-1.522965077214567771e+02	-1.522965626628175926e+02	-1.522965626869172979e+02	-1.522965658910752893e+02	-1.522965665619786080e+02	-1.523110608713717795e+02	-1.523110608716829404e+02	-1.523110608716877721e+02	-1.523110616113715423e+02	-1.523110625510639125e+02	-1.523110629239215541e+02	-1.523110629240844105e+02	-1.523110629246760652e+02	-1.523110641901290592e+02	-1.523110645581721769e+02	-1.523110646396108621e+02	-1.523110658589756952e+02
4.353991787854259776e+00	-1.519845656570495578e+02	-1.523102607883744213e+02	-1.519997506420408513e+02	-1.522828918576560397e+02	-1.522861747637023484e+02	-1.522861747640165788e+02	-1.522861747640322960e+02	-1.522861747640426699e+02	-1.522861747640561418e+02	-1.522866513081707467e+02	-1.522866870829795118e+02	-1.522866870829847699e+02	-1.522886904673151776e+02	-1.522886904675198139e+02	-1.522886905790157357e+02	-1.522891645396747720e+02	-1.522894412767853112e+02	-1.522895820325591956e+02	-1.522895830324474673e+02	-1.522895830420681875e+02	-1.522895830647967159e+02	-1.522903563091638830e+02	-1.522904506232454196e+02	-1.522910850773655511e+02	-1.522919181378302937e+02	-1.522984599548241818e+02	-1.522984605786701593e+02	-1.522985541370292992e+02	-1.522985541391079209e+02	-1.522985617635414997e+02	-1.522990364577776461e+02	-1.522990365306118008e+02	-1.522990365562552313e+02	-1.522991053825730035e+02	-1.522991054113917926e+02	-1.522991061871004490e+02	-1.522991068654134779e+02	-1.523189509031611522e+02	-1.523189509032260389e+02	-1.523189509032258968e+02	-1.523189513364668812e+02	-1.523189519518292059e+02	-1.523189521763778203e+02	-1.523189521763840162e+02	-1.523189521764857943e+02	-1.523189529453590580e+02	-1.523189531796967628e+02	-1.523189532106362094e+02	-1.523189541353260950e+02
4.474936004183545535e+00	-1.519906213753863824e+02	-1.523137741451227782e+02	-1.519552177065084493e+02	-1.522779104480304397e+02	-1.522834529749282808e+02	-1.522834529753980348e+02	-1.522834529754238986e+02	-1.522834529754326809e+02	-1.522834529754498760e+02	-1.522842174537974529e+02	-1.522842858451698760e+02	-1.522842858452032431e+02	-1.522867617504273312e+02	-1.522867617505031319e+02	-1.522867624406258358e+02	-1.522874788423615371e+02	-1.522879847561852955e+02	-1.522881116864679996e+02	-1.522881131581672207e+02	-1.522881131659034963e+02	-1.522881131923520002e+02	-1.522892753016213589e+02	-1.522893619330334047e+02	-1.522902145515658958e+02	-1.522911336717260440e+02	-1.522989847799276788e+02	-1.522989855120152072e+02	-1.522990617969460629e+02	-1.522990618011099286e+02	-1.522990927743628617e+02	-1.522996014918962828e+02	-1.522996015696149641e+02	-1.522996016044257033e+02	-1.522996874229363300e+02	-1.522996874568531780e+02	-1.522996874723531846e+02	-1.522996881381609739e+02	-1.523251645079674859e+02	-1.523251645079783430e+02	-1.523251645079792524e+02	-1.523251647065841894e+02	-1.523251650561228985e+02	-1.523251651681489420e+02	-1.523251651682112708e+02	-1.523251651682560919e+02	-1.523251655460420579e+02	-1.523251656744473337e+02	-1.523251656770537181e+02	-1.523251663255572907e+02
4.595880220512830405e+00	-1.519950589559123841e+02	-1.523156672168263412e+02	-1.519031084358582007e+02	-1.522687690183215636e+02	-1.522775297613325733e+02	-1.522775297620017909e+02	-1.522775297620369201e+02	-1.522775297620436277e+02	-1.522775297620663082e+02	-1.522786834442295572e+02	-1.522788019715962378e+02	-1.522788019718286137e+02	-1.522818609011241051e+02	-1.522818609011342232e+02	-1.522818628192439405e+02	-1.522828985410639575e+02	-1.522837422739789304e+02	-1.522838532738762751e+02	-1.522838553712557541e+02	-1.522838553770365593e+02	-1.522838554083011218e+02	-1.522855456848804465e+02	-1.522856208397286082e+02	-1.522867584260109197e+02	-1.522877637736560814e+02	-1.522970789350930545e+02	-1.522970796886573908e+02	-1.522971369737338705e+02	-1.522971369804354254e+02	-1.522972142791491024e+02	-1.522977538079395572e+02	-1.522977538922971235e+02	-1.522977539372673164e+02	-1.522978602542975182e+02	-1.522978602936373704e+02	-1.522978617859133692e+02	-1.522978624163592940e+02	-1.523292102856136125e+02	-1.523292102858101771e+02	-1.523292102858178509e+02	-1.523292103366561605e+02	-1.523292104897491299e+02	-1.523292105274576329e+02	-1.523292105274803134e+02	-1.523292105280984288e+02	-1.523292106446340881e+02	-1.523292106974570288e+02	-1.523292107051047424e+02	-1.523292111089806440e+02
4.716824436842115276e+00	-1.519974950127863735e+02	-1.523155732251807990e+02	-1.518428756605569561e+02	-1.522547051452247615e+02	-1.522678443641726744e+02	-1.522678443651020643e+02	-1.522678443651391831e+02	-1.522678443651431621e+02	-1.522678443651749376e+02	-1.522695002216733542e+02	-1.522696920326646364e+02	-1.522696920334875585e+02	-1.522734605419543641e+02	-1.522734605419564673e+02	-1.522734644669573640e+02	-1.522749099476137644e+02	-1.522762287699110857e+02	-1.522763228177860242e+02	-1.522763256857438137e+02	-1.522763256897508768e+02	-1.522763257272104056e+02	-1.522787148414864760e+02	-1.522787766492944002e+02	-1.522802817647805682e+02	-1.522813716675716478e+02	-1.522922761074144091e+02	-1.522922767687870191e+02	-1.522923143963081429e+02	-1.522923144056193223e+02	-1.522924683686009075e+02	-1.522930335197860927e+02	-1.522930336127441251e+02	-1.522930336680875030e+02	-1.522931642710142341e+02	-1.522931643161790589e+02	-1.522931700488649085e+02	-1.522931706216843963e+02	-1.523305613542351580e+02	-1.523305613547581743e+02	-1.523305613547938151e+02	-1.523305613547940425e+02	-1.523305613897170474e+02	-1.523305613925690523e+02	-1.523305613926279420e+02	-1.523305613945734081e+02	-1.523305613981484612e+02	-1.523305614079795873e+02	-1.523305614642763430e+02	-1.523305616706045953e+02
4.837768653171400146e+00	-1.519975497037393666e+02	-1.523131339383380691e+02	-1.517741878259632813e+02	-1.522350279174378045e+02	-1.522538843884873927e+02	-1.522538843897898460e+02	-1.522538843898126402e+02	-1.522538843898136065e+02	-1.522538843898637708e+02	-1.522561614870314202e+02	-1.522564557676935522e+02	-1.522564557699937211e+02	-1.522610749856931704e+02	-1.522610749857153678e+02	-1.522610817426291021e+02	-1.522630393972222294e+02	-1.522650002069457571e+02	-1.522650774031430387e+02	-1.522650811437077323e+02	-1.522650811463564935e+02	-1.522650811916701343e+02	-1.522683693418564417e+02	-1.522684181278312678e+02	-1.522703902800687956e+02	-1.522715607410730456e+02	-1.522841329123026526e+02	-1.522841333767090646e+02	-1.522841524600350738e+02	-1.522841524715874471e+02	-1.522844203373683456e+02	-1.522850043304823657e+02	-1.522850044341042519e+02	-1.522850044990545939e+02	-1.522851632776147426e+02	-1.522851633292364966e+02	-1.522851763975104689e+02	-1.522851768947395783e+02	-1.523286915235750598e+02	-1.523286915244178203e+02	-1.523286915245419095e+02	-1.523286915762677438e+02	-1.523286915766299501e+02	-1.523286915840846234e+02	-1.523286915850345622e+02	-1.523286915891822275e+02	-1.523286916407853937e+02	-1.523286916418683461e+02	-1.523286917983150772e+02	-1.523286918685115552e+02
4.958712869500685017e+00	-1.519948840064280375e+02	-1.523080346959445706e+02	-1.516970511538915787e+02	-1.522092164553593534e+02	-1.522352552782487578e+02	-1.522352552802338153e+02	-1.522352552802342984e+02	-1.522352552802358616e+02	-1.522352552803427841e+02	-1.522382712209710860e+02	-1.522387027297088764e+02	-1.522387027366870313e+02	-1.522443244478062638e+02	-1.522443244478345719e+02	-1.522443347984853403e+02	-1.522469144410079309e+02	-1.522497105525081622e+02	-1.522497719183357674e+02	-1.522497765571127673e+02	-1.522497765590634344e+02	-1.522497766141147792e+02	-1.522541856698751701e+02	-1.522542236171066463e+02	-1.522567782637246125e+02	-1.522580225083105745e+02	-1.522722797865349094e+02	-1.522722800069081188e+02	-1.522722848521160017e+02	-1.522722848651224581e+02	-1.522727095092848231e+02	-1.522733045646233734e+02	-1.522733046808889981e+02	-1.522733047537072650e+02	-1.522734954630439006e+02	-1.522734955221193616e+02	-1.522735190157484340e+02	-1.522735194265936798e+02	-1.523231317748111735e+02	-1.523231317758415457e+02	-1.523231317761804462e+02	-1.523231319831192820e+02	-1.523231320327818992e+02	-1.523231320826840545e+02	-1.523231320870420689e+02	-1.523231320944336176e+02	-1.523231323607479908e+02	-1.523231323880434047e+02	-1.523231327004348827e+02	-1.523231327056871294e+02
5.079657085829969887e+00	-1.519892521956095379e+02	-1.523000598386062165e+02	-1.516119558469628998e+02	-1.521770443005037237e+02	-1.522117719888338456e+02	-1.522117719932460318e+02	-1.522117719944242538e+02	-1.522117719946503769e+02	-1.522117719956683288e+02	-1.522156340055042563e+02	-1.522162413752377859e+02	-1.522162414434499169e+02	-1.522230206424207211e+02	-1.522230206424214316e+02	-1.522230351756131199e+02	-1.522263455672643886e+02	-1.522301872268170086e+02	-1.522302343526998243e+02	-1.522302398185140078e+02	-1.522302398277545308e+02	-1.522302399001882520e+02	-1.522359977443310584e+02	-1.522360281442799419e+02	-1.522392919280893580e+02	-1.522406002120332857e+02	-1.522564917345521565e+02	-1.522564917673929017e+02	-1.522564919511925154e+02	-1.522564919645042494e+02	-1.522571197643715095e+02	-1.522577178136662042e+02	-1.522577179442019144e+02	-1.522577180224575955e+02	-1.522579439946734396e+02	-1.522579440626425935e+02	-1.522579806511865854e+02	-1.522579809732661431e+02	-1.523135485699427818e+02	-1.523135485709653949e+02	-1.523135485717332926e+02	-1.523135490328889148e+02	-1.523135492095695724e+02	-1.523135493360202304e+02	-1.523135493489939734e+02	-1.523135493609022717e+02	-1.523135500052854923e+02	-1.523135500929971613e+02	-1.523135506167876088e+02	-1.523135506305447393e+02
5.200601302159255646e+00	-1.519805686347289679e+02	-1.522891594077847799e+02	-1.515200358104261511e+02	-1.521387227470426353e+02	-1.521835705016355575e+02	-1.521917679099989016e+02	-1.521965630909176070e+02	-1.521973407453814957e+02	-1.521977008273814249e+02	-1.521977008308739130e+02	-1.521977019299656604e+02	-1.522024253699065923e+02	-1.522024254464727733e+02	-1.522025685739305914e+02	-1.522025685739305914e+02	-1.522025685775062698e+02	-1.522065247897377276e+02	-1.522065594742923338e+02	-1.522065656023907536e+02	-1.522160924182782935e+02	-1.522164871702416349e+02	-1.522164873703940771e+02	-1.522164874385367455e+02	-1.522180100966833152e+02	-1.522193699339918567e+02	-1.522367794120923747e+02	-1.522367794416273625e+02	-1.522367920561954122e+02	-1.522367920682691533e+02	-1.522376697711396787e+02	-1.522382631668583031e+02	-1.522382633125762368e+02	-1.522382633937156413e+02	-1.522385272142890642e+02	-1.522385272930332860e+02	-1.522385788462949279e+02	-1.522385790850453589e+02	-1.522998412674436111e+02	-1.522998412682788683e+02	-1.522998412697711785e+02	-1.522998420734462854e+02	-1.522998424416638272e+02	-1.522998426724187766e+02	-1.522998427027283412e+02	-1.522998427207068914e+02	-1.522998438918756108e+02	-1.522998440713232640e+02	-1.522998448563765521e+02	-1.522998449450680880e+02
5.321545518488540516e+00	-1.519689830964402404e+02	-1.522755212005262138e+02	-1.514232201593046909e+02	-1.520950465488282646e+02	-1.521512287529014884e+02	-1.521826369391158664e+02	-1.521843470320582696e+02	-1.521857418492921852e+02	-1.521857474150568521e+02	-1.521857474164267501e+02	-1.521857482256719720e+02	-1.521897741516469580e+02	-1.521897741872881795e+02	-1.521898447502064187e+02	-1.521898447502206011e+02	-1.521898447595063715e+02	-1.521898447725407379e+02	-1.521898457877908299e+02	-1.521898457877930753e+02	-1.521999705632822213e+02	-1.522003249029700669e+02	-1.522003250263809946e+02	-1.522003250792901667e+02	-1.522003251041358567e+02	-1.522003251239243582e+02	-1.522134940862428323e+02	-1.522134944138559831e+02	-1.522135455015196897e+02	-1.522135455099297587e+02	-1.522147159434223909e+02	-1.522152980495929171e+02	-1.522152982101751491e+02	-1.522152982925495621e+02	-1.522156014725124180e+02	-1.522156015642571845e+02	-1.522156689394951457e+02	-1.522156691061571507e+02	-1.522822490208286013e+02	-1.522822490213738149e+02	-1.522822490239207980e+02	-1.522822502409771630e+02	-1.522822508454939339e+02	-1.522822511992967236e+02	-1.522822512592749433e+02	-1.522822512851415979e+02	-1.522822531041285856e+02	-1.522822534010909123e+02	-1.522822544864237955e+02	-1.522822547003589762e+02
5.442489734817825386e+00	-1.519549518181773635e+02	-1.522596445602572146e+02	-1.513243411603849893e+02	-1.520475132143740780e+02	-1.521158747391186807e+02	-1.521678780619576798e+02	-1.521681538086955925e+02	-1.521704005787859444e+02	-1.521706102956797508e+02	-1.521706102968245773e+02	-1.521706108760008647e+02	-1.521739725535704224e+02	-1.521739725626431436e+02	-1.521739997961456936e+02	-1.521739997961569486e+02	-1.521739998032576580e+02	-1.521739998280651776e+02	-1.521740007485642252e+02	-1.521740007485666126e+02	-1.521814855707009997e+02	-1.521817938485307025e+02	-1.521817939750019377e+02	-1.521817940245291823e+02	-1.521817940373567524e+02	-1.521817940392674586e+02	-1.521874288006853249e+02	-1.521874297979385346e+02	-1.521875537169645156e+02	-1.521875537173321220e+02	-1.521890502474313109e+02	-1.521896158406708821e+02	-1.521896160133700562e+02	-1.521896161004355292e+02	-1.521899587837426679e+02	-1.521899588906854888e+02	-1.521900419819238550e+02	-1.521900420908669389e+02	-1.522614482304996102e+02	-1.522614482307552635e+02	-1.522614482346436375e+02	-1.522614499119962943e+02	-1.522614507732494644e+02	-1.522614512577989387e+02	-1.522614513623118739e+02	-1.522614513980160780e+02	-1.522614539450771645e+02	-1.522614543770077091e+02	-1.522614557862501101e+02	-1.522614561529382797e+02
5.563433951147110257e+00	-1.519392837350246168e+02	-1.522423830920916430e+02	-1.512271508493686554e+02	-1.519983752545847722e+02	-1.520792466032601169e+02	-1.521490154408409694e+02	-1.521490391333946661e+02	-1.521523245124182040e+02	-1.521532674855539540e+02	-1.521532674866966204e+02	-1.521532678826997085e+02	-1.521560441365283509e+02	-1.521560441365813858e+02	-1.521560500269402780e+02	-1.521560500269480940e+02	-1.521560500317523292e+02	-1.521560500744962212e+02	-1.521560509236934138e+02	-1.521560509236965970e+02	-1.521615695441588514e+02	-1.521618309657226575e+02	-1.521618311001769825e+02	-1.521618311468953380e+02	-1.521618311595211139e+02	-1.521618311595411797e+02	-1.521618313699689793e+02	-1.521618313699759426e+02	-1.521618323079418929e+02	-1.521625301371273906e+02	-1.521625302858981286e+02	-1.521625316710733102e+02	-1.521626990858000852e+02	-1.521639500530582154e+02	-1.521639501252046500e+02	-1.521640101385020500e+02	-1.521640103341613326e+02	-1.521640103382363520e+02	-1.522386117738212477e+02	-1.522386117738782616e+02	-1.522386117792651987e+02	-1.522386139347032099e+02	-1.522386150475266504e+02	-1.522386156588409278e+02	-1.522386158228859756e+02	-1.522386158702210253e+02	-1.522386191742514541e+02	-1.522386197480184649e+02	-1.522386214862155498e+02	-1.522386220078817018e+02
5.684378167476395127e+00	-1.519231360532754138e+02	-1.522249386341330819e+02	-1.511361941903284958e+02	-1.519505791445758689e+02	-1.520436613878228229e+02	-1.521282041480873488e+02	-1.521287307101349313e+02	-1.521331419481694809e+02	-1.521352116047068534e+02	-1.521352116059119908e+02	-1.521352118650142984e+02	-1.521375022970889006e+02	-1.521375023021209358e+02	-1.521375023021360562e+02	-1.521375023021452080e+02	-1.521375023051517701e+02	-1.521375023703540421e+02	-1.521375031600724412e+02	-1.521375031600757950e+02	-1.521416122186532220e+02	-1.521418298482793148e+02	-1.521418299904111677e+02	-1.521418300344516297e+02	-1.521418300490586830e+02	-1.521418300507934021e+02	-1.521418301424484696e+02	-1.521418301425004529e+02	-1.521418307077026384e+02	-1.521427691596906584e+02	-1.521427694383844198e+02	-1.521427694811105766e+02	-1.521429703852721218e+02	-1.521442219448734363e+02	-1.521442221386333244e+02	-1.521443352199164565e+02	-1.521443354092987761e+02	-1.521443354131068020e+02	-1.522153950805605120e+02	-1.522153950805620752e+02	-1.522153950874218822e+02	-1.522153977067590915e+02	-1.522153990428919315e+02	-1.522153997664923679e+02	-1.522154000018338422e+02	-1.522154000620083139e+02	-1.522154040950105696e+02	-1.522154048057772968e+02	-1.522154068579164345e+02	-1.522154075137259497e+02
5.805322383805679998e+00	-1.519079354008044334e+02	-1.522087802730846988e+02	-1.510564992638186368e+02	-1.519075534030478423e+02	-1.520118542746259607e+02	-1.521080670190785611e+02	-1.521094745717408045e+02	-1.521149626743423653e+02	-1.521183348519728611e+02	-1.521183348532574087e+02	-1.521183350163757666e+02	-1.521202423442484530e+02	-1.521202423630998339e+02	-1.521202467148568473e+02	-1.521202467148633275e+02	-1.521202467166406791e+02	-1.521202468064325046e+02	-1.521202475384621380e+02	-1.521202475384660318e+02	-1.521233823523224942e+02	-1.521235615342085623e+02	-1.521235616824284875e+02	-1.521235617239885300e+02	-1.521235617412521890e+02	-1.521235617464471659e+02	-1.521235618251532173e+02	-1.521235618252266306e+02	-1.521235622725873498e+02	-1.521247128714704218e+02	-1.521247131166511508e+02	-1.521247131702179445e+02	-1.521249364772990305e+02	-1.521261735504955652e+02	-1.521261738368634724e+02	-1.521263486983683038e+02	-1.521263488949233249e+02	-1.521263488985775609e+02	-1.521938179585351918e+02	-1.521938179586358615e+02	-1.521938179667659199e+02	-1.521938210037257591e+02	-1.521938225173774697e+02	-1.521938233310187627e+02	-1.521938236427422169e+02	-1.521938237158814218e+02	-1.521938283938022209e+02	-1.521938292253454676e+02	-1.521938315566648043e+02	-1.521938323086447156e+02
5.926266600134964868e+00	-1.518952147333574203e+02	-1.521954783994005425e+02	-1.509930814480964045e+02	-1.518728376391750317e+02	-1.519866755198467558e+02	-1.520913887435440870e+02	-1.520937384561464683e+02	-1.521001045370254019e+02	-1.521046978147311393e+02	-1.521046978160846379e+02	-1.521046979160646515e+02	-1.521063176564132391e+02	-1.521063176928499274e+02	-1.521063327920434745e+02	-1.521063327920516031e+02	-1.521063327930826858e+02	-1.521063329063121614e+02	-1.521063335747592760e+02	-1.521063335747633687e+02	-1.521088230304199556e+02	-1.521089698647629689e+02	-1.521089700170483638e+02	-1.521089700564414215e+02	-1.521089700764414374e+02	-1.521089700855321780e+02	-1.521089701587991385e+02	-1.521089701588803109e+02	-1.521089705200262188e+02	-1.521102803670072490e+02	-1.521102805688350372e+02	-1.521102806324444714e+02	-1.521105112937644890e+02	-1.521117267755475382e+02	-1.521117271533523763e+02	-1.521119650795255893e+02	-1.521119652837967351e+02	-1.521119652872984602e+02	-1.521760307710938491e+02	-1.521760307714248484e+02	-1.521760307805052435e+02	-1.521760341589092604e+02	-1.521760357935781940e+02	-1.521760366705773322e+02	-1.521760370546633112e+02	-1.521760371393939977e+02	-1.521760423286085597e+02	-1.521760432548609856e+02	-1.521760458127799893e+02	-1.521760466133511613e+02
6.047210816464250627e+00	-1.518863823401770219e+02	-1.521864708285967822e+02	-1.509503166141788313e+02	-1.518495935117764759e+02	-1.519706772956676843e+02	-1.520807007894741787e+02	-1.520838071605895720e+02	-1.520907163217763127e+02	-1.520962044907296047e+02	-1.520962044921214442e+02	-1.520962045532649540e+02	-1.520976206518384117e+02	-1.520976207053101348e+02	-1.520976502771929120e+02	-1.520976502772030017e+02	-1.520976502778382269e+02	-1.520976504097861834e+02	-1.520976510041110146e+02	-1.520976510041151357e+02	-1.520997418366708303e+02	-1.520998620876738414e+02	-1.520998622418519233e+02	-1.520998622794797086e+02	-1.520998623019205809e+02	-1.520998623141342136e+02	-1.520998623843708515e+02	-1.520998623844513702e+02	-1.520998626782066765e+02	-1.521012604800712609e+02	-1.521012606395238151e+02	-1.521012607090081019e+02	-1.521014802373196630e+02	-1.521026724393279324e+02	-1.521026728982535303e+02	-1.521029674248589174e+02	-1.521029676363908720e+02	-1.521029676397320145e+02	-1.521639894845179981e+02	-1.521639894851706174e+02	-1.521639894948463905e+02	-1.521639931121395080e+02	-1.521639948065337649e+02	-1.521639957184689251e+02	-1.521639961613013838e+02	-1.521639962545636138e+02	-1.521640017816895352e+02	-1.521640027689043961e+02	-1.521640054863142097e+02	-1.521640062852704602e+02
6.168155032793535497e+00	-1.518824701811855675e+02	-1.521828094889382044e+02	-1.509313007165722524e+02	-1.518400929013922109e+02	-1.519656737667047537e+02	-1.520778404621453888e+02	-1.520813518247626916e+02	-1.520883736680776224e+02	-1.520942491778855015e+02	-1.520942491792745841e+02	-1.520942492183559693e+02	-1.520955336639659663e+02	-1.520955337306798469e+02	-1.520955797588613336e+02	-1.520955797588694054e+02	-1.520955797593415468e+02	-1.520955799022698898e+02	-1.520955804109131009e+02	-1.520955804109166252e+02	-1.520974640108626659e+02	-1.520975625323798681e+02	-1.520975626862915533e+02	-1.520975627226021061e+02	-1.520975627469390474e+02	-1.520975627605700424e+02	-1.520975628293621753e+02	-1.520975628294359581e+02	-1.520975630702460535e+02	-1.520989677401688027e+02	-1.520989678607437554e+02	-1.520989679301571300e+02	-1.520991578385401795e+02	-1.521003277830070033e+02	-1.521003283028890110e+02	-1.521006661723208708e+02	-1.521006663899464115e+02	-1.521006663931144089e+02	-1.521591060557089463e+02	-1.521591060567303089e+02	-1.521591060666775093e+02	-1.521591097980386280e+02	-1.521591114896276054e+02	-1.521591124075364974e+02	-1.521591128876722223e+02	-1.521591129848780497e+02	-1.521591186474275332e+02	-1.521591196563567223e+02	-1.521591224560226578e+02	-1.521591232056562717e+02
6.289099249122820368e+00	-1.518839295284253410e+02	-1.521849527010786574e+02	-1.509373500623400446e+02	-1.518453122856969628e+02	-1.519723903451944125e+02	-1.520835989457179949e+02	-1.520870853267616098e+02	-1.520937547596121249e+02	-1.520994304810639619e+02	-1.520994304824058077e+02	-1.520994305104804880e+02	-1.521006450849273790e+02	-1.521006451590565121e+02	-1.521007085699926620e+02	-1.521007085700051675e+02	-1.521007085704773374e+02	-1.521007087149361610e+02	-1.521007091290391031e+02	-1.521007091290419453e+02	-1.521025475983027491e+02	-1.521026281815175878e+02	-1.521026283331685249e+02	-1.521026283686204863e+02	-1.521026283941563122e+02	-1.521026284070879342e+02	-1.521026284758997065e+02	-1.521026284759617511e+02	-1.521026286755854073e+02	-1.521039594142828548e+02	-1.521039595006012348e+02	-1.521039595637931257e+02	-1.521041055865170222e+02	-1.521052545255971324e+02	-1.521052550789549400e+02	-1.521056184221608589e+02	-1.521056186441640534e+02	-1.521056186471466845e+02	-1.521619684033753401e+02	-1.521619684047696808e+02	-1.521619684147273688e+02	-1.521619721179339706e+02	-1.521619737440331050e+02	-1.521619746380914364e+02	-1.521619751298742074e+02	-1.521619752254235891e+02	-1.521619808022994675e+02	-1.521619817901649583e+02	-1.521619845899525103e+02	-1.521619852483558759e+02
6.410043465452105238e+00	-1.518905376763500215e+02	-1.521926729179626818e+02	-1.509677806683181416e+02	-1.518647508307671501e+02	-1.519903088324879548e+02	-1.520975637400137259e+02	-1.521006066504794489e+02	-1.521064941775600232e+02	-1.521114219720563483e+02	-1.521114219733030666e+02	-1.521114219978351514e+02	-1.521126207026688348e+02	-1.521126207775578223e+02	-1.521127018924526624e+02	-1.521127018924636047e+02	-1.521127018930920656e+02	-1.521127020296394221e+02	-1.521127023461083922e+02	-1.521127023461098986e+02	-1.521146533542097643e+02	-1.521147188419101610e+02	-1.521147189896315979e+02	-1.521147190246591379e+02	-1.521147190505861602e+02	-1.521147190609692359e+02	-1.521147191312838061e+02	-1.521147191313306450e+02	-1.521147192995393027e+02	-1.521159056871661051e+02	-1.521159057446122915e+02	-1.521159057968044692e+02	-1.521160016004394038e+02	-1.521171288771044487e+02	-1.521171294333718720e+02	-1.521174987119901232e+02	-1.521174989363903478e+02	-1.521174989391788586e+02	-1.521722176430588718e+02	-1.521722176447927950e+02	-1.521722176545540890e+02	-1.521722211768045838e+02	-1.521722226745902162e+02	-1.521722235131743162e+02	-1.521722239912009798e+02	-1.521722240792463197e+02	-1.521722293422122334e+02	-1.521722302648098548e+02	-1.521722329833702361e+02	-1.521722335169956750e+02
6.530987681781390108e+00	-1.519014468027069711e+02	-1.522051050868079756e+02	-1.510200320914008500e+02	-1.518965284050194384e+02	-1.520177594474762657e+02	-1.521182058599597724e+02	-1.521204833123141782e+02	-1.521252617891449006e+02	-1.521290427441907411e+02	-1.521290427453032237e+02	-1.521290427723237144e+02	-1.521302738582601251e+02	-1.521302739275751890e+02	-1.521303726920386907e+02	-1.521303726920531005e+02	-1.521303726930348716e+02	-1.521303728138964004e+02	-1.521303730370851781e+02	-1.521303730370856613e+02	-1.521326145069254494e+02	-1.521326670317619971e+02	-1.521326671743463521e+02	-1.521326672093287584e+02	-1.521326672348086788e+02	-1.521326672416037127e+02	-1.521326673150018962e+02	-1.521326673150314264e+02	-1.521326674600998956e+02	-1.521336578745494990e+02	-1.521336579089621637e+02	-1.521336579477681141e+02	-1.521337070424118849e+02	-1.521348083708824106e+02	-1.521348089012548144e+02	-1.521351658416965336e+02	-1.521351660666896635e+02	-1.521351660692813823e+02	-1.521886246103758253e+02	-1.521886246123820285e+02	-1.521886246217650012e+02	-1.521886278099900665e+02	-1.521886291177755197e+02	-1.521886298673937574e+02	-1.521886303106412299e+02	-1.521886303859534735e+02	-1.521886351144447929e+02	-1.521886359290475639e+02	-1.521886384914744781e+02	-1.521886388784201642e+02
6.651931898110674979e+00	-1.519153582698208709e+02	-1.522209217458056685e+02	-1.510900986613893622e+02	-1.519377324294585776e+02	-1.520522308549299169e+02	-1.521431833238934530e+02	-1.521445439083659039e+02	-1.521480394685418673e+02	-1.521505033036038981e+02	-1.521505033045538369e+02	-1.521505033406444340e+02	-1.521518101477813047e+02	-1.521518102064520690e+02	-1.521519262219983091e+02	-1.521519262220122357e+02	-1.521519262236140264e+02	-1.521519263238449184e+02	-1.521519264654690176e+02	-1.521519264654688754e+02	-1.521546821412171937e+02	-1.521547233840626632e+02	-1.521547235208533664e+02	-1.521547235560800289e+02	-1.521547235803227238e+02	-1.521547235835717800e+02	-1.521547236619827004e+02	-1.521547236619969112e+02	-1.521547237912471360e+02	-1.521554907184993510e+02	-1.521554907357473780e+02	-1.521554907612222678e+02	-1.521555059142027915e+02	-1.521565722448394240e+02	-1.521565727267069121e+02	-1.521569025171157534e+02	-1.521569027418050837e+02	-1.521569027442052970e+02	-1.522093413354268989e+02	-1.522093413376065882e+02	-1.522093413464256741e+02	-1.522093440619078706e+02	-1.522093451239345541e+02	-1.522093457514649799e+02	-1.522093461460976016e+02	-1.522093462048594006e+02	-1.522093502059074694e+02	-1.522093508755421567e+02	-1.522093532184676974e+02	-1.522093534534673438e+02
6.772876114439960737e+00	-1.519307660312957182e+02	-1.522385794882599441e+02	-1.511731451372253048e+02	-1.519849094912388807e+02	-1.520908029685007250e+02	-1.521697669314880557e+02	-1.521702888663738804e+02	-1.521725071119052188e+02	-1.521737462575752886e+02	-1.521737462583479896e+02	-1.521737463122604481e+02	-1.521751663694120680e+02	-1.521751664143537539e+02	-1.521752988336844226e+02	-1.521752988336998555e+02	-1.521752988362496524e+02	-1.521752989141855039e+02	-1.521752989915752607e+02	-1.521752989915752892e+02	-1.521788645926605739e+02	-1.521788959993854462e+02	-1.521788961302958967e+02	-1.521788961659263180e+02	-1.521788961882508318e+02	-1.521788961890199232e+02	-1.521788962756132548e+02	-1.521788962756147896e+02	-1.521788963964559684e+02	-1.521794378904521636e+02	-1.521794378960598522e+02	-1.521794379098193701e+02	-1.521794382887565575e+02	-1.521804555416314031e+02	-1.521804559620921111e+02	-1.521807483508875123e+02	-1.521807485769780612e+02	-1.521807485792032537e+02	-1.522322480700667882e+02	-1.522322480722951923e+02	-1.522322480803527469e+02	-1.522322502169668894e+02	-1.522322509928400507e+02	-1.522322514707695404e+02	-1.522322518111520537e+02	-1.522322518515732668e+02	-1.522322549843053707e+02	-1.522322554834275934e+02	-1.522322575590374072e+02	-1.522322576600214461e+02
6.893820330769245608e+00	-1.519461992675986153e+02	-1.522565638931599779e+02	-1.512641502106775988e+02	-1.520345702729395327e+02	-1.521305835849159962e+02	-1.521952707841768699e+02	-1.521953045873953556e+02	-1.521964280149177853e+02	-1.521967827253082532e+02	-1.521967827259020112e+02	-1.521967828096332482e+02	-1.521983449878822512e+02	-1.521983450184578999e+02	-1.521984924244478066e+02	-1.521984924244680428e+02	-1.521984924283433713e+02	-1.521984924853982761e+02	-1.521984925186415012e+02	-1.521984925186421549e+02	-1.522032597717833085e+02	-1.522032827031817419e+02	-1.522032828286347126e+02	-1.522032828646588882e+02	-1.522032828845861161e+02	-1.522032828845935057e+02	-1.522032829873325568e+02	-1.522032829873322441e+02	-1.522032831108926416e+02	-1.522036205674701534e+02	-1.522036205674863538e+02	-1.522036205713577317e+02	-1.522036276398880261e+02	-1.522045776250885183e+02	-1.522045779853827412e+02	-1.522048273799586013e+02	-1.522048276186222040e+02	-1.522048276207044069e+02	-1.522552974394372143e+02	-1.522552974415715425e+02	-1.522552974486790447e+02	-1.522552989526083707e+02	-1.522552994306920198e+02	-1.522552997449218140e+02	-1.522553000329322401e+02	-1.522553000556737004e+02	-1.522553022571726160e+02	-1.522553025780924543e+02	-1.522553043566614690e+02	-1.522553043714087551e+02
7.014764547098530478e+00	-1.519604086923787349e+02	-1.522735789089294656e+02	-1.513584452756057885e+02	-1.520835987670336067e+02	-1.521690522066366498e+02	-1.522173918115559559e+02	-1.522175875199667416e+02	-1.522179452082984881e+02	-1.522179467149181846e+02	-1.522179467153395649e+02	-1.522179468445880843e+02	-1.522196669330986083e+02	-1.522196669513614893e+02	-1.522198273942919400e+02	-1.522198273943186564e+02	-1.522198274000102742e+02	-1.522198274402879861e+02	-1.522198274490285712e+02	-1.522198274490294239e+02	-1.522263005943173653e+02	-1.522263164096818286e+02	-1.522263165304535164e+02	-1.522263165666668101e+02	-1.522263165839920021e+02	-1.522263165851306326e+02	-1.522263167423883488e+02	-1.522263167424148946e+02	-1.522263169145932125e+02	-1.522264901091218690e+02	-1.522264901425498351e+02	-1.522264901557819030e+02	-1.522265236282675005e+02	-1.522273862549172918e+02	-1.522273866094823234e+02	-1.522275915904465364e+02	-1.522275919427634676e+02	-1.522275919448406398e+02	-1.522767769574577414e+02	-1.522767769593554021e+02	-1.522767769653729033e+02	-1.522767778534602598e+02	-1.522767780658573429e+02	-1.522767782246126558e+02	-1.522767784678259204e+02	-1.522767784762880297e+02	-1.522767797841366360e+02	-1.522767799430835112e+02	-1.522767814137854430e+02	-1.522767814242089912e+02
7.135708763427815349e+00	-1.519724706691817460e+02	-1.522886537468819199e+02	-1.514520748556268472e+02	-1.521295085438717365e+02	-1.522042631338387650e+02	-1.522344104549907229e+02	-1.522357312681793928e+02	-1.522357461465841482e+02	-1.522360326881337187e+02	-1.522360326884000301e+02	-1.522360328832886864e+02	-1.522379087076587325e+02	-1.522379087189768256e+02	-1.522380800979487105e+02	-1.522380800979985054e+02	-1.522380801068557616e+02	-1.522380801389949454e+02	-1.522380801393911725e+02	-1.522380801393913430e+02	-1.522468778702958332e+02	-1.522468879559349375e+02	-1.522468880728127658e+02	-1.522468881088145736e+02	-1.522468881237455776e+02	-1.522468881276534773e+02	-1.522477986380835375e+02	-1.522477996014932558e+02	-1.522482716455771765e+02	-1.522482716602068820e+02	-1.522492258531404445e+02	-1.522498055200891542e+02	-1.522498055278143738e+02	-1.522498055278204845e+02	-1.522500108385065971e+02	-1.522500114737692343e+02	-1.522502348278258069e+02	-1.522502348722644854e+02	-1.522954525804954073e+02	-1.522954525820364324e+02	-1.522954525869116083e+02	-1.522954529611062071e+02	-1.522954529970126600e+02	-1.522954530390009893e+02	-1.522954532485304924e+02	-1.522954532491412181e+02	-1.522954538164633789e+02	-1.522954538581890631e+02	-1.522954550281291688e+02	-1.522954551496701185e+02
7.256652979757100219e+00	-1.519818122459153642e+02	-1.523011701283283514e+02	-1.515419676110460045e+02	-1.521705422932628551e+02	-1.522349089768800923e+02	-1.522452529799887486e+02	-1.522489764045179754e+02	-1.522490986567955815e+02	-1.522503227309104545e+02	-1.522503227310098737e+02	-1.522503230349327055e+02	-1.522523308773206168e+02	-1.522523309656448021e+02	-1.522525118637226171e+02	-1.522525118647283477e+02	-1.522525119491844237e+02	-1.522528408830616797e+02	-1.522530067581325852e+02	-1.522530085139180187e+02	-1.522643485580915694e+02	-1.522643543100831209e+02	-1.522643544227103689e+02	-1.522643544579616446e+02	-1.522643544716541442e+02	-1.522643544795402306e+02	-1.522697503302361781e+02	-1.522697507292076295e+02	-1.522701653714894690e+02	-1.522701653714919701e+02	-1.522708924194808731e+02	-1.522715123739598653e+02	-1.522715123821627401e+02	-1.522715123977166343e+02	-1.522716646753079317e+02	-1.522716651332424362e+02	-1.522718632094374982e+02	-1.522718632781004828e+02	-1.523105970385453531e+02	-1.523105970396554483e+02	-1.523105970434411063e+02	-1.523105970997504528e+02	-1.523105971142793180e+02	-1.523105971146367494e+02	-1.523105973033677571e+02	-1.523105973059916778e+02	-1.523105974068016053e+02	-1.523105974070198556e+02	-1.523105982986338915e+02	-1.523105986733031330e+02
7.377597196086385090e+00	-1.519881781951647781e+02	-1.523108311811373312e+02	-1.516259508300713605e+02	-1.522056470391676157e+02	-1.522602777702591084e+02	-1.522602777704149446e+02	-1.522602777741653881e+02	-1.522602777742032742e+02	-1.522605343969827061e+02	-1.522674644424324129e+02	-1.522682888385947990e+02	-1.522682888572379056e+02	-1.522737652025683701e+02	-1.522737652025912780e+02	-1.522737758731225597e+02	-1.522739684152047346e+02	-1.522747167898583029e+02	-1.522748655578970158e+02	-1.522748667433928347e+02	-1.522784645691006347e+02	-1.522784673354126426e+02	-1.522784674318195925e+02	-1.522784674659826578e+02	-1.522784675015363689e+02	-1.522784675159688845e+02	-1.522875472226346574e+02	-1.522875473218653610e+02	-1.522879236417973914e+02	-1.522879236418027062e+02	-1.522884636894342236e+02	-1.522891235538319279e+02	-1.522891235593658337e+02	-1.522891235790592646e+02	-1.522892283262942783e+02	-1.522892287350493064e+02	-1.522893957056705574e+02	-1.522893958044686826e+02	-1.523219329699223863e+02	-1.523219329705909217e+02	-1.523219329734312737e+02	-1.523219330047904236e+02	-1.523219332215514896e+02	-1.523219332950668274e+02	-1.523219334767449027e+02	-1.523219334953240320e+02	-1.523219335201697220e+02	-1.523219335856634302e+02	-1.523219342328481787e+02	-1.523219350163390118e+02
7.498541412415669960e+00	-1.519915663584738468e+02	-1.523175977695943288e+02	-1.517026603135138885e+02	-1.522343714794914717e+02	-1.522801478920292197e+02	-1.522801478920481486e+02	-1.522801478930921348e+02	-1.522801478933632779e+02	-1.522801478938031892e+02	-1.522865715368818087e+02	-1.522871865178923372e+02	-1.522871865205991639e+02	-1.522915890597686257e+02	-1.522915890597805060e+02	-1.522915965511653553e+02	-1.522916171699412189e+02	-1.522918357759057244e+02	-1.522919593231468980e+02	-1.522919599970358604e+02	-1.522919600151643635e+02	-1.522919600569699128e+02	-1.522928100893409464e+02	-1.522928103026246163e+02	-1.522935644671877640e+02	-1.522935764767295268e+02	-1.523011158938630274e+02	-1.523011158958615852e+02	-1.523014702460602052e+02	-1.523014702461584307e+02	-1.523018610908977166e+02	-1.523025578107282740e+02	-1.523025578142631957e+02	-1.523025578332473060e+02	-1.523026228317847881e+02	-1.523026232038055809e+02	-1.523027563403148292e+02	-1.523027564734497332e+02	-1.523295294326498492e+02	-1.523295294329365106e+02	-1.523295294350318727e+02	-1.523295298281888108e+02	-1.523295305354604352e+02	-1.523295308377041692e+02	-1.523295310269856486e+02	-1.523295310804722362e+02	-1.523295315237099317e+02	-1.523295317902812940e+02	-1.523295322338036613e+02	-1.523295335792369656e+02
7.619485628744955719e+00	-1.519921538245385761e+02	-1.523216151609689746e+02	-1.517713966798971796e+02	-1.522567289870175671e+02	-1.522946603955114711e+02	-1.522946603955131479e+02	-1.522946603963065400e+02	-1.522946603966944394e+02	-1.522946603973433639e+02	-1.523003535757563327e+02	-1.523007943709811798e+02	-1.523007943719829598e+02	-1.523042877365642482e+02	-1.523042877365786296e+02	-1.523042925826545115e+02	-1.523043110193700045e+02	-1.523043181871561274e+02	-1.523044127006039332e+02	-1.523044129813731047e+02	-1.523044129816239547e+02	-1.523044130095956632e+02	-1.523047929020679021e+02	-1.523047931574122345e+02	-1.523052482903697182e+02	-1.523053400544127953e+02	-1.523106601103177127e+02	-1.523106601394562745e+02	-1.523110060736657374e+02	-1.523110060744604368e+02	-1.523112812620263128e+02	-1.523120092712592850e+02	-1.523120092736208164e+02	-1.523120092898033704e+02	-1.523120438012388433e+02	-1.523120441398627349e+02	-1.523121439035808748e+02	-1.523121440726608284e+02	-1.523336859122323119e+02	-1.523336859122747740e+02	-1.523336859138396733e+02	-1.523336871407528292e+02	-1.523336886825785257e+02	-1.523336894106694217e+02	-1.523336896240001010e+02	-1.523336897377003254e+02	-1.523336911778778813e+02	-1.523336918063313306e+02	-1.523336920891737236e+02	-1.523336941316806588e+02
7.740429845074240589e+00	-1.519902288878431591e+02	-1.523231449452422339e+02	-1.518319675320302338e+02	-1.522730583254333681e+02	-1.523041963749909371e+02	-1.523041963749909087e+02	-1.523041963756518271e+02	-1.523041963761279192e+02	-1.523041963769105678e+02	-1.523092066582165955e+02	-1.523095081371950528e+02	-1.523095081376164046e+02	-1.523122481877522887e+02	-1.523122481877543066e+02	-1.523122509860288574e+02	-1.523124084438238128e+02	-1.523124867740436059e+02	-1.523125525292751092e+02	-1.523125525798949127e+02	-1.523125525812788226e+02	-1.523125525992624034e+02	-1.523126658016327895e+02	-1.523126680291110233e+02	-1.523129186265643114e+02	-1.523131640664541919e+02	-1.523165569072464507e+02	-1.523165570143841876e+02	-1.523169057592920979e+02	-1.523169057618750628e+02	-1.523170938758191255e+02	-1.523178456780109116e+02	-1.523178456798202944e+02	-1.523178456923383806e+02	-1.523178595409537479e+02	-1.523178598480286325e+02	-1.523179293799545633e+02	-1.523179295834197546e+02	-1.523348273634553607e+02	-1.523348273634891257e+02	-1.523348273647246174e+02	-1.523348299693239198e+02	-1.523348327342590949e+02	-1.523348341304783844e+02	-1.523348343877514992e+02	-1.523348345954763658e+02	-1.523348376692543127e+02	-1.523348388392293487e+02	-1.523348390025264507e+02	-1.523348418498423769e+02
7.861374061403525459e+00	-1.519861362133276543e+02	-1.523225097880174701e+02	-1.518845405448975612e+02	-1.522839010365419199e+02	-1.523092742419873389e+02	-1.523092742419884758e+02	-1.523092742425447454e+02	-1.523092742430979456e+02	-1.523092742439915810e+02	-1.523136600366534026e+02	-1.523138544742978411e+02	-1.523138544744559226e+02	-1.523159821979892286e+02	-1.523159821979935487e+02	-1.523159835528412600e+02	-1.523163909201090860e+02	-1.523167801803130601e+02	-1.523168208203019844e+02	-1.523168208273650066e+02	-1.523168208335540612e+02	-1.523168208442200466e+02	-1.523168275300099026e+02	-1.523168339207918507e+02	-1.523169530726982543e+02	-1.523174221803013211e+02	-1.523192723892377671e+02	-1.523192725705990824e+02	-1.523196336776283601e+02	-1.523196336835370062e+02	-1.523197582399365615e+02	-1.523205252655737354e+02	-1.523205252672921688e+02	-1.523205252760486133e+02	-1.523205279863860824e+02	-1.523205282636852758e+02	-1.523205725336370051e+02	-1.523205727667932479e+02	-1.523334225330713139e+02	-1.523334225335208316e+02	-1.523334225346118274e+02	-1.523334271161635911e+02	-1.523334315281403519e+02	-1.523334338931911702e+02	-1.523334342208695489e+02	-1.523334345693474461e+02	-1.523334399363762373e+02	-1.523334418366910654e+02	-1.523334419168201066e+02	-1.523334456523920153e+02
7.982318277732810330e+00	-1.519802370614548011e+02	-1.523200530084400839e+02	-1.519295200301605462e+02	-1.522899036512657176e+02	-1.523104718505360324e+02	-1.523104718505378514e+02	-1.523104718510015232e+02	-1.523104718516231060e+02	-1.523104718526151373e+02	-1.523142984373043021e+02	-1.523144142057594479e+02	-1.523144142058055195e+02	-1.523160527522715313e+02	-1.523160527523132828e+02	-1.523160532229495345e+02	-1.523167926735532660e+02	-1.523176885272282277e+02	-1.523177098065022506e+02	-1.523177099572206430e+02	-1.523177099709650406e+02	-1.523177099765556193e+02	-1.523177322115130039e+02	-1.523177454008938980e+02	-1.523177882639380982e+02	-1.523185457104627574e+02	-1.523193001806027667e+02	-1.523193004024585093e+02	-1.523196824077690508e+02	-1.523196824188801770e+02	-1.523197621062462019e+02	-1.523205356732603661e+02	-1.523205356752975490e+02	-1.523205356807097246e+02	-1.523205357791697736e+02	-1.523205360286957273e+02	-1.523205609050463352e+02	-1.523205611607425851e+02	-1.523299287592979283e+02	-1.523299287610946635e+02	-1.523299287622395468e+02	-1.523299359567189697e+02	-1.523299424767861012e+02	-1.523299462121774468e+02	-1.523299466513425386e+02	-1.523299472121067595e+02	-1.523299554981238373e+02	-1.523299583084298661e+02	-1.523299583358081293e+02	-1.523299630479079667e+02
8.103262494062095200e+00	-1.519728831594333940e+02	-1.523161116969692728e+02	-1.519674506627825679e+02	-1.522917456534421774e+02	-1.523083722508495157e+02	-1.523083722508509084e+02	-1.523083722512317593e+02	-1.523083722519120045e+02	-1.523083722529924273e+02	-1.523117082266301452e+02	-1.523117692950027902e+02	-1.523117692950087587e+02	-1.523130232586136685e+02	-1.523130232587355408e+02	-1.523130233201005126e+02	-1.523141519203135772e+02	-1.523157083763635171e+02	-1.523157168012739930e+02	-1.523157172636632311e+02	-1.523157172881609256e+02	-1.523157172905206664e+02	-1.523158454701564324e+02	-1.523158686312196437e+02	-1.523158758217053332e+02	-1.523169812286631384e+02	-1.523171206011405445e+02	-1.523171208223487270e+02	-1.523175318258485333e+02	-1.523175318441899719e+02	-1.523175809750615599e+02	-1.523183531689057588e+02	-1.523183531717370158e+02	-1.523183531745337689e+02	-1.523183577121491794e+02	-1.523183579361702016e+02	-1.523183693793976659e+02	-1.523183696491403225e+02	-1.523247605855676738e+02	-1.523247605914234271e+02	-1.523247605929424537e+02	-1.523247710525407967e+02	-1.523247802179884616e+02	-1.523247859770571608e+02	-1.523247866128531314e+02	-1.523247875254590440e+02	-1.523247991838333348e+02	-1.523248030245632947e+02	-1.523248030260084249e+02	-1.523248089189894472e+02
8.224206710391380071e+00	-1.519644013961809037e+02	-1.523110006456601013e+02	-1.519989467823970131e+02	-1.522900902070836082e+02	-1.523035289460007675e+02	-1.523035289460013075e+02	-1.523035289463093989e+02	-1.523035289470376199e+02	-1.523035289481965435e+02	-1.523064432372929105e+02	-1.523064692625168277e+02	-1.523064692625127350e+02	-1.523074254298978474e+02	-1.523074254301392898e+02	-1.523074254511830361e+02	-1.523089796204135382e+02	-1.523113134538685642e+02	-1.523113151572657671e+02	-1.523113160670608863e+02	-1.523113161069863111e+02	-1.523113161075905850e+02	-1.523116152529814542e+02	-1.523116520832174388e+02	-1.523116526011217218e+02	-1.523131618768284170e+02	-1.523131764092528044e+02	-1.523131765966870717e+02	-1.523136247054150658e+02	-1.523136247329156845e+02	-1.523136538351421905e+02	-1.523144181691193069e+02	-1.523144181733509299e+02	-1.523144181743976731e+02	-1.523144324786237291e+02	-1.523144326796385712e+02	-1.523144361686136108e+02	-1.523144364438124114e+02	-1.523182766522692191e+02	-1.523182766741550438e+02	-1.523182766770143530e+02	-1.523182910386103970e+02	-1.523183036833804920e+02	-1.523183131719799235e+02	-1.523183143132668249e+02	-1.523183160475347790e+02	-1.523183307217312006e+02	-1.523183354131427620e+02	-1.523183354397248479e+02	-1.523183434883785594e+02
8.345150926720664941e+00	-1.519550863049557279e+02	-1.523050041233127558e+02	-1.520246431917350947e+02	-1.522855531444630515e+02	-1.522964458173518665e+02	-1.522964458173519802e+02	-1.522964458175984532e+02	-1.522964458183631677e+02	-1.522964458195903035e+02	-1.522990053547519551e+02	-1.522990121337051050e+02	-1.522990121337119831e+02	-1.522997410835846495e+02	-1.522997410839743679e+02	-1.522997413235884778e+02	-1.523017413498429278e+02	-1.523049372963901646e+02	-1.523049373153400552e+02	-1.523049387706528250e+02	-1.523049388343357577e+02	-1.523049388343436021e+02	-1.523054541463149576e+02	-1.523055087510727503e+02	-1.523055223737121651e+02	-1.523074896005868482e+02	-1.523078606054063471e+02	-1.523078607410357677e+02	-1.523083543393268542e+02	-1.523083543775338740e+02	-1.523083708661879427e+02	-1.523091226571113452e+02	-1.523091226634959980e+02	-1.523091226636553870e+02	-1.523091502905879793e+02	-1.523091504712743927e+02	-1.523091506823535610e+02	-1.523091509553756850e+02	-1.523107787764067780e+02	-1.523107789573043647e+02	-1.523107789714485989e+02	-1.523107976656901315e+02	-1.523108176648388508e+02	-1.523108513249774774e+02	-1.523108603251506565e+02	-1.523108746072537656e+02	-1.523108788063307202e+02	-1.523108792998757508e+02	-1.523108843725330530e+02	-1.523109456642583268e+02
8.466095143049949812e+00	-1.519451976790475669e+02	-1.522983728740860556e+02	-1.520451627427750054e+02	-1.522786856642615021e+02	-1.522875673711628792e+02	-1.522875673711632203e+02	-1.522875673713591027e+02	-1.522875673721489420e+02	-1.522875673734339443e+02	-1.522898354535624321e+02	-1.522898355431790947e+02	-1.522898355431948403e+02	-1.522903936633311446e+02	-1.522903936638846858e+02	-1.522903942812283731e+02	-1.522928484339220745e+02	-1.522969644623192380e+02	-1.522969664295897587e+02	-1.522969684922763349e+02	-1.522969685982447459e+02	-1.522969685985526667e+02	-1.522977301188039405e+02	-1.522978068170549477e+02	-1.522978460400648260e+02	-1.523003255630798662e+02	-1.523015123966032434e+02	-1.523015124778643212e+02	-1.523020603021924444e+02	-1.523020603519999554e+02	-1.523020692178711784e+02	-1.523028056850864118e+02	-1.523028056944509103e+02	-1.523028056944844479e+02	-1.523028485332933428e+02	-1.523028486964637409e+02	-1.523028493958630065e+02	-1.523028496606925160e+02	-1.523028518549623982e+02	-1.523034379612727207e+02	-1.523034609821891650e+02	-1.523034697874603580e+02	-1.523037609643072869e+02	-1.523041676346969098e+02	-1.523042362424002931e+02	-1.523043245968590327e+02	-1.523043652893261992e+02	-1.523044031988846427e+02	-1.523044754598722648e+02	-1.523045911578296909e+02
8.587039359379234682e+00	-1.519349566527442619e+02	-1.522913200249313093e+02	-1.520611068413475380e+02	-1.522699717499578469e+02	-1.522772802022985843e+02	-1.522772802023003464e+02	-1.522772802024575753e+02	-1.522772802032645245e+02	-1.522772802046027891e+02	-1.522793149531964048e+02	-1.522793183084383202e+02	-1.522793183084641839e+02	-1.522797496215868591e+02	-1.522797496223084863e+02	-1.522797506956435996e+02	-1.522826582958299468e+02	-1.522877297268602490e+02	-1.522877358952003419e+02	-1.522877385969547390e+02	-1.522877388028567793e+02	-1.522877388041785309e+02	-1.522887649387893987e+02	-1.522888680343839383e+02	-1.522889397148242949e+02	-1.522919872620244064e+02	-1.522944196038308746e+02	-1.522944196401528529e+02	-1.522950305304488268e+02	-1.522950305919898142e+02	-1.522950350398875514e+02	-1.522957550465994814e+02	-1.522957550596364342e+02	-1.522957550601524872e+02	-1.522958135552354975e+02	-1.522958137036615085e+02	-1.522958177778222648e+02	-1.522958180301492632e+02	-1.522958183026725578e+02	-1.522966468660599730e+02	-1.522966886845580063e+02	-1.522967000711178400e+02	-1.522970240819072956e+02	-1.522973424732606418e+02	-1.522973970761379690e+02	-1.522974856835569710e+02	-1.522975162084341036e+02	-1.522975529511545290e+02	-1.522976471504005644e+02	-1.522977292539877396e+02
8.707983575708519552e+00	-1.519244440643835787e+02	-1.522839258202023132e+02	-1.520732637016621425e+02	-1.522599379322949176e+02	-1.522660140930910870e+02	-1.522660140930957482e+02	-1.522660140932231343e+02	-1.522660140940384395e+02	-1.522660140954183703e+02	-1.522678555552464559e+02	-1.522678694689750500e+02	-1.522678694690040970e+02	-1.522682014114592448e+02	-1.522682014123212184e+02	-1.522682029412443399e+02	-1.522715458660193804e+02	-1.522775678576352902e+02	-1.522775795222492548e+02	-1.522775828739635244e+02	-1.522775835222417413e+02	-1.522775835258044026e+02	-1.522788768974540972e+02	-1.522790104215344513e+02	-1.522791184738508719e+02	-1.522827677851994963e+02	-1.522868511637718143e+02	-1.522868511719034359e+02	-1.522875309241698005e+02	-1.522875309962270762e+02	-1.522875329522163952e+02	-1.522882335577311892e+02	-1.522882335744495776e+02	-1.522882335758649219e+02	-1.522883074599894826e+02	-1.522883075953266143e+02	-1.522883168233161086e+02	-1.522883170573671237e+02	-1.522883171619403129e+02	-1.522894050855536534e+02	-1.522894768595114101e+02	-1.522894886705743147e+02	-1.522898377111667969e+02	-1.522900811672123496e+02	-1.522901250330518792e+02	-1.522902126644281680e+02	-1.522902340628506295e+02	-1.522902696148807991e+02	-1.522903862959232697e+02	-1.522904445970434040e+02
8.828927792037806199e+00	-1.519138088430232187e+02	-1.522763356537372204e+02	-1.520821171554863156e+02	-1.522489250127201785e+02	-1.522540433294468869e+02	-1.522540433294555839e+02	-1.522540433295600906e+02	-1.522540433303760494e+02	-1.522540433317861073e+02	-1.522557277955845336e+02	-1.522557572005380564e+02	-1.522557572005724467e+02	-1.522560115616955727e+02	-1.522560115626594381e+02	-1.522560134992434371e+02	-1.522597671453417831e+02	-1.522667177786918558e+02	-1.522667353896530642e+02	-1.522667393852983366e+02	-1.522678609338526314e+02	-1.522678614545418441e+02	-1.522682970878861681e+02	-1.522684642670839423e+02	-1.522686101291662055e+02	-1.522728922164421306e+02	-1.522789989600412923e+02	-1.522789989601810987e+02	-1.522797528965551237e+02	-1.522797529768025981e+02	-1.522797536433548089e+02	-1.522804331006087182e+02	-1.522804331205525443e+02	-1.522804331230611581e+02	-1.522805213486950038e+02	-1.522805214730709906e+02	-1.522805367080090093e+02	-1.522805369197805589e+02	-1.522805369637883359e+02	-1.522818946899884907e+02	-1.522820095999011585e+02	-1.522820202143218751e+02	-1.522823840753944182e+02	-1.522825650273424003e+02	-1.522826007675239737e+02	-1.522826864376713729e+02	-1.522827008128036255e+02	-1.522827355875310218e+02	-1.522828745942378248e+02	-1.522829161920898002e+02
8.949872008367091070e+00	-1.519031749257609363e+02	-1.522686706901772595e+02	-1.520881081700907487e+02	-1.522372146459516102e+02	-1.522415938634746055e+02	-1.522415938634885606e+02	-1.522415938635759289e+02	-1.522415938643859761e+02	-1.522415938658151902e+02	-1.522431539197082202e+02	-1.522432020188026343e+02	-1.522432020188328465e+02	-1.522433960060347999e+02	-1.522433960070598857e+02	-1.522433982774578283e+02	-1.522475339129449594e+02	-1.522553792591922672e+02	-1.522554026145534181e+02	-1.522554072375870931e+02	-1.522590784911006665e+02	-1.522590797288331999e+02	-1.522590797508745766e+02	-1.522590797516956229e+02	-1.522590797650507000e+02	-1.522625514158845590e+02	-1.522710187366807304e+02	-1.522710187493148055e+02	-1.522718514258403104e+02	-1.522718515115531375e+02	-1.522718516222987546e+02	-1.522725091560360795e+02	-1.522725091785277982e+02	-1.522725091821158401e+02	-1.522726101365804823e+02	-1.522726102523185716e+02	-1.522726316585978452e+02	-1.522726318456469130e+02	-1.522726318625727799e+02	-1.522742634817461180e+02	-1.522744357946784532e+02	-1.522744441627993695e+02	-1.522748127104121920e+02	-1.522749429139477684e+02	-1.522749725755139991e+02	-1.522750555227236759e+02	-1.522750647437020461e+02	-1.522750991088889521e+02	-1.522752596542044046e+02	-1.522752897597149513e+02
9.070816224696375940e+00	-1.518926443302974008e+02	-1.522610307344907028e+02	-1.520916332010598921e+02	-1.522250351802678949e+02	-1.522288484644591904e+02	-1.522288484644789719e+02	-1.522288484645536073e+02	-1.522288484653523426e+02	-1.522288484667913622e+02	-1.522303131974972246e+02	-1.522303819639141693e+02	-1.522303819639410563e+02	-1.522305291024773908e+02	-1.522305291035253276e+02	-1.522305316249194789e+02	-1.522350182834270527e+02	-1.522437166870927570e+02	-1.522437451370693111e+02	-1.522437503656954902e+02	-1.522497895446687721e+02	-1.522497917734388295e+02	-1.522497918681395674e+02	-1.522497918686134142e+02	-1.522497918722306736e+02	-1.522519049196629055e+02	-1.522630352029719063e+02	-1.522630352469582817e+02	-1.522639501426653510e+02	-1.522639502314384856e+02	-1.522639502379169016e+02	-1.522645858141857218e+02	-1.522645858386235886e+02	-1.522645858431363024e+02	-1.522646975384706423e+02	-1.522646976477831799e+02	-1.522647249116352555e+02	-1.522647250728054473e+02	-1.522647250778723844e+02	-1.522666294287074038e+02	-1.522668735092711927e+02	-1.522668792193050251e+02	-1.522672430768205629e+02	-1.522673332642891637e+02	-1.522673584596087437e+02	-1.522674381180539740e+02	-1.522674436961051185e+02	-1.522674779288881268e+02	-1.522676587376628277e+02	-1.522676811232876162e+02
9.191760441025660811e+00	-1.518823002774178406e+02	-1.522534971986070786e+02	-1.520930447536912311e+02	-1.522125684475510070e+02	-1.522159523724435246e+02	-1.522159523724690189e+02	-1.522159523725342751e+02	-1.522159523733178048e+02	-1.522159523747587855e+02	-1.522173476920427788e+02	-1.522174382515353273e+02	-1.522174382515544835e+02	-1.522175491333597677e+02	-1.522175491343985527e+02	-1.522175518268333008e+02	-1.522223577996389565e+02	-1.522318634042097472e+02	-1.522318960328808828e+02	-1.522319018438663250e+02	-1.522401056212578112e+02	-1.522401090073340981e+02	-1.522401091439788274e+02	-1.522401091451020534e+02	-1.522401091473765575e+02	-1.522410845382501350e+02	-1.522551471690761105e+02	-1.522551472607650567e+02	-1.522561464884833526e+02	-1.522561465785512382e+02	-1.522561467798739443e+02	-1.522567608962706629e+02	-1.522567609222694500e+02	-1.522567609274886706e+02	-1.522568811580377428e+02	-1.522568812628419153e+02	-1.522569137630702016e+02	-1.522569138982354104e+02	-1.522569138989904332e+02	-1.522590855103310332e+02	-1.522594149255521074e+02	-1.522594181399336435e+02	-1.522597690649096194e+02	-1.522598286825224818e+02	-1.522598506893871502e+02	-1.522599266514826581e+02	-1.522599297620423044e+02	-1.522599640538121548e+02	-1.522601634987340731e+02	-1.522601808613101184e+02
9.312704657354945681e+00	-1.518722101227985490e+02	-1.522461359171211939e+02	-1.520926534273087327e+02	-1.521999567674291143e+02	-1.522030189708928845e+02	-1.522030189709238641e+02	-1.522030189709820718e+02	-1.522030189717477242e+02	-1.522030189731850101e+02	-1.522043679974198653e+02	-1.522044809120913555e+02	-1.522044809121019284e+02	-1.522045638095518143e+02	-1.522045638105567775e+02	-1.522045666041233289e+02	-1.522096605822875688e+02	-1.522199261403388277e+02	-1.522199619096432457e+02	-1.522199682808371506e+02	-1.522301290975493657e+02	-1.522301336609965290e+02	-1.522301338248095135e+02	-1.522301338262297747e+02	-1.522301338281084497e+02	-1.522301991255795599e+02	-1.522474323324119894e+02	-1.522474324854573240e+02	-1.522485165542203163e+02	-1.522485166443978812e+02	-1.522485172742176474e+02	-1.522491107844800240e+02	-1.522491108118485670e+02	-1.522491108175494787e+02	-1.522492372846366493e+02	-1.522492373865143804e+02	-1.522492743236145714e+02	-1.522492744334721237e+02	-1.522492744334922463e+02	-1.522517042994947758e+02	-1.522521310977672897e+02	-1.522521324047429800e+02	-1.522524634997556348e+02	-1.522525005916236580e+02	-1.522525204335049693e+02	-1.522525924152412529e+02	-1.522525939475237919e+02	-1.522526284164393360e+02	-1.522528446332496799e+02	-1.522528588975402215e+02
9.433648873684230551e+00	-1.518624279963571269e+02	-1.522389997017502878e+02	-1.520907308203092043e+02	-1.521873096349119976e+02	-1.521901351295816767e+02	-1.521901351296177154e+02	-1.521901351296708924e+02	-1.521901351304170475e+02	-1.521901351318470006e+02	-1.521914586053275684e+02	-1.521915940791318178e+02	-1.521915940791418791e+02	-1.521916554416638689e+02	-1.521916554426180141e+02	-1.521916582809360534e+02	-1.521970101975679484e+02	-1.522079892281949469e+02	-1.522080270815600898e+02	-1.522080339933059747e+02	-1.522199525940592366e+02	-1.522199581954278074e+02	-1.522199583785623531e+02	-1.522199583801041172e+02	-1.522199583818602946e+02	-1.522199585791668142e+02	-1.522399514972095176e+02	-1.522399517227645447e+02	-1.522411193707416999e+02	-1.522411194602276510e+02	-1.522411207446081960e+02	-1.522416947209170530e+02	-1.522416947495736679e+02	-1.522416947555524871e+02	-1.522418251621757008e+02	-1.522418252624134993e+02	-1.522418657506642035e+02	-1.522418658365861290e+02	-1.522418658373543963e+02	-1.522445420421558140e+02	-1.522450762312384711e+02	-1.522450764589204084e+02	-1.522453822628867499e+02	-1.522454034747920844e+02	-1.522454219867247218e+02	-1.522454897995141891e+02	-1.522454904076287789e+02	-1.522455251107377592e+02	-1.522457560899511009e+02	-1.522457686565464314e+02
9.554593090013515422e+00	-1.518529971108955863e+02	-1.522321305898277046e+02	-1.520875128524744468e+02	-1.521747097724645528e+02	-1.521773660124775915e+02	-1.521773660125176661e+02	-1.521773660125670062e+02	-1.521773660132930388e+02	-1.521773660147136695e+02	-1.521786827061673932e+02	-1.521788407304177611e+02	-1.521788407304214843e+02	-1.521788855819500270e+02	-1.521788855828424118e+02	-1.521788884239155948e+02	-1.521844700439349936e+02	-1.521961184151802513e+02	-1.521961573452358323e+02	-1.521961647809553142e+02	-1.522096589819857684e+02	-1.522096653326916851e+02	-1.522096655302099180e+02	-1.522096655317881186e+02	-1.522096655335417665e+02	-1.522096656853103127e+02	-1.522327521414573255e+02	-1.522327524485037316e+02	-1.522340005549948785e+02	-1.522340006432035295e+02	-1.522340028399985670e+02	-1.522345584701842256e+02	-1.522345585000853134e+02	-1.522345585061682698e+02	-1.522346906263722701e+02	-1.522346907260163675e+02	-1.522347338557448495e+02	-1.522347339196887788e+02	-1.522347339216385933e+02	-1.522376421337408203e+02	-1.522382913474992847e+02	-1.522382913773708140e+02	-1.522385678683215531e+02	-1.522385785330360761e+02	-1.522385964158619345e+02	-1.522386599450403537e+02	-1.522386600935965362e+02	-1.522386950368339171e+02	-1.522389386937124698e+02	-1.522389506347467147e+02
9.675537306342800292e+00	-1.518439517398499561e+02	-1.522255617811960633e+02	-1.520832032040708270e+02	-1.521622183906341093e+02	-1.521647592547953991e+02	-1.521647592548386854e+02	-1.521647592548852685e+02	-1.521647592555913207e+02	-1.521647592570022880e+02	-1.521660863395072170e+02	-1.521662667935325999e+02	-1.521662667935347315e+02	-1.521662990475943786e+02	-1.521662990484193756e+02	-1.521663018638496965e+02	-1.521720871655155634e+02	-1.521843641877238440e+02	-1.521844032755882665e+02	-1.521844112218624048e+02	-1.521993216170965297e+02	-1.521993283098935876e+02	-1.521993285182640534e+02	-1.521993285198366834e+02	-1.521993285216557297e+02	-1.521993286644740522e+02	-1.522258713337081133e+02	-1.522258717294126598e+02	-1.522271953057596079e+02	-1.522271953922212333e+02	-1.522271988191243679e+02	-1.522277373330467185e+02	-1.522277373641490499e+02	-1.522277373701924432e+02	-1.522278690982231240e+02	-1.522278691981233010e+02	-1.522279140756798483e+02	-1.522279141201241544e+02	-1.522279141232143900e+02	-1.522310379795299013e+02	-1.522318073044682762e+02	-1.522318079098438375e+02	-1.522320524449582138e+02	-1.522320567155165350e+02	-1.522320745800727479e+02	-1.522321337690198675e+02	-1.522321337716327605e+02	-1.522321689175828681e+02	-1.522324231439627056e+02	-1.522324353523613354e+02
9.796481522672085163e+00	-1.518353188855591043e+02	-1.522193192800537531e+02	-1.520779766780954390e+02	-1.521498796173588062e+02	-1.521523484906846591e+02	-1.521523484907301338e+02	-1.521523484907748127e+02	-1.521523484914616517e+02	-1.521523484928638652e+02	-1.521537018850984566e+02	-1.521539046039106609e+02	-1.521539046039111156e+02	-1.521539273113445461e+02	-1.521539273121001656e+02	-1.521539300854455234e+02	-1.521598954744814876e+02	-1.521727645920919656e+02	-1.521728030261511151e+02	-1.521728114724389229e+02	-1.521890047370608841e+02	-1.521890112924597815e+02	-1.521890115089209985e+02	-1.521890115104649794e+02	-1.521890115123958651e+02	-1.521890116549122354e+02	-1.522193380542674959e+02	-1.522193385442370186e+02	-1.522207307972498995e+02	-1.522207308815642648e+02	-1.522207359370596578e+02	-1.522212585556894453e+02	-1.522212585879364610e+02	-1.522212585938239329e+02	-1.522213879779440049e+02	-1.522213880787776645e+02	-1.522214338508663616e+02	-1.522214338787842394e+02	-1.522214338827828328e+02	-1.522247552808675550e+02	-1.522256472067959407e+02	-1.522256489316637840e+02	-1.522258601467350729e+02	-1.522258611519847591e+02	-1.522258795544900352e+02	-1.522259343930693376e+02	-1.522259344441737312e+02	-1.522259697178836859e+02	-1.522262324198038925e+02	-1.522262457193926366e+02
9.917425739001370033e+00	-1.518271196701322481e+02	-1.522134233400178402e+02	-1.520719823688540373e+02	-1.521377241316720301e+02	-1.521401562634010531e+02	-1.521401562634480626e+02	-1.521401562634912921e+02	-1.521401562641601117e+02	-1.521401562655556461e+02	-1.521415509336431739e+02	-1.521417757515612834e+02	-1.521417757515612834e+02	-1.521417912938542543e+02	-1.521417912945412922e+02	-1.521417940193716731e+02	-1.521479184124228254e+02	-1.521613475774823314e+02	-1.521613846586629961e+02	-1.521613935968975113e+02	-1.521787639700983163e+02	-1.521787698950207073e+02	-1.521787701172811182e+02	-1.521787701187846267e+02	-1.521787701208665169e+02	-1.521787702673931619e+02	-1.522131750000166051e+02	-1.522131755884873030e+02	-1.522146280461976460e+02	-1.522146281280180347e+02	-1.522146353073875105e+02	-1.522151432086108400e+02	-1.522151432419321964e+02	-1.522151432475719446e+02	-1.522152685127807672e+02	-1.522152686150664920e+02	-1.522153144827645690e+02	-1.522153144975953865e+02	-1.522153145022234071e+02	-1.522188138175476126e+02	-1.522198282776154485e+02	-1.522198313634566205e+02	-1.522200090501862917e+02	-1.522200090547250113e+02	-1.522200285245835971e+02	-1.522200790407120223e+02	-1.522200792417826847e+02	-1.522201145350265108e+02	-1.522203836597619215e+02	-1.522203988838269879e+02
1.003836995533065490e+01	-1.518193704846412402e+02	-1.522078893262773249e+02	-1.520653465735277052e+02	-1.521257720811921104e+02	-1.521281963791468286e+02	-1.521281963791945770e+02	-1.521281963792368117e+02	-1.521281963798892889e+02	-1.521281963812810432e+02	-1.521296466037724144e+02	-1.521298933805516072e+02	-1.521298933805510387e+02	-1.521299036196610928e+02	-1.521299036202817092e+02	-1.521299062982914450e+02	-1.521361711079061081e+02	-1.521501329104396518e+02	-1.521501680495487108e+02	-1.521501774736609320e+02	-1.521686469093942264e+02	-1.521686517651257873e+02	-1.521686519912133519e+02	-1.521686519926695667e+02	-1.521686519949360843e+02	-1.521686521502746530e+02	-1.522073999591007123e+02	-1.522074006490402098e+02	-1.522089033368920070e+02	-1.522089034159204459e+02	-1.522089133232105382e+02	-1.522094076194045726e+02	-1.522094076537211720e+02	-1.522094076590425686e+02	-1.522095272222143763e+02	-1.522095273263174136e+02	-1.522095725527638876e+02	-1.522095725583924661e+02	-1.522095725633830341e+02	-1.522132288069287824e+02	-1.522143632771617661e+02	-1.522143676399222159e+02	-1.522145126155796220e+02	-1.522145131726476563e+02	-1.522145342339097169e+02	-1.522145804872942563e+02	-1.522145808687537851e+02	-1.522146160431475437e+02	-1.522148895986013315e+02	-1.522149076441227749e+02
1.015931417165993977e+01	-1.518120839318755486e+02	-1.522027290760047720e+02	-1.520581754193326560e+02	-1.521140353829480318e+02	-1.521164757795398259e+02	-1.521164757795876312e+02	-1.521164757796293827e+02	-1.521164757802672227e+02	-1.521164757816588349e+02	-1.521179953831149305e+02	-1.521182640172661422e+02	-1.521182640172659717e+02	-1.521182704109925510e+02	-1.521182704115501281e+02	-1.521182730509235057e+02	-1.521246620994055831e+02	-1.521391337190739819e+02	-1.521391664303004347e+02	-1.521391763357911771e+02	-1.521586937157555042e+02	-1.521586971929851018e+02	-1.521586974211631116e+02	-1.521586974225687072e+02	-1.521586974250539015e+02	-1.521586975998104094e+02	-1.522020268374710668e+02	-1.522020276305984225e+02	-1.522035692861012706e+02	-1.522035693620893824e+02	-1.522035827183022150e+02	-1.522040644418358681e+02	-1.522040644770677034e+02	-1.522040644820182251e+02	-1.522041769622384209e+02	-1.522041770683705693e+02	-1.522042209829426440e+02	-1.522042209836683924e+02	-1.522042209887920023e+02	-1.522080119189670597e+02	-1.522092615540068152e+02	-1.522092668100441131e+02	-1.522093807902629123e+02	-1.522093828810954506e+02	-1.522094060687461479e+02	-1.522094481460900113e+02	-1.522094486861197709e+02	-1.522094835754544704e+02	-1.522097596441947189e+02	-1.522097815080418286e+02
1.028025838798922464e+01	-1.518052695951212741e+02	-1.521979513861849114e+02	-1.520505572021769751e+02	-1.521025195113306552e+02	-1.521049960107810648e+02	-1.521049960108287848e+02	-1.521049960108702521e+02	-1.521049960114956150e+02	-1.521049960128909220e+02	-1.521065985728942280e+02	-1.521068890054791325e+02	-1.521068890054809231e+02	-1.521068926957031806e+02	-1.521068926962013848e+02	-1.521068953103230115e+02	-1.521133946948568507e+02	-1.521283577269957448e+02	-1.521283876204297201e+02	-1.521283980039903838e+02	-1.521489377194965016e+02	-1.521489397193330433e+02	-1.521489399480533393e+02	-1.521489399494070653e+02	-1.521489399521423991e+02	-1.521489401871692451e+02	-1.521970664096893415e+02	-1.521970673064515438e+02	-1.521986356212259466e+02	-1.521986356939744383e+02	-1.521986533415027338e+02	-1.521991234353654647e+02	-1.521991234714372183e+02	-1.521991234759794338e+02	-1.521992277021897451e+02	-1.521992278104101217e+02	-1.521992698112833011e+02	-1.521992698117807095e+02	-1.521992698168504035e+02	-1.522031720185403003e+02	-1.522045298069026273e+02	-1.522045353450442633e+02	-1.522046208271815146e+02	-1.522046249838181780e+02	-1.522046508559167535e+02	-1.522046888671122247e+02	-1.522046895084442895e+02	-1.522047239205588767e+02	-1.522050006701822156e+02	-1.522050274723759458e+02
1.040120260431851129e+01	-1.517989346615655393e+02	-1.521935627094639472e+02	-1.520425644470621478e+02	-1.520912248713966619e+02	-1.520937543639655871e+02	-1.520937543640127672e+02	-1.520937543640542629e+02	-1.520937543646691381e+02	-1.520937543660729148e+02	-1.520954534105673872e+02	-1.520957656217174758e+02	-1.520957656217200338e+02	-1.520957675014067547e+02	-1.520957675018495934e+02	-1.520957701083776215e+02	-1.521023680351996745e+02	-1.521178082330981738e+02	-1.521178350081341080e+02	-1.521178458673521163e+02	-1.521394060007929170e+02	-1.521394067211424499e+02	-1.521394069490144716e+02	-1.521394069503155322e+02	-1.521394069533346851e+02	-1.521394084253118422e+02	-1.521925268545319909e+02	-1.521925278540351769e+02	-1.521941097336832627e+02	-1.521941098030422097e+02	-1.521941327063391043e+02	-1.521945920179163920e+02	-1.521945920547617277e+02	-1.521945920588717343e+02	-1.521946870763780453e+02	-1.521946871865922049e+02	-1.521947267428991779e+02	-1.521947267481637311e+02	-1.521947267530340469e+02	-1.521987156957575280e+02	-1.522001726238643471e+02	-1.522001777201966775e+02	-1.522002378818612272e+02	-1.522002442927264667e+02	-1.522002734392007710e+02	-1.522003075142009720e+02	-1.522003081797658126e+02	-1.522003418982648100e+02	-1.522006175893032207e+02	-1.522006505873709443e+02
1.052214682064779616e+01	-1.517930844248276401e+02	-1.521895676584256591e+02	-1.520342557087850537e+02	-1.520801478450307513e+02	-1.520827447536888712e+02	-1.520827447537353692e+02	-1.520827447537771206e+02	-1.520827447543838389e+02	-1.520827447558007179e+02	-1.520845539369877883e+02	-1.520848879366405129e+02	-1.520848879366456856e+02	-1.520848887003540426e+02	-1.520848887007455517e+02	-1.520848913210348599e+02	-1.520915779221454329e+02	-1.521074848872136727e+02	-1.521075083280591969e+02	-1.521075196612135585e+02	-1.521301199344546546e+02	-1.521301199618542626e+02	-1.521301201876204630e+02	-1.521301201888705350e+02	-1.521301201922056521e+02	-1.521306520906343565e+02	-1.521884141242931605e+02	-1.521884152242529638e+02	-1.521899970581465027e+02	-1.521899971240129901e+02	-1.521900263665562250e+02	-1.521904756432325314e+02	-1.521904756807972205e+02	-1.521904756844625979e+02	-1.521905607613890652e+02	-1.521905608733513873e+02	-1.521905975276724519e+02	-1.521905975429538103e+02	-1.521905975475176263e+02	-1.521946476339004732e+02	-1.521961928530388093e+02	-1.521961968252809640e+02	-1.521962354404452640e+02	-1.521962440394303542e+02	-1.521962770880778066e+02	-1.521963073742696508e+02	-1.521963079823987925e+02	-1.521963407685070990e+02	-1.521966137607212772e+02	-1.521966543580017515e+02
1.064309103697708103e+01	-1.517877226871216578e+02	-1.521859694081876171e+02	-1.520256771357213097e+02	-1.520692815847177428e+02	-1.520719583932171872e+02	-1.520719583932630030e+02	-1.520719583933054082e+02	-1.520719583939061295e+02	-1.520719583953414258e+02	-1.520738916653612591e+02	-1.520742474791708219e+02	-1.520742474791785526e+02	-1.520742476607832430e+02	-1.520742476611269467e+02	-1.520742503199653868e+02	-1.520810174622009185e+02	-1.520973843049239633e+02	-1.520974042789817133e+02	-1.520974160848916767e+02	-1.521210956906063245e+02	-1.521210960981249514e+02	-1.521210963206438294e+02	-1.521210963218445613e+02	-1.521210963255318518e+02	-1.521223016838910098e+02	-1.521847321861874605e+02	-1.521847333828388003e+02	-1.521863013175306207e+02	-1.521863013798472082e+02	-1.521863381575491019e+02	-1.521867780432849031e+02	-1.521867780815278195e+02	-1.521867780847457539e+02	-1.521868527191391820e+02	-1.521868528324553438e+02	-1.521868862040574299e+02	-1.521868862347818663e+02	-1.521868862389628418e+02	-1.521909708542485475e+02	-1.521925918484263036e+02	-1.521925942474072428e+02	-1.521926156208872953e+02	-1.521926261614261762e+02	-1.521926637814203502e+02	-1.521926904414114574e+02	-1.521926909211109660e+02	-1.521927225159708996e+02	-1.521929912736229085e+02	-1.521930410236275861e+02
1.076403525330636590e+01	-1.517828520779080179e+02	-1.521827700163961765e+02	-1.520168638211679593e+02	-1.520586166169779574e+02	-1.520613843154815754e+02	-1.520613843155267944e+02	-1.520613843155700522e+02	-1.520613843161670218e+02	-1.520613843176264481e+02	-1.520634561000673841e+02	-1.520638337510532949e+02	-1.520638337510658005e+02	-1.520638337517100922e+02	-1.520638337520096570e+02	-1.520638364776313267e+02	-1.520706775707809584e+02	-1.520875005579691503e+02	-1.520875170176082349e+02	-1.520875292955494444e+02	-1.521123446871709177e+02	-1.521123471393393061e+02	-1.521123473575698029e+02	-1.521123473587237811e+02	-1.521123473627957878e+02	-1.521143064775574771e+02	-1.521814831652339706e+02	-1.521814844532788129e+02	-1.521830246646559033e+02	-1.521830247234069873e+02	-1.521830703347105214e+02	-1.521835013671104662e+02	-1.521835014060040692e+02	-1.521835014087801881e+02	-1.521835653367561463e+02	-1.521835654508898301e+02	-1.521835952399038092e+02	-1.521835952915856183e+02	-1.521835952953338165e+02	-1.521876868683408190e+02	-1.521893696238460905e+02	-1.521893704604106006e+02	-1.521893793803517099e+02	-1.521893914963141299e+02	-1.521894343992826748e+02	-1.521894576090690521e+02	-1.521894579157164742e+02	-1.521894880434657580e+02	-1.521897511399637040e+02	-1.521898117479226187e+02
1.088497946963565077e+01	-1.517784743027352476e+02	-1.521799706734775555e+02	-1.520078409667908659e+02	-1.520481413059118836e+02	-1.520510097807758427e+02	-1.520510097808205217e+02	-1.520510097808650016e+02	-1.520510097814606070e+02	-1.520510097829500467e+02	-1.520532351451045656e+02	-1.520536346313371894e+02	-1.520536346313525087e+02	-1.520536347400502848e+02	-1.520536347403088087e+02	-1.520536375646493923e+02	-1.520605473727703156e+02	-1.520778255707121787e+02	-1.520778385588407957e+02	-1.520778513085151644e+02	-1.521038739937413027e+02	-1.521038808595584442e+02	-1.521038810725462156e+02	-1.521038810736563107e+02	-1.521038810781467134e+02	-1.521066762360126177e+02	-1.521786674111085063e+02	-1.521786687836733165e+02	-1.521801677440919605e+02	-1.521801677993014152e+02	-1.521802236322705539e+02	-1.521806462398940596e+02	-1.521806462794235131e+02	-1.521806462817708905e+02	-1.521806994868327081e+02	-1.521806996011143269e+02	-1.521807255937197851e+02	-1.521807256718622057e+02	-1.521807256751513933e+02	-1.521847957610247022e+02	-1.521865249405969109e+02	-1.521865249471002812e+02	-1.521865266543548785e+02	-1.521865399096170677e+02	-1.521865888481523825e+02	-1.521866087956846911e+02	-1.521866089273233911e+02	-1.521866372993583525e+02	-1.521868934215339948e+02	-1.521869667437492808e+02
1.100592368596493564e+01	-1.517745903332531157e+02	-1.521775718938328055e+02	-1.519986248819547825e+02	-1.520378422174193531e+02	-1.520408206048061288e+02	-1.520408206048506372e+02	-1.520408206048966804e+02	-1.520408206054932521e+02	-1.520408206070191568e+02	-1.520432154347076619e+02	-1.520436367031608711e+02	-1.520436367031807663e+02	-1.520436371120264596e+02	-1.520436371122471257e+02	-1.520436400714099250e+02	-1.520506145295071576e+02	-1.520683494479602587e+02	-1.520683591078387451e+02	-1.520683723293554692e+02	-1.520956866883011855e+02	-1.520957011639887071e+02	-1.520957013708519412e+02	-1.520957013719218480e+02	-1.520957013768652359e+02	-1.520994206265887954e+02	-1.521762835058534620e+02	-1.521762849544890344e+02	-1.521777296919682669e+02	-1.521777297436960055e+02	-1.521777972604558045e+02	-1.521782117603180495e+02	-1.521782118004791187e+02	-1.521782118024175361e+02	-1.521782545258683967e+02	-1.521782546395081397e+02	-1.521782767140953467e+02	-1.521782768240876464e+02	-1.521782768269092969e+02	-1.521822962220776390e+02	-1.521840553479852076e+02	-1.521840562741719225e+02	-1.521840564469853518e+02	-1.521840703754160700e+02	-1.521841261387133386e+02	-1.521841430228919307e+02	-1.521841430371328840e+02	-1.521841693580502408e+02	-1.521844173102216189e+02	-1.521845053512219863e+02
1.112686790229422051e+01	-1.517712005471334180e+02	-1.521755736540304724e+02	-1.519892238414375925e+02	-1.520277044165364657e+02	-1.520308014347127710e+02	-1.520308014347571657e+02	-1.520308014348052268e+02	-1.520308014354049817e+02	-1.520308014369746559e+02	-1.520333826128862427e+02	-1.520338255294781789e+02	-1.520338255295037868e+02	-1.520338263451870660e+02	-1.520338263453730008e+02	-1.520338294802846235e+02	-1.520408655169102019e+02	-1.520590607553753841e+02	-1.520590673451130499e+02	-1.520590810389800822e+02	-1.520877821714587697e+02	-1.520878084142039484e+02	-1.520878086141247820e+02	-1.520878086151581385e+02	-1.520878086205877935e+02	-1.520925496146938087e+02	-1.521743282255207532e+02	-1.521743297402019550e+02	-1.521757080872861820e+02	-1.521757081356250296e+02	-1.521757888545430717e+02	-1.521761954498861940e+02	-1.521761954906835399e+02	-1.521761954922386337e+02	-1.521762282444031769e+02	-1.521762283565089149e+02	-1.521762464907322681e+02	-1.521762466377412863e+02	-1.521762466401012830e+02	-1.521801855401716637e+02	-1.521819571914434164e+02	-1.521819621349358442e+02	-1.521819668870665794e+02	-1.521819810244427060e+02	-1.521820444306395359e+02	-1.521820584607910689e+02	-1.521820584921372586e+02	-1.521820824679674615e+02	-1.521823211759019330e+02	-1.521824260829740467e+02
1.124781211862350538e+01	-1.517683048248008504e+02	-1.521739754874668336e+02	-1.519796388225981616e+02	-1.520177117239078655e+02	-1.520209359958718949e+02	-1.520209359959165454e+02	-1.520209359959669086e+02	-1.520209359965723479e+02	-1.520209359981936075e+02	-1.520237215836975793e+02	-1.520241858995229904e+02	-1.520241858995557607e+02	-1.520241871526716011e+02	-1.520241871528254762e+02	-1.520241905100580766e+02	-1.520312858752659793e+02	-1.520499467701720846e+02	-1.520499506825277649e+02	-1.520499648496352449e+02	-1.520801564431916972e+02	-1.520801997176685916e+02	-1.520801999098859767e+02	-1.520801999108865346e+02	-1.520801999168348004e+02	-1.520860738453815770e+02	-1.521727964659044687e+02	-1.521727980351107021e+02	-1.521740988653379532e+02	-1.521740989104110326e+02	-1.521741943864281268e+02	-1.521745931649545298e+02	-1.521745932063984981e+02	-1.521745932076015606e+02	-1.521746167794153166e+02	-1.521746168890105366e+02	-1.521746311676079983e+02	-1.521746313564691775e+02	-1.521746313583852555e+02	-1.521784595701301441e+02	-1.521802255997727116e+02	-1.521802393714872323e+02	-1.521802552617032802e+02	-1.521802691708284101e+02	-1.521803410555385199e+02	-1.521803524514321282e+02	-1.521803527286232622e+02	-1.521803740781312797e+02	-1.521806025928917450e+02	-1.521807266470681839e+02
1.136875633495279025e+01	-1.517659026084230334e+02	-1.521727765409395658e+02	-1.519698641416454734e+02	-1.520078469525094249e+02	-1.520112073286046268e+02	-1.520112073286499879e+02	-1.520112073287033070e+02	-1.520112073293166759e+02	-1.520112073309983884e+02	-1.520142167505929933e+02	-1.520147020643832718e+02	-1.520147020644233748e+02	-1.520147037179574170e+02	-1.520147037180819325e+02	-1.520147073508283313e+02	-1.520218604480004387e+02	-1.520409937175553807e+02	-1.520409955057643856e+02	-1.520410101473458724e+02	-1.520728023496224637e+02	-1.520728691887811692e+02	-1.520728693725865526e+02	-1.520728693735578361e+02	-1.520728693800562610e+02	-1.520800049885237399e+02	-1.521716811410715309e+02	-1.521716827518845605e+02	-1.521728962018694347e+02	-1.521728962438276085e+02	-1.521730080473637940e+02	-1.521733989801859934e+02	-1.521733990222899706e+02	-1.521733990231771543e+02	-1.521734144975326330e+02	-1.521734146035815058e+02	-1.521734252267824559e+02	-1.521734254618887405e+02	-1.521734254633901458e+02	-1.521771126825315719e+02	-1.521788544608062068e+02	-1.521788839852991941e+02	-1.521789180360605940e+02	-1.521789313260862571e+02	-1.521790125265949030e+02	-1.521790215190552829e+02	-1.521790223817982621e+02	-1.521790408518194226e+02	-1.521792583535034282e+02	-1.521794039558027407e+02
1.148970055128207512e+01	-1.517639929275265729e+02	-1.521719755965777381e+02	-1.519598880072681482e+02	-1.519980921420054187e+02	-1.520015980311166004e+02	-1.520015980311630415e+02	-1.520015980312197712e+02	-1.520015980318435709e+02	-1.520015980335956556e+02	-1.520048522602375272e+02	-1.520053579771998216e+02	-1.520053579772501280e+02	-1.520053599356053837e+02	-1.520053599357034102e+02	-1.520053639048825289e+02	-1.520125736243349195e+02	-1.520321870062949756e+02	-1.520321874168526790e+02	-1.520322025344018755e+02	-1.520657098077621185e+02	-1.520658081895294345e+02	-1.520658083642653082e+02	-1.520658083652109269e+02	-1.520658083722892684e+02	-1.520743560432044603e+02	-1.521709730622775112e+02	-1.521709747005508575e+02	-1.521720923756779769e+02	-1.521720924146966354e+02	-1.521722221095656380e+02	-1.521726050512070856e+02	-1.521726050939841457e+02	-1.521726050945969462e+02	-1.521726138566922657e+02	-1.521726139581288351e+02	-1.521726212504432283e+02	-1.521726215356418948e+02	-1.521726215367654618e+02	-1.521761377039140939e+02	-1.521778363937655456e+02	-1.521778911437151862e+02	-1.521779508666849665e+02	-1.521779632074105280e+02	-1.521780545420259614e+02	-1.521780613742039350e+02	-1.521780632883712769e+02	-1.521780786743919691e+02	-1.521782844756588418e+02	-1.521784541269305464e+02
1.161064476761136000e+01	-1.517625743947121748e+02	-1.521715710720189918e+02	-1.519496930086650082e+02	-1.519884288053844159e+02	-1.519920905229651851e+02	-1.519920905230130188e+02	-1.519920905230739834e+02	-1.519920905237106012e+02	-1.519920905255445405e+02	-1.519956122641079617e+02	-1.519961375514770623e+02	-1.519961375515382258e+02	-1.519961396715330864e+02	-1.519961396716073523e+02	-1.519961440470806338e+02	-1.520034095989165621e+02	-1.520235114755548977e+02	-1.520235114890550960e+02	-1.520235270841842521e+02	-1.520588660177382678e+02	-1.520590055590872396e+02	-1.520590057241492161e+02	-1.520590057250718417e+02	-1.520590057327598856e+02	-1.520691415941965090e+02	-1.521706608049264560e+02	-1.521706624554950906e+02	-1.521716776170487435e+02	-1.521716776533259576e+02	-1.521718267740886574e+02	-1.521722014638957035e+02	-1.521722015073553109e+02	-1.521722015077392882e+02	-1.521722052535357363e+02	-1.521722053492971725e+02	-1.521722097684318840e+02	-1.521722101069236430e+02	-1.521722101077141645e+02	-1.521755258554852901e+02	-1.521771627259874151e+02	-1.521772551886396627e+02	-1.521773486144696790e+02	-1.521773597461864256e+02	-1.521774619883364323e+02	-1.521774669176832617e+02	-1.521774704877641682e+02	-1.521774826612453069e+02	-1.521776762105304783e+02	-1.521778724829800353e+02
1.173158898394064487e+01	-1.517616451745866755e+02	-1.521715609730357244e+02	-1.519392565538408917e+02	-1.519788382004175276e+02	-1.519826673418210987e+02	-1.519826673418708083e+02	-1.519826673419365761e+02	-1.519826673425885986e+02	-1.519826673445176652e+02	-1.519864812095471223e+02	-1.519870249494541952e+02	-1.519870249495282053e+02	-1.519870270548913709e+02	-1.519870270549447469e+02	-1.519870319168108495e+02	-1.519943526601870758e+02	-1.520149516641182288e+02	-1.520149525454390016e+02	-1.520149686196791947e+02	-1.520522556728877532e+02	-1.520524478426811186e+02	-1.520524479975232737e+02	-1.520524479984257198e+02	-1.520524480067522575e+02	-1.520643780092207749e+02	-1.521707305713607354e+02	-1.521707322182839164e+02	-1.521716399496632448e+02	-1.521716399834170943e+02	-1.521718100126076934e+02	-1.521721760779575447e+02	-1.521721761221020017e+02	-1.521721761223069507e+02	-1.521721768640796313e+02	-1.521721769531386315e+02	-1.521721790987467671e+02	-1.521721794929971168e+02	-1.521721794935045580e+02	-1.521752666984930329e+02	-1.521768234816249787e+02	-1.521769696529779594e+02	-1.521771053625054151e+02	-1.521771151017936745e+02	-1.521772289486267482e+02	-1.521772322496046286e+02	-1.521772382268707702e+02	-1.521772471711458650e+02	-1.521774280553631513e+02	-1.521776535535461790e+02
1.185253320026992974e+01	-1.517612029286603956e+02	-1.521719428463852353e+02	-1.519285512729910010e+02	-1.519693016368740359e+02	-1.519733114851560458e+02	-1.519733114852081712e+02	-1.519733114852797371e+02	-1.519733114859496368e+02	-1.519733114879894629e+02	-1.519774441705907861e+02	-1.519780049112187044e+02	-1.519780049113085738e+02	-1.519780068124017589e+02	-1.519780068124373997e+02	-1.519780122523640671e+02	-1.519853875182066076e+02	-1.520064921123584440e+02	-1.520064954717186083e+02	-1.520065120262174219e+02	-1.520458611790786563e+02	-1.520461195309210893e+02	-1.520461196750628119e+02	-1.520461196759475797e+02	-1.520461196849379917e+02	-1.520600835614760626e+02	-1.521711660581016190e+02	-1.521711676849996593e+02	-1.521719650344606407e+02	-1.521719650659277363e+02	-1.521721574115572935e+02	-1.521725143732472247e+02	-1.521725144180680900e+02	-1.521725144181479550e+02	-1.521725144860052410e+02	-1.521725145674133728e+02	-1.521725151893154475e+02	-1.521725156409730744e+02	-1.521725156412548472e+02	-1.521753480952016275e+02	-1.521768073904469816e+02	-1.521770272900991472e+02	-1.521772144437023826e+02	-1.521772226854735095e+02	-1.521773487209675295e+02	-1.521773506884999279e+02	-1.521773599730243518e+02	-1.521773658299891281e+02	-1.521775337765157019e+02	-1.521777910852165974e+02
1.197347741659921638e+01	-1.517612447388972612e+02	-1.521727137005798909e+02	-1.519175454007342978e+02	-1.519598008290084010e+02	-1.519640068074944281e+02	-1.519640068075494241e+02	-1.519640068076276691e+02	-1.519640068083181461e+02	-1.519640068104874047e+02	-1.519684872277571799e+02	-1.519690631342051859e+02	-1.519690631343129610e+02	-1.519690646550389204e+02	-1.519690646550598956e+02	-1.519690707775921510e+02	-1.519764996817409326e+02	-1.519981177067721489e+02	-1.519981255732961074e+02	-1.519981426084288785e+02	-1.520396628956799816e+02	-1.520400033218747353e+02	-1.520400034549094528e+02	-1.520400034557777929e+02	-1.520400034654552712e+02	-1.520562784587718284e+02	-1.521719483371933279e+02	-1.521719499275891394e+02	-1.521726360247871241e+02	-1.521726360542209306e+02	-1.521728520279525014e+02	-1.521731993081182850e+02	-1.521731993535932190e+02	-1.521731993536051561e+02	-1.521732013917710447e+02	-1.521732014646997868e+02	-1.521732014701904916e+02	-1.521732019800235491e+02	-1.521732019801416413e+02	-1.521757561951371542e+02	-1.521771019252178121e+02	-1.521774201210092201e+02	-1.521776684823130097e+02	-1.521776751983406371e+02	-1.521778138512719067e+02	-1.521778148048929609e+02	-1.521778284392673015e+02	-1.521778315694936623e+02	-1.521779864471780002e+02	-1.521782780636461894e+02
1.209442163292850125e+01	-1.517617670129766907e+02	-1.521738699097960819e+02	-1.519062031498627903e+02	-1.519503183014191166e+02	-1.519547384828552481e+02	-1.519547384829135979e+02	-1.519547384829996588e+02	-1.519547384837133563e+02	-1.519547384860343300e+02	-1.519595979046969774e+02	-1.519601867115372897e+02	-1.519601867116660117e+02	-1.519601877258169225e+02	-1.519601877258268132e+02	-1.519601946495929496e+02	-1.519676758934560894e+02	-1.519898140760811600e+02	-1.519898289857125917e+02	-1.519898465005748562e+02	-1.520336394116055203e+02	-1.520340804187055994e+02	-1.520340805403110380e+02	-1.520340805411646556e+02	-1.520340805515515399e+02	-1.520529847586471988e+02	-1.521730557623362472e+02	-1.521730573000368452e+02	-1.521736334435433093e+02	-1.521736334712130656e+02	-1.521738742675420610e+02	-1.521742112004038177e+02	-1.521742112464932859e+02	-1.521742112464977197e+02	-1.521742182030961317e+02	-1.521742182668795067e+02	-1.521742187266702331e+02	-1.521742192945157512e+02	-1.521742192945389149e+02	-1.521764754576035443e+02	-1.521776933769725133e+02	-1.521781395037552613e+02	-1.521784594532412029e+02	-1.521784646874131397e+02	-1.521786161849683197e+02	-1.521786164735708553e+02	-1.521786356259369484e+02	-1.521786366852951460e+02	-1.521787785041717314e+02	-1.521791067520532863e+02
1.221536584925778612e+01	-1.517627653745832390e+02	-1.521754071034213780e+02	-1.518944850880512547e+02	-1.519408378548163228e+02	-1.519454935408342635e+02	-1.519454935408967344e+02	-1.519454935409919187e+02	-1.519454935417314516e+02	-1.519454935442317378e+02	-1.519507656683450705e+02	-1.519513646364863746e+02	-1.519513646366390560e+02	-1.519513651163054533e+02	-1.519513651163083239e+02	-1.519513729750161701e+02	-1.519589046310347840e+02	-1.519815680472722761e+02	-1.519815931469369445e+02	-1.519816111387104911e+02	-1.520277678699246735e+02	-1.520283308765870345e+02	-1.520283309865372701e+02	-1.520283309873765063e+02	-1.520283309984932032e+02	-1.520502261496458232e+02	-1.521744639116620306e+02	-1.521744653812307320e+02	-1.521749350941706780e+02	-1.521749351203608853e+02	-1.521752017970790121e+02	-1.521755276427199419e+02	-1.521755276893644577e+02	-1.521755276894246265e+02	-1.521755427984868163e+02	-1.521755428526705600e+02	-1.521755450049773515e+02	-1.521755456297080968e+02	-1.521755456297102853e+02	-1.521774887223416499e+02	-1.521785669778393242e+02	-1.521791762287583083e+02	-1.521795787619962255e+02	-1.521795826225860822e+02	-1.521797469409375765e+02	-1.521797469479240874e+02	-1.521797728818443716e+02	-1.521797729181434420e+02	-1.521799018275393962e+02	-1.521802687500928357e+02
1.233631006558707099e+01	-1.517642345426610859e+02	-1.521773200477325929e+02	-1.518823485275343899e+02	-1.519313450962626462e+02	-1.519362614831993881e+02	-1.519362614832663780e+02	-1.519362614833722489e+02	-1.519362614841403456e+02	-1.519362614868539936e+02	-1.519419824974414439e+02	-1.519425883786325073e+02	-1.519425883788123315e+02	-1.519425884578518549e+02	-1.519425884578517980e+02	-1.519425974009406843e+02	-1.519501766805520333e+02	-1.519733681687247895e+02	-1.519734073386516116e+02	-1.519734258018327751e+02	-1.520220243558642323e+02	-1.520227340126336628e+02	-1.520227341108100916e+02	-1.520227341116350601e+02	-1.520227341234984522e+02	-1.520480275821839768e+02	-1.521761455802082423e+02	-1.521761469673602960e+02	-1.521765160184087051e+02	-1.521765160434202642e+02	-1.521768095035527608e+02	-1.521771234648205677e+02	-1.521771235119380208e+02	-1.521771235121190955e+02	-1.521771502665638991e+02	-1.521771503109465016e+02	-1.521771555632182071e+02	-1.521771562427300353e+02	-1.521771562427911988e+02	-1.521787773412975184e+02	-1.521797070815622703e+02	-1.521805206430976796e+02	-1.521810173474117391e+02	-1.521810199967650874e+02	-1.521811968105374433e+02	-1.521811969590675062e+02	-1.521812309878577025e+02	-1.521812315614028250e+02	-1.521813478461090483e+02	-1.521817550771726246e+02
1.245725428191635586e+01	-1.517661682041973847e+02	-1.521796016095099162e+02	-1.518697479359986175e+02	-1.519218280359443440e+02	-1.519270349857340818e+02	-1.519270349858061309e+02	-1.519270349859244220e+02	-1.519270349867237542e+02	-1.519270349896940786e+02	-1.519332435221696755e+02	-1.519338525352036129e+02	-1.519338525354165768e+02	-1.519338525914287175e+02	-1.519338525914307638e+02	-1.519338627842085145e+02	-1.519414857865878616e+02	-1.519652053060711410e+02	-1.519652633020724295e+02	-1.519652822275626818e+02	-1.520163843621482442e+02	-1.520172688927701472e+02	-1.520172689791738492e+02	-1.520172689799833847e+02	-1.520172689926089902e+02	-1.520464147400055026e+02	-1.521780708353039699e+02	-1.521780721273657377e+02	-1.521783485145128338e+02	-1.521783485386648067e+02	-1.521786695139680887e+02	-1.521789707564431922e+02	-1.521789708039270295e+02	-1.521789708042958296e+02	-1.521790129187052116e+02	-1.521790129533881384e+02	-1.521790228811294412e+02	-1.521790236123444231e+02	-1.521790236125512195e+02	-1.521803213849808856e+02	-1.521810974114776798e+02	-1.521821628052560982e+02	-1.521827658076297496e+02	-1.521827674498314593e+02	-1.521829560830840649e+02	-1.521829568409469857e+02	-1.521830002645061199e+02	-1.521830035967028607e+02	-1.521831076708814692e+02	-1.521835562828589445e+02
1.257819849824564074e+01	-1.517685588858169012e+02	-1.521822463666464103e+02	-1.518566353747784490e+02	-1.519122777492997045e+02	-1.519178106871784735e+02	-1.519178106872565195e+02	-1.519178106873894194e+02	-1.519178106882223744e+02	-1.519178106915052808e+02	-1.519245477349629141e+02	-1.519251555583487061e+02	-1.519251555585975382e+02	-1.519251563172869623e+02	-1.519251563172963131e+02	-1.519251679403578237e+02	-1.519328293810489754e+02	-1.519570733143353607e+02	-1.519571559315616298e+02	-1.519571753055872989e+02	-1.520108233459478981e+02	-1.520119149086901587e+02	-1.520119149834523284e+02	-1.520119149842456636e+02	-1.520119149976437427e+02	-1.520454133541784643e+02	-1.521802071489233015e+02	-1.521802083352411330e+02	-1.521804022300223380e+02	-1.521804022536557568e+02	-1.521807512896276648e+02	-1.521810389644371924e+02	-1.521810390121547130e+02	-1.521810390127789674e+02	-1.521811003749280076e+02	-1.521811004003551773e+02	-1.521811167425226472e+02	-1.521811175214162404e+02	-1.521811175218619212e+02	-1.521820999372125698e+02	-1.521827213852117779e+02	-1.521840926703516175e+02	-1.521848145483610892e+02	-1.521848154155760824e+02	-1.521850147976338121e+02	-1.521850166810997393e+02	-1.521850707040588873e+02	-1.521850798582086668e+02	-1.521851722567786567e+02	-1.521856625869663162e+02
1.269914271457492561e+01	-1.517713978300934059e+02	-1.521852455303961165e+02	-1.518429609677413055e+02	-1.519026890991609662e+02	-1.519085900632169341e+02	-1.519085900633015171e+02	-1.519085900634513564e+02	-1.519085900643203786e+02	-1.519085900679902466e+02	-1.519158987689359037e+02	-1.519165005553876995e+02	-1.519165005556783967e+02	-1.519165032219456748e+02	-1.519165032219684122e+02	-1.519165164696588590e+02	-1.519242093893341803e+02	-1.519489697869132669e+02	-1.519490840460954928e+02	-1.519491038490058372e+02	-1.520053173900696493e+02	-1.520066524569156172e+02	-1.520066525203095011e+02	-1.520066525210836517e+02	-1.520066525352641520e+02	-1.520450483759231588e+02	-1.521825196199757784e+02	-1.521825206922915186e+02	-1.521826443425448474e+02	-1.521826443660280574e+02	-1.521830218082322403e+02	-1.521832950773052744e+02	-1.521832951250980273e+02	-1.521832951260453797e+02	-1.521833797363394183e+02	-1.521833797533361690e+02	-1.521834044037934746e+02	-1.521834052254390031e+02	-1.521834052262246928e+02	-1.521840914912745006e+02	-1.521845625234798263e+02	-1.521863003033995483e+02	-1.521871539500229460e+02	-1.521871542884248925e+02	-1.521873629186012522e+02	-1.521873664943790345e+02	-1.521874321256966027e+02	-1.521874512237255885e+02	-1.521875325910551737e+02	-1.521880640500514232e+02
1.282008693090421048e+01	-1.517746748829599710e+02	-1.521885876325445395e+02	-1.518286734008874816e+02	-1.518930615073370234e+02	-1.518993803783469900e+02	-1.518993803784392185e+02	-1.518993803786088677e+02	-1.518993803795158613e+02	-1.518993803836748384e+02	-1.519073057360706116e+02	-1.519078961545284585e+02	-1.519078961548675579e+02	-1.519079025753600263e+02	-1.519079025754032273e+02	-1.519079176530607356e+02	-1.519156331081789801e+02	-1.519408968781500562e+02	-1.519410512345859274e+02	-1.519410714394906279e+02	-1.519998439795929528e+02	-1.520014637297748550e+02	-1.520014637822253292e+02	-1.520014637829779360e+02	-1.520014637979430461e+02	-1.520453430407029884e+02	-1.521849712985208498e+02	-1.521849722512748428e+02	-1.521850398408967919e+02	-1.521850398646336373e+02	-1.521854458459760622e+02	-1.521857039091640615e+02	-1.521857039568475329e+02	-1.521857039581848312e+02	-1.521858158564251937e+02	-1.521858158662273013e+02	-1.521858508607936074e+02	-1.521858517194262674e+02	-1.521858517206598833e+02	-1.521862744592247338e+02	-1.521866049479067726e+02	-1.521887761156815486e+02	-1.521897745481877280e+02	-1.521897746044875248e+02	-1.521899905303535832e+02	-1.521899964145671333e+02	-1.521900743505905780e+02	-1.521901088284831189e+02	-1.521901799043240544e+02	-1.521907507737681158e+02
1.294103114723349535e+01	-1.517783783987287620e+02	-1.521922621470147021e+02	-1.518137204485102529e+02	-1.518833997585248881e+02	-1.518901957018508995e+02	-1.518901957019514271e+02	-1.518901957021443820e+02	-1.518901957030907397e+02	-1.518901957078845726e+02	-1.518987841116366440e+02	-1.518993574225488032e+02	-1.518993574229398860e+02	-1.518993702851151681e+02	-1.518993702851865919e+02	-1.518993874048875341e+02	-1.519071141439135033e+02	-1.519328621911198240e+02	-1.519330667655416107e+02	-1.519330873368387529e+02	-1.519943829019575787e+02	-1.519963336249365966e+02	-1.519963336670280682e+02	-1.519963336677555787e+02	-1.519963336835077712e+02	-1.520463178710327838e+02	-1.521875236211166396e+02	-1.521875244516685370e+02	-1.521875519163086494e+02	-1.521875519407489321e+02	-1.521879863691645483e+02	-1.521882284924675162e+02	-1.521882285398322665e+02	-1.521882285416244258e+02	-1.521883717208574183e+02	-1.521883717251389498e+02	-1.521884192238176752e+02	-1.521884201129172425e+02	-1.521884201147155693e+02	-1.521886278031576865e+02	-1.521888339684909965e+02	-1.521915111159891580e+02	-1.521926672188706107e+02	-1.521926672285432289e+02	-1.521928880428288267e+02	-1.521928968957101915e+02	-1.521929873912768016e+02	-1.521930442941578008e+02	-1.521931058969675803e+02	-1.521937131281019049e+02
1.306197536356278022e+01	-1.517824951688763520e+02	-1.521962564707574472e+02	-1.517980495165633101e+02	-1.518737148114590241e+02	-1.518810579656534685e+02	-1.518810579657636310e+02	-1.518810579659838709e+02	-1.518810579669701895e+02	-1.518810579726190610e+02	-1.518903566444606383e+02	-1.518909068135593259e+02	-1.518909068140132490e+02	-1.518909298869134545e+02	-1.518909298870223665e+02	-1.518909492615588022e+02	-1.518986733928800845e+02	-1.519248797155699719e+02	-1.519251465445306053e+02	-1.519251674363574125e+02	-1.519889172749851411e+02	-1.519912507757042874e+02	-1.519912508081895339e+02	-1.519912508088868321e+02	-1.519912508254199679e+02	-1.520479896764168757e+02	-1.521901369626902465e+02	-1.521901376714776859e+02	-1.521901424695700769e+02	-1.521901424952218633e+02	-1.521906050410381681e+02	-1.521908305850227521e+02	-1.521908306318370876e+02	-1.521908306341462662e+02	-1.521910089417689562e+02	-1.521910089426553441e+02	-1.521910712067372060e+02	-1.521910721191306664e+02	-1.521910721216180207e+02	-1.521911317929593963e+02	-1.521912367557235939e+02	-1.521944971651562923e+02	-1.521958233576432349e+02	-1.521958235358964657e+02	-1.521960463972470450e+02	-1.521960589121058263e+02	-1.521961616474492587e+02	-1.521962499623153064e+02	-1.521963029702881443e+02	-1.521969419998462172e+02
1.318291957989206509e+01	-1.517870103796305727e+02	-1.522005563316919279e+02	-1.517816081873911571e+02	-1.518640245825266675e+02	-1.518719980312831126e+02	-1.518719980314044165e+02	-1.518719980316568865e+02	-1.518719980326825976e+02	-1.518719980395439109e+02	-1.518820542640398230e+02	-1.518825751187527260e+02	-1.518825751192725590e+02	-1.518826135411919154e+02	-1.518826135413498264e+02	-1.518826353762055135e+02	-1.518903400368268990e+02	-1.519169707926243120e+02	-1.519173140941072120e+02	-1.519173352487645445e+02	-1.519834347013492959e+02	-1.519862086981542859e+02	-1.519862087219566718e+02	-1.519862087226192955e+02	-1.519862087399243080e+02	-1.520503706124120242e+02	-1.521927713050074829e+02	-1.521927718954967759e+02	-1.521927727344815082e+02	-1.521927727619282962e+02	-1.521932628440058295e+02	-1.521934712914060697e+02	-1.521934713374191688e+02	-1.521934713403039154e+02	-1.521936883671309602e+02	-1.521936883671934595e+02	-1.521937677310244794e+02	-1.521937686590032968e+02	-1.521937686623111574e+02	-1.521937688888972957e+02	-1.521938030847646246e+02	-1.521977272187879464e+02	-1.521992350390594311e+02	-1.521992355754998130e+02	-1.521994572580038323e+02	-1.521994741430123383e+02	-1.521995880979777951e+02	-1.521997191176963895e+02	-1.521997644481359373e+02	-1.522004290534671327e+02
1.330386379622134996e+01	-1.517919076012875053e+02	-1.522051459599966279e+02	-1.517643447419093832e+02	-1.518543546555604280e+02	-1.518630567200666519e+02	-1.518630567202012003e+02	-1.518630567204918407e+02	-1.518630567215546989e+02	-1.518630567302749341e+02	-1.518739169448635380e+02	-1.518744023756293018e+02	-1.518744023762238839e+02	-1.518744629939878905e+02	-1.518744629942102051e+02	-1.518744874773851734e+02	-1.518821525150665366e+02	-1.519091650720991993e+02	-1.519096015196221856e+02	-1.519096228660538941e+02	-1.519779285413781054e+02	-1.519812070431484017e+02	-1.519812070593650901e+02	-1.519812070599876392e+02	-1.519812070780481577e+02	-1.520534673537848676e+02	-1.521953870138287925e+02	-1.521953874924043362e+02	-1.521954040104349701e+02	-1.521954040403542763e+02	-1.521959208099416969e+02	-1.521961117913284625e+02	-1.521961118362747811e+02	-1.521961118397875339e+02	-1.521963707983652512e+02	-1.521963708006113620e+02	-1.521964696379304769e+02	-1.521964705733863070e+02	-1.521964705776538835e+02	-1.521965247384416102e+02	-1.521965261289390696e+02	-1.522011955392587197e+02	-1.522028951406310853e+02	-1.522028961982298370e+02	-1.522031131737870737e+02	-1.522031351252975924e+02	-1.522032584763815635e+02	-1.522034461824555933e+02	-1.522034847703381502e+02	-1.522041669904163541e+02
1.342480801255063483e+01	-1.517971688087401390e+02	-1.522100078949004853e+02	-1.517462086252677125e+02	-1.518447388579458561e+02	-1.518542857447865231e+02	-1.518542857449365613e+02	-1.518542857452725912e+02	-1.518542857463680491e+02	-1.518542857583267960e+02	-1.518659944751625801e+02	-1.518664386812910436e+02	-1.518664386819698962e+02	-1.518665304458439493e+02	-1.518665304461544281e+02	-1.518665577358224255e+02	-1.518741594214722852e+02	-1.519015014149530032e+02	-1.519020504105419036e+02	-1.519020718629786018e+02	-1.519723992864433058e+02	-1.519762529307091370e+02	-1.519762529406094416e+02	-1.519762529411864307e+02	-1.519762529599783250e+02	-1.520572804185726454e+02	-1.521979457075630648e+02	-1.521979460832404243e+02	-1.521979984871087765e+02	-1.521979985202916907e+02	-1.521985408414188043e+02	-1.521987141578195235e+02	-1.521987142014243943e+02	-1.521987142056118216e+02	-1.521990177998189040e+02	-1.521990178076579809e+02	-1.521991384925958357e+02	-1.521991394271726676e+02	-1.521991394325449107e+02	-1.521993892650596365e+02	-1.521994032673946435e+02	-1.522048978545402917e+02	-1.522067974137559645e+02	-1.522067991324793468e+02	-1.522070076884817240e+02	-1.522070353550587072e+02	-1.522071654146572541e+02	-1.522074268581755234e+02	-1.522074596350818467e+02	-1.522081497878174332e+02
1.354575222887992147e+01	-1.518027744275849216e+02	-1.522151240298190942e+02	-1.517271508096093839e+02	-1.518352196274733501e+02	-1.518457484620095954e+02	-1.518457484621789035e+02	-1.518457484625692757e+02	-1.518457484636895742e+02	-1.518457484828580277e+02	-1.518583470613501731e+02	-1.518587448376579800e+02	-1.518587448384379286e+02	-1.518588792552677376e+02	-1.518588792557150100e+02	-1.518589094658918555e+02	-1.518664202577634512e+02	-1.518940286771608612e+02	-1.518947126102332845e+02	-1.518947340671290931e+02	-1.519668560033630342e+02	-1.519713623309506829e+02	-1.519713623359673136e+02	-1.519713623364922626e+02	-1.519713623559828193e+02	-1.520618036506627107e+02	-1.522004111872467718e+02	-1.522004114712646867e+02	-1.522005201317434455e+02	-1.522005201691176524e+02	-1.522010865942919509e+02	-1.522012422356658021e+02	-1.522012422776511471e+02	-1.522012422825514477e+02	-1.522015925713619424e+02	-1.522015925885495164e+02	-1.522017374515246786e+02	-1.522017383767839931e+02	-1.522017383834112252e+02	-1.522023578110779169e+02	-1.522024368562338168e+02	-1.522088314375182563e+02	-1.522109364824270017e+02	-1.522109389874276246e+02	-1.522111353799202220e+02	-1.522111693170708406e+02	-1.522113025374049755e+02	-1.522116581875199017e+02	-1.522116860623040679e+02	-1.522123728894933095e+02
1.366669644520920635e+01	-1.518087033930403322e+02	-1.522204742787736507e+02	-1.517071239924436270e+02	-1.518258480765427691e+02	-1.518375203421757931e+02	-1.518375203423695439e+02	-1.518375203428254281e+02	-1.518375203439582322e+02	-1.518375203950245407e+02	-1.518510456800502482e+02	-1.518513927365286520e+02	-1.518513927374389141e+02	-1.518515843826820344e+02	-1.518515843834539112e+02	-1.518516175681157847e+02	-1.518590059544803808e+02	-1.518868062914518759e+02	-1.518876507669833416e+02	-1.518876721104149112e+02	-1.519613178053069191e+02	-1.519665614385592107e+02	-1.519665614402763367e+02	-1.519665614407442149e+02	-1.519665614608894373e+02	-1.520670238313608991e+02	-1.522027503822488370e+02	-1.522027505874772544e+02	-1.522029355938564379e+02	-1.522029356365072488e+02	-1.522035243765402299e+02	-1.522036625350962140e+02	-1.522036625751875931e+02	-1.522036625808288477e+02	-1.522040608401279655e+02	-1.522040608706903129e+02	-1.522042321496552688e+02	-1.522042330572570279e+02	-1.522042330652946305e+02	-1.522054322768299244e+02	-1.522056348941507338e+02	-1.522129950755126515e+02	-1.522153077488142685e+02	-1.522153111627802105e+02	-1.522154918021487049e+02	-1.522155324189178884e+02	-1.522156644846130575e+02	-1.522161385020003195e+02	-1.522161623447762508e+02	-1.522168333130526605e+02
1.378764066153849122e+01	-1.518149331993787996e+02	-1.522260375056442570e+02	-1.516860825512645192e+02	-1.518166836407037295e+02	-1.518296890295580965e+02	-1.518296890297834238e+02	-1.518296890303188889e+02	-1.518296890314460370e+02	-1.518326431537466306e+02	-1.518441720670019208e+02	-1.518444653694627959e+02	-1.518444653705852829e+02	-1.518447324571194486e+02	-1.518453532144800988e+02	-1.518453532146260159e+02	-1.518519990480004367e+02	-1.518799045406439632e+02	-1.518809385562397551e+02	-1.518809596519556067e+02	-1.519558152858185167e+02	-1.519618879668634008e+02	-1.519618879669948228e+02	-1.519618879674014806e+02	-1.519618879881416547e+02	-1.520729203490228656e+02	-1.522049342464094366e+02	-1.522049343867382163e+02	-1.522052150631156451e+02	-1.522052151123074850e+02	-1.522058239992849167e+02	-1.522059450767618500e+02	-1.522059451146958509e+02	-1.522059451210947145e+02	-1.522063917085556568e+02	-1.522063917566870259e+02	-1.522065915444155166e+02	-1.522065924263123975e+02	-1.522065924359164342e+02	-1.522086221730029365e+02	-1.522090114922524435e+02	-1.522173888946850298e+02	-1.522199071821146390e+02	-1.522199116410546935e+02	-1.522200733035433586e+02	-1.522201208036707953e+02	-1.522202468359616319e+02	-1.522208672156970124e+02	-1.522208878467301929e+02	-1.522215296245092873e+02
1.390858487786777609e+01	-1.518214399055559625e+02	-1.522317913384390522e+02	-1.516639821547994984e+02	-1.518077931778218499e+02	-1.518223538373671317e+02	-1.518223538376348642e+02	-1.518223538382680999e+02	-1.518223538393634442e+02	-1.518321546548194192e+02	-1.518378182068528019e+02	-1.518380563223114166e+02	-1.518380563240375807e+02	-1.518384213214689566e+02	-1.518440262265076228e+02	-1.518440262265141314e+02	-1.518454933837679732e+02	-1.518734043904973703e+02	-1.518746604383685792e+02	-1.518746811366931695e+02	-1.519503918297924940e+02	-1.519573922618421307e+02	-1.519573922621990789e+02	-1.519573922625397415e+02	-1.519573922838005728e+02	-1.520794648150667285e+02	-1.522069385167118014e+02	-1.522069386062545391e+02	-1.522073329932640888e+02	-1.522073330504547357e+02	-1.522079594932855287e+02	-1.522080641014955802e+02	-1.522080641370275771e+02	-1.522080641441865225e+02	-1.522085583735321848e+02	-1.522085584434646819e+02	-1.522087886318511778e+02	-1.522087894804906796e+02	-1.522087894918190614e+02	-1.522119454722794671e+02	-1.522125870344017926e+02	-1.522220139978943223e+02	-1.522247309626704350e+02	-1.522247366342355974e+02	-1.522248766884341364e+02	-1.522249310105389100e+02	-1.522250459016204331e+02	-1.522258444168550113e+02	-1.522258626018568748e+02	-1.522264617180428843e+02
1.402952909419706096e+01	-1.518281980481366134e+02	-1.522377120881102428e+02	-1.516407789098757348e+02	-1.517992493638680287e+02	-1.518156244963469135e+02	-1.518156244966728252e+02	-1.518156244974274500e+02	-1.518156244984544969e+02	-1.518321755708030025e+02	-1.518321758296735027e+02	-1.518322688170820243e+02	-1.518324570740682304e+02	-1.518327588880906092e+02	-1.518432569183377439e+02	-1.518432569183402734e+02	-1.518432569280111863e+02	-1.518673967230973290e+02	-1.518689107900659963e+02	-1.518689309278768178e+02	-1.519451046880878948e+02	-1.519531381062690798e+02	-1.519531381087131479e+02	-1.519531381089878721e+02	-1.519531381306725280e+02	-1.520866204781914348e+02	-1.522087442192471372e+02	-1.522087442715107670e+02	-1.522092685788189215e+02	-1.522092686456689989e+02	-1.522099095783465543e+02	-1.522099985324941542e+02	-1.522099985654068632e+02	-1.522099985733122764e+02	-1.522105386056395275e+02	-1.522105387014825055e+02	-1.522108009241586899e+02	-1.522108017326938807e+02	-1.522108017459024438e+02	-1.522154291099035106e+02	-1.522163878902631780e+02	-1.522268718664769835e+02	-1.522297749463098739e+02	-1.522297820494111988e+02	-1.522298986827433680e+02	-1.522299594457814749e+02	-1.522300583331139023e+02	-1.522310701997294586e+02	-1.522310866527223254e+02	-1.522316303221562066e+02
1.415047331052634583e+01	-1.518351803961029418e+02	-1.522437745050283127e+02	-1.516164279029491126e+02	-1.517911282139136233e+02	-1.518096189512671685e+02	-1.518096189516753611e+02	-1.518096189525830937e+02	-1.518096189534921905e+02	-1.518327697619631635e+02	-1.518327697622548840e+02	-1.518327697861439560e+02	-1.518330845970896235e+02	-1.518330847242274899e+02	-1.518431130685532935e+02	-1.518431130685582389e+02	-1.518431130749586941e+02	-1.518619807862161224e+02	-1.518637922233238555e+02	-1.518638116272829848e+02	-1.519400256713354338e+02	-1.519492030503160436e+02	-1.519492030567036522e+02	-1.519492030569123813e+02	-1.519492030789001547e+02	-1.520943412617402828e+02	-1.522103377780438223e+02	-1.522103378051330083e+02	-1.522110058424013914e+02	-1.522110059207719814e+02	-1.522116577445975167e+02	-1.522117320491304895e+02	-1.522117320792430064e+02	-1.522117320878618898e+02	-1.522123148491455140e+02	-1.522123149746952890e+02	-1.522126105496620880e+02	-1.522126113121555022e+02	-1.522126113274004524e+02	-1.522191089417114540e+02	-1.522204455208125182e+02	-1.522319634662807744e+02	-1.522350339032218471e+02	-1.522350427271726403e+02	-1.522351351537880078e+02	-1.522352016155412571e+02	-1.522352804924784664e+02	-1.522365436680026960e+02	-1.522365590623902563e+02	-1.522370361373940000e+02
1.427141752685563070e+01	-1.518423574647995906e+02	-1.522499512915408957e+02	-1.515908809812530649e+02	-1.517835055462933269e+02	-1.518044599833986013e+02	-1.518044599839269608e+02	-1.518044599850311442e+02	-1.518044599857585695e+02	-1.518340091779694490e+02	-1.518340091781223009e+02	-1.518340092761887945e+02	-1.518343597400915428e+02	-1.518343599348352768e+02	-1.518436697232562551e+02	-1.518436697232558004e+02	-1.518436697292724489e+02	-1.518572616556201069e+02	-1.518594128898525355e+02	-1.518594313810171457e+02	-1.519352412846222364e+02	-1.519456780687817172e+02	-1.519456780808882854e+02	-1.519456780810357941e+02	-1.519456781031736909e+02	-1.521025702330665581e+02	-1.522117105513231081e+02	-1.522117105632814855e+02	-1.522125331605233782e+02	-1.522125332524563532e+02	-1.522131917750577372e+02	-1.522132526020816385e+02	-1.522132526292523949e+02	-1.522132526385313440e+02	-1.522138737737050747e+02	-1.522138739322236347e+02	-1.522142038066346572e+02	-1.522142045182598054e+02	-1.522142045356939093e+02	-1.522230289246744519e+02	-1.522247947988414012e+02	-1.522372879864486777e+02	-1.522405004714009351e+02	-1.522405113916395862e+02	-1.522405800206159370e+02	-1.522406510578081793e+02	-1.522407074987541478e+02	-1.522422615294635193e+02	-1.522422765171731385e+02	-1.522426784962903525e+02
1.439236174318491557e+01	-1.518496966902848158e+02	-1.522562122728818395e+02	-1.515640836170989303e+02	-1.517764522097863562e+02	-1.518002704347902068e+02	-1.518002704354990726e+02	-1.518002704368611830e+02	-1.518002704373336940e+02	-1.518359717285547958e+02	-1.518359717292659923e+02	-1.518359719489992301e+02	-1.518363601573948074e+02	-1.518363604310519577e+02	-1.518450071500583078e+02	-1.518450071500623153e+02	-1.518450071562437529e+02	-1.518533465122097255e+02	-1.518558825764267226e+02	-1.518558999761730490e+02	-1.519308520900385417e+02	-1.519426663104853787e+02	-1.519426663299139477e+02	-1.519426663300052383e+02	-1.519426663521093985e+02	-1.521112373156753961e+02	-1.522128575923544531e+02	-1.522128575965882078e+02	-1.522138420291634873e+02	-1.522138421368441357e+02	-1.522145025130645024e+02	-1.522145511736165986e+02	-1.522145511977559238e+02	-1.522145512076169780e+02	-1.522152050825604874e+02	-1.522152052765264045e+02	-1.522155699762522261e+02	-1.522155706334685590e+02	-1.522155706532426507e+02	-1.522272392453307646e+02	-1.522294713615117416e+02	-1.522428411280273792e+02	-1.522461637486892982e+02	-1.522461772340550397e+02	-1.522462237759309573e+02	-1.522462978944257941e+02	-1.522463318505140535e+02	-1.522482161925613866e+02	-1.522482314301564656e+02	-1.522485534282384947e+02
1.451330595951420044e+01	-1.518571611541632933e+02	-1.522625231092200409e+02	-1.515359707197667376e+02	-1.517700279160644925e+02	-1.517971668304459172e+02	-1.517971668314346232e+02	-1.517971668331456669e+02	-1.517971668333133266e+02	-1.518387380200733503e+02	-1.518387380213344500e+02	-1.518387384096071457e+02	-1.518391662857047208e+02	-1.518391666497066979e+02	-1.518472076331690062e+02	-1.518472076331865708e+02	-1.518472076397158617e+02	-1.518503397778448232e+02	-1.518533075275238104e+02	-1.518533236636504569e+02	-1.519269710524139896e+02	-1.519402806772417591e+02	-1.519402807053185427e+02	-1.519402807053655522e+02	-1.519402807272132634e+02	-1.521202560755596096e+02	-1.522137754116529322e+02	-1.522137754128358722e+02	-1.522149248516502951e+02	-1.522149249773425481e+02	-1.522155816599317575e+02	-1.522156195687434206e+02	-1.522156195898174644e+02	-1.522156196001561170e+02	-1.522162993631555707e+02	-1.522162995939885093e+02	-1.522166991810622960e+02	-1.522166997817548406e+02	-1.522166998040201236e+02	-1.522317930924595260e+02	-1.522345078242651368e+02	-1.522486128512622372e+02	-1.522520074315154375e+02	-1.522520240350840197e+02	-1.522520515259111278e+02	-1.522521269079333024e+02	-1.522521415044809885e+02	-1.522543932721144131e+02	-1.522544094516450741e+02	-1.522546510142765044e+02
1.463425017584348531e+01	-1.518647077473721083e+02	-1.522688433147283718e+02	-1.515064613149357626e+02	-1.517642735725700334e+02	-1.517952512474249431e+02	-1.517952512488638774e+02	-1.517952512510667304e+02	-1.517952512510756264e+02	-1.518423867484841878e+02	-1.518423867502295366e+02	-1.518423873518201503e+02	-1.518428566033309721e+02	-1.518428570680879091e+02	-1.518503509150929744e+02	-1.518503509151173603e+02	-1.518503509220578849e+02	-1.518503526797377674e+02	-1.518517874834356576e+02	-1.518518021359886347e+02	-1.519237206002224241e+02	-1.519386399558263463e+02	-1.519386399934928988e+02	-1.519386399935079339e+02	-1.519386400148410132e+02	-1.521295194642488866e+02	-1.522144585154850347e+02	-1.522144585158854397e+02	-1.522157715295483911e+02	-1.522157716755005481e+02	-1.522164183870835927e+02	-1.522164470217627468e+02	-1.522164470397969183e+02	-1.522164470504806104e+02	-1.522171447638248480e+02	-1.522171450315968571e+02	-1.522175790730239271e+02	-1.522175796165915074e+02	-1.522175796415049547e+02	-1.522367417656648456e+02	-1.522399287250932503e+02	-1.522545844911887514e+02	-1.522580073987785738e+02	-1.522580277207442521e+02	-1.522580404463013224e+02	-1.522581150386174045e+02	-1.522581172807528560e+02	-1.522607684208842045e+02	-1.522607863020320451e+02	-1.522609519379739140e+02
1.475519439217277018e+01	-1.518722846755553633e+02	-1.522751244163959825e+02	-1.514754521163160916e+02	-1.517592021065432561e+02	-1.517946013768219871e+02	-1.517946013790161999e+02	-1.517946013819536404e+02	-1.517946013834740313e+02	-1.518469886142972314e+02	-1.518469886164709521e+02	-1.518469894724397022e+02	-1.518475015468615936e+02	-1.518475021212504146e+02	-1.518545081455007164e+02	-1.518545081455453385e+02	-1.518545081529069591e+02	-1.518545088699473808e+02	-1.518545125566585057e+02	-1.518545125736983437e+02	-1.519212281250927958e+02	-1.519378632372248319e+02	-1.519378632849315238e+02	-1.519378632849323765e+02	-1.519378633054635372e+02	-1.521388944867727560e+02	-1.522148945213597528e+02	-1.522148945219524876e+02	-1.522163646641191974e+02	-1.522163648324367387e+02	-1.522169945741754304e+02	-1.522170154301151683e+02	-1.522170154451962389e+02	-1.522170154560642743e+02	-1.522177223058079107e+02	-1.522177226089525561e+02	-1.522181901605600842e+02	-1.522181906479428051e+02	-1.522181906756690353e+02	-1.522421278473345012e+02	-1.522457441442901995e+02	-1.522607251676302553e+02	-1.522641286422633868e+02	-1.522641532507794295e+02	-1.522641565594184954e+02	-1.522642282018707647e+02	-1.522642294733776396e+02	-1.522673034336519891e+02	-1.522673238725499800e+02	-1.522674231842283916e+02
1.487613860850205505e+01	-1.518798282467505487e+02	-1.522813057084112529e+02	-1.514428101829529965e+02	-1.517547879218353444e+02	-1.517952588766996200e+02	-1.517952588802335754e+02	-1.517952588843680530e+02	-1.517956410811680712e+02	-1.518525987183389532e+02	-1.518525987209257551e+02	-1.518525998669304613e+02	-1.518531559126965078e+02	-1.518531566037275695e+02	-1.518597342904370748e+02	-1.518597342905028142e+02	-1.518597342982684211e+02	-1.518597348721052072e+02	-1.518597365439259761e+02	-1.518597365470615159e+02	-1.519196196597780784e+02	-1.519380624049727544e+02	-1.519380624625994471e+02	-1.519380624626045915e+02	-1.519380624820326773e+02	-1.521482158967316991e+02	-1.522150577218495187e+02	-1.522150577244398448e+02	-1.522166732452924975e+02	-1.522166734377764215e+02	-1.522172785540649613e+02	-1.522172930967861078e+02	-1.522172931090641441e+02	-1.522172931199268078e+02	-1.522179997070588229e+02	-1.522180000420959800e+02	-1.522184996508879067e+02	-1.522185000845092873e+02	-1.522185001152318478e+02	-1.522479762620825738e+02	-1.522519420665475423e+02	-1.522669874572590913e+02	-1.522703214707391055e+02	-1.522703507672701733e+02	-1.522703507679999859e+02	-1.522704173558816478e+02	-1.522704335832804929e+02	-1.522739416306460214e+02	-1.522739655997220893e+02	-1.522740129179607607e+02
1.499708282483133992e+01	-1.518872589516544735e+02	-1.522873112679481267e+02	-1.514083651011877976e+02	-1.517509553477829627e+02	-1.517972163305682614e+02	-1.517972163366803215e+02	-1.517972163430597163e+02	-1.518066285490684777e+02	-1.518592475376124185e+02	-1.518592475405991991e+02	-1.518592490052470794e+02	-1.518598498426915739e+02	-1.518598506552957588e+02	-1.518660590936311507e+02	-1.518660590937198549e+02	-1.518660591018638399e+02	-1.518660596353375070e+02	-1.518660607206995223e+02	-1.518660607220536747e+02	-1.519190115272993182e+02	-1.519393325739833642e+02	-1.519393326408024336e+02	-1.519393326408374492e+02	-1.519393326588717343e+02	-1.521572792109766397e+02	-1.522149011014200255e+02	-1.522149011119326758e+02	-1.522166448361312234e+02	-1.522166450540876212e+02	-1.522172173756584641e+02	-1.522172269927609420e+02	-1.522172270024441048e+02	-1.522172270130870118e+02	-1.522179237219088179e+02	-1.522179240832204243e+02	-1.522184538108980405e+02	-1.522184541945345018e+02	-1.522184542284607573e+02	-1.522542832271196289e+02	-1.522584797261630172e+02	-1.522733023713177261e+02	-1.522765169738789837e+02	-1.522765509972397808e+02	-1.522765541499773576e+02	-1.522766138169557166e+02	-1.522766651723654547e+02	-1.522806026273339626e+02	-1.522806312198452758e+02	-1.522806446956195714e+02
1.511802704116062657e+01	-1.518944769568871038e+02	-1.522930446213561595e+02	-1.513719014591292478e+02	-1.517475667314357111e+02	-1.518004034122527628e+02	-1.518004034240487385e+02	-1.518004034358708907e+02	-1.518189956882536933e+02	-1.518669307729026059e+02	-1.518669307763158542e+02	-1.518669325795655141e+02	-1.518675786856771310e+02	-1.518675796225067813e+02	-1.518734768723283253e+02	-1.518734768724552566e+02	-1.518734768809565026e+02	-1.518734774051174270e+02	-1.518734781605086823e+02	-1.518734781612944289e+02	-1.519194998602383464e+02	-1.519417405285019242e+02	-1.519417406032231384e+02	-1.519417406033171574e+02	-1.519417406197151195e+02	-1.521658335902957049e+02	-1.522143470256191335e+02	-1.522143470588437140e+02	-1.522161964713538396e+02	-1.522161967153787145e+02	-1.522167278041713132e+02	-1.522167337595829224e+02	-1.522167337669325775e+02	-1.522167337771226130e+02	-1.522174112067466183e+02	-1.522174115864329735e+02	-1.522179690551556064e+02	-1.522179693937222282e+02	-1.522179694310960940e+02	-1.522610033777742444e+02	-1.522652744046985731e+02	-1.522795738036066666e+02	-1.522826218379105967e+02	-1.522826600196604261e+02	-1.522826726369020776e+02	-1.522827239382607161e+02	-1.522828339777903750e+02	-1.522871767464771153e+02	-1.522872111592812701e+02	-1.522872113299237071e+02
1.523897125748991144e+01	-1.519013572885848475e+02	-1.522983850678598401e+02	-1.513331527903485778e+02	-1.517444111908941977e+02	-1.518046732127751568e+02	-1.518046732412615540e+02	-1.518046732773899521e+02	-1.518326471179180714e+02	-1.518755986028372433e+02	-1.518755986067193362e+02	-1.518756007585564873e+02	-1.518762922680010661e+02	-1.518762933294657671e+02	-1.518819356697271701e+02	-1.518819356698894580e+02	-1.518819356787434742e+02	-1.518819362060056903e+02	-1.518819367272473357e+02	-1.518819367277825165e+02	-1.519211480714403706e+02	-1.519453114589752261e+02	-1.519453115398604837e+02	-1.519453115400561387e+02	-1.519453115546746744e+02	-1.521735754521863839e+02	-1.522132771372940567e+02	-1.522132772231343267e+02	-1.522152047970105855e+02	-1.522152050667702099e+02	-1.522156865833312622e+02	-1.522156899770865834e+02	-1.522156899824058769e+02	-1.522156899918999500e+02	-1.522163394250581803e+02	-1.522163398129312668e+02	-1.522169222718723631e+02	-1.522169225711572267e+02	-1.522169226122589976e+02	-1.522680357445797483e+02	-1.522721944303941939e+02	-1.522856727887278225e+02	-1.522885127708486834e+02	-1.522885536871053205e+02	-1.522885813801736106e+02	-1.522886234502875311e+02	-1.522888176364477602e+02	-1.522935195305009870e+02	-1.522935610193677292e+02	-1.522935689436783662e+02
1.535991547381919631e+01	-1.519077451910284537e+02	-1.523031823923633681e+02	-1.512917986360863551e+02	-1.517411954788562412e+02	-1.518097900993414555e+02	-1.518097902821758112e+02	-1.518123913809823762e+02	-1.518474134878138955e+02	-1.518851451663943521e+02	-1.518851451707976992e+02	-1.518851476702851357e+02	-1.518858843928909721e+02	-1.518858855772739958e+02	-1.518913265721695609e+02	-1.518913265723753057e+02	-1.518913265816050000e+02	-1.518913271177335673e+02	-1.518913274583210011e+02	-1.518913274587283126e+02	-1.519239726481193031e+02	-1.519500146489879739e+02	-1.519500147340649789e+02	-1.519500147344273842e+02	-1.519500147472564890e+02	-1.521801440566271708e+02	-1.522115224192151288e+02	-1.522115226103571786e+02	-1.522134963957101093e+02	-1.522134966897339154e+02	-1.522139208964036072e+02	-1.522139226336694833e+02	-1.522139226372930239e+02	-1.522139226458509427e+02	-1.522145365175214238e+02	-1.522145369012899891e+02	-1.522151413091862366e+02	-1.522151415755451751e+02	-1.522151416206923216e+02	-1.522752097558304740e+02	-1.522790514461671307e+02	-1.522914321478720581e+02	-1.522940310352621225e+02	-1.522940722453449780e+02	-1.522941193630198313e+02	-1.522941520178875976e+02	-1.522944556586836597e+02	-1.522994470659253636e+02	-1.522994968696198725e+02	-1.522995320056842274e+02
1.548085969014848118e+01	-1.519134524008352685e+02	-1.523072534350363867e+02	-1.512474668783060281e+02	-1.517375388783451626e+02	-1.518154209309857379e+02	-1.518290495703650151e+02	-1.518336115713735239e+02	-1.518630393421798885e+02	-1.518953994150357687e+02	-1.518953994200185775e+02	-1.518954022548810485e+02	-1.518961837051031694e+02	-1.518961850087783034e+02	-1.519014743215689123e+02	-1.519014743218227750e+02	-1.519014743314831151e+02	-1.519014748798364280e+02	-1.519014750802118954e+02	-1.519014750805530980e+02	-1.519279280783664774e+02	-1.519557492256864464e+02	-1.519557493129903492e+02	-1.519557493136288713e+02	-1.519557493248225057e+02	-1.521851207134359925e+02	-1.522088549102719242e+02	-1.522088552908349754e+02	-1.522108397625764269e+02	-1.522108400780875002e+02	-1.522112004779732786e+02	-1.522112012513754564e+02	-1.522112012536499321e+02	-1.522112012610529632e+02	-1.522117735803632854e+02	-1.522117739460741745e+02	-1.522123970611650350e+02	-1.522123973012224667e+02	-1.522123973507475228e+02	-1.522822730133361233e+02	-1.522855953469753274e+02	-1.522966424016377687e+02	-1.522989779105324146e+02	-1.522990160222760210e+02	-1.522990851431935937e+02	-1.522991089007031746e+02	-1.522995446517526830e+02	-1.523047331235297577e+02	-1.523047923563700579e+02	-1.523048704248459728e+02
1.560180390647776605e+01	-1.519182553699514813e+02	-1.523103805526514520e+02	-1.511997439736003059e+02	-1.517329745246630921e+02	-1.518211319149495466e+02	-1.518529652939173786e+02	-1.518552583072739708e+02	-1.518791747063846742e+02	-1.519061188092164798e+02	-1.519061188148470478e+02	-1.519061219617748293e+02	-1.519069473894670068e+02	-1.519069488072937588e+02	-1.519121306989501932e+02	-1.519121306992646510e+02	-1.519121307094429199e+02	-1.519121312729361364e+02	-1.519121313701846248e+02	-1.519121313704947056e+02	-1.519328923351897345e+02	-1.519623316583361827e+02	-1.519623317461382896e+02	-1.519623317472268980e+02	-1.519623317571111443e+02	-1.521880336534801472e+02	-1.522049831570260494e+02	-1.522049838513805469e+02	-1.522069409890228542e+02	-1.522069413218311524e+02	-1.522072334151789335e+02	-1.522072337044815811e+02	-1.522072337057524862e+02	-1.522072337118232497e+02	-1.522077603876413150e+02	-1.522077607204555534e+02	-1.522083991857837475e+02	-1.522083994061590033e+02	-1.522083994603611075e+02	-1.522888831813581874e+02	-1.522915135975363512e+02	-1.523010501869063376e+02	-1.523031123105767506e+02	-1.523031434456899262e+02	-1.523032349954881397e+02	-1.523032509950535598e+02	-1.523038361999747679e+02	-1.523091094186840166e+02	-1.523091789364190447e+02	-1.523093100559752884e+02
1.572274812280705092e+01	-1.519218967732459191e+02	-1.523123134713063962e+02	-1.511481960793258850e+02	-1.517269599468275487e+02	-1.518263937916715918e+02	-1.518758952199322607e+02	-1.518767108813192408e+02	-1.518953728329516366e+02	-1.519169876540063910e+02	-1.519169876603158968e+02	-1.519169910860992445e+02	-1.519178594915189251e+02	-1.519178610172268691e+02	-1.519229725004869351e+02	-1.519229725008668197e+02	-1.519229725116729810e+02	-1.519229730937987597e+02	-1.519229731248130406e+02	-1.519229731251173234e+02	-1.519386551360410635e+02	-1.519694873373904898e+02	-1.519694874243461982e+02	-1.519694874261474524e+02	-1.519694874352016996e+02	-1.521883709113865848e+02	-1.521995540595397642e+02	-1.521995552400580891e+02	-1.522014457934957363e+02	-1.522014461379739600e+02	-1.522016682561920788e+02	-1.522016683490091395e+02	-1.522016683495991174e+02	-1.522016683542256601e+02	-1.522021473806251493e+02	-1.522021476660102621e+02	-1.522027980761750996e+02	-1.522027982832565840e+02	-1.522027983422989337e+02	-1.522946068497354304e+02	-1.522964368698208659e+02	-1.523043607928594838e+02	-1.523061522314096123e+02	-1.523061730504954880e+02	-1.523062851161948288e+02	-1.523062949367536021e+02	-1.523070391970585433e+02	-1.523122705516422002e+02	-1.523123508021439534e+02	-1.523125381889689720e+02
1.584369233913633579e+01	-1.519240918923026982e+02	-1.523127752871477014e+02	-1.510924041647311071e+02	-1.517188998295577846e+02	-1.518305982810652779e+02	-1.518971729416328174e+02	-1.518972655030184740e+02	-1.519110971384774302e+02	-1.519276221262234685e+02	-1.519276221332112016e+02	-1.519276257967180754e+02	-1.519285359075726376e+02	-1.519285375342331861e+02	-1.519336062247754739e+02	-1.519336062252252475e+02	-1.519336062367723343e+02	-1.519336068420766992e+02	-1.519336068438006464e+02	-1.519336068441162411e+02	-1.519449120789969356e+02	-1.519768492000342803e+02	-1.519768492851619044e+02	-1.519768492880467079e+02	-1.519768492968680107e+02	-1.521856036622744455e+02	-1.521921641857316843e+02	-1.521921660777663874e+02	-1.521939509688899648e+02	-1.521939513180320489e+02	-1.521941054750974160e+02	-1.521941055114683934e+02	-1.521941055116616610e+02	-1.521941055148243152e+02	-1.521945369884131480e+02	-1.521945372138420112e+02	-1.521951961503261543e+02	-1.521951963500808347e+02	-1.521951964138040125e+02	-1.522989285568801847e+02	-1.522999529969807497e+02	-1.523062467498199908e+02	-1.523077821042084850e+02	-1.523077914543709994e+02	-1.523079198574485531e+02	-1.523079252576250440e+02	-1.523088286872972503e+02	-1.523138853123248850e+02	-1.523139761898929407e+02	-1.523142156698406211e+02
1.596463655546562066e+01	-1.519245416069961152e+02	-1.523114762797697495e+02	-1.510320158271824766e+02	-1.517081838305013548e+02	-1.518330886438306493e+02	-1.519160850536463840e+02	-1.519161636666062805e+02	-1.519257405509478360e+02	-1.519375841548555570e+02	-1.519375841624863881e+02	-1.519375880174011684e+02	-1.519385382065840986e+02	-1.519385399270403241e+02	-1.519435817475320789e+02	-1.519435817480562889e+02	-1.519435817604347108e+02	-1.519435823946060395e+02	-1.519435824027194712e+02	-1.519435824030607876e+02	-1.519512685104807872e+02	-1.519839668110942910e+02	-1.519839668936241424e+02	-1.519839668980725094e+02	-1.519839669073483890e+02	-1.521792221617617713e+02	-1.521823836649556085e+02	-1.521823865470831834e+02	-1.521840283774277509e+02	-1.521840287229798321e+02	-1.521841214080546649e+02	-1.521841214506706592e+02	-1.521841214506940787e+02	-1.521841214524942529e+02	-1.521845074174482306e+02	-1.521845075747224314e+02	-1.521851716018846332e+02	-1.521851717996727302e+02	-1.521851718672746756e+02	-1.523012731217834244e+02	-1.523016309983761118e+02	-1.523063645172400697e+02	-1.523076683120715131e+02	-1.523076693579395737e+02	-1.523078080207009748e+02	-1.523078106528763556e+02	-1.523088632446838915e+02	-1.523136159073359011e+02	-1.523137166357405761e+02	-1.523139971228129355e+02
1.608558077179490553e+01	-1.519229534868235305e+02	-1.523081349432478930e+02	-1.509668153995027353e+02	-1.516942414923463502e+02	-1.518332065724981419e+02	-1.519319167188918414e+02	-1.519326362686265099e+02	-1.519386601387460303e+02	-1.519464061382154227e+02	-1.519464061463934286e+02	-1.519464101444402502e+02	-1.519473982767908637e+02	-1.519474000840479562e+02	-1.519524171214062562e+02	-1.519524171220157882e+02	-1.519524171352687176e+02	-1.519524178049490217e+02	-1.519524178517669952e+02	-1.519524178521456292e+02	-1.519572572281510361e+02	-1.519903292816516682e+02	-1.519903293608105912e+02	-1.519903293673494886e+02	-1.519903293778676527e+02	-1.521687855202394815e+02	-1.521697951552962991e+02	-1.521697993528416646e+02	-1.521712640353363213e+02	-1.521712643679543078e+02	-1.521713071939183237e+02	-1.521713073247424859e+02	-1.521713073247478292e+02	-1.521713073254437063e+02	-1.521716514689950657e+02	-1.521716515573564550e+02	-1.521723171803252797e+02	-1.521723173806785496e+02	-1.521723174501912013e+02	-1.523010438266998676e+02	-1.523010562227164257e+02	-1.523043810058433678e+02	-1.523054848409040574e+02	-1.523054872477167123e+02	-1.523056288446037172e+02	-1.523056300176207571e+02	-1.523068124042957550e+02	-1.523111461395974118e+02	-1.523112552118940073e+02	-1.523115601669343278e+02
1.620652498812419040e+01	-1.519190719938173402e+02	-1.523025080860860498e+02	-1.508968117152328148e+02	-1.516766145658095866e+02	-1.518303561401388322e+02	-1.519440140583920993e+02	-1.519459641922271658e+02	-1.519492286834066022e+02	-1.519536278194415786e+02	-1.519536278280215242e+02	-1.519536319222852967e+02	-1.519546551395145002e+02	-1.519546570270812254e+02	-1.519596359817543885e+02	-1.519596359824493561e+02	-1.519596359965552210e+02	-1.519596367089638136e+02	-1.519596368210675053e+02	-1.519596368214899087e+02	-1.519623733907358201e+02	-1.519954045559774727e+02	-1.519954046308228044e+02	-1.519954046399436152e+02	-1.519954046525141393e+02	-1.521539847434100636e+02	-1.521540488204944950e+02	-1.521540546906724387e+02	-1.521553132897623470e+02	-1.521553135991248098e+02	-1.521553237179516316e+02	-1.521553241612609781e+02	-1.521553241613056286e+02	-1.521553241613659111e+02	-1.521556314050822607e+02	-1.521556314353890969e+02	-1.521562950334038931e+02	-1.521562952397213735e+02	-1.521562953072149185e+02	-1.522976775751296827e+02	-1.522978763042630703e+02	-1.523000106763374504e+02	-1.523009499918309189e+02	-1.523009714219521413e+02	-1.523011082527936537e+02	-1.523011088259866028e+02	-1.523023944692607756e+02	-1.523062184960379568e+02	-1.523063336959956473e+02	-1.523066434119702137e+02
1.632746920445347527e+01	-1.519127173024035073e+02	-1.522944299201496960e+02	-1.508223393421134517e+02	-1.516550441519294168e+02	-1.518240829436100512e+02	-1.519518615683863345e+02	-1.519555538371901378e+02	-1.519569024952222094e+02	-1.519588452731989037e+02	-1.519588452820204623e+02	-1.519588494299315755e+02	-1.519599039111907928e+02	-1.519599058732827928e+02	-1.519648176133916593e+02	-1.519648176141727163e+02	-1.519648176290458537e+02	-1.519648183914941342e+02	-1.519648185874565911e+02	-1.519648185879245545e+02	-1.519661278772140349e+02	-1.519986955850902461e+02	-1.519986956544078680e+02	-1.519986956664720879e+02	-1.519986956818909221e+02	-1.521347156147832038e+02	-1.521349315416596824e+02	-1.521349394494238254e+02	-1.521359703729668809e+02	-1.521359706477364568e+02	-1.521359708403912236e+02	-1.521359721117690640e+02	-1.521359721118150503e+02	-1.521359721120115864e+02	-1.521362481554570536e+02	-1.521362481560088327e+02	-1.521369059176471126e+02	-1.521369061318089564e+02	-1.521369061903411932e+02	-1.522907157072803557e+02	-1.522918555083433603e+02	-1.522930620750237836e+02	-1.522938730731665373e+02	-1.522939390714731758e+02	-1.522940640373430483e+02	-1.522940645127382595e+02	-1.522954230478987370e+02	-1.522986783890972902e+02	-1.522987969079850359e+02	-1.522990913012819760e+02
1.644841342078276014e+01	-1.519038303527862013e+02	-1.522838563296433563e+02	-1.507441642228728824e+02	-1.516295659470646342e+02	-1.518141628236479050e+02	-1.519551690631830638e+02	-1.519610224447505971e+02	-1.519613011703194729e+02	-1.519617697149051310e+02	-1.519617697238049914e+02	-1.519617738893848014e+02	-1.519628546501303958e+02	-1.519628566816770672e+02	-1.519676573638991499e+02	-1.519676573647645910e+02	-1.519676573802716462e+02	-1.519676581996048412e+02	-1.519676584880772339e+02	-1.519676584885881425e+02	-1.519681166934137764e+02	-1.519998105970507822e+02	-1.519998106595029981e+02	-1.519998106746364783e+02	-1.519998106934837665e+02	-1.521111541789447301e+02	-1.521124447528906103e+02	-1.521124550377679157e+02	-1.521132467334107901e+02	-1.521132469608994597e+02	-1.521132653010507170e+02	-1.521132683809798323e+02	-1.521132683809802870e+02	-1.521132683825911727e+02	-1.521135192517893415e+02	-1.521135192773593872e+02	-1.521141671737697152e+02	-1.521141673957043281e+02	-1.521141674346776540e+02	-1.522798856335954838e+02	-1.522829322251337203e+02	-1.522834898936179684e+02	-1.522842070491399795e+02	-1.522843484915290446e+02	-1.522844560106531162e+02	-1.522844568475183564e+02	-1.522858580344693564e+02	-1.522885215214007530e+02	-1.522886401654341739e+02	-1.522889016235499753e+02
1.656935763711204501e+01	-1.518925190266041625e+02	-1.522709128812529400e+02	-1.506635790467850597e+02	-1.516006019655518742e+02	-1.518006900006417652e+02	-1.519539581437317679e+02	-1.519622836450646162e+02	-1.519622905090605229e+02	-1.519622907762915531e+02	-1.519622907851356786e+02	-1.519622949402498477e+02	-1.519633957387789280e+02	-1.519633978352096335e+02	-1.519680318481486836e+02	-1.519680318490945297e+02	-1.519680318650803770e+02	-1.519680327470391887e+02	-1.519680331254623979e+02	-1.519680331260099990e+02	-1.519680992840011982e+02	-1.519985403661220573e+02	-1.519985404204304871e+02	-1.519985404384898118e+02	-1.519985404609894601e+02	-1.520838234029658338e+02	-1.520868807977840049e+02	-1.520868937335149838e+02	-1.520874479467172478e+02	-1.520874481121736608e+02	-1.520875170879895677e+02	-1.520875236161643329e+02	-1.520875236166196487e+02	-1.520875236219629301e+02	-1.520877552559059893e+02	-1.520877554051226923e+02	-1.520883892396356316e+02	-1.520883894669641165e+02	-1.520883894765975128e+02	-1.522651841586639421e+02	-1.522712712851160859e+02	-1.522714453685536569e+02	-1.522720997098773807e+02	-1.522723474899472933e+02	-1.522724341781314195e+02	-1.522724362902912674e+02	-1.522738538648580402e+02	-1.522759378363123233e+02	-1.522760532983581641e+02	-1.522762690835990611e+02
1.669030185344132988e+01	-1.518790976928272016e+02	-1.522559316193542713e+02	-1.505824686482465609e+02	-1.515690325264072555e+02	-1.517841501394147201e+02	-1.519486339123259597e+02	-1.519596194234364930e+02	-1.519600554454137580e+02	-1.519605354524808831e+02	-1.519605354611799157e+02	-1.519605395857094550e+02	-1.519616529834277969e+02	-1.519616551401994968e+02	-1.519660597938497517e+02	-1.519660597948693521e+02	-1.519660598111855734e+02	-1.519660607596588306e+02	-1.519660612139196871e+02	-1.519660612144919014e+02	-1.519660738398234514e+02	-1.519949309711398939e+02	-1.519949310163829637e+02	-1.519949310369522948e+02	-1.519949310627732473e+02	-1.520536363134210944e+02	-1.520588836316624395e+02	-1.520588993822235580e+02	-1.520592347801857045e+02	-1.520592348667779277e+02	-1.520593898316751051e+02	-1.520594023122545764e+02	-1.520594023174225526e+02	-1.520594023316371874e+02	-1.520596202106638088e+02	-1.520596206737680234e+02	-1.520602362385203321e+02	-1.520602364664227082e+02	-1.520602364843854275e+02	-1.522469491914885111e+02	-1.522573003279377986e+02	-1.522573149709551501e+02	-1.522579330210617456e+02	-1.522583105320321977e+02	-1.522583755031947987e+02	-1.522583808293350671e+02	-1.522597955726137400e+02	-1.522613434605444240e+02	-1.522614526117883429e+02	-1.522616163795157433e+02
1.681124606977061475e+01	-1.518641106365405449e+02	-1.522394761402477741e+02	-1.505033232938332617e+02	-1.515362297341773115e+02	-1.517654613374766086e+02	-1.519400251680108340e+02	-1.519537222025466292e+02	-1.519551471238633837e+02	-1.519569110890654713e+02	-1.519569110975929505e+02	-1.519569151785935617e+02	-1.519580327494061862e+02	-1.519580349613509611e+02	-1.519621464750078701e+02	-1.519621464760919878e+02	-1.519621464926188139e+02	-1.519621475087713520e+02	-1.519621480141603058e+02	-1.519621480147424393e+02	-1.519623344507662068e+02	-1.519893374492939984e+02	-1.519893374851195347e+02	-1.519893375075635618e+02	-1.519893375357469836e+02	-1.520219003680888363e+02	-1.520294777126103440e+02	-1.520294962897004609e+02	-1.520296518260759910e+02	-1.520296518318149879e+02	-1.520299286642345749e+02	-1.520299506584666176e+02	-1.520299507007963484e+02	-1.520299507408396948e+02	-1.520301595205702370e+02	-1.520301607991389687e+02	-1.520307541554136037e+02	-1.520307543768791163e+02	-1.520307550849672964e+02	-1.522259039090486965e+02	-1.522417189496464118e+02	-1.522417361974580388e+02	-1.522423392605591062e+02	-1.522428542692034057e+02	-1.522428989892127333e+02	-1.522429109697543765e+02	-1.522443125201756402e+02	-1.522453913931290970e+02	-1.522454915438613625e+02	-1.522456037072251149e+02
1.693219028609989962e+01	-1.518483301148952478e+02	-1.522223391455938781e+02	-1.504291799097807711e+02	-1.515040349308752070e+02	-1.517459669694068225e+02	-1.519293772582495308e+02	-1.519456915751910060e+02	-1.519484887984718284e+02	-1.519521198334689984e+02	-1.519521198418480026e+02	-1.519521238719075313e+02	-1.519532364997984928e+02	-1.519532387603859434e+02	-1.519569987980704582e+02	-1.519569987992093161e+02	-1.519569988158717138e+02	-1.519569998971877567e+02	-1.519570004209339800e+02	-1.519570004215101449e+02	-1.519574947536528384e+02	-1.519824434852454829e+02	-1.519824435119587065e+02	-1.519824435354971683e+02	-1.519824435645278413e+02	-1.519902754396859450e+02	-1.520000517993232734e+02	-1.520000730235252604e+02	-1.520001098759530009e+02	-1.520001102864977724e+02	-1.520005421463415587e+02	-1.520005783399449797e+02	-1.520005789431218659e+02	-1.520005791602670797e+02	-1.520007820323651799e+02	-1.520007879418669745e+02	-1.520013557135640099e+02	-1.520013559196422079e+02	-1.520027795453110571e+02	-1.522031579284260374e+02	-1.522254719283383793e+02	-1.522255810680010768e+02	-1.522261845351123952e+02	-1.522268228370976431e+02	-1.522268505720391545e+02	-1.522268743427567870e+02	-1.522282615952595393e+02	-1.522289533184556944e+02	-1.522290424057976566e+02	-1.522291093322110669e+02
1.705313450242918449e+01	-1.518327225003679928e+02	-1.522055079625662586e+02	-1.503634790590634793e+02	-1.514746684955867977e+02	-1.517273694882615871e+02	-1.519182868926987737e+02	-1.519369751439249683e+02	-1.519413297529478371e+02	-1.519471339024422889e+02	-1.519471339107458334e+02	-1.519471378858173409e+02	-1.519482360575469784e+02	-1.519482383582015643e+02	-1.519516002022599821e+02	-1.519516002034411315e+02	-1.519516002202181539e+02	-1.519516013595817014e+02	-1.519516018649601676e+02	-1.519516018655142489e+02	-1.519524662355302667e+02	-1.519752355859546924e+02	-1.519752356044739372e+02	-1.519752356282583605e+02	-1.519752356562831892e+02	-1.519752410128207600e+02	-1.519752894762321489e+02	-1.519752899068978422e+02	-1.519752900583463315e+02	-1.519777183190185212e+02	-1.519777231696683373e+02	-1.519777233195008250e+02	-1.519792759372081150e+02	-1.519794915452949908e+02	-1.519794915773294406e+02	-1.519822996624557732e+02	-1.519823027033065728e+02	-1.519823027033973517e+02	-1.519943264916272483e+02	-1.521801545072098634e+02	-1.522096836206185060e+02	-1.522099029409405375e+02	-1.522105154742794753e+02	-1.522112388236776610e+02	-1.522112538277654039e+02	-1.522112959650769710e+02	-1.522126762160002329e+02	-1.522130689851492207e+02	-1.522131456668745386e+02	-1.522131779541409173e+02
1.717407871875846936e+01	-1.518183806590202778e+02	-1.521900973118735578e+02	-1.503098377486684853e+02	-1.514505700563094877e+02	-1.517116028228984419e+02	-1.519085766873642172e+02	-1.519292510875634434e+02	-1.519351441166117809e+02	-1.519431257697096953e+02	-1.519431257780573219e+02	-1.519431296950787100e+02	-1.519442037061687358e+02	-1.519442060358018125e+02	-1.519471395003464806e+02	-1.519471395015545170e+02	-1.519471395184856419e+02	-1.519471407034916410e+02	-1.519471411550851201e+02	-1.519471411556018552e+02	-1.519483858515098120e+02	-1.519689264919258562e+02	-1.519689265036082304e+02	-1.519689265268040685e+02	-1.519689265519217258e+02	-1.519689289862662918e+02	-1.519689353391443092e+02	-1.519689353522864792e+02	-1.519689355532045738e+02	-1.519712198590047763e+02	-1.519712205007634509e+02	-1.519712212093232324e+02	-1.519729032630500569e+02	-1.519730890123838094e+02	-1.519730897856696856e+02	-1.519755090677556950e+02	-1.519755099190183216e+02	-1.519755099195861590e+02	-1.519867837463901594e+02	-1.521585606586105825e+02	-1.521955581172627774e+02	-1.521958491629546302e+02	-1.521964719122854035e+02	-1.521972218841647475e+02	-1.521972285338924280e+02	-1.521972962674907990e+02	-1.521986834603891054e+02	-1.521988650722150567e+02	-1.521989287316100672e+02	-1.521989390024645843e+02
1.729502293508775423e+01	-1.518064260808945392e+02	-1.521772506068243160e+02	-1.502717522418329281e+02	-1.514341784197558525e+02	-1.517006507791367653e+02	-1.519021168759556986e+02	-1.519242593967775576e+02	-1.519314802457365943e+02	-1.519413538985629941e+02	-1.519413539071041157e+02	-1.519413577617002034e+02	-1.519423978040881025e+02	-1.519424001489016121e+02	-1.519448945042971388e+02	-1.519448945055202955e+02	-1.519448945227101149e+02	-1.519448957354404968e+02	-1.519448961047308160e+02	-1.519448961051984384e+02	-1.519464953983604119e+02	-1.519648302832945319e+02	-1.519648302897273595e+02	-1.519648303115707222e+02	-1.519648303322402683e+02	-1.519648320568629174e+02	-1.519648357412792734e+02	-1.519648357466387552e+02	-1.519648359823585793e+02	-1.519669295391290689e+02	-1.519669298718125674e+02	-1.519669306647516009e+02	-1.519687493296378875e+02	-1.519689075241598744e+02	-1.519689086477634987e+02	-1.519709317866410458e+02	-1.519709322491842443e+02	-1.519709322498898700e+02	-1.519814234995619131e+02	-1.521401065279787019e+02	-1.521842562857408439e+02	-1.521845484440497103e+02	-1.521851746958942329e+02	-1.521858825108795088e+02	-1.521858845871159929e+02	-1.521859845309794821e+02	-1.521873969902889883e+02	-1.521874505180946642e+02	-1.521875012052460931e+02	-1.521875019217705756e+02
1.741596715141703910e+01	-1.517978892829089546e+02	-1.521680200874415618e+02	-1.502522584510502952e+02	-1.514276713701267454e+02	-1.516963280870530468e+02	-1.519006107425161076e+02	-1.519235975016941609e+02	-1.519317746372365718e+02	-1.519430119949387006e+02	-1.519430120038555572e+02	-1.519430157883698485e+02	-1.519440119527799311e+02	-1.519440142964273264e+02	-1.519460787830565778e+02	-1.519460787842727427e+02	-1.519460788018939468e+02	-1.519460800193771206e+02	-1.519460802896043390e+02	-1.519460802900140379e+02	-1.519479829204992143e+02	-1.519641995754524260e+02	-1.519641995782570802e+02	-1.519641995981042442e+02	-1.519641996134411670e+02	-1.519642010230830351e+02	-1.519642037239432852e+02	-1.519642037271417223e+02	-1.519642040129338056e+02	-1.519660858953929221e+02	-1.519660860848787536e+02	-1.519660868961253470e+02	-1.519680613324678404e+02	-1.519681952238672125e+02	-1.519681965899622469e+02	-1.519698411183861992e+02	-1.519698413817233984e+02	-1.519698413825046259e+02	-1.519795207543344304e+02	-1.521263897476858631e+02	-1.521767644908255193e+02	-1.521769858836683511e+02	-1.521776016144756056e+02	-1.521782020671211910e+02	-1.521782023210700743e+02	-1.521783389448417267e+02	-1.521797968916239938e+02	-1.521797987153471752e+02	-1.521798370587616773e+02	-1.521798387850469112e+02
1.753691136774632753e+01	-1.517935818740795071e+02	-1.521632367343035810e+02	-1.502535894149206683e+02	-1.514326956509923434e+02	-1.517000494304144809e+02	-1.519053688818686396e+02	-1.519285042951377136e+02	-1.519371522807266501e+02	-1.519490581624962715e+02	-1.519490581720021396e+02	-1.519490618740691161e+02	-1.519500041518852527e+02	-1.519500064759616293e+02	-1.519516683943276689e+02	-1.519516683955218355e+02	-1.519516684138137634e+02	-1.519516696092927646e+02	-1.519516697785709880e+02	-1.519516697789179602e+02	-1.519538046454583764e+02	-1.519680436438420088e+02	-1.519680436445444798e+02	-1.519680436619077568e+02	-1.519680436718612100e+02	-1.519680449022552580e+02	-1.519680470758781325e+02	-1.519680470780700716e+02	-1.519680474310430895e+02	-1.519696995445445964e+02	-1.519696996419459083e+02	-1.519697004443627293e+02	-1.519718552546483465e+02	-1.519719682753297434e+02	-1.519719698036076352e+02	-1.519732713763070819e+02	-1.519732715152009632e+02	-1.519732715160392900e+02	-1.519821093017899898e+02	-1.521186693687649836e+02	-1.521737711451103792e+02	-1.521738807529193309e+02	-1.521744664018146977e+02	-1.521749125979790733e+02	-1.521749126403576042e+02	-1.521750868612422209e+02	-1.521766098829543239e+02	-1.521766295010964427e+02	-1.521766566190291883e+02	-1.521766669914268277e+02
1.765785558407561240e+01	-1.517939790406186660e+02	-1.521633924416011325e+02	-1.502768796254800066e+02	-1.514501271156170787e+02	-1.517126205385106061e+02	-1.519171059657565195e+02	-1.519396649733672007e+02	-1.519482436725226648e+02	-1.519600501250150444e+02	-1.519600501353609445e+02	-1.519600537371228484e+02	-1.519609321277679612e+02	-1.519609344125348116e+02	-1.519622352149199287e+02	-1.519622352160704963e+02	-1.519622352353347878e+02	-1.519622363803054554e+02	-1.519622364623495798e+02	-1.519622364626328590e+02	-1.519645151730533144e+02	-1.519769557454613391e+02	-1.519769557454611686e+02	-1.519769557600274084e+02	-1.519769557653304162e+02	-1.519769568772437367e+02	-1.519769587187912236e+02	-1.519769587203915080e+02	-1.519769591573794685e+02	-1.519783673899239318e+02	-1.519783674280116941e+02	-1.519783682071052908e+02	-1.519807328061019973e+02	-1.519808283810165506e+02	-1.519808299888233023e+02	-1.519818367418945684e+02	-1.519818368033084539e+02	-1.519818368041959786e+02	-1.519898079138003482e+02	-1.521176822554952821e+02	-1.521755685706115173e+02	-1.521755844510977056e+02	-1.521761178986693039e+02	-1.521763930518744985e+02	-1.521763935144970219e+02	-1.521766018586252187e+02	-1.521782064368795204e+02	-1.521783072499393938e+02	-1.521783246769445554e+02	-1.521783481405781515e+02
1.777879980040489727e+01	-1.517991358424059172e+02	-1.521685532489698289e+02	-1.503219714785387566e+02	-1.514799074735619797e+02	-1.517340919773826897e+02	-1.519358000701914193e+02	-1.519570755254575545e+02	-1.519650553719447430e+02	-1.519760212446547030e+02	-1.519760212561216690e+02	-1.519760247341732509e+02	-1.519768295507222717e+02	-1.519768317759891545e+02	-1.519778219395455494e+02	-1.519778219406354935e+02	-1.519778219612213661e+02	-1.519778230280195430e+02	-1.519778230503485759e+02	-1.519778230505705494e+02	-1.519801415383661833e+02	-1.519909858132594422e+02	-1.519909858138646825e+02	-1.519909858255082611e+02	-1.519909858275018735e+02	-1.519909868538084083e+02	-1.519909884682321319e+02	-1.519909884694385767e+02	-1.519909890050626018e+02	-1.519921452950698040e+02	-1.519921453020242552e+02	-1.519921460494225300e+02	-1.519947535248209647e+02	-1.519948349421692058e+02	-1.519948365442653255e+02	-1.519956025121329048e+02	-1.519956025306846357e+02	-1.519956025316153045e+02	-1.520026925100012534e+02	-1.521235199231111608e+02	-1.521819994157494591e+02	-1.521820186520034213e+02	-1.521824790089017654e+02	-1.521826021902394928e+02	-1.521826030516258754e+02	-1.521828377417639331e+02	-1.521845349538019434e+02	-1.521847752220003827e+02	-1.521847848490935746e+02	-1.521848230475341381e+02
1.789974401673418214e+01	-1.518086604247351090e+02	-1.521783333612386855e+02	-1.503873726496605343e+02	-1.515210003837343038e+02	-1.517637141614202960e+02	-1.519606523973589276e+02	-1.519800037680427067e+02	-1.519869297310863487e+02	-1.519964327750980715e+02	-1.519964327880202006e+02	-1.519964361140428366e+02	-1.519971585363387305e+02	-1.519971606823813488e+02	-1.519978943067770274e+02	-1.519978943077892950e+02	-1.519978943300695846e+02	-1.519978952946022730e+02	-1.519978952946312916e+02	-1.519978952947971891e+02	-1.520001368328215392e+02	-1.520095945117823817e+02	-1.520095945142956282e+02	-1.520095945230758616e+02	-1.520095945233668431e+02	-1.520095954867123567e+02	-1.520095969390703203e+02	-1.520095969399972091e+02	-1.520095975849941965e+02	-1.520105022524454910e+02	-1.520105022528818779e+02	-1.520105029628149680e+02	-1.520133882639131002e+02	-1.520134585873954052e+02	-1.520134601027216092e+02	-1.520140390722616530e+02	-1.520140390737123539e+02	-1.520140390746784931e+02	-1.520202495958737359e+02	-1.521355998278514505e+02	-1.521924653490957553e+02	-1.521926726501195049e+02	-1.521930441580909132e+02	-1.521930683600213854e+02	-1.521930693100142093e+02	-1.521933193740881904e+02	-1.521951129439480610e+02	-1.521955462961203978e+02	-1.521955503088466344e+02	-1.521956029087149318e+02
1.802068823306346701e+01	-1.518217576912321078e+02	-1.521919349007260678e+02	-1.504703885316787364e+02	-1.515714896095116160e+02	-1.518000150655311700e+02	-1.519901682523951649e+02	-1.520070674158594102e+02	-1.520126141279533840e+02	-1.520202243298064104e+02	-1.520202243445746717e+02	-1.520202274866048811e+02	-1.520208603444270352e+02	-1.520208623927934468e+02	-1.520213923908507923e+02	-1.520213923917690408e+02	-1.520213924161035948e+02	-1.520213932602538875e+02	-1.520213932800391490e+02	-1.520213932801556211e+02	-1.520234350138916284e+02	-1.520317101574659659e+02	-1.520317101632860499e+02	-1.520317101694348025e+02	-1.520317101695119959e+02	-1.520317110915672174e+02	-1.520317124269076885e+02	-1.520317124276276672e+02	-1.520317131883118691e+02	-1.520323769771234765e+02	-1.520323769901168589e+02	-1.520323776563159299e+02	-1.520355751575787053e+02	-1.520356371726526845e+02	-1.520356385324782877e+02	-1.520360794694081505e+02	-1.520360794714653707e+02	-1.520360794724583116e+02	-1.520414321534780129e+02	-1.521527473070998440e+02	-1.522060058729473440e+02	-1.522066692726285737e+02	-1.522069445033907868e+02	-1.522069471996964580e+02	-1.522069479366641644e+02	-1.522072010866119172e+02	-1.522090860189841806e+02	-1.522097611378312649e+02	-1.522097619303316378e+02	-1.522098276345543582e+02
1.814163244939275188e+01	-1.518373388828404416e+02	-1.522082601032628304e+02	-1.505674140215066075e+02	-1.516288078011775156e+02	-1.518409917175901285e+02	-1.520223500229921001e+02	-1.520364203185013707e+02	-1.520404319795489130e+02	-1.520459580796260468e+02	-1.520459580967018951e+02	-1.520459610209335608e+02	-1.520464997090888062e+02	-1.520465016432388836e+02	-1.520468761244682696e+02	-1.520468761252820116e+02	-1.520468761519686609e+02	-1.520468768652301605e+02	-1.520468769458055931e+02	-1.520468769458811948e+02	-1.520486015281218499e+02	-1.520558825911492704e+02	-1.520558826018514935e+02	-1.520558826057458930e+02	-1.520558826066449853e+02	-1.520558835158631155e+02	-1.520558847694736357e+02	-1.520558847700420415e+02	-1.520558856503668039e+02	-1.520563309390569486e+02	-1.520563309755993089e+02	-1.520563315876527781e+02	-1.520598722224947608e+02	-1.520599284102864885e+02	-1.520599295650640101e+02	-1.520602741563071731e+02	-1.520602741689227457e+02	-1.520602741699310627e+02	-1.520648119169783001e+02	-1.521733755553595699e+02	-1.522214367761474705e+02	-1.522228904907061633e+02	-1.522230721352632941e+02	-1.522231402600327215e+02	-1.522231406557199307e+02	-1.522233854128820383e+02	-1.522253474569702121e+02	-1.522263068301993769e+02	-1.522263068775802708e+02	-1.522263844193048214e+02
1.826257666572203675e+01	-1.518541730449325939e+02	-1.522260624264210946e+02	-1.506743284652137618e+02	-1.516900491958063810e+02	-1.518843745960495824e+02	-1.520549613939867299e+02	-1.520660071985690820e+02	-1.520685181338405130e+02	-1.520720235985130842e+02	-1.520720236184661189e+02	-1.520720262914757086e+02	-1.520724696401302367e+02	-1.520724714459196036e+02	-1.520727315386785392e+02	-1.520727315393812660e+02	-1.520727315685945484e+02	-1.520727321486641301e+02	-1.520727323248509890e+02	-1.520727323248943037e+02	-1.520740453178702580e+02	-1.520804988346293385e+02	-1.520804988519935250e+02	-1.520804988541160014e+02	-1.520804988562661890e+02	-1.520804998005232846e+02	-1.520805010059974620e+02	-1.520805010064575526e+02	-1.520805020162663084e+02	-1.520807628024618054e+02	-1.520807628626612313e+02	-1.520807633999245354e+02	-1.520846716755468151e+02	-1.520847242059728046e+02	-1.520847251293424449e+02	-1.520850073591321632e+02	-1.520850073846435464e+02	-1.520850073856546203e+02	-1.520887930188528685e+02	-1.521957228523630761e+02	-1.522375186406808609e+02	-1.522401347964205343e+02	-1.522402356393402272e+02	-1.522404482330364033e+02	-1.522404483512477782e+02	-1.522406758252643897e+02	-1.522426919665589651e+02	-1.522439698409436346e+02	-1.522439715262309790e+02	-1.522440605169452965e+02
1.838352088205132162e+01	-1.518710452542202916e+02	-1.522441063915214272e+02	-1.507869144250219051e+02	-1.517522993704352814e+02	-1.519279056603474203e+02	-1.520858040461685619e+02	-1.520938296816985087e+02	-1.520950642479619717e+02	-1.520968535797209995e+02	-1.520968536032370366e+02	-1.520968559945157494e+02	-1.520972068674242337e+02	-1.520972085334140047e+02	-1.520973875691151420e+02	-1.520973875697031019e+02	-1.520973876014300004e+02	-1.520973880537136438e+02	-1.520973883500957982e+02	-1.520973883501166029e+02	-1.520982407784408679e+02	-1.521040084244105799e+02	-1.521040084503702872e+02	-1.521040084512610235e+02	-1.521040084544256672e+02	-1.521040095381385981e+02	-1.521040107416820035e+02	-1.521040107420877234e+02	-1.521040119269476634e+02	-1.521041324560317776e+02	-1.521041325241377251e+02	-1.521041329397817492e+02	-1.521084241709033904e+02	-1.521084749031702472e+02	-1.521084755926250978e+02	-1.521087228510233729e+02	-1.521087228834445852e+02	-1.521087228844450578e+02	-1.521118353503056539e+02	-1.522180921075157300e+02	-1.522531164462657784e+02	-1.522572689935240646e+02	-1.522573100764928142e+02	-1.522577224874629849e+02	-1.522577224916509806e+02	-1.522579273831515536e+02	-1.522599674376641303e+02	-1.522615873216171565e+02	-1.522615927330122645e+02	-1.522616943349215717e+02
1.850446509838060649e+01	-1.518868885319068056e+02	-1.522613011214880032e+02	-1.509012244296951337e+02	-1.518129185019659531e+02	-1.519695737790634382e+02	-1.521129513241267261e+02	-1.521181696502914065e+02	-1.521185228520746762e+02	-1.521191031446024056e+02	-1.521191031725753930e+02	-1.521191052571941782e+02	-1.521193706582219534e+02	-1.521193721759146058e+02	-1.521194959477098507e+02	-1.521194959481872502e+02	-1.521194959821583268e+02	-1.521194963183774291e+02	-1.521194967468688617e+02	-1.521194967468756261e+02	-1.521199106779907879e+02	-1.521251090101109753e+02	-1.521251090466125504e+02	-1.521251090468124403e+02	-1.521251090502762509e+02	-1.521251106269433819e+02	-1.521251119550852309e+02	-1.521251119555735727e+02	-1.521251135766561902e+02	-1.521251457714832895e+02	-1.521251458006042583e+02	-1.521251459611642645e+02	-1.521298238309707358e+02	-1.521298743094147028e+02	-1.521298747843021317e+02	-1.521301098927431212e+02	-1.521301099134131505e+02	-1.521301099143896636e+02	-1.521326387835694334e+02	-1.522390434211939407e+02	-1.522673168650175057e+02	-1.522733423522733176e+02	-1.522733497340470592e+02	-1.522739829966521654e+02	-1.522739830178834382e+02	-1.522741637221824647e+02	-1.522761929148289255e+02	-1.522781651225935775e+02	-1.522781758545481523e+02	-1.522782933290514791e+02
1.862540931470989136e+01	-1.519008690701028286e+02	-1.522767871686195917e+02	-1.510138453272695358e+02	-1.518697370163491769e+02	-1.520077718232154211e+02	-1.521349037450696358e+02	-1.521377359406445464e+02	-1.521377381073668005e+02	-1.521377634879600862e+02	-1.521377635215915234e+02	-1.521377652827887914e+02	-1.521379558384033714e+02	-1.521379572025139169e+02	-1.521380449344509600e+02	-1.521380449348224033e+02	-1.521380449704552404e+02	-1.521380452066910038e+02	-1.521380457657955390e+02	-1.521380457657961074e+02	-1.521381393669983595e+02	-1.521428614075244639e+02	-1.521428614563025121e+02	-1.521428614563029953e+02	-1.521428614592228428e+02	-1.521428699921903558e+02	-1.521428749740093735e+02	-1.521428749822790394e+02	-1.521429021318538730e+02	-1.521429021987965768e+02	-1.521429334315373580e+02	-1.521438903097606499e+02	-1.521479246490290791e+02	-1.521479760898733389e+02	-1.521479763973636921e+02	-1.521482207785409173e+02	-1.521482208921424899e+02	-1.521482208930899844e+02	-1.521502583126999752e+02	-1.522575108107591007e+02	-1.522794866050046210e+02	-1.522876472925787255e+02	-1.522876481002849403e+02	-1.522884858617654515e+02	-1.522884859138792422e+02	-1.522886439052305718e+02	-1.522906260888154009e+02	-1.522929458806184755e+02	-1.522929628805396476e+02	-1.522931021047280353e+02
1.874635353103917623e+01	-1.519124204375976603e+02	-1.522899721052430380e+02	-1.511220435008444838e+02	-1.519211516306343697e+02	-1.520413661783079249e+02	-1.521506573324485885e+02	-1.521517258832921016e+02	-1.521519958945129929e+02	-1.521522036416411368e+02	-1.521522036826870021e+02	-1.521522051140816245e+02	-1.521523339571454585e+02	-1.521523351659998582e+02	-1.521524008653802866e+02	-1.521524008656549825e+02	-1.521524009019934738e+02	-1.521524010565798903e+02	-1.521524017321019357e+02	-1.521524017321030442e+02	-1.521524093170168044e+02	-1.521567272247287406e+02	-1.521567272870333909e+02	-1.521567272872348724e+02	-1.521567272889778053e+02	-1.521680723977737273e+02	-1.521680838809037368e+02	-1.521680841890431566e+02	-1.521689540979955666e+02	-1.521689542324145350e+02	-1.521692740180340593e+02	-1.521707774259917585e+02	-1.521707775577567645e+02	-1.521707776264393033e+02	-1.521707821983367239e+02	-1.521707885319170259e+02	-1.521711743445637524e+02	-1.521711743447030187e+02	-1.521711745042101995e+02	-1.522728386149953792e+02	-1.522892741479026029e+02	-1.522997288758998025e+02	-1.522997474455402482e+02	-1.523007408237162679e+02	-1.523007408409672507e+02	-1.523008796913776450e+02	-1.523027806826072492e+02	-1.523054275056242943e+02	-1.523054510020207886e+02	-1.523056210265386596e+02
1.886729774736846110e+01	-1.519212350614732543e+02	-1.523005233484410041e+02	-1.512238025337553324e+02	-1.519661337215083563e+02	-1.520696909471764684e+02	-1.521596968198362845e+02	-1.521598135975609409e+02	-1.521610055770850920e+02	-1.521621523518890911e+02	-1.521621524031318415e+02	-1.521621535102266876e+02	-1.521622347696986424e+02	-1.521622358259178327e+02	-1.521622897980644211e+02	-1.521622897982531413e+02	-1.521622898338953007e+02	-1.521622899255202412e+02	-1.521622906920914033e+02	-1.521622906920979688e+02	-1.521625732249499663e+02	-1.521665414789117108e+02	-1.521665415552491538e+02	-1.521665415559393750e+02	-1.521665415564591513e+02	-1.521911358026655989e+02	-1.521913772565700071e+02	-1.521913772585388074e+02	-1.521920558755235220e+02	-1.521920559891167954e+02	-1.521922669669326638e+02	-1.521939266396177004e+02	-1.521939266440830636e+02	-1.521939266836299112e+02	-1.521939435087907668e+02	-1.521939488586936591e+02	-1.521943237183949691e+02	-1.521943237188131945e+02	-1.521943242599924417e+02	-1.522847518892784251e+02	-1.522965705208544875e+02	-1.523093576214418192e+02	-1.523094124316458533e+02	-1.523104910613818674e+02	-1.523104910958343510e+02	-1.523106154869088869e+02	-1.523124059487109321e+02	-1.523153441125202789e+02	-1.523153736411718739e+02	-1.523155872887799092e+02
1.898824196369774597e+01	-1.519272274538067222e+02	-1.523083322453703090e+02	-1.513177809645961815e+02	-1.520041748812778906e+02	-1.520924903797186403e+02	-1.521619367051616791e+02	-1.521620873769807076e+02	-1.521648357983282267e+02	-1.521676409479682093e+02	-1.521676410143271596e+02	-1.521676418149717165e+02	-1.521676890437935299e+02	-1.521676899555808973e+02	-1.521677403909528721e+02	-1.521677403910708790e+02	-1.521677404240292617e+02	-1.521677404703069669e+02	-1.521677412925083672e+02	-1.521677412925245676e+02	-1.521687838908987942e+02	-1.521724426029203983e+02	-1.521724426928734033e+02	-1.521724426942290052e+02	-1.521724426942315063e+02	-1.522095021045890917e+02	-1.522107565335635968e+02	-1.522107567054496258e+02	-1.522112732254784646e+02	-1.522112733189575238e+02	-1.522114027944769532e+02	-1.522132092946002331e+02	-1.522132093322607034e+02	-1.522132093631367979e+02	-1.522132453051405037e+02	-1.522132501812324676e+02	-1.522136095802395630e+02	-1.522136095811554242e+02	-1.522136101672786594e+02	-1.522932843251073791e+02	-1.523014493177019517e+02	-1.523164837721761842e+02	-1.523165856318286160e+02	-1.523176716618676778e+02	-1.523176722232247471e+02	-1.523177871870543072e+02	-1.523194446110458671e+02	-1.523226254604740575e+02	-1.523226599801154180e+02	-1.523229343847727932e+02
1.910918618002703084e+01	-1.519304839612065621e+02	-1.523134642087274813e+02	-1.514032216512900675e+02	-1.520351969099324947e+02	-1.521098345934201461e+02	-1.521576346080877897e+02	-1.521589596807625639e+02	-1.521638276768005369e+02	-1.521689284253414485e+02	-1.521689285167909418e+02	-1.521689290402955521e+02	-1.521689539295910549e+02	-1.521689547137521856e+02	-1.521690093747279775e+02	-1.521690093747847357e+02	-1.521690094021464290e+02	-1.521690094188705302e+02	-1.521690102490958907e+02	-1.521690102491243977e+02	-1.521714053219543246e+02	-1.521747834431401145e+02	-1.521747835453333551e+02	-1.521747835474404269e+02	-1.521747835483579934e+02	-1.522232160179046048e+02	-1.522263509248738842e+02	-1.522263515829363598e+02	-1.522267368362972206e+02	-1.522267369112384472e+02	-1.522268093135812137e+02	-1.522287493268612764e+02	-1.522287493904335633e+02	-1.522287494160331960e+02	-1.522288099261330672e+02	-1.522288144058672117e+02	-1.522291548820699916e+02	-1.522291548837076789e+02	-1.522291554353473657e+02	-1.522986878463233893e+02	-1.523041035869452173e+02	-1.523211880322744207e+02	-1.523213396716461148e+02	-1.523223611282884917e+02	-1.523223635967259781e+02	-1.523224740601645806e+02	-1.523239836519991002e+02	-1.523273489965891088e+02	-1.523273870647481658e+02	-1.523277439747555206e+02
1.923013039635631571e+01	-1.519312106380433534e+02	-1.523161077980853122e+02	-1.514798400354133605e+02	-1.520594491399581898e+02	-1.521220290183190968e+02	-1.521472970242094789e+02	-1.521510688073252595e+02	-1.521585042273352428e+02	-1.521664252273124589e+02	-1.521664253685568724e+02	-1.521664256530957573e+02	-1.521664372755361114e+02	-1.521664379674940619e+02	-1.521665060772370452e+02	-1.521665060772512561e+02	-1.521665060943375352e+02	-1.521665060959159064e+02	-1.521665068584526352e+02	-1.521665068584973710e+02	-1.521709241815339055e+02	-1.521740424631973951e+02	-1.521740425754070429e+02	-1.521740425783146975e+02	-1.521740425820608493e+02	-1.522325246597601449e+02	-1.522384485016056601e+02	-1.522384497985862595e+02	-1.522387327814854530e+02	-1.522387328400749311e+02	-1.522387683269028571e+02	-1.522408249354152190e+02	-1.522408250143063242e+02	-1.522408250360077204e+02	-1.522409137427551968e+02	-1.522409178551429250e+02	-1.522412371261775661e+02	-1.522412371286743564e+02	-1.522412376211225364e+02	-1.523013433257720521e+02	-1.523047910426574276e+02	-1.523236378368908390e+02	-1.523238347569520101e+02	-1.523247354933767497e+02	-1.523247425067611971e+02	-1.523248530904251652e+02	-1.523262076275693744e+02	-1.523296939424830612e+02	-1.523297339129159127e+02	-1.523301995731204102e+02
1.935107461268560058e+01	-1.519296865725144698e+02	-1.523165263726536693e+02	-1.515477109265746947e+02	-1.520774090130909144e+02	-1.521295310668713228e+02	-1.521315954095471739e+02	-1.521391853442699471e+02	-1.521494883677523831e+02	-1.521606259068032614e+02	-1.521606261859156746e+02	-1.521606262740891395e+02	-1.521606309219154980e+02	-1.521606316359774667e+02	-1.521607260813725020e+02	-1.521607260813763105e+02	-1.521607260824300170e+02	-1.521607260892645286e+02	-1.521607265738284696e+02	-1.521607265739175148e+02	-1.521678741356360831e+02	-1.521707477553987076e+02	-1.521707478747900382e+02	-1.521707478786025263e+02	-1.521707478873022126e+02	-1.522378085003596766e+02	-1.522474220899602244e+02	-1.522474240362109867e+02	-1.522476300189932488e+02	-1.522476300637318332e+02	-1.522476440916309173e+02	-1.522497975773349310e+02	-1.522497976629607876e+02	-1.522497976815892855e+02	-1.522499161627602575e+02	-1.522499199289264311e+02	-1.522502169020299903e+02	-1.522502169053299497e+02	-1.522502173323737793e+02	-1.523016850708875722e+02	-1.523037926491411724e+02	-1.523240526596409836e+02	-1.523242848795897260e+02	-1.523250297917815317e+02	-1.523250455136888775e+02	-1.523251604858755286e+02	-1.523263594059462491e+02	-1.523299022061060555e+02	-1.523299424129296824e+02	-1.523305469138033459e+02
1.947201882901488545e+01	-1.519262261719911749e+02	-1.523150206400395632e+02	-1.516071656676608086e+02	-1.520896950601527635e+02	-1.521328809726240365e+02	-1.521328814122782092e+02	-1.521328821726747265e+02	-1.521374366777203022e+02	-1.521520552968794959e+02	-1.521520566782850494e+02	-1.521520568627779824e+02	-1.521520583749026798e+02	-1.521520635680044506e+02	-1.521522026334746442e+02	-1.521522026407794215e+02	-1.521522085610957333e+02	-1.521522194197074214e+02	-1.521561195902783084e+02	-1.521561235333793434e+02	-1.521627791909138807e+02	-1.521654199803105030e+02	-1.521654201036258485e+02	-1.521654201088065577e+02	-1.521654201255218766e+02	-1.522395239383323542e+02	-1.522536732773060351e+02	-1.522536757783813925e+02	-1.522538255929633522e+02	-1.522538256263864866e+02	-1.522538291610732983e+02	-1.522560581098967418e+02	-1.522560581954616907e+02	-1.522560582116029479e+02	-1.522562059865583421e+02	-1.522562094277983817e+02	-1.522564840300977380e+02	-1.522564840338943952e+02	-1.522564843972774042e+02	-1.523001450660405283e+02	-1.523013848918044175e+02	-1.523226782730766615e+02	-1.523229325178668603e+02	-1.523235081779475024e+02	-1.523235383881671510e+02	-1.523236616831077299e+02	-1.523247097330236386e+02	-1.523282475584238114e+02	-1.523282864640583796e+02	-1.523290625733463060e+02
1.959296304534417033e+01	-1.519211511879597083e+02	-1.523119013018457224e+02	-1.516587053628285275e+02	-1.520969962023019662e+02	-1.521326488359587756e+02	-1.521326490068381077e+02	-1.521326491777543310e+02	-1.521326495689816625e+02	-1.521412290198485380e+02	-1.521473688053184219e+02	-1.521480803617505160e+02	-1.521480803618591437e+02	-1.521490121707495291e+02	-1.521490121862250646e+02	-1.521490148440610426e+02	-1.521499787404168558e+02	-1.521506722881559313e+02	-1.521544240181202099e+02	-1.521544293171881463e+02	-1.521561170120970417e+02	-1.521585352294732729e+02	-1.521585353525194932e+02	-1.521585353621040326e+02	-1.521597262027150350e+02	-1.522381585224403864e+02	-1.522575946741801829e+02	-1.522575975743499725e+02	-1.522577076629150667e+02	-1.522577076873833732e+02	-1.522577078126632557e+02	-1.522599903640300738e+02	-1.522599904442892864e+02	-1.522599904583836974e+02	-1.522601651953080761e+02	-1.522601683344789478e+02	-1.522604212447584757e+02	-1.522604212485370567e+02	-1.522604215536635195e+02	-1.522971176329634773e+02	-1.522978234689173007e+02	-1.523197683212709705e+02	-1.523200302112187785e+02	-1.523204420675041604e+02	-1.523204940661075000e+02	-1.523206293127623780e+02	-1.523215350632642924e+02	-1.523250126621971390e+02	-1.523250489600862068e+02	-1.523260305842443358e+02
1.971390726167345520e+01	-1.519147716271735362e+02	-1.523074695414453572e+02	-1.517029316597278523e+02	-1.521000178477883082e+02	-1.521293969000240338e+02	-1.521293969917040272e+02	-1.521293970793099106e+02	-1.521293971579195841e+02	-1.521294009591983070e+02	-1.521430728755367738e+02	-1.521435776466396419e+02	-1.521435776466436209e+02	-1.521441630125369215e+02	-1.521441630170757264e+02	-1.521441670999548137e+02	-1.521455067906088630e+02	-1.521468576689242411e+02	-1.521502318900618320e+02	-1.521502386676160086e+02	-1.521502386808636800e+02	-1.521505055384786829e+02	-1.521505056094999020e+02	-1.521511351693790175e+02	-1.521559287449253759e+02	-1.522341981391239472e+02	-1.522595478913437148e+02	-1.522595510134947574e+02	-1.522596339110654071e+02	-1.522596339286394596e+02	-1.522596346529443849e+02	-1.522619497188092055e+02	-1.522619497899856640e+02	-1.522619498023686049e+02	-1.522621476930475808e+02	-1.522621505542064995e+02	-1.522623829174345644e+02	-1.522623829206134758e+02	-1.522623831743974847e+02	-1.522929416619692518e+02	-1.522933353222194910e+02	-1.523155713665895234e+02	-1.523158272789021339e+02	-1.523160949455899527e+02	-1.523161773059847803e+02	-1.523163278489842298e+02	-1.523171022991557777e+02	-1.523204727946852870e+02	-1.523205054686229403e+02	-1.523217259777224513e+02
1.983485147800274007e+01	-1.519073740034405091e+02	-1.523020034616143050e+02	-1.517404941182606706e+02	-1.520994433180966894e+02	-1.521236546361663500e+02	-1.521236546922270918e+02	-1.521236547489924078e+02	-1.521236547768085643e+02	-1.521236549142784895e+02	-1.521363574550470332e+02	-1.521366956946545201e+02	-1.521366956946542928e+02	-1.521370440558297332e+02	-1.521370440588091526e+02	-1.521370496924878637e+02	-1.521387886850251050e+02	-1.521409645949426874e+02	-1.521440002024069713e+02	-1.521440085182494499e+02	-1.521440085189390743e+02	-1.521440085281002155e+02	-1.521440101150766964e+02	-1.521449098461488632e+02	-1.521501251742440672e+02	-1.522281045516853055e+02	-1.522598533903782538e+02	-1.522598565661853058e+02	-1.522599215896755709e+02	-1.522599216020656741e+02	-1.522599247040052433e+02	-1.522622529997780418e+02	-1.522622530595093338e+02	-1.522622530704361168e+02	-1.522624692989138282e+02	-1.522624719065353531e+02	-1.522626850872374860e+02	-1.522626850893709332e+02	-1.522626852990468933e+02	-1.522878958759606292e+02	-1.522881161587605163e+02	-1.523103219738599421e+02	-1.523105603916087887e+02	-1.523107124178524714e+02	-1.523108346502982329e+02	-1.523110035651004921e+02	-1.523116589687330134e+02	-1.523148849832773806e+02	-1.523149133311955268e+02	-1.523164039981733424e+02
1.995579569433202494e+01	-1.518992151604088576e+02	-1.522957533215829358e+02	-1.517720519935014067e+02	-1.520959082593373921e+02	-1.521159038376378021e+02	-1.521159038745921919e+02	-1.521159039154541404e+02	-1.521159039273532869e+02	-1.521159039620839053e+02	-1.521277080989860053e+02	-1.521279175253409051e+02	-1.521279175253697247e+02	-1.521281113789286223e+02	-1.521281113816251889e+02	-1.521281185932828350e+02	-1.521302690735276713e+02	-1.521334041133214612e+02	-1.521361398246503995e+02	-1.521361496760601142e+02	-1.521361496764353376e+02	-1.521361496848598449e+02	-1.521362021924398107e+02	-1.521371268314782412e+02	-1.521427009671541271e+02	-1.522203013573800092e+02	-1.522587882722146446e+02	-1.522587913605589165e+02	-1.522588453535807957e+02	-1.522588453621523286e+02	-1.522588511624337571e+02	-1.522611759475209965e+02	-1.522611759947583323e+02	-1.522611760044240725e+02	-1.522614052315604454e+02	-1.522614076097657971e+02	-1.522616030104399556e+02	-1.522616030114104149e+02	-1.522616031838751667e+02	-1.522822023765658912e+02	-1.522823312717199258e+02	-1.523042348758408195e+02	-1.523044471772522002e+02	-1.523045162817597316e+02	-1.523046884731925559e+02	-1.523048785832292253e+02	-1.523054275493178693e+02	-1.523084814051242404e+02	-1.523085050369943190e+02	-1.523102937954218987e+02
2.007673991066130981e+01	-1.518905200797459827e+02	-1.522889379245059160e+02	-1.517982478549605219e+02	-1.520899854743288131e+02	-1.521065711266657274e+02	-1.521065711523204129e+02	-1.521065711834833678e+02	-1.521065711889813485e+02	-1.521065712001590100e+02	-1.521175536289984507e+02	-1.521176686363504871e+02	-1.521176686364084958e+02	-1.521177675291776836e+02	-1.521177675319912623e+02	-1.521177762633988948e+02	-1.521203419247808597e+02	-1.521245383084082050e+02	-1.521270110422994435e+02	-1.521270223717234842e+02	-1.521270223751862147e+02	-1.521270223857232793e+02	-1.521271840706430680e+02	-1.521281293776302732e+02	-1.521339954454213057e+02	-1.522111664612083928e+02	-1.522565886915409976e+02	-1.522565915863633563e+02	-1.522566396212776283e+02	-1.522566396270879636e+02	-1.522566476205418837e+02	-1.522589551150582849e+02	-1.522589551499040965e+02	-1.522589551584602816e+02	-1.522591919588849407e+02	-1.522591941308222658e+02	-1.522593730781117642e+02	-1.522593730782518264e+02	-1.522593732197286727e+02	-1.522760344557906649e+02	-1.522761181512829012e+02	-1.522975015975112285e+02	-1.522976823392946244e+02	-1.522977016405324662e+02	-1.522979341239932580e+02	-1.522981480249161166e+02	-1.522986028887022201e+02	-1.523014660852846589e+02	-1.523014849039634839e+02	-1.523035955434463631e+02
2.019768412699059468e+01	-1.518814823422825953e+02	-1.522817451486876905e+02	-1.518196905125905687e+02	-1.520821777480639980e+02	-1.520960257247617733e+02	-1.520960257432994922e+02	-1.520960257679421943e+02	-1.520960257705362437e+02	-1.520960257741659234e+02	-1.521062639306485380e+02	-1.521063151903178436e+02	-1.521063151904229471e+02	-1.521063599795751884e+02	-1.521063599826861719e+02	-1.521063701105730388e+02	-1.521093487286578352e+02	-1.521146793261286803e+02	-1.521169231590083086e+02	-1.521169358667945630e+02	-1.521169358772249325e+02	-1.521169358893944832e+02	-1.521172487815578620e+02	-1.521182119169249631e+02	-1.521243015618944128e+02	-1.522010293696772010e+02	-1.522534544837308204e+02	-1.522534571142317077e+02	-1.522535030897954584e+02	-1.522535030936442126e+02	-1.522535124166726632e+02	-1.522557919199912249e+02	-1.522557919434916585e+02	-1.522557919510595639e+02	-1.522560311631194736e+02	-1.522560331505231375e+02	-1.522561968383019462e+02	-1.522561968384229090e+02	-1.522561969543277201e+02	-1.522695257937187421e+02	-1.522695899192457887e+02	-1.522902890774923890e+02	-1.522904358823906819e+02	-1.522904362801385787e+02	-1.522907393661683955e+02	-1.522909794575081150e+02	-1.522913518863837226e+02	-1.522940140845974497e+02	-1.522940282565238022e+02	-1.522964800821964673e+02
2.031862834331987955e+01	-1.518722662157858565e+02	-1.522743335723597511e+02	-1.518369449923496006e+02	-1.520729165391166191e+02	-1.520845808127274381e+02	-1.520845808265760866e+02	-1.520845808465608116e+02	-1.520845808477604919e+02	-1.520845808487431725e+02	-1.520941515526993726e+02	-1.520941658690568374e+02	-1.520941658692092915e+02	-1.520941828745065436e+02	-1.520941828780038918e+02	-1.520941942375847020e+02	-1.520975798265074275e+02	-1.521040911943738934e+02	-1.521061367692952899e+02	-1.521061507286752601e+02	-1.521061507541914750e+02	-1.521061507647658573e+02	-1.521066433448436044e+02	-1.521076224994561699e+02	-1.521138680759976296e+02	-1.521901718771496235e+02	-1.522495544601527513e+02	-1.522495567864720272e+02	-1.522496038886551162e+02	-1.522496038911354219e+02	-1.522496136315002673e+02	-1.522518574050826317e+02	-1.522518574190064555e+02	-1.522518574256865236e+02	-1.522520943994639140e+02	-1.522520962223861716e+02	-1.522522456959321744e+02	-1.522522456972654084e+02	-1.522522457921944579e+02	-1.522627792896139454e+02	-1.522628389968354270e+02	-1.522827398744804555e+02	-1.522828530513317844e+02	-1.522828616714339489e+02	-1.522832454525675985e+02	-1.522835139737136387e+02	-1.522838147587192452e+02	-1.522862724892792414e+02	-1.522862824099169359e+02	-1.522890903164484087e+02
2.043957255964916442e+01	-1.518630096175944573e+02	-1.522668356622275496e+02	-1.518505276622811095e+02	-1.520625647590395033e+02	-1.520724972201403773e+02	-1.520724972307897360e+02	-1.520724972473116452e+02	-1.520724972478320751e+02	-1.520724972479690678e+02	-1.520814756455036445e+02	-1.520814760035267170e+02	-1.520814760037275164e+02	-1.520814808000656910e+02	-1.520814808039845047e+02	-1.520814932120601668e+02	-1.520852777228949719e+02	-1.520929934051129067e+02	-1.520948677044102908e+02	-1.520948827762202313e+02	-1.520948828430711899e+02	-1.520948828445828553e+02	-1.520955726608186183e+02	-1.520965667309076537e+02	-1.521029031822237130e+02	-1.521788309931181118e+02	-1.522450315138917176e+02	-1.522450335209446735e+02	-1.522450845389414269e+02	-1.522450845404867152e+02	-1.522450939154991829e+02	-1.522472969056258307e+02	-1.522472969122533186e+02	-1.522472969181322071e+02	-1.522475276654859044e+02	-1.522475293421647109e+02	-1.522476655080850207e+02	-1.522476655121661508e+02	-1.522476655899517368e+02	-1.522558746656712572e+02	-1.522559406584960016e+02	-1.522749735558541317e+02	-1.522750555722575996e+02	-1.522750950647937884e+02	-1.522755692879020160e+02	-1.522758683541412665e+02	-1.522761073366412177e+02	-1.522783626146546965e+02	-1.522783688719222539e+02	-1.522815437352194579e+02
2.056051677597844929e+01	-1.518538274280388123e+02	-1.522593604279744852e+02	-1.518609049772006472e+02	-1.520514222030215024e+02	-1.520599885091303634e+02	-1.520599885175327870e+02	-1.520599885314094024e+02	-1.520599885316069333e+02	-1.520599885316117934e+02	-1.520684472808586918e+02	-1.520684530301519999e+02	-1.520684530304045552e+02	-1.520684537363558775e+02	-1.520684537406935704e+02	-1.520684670156717289e+02	-1.520726415969038214e+02	-1.520815655393460872e+02	-1.520832919265108956e+02	-1.520833079718417196e+02	-1.520833083337264497e+02	-1.520835700152476591e+02	-1.520842041867795444e+02	-1.520852125204808658e+02	-1.520915789274419296e+02	-1.521672032126812155e+02	-1.522400071450222470e+02	-1.522400088361555390e+02	-1.522400663448271416e+02	-1.522400663457493692e+02	-1.522400747825059000e+02	-1.522422342541742353e+02	-1.522422342561131074e+02	-1.522422342612681803e+02	-1.522424555231012562e+02	-1.522424570699351420e+02	-1.522425807195241418e+02	-1.522425807280530989e+02	-1.522425807918512817e+02	-1.522488745775101506e+02	-1.522489562788825026e+02	-1.522670888804499612e+02	-1.522671437856540422e+02	-1.522672322343775022e+02	-1.522678062259968499e+02	-1.522681378609362639e+02	-1.522683239496328440e+02	-1.522703829303359555e+02	-1.522703862680805287e+02	-1.522739355404886794e+02
2.068146099230773771e+01	-1.518448148093530108e+02	-1.522519971229515932e+02	-1.518684946476116124e+02	-1.520397325036095992e+02	-1.520472267629323255e+02	-1.520472267697172413e+02	-1.520472267815333964e+02	-1.520472267815895293e+02	-1.520472267817408749e+02	-1.520552354585404373e+02	-1.520552625867826748e+02	-1.520552625870869861e+02	-1.520552625875608044e+02	-1.520552625922884431e+02	-1.520552765696109248e+02	-1.520598324422757912e+02	-1.520699523962452417e+02	-1.520715508386882391e+02	-1.520715677285020888e+02	-1.520731831521535184e+02	-1.520741539183264308e+02	-1.520741539619322396e+02	-1.520741539620918275e+02	-1.520800359442810930e+02	-1.521554494536905509e+02	-1.522345852915734383e+02	-1.522345866829641068e+02	-1.522346531157185154e+02	-1.522346531162388601e+02	-1.522346602666848696e+02	-1.522367754059099241e+02	-1.522367754059491745e+02	-1.522367754104511732e+02	-1.522369846608981447e+02	-1.522369860924957266e+02	-1.522370979298322311e+02	-1.522370979445399826e+02	-1.522370979969287248e+02	-1.522418293000399956e+02	-1.522419361791490928e+02	-1.522591664255662351e+02	-1.522591992939082104e+02	-1.522593505152760827e+02	-1.522600331417691564e+02	-1.522603993038342765e+02	-1.522605405458860730e+02	-1.522624123102004319e+02	-1.522624135929738998e+02	-1.522663419938851632e+02
2.080240520863702258e+01	-1.518360503179353032e+02	-1.522448173073047997e+02	-1.518736683299121637e+02	-1.520276907482499666e+02	-1.520343485754904975e+02	-1.520343485810843731e+02	-1.520343485912720212e+02	-1.520343485912785582e+02	-1.520343485916682198e+02	-1.520419732941670077e+02	-1.520420347518651454e+02	-1.520420347522172619e+02	-1.520420348529611090e+02	-1.520420348580346399e+02	-1.520420494005608418e+02	-1.520469784142504750e+02	-1.520582692215231475e+02	-1.520597566205226201e+02	-1.520597742419652434e+02	-1.520641075822834978e+02	-1.520649895663233337e+02	-1.520649896238267900e+02	-1.520649896241401962e+02	-1.520683881830145481e+02	-1.521437001703089322e+02	-1.522288554936795606e+02	-1.522288566098501121e+02	-1.522289342519797515e+02	-1.522289342522516620e+02	-1.522289399702914636e+02	-1.522310114951818889e+02	-1.522310114961807699e+02	-1.522310115000943540e+02	-1.522312069071171265e+02	-1.522312082363977765e+02	-1.522313089057021784e+02	-1.522313089282386898e+02	-1.522313089713129557e+02	-1.522347802060754134e+02	-1.522349220423057261e+02	-1.522512713679494709e+02	-1.522512878070390627e+02	-1.522515118616186101e+02	-1.522523115071792290e+02	-1.522527141093245291e+02	-1.522528177883072260e+02	-1.522545133064013214e+02	-1.522545134862980092e+02	-1.522588237004726466e+02
2.092334942496630745e+01	-1.518275986941551423e+02	-1.522378795795819428e+02	-1.518767551760557808e+02	-1.520154511314016759e+02	-1.520214608824182392e+02	-1.520214608871175415e+02	-1.520214608960035321e+02	-1.520214608960047826e+02	-1.520214608966429637e+02	-1.520287640272561021e+02	-1.520288700743604409e+02	-1.520288700747567532e+02	-1.520288701269102489e+02	-1.520288701322800762e+02	-1.520288851359879345e+02	-1.520341800736321716e+02	-1.520466067396741892e+02	-1.520479973111504819e+02	-1.520480155708485199e+02	-1.520553061833528545e+02	-1.520561127425991685e+02	-1.520561128025761377e+02	-1.520561128028843996e+02	-1.520567281178836083e+02	-1.521320603052391220e+02	-1.522228954755968289e+02	-1.522228963460095201e+02	-1.522229872787629574e+02	-1.522229872788905141e+02	-1.522229915795606985e+02	-1.522250213849863485e+02	-1.522250213897971776e+02	-1.522250213931825442e+02	-1.522252017522731080e+02	-1.522252029905966424e+02	-1.522252930998457146e+02	-1.522252931316954800e+02	-1.522252931671523015e+02	-1.522277622914632502e+02	-1.522279489076368577e+02	-1.522434561993609918e+02	-1.522434619454844551e+02	-1.522437657339308998e+02	-1.522446902831621856e+02	-1.522451312060950954e+02	-1.522452039476608547e+02	-1.522467352372341338e+02	-1.522467353232221399e+02	-1.522514286451470298e+02
2.104429364129559232e+01	-1.518195132805924175e+02	-1.522312305576544702e+02	-1.518780457736550034e+02	-1.520031342057213806e+02	-1.520086463884832995e+02	-1.520086463924982638e+02	-1.520086464003341860e+02	-1.520086464003495053e+02	-1.520086464012118483e+02	-1.520156866026781017e+02	-1.520158451553870691e+02	-1.520158451558232287e+02	-1.520158452134887739e+02	-1.520158452191091953e+02	-1.520158606149657317e+02	-1.520215153090689171e+02	-1.520350357885260735e+02	-1.520363414546598335e+02	-1.520363602795579538e+02	-1.520468091916046660e+02	-1.520475528512151016e+02	-1.520475529107721968e+02	-1.520475529110612456e+02	-1.520475533185018833e+02	-1.521206138646038255e+02	-1.522167732423148152e+02	-1.522167738989091674e+02	-1.522168799207963730e+02	-1.522168799208468783e+02	-1.522168829347569954e+02	-1.522188737831148728e+02	-1.522188737945309072e+02	-1.522188737974443029e+02	-1.522190384514439359e+02	-1.522190396087548550e+02	-1.522191197482517850e+02	-1.522191197906761317e+02	-1.522191198198902100e+02	-1.522208059800346973e+02	-1.522210467779399323e+02	-1.522357632282650286e+02	-1.522357638352621620e+02	-1.522361516952601335e+02	-1.522372085115608513e+02	-1.522376896114563749e+02	-1.522377374842018014e+02	-1.522391169582267310e+02	-1.522391179882016843e+02	-1.522441948760109653e+02
2.116523785762487719e+01	-1.518118380637246787e+02	-1.522249061422770353e+02	-1.518777961572179152e+02	-1.519908334566679287e+02	-1.519959684396670241e+02	-1.519959684431489677e+02	-1.519959684501314996e+02	-1.519959684501668562e+02	-1.519959684512169815e+02	-1.520028006715577931e+02	-1.520030176341872448e+02	-1.520030176346593294e+02	-1.520030187208386110e+02	-1.520030187266746111e+02	-1.520030344797248745e+02	-1.520090437942357084e+02	-1.520236114347548551e+02	-1.520248422001379822e+02	-1.520248615365635487e+02	-1.520386419511209510e+02	-1.520393343020070347e+02	-1.520393343600970297e+02	-1.520393343603722087e+02	-1.520393345914962993e+02	-1.521094279940457454e+02	-1.522105487796203533e+02	-1.522105492550783765e+02	-1.522106718010084023e+02	-1.522106718010234090e+02	-1.522106737317718057e+02	-1.522126289936941816e+02	-1.522126290144180416e+02	-1.522126290169110234e+02	-1.522127777712730108e+02	-1.522127788562498267e+02	-1.522128496119301531e+02	-1.522128496659309462e+02	-1.522128496900155596e+02	-1.522139383997213713e+02	-1.522142418856399786e+02	-1.522282267818458763e+02	-1.522282273988458883e+02	-1.522287016542155698e+02	-1.522298975494583715e+02	-1.522304206615024782e+02	-1.522304492656539310e+02	-1.522316892508101773e+02	-1.522316922664699632e+02	-1.522371527897744272e+02
2.128618207395416206e+01	-1.518046093614463814e+02	-1.522189353003244321e+02	-1.518762316841676920e+02	-1.519786210528236268e+02	-1.519834752623656300e+02	-1.519834752654264207e+02	-1.519834752717106028e+02	-1.519834752717656841e+02	-1.519834752729661318e+02	-1.519901509329865519e+02	-1.519904305051240385e+02	-1.519904305056252554e+02	-1.519904350646936848e+02	-1.519904350707255958e+02	-1.519904511774242621e+02	-1.519968108997502441e+02	-1.520123765148371717e+02	-1.520135408114526001e+02	-1.520135606230025473e+02	-1.520308259652929621e+02	-1.520314776771156176e+02	-1.520314777333003917e+02	-1.520314777335727570e+02	-1.520314779120053288e+02	-1.520985565047270711e+02	-1.522042754320663676e+02	-1.522042757585931270e+02	-1.522044158310110618e+02	-1.522044158310133923e+02	-1.522044169193532355e+02	-1.522063403627234663e+02	-1.522063403953504803e+02	-1.522063403974711946e+02	-1.522064734371888051e+02	-1.522064744573901578e+02	-1.522065364192722541e+02	-1.522065364855698704e+02	-1.522065365054293409e+02	-1.522071842767475403e+02	-1.522075576681789357e+02	-1.522208750725161792e+02	-1.522208802995814665e+02	-1.522214417377611539e+02	-1.522227829320826231e+02	-1.522233498711925392e+02	-1.522233644114193964e+02	-1.522244768117219564e+02	-1.522244828362737508e+02	-1.522303270172519660e+02
2.140712629028344693e+01	-1.517978571939717938e+02	-1.522133412365954541e+02	-1.518735506520058323e+02	-1.519665527220561501e+02	-1.519712035500760692e+02	-1.519712035527990679e+02	-1.519712035585088472e+02	-1.519712035585802994e+02	-1.519712035598965656e+02	-1.519777707969806499e+02	-1.519781157503937266e+02	-1.519781157509179650e+02	-1.519781278618725366e+02	-1.519781278680987668e+02	-1.519781443527431861e+02	-1.519848510310657730e+02	-1.520013645967874822e+02	-1.520024695897899107e+02	-1.520024898546210750e+02	-1.520233796746184112e+02	-1.520240005581813136e+02	-1.520240006122645866e+02	-1.520240006125461036e+02	-1.520240007638737154e+02	-1.520880428480974160e+02	-1.521980010192639838e+02	-1.521980012277305718e+02	-1.521981593480070956e+02	-1.521981593480069250e+02	-1.521981598439868435e+02	-1.522000554665725360e+02	-1.522000555135801392e+02	-1.522000555153726395e+02	-1.522001733273828279e+02	-1.522001742893835967e+02	-1.522002280558775738e+02	-1.522002281349002146e+02	-1.522002281512702382e+02	-1.522005665565665993e+02	-1.522010155025892857e+02	-1.522137317293472165e+02	-1.522137455371865542e+02	-1.522143938077849441e+02	-1.522158858806011779e+02	-1.522164984405842745e+02	-1.522165037817632651e+02	-1.522174998600316655e+02	-1.522175098786894125e+02	-1.522237379352261257e+02
2.152807050661273180e+01	-1.517916063823767274e+02	-1.522081412667378117e+02	-1.518699275916009697e+02	-1.519546717739131623e+02	-1.519591814202402418e+02	-1.519591814226890563e+02	-1.519591814279243920e+02	-1.519591814280078097e+02	-1.519591814294109611e+02	-1.519656853930390810e+02	-1.519660973160040385e+02	-1.519660973165487690e+02	-1.519661227329829387e+02	-1.519661227394209959e+02	-1.519661396503250330e+02	-1.519731904029297027e+02	-1.519906023941016429e+02	-1.519916542457862931e+02	-1.519916749536684506e+02	-1.520163190154037807e+02	-1.520169181163833514e+02	-1.520169181682713315e+02	-1.520169181685763533e+02	-1.520169183022931065e+02	-1.520779225710033131e+02	-1.521917687389221783e+02	-1.521917688583129404e+02	-1.521919450418323265e+02	-1.521919450418332076e+02	-1.521919451846619609e+02	-1.521938170843132809e+02	-1.521938171480590256e+02	-1.521938171495634151e+02	-1.521939204526788387e+02	-1.521939213621982390e+02	-1.521939675410894210e+02	-1.521939676329679969e+02	-1.521939676464493800e+02	-1.521941068300640438e+02	-1.521946352454197324e+02	-1.522068170183209759e+02	-1.522068427177388799e+02	-1.522075766547736180e+02	-1.522092244894634518e+02	-1.522098844416460395e+02	-1.522098851480469648e+02	-1.522107753991078312e+02	-1.522107903423048469e+02	-1.522174028467991320e+02
2.164901472294201668e+01	-1.517858774201037875e+02	-1.522033467027270888e+02	-1.518655162115503003e+02	-1.519430123347727886e+02	-1.519474307923297260e+02	-1.519474307945535543e+02	-1.519474307993955335e+02	-1.519474307994867672e+02	-1.519474308009533843e+02	-1.519539139782347661e+02	-1.519543934873271098e+02	-1.519543934878896891e+02	-1.519544395601423616e+02	-1.519544395668283983e+02	-1.519544569726564021e+02	-1.519618492888483559e+02	-1.519801116861172261e+02	-1.519811157789635843e+02	-1.519811369283869738e+02	-1.520096578296746941e+02	-1.520102435405374877e+02	-1.520102435901798117e+02	-1.520102435905227480e+02	-1.520102437112175267e+02	-1.520682253026276953e+02	-1.521856178961715216e+02	-1.521856179531454814e+02	-1.521858117080253692e+02	-1.521858117080263355e+02	-1.521858117126784578e+02	-1.521876639887892679e+02	-1.521876640715081521e+02	-1.521876640727609242e+02	-1.521877537559867903e+02	-1.521877546180016054e+02	-1.521877938249210160e+02	-1.521877939294877820e+02	-1.521877939405738687e+02	-1.521878256215460397e+02	-1.521884356191470431e+02	-1.522001487885145252e+02	-1.522001890362667211e+02	-1.522010069119478430e+02	-1.522028146371413584e+02	-1.522035237293006276e+02	-1.522035240886105498e+02	-1.522043181812018986e+02	-1.522043389104194091e+02	-1.522113368795448309e+02
2.176995893927130155e+01	-1.517806871600712100e+02	-1.521989701160048867e+02	-1.518604519945333493e+02	-1.519316018884460107e+02	-1.519359692547638190e+02	-1.519359692568013713e+02	-1.519359692613167852e+02	-1.519359692614118842e+02	-1.519359692629239760e+02	-1.519424718161884016e+02	-1.519430187371690977e+02	-1.519430187377442110e+02	-1.519430942616141635e+02	-1.519430942686034598e+02	-1.519431122550929558e+02	-1.519508438014467231e+02	-1.519699108106075869e+02	-1.519708719325212201e+02	-1.519708935280104072e+02	-1.520034081760753395e+02	-1.520039883557433029e+02	-1.520039884031042163e+02	-1.520039884035019782e+02	-1.520039885137960027e+02	-1.520589763339515912e+02	-1.521795844911961524e+02	-1.521795845098214954e+02	-1.521797948568864172e+02	-1.521797948568865877e+02	-1.521797949061924555e+02	-1.521816315864390106e+02	-1.521816316902433641e+02	-1.521816316912776870e+02	-1.521817087605983829e+02	-1.521817095794459647e+02	-1.521817424345558436e+02	-1.521817425513485773e+02	-1.521817425604446328e+02	-1.521817425790501659e+02	-1.521824344803558802e+02	-1.521937431867695523e+02	-1.521938000162837454e+02	-1.521946997363771459e+02	-1.521966706667756739e+02	-1.521974306229851663e+02	-1.521974346571038268e+02	-1.521981414251550859e+02	-1.521981687212556267e+02	-1.522055536512744141e+02
2.189090315560058642e+01	-1.517760493557076131e+02	-1.521950178985956654e+02	-1.518548544623471059e+02	-1.519204632256776790e+02	-1.519248114952381741e+02	-1.519248114971206007e+02	-1.519248115013649567e+02	-1.519248115014607663e+02	-1.519248115030050599e+02	-1.519313716054290353e+02	-1.519319851258854044e+02	-1.519319851264721422e+02	-1.519321001523997268e+02	-1.519321001597647012e+02	-1.519321188269312586e+02	-1.519401872680293479e+02	-1.519600157976954051e+02	-1.519609382937653663e+02	-1.519609603435002327e+02	-1.519975805750709981e+02	-1.519981626684464686e+02	-1.519981627134942528e+02	-1.519981627139647173e+02	-1.519981628155516376e+02	-1.520501978526984601e+02	-1.521737016920364169e+02	-1.521737016935794600e+02	-1.521739272039457376e+02	-1.521739272039470734e+02	-1.521739274449151935e+02	-1.521757524319696415e+02	-1.521757525588475630e+02	-1.521757525596937342e+02	-1.521758180929581101e+02	-1.521758188724261061e+02	-1.521758459959459628e+02	-1.521758461242119154e+02	-1.521758461316532589e+02	-1.521758765963213875e+02	-1.521766489991882452e+02	-1.521876151834912321e+02	-1.521876900510060864e+02	-1.521886693020971109e+02	-1.521908058813340858e+02	-1.521916184031724129e+02	-1.521916298678816020e+02	-1.521922573357316253e+02	-1.521922918896649151e+02	-1.522000657502563001e+02
2.201184737192987129e+01	-1.517719750887671637e+02	-1.521914949320597543e+02	-1.518488291349198107e+02	-1.519096159057758655e+02	-1.519139703689915848e+02	-1.519139703707439537e+02	-1.519139703747637782e+02	-1.519139703748579393e+02	-1.519139703764253682e+02	-1.519206245356543548e+02	-1.519213033325609103e+02	-1.519213033331578231e+02	-1.519214689606060915e+02	-1.519214689684376083e+02	-1.519214884282515357e+02	-1.519298912676211728e+02	-1.519504412115727803e+02	-1.519513291072154573e+02	-1.519513516209850081e+02	-1.519921842099889489e+02	-1.519927753617045880e+02	-1.519927754044063875e+02	-1.519927754049691657e+02	-1.519927754990557389e+02	-1.520419098941291054e+02	-1.521680002145873516e+02	-1.521680002173716275e+02	-1.521682390634948661e+02	-1.521682390635037052e+02	-1.521682396067606078e+02	-1.521700566404626329e+02	-1.521700567922755454e+02	-1.521700567929606507e+02	-1.521701119022271484e+02	-1.521701126456293309e+02	-1.521701346527100895e+02	-1.521701347914183202e+02	-1.521701347974830298e+02	-1.521702458877439597e+02	-1.521710957740911567e+02	-1.521817789489812469e+02	-1.521818727877402750e+02	-1.521829291459698936e+02	-1.521852328934787408e+02	-1.521860996628903990e+02	-1.521861220384992635e+02	-1.521866774681118102e+02	-1.521867198738695492e+02	-1.521948850711615080e+02
2.213279158825915616e+01	-1.517684731112183272e+02	-1.521884044103635460e+02	-1.518424692123733166e+02	-1.518990773263321898e+02	-1.519034576747865231e+02	-1.519034576764296958e+02	-1.519034576802646654e+02	-1.519034576803553023e+02	-1.519034576819402957e+02	-1.519102410450208254e+02	-1.519109833905587834e+02	-1.519109833911626879e+02	-1.519112115653010733e+02	-1.519112115737072486e+02	-1.519112319481864688e+02	-1.519199663924826496e+02	-1.519412007602411165e+02	-1.519420578607138168e+02	-1.519420808481761753e+02	-1.519872270972721822e+02	-1.519878342560202782e+02	-1.519878342963404805e+02	-1.519878342970170308e+02	-1.519878343845302027e+02	-1.520341310624152698e+02	-1.521625086282169264e+02	-1.521625086475728494e+02	-1.521627586636527667e+02	-1.521627586636837179e+02	-1.521627595850940793e+02	-1.521645722163016217e+02	-1.521645723947816862e+02	-1.521645723953300831e+02	-1.521646181959466730e+02	-1.521646189061934251e+02	-1.521646364015320216e+02	-1.521646365493869837e+02	-1.521646365543068384e+02	-1.521648680318096183e+02	-1.521657909010212109e+02	-1.521762481149520738e+02	-1.521763613919804641e+02	-1.521774924015878128e+02	-1.521799638648147095e+02	-1.521808865488009985e+02	-1.521809230237210500e+02	-1.521814129750069355e+02	-1.521814637246623647e+02	-1.521900230418241904e+02
2.225373580458844103e+01	-1.517655501232348740e+02	-1.521857484615225360e+02	-1.518358570098185965e+02	-1.518888634858103330e+02	-1.518932847008499039e+02	-1.518932847024015018e+02	-1.518932847060856375e+02	-1.518932847061713858e+02	-1.518932847077713575e+02	-1.519002313437395912e+02	-1.519010351926073668e+02	-1.519010351932242315e+02	-1.519013385150644808e+02	-1.519013385241721892e+02	-1.519013599438029019e+02	-1.519104227914203307e+02	-1.519323077256461829e+02	-1.519331376966667619e+02	-1.519331611659394241e+02	-1.519827162334704553e+02	-1.519833462451911430e+02	-1.519833462830933684e+02	-1.519833462839061724e+02	-1.519833463655999140e+02	-1.520268790705198683e+02	-1.521572536021102451e+02	-1.521572536503645665e+02	-1.521575123983990068e+02	-1.521575123984756601e+02	-1.521575137422072146e+02	-1.521593253153125147e+02	-1.521593255220564345e+02	-1.521593255224895245e+02	-1.521593631081290710e+02	-1.521593637877825813e+02	-1.521593773602844806e+02	-1.521593775157481048e+02	-1.521593775197163723e+02	-1.521597599943528678e+02	-1.521607500118523717e+02	-1.521710359501212224e+02	-1.521711687217112683e+02	-1.521723719503246457e+02	-1.521750106630244659e+02	-1.521759909202791334e+02	-1.521760443692884053e+02	-1.521764747671166731e+02	-1.521765342478116452e+02	-1.521854907694563508e+02
2.237468002091772590e+01	-1.517632110045671539e+02	-1.521835285437954042e+02	-1.518290651733372840e+02	-1.518789895111112571e+02	-1.518834625943296146e+02	-1.518834625958048150e+02	-1.518834625993679879e+02	-1.518834625994480234e+02	-1.518834626010628028e+02	-1.518906057597956476e+02	-1.518914688209664519e+02	-1.518914688215932927e+02	-1.518918603782899197e+02	-1.518918603882462151e+02	-1.518918829906393739e+02	-1.519012705444926041e+02	-1.519237752579745120e+02	-1.519245816918900687e+02	-1.519246056483597727e+02	-1.519786577231314766e+02	-1.519793174125018425e+02	-1.519793174479509901e+02	-1.519793174489232115e+02	-1.519793175254393134e+02	-1.520201711389400145e+02	-1.521522601046801526e+02	-1.521522601911611048e+02	-1.521525250295034652e+02	-1.521525250296602678e+02	-1.521525268121209535e+02	-1.521543404537809465e+02	-1.521543406902452205e+02	-1.521543406905821030e+02	-1.521543711135191757e+02	-1.521543717648451377e+02	-1.521543819825386663e+02	-1.521543821438561963e+02	-1.521543821470349940e+02	-1.521549381396966112e+02	-1.521559882932529320e+02	-1.521661554734795629e+02	-1.521663074368311470e+02	-1.521675805131096695e+02	-1.521703849599649914e+02	-1.521714244494647801e+02	-1.521714974081978937e+02	-1.521718736116240791e+02	-1.521719421043146383e+02	-1.521812991291034223e+02
2.249562423724701077e+01	-1.517614590124173048e+02	-1.521817426844159513e+02	-1.518221577032352911e+02	-1.518694700095198300e+02	-1.518740025989173432e+02	-1.518740026003290779e+02	-1.518740026037977202e+02	-1.518740026038716167e+02	-1.518740026055031649e+02	-1.518813749532312443e+02	-1.518822947487624617e+02	-1.518822947494014386e+02	-1.518827879681567765e+02	-1.518827879791302280e+02	-1.518828119078292218e+02	-1.518925199110527444e+02	-1.519156165698138636e+02	-1.519164030412251805e+02	-1.519164274866302549e+02	-1.519750568891411717e+02	-1.519757531299466393e+02	-1.519757531629116158e+02	-1.519757531640664752e+02	-1.519757532359644188e+02	-1.520140242866187066e+02	-1.521475515658453048e+02	-1.521475516969580326e+02	-1.521478198488736098e+02	-1.521478198491577984e+02	-1.521478220633826197e+02	-1.521496406755671842e+02	-1.521496409430604047e+02	-1.521496409433181896e+02	-1.521496651992524107e+02	-1.521496658242601825e+02	-1.521496732296223229e+02	-1.521496733948557107e+02	-1.521496733973805249e+02	-1.521504182353840804e+02	-1.521515204941712227e+02	-1.521616195235968121e+02	-1.521617900630898532e+02	-1.521631307010775345e+02	-1.521660982884787927e+02	-1.521671986800217553e+02	-1.521672933169755879e+02	-1.521676201877176879e+02	-1.521676978675293412e+02	-1.521774588116820155e+02
2.261656845357629564e+01	-1.517602959554681377e+02	-1.521803915114184349e+02	-1.518151908078126837e+02	-1.518603192927956229e+02	-1.518649161969966883e+02	-1.518649161983566671e+02	-1.518649162017545962e+02	-1.518649162018221261e+02	-1.518649162034745075e+02	-1.518725500366884376e+02	-1.518735239497548832e+02	-1.518735239504081562e+02	-1.518741324773526458e+02	-1.518741324895367484e+02	-1.518741578928980402e+02	-1.518841814853774679e+02	-1.519078450585279541e+02	-1.519086151729123060e+02	-1.519086401045925356e+02	-1.519719183653743357e+02	-1.519726581411802897e+02	-1.519726581716362261e+02	-1.519726581729970576e+02	-1.519726582407745923e+02	-1.520084555405695426e+02	-1.521431500100417225e+02	-1.521431501894399787e+02	-1.521434188097975380e+02	-1.521434188102705036e+02	-1.521434214304426291e+02	-1.521452476863239269e+02	-1.521452479859997879e+02	-1.521452479861929703e+02	-1.521452670030145669e+02	-1.521452676034932097e+02	-1.521452727092701593e+02	-1.521452728763375717e+02	-1.521452728783224586e+02	-1.521462154543696386e+02	-1.521473609277325352e+02	-1.521574407980399144e+02	-1.521576290253927368e+02	-1.521590350389158175e+02	-1.521621620714038841e+02	-1.521633250580106846e+02	-1.521634431451476530e+02	-1.521637251134348219e+02	-1.521638120514267598e+02	-1.521739803446643009e+02
2.273751266990558051e+01	-1.517597223508167588e+02	-1.521794742813461596e+02	-1.518082136078178053e+02	-1.518515515109204159e+02	-1.518562151852412114e+02	-1.518562151865599219e+02	-1.518562151899089940e+02	-1.518562151899701291e+02	-1.518562151916490279e+02	-1.518641426320398296e+02	-1.518651679459579782e+02	-1.518651679466289863e+02	-1.518659055505966933e+02	-1.518659055642124542e+02	-1.518659325943001761e+02	-1.518762662873824354e+02	-1.519004743787852192e+02	-1.519012318171726577e+02	-1.519012572274869228e+02	-1.519692461710171756e+02	-1.519700366278403578e+02	-1.519700366557711391e+02	-1.519700366573598842e+02	-1.519700367214670393e+02	-1.520034820849686241e+02	-1.521390761661632212e+02	-1.521390763948186020e+02	-1.521393426336178720e+02	-1.521393426343566944e+02	-1.521393456202508219e+02	-1.521411819617721619e+02	-1.521411822946205632e+02	-1.521411822947624159e+02	-1.521411969247104423e+02	-1.521411975022561762e+02	-1.521412007878390966e+02	-1.521412009545595652e+02	-1.521412009561009313e+02	-1.521423443769671167e+02	-1.521435234712880913e+02	-1.521536318731483561e+02	-1.521538366613027620e+02	-1.521553059708724618e+02	-1.521585876326065545e+02	-1.521598149446864170e+02	-1.521599578275228168e+02	-1.521601989542287185e+02	-1.521602951204053511e+02	-1.521708740948078855e+02
2.285845688623486538e+01	-1.517597375682360052e+02	-1.521789898204060023e+02	-1.518012687086449546e+02	-1.518431807243622984e+02	-1.518479117062044566e+02	-1.518479117074914484e+02	-1.518479117108121272e+02	-1.518479117108669243e+02	-1.518479117125799007e+02	-1.518561648863005757e+02	-1.518572388158964941e+02	-1.518572388165883353e+02	-1.518581193169521271e+02	-1.518581193322540912e+02	-1.518581481436936542e+02	-1.518687858098494416e+02	-1.518935184819428059e+02	-1.518942670443406087e+02	-1.518942929202200958e+02	-1.519670437646717573e+02	-1.519678922579005302e+02	-1.519678922833012393e+02	-1.519678922851385892e+02	-1.519678923459818520e+02	-1.519991213652033935e+02	-1.521353495586419058e+02	-1.521353498351027724e+02	-1.521356108970378500e+02	-1.521356108981354964e+02	-1.521356141993173310e+02	-1.521374628355626442e+02	-1.521374632024032394e+02	-1.521374632025043638e+02	-1.521374742172329775e+02	-1.521374747732789388e+02	-1.521374766816543342e+02	-1.521374768457989148e+02	-1.521374768469772221e+02	-1.521388189940161055e+02	-1.521400215670948342e+02	-1.521502052114714161e+02	-1.521504252224626157e+02	-1.521519558563958299e+02	-1.521553861969021000e+02	-1.521566796180257484e+02	-1.521568481859151234e+02	-1.521570522204658573e+02	-1.521571574878464048e+02	-1.521681502590446939e+02
2.297940110256415025e+01	-1.517603399642952979e+02	-1.521789364947946410e+02	-1.517943926542958479e+02	-1.518352209365544354e+02	-1.518400182530798759e+02	-1.518400182543441588e+02	-1.518400182576557995e+02	-1.518400182577045427e+02	-1.518400182594607486e+02	-1.518486294643642225e+02	-1.518497491806900541e+02	-1.518497491814078728e+02	-1.518507863987275073e+02	-1.518507864160081624e+02	-1.518508171647633844e+02	-1.518617520385530497e+02	-1.518869916343962245e+02	-1.518877352843503843e+02	-1.518877616069601117e+02	-1.519653140767284469e+02	-1.519662282144477103e+02	-1.519662282373268454e+02	-1.519662282394317288e+02	-1.519662282973836227e+02	-1.519953911580176964e+02	-1.521319885831006786e+02	-1.521319889037253859e+02	-1.521322421033847547e+02	-1.521322421049521836e+02	-1.521322456646351782e+02	-1.521341085703223541e+02	-1.521341089717953992e+02	-1.521341089718651460e+02	-1.521341170599921782e+02	-1.521341175958241934e+02	-1.521341185311161155e+02	-1.521341186904608378e+02	-1.521341186913446677e+02	-1.521356527113853190e+02	-1.521368682244254273e+02	-1.521471731614412306e+02	-1.521474068688197860e+02	-1.521489969597474783e+02	-1.521525688831819423e+02	-1.521539302672660483e+02	-1.521541249244774008e+02	-1.521542953583900726e+02	-1.521544095079740657e+02	-1.521658188476327780e+02
2.310034531889343512e+01	-1.517615270076419165e+02	-1.521793140271721825e+02	-1.517876162741190456e+02	-1.518276861024113771e+02	-1.518325476603277480e+02	-1.518325476615779905e+02	-1.518325476648994083e+02	-1.518325476649422683e+02	-1.518325476667531859e+02	-1.518415495315031762e+02	-1.518427121805630691e+02	-1.518427121813096790e+02	-1.518439199094569574e+02	-1.518439199290564545e+02	-1.518439527710921482e+02	-1.518551774573776925e+02	-1.518809084235302578e+02	-1.518816513359648752e+02	-1.518816780804513655e+02	-1.519640595175279429e+02	-1.519650472026001182e+02	-1.519650472229816387e+02	-1.519650472253700286e+02	-1.519650472807744279e+02	-1.519923096148023376e+02	-1.521290105686132392e+02	-1.521290109277996123e+02	-1.521292537404012819e+02	-1.521292537425675562e+02	-1.521292575010570260e+02	-1.521311364146064307e+02	-1.521311368511645696e+02	-1.521311368512108686e+02	-1.521311426179695729e+02	-1.521311431347476173e+02	-1.521311434603330781e+02	-1.521311436127187449e+02	-1.521311436133654524e+02	-1.521328583556486933e+02	-1.521340760234941172e+02	-1.521445479520593551e+02	-1.521447936586197613e+02	-1.521464414360741557e+02	-1.521501466933751203e+02	-1.521515779830268968e+02	-1.521517986211317748e+02	-1.521519387373106440e+02	-1.521520614637708491e+02	-1.521638896615912984e+02
2.322128953522271999e+01	-1.517632953949602097e+02	-1.521801207154688313e+02	-1.517809649304243464e+02	-1.518205901238936235e+02	-1.518255130891402587e+02	-1.518255130903849022e+02	-1.518255130937345143e+02	-1.518255130937719173e+02	-1.518255130956508765e+02	-1.518349387345554362e+02	-1.518361414504501852e+02	-1.518361414512332317e+02	-1.518375334497069673e+02	-1.518375334720236367e+02	-1.518375685618282489e+02	-1.518490750468254760e+02	-1.518752837566760263e+02	-1.518760303709733819e+02	-1.518760575062967746e+02	-1.519632819588532868e+02	-1.519643514320249267e+02	-1.519643514499491630e+02	-1.519643514526350430e+02	-1.519643515058052401e+02	-1.519898952819429496e+02	-1.521264318273482559e+02	-1.521264322178475084e+02	-1.521266623256229025e+02	-1.521266623285361277e+02	-1.521266662262181910e+02	-1.521285626470031218e+02	-1.521285631189042533e+02	-1.521285631189333287e+02	-1.521285670875894596e+02	-1.521285675863633173e+02	-1.521285676235580695e+02	-1.521285677669502263e+02	-1.521285677674086116e+02	-1.521304481799252528e+02	-1.521316571204995682e+02	-1.521423416836188949e+02	-1.521425975353806166e+02	-1.521443013147895158e+02	-1.521481304981996345e+02	-1.521496337439063495e+02	-1.521498797159894139e+02	-1.521499926340457876e+02	-1.521501235520141506e+02	-1.521623722649303545e+02
2.334223375155200486e+01	-1.517656411574923538e+02	-1.521813560500090148e+02	-1.517744586721185840e+02	-1.518139468395818596e+02	-1.518189280135179615e+02	-1.518189280147655325e+02	-1.518189280181618699e+02	-1.518189280181939296e+02	-1.518189280201573013e+02	-1.518288111874916808e+02	-1.518300511001361883e+02	-1.518300511009628622e+02	-1.518316411063311762e+02	-1.518316411318365908e+02	-1.518316786207734026e+02	-1.518434582812051019e+02	-1.518701328558938712e+02	-1.518708879360952437e+02	-1.518709154249131927e+02	-1.519629826859955415e+02	-1.519641425721527810e+02	-1.519641425876794472e+02	-1.519641425906725942e+02	-1.519641426418988601e+02	-1.519881670988873452e+02	-1.521242676917542269e+02	-1.521242681050262320e+02	-1.521244834395043597e+02	-1.521244834433333608e+02	-1.521244874231884410e+02	-1.521264026076280516e+02	-1.521264031149288485e+02	-1.521264031149457878e+02	-1.521264057296855015e+02	-1.521264062114050262e+02	-1.521264062387057550e+02	-1.521264063712553138e+02	-1.521264063715663042e+02	-1.521284338683420287e+02	-1.521296232524202594e+02	-1.521405663139919966e+02	-1.521408303114526177e+02	-1.521425884795759487e+02	-1.521465310192861864e+02	-1.521481083990648813e+02	-1.521483784962993866e+02	-1.521484672143024568e+02	-1.521486058651153712e+02	-1.521612759510447290e+02
2.346317796788128973e+01	-1.517685597562406485e+02	-1.521830187552913003e+02	-1.517681122965175575e+02	-1.518077700116953963e+02	-1.518128062098934663e+02	-1.518128062111525765e+02	-1.518128062146143975e+02	-1.518128062146414550e+02	-1.518128062167086796e+02	-1.518231814638980950e+02	-1.518244557013045153e+02	-1.518244557021795060e+02	-1.518262574578023703e+02	-1.518262574870642823e+02	-1.518262975215227470e+02	-1.518383411269298620e+02	-1.518654712489839085e+02	-1.518662399529130198e+02	-1.518662677515140160e+02	-1.519631623168312160e+02	-1.519644216765832994e+02	-1.519644216897920614e+02	-1.519644216930989558e+02	-1.519644217426488808e+02	-1.519871443719425201e+02	-1.521225325383869915e+02	-1.521225329648953561e+02	-1.521227317453854084e+02	-1.521227317503189056e+02	-1.521227357599611878e+02	-1.521246707162093799e+02	-1.521246712587576440e+02	-1.521246712587666536e+02	-1.521246728887874156e+02	-1.521246733543157745e+02	-1.521246736071763621e+02	-1.521246737272817597e+02	-1.521246737274803138e+02	-1.521268265372366102e+02	-1.521279857398868955e+02	-1.521392336390645141e+02	-1.521395036468626643e+02	-1.521413146434833550e+02	-1.521453588064260032e+02	-1.521470126454542253e+02	-1.521473050767681343e+02	-1.521473725098680916e+02	-1.521475183686518449e+02	-1.521606097017763659e+02
2.358412218421057460e+01	-1.517720461643388887e+02	-1.521851085682273776e+02	-1.517619353182608961e+02	-1.518020733106251896e+02	-1.518071617504611197e+02	-1.518071617517406935e+02	-1.518071617552872681e+02	-1.518071617553096075e+02	-1.518071617575043604e+02	-1.518180645959982940e+02	-1.518193702809523700e+02	-1.518193702818837778e+02	-1.518213975854008879e+02	-1.518213976191145207e+02	-1.518214403384256741e+02	-1.518337380415064786e+02	-1.518613147545485447e+02	-1.518621027136768191e+02	-1.518621307719665765e+02	-1.519638206840235171e+02	-1.519651890726369174e+02	-1.519651890836291273e+02	-1.519651890872526678e+02	-1.519651891353732083e+02	-1.519868467195116466e+02	-1.521212397963235503e+02	-1.521212402259501459e+02	-1.521214209945144944e+02	-1.521214210007629504e+02	-1.521214249940137222e+02	-1.521233804750134198e+02	-1.521233810524435057e+02	-1.521233810524475416e+02	-1.521233819970261152e+02	-1.521233824471535740e+02	-1.521233831182828169e+02	-1.521233832246513771e+02	-1.521233832247668261e+02	-1.521256367307603625e+02	-1.521267554857715822e+02	-1.521383552647051260e+02	-1.521386290208948537e+02	-1.521404913163948720e+02	-1.521446242075794544e+02	-1.521463569971601260e+02	-1.521466693729393569e+02	-1.521467183893652191e+02	-1.521468708723781447e+02	-1.521603821365992246e+02
2.370506640053985947e+01	-1.517760949354362197e+02	-1.521876252609237952e+02	-1.517559318405200202e+02	-1.517968702934233534e+02	-1.518020089972877997e+02	-1.518020089985976995e+02	-1.518020090022491502e+02	-1.518020090022669990e+02	-1.518020090046188102e+02	-1.518134760765144335e+02	-1.518148103173602408e+02	-1.518148103183539490e+02	-1.518170770867908743e+02	-1.518170771258251648e+02	-1.518171226599014290e+02	-1.518296639697169894e+02	-1.518576794563131500e+02	-1.518584928682180930e+02	-1.518585211297232149e+02	-1.519649566754078762e+02	-1.519664442111017593e+02	-1.519664442200022449e+02	-1.519664442239409823e+02	-1.519664442708635193e+02	-1.519872939819535418e+02	-1.521204019374995937e+02	-1.521204023599149480e+02	-1.521205640130545191e+02	-1.521205640208492866e+02	-1.521205679588721864e+02	-1.521225444536505904e+02	-1.521225450653788869e+02	-1.521225450653803648e+02	-1.521225455597205212e+02	-1.521225459951710093e+02	-1.521225472353447685e+02	-1.521225473270492330e+02	-1.521225473271069291e+02	-1.521248744079438495e+02	-1.521259429665636560e+02	-1.521379425666433747e+02	-1.521382176928972001e+02	-1.521401297612240455e+02	-1.521443373284007805e+02	-1.521461517435297424e+02	-1.521464810647217121e+02	-1.521465145196931701e+02	-1.521466729918615215e+02	-1.521606014489936456e+02
2.382601061686914790e+01	-1.517807002547750415e+02	-1.521905687232172681e+02	-1.517501003186947344e+02	-1.517921743679846429e+02	-1.517973625901306320e+02	-1.517973625914809475e+02	-1.517973625952585053e+02	-1.517973625952719487e+02	-1.517973625978180223e+02	-1.518094318553590938e+02	-1.518107917305361525e+02	-1.518107917316019098e+02	-1.518133120843707218e+02	-1.518133121298412220e+02	-1.518133605964857225e+02	-1.518261343295064023e+02	-1.518545816580904670e+02	-1.518554273934220760e+02	-1.518554557953254118e+02	-1.519665680261695115e+02	-1.519681854699761914e+02	-1.519681854769345648e+02	-1.519681854811823030e+02	-1.519681855271187487e+02	-1.519885060869970914e+02	-1.521200304448684335e+02	-1.521200308499433902e+02	-1.521201726670852850e+02	-1.521201726766800846e+02	-1.521201765287136993e+02	-1.521221742517890334e+02	-1.521221748970105239e+02	-1.521221748970106091e+02	-1.521221751187052860e+02	-1.521221755401491578e+02	-1.521221774595112493e+02	-1.521221775360452284e+02	-1.521221775360667721e+02	-1.521245489179090100e+02	-1.521255582130320647e+02	-1.521380066338055315e+02	-1.521382806479322483e+02	-1.521402409343467923e+02	-1.521445079772709619e+02	-1.521464068917924521e+02	-1.521467495463291471e+02	-1.521467703144431312e+02	-1.521469340970228075e+02	-1.521612753263025013e+02
2.394695483319843277e+01	-1.517858559806761320e+02	-1.521939390072573417e+02	-1.517444331985840051e+02	-1.517879987269406854e+02	-1.517932374138004832e+02	-1.517932374152033219e+02	-1.517932374191292695e+02	-1.517932374191387055e+02	-1.517932374219275289e+02	-1.518059483160896548e+02	-1.518073308519748252e+02	-1.518073308531206749e+02	-1.518101192139135662e+02	-1.518101192672927482e+02	-1.518101707691255626e+02	-1.518231649734631219e+02	-1.518520378047123245e+02	-1.518529235306108944e+02	-1.518529520038100031e+02	-1.519686510541806399e+02	-1.519704099035825493e+02	-1.519704099087759346e+02	-1.519704099133216459e+02	-1.519704099584672576e+02	-1.519905028587403706e+02	-1.521201357527241953e+02	-1.521201361309391871e+02	-1.521202577996446905e+02	-1.521202578113147865e+02	-1.521202615550499502e+02	-1.521222804339179220e+02	-1.521222811116066111e+02	-1.521222811116066680e+02	-1.521222811875975083e+02	-1.521222815956593877e+02	-1.521222842654936187e+02	-1.521222843268228928e+02	-1.521222843268264455e+02	-1.521246689586611183e+02	-1.521256107753134188e+02	-1.521385581893053995e+02	-1.521388285216381462e+02	-1.521408354045674116e+02	-1.521451455906184833e+02	-1.521471320887219747e+02	-1.521474838579534605e+02	-1.521474948646693690e+02	-1.521476632430317579e+02	-1.521624108487778813e+02
2.406789904952771764e+01	-1.517915556698461614e+02	-1.521977363081061299e+02	-1.517389163936864520e+02	-1.517843562191735600e+02	-1.517896485156310291e+02	-1.517896485170994083e+02	-1.517896485211973072e+02	-1.517896485212030484e+02	-1.517896485243009010e+02	-1.518030422026851625e+02	-1.518044443442353213e+02	-1.518044443454660950e+02	-1.518075155652290391e+02	-1.518075156285284493e+02	-1.518075702494624011e+02	-1.518207720985465130e+02	-1.518500643416824119e+02	-1.518509986636415192e+02	-1.518510271328121348e+02	-1.519712003242876222e+02	-1.519731129236577658e+02	-1.519731129272900034e+02	-1.519731129321185108e+02	-1.519731129766533400e+02	-1.519933037541868543e+02	-1.521207271503743641e+02	-1.521207274932810947e+02	-1.521208291308409457e+02	-1.521208291448826344e+02	-1.521208327665292472e+02	-1.521228724272930890e+02	-1.521228731362076587e+02	-1.521228731362081703e+02	-1.521228731501505536e+02	-1.521228735454231469e+02	-1.521228770003694422e+02	-1.521228770469759297e+02	-1.521228770469766118e+02	-1.521252425125230729e+02	-1.521261096649161004e+02	-1.521396074817221802e+02	-1.521398714970600849e+02	-1.521419232434177502e+02	-1.521462591317764463e+02	-1.521483365142061643e+02	-1.521486925930994403e+02	-1.521486968460301910e+02	-1.521488690775398709e+02	-1.521640143627073485e+02
2.418884326585700251e+01	-1.517977926309219470e+02	-1.522019608332359724e+02	-1.517335285190766569e+02	-1.517812590836448976e+02	-1.517866109016875100e+02	-1.517866109032366637e+02	-1.517866109075310987e+02	-1.517866109075335999e+02	-1.517866109110369734e+02	-1.518007304289570527e+02	-1.518021490024538593e+02	-1.518021490037784247e+02	-1.518055185099424023e+02	-1.518055185860221457e+02	-1.518055763872345665e+02	-1.518189720412313477e+02	-1.518486774525299268e+02	-1.518496700765077492e+02	-1.518496984602013526e+02	-1.519742082123129592e+02	-1.519762878847057834e+02	-1.519762878870120346e+02	-1.519762878921004017e+02	-1.519762879361844341e+02	-1.519969275037169041e+02	-1.521218126324975231e+02	-1.521218129330879094e+02	-1.521218951038674447e+02	-1.521218951205973156e+02	-1.521218986146814700e+02	-1.521239583660199060e+02	-1.521239591047161639e+02	-1.521239591047172439e+02	-1.521239591047189492e+02	-1.521239594877677348e+02	-1.521239637284375874e+02	-1.521239637613562365e+02	-1.521239637613667526e+02	-1.521262767435801493e+02	-1.521270632579682740e+02	-1.521411641355605298e+02	-1.521414191627598882e+02	-1.521435138760168684e+02	-1.521478569528982234e+02	-1.521500287357004311e+02	-1.521503837719561147e+02	-1.521503843928326489e+02	-1.521505597149082121e+02	-1.521660913206251564e+02
2.430978748218628738e+01	-1.518045600864751634e+02	-1.522066128301225945e+02	-1.517282396329749190e+02	-1.517787183199193635e+02	-1.517841389927205853e+02	-1.517841389943674528e+02	-1.517841389988824119e+02	-1.517841389988829235e+02	-1.517841390029456079e+02	-1.517990295706615314e+02	-1.518004612372586166e+02	-1.518004612386779684e+02	-1.518041452250473355e+02	-1.518041453181740508e+02	-1.518042063335767295e+02	-1.518177807726428625e+02	-1.518478924955913101e+02	-1.518489544116138461e+02	-1.518489826223648436e+02	-1.519776642859395963e+02	-1.519799254961245367e+02	-1.519799254973727614e+02	-1.519799255026905200e+02	-1.519799255464638463e+02	-1.520013916144147288e+02	-1.521233986513319962e+02	-1.521233989044956445e+02	-1.521234626319183576e+02	-1.521234626516710193e+02	-1.521234660205348632e+02	-1.521255448366704854e+02	-1.521255456035332827e+02	-1.521255456035349027e+02	-1.521255456102692847e+02	-1.521255459816501059e+02	-1.521255509775267853e+02	-1.521255509983757008e+02	-1.521255509984063963e+02	-1.521277778146463220e+02	-1.521284791153344713e+02	-1.521432369381855381e+02	-1.521434803102659998e+02	-1.521456158707299267e+02	-1.521499465975082614e+02	-1.521522165001566407e+02	-1.521525646593665329e+02	-1.521525649180527182e+02	-1.521527425565805629e+02	-1.521686460744139140e+02
2.443073169851557225e+01	-1.518118518931376855e+02	-1.522116928731473422e+02	-1.517230084354322344e+02	-1.517767417477472804e+02	-1.517822448078583477e+02	-1.517822448096220569e+02	-1.517822448143781173e+02	-1.517822448143782594e+02	-1.517822448192841023e+02	-1.517979542052719069e+02	-1.517993954010936477e+02	-1.517993954026086385e+02	-1.518034111138549349e+02	-1.518034112307853434e+02	-1.518034754622704270e+02	-1.518172123185227065e+02	-1.518477223965586802e+02	-1.518488660821786311e+02	-1.518488940266940119e+02	-1.519815541581727700e+02	-1.519840127402688665e+02	-1.519840127407598231e+02	-1.519840127462655346e+02	-1.519840127898343098e+02	-1.520067116189878220e+02	-1.521254895896307744e+02	-1.521254897924913507e+02	-1.521255365634933980e+02	-1.521255365866163345e+02	-1.521255398392664233e+02	-1.521276363438672945e+02	-1.521276371371936307e+02	-1.521276371371959897e+02	-1.521276371524579076e+02	-1.521276375127161771e+02	-1.521276432050863718e+02	-1.521276432160844081e+02	-1.521276432161409957e+02	-1.521297504392615565e+02	-1.521303635301048303e+02	-1.521458334809558437e+02	-1.521460625921080236e+02	-1.521482365887052879e+02	-1.521525344597801848e+02	-1.521549063771214492e+02	-1.521552414443462169e+02	-1.521552447982731451e+02	-1.521554239772764561e+02	-1.521716815680576929e+02
2.455167591484485712e+01	-1.518196669382285791e+02	-1.522172043122666310e+02	-1.517177706178069343e+02	-1.517753241516474532e+02	-1.517809283460013035e+02	-1.517809283478990778e+02	-1.517809283529012134e+02	-1.517809283529041977e+02	-1.517809283593107352e+02	-1.517975082802875022e+02	-1.517989551181622403e+02	-1.517989551197585740e+02	-1.518033215621985619e+02	-1.518033217144821663e+02	-1.518033891292271278e+02	-1.518172706975043695e+02	-1.518481698065295973e+02	-1.518494094288537610e+02	-1.518494370086199297e+02	-1.519858554171205469e+02	-1.519885290637999447e+02	-1.519885290638711126e+02	-1.519885290695023627e+02	-1.519885291129115785e+02	-1.520128993277855898e+02	-1.521280856686908578e+02	-1.521280858210156453e+02	-1.521281175754047013e+02	-1.521281176022495742e+02	-1.521281207498329877e+02	-1.521302332105477433e+02	-1.521302340288153800e+02	-1.521302340288191601e+02	-1.521302340446939638e+02	-1.521302343943514188e+02	-1.521302406977950170e+02	-1.521302407017672067e+02	-1.521302407018525287e+02	-1.521321958371720200e+02	-1.521327194457662983e+02	-1.521489590597190613e+02	-1.521491714697615691e+02	-1.521513811202518127e+02	-1.521556246899328357e+02	-1.521581026296671553e+02	-1.521584181684934265e+02	-1.521584283249461862e+02	-1.521586082832899365e+02	-1.521751985140127204e+02
2.467262013117414199e+01	-1.518280647111169230e+02	-1.522231852027198613e+02	-1.517123060452975665e+02	-1.517743270574415533e+02	-1.517800586580747222e+02	-1.517800586601045723e+02	-1.517800586652930690e+02	-1.517800586653036703e+02	-1.517800586756281689e+02	-1.517975790741835738e+02	-1.517990268689438835e+02	-1.517990268705767392e+02	-1.518037705995383249e+02	-1.518037708095148446e+02	-1.518038413728487228e+02	-1.518178512634760295e+02	-1.518491321298029959e+02	-1.518504834175143969e+02	-1.518505105344648882e+02	-1.519904931603100522e+02	-1.519934048939449553e+02	-1.519934048939814488e+02	-1.519934048996201454e+02	-1.519934049427133687e+02	-1.520199474946116709e+02	-1.521311583284061442e+02	-1.521311584328947788e+02	-1.521311774596268549e+02	-1.521311774905755385e+02	-1.521311804997972388e+02	-1.521333069352883740e+02	-1.521333077785697299e+02	-1.521333077785775458e+02	-1.521333077882599980e+02	-1.521333081274463268e+02	-1.521333149117765799e+02	-1.521333149121410599e+02	-1.521333149122549457e+02	-1.521350863908917574e+02	-1.521355207023669891e+02	-1.521526041923105765e+02	-1.521527981865758932e+02	-1.521550401757767759e+02	-1.521592064565175804e+02	-1.521617942585804713e+02	-1.521620839733778041e+02	-1.521621052288877820e+02	-1.521622853298091229e+02	-1.521791859781685048e+02
2.479356434750342686e+01	-1.518372190821055767e+02	-1.522297357002856018e+02	-1.517060968045258562e+02	-1.517733460994909080e+02	-1.517792420793620067e+02	-1.517792420815326295e+02	-1.517792420868755983e+02	-1.517792420869017178e+02	-1.517792421567341137e+02	-1.517978207965469153e+02	-1.517992629890208036e+02	-1.517992629906485718e+02	-1.518044302237317424e+02	-1.518044305477838236e+02	-1.518045042904854540e+02	-1.518186317681400510e+02	-1.518502946464409149e+02	-1.518517743353734488e+02	-1.518518009010593914e+02	-1.519952792999717417e+02	-1.519984645779933032e+02	-1.519984645784568045e+02	-1.519984645840199278e+02	-1.519984646266342736e+02	-1.520278043940162434e+02	-1.521346139977228802e+02	-1.521346140604063351e+02	-1.521346229984130503e+02	-1.521346230341953287e+02	-1.521346257481994826e+02	-1.521367639445396094e+02	-1.521367648139240885e+02	-1.521367648139410562e+02	-1.521367648181282277e+02	-1.521367651457212844e+02	-1.521367721951580734e+02	-1.521367721958632728e+02	-1.521367721960035340e+02	-1.521383288484558420e+02	-1.521386751193761313e+02	-1.521567209616921161e+02	-1.521568965054271700e+02	-1.521591664372834884e+02	-1.521632293702805896e+02	-1.521659299550886715e+02	-1.521661880603148234e+02	-1.521662264741417232e+02	-1.521664064421545390e+02	-1.521835982875323623e+02
2.491450856383271173e+01	-1.518471383814108151e+02	-1.522368581448654083e+02	-1.516989890310261444e+02	-1.517723216490659297e+02	-1.517784279647161441e+02	-1.517784279670543981e+02	-1.517784279725586600e+02	-1.517784279726137129e+02	-1.517844618956920328e+02	-1.517981956705095286e+02	-1.517996243836675205e+02	-1.517996243852244902e+02	-1.518052680298256689e+02	-1.518052686574944801e+02	-1.518053455456164613e+02	-1.518195758429391162e+02	-1.518516142247922289e+02	-1.518532414097627168e+02	-1.518532673265486324e+02	-1.520001277436262512e+02	-1.520036271431650334e+02	-1.520036271445918317e+02	-1.520036271500248404e+02	-1.520036271920646982e+02	-1.520364523344227052e+02	-1.521384209135964056e+02	-1.521384209433839203e+02	-1.521384232702009172e+02	-1.521384233117298663e+02	-1.521384255970754111e+02	-1.521405725920270697e+02	-1.521405734879624845e+02	-1.521405734879969884e+02	-1.521405734884874619e+02	-1.521405738032355544e+02	-1.521405808683988994e+02	-1.521405808738382746e+02	-1.521405808740015289e+02	-1.521418956667810107e+02	-1.521421579692783439e+02	-1.521612913302183756e+02	-1.521614486396659629e+02	-1.521637408500404547e+02	-1.521676727311409536e+02	-1.521704879335377143e+02	-1.521707087490419781e+02	-1.521707723666661423e+02	-1.521709520406990919e+02	-1.521884069751531001e+02
2.503545278016199660e+01	-1.518578079578804818e+02	-1.522445408930725534e+02	-1.516908558774777305e+02	-1.517712297293008419e+02	-1.517776031185197780e+02	-1.517776031210661927e+02	-1.517776031267549399e+02	-1.517776031268627150e+02	-1.517911127602006900e+02	-1.517986985739837564e+02	-1.518001046468353366e+02	-1.518001046481523986e+02	-1.518062832029862079e+02	-1.518062857188517967e+02	-1.518063655521326893e+02	-1.518206774209545813e+02	-1.518530756284086465e+02	-1.518548722212421751e+02	-1.518548973801855766e+02	-1.520049560117661542e+02	-1.520088148224468227e+02	-1.520088148254408225e+02	-1.520088148306967355e+02	-1.520088148720782613e+02	-1.520458672926719430e+02	-1.521425507481164345e+02	-1.521425507564526640e+02	-1.521425507567720388e+02	-1.521425508050968176e+02	-1.521425525798368881e+02	-1.521447046134163941e+02	-1.521447055359545288e+02	-1.521447055360184493e+02	-1.521447055372579769e+02	-1.521447058379562236e+02	-1.521447126525187628e+02	-1.521447126674677577e+02	-1.521447126676460755e+02	-1.521457656539967331e+02	-1.521459511757939538e+02	-1.521662982417234673e+02	-1.521664376323322756e+02	-1.521687450433372533e+02	-1.521725171846538558e+02	-1.521754473932129486e+02	-1.521756258759452294e+02	-1.521757251582306765e+02	-1.521759044761104178e+02	-1.521935830056519592e+02
2.515639699649128147e+01	-1.518692052489076900e+02	-1.522527666212415625e+02	-1.516815572712974358e+02	-1.517700444874223535e+02	-1.517767550622200474e+02	-1.517767550650311250e+02	-1.517767550709394868e+02	-1.517767550711412810e+02	-1.517982251257958524e+02	-1.517993232811145958e+02	-1.518006963510690639e+02	-1.518006963512394805e+02	-1.518074742386722278e+02	-1.518103496249821660e+02	-1.518103497014721484e+02	-1.518219294363753988e+02	-1.518546615224859124e+02	-1.518566526076724585e+02	-1.518566768888010756e+02	-1.520096726405653840e+02	-1.520139412816855042e+02	-1.520139412869111766e+02	-1.520139412919436381e+02	-1.520139413325787245e+02	-1.520560106379006697e+02	-1.521469702365515104e+02	-1.521469702366131855e+02	-1.521469728764520823e+02	-1.521469729327465075e+02	-1.521469741756582152e+02	-1.521491267017881341e+02	-1.521491276506870349e+02	-1.521491276507966290e+02	-1.521491276637420924e+02	-1.521491279492907438e+02	-1.521491342453783204e+02	-1.521491342748961415e+02	-1.521491342750778699e+02	-1.521499162323490850e+02	-1.521500352578117372e+02	-1.521717203251297406e+02	-1.521718422099338568e+02	-1.521741561811269889e+02	-1.521777396427911526e+02	-1.521807833589738266e+02	-1.521809160049731986e+02	-1.521810643743403375e+02	-1.521812433865134153e+02	-1.521990931825731082e+02
2.527734121282056634e+01	-1.518813006045970155e+02	-1.522615123880162002e+02	-1.516709334230002924e+02	-1.517687316203893033e+02	-1.517758660881724779e+02	-1.517758660913259803e+02	-1.517758660974997156e+02	-1.517758660978695389e+02	-1.518057478860608853e+02	-1.518057478883216902e+02	-1.518057482655722765e+02	-1.518057672581096824e+02	-1.518088337696704286e+02	-1.518171048281099900e+02	-1.518171048393417948e+02	-1.518233183279592424e+02	-1.518563470439803211e+02	-1.518585612101428239e+02	-1.518585844837024581e+02	-1.520141750044395508e+02	-1.520189095537358810e+02	-1.520189095619066677e+02	-1.520189095666700609e+02	-1.520189096064498528e+02	-1.520668250140733448e+02	-1.521516390275372999e+02	-1.521516390332292303e+02	-1.521516497769036960e+02	-1.521516498424530255e+02	-1.521516505940055310e+02	-1.521537983263680758e+02	-1.521537993011492063e+02	-1.521537993013261314e+02	-1.521537993497479988e+02	-1.521537996191923696e+02	-1.521538051457536653e+02	-1.521538051950439012e+02	-1.521538051952111346e+02	-1.521543222112555043e+02	-1.521543878308784201e+02	-1.521775298829374492e+02	-1.521776347919884813e+02	-1.521799449921552707e+02	-1.521833114792342201e+02	-1.521864648119475021e+02	-1.521865509416000464e+02	-1.521867654176568578e+02	-1.521869443048233279e+02	-1.522048990629959064e+02
2.539828542914985121e+01	-1.518940565343606011e+02	-1.522707486747700045e+02	-1.516588018881271296e+02	-1.517672446171650620e+02	-1.517749102244949597e+02	-1.517749102281004525e+02	-1.517749102345971153e+02	-1.517749102352701982e+02	-1.518136171860107595e+02	-1.518136171887037165e+02	-1.518136176819231480e+02	-1.518136348560288980e+02	-1.518136374832742774e+02	-1.518242347764700071e+02	-1.518242347812609125e+02	-1.518248331195409548e+02	-1.518580966732626507e+02	-1.518605663048636814e+02	-1.518605884335655389e+02	-1.520183483877380866e+02	-1.520236111308936131e+02	-1.520236111427579146e+02	-1.520236111472055427e+02	-1.520236111859971118e+02	-1.520782305456883989e+02	-1.521565079950599682e+02	-1.521565080195656208e+02	-1.521565325934214457e+02	-1.521565326696045304e+02	-1.521565330255475033e+02	-1.521586700210140179e+02	-1.521586710209996340e+02	-1.521586710212722551e+02	-1.521586711511258727e+02	-1.521586714036939441e+02	-1.521586759487186953e+02	-1.521586760229382094e+02	-1.521586760230681250e+02	-1.521589551639104911e+02	-1.521589826458018138e+02	-1.521836910122515008e+02	-1.521837796184666729e+02	-1.521860739377961522e+02	-1.521891968567452693e+02	-1.521924529627154072e+02	-1.521924964633921036e+02	-1.521927983749135365e+02	-1.521929774664987747e+02	-1.522109561233011163e+02
2.551922964547913608e+01	-1.519074265348524762e+02	-1.522804384180097657e+02	-1.516449554917442697e+02	-1.517655211795407126e+02	-1.517738504969430835e+02	-1.517738505011572840e+02	-1.517738505080487528e+02	-1.517738505092818002e+02	-1.518217542659907906e+02	-1.518217542691494941e+02	-1.518217549571084533e+02	-1.518217704570453179e+02	-1.518217719457227304e+02	-1.518316708640277852e+02	-1.518316708668395165e+02	-1.518316723389021945e+02	-1.518598613496502878e+02	-1.518626228454090210e+02	-1.518626436878614641e+02	-1.520220655518318438e+02	-1.520279255080664313e+02	-1.520279255243874275e+02	-1.520279255284743840e+02	-1.520279255661129127e+02	-1.520901210521078042e+02	-1.521615174044734715e+02	-1.521615174585532770e+02	-1.521615615654577880e+02	-1.521615616537218045e+02	-1.521615617517846033e+02	-1.521636815365739324e+02	-1.521636825609271000e+02	-1.521636825613310293e+02	-1.521636828536201733e+02	-1.521636830887523217e+02	-1.521636865059795980e+02	-1.521636866099990471e+02	-1.521636866100712666e+02	-1.521637827560578273e+02	-1.521637885132524843e+02	-1.521901575191637050e+02	-1.521902306658396924e+02	-1.521924951914120356e+02	-1.521953508349237438e+02	-1.521986993256211065e+02	-1.521987109244690259e+02	-1.521991266701423342e+02	-1.521993064626734053e+02	-1.522172129159458791e+02
2.564017386180842095e+01	-1.519213537129564600e+02	-1.522905352429393417e+02	-1.516291607686246152e+02	-1.517634793865125857e+02	-1.517726360429776946e+02	-1.517726360480308472e+02	-1.517726360554071334e+02	-1.517726360577144646e+02	-1.518300634306301902e+02	-1.518300634342601825e+02	-1.518300643708394375e+02	-1.518300783754294798e+02	-1.518300797403450133e+02	-1.518393271382460057e+02	-1.518393271401525340e+02	-1.518393277420140350e+02	-1.518615755253557325e+02	-1.518646693973784636e+02	-1.518646888128401429e+02	-1.520251867821675091e+02	-1.520317201540495091e+02	-1.520317201755754013e+02	-1.520317201792597359e+02	-1.520317202155455334e+02	-1.521023603009305702e+02	-1.521665947728641868e+02	-1.521665948629852778e+02	-1.521666638551653818e+02	-1.521666639569955635e+02	-1.521666639577078683e+02	-1.521687597004038253e+02	-1.521687607481588600e+02	-1.521687607487372986e+02	-1.521687613358093358e+02	-1.521687615531922120e+02	-1.521687637939493527e+02	-1.521687639320724372e+02	-1.521687639320869891e+02	-1.521687677974288704e+02	-1.521687679174261234e+02	-1.521968705677275864e+02	-1.521969292936747991e+02	-1.521991483741713580e+02	-1.522017171801673783e+02	-1.522051435303059179e+02	-1.522051436495179360e+02	-1.522057054552768989e+02	-1.522058866300863826e+02	-1.522236101412756852e+02
2.576111807813770582e+01	-1.519357692775963073e+02	-1.523009821713951055e+02	-1.516111569878504213e+02	-1.517610135889945298e+02	-1.517711990274400762e+02	-1.517711990336809720e+02	-1.517711990416563594e+02	-1.517711990461549192e+02	-1.518384301601231812e+02	-1.518384301642636558e+02	-1.518384314023299737e+02	-1.518384441242510263e+02	-1.518384455246948903e+02	-1.518470974546194725e+02	-1.518470974560093225e+02	-1.518470978156821616e+02	-1.518631541814121135e+02	-1.518666249773576169e+02	-1.518666428319037323e+02	-1.520275605383192499e+02	-1.520348510126754888e+02	-1.520348510401109365e+02	-1.520348510433535125e+02	-1.520348510780480353e+02	-1.521147784187422474e+02	-1.521716523430278301e+02	-1.521716524696451245e+02	-1.521717509922233944e+02	-1.521717511091083566e+02	-1.521717511725202314e+02	-1.521738159053859363e+02	-1.521738169754820831e+02	-1.521738169762875827e+02	-1.521738180607561617e+02	-1.521738182603444898e+02	-1.521738194112161295e+02	-1.521738195868730088e+02	-1.521738195868840080e+02	-1.521738668186426082e+02	-1.521738751921333233e+02	-1.522037560820485851e+02	-1.522038016393089492e+02	-1.522059580657258095e+02	-1.522082258723253858e+02	-1.522117108820984299e+02	-1.522117330882941246e+02	-1.522124796749508846e+02	-1.522126631146850002e+02	-1.522300795808465352e+02
2.588206229446699069e+01	-1.519505909559585461e+02	-1.523117099215687631e+02	-1.515906559623096257e+02	-1.517579901956714252e+02	-1.517694514480564862e+02	-1.517694514560327548e+02	-1.517694514647565711e+02	-1.517694514742090064e+02	-1.518467194605900374e+02	-1.518467194653086381e+02	-1.518467210585285727e+02	-1.518467327448020967e+02	-1.518467342428775453e+02	-1.518548536788857177e+02	-1.518548536799471833e+02	-1.518548539332273890e+02	-1.518644899499434757e+02	-1.518683859304542523e+02	-1.518684021044287249e+02	-1.520290248696473441e+02	-1.520371636663193158e+02	-1.520371637002789669e+02	-1.520371637030503109e+02	-1.520371637358748842e+02	-1.521271686312319673e+02	-1.521765841273389981e+02	-1.521765842836454681e+02	-1.521767159065206272e+02	-1.521767160399165846e+02	-1.521767163008329646e+02	-1.521787431867049349e+02	-1.521787442780133119e+02	-1.521787442791073488e+02	-1.521787461535759292e+02	-1.521787463356104411e+02	-1.521787466626353762e+02	-1.521787468780705410e+02	-1.521787468782549411e+02	-1.521790279526940424e+02	-1.521790541593742034e+02	-1.522107219762131933e+02	-1.522107558340285607e+02	-1.522128311602713211e+02	-1.522147903565261515e+02	-1.522183097378947423e+02	-1.522184047333983585e+02	-1.522193817654519705e+02	-1.522195685687328819e+02	-1.522365428372591509e+02
2.600300651079627556e+01	-1.519657214008338713e+02	-1.523226352418373324e+02	-1.515673429107758921e+02	-1.517542436396576591e+02	-1.517672820040098145e+02	-1.517672820146205481e+02	-1.517672820242951559e+02	-1.517672820473775630e+02	-1.518547745895492653e+02	-1.518547745949270222e+02	-1.518547765973785886e+02	-1.518547875313761892e+02	-1.518547891622481529e+02	-1.518624443989211272e+02	-1.518624443997459537e+02	-1.518624445959035540e+02	-1.518654505834563793e+02	-1.518698230653006647e+02	-1.518698374617021329e+02	-1.520294097594803304e+02	-1.520384952859484997e+02	-1.520384953269099810e+02	-1.520384953291881232e+02	-1.520384953598317566e+02	-1.521392845565606535e+02	-1.521812625250687745e+02	-1.521812626967758320e+02	-1.521814295575919118e+02	-1.521814297088911303e+02	-1.521814302540272763e+02	-1.521834128902712280e+02	-1.521834140016373169e+02	-1.521834140030909452e+02	-1.521834170675649034e+02	-1.521834172325899601e+02	-1.521834172326965700e+02	-1.521834174886901110e+02	-1.521834174894518412e+02	-1.521841878801176904e+02	-1.521842351702955796e+02	-1.522176553468833049e+02	-1.522176791745733624e+02	-1.522196541939241570e+02	-1.522213046501676388e+02	-1.522248288241475223e+02	-1.522250688412706836e+02	-1.522263289798173389e+02	-1.522265204731552046e+02	-1.522429098244369357e+02
2.612395072712556043e+01	-1.519810466771106405e+02	-1.523336588921359009e+02	-1.515408786811909465e+02	-1.517495729276101031e+02	-1.517645532632851655e+02	-1.517645532780946098e+02	-1.517645532890111326e+02	-1.517645533749382594e+02	-1.518624163119010859e+02	-1.518624163180852804e+02	-1.518624187831736947e+02	-1.518624292904252968e+02	-1.518624310782377336e+02	-1.518696942454930081e+02	-1.518696942461395167e+02	-1.518696944079047455e+02	-1.518696944082983862e+02	-1.518707798990095625e+02	-1.518707924419134656e+02	-1.520285405208530847e+02	-1.520386774451731355e+02	-1.520386774934202379e+02	-1.520386774951989821e+02	-1.520386775233218657e+02	-1.521508383263771123e+02	-1.521855345920806997e+02	-1.521855347587919312e+02	-1.521857372438502694e+02	-1.521857374143529285e+02	-1.521857382653296611e+02	-1.521876710095742737e+02	-1.521876721398405152e+02	-1.521876721417345095e+02	-1.521876769142756700e+02	-1.521876770631472482e+02	-1.521876775234962338e+02	-1.521876778191566757e+02	-1.521876778212808290e+02	-1.521892676106984084e+02	-1.521893315612270783e+02	-1.522244198289833435e+02	-1.522244354503493753e+02	-1.522262908303947313e+02	-1.522276404875279070e+02	-1.522311346903056517e+02	-1.522316180462173634e+02	-1.522332203838430758e+02	-1.522334181294257576e+02	-1.522490769648786966e+02
2.624489494345484530e+01	-1.519964349396017553e+02	-1.523446658543120407e+02	-1.515109036620860081e+02	-1.517437392590812522e+02	-1.517610994019395037e+02	-1.517610994238959279e+02	-1.517610994365147690e+02	-1.517648328679537997e+02	-1.518694428401210530e+02	-1.518694428472230697e+02	-1.518694458264115781e+02	-1.518694562865861712e+02	-1.518694582495788552e+02	-1.518764039449251584e+02	-1.518764039454194972e+02	-1.518764040849019921e+02	-1.518764041744820474e+02	-1.518764044246069886e+02	-1.518764044247857328e+02	-1.520262422739892827e+02	-1.520375397812444760e+02	-1.520375398368040578e+02	-1.520375398380968193e+02	-1.520375398633532313e+02	-1.521614998532756715e+02	-1.521892181501065977e+02	-1.521892182888857121e+02	-1.521894547810593110e+02	-1.521894549719506244e+02	-1.521894560780826282e+02	-1.521913343734186697e+02	-1.521913355214669537e+02	-1.521913355238907570e+02	-1.521913426389162680e+02	-1.521913427728113390e+02	-1.521913448386684706e+02	-1.521913451713423910e+02	-1.521913451761976148e+02	-1.521941669491606604e+02	-1.521942356502080997e+02	-1.522308533779656443e+02	-1.522308626915930745e+02	-1.522325797519411879e+02	-1.522336447605359240e+02	-1.522370695568965004e+02	-1.522379250198061698e+02	-1.522399336467740341e+02	-1.522401394441249920e+02	-1.522549250874022562e+02
2.636583915978413017e+01	-1.520117354373546732e+02	-1.523555217558607922e+02	-1.514770437015479274e+02	-1.517364652456403462e+02	-1.517567247918426290e+02	-1.517567248272193865e+02	-1.517567248423927424e+02	-1.517745464881644182e+02	-1.518756305835899241e+02	-1.518756305917964653e+02	-1.518756341329961117e+02	-1.518756450011279355e+02	-1.518756471535024559e+02	-1.518823511943435562e+02	-1.518823511947101963e+02	-1.518823513190178005e+02	-1.518823515323950346e+02	-1.518823516999434560e+02	-1.518823516999470087e+02	-1.520223453756186700e+02	-1.520349143334707662e+02	-1.520349143960636411e+02	-1.520349143969042416e+02	-1.520349144189609945e+02	-1.521708975932963313e+02	-1.521920980612975711e+02	-1.521920981528944594e+02	-1.521923648752928955e+02	-1.521923650876285024e+02	-1.521923663317898558e+02	-1.521941870036182536e+02	-1.521941881684002738e+02	-1.521941881714519695e+02	-1.521941983595552301e+02	-1.521941984799788372e+02	-1.521942037318028156e+02	-1.521942040971309495e+02	-1.521942041069119682e+02	-1.521987576525397685e+02	-1.521988145482917503e+02	-1.522367667907025179e+02	-1.522367716550735111e+02	-1.522383332516700136e+02	-1.522391375823959265e+02	-1.522424498704816074e+02	-1.522438403985779019e+02	-1.522463218564802503e+02	-1.522465377352059761e+02	-1.522603170908648167e+02
2.648678337611341504e+01	-1.520267779949760438e+02	-1.523660738353000568e+02	-1.514389183192860173e+02	-1.517274362400347059e+02	-1.517512036782202927e+02	-1.517512037434638046e+02	-1.517512037632744182e+02	-1.517836492119542413e+02	-1.518807357720696132e+02	-1.518807357815486512e+02	-1.518807399275518151e+02	-1.518807517671002074e+02	-1.518807541198043509e+02	-1.518872923842999398e+02	-1.518872923845650575e+02	-1.518872924981769188e+02	-1.518872928481484905e+02	-1.518872929997102119e+02	-1.518872929997121446e+02	-1.520166914360646047e+02	-1.520306401818048698e+02	-1.520306402507916346e+02	-1.520306402512448471e+02	-1.520306402698214470e+02	-1.521786211560238371e+02	-1.521939231448980649e+02	-1.521939231828076800e+02	-1.521942141641055173e+02	-1.521942143987982377e+02	-1.521942156182042822e+02	-1.521959771125723933e+02	-1.521959782931397740e+02	-1.521959782969246362e+02	-1.521959923407111432e+02	-1.521959924495014889e+02	-1.521960029901322287e+02	-1.521960033822804803e+02	-1.521960034002652833e+02	-1.522028755432268667e+02	-1.522029062230839145e+02	-1.522419432949603788e+02	-1.522419453857589247e+02	-1.522433368474717099e+02	-1.522439113431112787e+02	-1.522470659018700303e+02	-1.522491912699717318e+02	-1.522522107130369022e+02	-1.522524389130910549e+02	-1.522650955504106491e+02
2.660772759244269992e+01	-1.520413731272920757e+02	-1.523761505202963917e+02	-1.513961514471619978e+02	-1.517163042019788861e+02	-1.517442811228096673e+02	-1.517442812859207493e+02	-1.517442813196948634e+02	-1.517918708462666757e+02	-1.518844969324017882e+02	-1.518844969433499443e+02	-1.518845017302343763e+02	-1.518845152595662000e+02	-1.518845178206269395e+02	-1.518909651080900574e+02	-1.518909651082642540e+02	-1.518909652141596496e+02	-1.518909657130812434e+02	-1.518909658615990850e+02	-1.518909658616130969e+02	-1.520091392654294680e+02	-1.520245677667076052e+02	-1.520245678410722689e+02	-1.520245678412354096e+02	-1.520245678561459215e+02	-1.521842260890488774e+02	-1.521944043495483925e+02	-1.521944043516141392e+02	-1.521947115343559176e+02	-1.521947117921684480e+02	-1.521947128138130267e+02	-1.521964153494298557e+02	-1.521964165449438440e+02	-1.521964165495724046e+02	-1.521964352121441379e+02	-1.521964353114802009e+02	-1.521964538648187215e+02	-1.521964542768672857e+02	-1.521964543076710470e+02	-1.522063121807666164e+02	-1.522063163923874640e+02	-1.522461395115911671e+02	-1.522461401720720175e+02	-1.522473502253499476e+02	-1.522477311263342017e+02	-1.522506827051218181e+02	-1.522537805537212989e+02	-1.522573965776954594e+02	-1.522576395130782885e+02	-1.522690805862707464e+02
2.672867180877198479e+01	-1.520553129398082319e+02	-1.523855622248131851e+02	-1.513483848954007271e+02	-1.517026943994614498e+02	-1.517356753214619403e+02	-1.517358490570345566e+02	-1.517363972496609676e+02	-1.517989149925762149e+02	-1.518866381072227796e+02	-1.518866381198337194e+02	-1.518866435755541602e+02	-1.518866597266078315e+02	-1.518866625014671285e+02	-1.518930913124128210e+02	-1.518930913125089432e+02	-1.518930914127640790e+02	-1.518930920739112480e+02	-1.518930922232364651e+02	-1.518930922232605667e+02	-1.519995697859781671e+02	-1.520165620563779498e+02	-1.520165621347287583e+02	-1.520165621347388765e+02	-1.520165621459468639e+02	-1.521872411169791803e+02	-1.521932148860146299e+02	-1.521932149077405825e+02	-1.521935284162165658e+02	-1.521935286977607120e+02	-1.521935293858738873e+02	-1.521951749996209173e+02	-1.521951762093239608e+02	-1.521951762149099636e+02	-1.521952001415259019e+02	-1.521952002339502314e+02	-1.521952302572795475e+02	-1.521952306817460112e+02	-1.521952307315351050e+02	-1.522088070734528173e+02	-1.522088168982161847e+02	-1.522490880201102073e+02	-1.522490881445547757e+02	-1.522501097665734733e+02	-1.522503368066305711e+02	-1.522530426879290530e+02	-1.522573876279098499e+02	-1.522616459485800533e+02	-1.522619061504291835e+02	-1.522720684692325221e+02
2.684961602510126966e+01	-1.520683729651888143e+02	-1.523941031403117279e+02	-1.512952947668383956e+02	-1.516862151261418035e+02	-1.517250813900959940e+02	-1.517498233698297838e+02	-1.517498259688925089e+02	-1.518044603240553556e+02	-1.518868726562312190e+02	-1.518868726707178780e+02	-1.518868788139770913e+02	-1.518868987978981124e+02	-1.518869017897208664e+02	-1.518933809129759425e+02	-1.518933809130252826e+02	-1.518933810091468217e+02	-1.518933818466189507e+02	-1.518933819976458039e+02	-1.518933819976792279e+02	-1.519878887397032656e+02	-1.520065036428668748e+02	-1.520065037234871852e+02	-1.520065037235323189e+02	-1.520065037311978813e+02	-1.521871780766570339e+02	-1.521899930572066353e+02	-1.521899932053862585e+02	-1.521903017866556809e+02	-1.521903020924023338e+02	-1.521903024031969380e+02	-1.521918948806257106e+02	-1.521918961037873999e+02	-1.521918961104436789e+02	-1.521919257093337876e+02	-1.521919257977974098e+02	-1.521919716107297234e+02	-1.521919720401587597e+02	-1.521919721168193291e+02	-1.522100417636988823e+02	-1.522101461833956648e+02	-1.522505016514550107e+02	-1.522505016659548858e+02	-1.522513328294645873e+02	-1.522514470538186231e+02	-1.522538699402201701e+02	-1.522597705184830374e+02	-1.522646969710930875e+02	-1.522649770071180058e+02	-1.522738315675596255e+02
2.697056024143055453e+01	-1.520803151109781481e+02	-1.524015542229961397e+02	-1.512366111986601425e+02	-1.516664705930577952e+02	-1.517121768251475658e+02	-1.517610600732038222e+02	-1.517614602917522291e+02	-1.518081626249698104e+02	-1.518849075487181608e+02	-1.518849075652741760e+02	-1.518849144048435562e+02	-1.518849397732003865e+02	-1.518849429833191778e+02	-1.518915357923011697e+02	-1.518915357923136185e+02	-1.518915358854394810e+02	-1.518915369138541109e+02	-1.518915370661320310e+02	-1.518915370661741520e+02	-1.519740260758486841e+02	-1.519942870441283844e+02	-1.519942871250685243e+02	-1.519942871253840906e+02	-1.519942871299083436e+02	-1.521835448204004706e+02	-1.521843485188490206e+02	-1.521843489636763138e+02	-1.521846406152478721e+02	-1.521846409455535820e+02	-1.521846409831829590e+02	-1.521861856789392107e+02	-1.521861869147385562e+02	-1.521861869225726878e+02	-1.521862222372527640e+02	-1.521862223252174715e+02	-1.521862892586152327e+02	-1.521862896861726426e+02	-1.521862897994184323e+02	-1.522096373933639768e+02	-1.522100123707449200e+02	-1.522500795320540021e+02	-1.522500795631349888e+02	-1.522507238763912767e+02	-1.522507653710653699e+02	-1.522528763645823631e+02	-1.522606699136487407e+02	-1.522662635567635334e+02	-1.522665659262307258e+02	-1.522741203159497161e+02
2.709150445775984295e+01	-1.520908919875300853e+02	-1.524076876726337559e+02	-1.511721421621063257e+02	-1.516430773300070314e+02	-1.516966291650941514e+02	-1.517690227748390726e+02	-1.517706983584193665e+02	-1.518096580103228348e+02	-1.518804483323230841e+02	-1.518804483511228796e+02	-1.518804558857416112e+02	-1.518804885692804305e+02	-1.518804919977947634e+02	-1.518872544074180553e+02	-1.518872544074182258e+02	-1.518872544984384660e+02	-1.518872557326172625e+02	-1.518872558849027428e+02	-1.518872558849506902e+02	-1.519579314278080062e+02	-1.519798161225612319e+02	-1.519798162017469281e+02	-1.519798162026222599e+02	-1.519798162046722041e+02	-1.521758615284809650e+02	-1.521758727378185370e+02	-1.521758737214432244e+02	-1.521761365214384796e+02	-1.521761368765925226e+02	-1.521761369438324323e+02	-1.521776405086089028e+02	-1.521776417559631511e+02	-1.521776417650710584e+02	-1.521776823568814336e+02	-1.521776824484945223e+02	-1.521777770157421799e+02	-1.521777774357300359e+02	-1.521777775971739572e+02	-1.522071575353149910e+02	-1.522080992916822879e+02	-1.522475148767204587e+02	-1.522475152197720263e+02	-1.522479825158381175e+02	-1.522479882469208405e+02	-1.522497696118597617e+02	-1.522598152267929379e+02	-1.522660425976785348e+02	-1.522663696048305439e+02	-1.522726679004964296e+02
2.721244867408912782e+01	-1.520998530960202402e+02	-1.524122734013089655e+02	-1.511018026042680447e+02	-1.516156848871850116e+02	-1.516781069618444917e+02	-1.517732117967177317e+02	-1.517769491992906410e+02	-1.518085685665868709e+02	-1.518732055263299685e+02	-1.518732055475026641e+02	-1.518732137664246977e+02	-1.518732560674143599e+02	-1.518732597138939013e+02	-1.518802378350782476e+02	-1.518802378350899858e+02	-1.518802379247208023e+02	-1.518802393794017291e+02	-1.518802395298400256e+02	-1.518802395298951922e+02	-1.519395662590652591e+02	-1.519629977053055541e+02	-1.519629977806759200e+02	-1.519629977824501736e+02	-1.519629977829327458e+02	-1.521636812500476026e+02	-1.521641545901131281e+02	-1.521641564296530191e+02	-1.521643795870364499e+02	-1.521643799673360036e+02	-1.521643806047436271e+02	-1.521658506426989561e+02	-1.521658519000430942e+02	-1.521658519105017149e+02	-1.521658967752884450e+02	-1.521658968756642025e+02	-1.521660269651275712e+02	-1.521660273733702979e+02	-1.521660275965715527e+02	-1.522021182170368547e+02	-1.522040757442134122e+02	-1.522425046556319330e+02	-1.522425066597887167e+02	-1.522428136386143933e+02	-1.522428155853994838e+02	-1.522442629280385518e+02	-1.522569329909671580e+02	-1.522637246864304927e+02	-1.522640783001731393e+02	-1.522691983424798536e+02
2.733339289041841269e+01	-1.521069537138495775e+02	-1.524150883250472930e+02	-1.510256508703226075e+02	-1.515840023499857239e+02	-1.516562959908394816e+02	-1.517731555478860059e+02	-1.517796463604294104e+02	-1.518045125470400194e+02	-1.518629040512263373e+02	-1.518629040748286059e+02	-1.518629129590426032e+02	-1.518629674707037793e+02	-1.518629713349011752e+02	-1.518701989759698563e+02	-1.518701989760128299e+02	-1.518701990648332583e+02	-1.518702007544023047e+02	-1.518702009005689604e+02	-1.518702009006290439e+02	-1.519188950951019592e+02	-1.519437361535061655e+02	-1.519437362231365398e+02	-1.519437362261805333e+02	-1.519437362261841145e+02	-1.521466160638408951e+02	-1.521488024312102425e+02	-1.521488055145052840e+02	-1.521489806523516677e+02	-1.521489810582006612e+02	-1.521489830657054085e+02	-1.521504277481162148e+02	-1.521504290131409505e+02	-1.521504290249997666e+02	-1.521504765706447131e+02	-1.521504766862355496e+02	-1.521506517662958515e+02	-1.521506521603706403e+02	-1.521506524608751079e+02	-1.521940072412339475e+02	-1.521976084092572421e+02	-1.522347616095215699e+02	-1.522347690665228868e+02	-1.522349401254955126e+02	-1.522349638579239581e+02	-1.522360873349225301e+02	-1.522517581106105524e+02	-1.522590087748413055e+02	-1.522593904881597382e+02	-1.522634387075109714e+02
2.745433710674769756e+01	-1.521119677903856484e+02	-1.524159297663519226e+02	-1.509439348463192800e+02	-1.515478330001924121e+02	-1.516309235311169630e+02	-1.517684376955162406e+02	-1.517782741265625646e+02	-1.517971222209586983e+02	-1.518492983540204193e+02	-1.518492983800044840e+02	-1.518493079040393923e+02	-1.518493773343165003e+02	-1.518493814166498055e+02	-1.518568777020942946e+02	-1.518568777021894505e+02	-1.518568777906569665e+02	-1.518568797288525900e+02	-1.518568798677250982e+02	-1.518568798677881944e+02	-1.518958804932233306e+02	-1.519219334802431263e+02	-1.519219335424164967e+02	-1.519219335471025261e+02	-1.519219335478438779e+02	-1.521243708878049290e+02	-1.521294745384830378e+02	-1.521294793112903676e+02	-1.521296019768620624e+02	-1.521296024088958916e+02	-1.521296068431063873e+02	-1.521310345014283882e+02	-1.521310357708067045e+02	-1.521310357840762890e+02	-1.521310838943996941e+02	-1.521310840334317618e+02	-1.521313153488165426e+02	-1.521313157281205974e+02	-1.521313161235075029e+02	-1.521823151506621912e+02	-1.521883792951595922e+02	-1.522240296722108042e+02	-1.522240507148776771e+02	-1.522241191048366886e+02	-1.522241829128879260e+02	-1.522250071212912985e+02	-1.522440489705752782e+02	-1.522516214095488465e+02	-1.522520321172708861e+02	-1.522551363515156879e+02
2.757528132307698243e+01	-1.521147066295258696e+02	-1.524146346684112814e+02	-1.508571502067345591e+02	-1.515071200080713822e+02	-1.516017942047909344e+02	-1.517587346892954372e+02	-1.517724031694288271e+02	-1.517860732008361424e+02	-1.518321968284320462e+02	-1.518321968566191345e+02	-1.518322069907706577e+02	-1.518322938795189714e+02	-1.518322981813408603e+02	-1.518400656595619864e+02	-1.518400656597329714e+02	-1.518400657481813880e+02	-1.518400679476954735e+02	-1.518400680756467409e+02	-1.518400680757105476e+02	-1.518704883917962434e+02	-1.518975010914896018e+02	-1.518975011447741394e+02	-1.518975011514286280e+02	-1.518975011541565721e+02	-1.520967873530098302e+02	-1.521059203251118674e+02	-1.521059272689240061e+02	-1.521059986208058774e+02	-1.521059990800366677e+02	-1.521060072184747298e+02	-1.521074259358203449e+02	-1.521074272049487490e+02	-1.521074272195892831e+02	-1.521074734232305161e+02	-1.521074735961028637e+02	-1.521077743156158988e+02	-1.521077746812940177e+02	-1.521077751912218901e+02	-1.521665803357012976e+02	-1.521761092536745252e+02	-1.522101045943906570e+02	-1.522101539627070110e+02	-1.522101633673222238e+02	-1.522102780047465842e+02	-1.522108403397080565e+02	-1.522336080520849180e+02	-1.522413415706746207e+02	-1.522417814872007398e+02	-1.522440824566890285e+02
2.769622553940626730e+01	-1.521150453185595381e+02	-1.524111065170843631e+02	-1.507661120049305339e+02	-1.514620057555810888e+02	-1.515688407644060760e+02	-1.517438667920912394e+02	-1.517617392026431276e+02	-1.517711290559132067e+02	-1.518114994667298561e+02	-1.518114994967715177e+02	-1.518115102095408133e+02	-1.518116165491049401e+02	-1.518116210724638790e+02	-1.518196447311023860e+02	-1.518196447313652016e+02	-1.518196448199934423e+02	-1.518196472918521351e+02	-1.518196474047641971e+02	-1.518196474048266111e+02	-1.518427112668787800e+02	-1.518703895473973091e+02	-1.518703895907083563e+02	-1.518703895995407436e+02	-1.518703896055011171e+02	-1.520638998055709976e+02	-1.520780346716485951e+02	-1.520780442718905761e+02	-1.520780728172846352e+02	-1.520780733052693563e+02	-1.520780865654500928e+02	-1.520795037833209165e+02	-1.520795050461117057e+02	-1.520795050620186544e+02	-1.520795468101885888e+02	-1.520795470296863812e+02	-1.520799322811438969e+02	-1.520799326359176575e+02	-1.520799332821436280e+02	-1.521464504292086986e+02	-1.521605897513541095e+02	-1.521928622049521493e+02	-1.521929635313392453e+02	-1.521929700851878522e+02	-1.521931391428590246e+02	-1.521934866538764197e+02	-1.522203102894944777e+02	-1.522280325496814442e+02	-1.522285011871583151e+02	-1.522301434577393309e+02
2.781716975573555217e+01	-1.521129583368983447e+02	-1.524053512536194432e+02	-1.506720379600090212e+02	-1.514129055298306525e+02	-1.515321916537762945e+02	-1.517238643748771381e+02	-1.517461868943460388e+02	-1.517522035881619331e+02	-1.517872517193546571e+02	-1.517872517507095438e+02	-1.517872630111135095e+02	-1.517873898059928024e+02	-1.517873945528877186e+02	-1.517956421201016894e+02	-1.517956421204727917e+02	-1.517956422093371884e+02	-1.517956449619441628e+02	-1.517956450555562924e+02	-1.517956450556150685e+02	-1.518126150504521945e+02	-1.518406410672417337e+02	-1.518406410999664615e+02	-1.518406411110028671e+02	-1.518406411214760112e+02	-1.520260037646258411e+02	-1.520459263875336262e+02	-1.520459390926405661e+02	-1.520459422326140668e+02	-1.520459427516443895e+02	-1.520459625497733214e+02	-1.520473847095693429e+02	-1.520473859583294427e+02	-1.520473859753189174e+02	-1.520474210086089784e+02	-1.520474212897123891e+02	-1.520479079903814750e+02	-1.520479083383129364e+02	-1.520479091446533744e+02	-1.521217605771520027e+02	-1.521417251497716450e+02	-1.521722968149991857e+02	-1.521724843581822029e+02	-1.521725589965331551e+02	-1.521727798666643139e+02	-1.521729649811361185e+02	-1.522041414098688961e+02	-1.522116823080980623e+02	-1.522121785287173736e+02	-1.522133018803615698e+02
2.793811397206483704e+01	-1.521085639675767425e+02	-1.523975216967747599e+02	-1.505766364400180919e+02	-1.513605920372393143e+02	-1.514922532963524304e+02	-1.516990475165863472e+02	-1.517259276609991048e+02	-1.517294394964165463e+02	-1.517597144149584096e+02	-1.517597144468714987e+02	-1.517597262264056894e+02	-1.517598730527645898e+02	-1.517598780239299572e+02	-1.517683017850586680e+02	-1.517683017855475782e+02	-1.517683018745606205e+02	-1.517683049123263572e+02	-1.517683049829382185e+02	-1.517683049829909123e+02	-1.517804111646984779e+02	-1.518084650720695663e+02	-1.518084650942154212e+02	-1.518084651072510951e+02	-1.518084651236230798e+02	-1.519837333195484348e+02	-1.520099983168779545e+02	-1.520100144898506755e+02	-1.520100194855903624e+02	-1.520100200389165366e+02	-1.520100475729734626e+02	-1.520114798205194688e+02	-1.520114810459543833e+02	-1.520114810637481924e+02	-1.520115078167204956e+02	-1.520115081757867301e+02	-1.520121145416867989e+02	-1.520121148879078987e+02	-1.520121158800756689e+02	-1.520926255360952268e+02	-1.521195864065462047e+02	-1.521485709757022846e+02	-1.521488900808018911e+02	-1.521491209619863412e+02	-1.521493862887077739e+02	-1.521494621243261918e+02	-1.521852471059978029e+02	-1.521924525951708347e+02	-1.521929747387164866e+02	-1.521937068334355558e+02
2.805905818839412191e+01	-1.521021734501896958e+02	-1.523879662959039365e+02	-1.504821837676914811e+02	-1.513062797656775729e+02	-1.514497981247060920e+02	-1.516701101963652150e+02	-1.517015033093138072e+02	-1.517032955646789674e+02	-1.517294434742116209e+02	-1.517294435057507940e+02	-1.517294557796762433e+02	-1.517296204218682192e+02	-1.517296256151419698e+02	-1.517381657209020318e+02	-1.517381657215149175e+02	-1.517381658104578719e+02	-1.517381691320343862e+02	-1.517381691776505477e+02	-1.517381691776947150e+02	-1.517465469253367587e+02	-1.517743294169389969e+02	-1.517743294293916279e+02	-1.517743294439664510e+02	-1.517743294678148231e+02	-1.519381374185206255e+02	-1.519710301691738437e+02	-1.519710500348004985e+02	-1.519710938691860633e+02	-1.519710944612822345e+02	-1.519711304115689927e+02	-1.519725764053639523e+02	-1.519725775967251025e+02	-1.519725776149405760e+02	-1.519725955741435541e+02	-1.519725960272692760e+02	-1.519733406332749155e+02	-1.519733409836929354e+02	-1.519733421889438318e+02	-1.520595360642658420e+02	-1.520944733451635784e+02	-1.521220741259718920e+02	-1.521225797197000702e+02	-1.521230742943665746e+02	-1.521233737327864333e+02	-1.521233899543540247e+02	-1.521639900936148138e+02	-1.521707337507970124e+02	-1.521712798226861878e+02	-1.521717308953681709e+02
2.818000240472340678e+01	-1.520943350549532909e+02	-1.523772722825371204e+02	-1.503915644964422995e+02	-1.512516878043645647e+02	-1.514060393449896651e+02	-1.516381905841843434e+02	-1.516738877814015041e+02	-1.516746249376773505e+02	-1.516973638349380167e+02	-1.516973638650096348e+02	-1.516973766128423335e+02	-1.516975548560583604e+02	-1.516975602646696473e+02	-1.517061491899150951e+02	-1.517061491906538890e+02	-1.517061492792001332e+02	-1.517061528755100426e+02	-1.517061528974128066e+02	-1.517061528974468274e+02	-1.517117964924425166e+02	-1.517390494238761391e+02	-1.517390494286394755e+02	-1.517390494440723216e+02	-1.517390494772928378e+02	-1.518907359787121152e+02	-1.519302457874577783e+02	-1.519302693804087312e+02	-1.519303969324282946e+02	-1.519303975692951099e+02	-1.519304417329146020e+02	-1.519319036069516073e+02	-1.519319047523407278e+02	-1.519319047704842376e+02	-1.519319146791535786e+02	-1.519319152396941774e+02	-1.519328155207556676e+02	-1.519328158817295389e+02	-1.519328173282110583e+02	-1.520234407574814099e+02	-1.520669757909705595e+02	-1.520934808676751118e+02	-1.520942336018530057e+02	-1.520951197393063978e+02	-1.520954417820372555e+02	-1.520954419404607165e+02	-1.521410052392030821e+02	-1.521471958108914748e+02	-1.521477637015816526e+02	-1.521480236770173349e+02
2.830094662105269165e+01	-1.520858563726492889e+02	-1.523662864643913792e+02	-1.503082374550310192e+02	-1.511990485527656460e+02	-1.513626622690125600e+02	-1.516048980216197037e+02	-1.516445183205668172e+02	-1.516447162348568156e+02	-1.516648110547758108e+02	-1.516648110822610249e+02	-1.516648242873625918e+02	-1.516650099332988191e+02	-1.516650155443031167e+02	-1.516735830557027782e+02	-1.516735830565605738e+02	-1.516735831443094469e+02	-1.516735869967326664e+02	-1.516735870013445151e+02	-1.516735870013673946e+02	-1.516773226860694024e+02	-1.517038453811347551e+02	-1.517038453815847845e+02	-1.517038453970344847e+02	-1.517038454418344600e+02	-1.518435272345015221e+02	-1.518893361665919031e+02	-1.518893632878744313e+02	-1.518896233786148855e+02	-1.518896240680736298e+02	-1.518896749879927199e+02	-1.518911535175955123e+02	-1.518911546044382419e+02	-1.518911546219098341e+02	-1.518911584302599920e+02	-1.518911591057845669e+02	-1.518922292574176538e+02	-1.518922296353882473e+02	-1.518922313510744289e+02	-1.519857842364014857e+02	-1.520380146890659603e+02	-1.520637903204161603e+02	-1.520648505541223869e+02	-1.520662759869345564e+02	-1.520666095912940250e+02	-1.520666305651029120e+02	-1.521172337908505483e+02	-1.521228178445809363e+02	-1.521234055440905593e+02	-1.521235435675523036e+02
2.842189083738197652e+01	-1.520777830525585443e+02	-1.523560919416204626e+02	-1.502360858876061229e+02	-1.511510233617112249e+02	-1.513217748641068283e+02	-1.515722602449345402e+02	-1.516152501198210416e+02	-1.516152619385865137e+02	-1.516335060292956314e+02	-1.516335060530995804e+02	-1.516335197013891616e+02	-1.516337048524884779e+02	-1.516337106456139736e+02	-1.516421884549208414e+02	-1.516421884558841668e+02	-1.516421885423873732e+02	-1.516421926216392819e+02	-1.516421926223753474e+02	-1.516421926223882224e+02	-1.516446721170697174e+02	-1.516703315537272374e+02	-1.516703315547520674e+02	-1.516703315693286527e+02	-1.516703316282736580e+02	-1.517989125418765184e+02	-1.518504030333369883e+02	-1.518504332243032877e+02	-1.518508725476240500e+02	-1.518508732995011883e+02	-1.518509280113291595e+02	-1.518524230050802544e+02	-1.518524240207833884e+02	-1.518524240369009988e+02	-1.518524245459900044e+02	-1.518524253353343170e+02	-1.518536737041432616e+02	-1.518536741052200227e+02	-1.518536761163061328e+02	-1.519484662691948529e+02	-1.520088362701611118e+02	-1.520343196139264990e+02	-1.520357401376041935e+02	-1.520378693585009557e+02	-1.520382051405721597e+02	-1.520382787764106354e+02	-1.520939097861611060e+02	-1.520988696794954080e+02	-1.520994754544639989e+02	-1.520995414227275830e+02
2.854283505371126139e+01	-1.520713139645771435e+02	-1.523479206815470093e+02	-1.501791209978076154e+02	-1.511104930598636429e+02	-1.512857450646141331e+02	-1.515425591980650495e+02	-1.515882028052598116e+02	-1.515882223168903522e+02	-1.516054307008131445e+02	-1.516054307200310234e+02	-1.516054447979368547e+02	-1.516056204334454378e+02	-1.516056263806032121e+02	-1.516139516882096814e+02	-1.516139516892589540e+02	-1.516139517740383269e+02	-1.516139560402916970e+02	-1.516139560590139013e+02	-1.516139560590186193e+02	-1.516156695374380661e+02	-1.516404033488963705e+02	-1.516404033569644128e+02	-1.516404033698408398e+02	-1.516404034455561884e+02	-1.517595111939548644e+02	-1.518157928833410040e+02	-1.518158254265756568e+02	-1.518164811582387586e+02	-1.518164819842506859e+02	-1.518165360635944978e+02	-1.518180469528468279e+02	-1.518180478856681646e+02	-1.518180478997176124e+02	-1.518180481403697399e+02	-1.518180490317602676e+02	-1.518194752812536876e+02	-1.518194757108030899e+02	-1.518194780394986196e+02	-1.519136915372699264e+02	-1.519809318758746599e+02	-1.520066235655108358e+02	-1.520084425655822997e+02	-1.520114502235117300e+02	-1.520117810767969786e+02	-1.520119375870446277e+02	-1.520724714285583730e+02	-1.520768197166162849e+02	-1.520774422308450653e+02	-1.520774696488073516e+02
2.866377927004054627e+01	-1.520676462668251929e+02	-1.523429961515329865e+02	-1.501410420198246811e+02	-1.510802190725208334e+02	-1.512569168592096958e+02	-1.515180478459826077e+02	-1.515654903584915019e+02	-1.515655753904300127e+02	-1.515825929319653369e+02	-1.515825929460316388e+02	-1.515826074378521184e+02	-1.515827642866969427e+02	-1.515827703521927674e+02	-1.515908877573868381e+02	-1.515908877584961374e+02	-1.515908878410453440e+02	-1.515908922457194876e+02	-1.515908923133792428e+02	-1.515908923133790722e+02	-1.515921989980361673e+02	-1.516160110803153884e+02	-1.516160111033490239e+02	-1.516160111138875095e+02	-1.516160112087292759e+02	-1.517278619282307659e+02	-1.517878150450013095e+02	-1.517878489990418984e+02	-1.517887417671057051e+02	-1.517887426802246864e+02	-1.517887907855015328e+02	-1.517903173179319651e+02	-1.517903181580605860e+02	-1.517903181693832835e+02	-1.517903206696625489e+02	-1.517903216408638514e+02	-1.517919141956288627e+02	-1.517919146579614562e+02	-1.517919173197996656e+02	-1.518837031130920536e+02	-1.519558701783848846e+02	-1.519823261240797478e+02	-1.519845620909777608e+02	-1.519886219595283592e+02	-1.519889430791424729e+02	-1.519892153631391238e+02	-1.520543846267929098e+02	-1.520581565015560273e+02	-1.520587948789561210e+02	-1.520588043193521912e+02
2.878472348636983114e+01	-1.520677695309569515e+02	-1.523423244698324197e+02	-1.501247101269136692e+02	-1.510624184362916935e+02	-1.512372409108419049e+02	-1.515005835093634232e+02	-1.515488682336054467e+02	-1.515489842155416227e+02	-1.515667074642842067e+02	-1.515667074730888260e+02	-1.515667223579906988e+02	-1.515668520554991403e+02	-1.515668581969431159e+02	-1.515747199120403366e+02	-1.515747199131789387e+02	-1.515747199929461999e+02	-1.515747244822454434e+02	-1.515747246384269431e+02	-1.515747246384279663e+02	-1.515758993434979232e+02	-1.515988487880151183e+02	-1.515988488350881198e+02	-1.515988488429334780e+02	-1.515988489584314323e+02	-1.517060486446075913e+02	-1.517683791254882522e+02	-1.517684133947737450e+02	-1.517695428109080638e+02	-1.517695438240705244e+02	-1.517695808409667677e+02	-1.517711237370579340e+02	-1.517711244777908632e+02	-1.517711244859178237e+02	-1.517711306581046244e+02	-1.517711316790184242e+02	-1.517728661084083797e+02	-1.517728666066967662e+02	-1.517728696077648181e+02	-1.518604337207397919e+02	-1.519350588582451280e+02	-1.519628791577645757e+02	-1.519655290960461400e+02	-1.519707980051134655e+02	-1.519711064126121016e+02	-1.519715342423428410e+02	-1.520408967006391379e+02	-1.520441420287620815e+02	-1.520447958732399911e+02	-1.520447984746385259e+02
2.890566770269911601e+01	-1.520722573478755635e+02	-1.523464842324161452e+02	-1.501316491978475938e+02	-1.510583472560057885e+02	-1.512279037913627917e+02	-1.514912609551128639e+02	-1.515393783812393167e+02	-1.515394584716178770e+02	-1.515588644555165274e+02	-1.515588644596247150e+02	-1.515588797085077886e+02	-1.515589761945697660e+02	-1.515589823644496050e+02	-1.515665471806672144e+02	-1.515665471818026617e+02	-1.515665472581626432e+02	-1.515665517779806351e+02	-1.515665520692675159e+02	-1.515665520692743371e+02	-1.515678466357086336e+02	-1.515900315697338669e+02	-1.515900316505699834e+02	-1.515900316557124370e+02	-1.515900317919220015e+02	-1.516953315555308563e+02	-1.517586330203811258e+02	-1.517586664540198171e+02	-1.517600110289073427e+02	-1.517600121531584136e+02	-1.517600348426928463e+02	-1.517615962777247773e+02	-1.517615969164758098e+02	-1.517615969212987466e+02	-1.517616067866552498e+02	-1.517616078238932005e+02	-1.517634468154210481e+02	-1.517634473519497647e+02	-1.517634506867244113e+02	-1.518451535704065236e+02	-1.519194895469780135e+02	-1.519493011439916472e+02	-1.519523426084212474e+02	-1.519589396065796336e+02	-1.519592333444446126e+02	-1.519598662096248063e+02	-1.520327758212534377e+02	-1.520355519590938229e+02	-1.520362213547412011e+02	-1.520362220716058346e+02
2.902661191902840088e+01	-1.520811212180740313e+02	-1.523554792013277961e+02	-1.501617124303413675e+02	-1.510680135230206247e+02	-1.512290660568814360e+02	-1.514901543319400048e+02	-1.515370986139293450e+02	-1.515371127247038885e+02	-1.515592832711577671e+02	-1.515592832719988223e+02	-1.515592988445172296e+02	-1.515593599064262662e+02	-1.515593660541446184e+02	-1.515665978874765756e+02	-1.515665978885767231e+02	-1.515665979607966847e+02	-1.515666024621794463e+02	-1.515666029394776615e+02	-1.515666029394967609e+02	-1.515683216726034175e+02	-1.515898601973439099e+02	-1.515898603216135712e+02	-1.515898603243917933e+02	-1.515898604793576965e+02	-1.516958875373672981e+02	-1.517587072107004929e+02	-1.517587387159208561e+02	-1.517602605961889708e+02	-1.517602618386868016e+02	-1.517602706432076616e+02	-1.517618544826977995e+02	-1.517618550214792208e+02	-1.517618550234342933e+02	-1.517618673739701762e+02	-1.517618683961597412e+02	-1.517637637100914390e+02	-1.517637642868000967e+02	-1.517637679373830792e+02	-1.518382172015850529e+02	-1.519095425779812558e+02	-1.519419720667793854e+02	-1.519453684978764159e+02	-1.519533511484549422e+02	-1.519536283422812062e+02	-1.519545256679140834e+02	-1.520301156497956754e+02	-1.520324816926002995e+02	-1.520331672092806912e+02	-1.520331678083366000e+02
2.914755613535768575e+01	-1.520937803766710772e+02	-1.523687081707359141e+02	-1.502130248336671343e+02	-1.510901176684437814e+02	-1.512398002200849589e+02	-1.514962580984785632e+02	-1.515410845409479066e+02	-1.515411066209419175e+02	-1.515672353026230610e+02	-1.515672353027599115e+02	-1.515672511448043451e+02	-1.515672799269860036e+02	-1.515672860013387151e+02	-1.515741529431050481e+02	-1.515741529441399393e+02	-1.515741530113614317e+02	-1.515741574554596127e+02	-1.515741581706168404e+02	-1.515741581706540160e+02	-1.515767450957043820e+02	-1.515977557214026774e+02	-1.515977558978944444e+02	-1.515977558989442286e+02	-1.515977560683909360e+02	-1.517067447481162787e+02	-1.517676526046989522e+02	-1.517676812556683501e+02	-1.517693344120804113e+02	-1.517693357745864375e+02	-1.517693362928435477e+02	-1.517709481071006508e+02	-1.517709485522414354e+02	-1.517709485524545414e+02	-1.517709614734162074e+02	-1.517709624557095935e+02	-1.517728587726770400e+02	-1.517728593918798197e+02	-1.517728633290892901e+02	-1.518389933812834443e+02	-1.519049179045924518e+02	-1.519405523518080656e+02	-1.519442603027945609e+02	-1.519536022282839554e+02	-1.519538602187692788e+02	-1.519550878424959137e+02	-1.520322754427634777e+02	-1.520342881044831245e+02	-1.520349908306159818e+02	-1.520349928007576921e+02
2.926850035168697062e+01	-1.521091626691321039e+02	-1.523850670479668850e+02	-1.502822307846268473e+02	-1.511222491811015800e+02	-1.512582558182688501e+02	-1.515076539415708794e+02	-1.515495306124349213e+02	-1.515497929343411272e+02	-1.515811650556383938e+02	-1.515811650590295017e+02	-1.515811811010312908e+02	-1.515811873214867944e+02	-1.515811932731862157e+02	-1.515876678223325200e+02	-1.515876678232784229e+02	-1.515876678845280878e+02	-1.515876722460553765e+02	-1.515876732481807494e+02	-1.515876732482417140e+02	-1.515918056188100991e+02	-1.516123894221700255e+02	-1.516123896578138783e+02	-1.516123896579522636e+02	-1.516123898353985453e+02	-1.517259378207843099e+02	-1.517835984568355912e+02	-1.517836235795415121e+02	-1.517853628555849923e+02	-1.517853643339760481e+02	-1.517853680584588005e+02	-1.517870150185892157e+02	-1.517870153797333330e+02	-1.517870153800961930e+02	-1.517870269187194481e+02	-1.517870278455121991e+02	-1.517888678815498622e+02	-1.517888685465410958e+02	-1.517888727328498533e+02	-1.518460029741977451e+02	-1.519047146742566099e+02	-1.519440517181195105e+02	-1.519480281720717585e+02	-1.519586039044549750e+02	-1.519588386540469855e+02	-1.519604611756547854e+02	-1.520379817290942128e+02	-1.520396927450291287e+02	-1.520404143627072813e+02	-1.520404219053267241e+02
2.938944456801625549e+01	-1.521259042511537700e+02	-1.524031509782578553e+02	-1.503649790483980837e+02	-1.511612821450278545e+02	-1.512819999591505393e+02	-1.515218527711100194e+02	-1.515601005647957322e+02	-1.515610259067636036e+02	-1.515989695360242422e+02	-1.515989695483079345e+02	-1.515989857047072746e+02	-1.515989862828874948e+02	-1.515989920670279503e+02	-1.516050527038798066e+02	-1.516050527047187018e+02	-1.516050527589737271e+02	-1.516050570275472182e+02	-1.516050583594565637e+02	-1.516050583595454384e+02	-1.516117357598414515e+02	-1.516319620854595200e+02	-1.516319623843712066e+02	-1.516319623844396745e+02	-1.516319625618141913e+02	-1.517508377487084488e+02	-1.518040820124259653e+02	-1.518041032315173879e+02	-1.518058917031923443e+02	-1.518058932881417604e+02	-1.518059174828070468e+02	-1.518076082576217232e+02	-1.518076085463296465e+02	-1.518076085494834615e+02	-1.518076172882068704e+02	-1.518076181538150422e+02	-1.518093480564508866e+02	-1.518093487718715835e+02	-1.518093531655226798e+02	-1.518572176970922953e+02	-1.519076267381960292e+02	-1.519510198304902246e+02	-1.519552280095529397e+02	-1.519668114901358535e+02	-1.519670174745112092e+02	-1.519690874279641264e+02	-1.520455597492054096e+02	-1.520470145442929493e+02	-1.520477574518158406e+02	-1.520477805449734774e+02
2.951038878434554036e+01	-1.521425847493636923e+02	-1.524214921490820700e+02	-1.504565118733800375e+02	-1.512038543869852276e+02	-1.513084281167931806e+02	-1.515362079451000454e+02	-1.515703258530479900e+02	-1.515725326778505178e+02	-1.516183477673338018e+02	-1.516183477959606591e+02	-1.516183639661337850e+02	-1.516183828294494447e+02	-1.516183884072770525e+02	-1.516240220820835418e+02	-1.516240220828049701e+02	-1.516240221291213288e+02	-1.516240263084185358e+02	-1.516240280035573278e+02	-1.516240280036762158e+02	-1.516346412676865327e+02	-1.516545383483291118e+02	-1.516545387109962917e+02	-1.516545387116978816e+02	-1.516545388803866103e+02	-1.517785604662727224e+02	-1.518264503196945725e+02	-1.518264675619634261e+02	-1.518282807834657149e+02	-1.518282824620085592e+02	-1.518283493801037025e+02	-1.518300941129748480e+02	-1.518300943413375990e+02	-1.518300943505865632e+02	-1.518300997277420663e+02	-1.518301005355346831e+02	-1.518316745547552387e+02	-1.518316753265385444e+02	-1.518316798860780636e+02	-1.518704245262458983e+02	-1.519121852664098071e+02	-1.519597940135970191e+02	-1.519642067386122619e+02	-1.519764873030031822e+02	-1.519766580820608226e+02	-1.519792043879905918e+02	-1.520532216768778540e+02	-1.520544589988227813e+02	-1.520552264725002942e+02	-1.520552837322962887e+02
2.963133300067482523e+01	-1.521579332078400171e+02	-1.524387690250518972e+02	-1.505522163938811957e+02	-1.512468082012080970e+02	-1.513351343762374199e+02	-1.515482903479594086e+02	-1.515779655100118077e+02	-1.515822461514483450e+02	-1.516371255251594050e+02	-1.516371255794665558e+02	-1.516371416502088891e+02	-1.516372086520043467e+02	-1.516372139919837707e+02	-1.516424186952430091e+02	-1.516424186958458904e+02	-1.516424187335405804e+02	-1.516424228387461994e+02	-1.516424249188642364e+02	-1.516424249190131093e+02	-1.516587865651087839e+02	-1.516783380261764762e+02	-1.516783384491193658e+02	-1.516783384508916299e+02	-1.516783386030664644e+02	-1.518063504994539130e+02	-1.518482286087702846e+02	-1.518482420674995410e+02	-1.518500691810694150e+02	-1.518500709385214975e+02	-1.518502067598680298e+02	-1.518520171409036834e+02	-1.518520173204684625e+02	-1.518520173396597954e+02	-1.518520196936162847e+02	-1.518520204543616501e+02	-1.518534041910497194e+02	-1.518534050260024912e+02	-1.518534097144928978e+02	-1.518835563732735068e+02	-1.519169786191870912e+02	-1.519687355802449531e+02	-1.519733360463644374e+02	-1.519859506734150898e+02	-1.519860802667281519e+02	-1.519890992794535691e+02	-1.520593322307273070e+02	-1.520603844573258812e+02	-1.520611808306059061e+02	-1.520613016585490982e+02
2.975227721700411010e+01	-1.521709633816491873e+02	-1.524539445437138170e+02	-1.506480378389638020e+02	-1.512875080585786804e+02	-1.513601660341475963e+02	-1.515561508586537229e+02	-1.515812553407452583e+02	-1.515885314758104698e+02	-1.516534893201724401e+02	-1.516534894112166398e+02	-1.516535052607526382e+02	-1.516536543589716644e+02	-1.516536594367381952e+02	-1.516584459633797906e+02	-1.516584459638700366e+02	-1.516584459927100568e+02	-1.516584500470574142e+02	-1.516584525208255343e+02	-1.516584525209997878e+02	-1.516827729638633571e+02	-1.517019207132050553e+02	-1.517019211894153159e+02	-1.517019211923848729e+02	-1.517019213222688734e+02	-1.518318656382147083e+02	-1.518673824226906106e+02	-1.518673924941232372e+02	-1.518692351243622625e+02	-1.518692369460818270e+02	-1.518694707909900501e+02	-1.518713601890173379e+02	-1.518713603301351043e+02	-1.518713603635589777e+02	-1.518713607819070148e+02	-1.518713615120924487e+02	-1.518725335128828533e+02	-1.518725344179520107e+02	-1.518725392066099573e+02	-1.518949223867257672e+02	-1.519208061504303089e+02	-1.519764087787283131e+02	-1.519811892681043446e+02	-1.519937643371611955e+02	-1.519938493921745248e+02	-1.519973014070796751e+02	-1.520625962724927831e+02	-1.520634901349214374e+02	-1.520643209633498998e+02	-1.520645463976062501e+02
2.987322143333339497e+01	-1.521810281290474052e+02	-1.524663230568866936e+02	-1.507407153368902186e+02	-1.513240052073280424e+02	-1.513821389608778532e+02	-1.515584457612690130e+02	-1.515790234420358615e+02	-1.515902859647135017e+02	-1.516661062947301843e+02	-1.516661064350397510e+02	-1.516661219382274339e+02	-1.516663889586530445e+02	-1.516663937562201738e+02	-1.516707860712358809e+02	-1.516707860716272762e+02	-1.516707860919686937e+02	-1.516707901232715301e+02	-1.516707929859258854e+02	-1.516707929861163962e+02	-1.517055955024286504e+02	-1.517242487815917968e+02	-1.517242493018853793e+02	-1.517242493059245305e+02	-1.517242494106416757e+02	-1.518533335571625003e+02	-1.518824483809116543e+02	-1.518824555874818714e+02	-1.518843256851287151e+02	-1.518843275578269640e+02	-1.518846907801678014e+02	-1.518866743768688536e+02	-1.518866744884239779e+02	-1.518866745407842700e+02	-1.518866746361361209e+02	-1.518866753568024421e+02	-1.518876272403888379e+02	-1.518876282217536300e+02	-1.518876330931989855e+02	-1.519033171717321977e+02	-1.519227560048156818e+02	-1.519816862934900144e+02	-1.519866456783281592e+02	-1.519988383001574164e+02	-1.519988808660203006e+02	-1.520026932597871223e+02	-1.520621488771116105e+02	-1.520629063829006782e+02	-1.520637785617952318e+02	-1.520641603973956251e+02
2.999416564966267984e+01	-1.521878068358161613e+02	-1.524755394473424417e+02	-1.508278536152491256e+02	-1.513550646871716481e+02	-1.514002328825345103e+02	-1.515544418012377150e+02	-1.515706891864888348e+02	-1.515869308121554013e+02	-1.516741421945263255e+02	-1.516741423976937995e+02	-1.516741574319306665e+02	-1.516745778051592310e+02	-1.516745823094182697e+02	-1.516786164045873306e+02	-1.516786164048953083e+02	-1.516786164177179899e+02	-1.516786204556734674e+02	-1.516786236896539322e+02	-1.516786236898481093e+02	-1.517266045922389139e+02	-1.517446538742340749e+02	-1.517446544291835266e+02	-1.517446544340162973e+02	-1.517446545137174780e+02	-1.518695902070940633e+02	-1.518925481800249031e+02	-1.518925530943536160e+02	-1.518944706451244429e+02	-1.518944725576436667e+02	-1.518949983453457548e+02	-1.518970932158611618e+02	-1.518970933052901842e+02	-1.518970933818049502e+02	-1.518970950978574024e+02	-1.518970958342610516e+02	-1.518978313720976985e+02	-1.518978324342056112e+02	-1.518978373860641113e+02	-1.519080253375533971e+02	-1.519222202824861370e+02	-1.519837876735859936e+02	-1.519889285698845924e+02	-1.520004583526649640e+02	-1.520004689182060247e+02	-1.520045449585651909e+02	-1.520575584521301948e+02	-1.520581978388884181e+02	-1.520591196466837687e+02	-1.520597177064702237e+02
3.011510986599196471e+01	-1.521912508418649850e+02	-1.524815060792770680e+02	-1.509078734859135693e+02	-1.513800947710777791e+02	-1.514141079431034882e+02	-1.515439389019266514e+02	-1.515561833522609163e+02	-1.515783320592484529e+02	-1.516772083374881959e+02	-1.516772086179684038e+02	-1.516772230691031496e+02	-1.516778298741283493e+02	-1.516778340752166514e+02	-1.516815556544308379e+02	-1.516815556546767425e+02	-1.516815556614943716e+02	-1.516815597364068253e+02	-1.516815633127637284e+02	-1.516815633129465937e+02	-1.517454179602203794e+02	-1.517627511659421202e+02	-1.517627517477188803e+02	-1.517627517530413570e+02	-1.517627518103324746e+02	-1.518800318641784770e+02	-1.518973214711646733e+02	-1.518973246515648725e+02	-1.518993157508447212e+02	-1.518993176944978245e+02	-1.519000408870372212e+02	-1.519022659842929670e+02	-1.519022660577969077e+02	-1.519022661645219614e+02	-1.519022716712038914e+02	-1.519022724535121824e+02	-1.519028060735117833e+02	-1.519028072181733364e+02	-1.519028122684986783e+02	-1.519087563030570323e+02	-1.519188693600640363e+02	-1.519822676319874972e+02	-1.519875938607477224e+02	-1.519982600135920165e+02	-1.519982603915094614e+02	-1.520024911826068319e+02	-1.520487695636805370e+02	-1.520493061647515560e+02	-1.520502872149181144e+02	-1.520511650214452288e+02
3.023605408232125313e+01	-1.521915115326368664e+02	-1.524843413105230923e+02	-1.509798911948863633e+02	-1.513990233305914330e+02	-1.514237863215766993e+02	-1.515271514755341968e+02	-1.515358295635186323e+02	-1.515646896609425767e+02	-1.516752715735357242e+02	-1.516752719465800396e+02	-1.516752857140899096e+02	-1.516761082297653616e+02	-1.516761121193598001e+02	-1.516795737039280993e+02	-1.516795737041131815e+02	-1.516795737067793084e+02	-1.516795778503330325e+02	-1.516795817304685556e+02	-1.516795817306238519e+02	-1.517618263507152392e+02	-1.517783441245539393e+02	-1.517783447280202722e+02	-1.517783447335631308e+02	-1.517783447724694952e+02	-1.518845180792189353e+02	-1.518968166876975374e+02	-1.518968186314146465e+02	-1.518989140717744135e+02	-1.518989160404123027e+02	-1.518998730261909600e+02	-1.519022490394959846e+02	-1.519022491023922043e+02	-1.519022492469663916e+02	-1.519022609403064052e+02	-1.519022618056309852e+02	-1.519026169017661232e+02	-1.519026181274681448e+02	-1.519026233248558810e+02	-1.519055459285065695e+02	-1.519126051404549003e+02	-1.519769728673468308e+02	-1.519824876102114217e+02	-1.519921712209470570e+02	-1.519921968821186624e+02	-1.519964734779046012e+02	-1.520360149732661057e+02	-1.520364619253937235e+02	-1.520375130193849031e+02	-1.520387324179058623e+02
3.035699829865053800e+01	-1.521888692795245959e+02	-1.524842985329662781e+02	-1.510435694804104969e+02	-1.514121577158104799e+02	-1.514295326154542067e+02	-1.515045811121888164e+02	-1.515102189152545407e+02	-1.515464245009084152e+02	-1.516685547280310686e+02	-1.516685552100680354e+02	-1.516685682110388882e+02	-1.516696310307672775e+02	-1.516696346005014959e+02	-1.516728926628092609e+02	-1.516728926629513410e+02	-1.516728926634112042e+02	-1.516728969125465198e+02	-1.516729010495558612e+02	-1.516729010496695480e+02	-1.517757206706843078e+02	-1.517913477632193064e+02	-1.517913483861122756e+02	-1.517913483916544806e+02	-1.517913484166127205e+02	-1.518832572379486976e+02	-1.518913715511487226e+02	-1.518913726671871132e+02	-1.518936069699135203e+02	-1.518936089599275476e+02	-1.518948375210158588e+02	-1.518973865878002414e+02	-1.518973866450877495e+02	-1.518973868383930323e+02	-1.518974074334218471e+02	-1.518974084300535594e+02	-1.518976157215963951e+02	-1.518976170231165099e+02	-1.518976224683781595e+02	-1.518986533490698037e+02	-1.519035071909860619e+02	-1.519679834377970167e+02	-1.519736882455211173e+02	-1.519823431752386398e+02	-1.519824447310919595e+02	-1.519866680551130003e+02	-1.520197210465149738e+02	-1.520200898122953390e+02	-1.520212226928481698e+02	-1.520228381353630880e+02
3.047794251497982287e+01	-1.521836735208799212e+02	-1.524817059496958507e+02	-1.510989701380630095e+02	-1.514200523598184702e+02	-1.514317523662228666e+02	-1.514769016072628176e+02	-1.514800978801040969e+02	-1.515240811143295900e+02	-1.516574452104149486e+02	-1.516574458200299205e+02	-1.516574579913378216e+02	-1.516587806446457307e+02	-1.516587838843531983e+02	-1.516618964585956633e+02	-1.516618964587097480e+02	-1.516618964587592586e+02	-1.516619008652781417e+02	-1.516619052036102460e+02	-1.516619052036726032e+02	-1.517870491524791134e+02	-1.518017402967133478e+02	-1.518017409391115393e+02	-1.518017409444821340e+02	-1.518017409595755396e+02	-1.518766965194843692e+02	-1.518815038899964236e+02	-1.518815044899356508e+02	-1.518839152132544257e+02	-1.518839172238062361e+02	-1.518854562183329620e+02	-1.518882014666978080e+02	-1.518882015241402712e+02	-1.518882017843417884e+02	-1.518882344798594772e+02	-1.518882356765388693e+02	-1.518883317255510406e+02	-1.518883330939851817e+02	-1.518883389929121961e+02	-1.518884703032723280e+02	-1.518917803454826867e+02	-1.519555507537041024e+02	-1.519614454337041991e+02	-1.519690826328913431e+02	-1.519693262735948451e+02	-1.519734136009414271e+02	-1.520004223516017987e+02	-1.520007230625189720e+02	-1.520019500711684657e+02	-1.520040032765616616e+02
3.059888673130910774e+01	-1.521762977664893128e+02	-1.524769209469052669e+02	-1.511464249774418818e+02	-1.514233967260720135e+02	-1.514309154851869152e+02	-1.514448672731440695e+02	-1.514462796163089138e+02	-1.514982533743444719e+02	-1.516424204622486798e+02	-1.516424212222315759e+02	-1.516424325209819415e+02	-1.516440294852150998e+02	-1.516440323807055108e+02	-1.516470573646342359e+02	-1.516470573647193021e+02	-1.516470573658072567e+02	-1.516470620198779784e+02	-1.516470664903152397e+02	-1.516470664903302747e+02	-1.517957991636579322e+02	-1.518095395471360973e+02	-1.518095402107046255e+02	-1.518095402157423450e+02	-1.518095402243027081e+02	-1.518654284331690292e+02	-1.518678233282486190e+02	-1.518678236312585454e+02	-1.518704507296600639e+02	-1.518704527638616923e+02	-1.518723415256219766e+02	-1.518753063874083864e+02	-1.518753064544067399e+02	-1.518753068186218513e+02	-1.518753555208701300e+02	-1.518753570313159003e+02	-1.518753829215860662e+02	-1.518753843448081113e+02	-1.518753911624673947e+02	-1.518754507070721615e+02	-1.518777087125691594e+02	-1.519400403471626078e+02	-1.519461237414457742e+02	-1.519527932496443441e+02	-1.519532600049565758e+02	-1.519571478324924101e+02	-1.519786933961416935e+02	-1.519789350417317166e+02	-1.519802686876902840e+02	-1.519827842622433991e+02
3.071983094763839262e+01	-1.521671091176911546e+02	-1.524702988778919064e+02	-1.511864320922410343e+02	-1.514229277639773841e+02	-1.514275032481129983e+02	-1.514275050443553710e+02	-1.514275050781342884e+02	-1.514695333892497615e+02	-1.516239924747955001e+02	-1.516239934158046481e+02	-1.516240038179565204e+02	-1.516258847892578387e+02	-1.516258873192135184e+02	-1.516288814666703502e+02	-1.516288814667340148e+02	-1.516288814698256147e+02	-1.516288865688892429e+02	-1.516288910686741360e+02	-1.516288910686823783e+02	-1.518019928490462007e+02	-1.518147945749957444e+02	-1.518147952622368848e+02	-1.518147952667932259e+02	-1.518147952713022164e+02	-1.518501201940645728e+02	-1.518509685059510161e+02	-1.518509686532695468e+02	-1.518538532923704452e+02	-1.518538553626117391e+02	-1.518561323821456881e+02	-1.518593393180611884e+02	-1.518593394192008645e+02	-1.518593399888978865e+02	-1.518594096309551560e+02	-1.518594117020285807e+02	-1.518594117908668295e+02	-1.518594132543938144e+02	-1.518594223267825782e+02	-1.518600624071207790e+02	-1.518616193506712193e+02	-1.519218844214669843e+02	-1.519281562146036322e+02	-1.519339294735021895e+02	-1.519347130851635370e+02	-1.519383568965278641e+02	-1.519550996566064214e+02	-1.519552901499201312e+02	-1.519567425986481339e+02	-1.519597249514339978e+02
3.084077516396767749e+01	-1.521564498249489930e+02	-1.524621738836061127e+02	-1.512195779464063889e+02	-1.514193660396460643e+02	-1.514219740369002523e+02	-1.514219746773677286e+02	-1.514219746774171540e+02	-1.514384812105038236e+02	-1.516026698681284017e+02	-1.516026710355855300e+02	-1.516026805328183116e+02	-1.516048508418971323e+02	-1.516048529721117575e+02	-1.516078714342614830e+02	-1.516078714343062757e+02	-1.516078714397875160e+02	-1.516078775804580800e+02	-1.516078818842828753e+02	-1.516078818845507499e+02	-1.518056871051302039e+02	-1.518175835032869827e+02	-1.518175842169775365e+02	-1.518175842209242035e+02	-1.518175842230916714e+02	-1.518314915752031027e+02	-1.518315941263289517e+02	-1.518315942003147825e+02	-1.518347673578082322e+02	-1.518347695248992011e+02	-1.518374643177915857e+02	-1.518409284830197805e+02	-1.518409287476717111e+02	-1.518409300092428964e+02	-1.518410273574665723e+02	-1.518410309280917261e+02	-1.518410512513610797e+02	-1.518410527389527829e+02	-1.518410707817887442e+02	-1.518427661251701579e+02	-1.518438634204391064e+02	-1.519015476137244605e+02	-1.519080116466953143e+02	-1.519129645038030105e+02	-1.519141672696748913e+02	-1.519175388611037647e+02	-1.519301666773201021e+02	-1.519303128116141295e+02	-1.519318952913673115e+02	-1.519353267741515765e+02
3.096171938029696236e+01	-1.521446278091936790e+02	-1.524528484924901477e+02	-1.512464823496092947e+02	-1.514133724631253699e+02	-1.514147426680058004e+02	-1.514147430386069288e+02	-1.514147430410860125e+02	-1.514147512051801812e+02	-1.515789343714670565e+02	-1.515789358394583530e+02	-1.515789444338624889e+02	-1.515814055192640524e+02	-1.515814071917832280e+02	-1.515845034058240799e+02	-1.515845034058577880e+02	-1.515845034133832314e+02	-1.515845146665125469e+02	-1.515845175786088248e+02	-1.515845175847324242e+02	-1.518069725231526093e+02	-1.518180119378617405e+02	-1.518180126806990700e+02	-1.518180126839296236e+02	-1.518180126848491795e+02	-1.518181920697575435e+02	-1.518181920703188723e+02	-1.518181920715773572e+02	-1.518183456692567290e+02	-1.518183492537335439e+02	-1.518187970408713170e+02	-1.518210488322419280e+02	-1.518210589649678468e+02	-1.518210904280581701e+02	-1.518212264009426349e+02	-1.518212690756974155e+02	-1.518213296633427376e+02	-1.518213309564690974e+02	-1.518218990287496979e+02	-1.518242867687170872e+02	-1.518250308107461990e+02	-1.518795121247447639e+02	-1.518861821971664199e+02	-1.518903752288500755e+02	-1.518920995332398718e+02	-1.518951820291328545e+02	-1.519043649874631967e+02	-1.519044722498579176e+02	-1.519061943069366976e+02	-1.519100337089174673e+02
3.108266359662624723e+01	-1.521319133003023012e+02	-1.524425898650041802e+02	-1.512677620433727270e+02	-1.514055220332332397e+02	-1.514061692544012203e+02	-1.514061694980313177e+02	-1.514061695026248913e+02	-1.514061715040114109e+02	-1.515532282007731624e+02	-1.515532301036481613e+02	-1.515532377988752728e+02	-1.515559876791019747e+02	-1.515559887888040862e+02	-1.515592145185297568e+02	-1.515592145185452750e+02	-1.515592145264679971e+02	-1.515652077922093781e+02	-1.515656922381925256e+02	-1.515657022238168565e+02	-1.518059697262812620e+02	-1.518162098504395203e+02	-1.518162106248090026e+02	-1.518162106272664005e+02	-1.518162106275893279e+02	-1.518162564105659840e+02	-1.518162564317932492e+02	-1.518162564319123362e+02	-1.518162688205844688e+02	-1.518162954971455747e+02	-1.518163054619308809e+02	-1.518163237601260107e+02	-1.518163675552848986e+02	-1.518165251275786432e+02	-1.518165436157636918e+02	-1.518166670747252169e+02	-1.518166680577166403e+02	-1.518166680809987383e+02	-1.518180763772694490e+02	-1.518181070726789699e+02	-1.518181180807459327e+02	-1.518563117194273673e+02	-1.518632181708844087e+02	-1.518666595822596719e+02	-1.518689852875903625e+02	-1.518717635115366420e+02	-1.518781109754913246e+02	-1.518781830447832135e+02	-1.518800511743583002e+02	-1.518842293000438417e+02
3.120360781295553210e+01	-1.521185393122923131e+02	-1.524316295413233604e+02	-1.512840084996232406e+02	-1.513962913433459221e+02	-1.513965548842169540e+02	-1.513965550521569412e+02	-1.513965550579585226e+02	-1.513965561487314631e+02	-1.515259491571817421e+02	-1.515259517751617011e+02	-1.515259585574578409e+02	-1.515289922630565229e+02	-1.515289926021912379e+02	-1.515323979770294898e+02	-1.515323979770491292e+02	-1.515362087841093910e+02	-1.515510855992374957e+02	-1.515519339629665865e+02	-1.515519452576882315e+02	-1.518028236947609457e+02	-1.518123269591767723e+02	-1.518123277670487425e+02	-1.518123277687314499e+02	-1.518123277688120822e+02	-1.518123521911565774e+02	-1.518123522302143158e+02	-1.518123522302614958e+02	-1.518123576528379886e+02	-1.518124307506387254e+02	-1.518124337008778184e+02	-1.518124390483861248e+02	-1.518124665393543467e+02	-1.518126119173939799e+02	-1.518126264941359125e+02	-1.518127062629153556e+02	-1.518127081467108326e+02	-1.518127081580231845e+02	-1.518137424286776138e+02	-1.518137514223124072e+02	-1.518137547863152861e+02	-1.518328500562026306e+02	-1.518399645928641917e+02	-1.518424859002190885e+02	-1.518453743359371231e+02	-1.518478042577339977e+02	-1.518518007035366679e+02	-1.518518380853585370e+02	-1.518538500218422485e+02	-1.518582472496579499e+02
3.132455202928481697e+01	-1.521047042952008610e+02	-1.524201656876605284e+02	-1.512957760242099141e+02	-1.513860570694722298e+02	-1.513861423888535001e+02	-1.513861425065320248e+02	-1.513861425128398537e+02	-1.513861432381648626e+02	-1.514974508511392344e+02	-1.514974549186727018e+02	-1.514974606989582639e+02	-1.515007706134353498e+02	-1.515085928154871908e+02	-1.515085930236363936e+02	-1.515086732521162105e+02	-1.515222327760436940e+02	-1.515360497552172205e+02	-1.515373324298501814e+02	-1.515373449397130798e+02	-1.517976973545819135e+02	-1.518065274816143528e+02	-1.518065283244892782e+02	-1.518065283254673261e+02	-1.518065283254758526e+02	-1.518065440500666909e+02	-1.518065441053563802e+02	-1.518065441053816471e+02	-1.518065474924094360e+02	-1.518066863291710149e+02	-1.518066876900107047e+02	-1.518066905092269963e+02	-1.518067070241478689e+02	-1.518068400021125512e+02	-1.518068531573469784e+02	-1.518069001752106146e+02	-1.518069023671503146e+02	-1.518069023757333298e+02	-1.518076303078280489e+02	-1.518076348571404139e+02	-1.518076367807604754e+02	-1.518133790957033682e+02	-1.518189924620608338e+02	-1.518198785883128039e+02	-1.518224808066065634e+02	-1.518242945015857970e+02	-1.518260720105278949e+02	-1.518260735015296632e+02	-1.518281515790485514e+02	-1.518324319655377224e+02
3.144549624561410184e+01	-1.520905758412367277e+02	-1.524083664504022408e+02	-1.513035769680180920e+02	-1.513751029452366197e+02	-1.513751209985752268e+02	-1.513751210810995929e+02	-1.513751210874114577e+02	-1.513751216146284548e+02	-1.514680460646674476e+02	-1.514680547333587128e+02	-1.514680590208496369e+02	-1.514716346670704468e+02	-1.514943896281965863e+02	-1.514943898134918925e+02	-1.514944766318478742e+02	-1.515076267639944945e+02	-1.515203645578618534e+02	-1.515221354025487699e+02	-1.515221490390632084e+02	-1.517907655364625157e+02	-1.517989851447226215e+02	-1.517989860236225752e+02	-1.517989860240396638e+02	-1.517989860240425344e+02	-1.517989970463343923e+02	-1.517989971184542242e+02	-1.517989971184686340e+02	-1.517989995733570652e+02	-1.517992196530492777e+02	-1.517992204011870285e+02	-1.517992222733775520e+02	-1.517992316964330826e+02	-1.517993525989241164e+02	-1.517993648721445084e+02	-1.517993888246970755e+02	-1.517993911475305993e+02	-1.517993911550214534e+02	-1.517998777637912156e+02	-1.517998805236518365e+02	-1.517998818665290628e+02	-1.518023898167976995e+02	-1.518049768300097639e+02	-1.518049774869974442e+02	-1.518054644563672184e+02	-1.518058613955061560e+02	-1.518058811294035024e+02	-1.518061425688349573e+02	-1.518069057568235110e+02	-1.518082645913064823e+02
3.156644046194338671e+01	-1.520762947357793564e+02	-1.523963737460342713e+02	-1.513078815653011020e+02	-1.513636327679568865e+02	-1.513636338534640515e+02	-1.513636339108242339e+02	-1.513636339167964593e+02	-1.513636343194311564e+02	-1.514380117971618631e+02	-1.514391922110395683e+02	-1.514394342462253746e+02	-1.514418968807914041e+02	-1.514797957975764859e+02	-1.514797959845597859e+02	-1.514798885704498730e+02	-1.514925872004681935e+02	-1.515042493322905841e+02	-1.515065444549392168e+02	-1.515065591415522022e+02	-1.517822099530018534e+02	-1.517898790118169075e+02	-1.517898799272957433e+02	-1.517898799273700376e+02	-1.517898799273804684e+02	-1.517898880245402324e+02	-1.517898881149635315e+02	-1.517898881149727401e+02	-1.517898900427521198e+02	-1.517902031451372977e+02	-1.517902035950126276e+02	-1.517902049945631973e+02	-1.517902100223571438e+02	-1.517903193512554481e+02	-1.517903309499346278e+02	-1.517903402315509993e+02	-1.517903426095738837e+02	-1.517903426165432847e+02	-1.517906459332730833e+02	-1.517906477487619838e+02	-1.517906487748191466e+02	-1.517924007472315679e+02	-1.517940097877558685e+02	-1.517941447857380410e+02	-1.517941946037296077e+02	-1.517942376363693882e+02	-1.517948025445157327e+02	-1.517952119342026833e+02	-1.517953507232311097e+02	-1.517953604919012776e+02
3.168738467827267158e+01	-1.520619789359806191e+02	-1.523843070350127960e+02	-1.513091205467135012e+02	-1.513517869349720968e+02	-1.513517873283086601e+02	-1.513517873675314149e+02	-1.513517873729449832e+02	-1.513517876902110686e+02	-1.514075949720916299e+02	-1.514251922219835080e+02	-1.514255197996640732e+02	-1.514255226804166625e+02	-1.514649542653422714e+02	-1.514649544543862589e+02	-1.514650520119918440e+02	-1.514772712825099461e+02	-1.514878814349515892e+02	-1.514907201249175728e+02	-1.514907358057927809e+02	-1.517722154065847917e+02	-1.517793903288496722e+02	-1.517793912810212476e+02	-1.517793912810368795e+02	-1.517793912810504366e+02	-1.517793974021401198e+02	-1.517793975128372495e+02	-1.517793975128398642e+02	-1.517793991043707820e+02	-1.517798135204023140e+02	-1.517798138056102744e+02	-1.517798149258955789e+02	-1.517798173729801761e+02	-1.517799157209265672e+02	-1.517799267502967098e+02	-1.517799284823425694e+02	-1.517799308765694093e+02	-1.517799308832863687e+02	-1.517801012492877817e+02	-1.517801024918235839e+02	-1.517801033148695637e+02	-1.517815264213877526e+02	-1.517827600264616024e+02	-1.517829919304324449e+02	-1.517829955361989107e+02	-1.517830027285644405e+02	-1.517837685511651387e+02	-1.517841786876707886e+02	-1.517842448740166219e+02	-1.517843283894235356e+02
3.180832889460195645e+01	-1.520477272533174471e+02	-1.523722668512940004e+02	-1.513076891835789866e+02	-1.513396600943499379e+02	-1.513396611001086001e+02	-1.513396611263022180e+02	-1.513396611310349442e+02	-1.513396613865532174e+02	-1.513770181371017429e+02	-1.514111063467842655e+02	-1.514114749009894751e+02	-1.514114759346124686e+02	-1.514499775444141392e+02	-1.514499777346923679e+02	-1.514500795342858055e+02	-1.514618043482657868e+02	-1.514714031612375891e+02	-1.514747895797372621e+02	-1.514748062248753229e+02	-1.517609671399511910e+02	-1.517677003302472656e+02	-1.517677013188072124e+02	-1.517677013191091078e+02	-1.517677013191193964e+02	-1.517677060325887055e+02	-1.517677061658635012e+02	-1.517677061658663717e+02	-1.517677075259487935e+02	-1.517682283750673662e+02	-1.517682285623328653e+02	-1.517682294974806609e+02	-1.517682305387883446e+02	-1.517683185395710552e+02	-1.517683290634009268e+02	-1.517683291519341537e+02	-1.517683315401434925e+02	-1.517683315467596117e+02	-1.517684118150039296e+02	-1.517684126811985550e+02	-1.517684133610832191e+02	-1.517696452616429212e+02	-1.517706828321056776e+02	-1.517709624850470220e+02	-1.517709627263864434e+02	-1.517709640717142747e+02	-1.517717984376676554e+02	-1.517721928503085564e+02	-1.517722368792655914e+02	-1.517723572977586741e+02
3.192927311093124132e+01	-1.520336226366404730e+02	-1.523603379659374468e+02	-1.513039518133893182e+02	-1.513273178338826881e+02	-1.513273179366969146e+02	-1.513273179536316491e+02	-1.513273179576349037e+02	-1.513273181668436109e+02	-1.513464850207263339e+02	-1.513969290510397627e+02	-1.513973292634161965e+02	-1.513973299137147706e+02	-1.514349554226672012e+02	-1.514349556132148393e+02	-1.514350610161363022e+02	-1.514462875092825129e+02	-1.514549291472443997e+02	-1.514588545004243656e+02	-1.514588721073107251e+02	-1.517486490808619237e+02	-1.517549887937367430e+02	-1.517549898180025139e+02	-1.517549898189760142e+02	-1.517549898189773501e+02	-1.517549934930891027e+02	-1.517549936515152638e+02	-1.517549936515138143e+02	-1.517549948439753678e+02	-1.517556244242050525e+02	-1.517556245504618744e+02	-1.517556253519233564e+02	-1.517556257084871731e+02	-1.517557040069424943e+02	-1.517557140690985875e+02	-1.517557172949081234e+02	-1.517557196637364711e+02	-1.517557196703495777e+02	-1.517557458794109664e+02	-1.517557464865243162e+02	-1.517557470591986259e+02	-1.517568505468030367e+02	-1.517577660022021178e+02	-1.517580686107521331e+02	-1.517580719000452234e+02	-1.517580721039289244e+02	-1.517589291842223531e+02	-1.517593054866773912e+02	-1.517593393781535838e+02	-1.517594761473123413e+02
3.205021732726052619e+01	-1.520197350213682910e+02	-1.523485921374852694e+02	-1.512982461918375066e+02	-1.513148109011902136e+02	-1.513148123456620624e+02	-1.513148123561326202e+02	-1.513148123594117749e+02	-1.513148125329890377e+02	-1.513162190209064590e+02	-1.513827384507505940e+02	-1.513831614365795133e+02	-1.513831619382147835e+02	-1.514199622950987703e+02	-1.514199624850202781e+02	-1.514200709545805807e+02	-1.514308049146396797e+02	-1.514385535696679312e+02	-1.514429985309992048e+02	-1.514430171234760678e+02	-1.517354426738937150e+02	-1.517414330748835027e+02	-1.517414341338167389e+02	-1.517414341358837646e+02	-1.517414341358840488e+02	-1.517414370230293059e+02	-1.517414372093956842e+02	-1.517414372093973896e+02	-1.517414382761371883e+02	-1.517421764160409339e+02	-1.517421765031750738e+02	-1.517421772014862427e+02	-1.517421772812920437e+02	-1.517422465162571541e+02	-1.517422561498395623e+02	-1.517422662776780555e+02	-1.517422686189111971e+02	-1.517422686255887356e+02	-1.517422709086779946e+02	-1.517422713324984613e+02	-1.517422718217075612e+02	-1.517432820163828637e+02	-1.517441131938722378e+02	-1.517444261785919650e+02	-1.517444330515743900e+02	-1.517444330607952168e+02	-1.517452939887006949e+02	-1.517456529049340190e+02	-1.517456811291540646e+02	-1.517458245576226261e+02
3.217116154358981106e+01	-1.520061237461059136e+02	-1.523370904451938941e+02	-1.512908872335047761e+02	-1.513021861086867261e+02	-1.513021974670455734e+02	-1.513021974731191222e+02	-1.513021974757170085e+02	-1.513021976213522919e+02	-1.513022006937299579e+02	-1.513686026170321668e+02	-1.513690401334190483e+02	-1.513690405605893829e+02	-1.514050635698112899e+02	-1.514050637583434309e+02	-1.514051748594746698e+02	-1.514154301224569679e+02	-1.514223566313309277e+02	-1.514272937976197682e+02	-1.514273134228529045e+02	-1.517215259976210575e+02	-1.517272073505300796e+02	-1.517272084427703476e+02	-1.517272084463699855e+02	-1.517272084463751582e+02	-1.517272107269351409e+02	-1.517272109442331498e+02	-1.517272109442361057e+02	-1.517272119143742373e+02	-1.517280563094738568e+02	-1.517280563710684476e+02	-1.517280569855303725e+02	-1.517280569899018587e+02	-1.517281177859316017e+02	-1.517281270176449368e+02	-1.517281469135810426e+02	-1.517281492221924282e+02	-1.517281492289853304e+02	-1.517281528068482714e+02	-1.517281530991512568e+02	-1.517281535217079238e+02	-1.517290928947154782e+02	-1.517298622343957959e+02	-1.517301790546882785e+02	-1.517301889373074459e+02	-1.517301889448534666e+02	-1.517310455668663280e+02	-1.517313887377944752e+02	-1.517314134062134201e+02	-1.517315585239381051e+02
3.229210575991909593e+01	-1.519928395534643641e+02	-1.523258852240962540e+02	-1.512821698662720280e+02	-1.512894936797049752e+02	-1.512895298704933964e+02	-1.512895298736894745e+02	-1.512895298756732814e+02	-1.512895299990696003e+02	-1.512895312607560072e+02	-1.513545842527425975e+02	-1.513550289921279841e+02	-1.513550293763769616e+02	-1.513903207213529356e+02	-1.513903209078774807e+02	-1.513904342989290228e+02	-1.514002311724625827e+02	-1.514064099184911925e+02	-1.514118061203383832e+02	-1.514118268447243736e+02	-1.517070729059424536e+02	-1.517124818336801297e+02	-1.517124829575811020e+02	-1.517124829631514729e+02	-1.517124829631778198e+02	-1.517124847702102954e+02	-1.517124850216061702e+02	-1.517124850216129346e+02	-1.517124859163276085e+02	-1.517134324418132394e+02	-1.517134324865747601e+02	-1.517134330300449392e+02	-1.517134330337956101e+02	-1.517134859985056039e+02	-1.517134948509613821e+02	-1.517135265999878300e+02	-1.517135288730053162e+02	-1.517135288799532020e+02	-1.517135550440566192e+02	-1.517135552415923883e+02	-1.517135556100341773e+02	-1.517144399753349546e+02	-1.517151622811571769e+02	-1.517154795819642459e+02	-1.517154917607423386e+02	-1.517154917933776233e+02	-1.517163409777079437e+02	-1.517166703151627303e+02	-1.517166925876159382e+02	-1.517168366644112041e+02
3.241304997624838080e+01	-1.519799261969222641e+02	-1.523150215807636414e+02	-1.512723708508577829e+02	-1.512767912379141819e+02	-1.512768721757524872e+02	-1.512768721771780349e+02	-1.512768721786289632e+02	-1.512768722841108513e+02	-1.512768729970318873e+02	-1.513407446815546393e+02	-1.513411904416710740e+02	-1.513411907988211453e+02	-1.513757947285006367e+02	-1.513757949125433981e+02	-1.513759103324867112e+02	-1.513852741030368634e+02	-1.513907803364177198e+02	-1.513965986764918341e+02	-1.513966205810736483e+02	-1.516922519933021078e+02	-1.516974217770008693e+02	-1.516974229306528628e+02	-1.516974229386197806e+02	-1.516974229386786703e+02	-1.516974243727543410e+02	-1.516974246615929189e+02	-1.516974246616023265e+02	-1.516974254968837670e+02	-1.516984684941823502e+02	-1.516984685278237635e+02	-1.516984690092893686e+02	-1.516984690209107782e+02	-1.516985147456849745e+02	-1.516985232387045244e+02	-1.516985682574770351e+02	-1.516985704932884005e+02	-1.516985705004235001e+02	-1.516986375322490233e+02	-1.516986376617857672e+02	-1.516986379858157363e+02	-1.516994792867635340e+02	-1.517001651487021547e+02	-1.517004813583432963e+02	-1.517004951891425719e+02	-1.517004952414115166e+02	-1.517013364883226245e+02	-1.517016539444572629e+02	-1.517016745294749853e+02	-1.517018159858857871e+02
3.253399419257766567e+01	-1.519674216769327018e+02	-1.523045385767156574e+02	-1.512617495121423019e+02	-1.512641448991032291e+02	-1.512642936128748659e+02	-1.512642936133274816e+02	-1.512642936143333259e+02	-1.512642937052365824e+02	-1.512642941630473956e+02	-1.513271460965431743e+02	-1.513275878311740428e+02	-1.513275881700316177e+02	-1.513615478000599524e+02	-1.513615479812800118e+02	-1.513616652350694096e+02	-1.513706248092236706e+02	-1.513755324653612888e+02	-1.513817340144957768e+02	-1.513817571904492638e+02	-1.516772252446870368e+02	-1.516821861379731899e+02	-1.516821873192379826e+02	-1.516821873300011987e+02	-1.516821873300998504e+02	-1.516821884686681017e+02	-1.516821887984722821e+02	-1.516821887984880277e+02	-1.516821895868005754e+02	-1.516833221249177370e+02	-1.516833221512644911e+02	-1.516833225773152947e+02	-1.516833225838723820e+02	-1.516833616462737950e+02	-1.516833697976914266e+02	-1.516834289392961921e+02	-1.516834311372027457e+02	-1.516834311445521450e+02	-1.516835551426261190e+02	-1.516835552239880940e+02	-1.516835555113318037e+02	-1.516843632737380005e+02	-1.516850207683152973e+02	-1.516853353618988649e+02	-1.516853502999333898e+02	-1.516853503649675190e+02	-1.516861846705029393e+02	-1.516864921493383918e+02	-1.516865115166708620e+02	-1.516866493958533511e+02
3.265493840890695054e+01	-1.519553591316058601e+02	-1.522944699585172259e+02	-1.512505474240099375e+02	-1.512516280458305005e+02	-1.512518687877067123e+02	-1.512518687877528691e+02	-1.512518687884021347e+02	-1.512518688673363840e+02	-1.512518691827767725e+02	-1.513138520138230660e+02	-1.513142857934424228e+02	-1.513142861192400233e+02	-1.513476434579467309e+02	-1.513476436361130482e+02	-1.513477625802203193e+02	-1.513563492954230583e+02	-1.513607293345081075e+02	-1.513672744671512191e+02	-1.513672990115899211e+02	-1.516621463077368617e+02	-1.516669258512528131e+02	-1.516669270577898487e+02	-1.516669270717100630e+02	-1.516669270718521716e+02	-1.516669279754237891e+02	-1.516669283499094263e+02	-1.516669283499330732e+02	-1.516669291012703411e+02	-1.516681432154678077e+02	-1.516681432371369169e+02	-1.516681436128548626e+02	-1.516681436130108978e+02	-1.516681765797177377e+02	-1.516681844059106652e+02	-1.516682580549640988e+02	-1.516682602148881642e+02	-1.516682602224746006e+02	-1.516684558248592793e+02	-1.516684558728611023e+02	-1.516684561297962546e+02	-1.516692382916306201e+02	-1.516698739099292652e+02	-1.516701870007585740e+02	-1.516702025879615121e+02	-1.516702026631344324e+02	-1.516710319312850288e+02	-1.516713312566881200e+02	-1.516713497399771882e+02	-1.516714834294618868e+02
3.277588262523623541e+01	-1.519437674124667694e+02	-1.522848448182788559e+02	-1.512389871699582500e+02	-1.512393183852250047e+02	-1.512396750076602530e+02	-1.512396750076954390e+02	-1.512396750080734193e+02	-1.512396750771037830e+02	-1.512396753045241553e+02	-1.513009261263611052e+02	-1.513013490392904998e+02	-1.513013493552849127e+02	-1.513341451794562147e+02	-1.513341453544349235e+02	-1.513342658838219279e+02	-1.513425125061770586e+02	-1.513464317504312362e+02	-1.513532811400849312e+02	-1.513533071523328601e+02	-1.516471583946922124e+02	-1.516517817220922382e+02	-1.516517829513934430e+02	-1.516517829687800543e+02	-1.516517829689700534e+02	-1.516517836853333563e+02	-1.516517841084367717e+02	-1.516517841084663303e+02	-1.516517848310422210e+02	-1.516530717419813072e+02	-1.516530717608173120e+02	-1.516530720903342910e+02	-1.516530721180081116e+02	-1.516530995474269616e+02	-1.516531070636828815e+02	-1.516531952210416421e+02	-1.516531973433306746e+02	-1.516531973511739295e+02	-1.516534783503151971e+02	-1.516534783760532719e+02	-1.516534786077630486e+02	-1.516542420304062659e+02	-1.516548612257601576e+02	-1.516551733290953337e+02	-1.516551891739621567e+02	-1.516551892609217305e+02	-1.516560159832129386e+02	-1.516563088912423325e+02	-1.516563267429601467e+02	-1.516564558175554680e+02
3.289682684156552028e+01	-1.519326713843111918e+02	-1.522756877292073625e+02	-1.512272703777843503e+02	-1.512272938658160228e+02	-1.512277885756525677e+02	-1.512277885759451124e+02	-1.512277885761311609e+02	-1.512277886369083433e+02	-1.512277888062240834e+02	-1.512884298899237479e+02	-1.512888399102298536e+02	-1.512888402184895824e+02	-1.513211139044267668e+02	-1.513211140761626723e+02	-1.513212361133937236e+02	-1.513291760234666583e+02	-1.513326964359066551e+02	-1.513398117554293094e+02	-1.513398393338377446e+02	-1.516323918942565570e+02	-1.516368820236246222e+02	-1.516368832730401550e+02	-1.516368832941471396e+02	-1.516368832943771281e+02	-1.516368838615921106e+02	-1.516368843374830817e+02	-1.516368843375261974e+02	-1.516368850382441451e+02	-1.516382353546014770e+02	-1.516382353719631340e+02	-1.516382356588200651e+02	-1.516382357992982293e+02	-1.516382582432639481e+02	-1.516382654640568717e+02	-1.516383678210258950e+02	-1.516383699063237600e+02	-1.516383699144403749e+02	-1.516387497660468568e+02	-1.516387497778063391e+02	-1.516387499886168371e+02	-1.516395007937902051e+02	-1.516401083283697346e+02	-1.516404202208429979e+02	-1.516404359797980419e+02	-1.516404360839162848e+02	-1.516412631611169388e+02	-1.516415513031220144e+02	-1.516415687267249552e+02	-1.516416928541714810e+02
3.301777105789480515e+01	-1.519220920004219408e+02	-1.522670188258549615e+02	-1.512155752974904601e+02	-1.512156279932812311e+02	-1.512162804905356950e+02	-1.512162804912622960e+02	-1.512162804913280354e+02	-1.512162805451827978e+02	-1.512162806743561418e+02	-1.512764192585472358e+02	-1.512768151006561084e+02	-1.512768154025241643e+02	-1.513086047868325750e+02	-1.513086049553304520e+02	-1.513087284420375340e+02	-1.513163949969653856e+02	-1.513195733285011784e+02	-1.513269177114435422e+02	-1.513269469507498854e+02	-1.516179618398784896e+02	-1.516223399479310672e+02	-1.516223412147076886e+02	-1.516223412397216350e+02	-1.516223412399950803e+02	-1.516223416885268875e+02	-1.516223422216602614e+02	-1.516223422217196628e+02	-1.516223429064984600e+02	-1.516237468135267648e+02	-1.516237468304805702e+02	-1.516237470778658007e+02	-1.516237474777173873e+02	-1.516237654819075260e+02	-1.516237724211110560e+02	-1.516238884234656439e+02	-1.516238904726305066e+02	-1.516238904810354029e+02	-1.516243827106079323e+02	-1.516243827145085845e+02	-1.516243829080653711e+02	-1.516251267140925165e+02	-1.516257268935704303e+02	-1.516260395279199429e+02	-1.516260548901330196e+02	-1.516260550204513322e+02	-1.516268856656716082e+02	-1.516271706157222923e+02	-1.516271877862680810e+02	-1.516273066669767218e+02
3.313871527422409002e+01	-1.519120462143095835e+02	-1.522588535782622898e+02	-1.512040542383805928e+02	-1.512043850382102619e+02	-1.512052119943493835e+02	-1.512052119956196066e+02	-1.512052119956277920e+02	-1.512052120436416089e+02	-1.512052121441393524e+02	-1.512649410202993749e+02	-1.512653219942677083e+02	-1.512653222906048143e+02	-1.512966636056702328e+02	-1.512966637709805298e+02	-1.512967886616032160e+02	-1.513042147136432618e+02	-1.513071024403822094e+02	-1.513146407604085084e+02	-1.513146717495826579e+02	-1.516039654300420523e+02	-1.516082511066328209e+02	-1.516082523879411212e+02	-1.516082524169830208e+02	-1.516082524172776402e+02	-1.516082527716312143e+02	-1.516082533668015060e+02	-1.516082533668667907e+02	-1.516082540408688715e+02	-1.516097014766279472e+02	-1.516097014940777399e+02	-1.516097017049820863e+02	-1.516097025768212063e+02	-1.516097166796961346e+02	-1.516097233507539954e+02	-1.516098522531557649e+02	-1.516098542672099541e+02	-1.516098542759154384e+02	-1.516104727869590931e+02	-1.516104727874382547e+02	-1.516104729668395521e+02	-1.516112150646460748e+02	-1.516118119085185469e+02	-1.516121263615040107e+02	-1.516121410372375635e+02	-1.516121412069801977e+02	-1.516129788988513383e+02	-1.516132621621432293e+02	-1.516132792409515844e+02	-1.516133925668123084e+02
3.325965949055337489e+01	-1.519025467996228542e+02	-1.522512027595633128e+02	-1.511928312138133776e+02	-1.511936155880991635e+02	-1.511946303977745742e+02	-1.511946303996497534e+02	-1.511946303996539314e+02	-1.511946304427112295e+02	-1.511946305221934495e+02	-1.512540291905396543e+02	-1.512543950667767376e+02	-1.512543953581352127e+02	-1.512853232618513744e+02	-1.512853234240663483e+02	-1.512854496816053427e+02	-1.512926672293658612e+02	-1.512953107057781210e+02	-1.513030097256808517e+02	-1.513030425462288235e+02	-1.515904798318928783e+02	-1.515946913140648462e+02	-1.515946926070440952e+02	-1.515946926401596215e+02	-1.515946926404646149e+02	-1.515946929203650484e+02	-1.515946935827097093e+02	-1.515946935827977029e+02	-1.515946942505907771e+02	-1.515961750708046338e+02	-1.515961750895799298e+02	-1.515961752668975748e+02	-1.515961768898395405e+02	-1.515961876200900633e+02	-1.515961940361496261e+02	-1.515963349477077031e+02	-1.515963369278117057e+02	-1.515963369368282656e+02	-1.515970962245007740e+02	-1.515970962246869931e+02	-1.515970963925819603e+02	-1.515978418849915386e+02	-1.515984392602552191e+02	-1.515987567007018413e+02	-1.515987704130541545e+02	-1.515987706404804953e+02	-1.515996191098938652e+02	-1.515999021301034304e+02	-1.515999192765798114e+02	-1.516000267005337321e+02
3.338060370688265976e+01	-1.518936021523132922e+02	-1.522440721630400731e+02	-1.511820001402314801e+02	-1.511833528414486523e+02	-1.511845655794986101e+02	-1.511845655820067122e+02	-1.511845655820511070e+02	-1.511845656208799369e+02	-1.511845656846439852e+02	-1.512437018889447131e+02	-1.512440527772898236e+02	-1.512440530640056977e+02	-1.512746007640906782e+02	-1.512746009233163704e+02	-1.512747285167898212e+02	-1.512817684647819192e+02	-1.512842092269694945e+02	-1.512920376601715020e+02	-1.512920723848205853e+02	-1.515775605075227190e+02	-1.515817148921177591e+02	-1.515817161938998083e+02	-1.515817162310679009e+02	-1.515817162313681479e+02	-1.515817164526996521e+02	-1.515817171878258023e+02	-1.515817171879255056e+02	-1.515817178535953644e+02	-1.515832219853467109e+02	-1.515832220062588362e+02	-1.515832221528514197e+02	-1.515832248694107989e+02	-1.515832327420507681e+02	-1.515832389160653406e+02	-1.515833908379294712e+02	-1.515833927853720411e+02	-1.515833927947091411e+02	-1.515843080682301434e+02	-1.515843080702244947e+02	-1.515843082288952814e+02	-1.515850621480611835e+02	-1.515856638833067223e+02	-1.515859855526180127e+02	-1.515859980328923484e+02	-1.515859983422794812e+02	-1.515868615841462201e+02	-1.515871457482338087e+02	-1.515871631308540373e+02	-1.515872642425066488e+02
3.350154792321194464e+01	-1.518852161454786085e+02	-1.522374625194287034e+02	-1.511716238979630589e+02	-1.511736099679763186e+02	-1.511750274906528659e+02	-1.511750274937980123e+02	-1.511750274939176109e+02	-1.511750275291200580e+02	-1.511750275809301911e+02	-1.512339590606731861e+02	-1.512342953059819308e+02	-1.512342955882518254e+02	-1.512644950487924405e+02	-1.512644952051630298e+02	-1.512646241083305654e+02	-1.512715161119299125e+02	-1.512737912757457650e+02	-1.512817197933096907e+02	-1.512817564850420524e+02	-1.515652402789810367e+02	-1.515693537129344861e+02	-1.515693550206862312e+02	-1.515693550618190386e+02	-1.515693550621123507e+02	-1.515693552376468460e+02	-1.515693560516405967e+02	-1.515693560517572394e+02	-1.515693567189842668e+02	-1.515708743028781100e+02	-1.515708743267533691e+02	-1.515708744454849182e+02	-1.515708786556340328e+02	-1.515708841669949720e+02	-1.515708901118030383e+02	-1.515710519677358263e+02	-1.515710538839389585e+02	-1.515710538936035334e+02	-1.515721411105821517e+02	-1.515721411156890781e+02	-1.515721412671147164e+02	-1.515729086801949563e+02	-1.515735186725302412e+02	-1.515738458725435862e+02	-1.515738568601726683e+02	-1.515738572826883512e+02	-1.515747395892901750e+02	-1.515750262282845426e+02	-1.515750440363782729e+02	-1.515751383409898949e+02
3.362249213954122951e+01	-1.518773880952548154e+02	-1.522313695277811405e+02	-1.511617344940074474e+02	-1.511643787706191233e+02	-1.511660049108224655e+02	-1.511660049145949642e+02	-1.511660049148162557e+02	-1.511660049468927980e+02	-1.511660049894815643e+02	-1.512247813145002340e+02	-1.512251034090988355e+02	-1.512251036870302130e+02	-1.512549858971567289e+02	-1.512549860508125334e+02	-1.512551162418868387e+02	-1.512618886174856243e+02	-1.512640313268638863e+02	-1.512720325339382157e+02	-1.512720712453182443e+02	-1.515535293011783153e+02	-1.515576171486126213e+02	-1.515576184595670668e+02	-1.515576185045168245e+02	-1.515576185047787590e+02	-1.515576186447867428e+02	-1.515576195443141216e+02	-1.515576195444520522e+02	-1.515576202165619009e+02	-1.515591417366072733e+02	-1.515591417643022965e+02	-1.515591418580563641e+02	-1.515591480111423266e+02	-1.515591516331492699e+02	-1.515591573615303105e+02	-1.515593280224537978e+02	-1.515593299089827610e+02	-1.515593299189806089e+02	-1.515606057351087657e+02	-1.515606057440267307e+02	-1.515606058899304003e+02	-1.515613920008293576e+02	-1.515620143256472545e+02	-1.515623484105233842e+02	-1.515623576596325677e+02	-1.515623582339034670e+02	-1.515632642501121268e+02	-1.515635546340960786e+02	-1.515635730921263473e+02	-1.515636599918681497e+02
3.374343635587051438e+01	-1.518701128774474114e+02	-1.522257840623572633e+02	-1.511523344712698247e+02	-1.511556297780900593e+02	-1.511574655956035542e+02	-1.511574655999832544e+02	-1.511574656003250539e+02	-1.511574656296926378e+02	-1.511574656650779502e+02	-1.512161300411373190e+02	-1.512164385534764790e+02	-1.512164388271153825e+02	-1.512460341078385113e+02	-1.512460342589320419e+02	-1.512461657208825443e+02	-1.512528454042063970e+02	-1.512548852948178251e+02	-1.512629336927018926e+02	-1.512629744654591377e+02	-1.515424160415427650e+02	-1.515464930265689247e+02	-1.515464943380605689e+02	-1.515464943866238343e+02	-1.515464943868458079e+02	-1.515464944995424332e+02	-1.515464954919144702e+02	-1.515464954920842331e+02	-1.515464961720736881e+02	-1.515480125723488811e+02	-1.515480126047509941e+02	-1.515480126764349791e+02	-1.515480212616724884e+02	-1.515480234358456357e+02	-1.515480289605436042e+02	-1.515482072640582771e+02	-1.515482091226390935e+02	-1.515482091329746197e+02	-1.515496907713229007e+02	-1.515496907842899077e+02	-1.515496909261800909e+02	-1.515505011803542743e+02	-1.515511402141900703e+02	-1.515514825835806505e+02	-1.515514898801947936e+02	-1.515514906523384013e+02	-1.515524254566524860e+02	-1.515527207814825772e+02	-1.515527401680467392e+02	-1.515528189460047770e+02
3.386438057219979925e+01	-1.518633812120369271e+02	-1.522206925703969773e+02	-1.511433995986075161e+02	-1.511473137819501744e+02	-1.511493578396674593e+02	-1.511493578446306856e+02	-1.511493578451047597e+02	-1.511493578721122049e+02	-1.511493579018043079e+02	-1.512079488563883842e+02	-1.512082443746332956e+02	-1.512082446440058447e+02	-1.512375829685374242e+02	-1.512375831172249718e+02	-1.512377158384286417e+02	-1.512443283772550444e+02	-1.512462920289997328e+02	-1.512543639729829010e+02	-1.512544068378200564e+02	-1.515318692832495913e+02	-1.515359496070529985e+02	-1.515359509165450618e+02	-1.515359509684768682e+02	-1.515359509686593924e+02	-1.515359510605985633e+02	-1.515359521538873082e+02	-1.515359521540793253e+02	-1.515359528446260811e+02	-1.515374556318250825e+02	-1.515374556698385504e+02	-1.515374557223806278e+02	-1.515374672586243037e+02	-1.515374683902475113e+02	-1.515374737239940828e+02	-1.515376584898484680e+02	-1.515376603223895131e+02	-1.515376603330659009e+02	-1.515393653783513628e+02	-1.515393653952816067e+02	-1.515393655344844319e+02	-1.515402057341259479e+02	-1.515408663024198859e+02	-1.515412183937739314e+02	-1.515412235910405343e+02	-1.515412246139018748e+02	-1.515421938336929770e+02	-1.515424951957543271e+02	-1.515425158706926823e+02	-1.515425856805850913e+02
3.398532478852908412e+01	-1.518571801099406855e+02	-1.522160776512654650e+02	-1.511348827652223861e+02	-1.511393647207248137e+02	-1.511416133660339938e+02	-1.511416133715557919e+02	-1.511416133721681945e+02	-1.511416133971076192e+02	-1.511416134222488949e+02	-1.512001662995459981e+02	-1.512004493887004060e+02	-1.512004496538254159e+02	-1.512295609580188795e+02	-1.512295611044604016e+02	-1.512296950794302006e+02	-1.512362646498276320e+02	-1.512381760087204725e+02	-1.512462496675196348e+02	-1.512462946441102076e+02	-1.515218410850441160e+02	-1.515259385154582219e+02	-1.515259398205763830e+02	-1.515259398755932523e+02	-1.515259398757355029e+02	-1.515259399521524983e+02	-1.515259411552459596e+02	-1.515259411554653468e+02	-1.515259418589198503e+02	-1.515274231900764903e+02	-1.515274232345983876e+02	-1.515274232709414832e+02	-1.515274382964146298e+02	-1.515274387493380459e+02	-1.515274439048451995e+02	-1.515276339473024620e+02	-1.515276357559175153e+02	-1.515276357669369247e+02	-1.515295818916307837e+02	-1.515295819122188448e+02	-1.515295820498986075e+02	-1.515304584884421786e+02	-1.515311460542654629e+02	-1.515315093318475590e+02	-1.515315124167914291e+02	-1.515315137479881002e+02	-1.515325237239187572e+02	-1.515328320771649260e+02	-1.515328545223481171e+02	-1.515329143917076351e+02
3.410626900485836899e+01	-1.518514934573656490e+02	-1.522119187871151098e+02	-1.511267189053762650e+02	-1.511317037176404199e+02	-1.511341513544186625e+02	-1.511341513604766362e+02	-1.511341513612285326e+02	-1.511341513843447899e+02	-1.511341514058064206e+02	-1.511926996182657490e+02	-1.511929707893669956e+02	-1.511929710502716944e+02	-1.512218855126245671e+02	-1.512218856569847105e+02	-1.512220208869798341e+02	-1.512285703248183495e+02	-1.512304510805833218e+02	-1.512385064003429704e+02	-1.512385534974780228e+02	-1.515122705576189048e+02	-1.515163984896710758e+02	-1.515163997882252715e+02	-1.515163998460175208e+02	-1.515163998461252675e+02	-1.515163999112038198e+02	-1.515164012339313047e+02	-1.515164012341759587e+02	-1.515164019525394110e+02	-1.515178547075454958e+02	-1.515178547594312590e+02	-1.515178547825274222e+02	-1.515178738451236597e+02	-1.515178739375811006e+02	-1.515178789275139764e+02	-1.515180730654654155e+02	-1.515180748525002912e+02	-1.515180748638630064e+02	-1.515202794944219988e+02	-1.515202795182402156e+02	-1.515202796554132760e+02	-1.515211992834107662e+02	-1.515219202004762735e+02	-1.515222961383435347e+02	-1.515222973553227348e+02	-1.515222990535673944e+02	-1.515233570787086990e+02	-1.515236731647015631e+02	-1.515236980482780211e+02	-1.515237469130764794e+02
3.422721322118765386e+01	-1.518463027006131938e+02	-1.522081931817428142e+02	-1.511188307061130729e+02	-1.511242440078370350e+02	-1.511268833491109831e+02	-1.511268833556856919e+02	-1.511268833565743535e+02	-1.511268833780729040e+02	-1.511268833965228282e+02	-1.511854593983125881e+02	-1.511857190883414432e+02	-1.511857193450723571e+02	-1.512144676194081683e+02	-1.512144677618574633e+02	-1.512146042552105030e+02	-1.512211550967632263e+02	-1.512230250071639546e+02	-1.512310436813033903e+02	-1.512310928971647854e+02	-1.515030882633162150e+02	-1.515072597483684831e+02	-1.515072610383711833e+02	-1.515072610986163113e+02	-1.515072610986860866e+02	-1.515072611558083793e+02	-1.515072626090435790e+02	-1.515072626093130452e+02	-1.515072633442005383e+02	-1.515086811830868214e+02	-1.515086812431053431e+02	-1.515086812559161444e+02	-1.515087049045922640e+02	-1.515087049062973961e+02	-1.515087097432544567e+02	-1.515089068088600186e+02	-1.515089085769220958e+02	-1.515089085886272926e+02	-1.515113885215363894e+02	-1.515113885481046907e+02	-1.515113886856454712e+02	-1.515123593256273011e+02	-1.515131211917469898e+02	-1.515135112468332750e+02	-1.515135113258523631e+02	-1.515135134446654206e+02	-1.515146281222320397e+02	-1.515149523576762363e+02	-1.515149806398618750e+02	-1.515150174518002757e+02
3.434815743751693873e+01	-1.518415875897622982e+02	-1.522048766146334913e+02	-1.511111348076725847e+02	-1.511168964507367320e+02	-1.511197187453188064e+02	-1.511197187523963521e+02	-1.511197187534162367e+02	-1.511197187734692307e+02	-1.511197187894216540e+02	-1.511783547540562154e+02	-1.511786033153796893e+02	-1.511786035680179907e+02	-1.512072169559349106e+02	-1.512072170966455644e+02	-1.512073548686852291e+02	-1.512139273958433705e+02	-1.512158045526043963e+02	-1.512237699979755234e+02	-1.512238213204994679e+02	-1.514942210144938031e+02	-1.514984487561320634e+02	-1.514984500358178252e+02	-1.514984500981861686e+02	-1.514984500982313875e+02	-1.514984501501596696e+02	-1.514984517459374445e+02	-1.514984517462341955e+02	-1.514984524988259409e+02	-1.514998299041770622e+02	-1.514998299729560074e+02	-1.514998299784607525e+02	-1.514998587561283898e+02	-1.514998588868485001e+02	-1.514998635833192679e+02	-1.515000624298275795e+02	-1.515000641818200222e+02	-1.515000641938651427e+02	-1.515028351721567219e+02	-1.515028352010311608e+02	-1.515028353396708383e+02	-1.515038659770110598e+02	-1.515046781464969001e+02	-1.515050837161618915e+02	-1.515050843014883526e+02	-1.515050868788879370e+02	-1.515062686758024029e+02	-1.515066009706912098e+02	-1.515066340861148433e+02	-1.515066580897930919e+02
3.446910165384622360e+01	-1.518373269426976435e+02	-1.522019445481374476e+02	-1.511035481938177156e+02	-1.511095753133153892e+02	-1.511125705419775898e+02	-1.511125705495504974e+02	-1.511125705506939028e+02	-1.511125705694457793e+02	-1.511125705832969572e+02	-1.511712987831981252e+02	-1.511715364814019438e+02	-1.511715367300660944e+02	-1.512000472844509602e+02	-1.512000474235964020e+02	-1.512001864960585351e+02	-1.512067997829587398e+02	-1.512087008172423452e+02	-1.512165981568219308e+02	-1.512166515640798821e+02	-1.514855968398283323e+02	-1.514898931544603613e+02	-1.514898944222988746e+02	-1.514898944864644079e+02	-1.514898944864823989e+02	-1.514898945355656110e+02	-1.514898962872072161e+02	-1.514898962875505788e+02	-1.514898970585259121e+02	-1.514912293636670881e+02	-1.514912294416297982e+02	-1.514912294428468158e+02	-1.514912638810178862e+02	-1.514912643106818848e+02	-1.514912688789966921e+02	-1.514914683882639395e+02	-1.514914701274277036e+02	-1.514914701398087118e+02	-1.514945464014813865e+02	-1.514945464322982787e+02	-1.514945465726164571e+02	-1.514956477655967433e+02	-1.514965221190151112e+02	-1.514969444742254439e+02	-1.514969489511261713e+02	-1.514969519929368289e+02	-1.514982141293224061e+02	-1.514985535870727063e+02	-1.514985937755448901e+02	-1.514986051959352551e+02
3.459004587017550847e+01	-1.518334994000488791e+02	-1.521993727104103584e+02	-1.510959944822913315e+02	-1.511022040251143039e+02	-1.511053610634481288e+02	-1.511053610715158584e+02	-1.511053610727736043e+02	-1.511053610903450988e+02	-1.511053611024006784e+02	-1.511642140021611738e+02	-1.511644410212571188e+02	-1.511644412661017327e+02	-1.511928818208608334e+02	-1.511928819586219390e+02	-1.511930223584758721e+02	-1.511996943173208194e+02	-1.512016345452224186e+02	-1.512094505974459082e+02	-1.512095060580519998e+02	-1.514771498993409296e+02	-1.514815266396867344e+02	-1.514815278943887904e+02	-1.514815279600384201e+02	-1.514815279600449003e+02	-1.514815280083305709e+02	-1.514815299306557392e+02	-1.514815299310338617e+02	-1.514815307204921737e+02	-1.514828141243418997e+02	-1.514828142116342633e+02	-1.514828142116586207e+02	-1.514828548269718169e+02	-1.514828556772349657e+02	-1.514828601295167800e+02	-1.514830592196254315e+02	-1.514830609495939768e+02	-1.514830609623039663e+02	-1.514864547722516193e+02	-1.514864548048032873e+02	-1.514864549471984958e+02	-1.514876394279969816e+02	-1.514885915720601872e+02	-1.514890317510832176e+02	-1.514890469031648479e+02	-1.514890503560643253e+02	-1.514904102936821175e+02	-1.514907547014666704e+02	-1.514908056438297876e+02	-1.514908074194013352e+02
3.471099008650479334e+01	-1.518300841525538942e+02	-1.521971381518016244e+02	-1.510884098553119088e+02	-1.510947206370958042e+02	-1.510980273834301215e+02	-1.510980273920001480e+02	-1.510980273933622584e+02	-1.510980274098541543e+02	-1.510980274203494673e+02	-1.511570375071942465e+02	-1.511572539611184993e+02	-1.511572542023472181e+02	-1.511856583271996328e+02	-1.511856584637605749e+02	-1.511858002214245005e+02	-1.511925476460532707e+02	-1.511945411566071016e+02	-1.512022644315595130e+02	-1.512023219050275884e+02	-1.514688251520495896e+02	-1.514732935925698030e+02	-1.514732948330962756e+02	-1.514732948999318296e+02	-1.514732948999309770e+02	-1.514732949493262311e+02	-1.514732970587902514e+02	-1.514732970592083063e+02	-1.514732978665732048e+02	-1.514745294361302683e+02	-1.514745295325399468e+02	-1.514745295346038461e+02	-1.514745768272133830e+02	-1.514745781743575890e+02	-1.514745825224581779e+02	-1.514747801556744662e+02	-1.514747818805460611e+02	-1.514747818935755674e+02	-1.514785030706157158e+02	-1.514785031049016766e+02	-1.514785032495690302e+02	-1.514797868396429976e+02	-1.514808380534543346e+02	-1.514812966893344708e+02	-1.514813361949108241e+02	-1.514813399030946357e+02	-1.514828219407856409e+02	-1.514831668699292777e+02	-1.514832349944850591e+02	-1.514832373804730992e+02
3.483193430283407821e+01	-1.518270616335028365e+02	-1.521952199727097650e+02	-1.510807484063295760e+02	-1.510870827538894332e+02	-1.510905262217474956e+02	-1.510905262308334045e+02	-1.510905262322895624e+02	-1.510905262477859878e+02	-1.510905262569016259e+02	-1.511497256418784900e+02	-1.511499315911865438e+02	-1.511499318290448173e+02	-1.511783337115063830e+02	-1.511783338470567628e+02	-1.511784769939664841e+02	-1.511853156002898970e+02	-1.511873752901422279e+02	-1.511949959926447207e+02	-1.511950554296802238e+02	-1.514605826065319434e+02	-1.514651532907435580e+02	-1.514651545163072797e+02	-1.514651545840550568e+02	-1.514651545840484346e+02	-1.514651546364094088e+02	-1.514651569513577556e+02	-1.514651569518230758e+02	-1.514651577757285850e+02	-1.514663354371972730e+02	-1.514663355420638027e+02	-1.514663355496305428e+02	-1.514663900033311847e+02	-1.514663918822555218e+02	-1.514663961376933230e+02	-1.514665913288808099e+02	-1.514665930533180926e+02	-1.514665930666546103e+02	-1.514706485169750181e+02	-1.514706485532753391e+02	-1.514706487001524522e+02	-1.514720517619655311e+02	-1.514732322969624079e+02	-1.514737093278204725e+02	-1.514738016326309378e+02	-1.514738052708378291e+02	-1.514754452277081214e+02	-1.514757823851681735e+02	-1.514758797590096719e+02	-1.514759135760128004e+02
3.495287851916337019e+01	-1.518244141757174930e+02	-1.521936000424528856e+02	-1.510729867128905539e+02	-1.510792717433500911e+02	-1.510828381190990513e+02	-1.510828381287244611e+02	-1.510828381302640651e+02	-1.510828381448350228e+02	-1.510828381527099964e+02	-1.511422579839531863e+02	-1.511424534563941506e+02	-1.511424536911825953e+02	-1.511708879509955636e+02	-1.511708880857313488e+02	-1.511710326512748566e+02	-1.511779771143099538e+02	-1.511801146745531241e+02	-1.511876247138444000e+02	-1.511876860565334937e+02	-1.514524010072522060e+02	-1.514570835578656443e+02	-1.514570847679278245e+02	-1.514570848363415507e+02	-1.514570848363379696e+02	-1.514570848935362051e+02	-1.514570874345088214e+02	-1.514570874350206964e+02	-1.514570882731832171e+02	-1.514582107926347589e+02	-1.514582109047560152e+02	-1.514582109216538583e+02	-1.514582730055276443e+02	-1.514582754145934587e+02	-1.514582795884725783e+02	-1.514584714139390371e+02	-1.514584731433081970e+02	-1.514584731569354972e+02	-1.514628664248216978e+02	-1.514628664637992301e+02	-1.514628666125086056e+02	-1.514644164560183981e+02	-1.514657714170485860e+02	-1.514662655771097093e+02	-1.514664731033394673e+02	-1.514664760931515275e+02	-1.514683297521040117e+02	-1.514686439208259685e+02	-1.514687951356405620e+02	-1.514689537029722146e+02
3.507382273549265506e+01	-1.518221266339414797e+02	-1.521922636411136409e+02	-1.510651274700156534e+02	-1.510712960525212054e+02	-1.510749707202831473e+02	-1.510749707304768208e+02	-1.510749707320896391e+02	-1.510749707457931663e+02	-1.510749707525347389e+02	-1.511346404884376398e+02	-1.511348255019980797e+02	-1.511348257340554824e+02	-1.511633271782969246e+02	-1.511633273124181756e+02	-1.511634733202754148e+02	-1.511705373080299637e+02	-1.511727631699031917e+02	-1.511801561750131384e+02	-1.511802193569166661e+02	-1.514442808210285705e+02	-1.514490837166459585e+02	-1.514490849109175201e+02	-1.514490849797800536e+02	-1.514490849797852832e+02	-1.514490850437635174e+02	-1.514490878338496884e+02	-1.514490878344250859e+02	-1.514490886834940113e+02	-1.514501556378757812e+02	-1.514501557554139595e+02	-1.514501557860339460e+02	-1.514502259573555989e+02	-1.514502288637900733e+02	-1.514502329667128322e+02	-1.514504205733525737e+02	-1.514504223139195460e+02	-1.514504223278151187e+02	-1.514551531742116026e+02	-1.514551532170485757e+02	-1.514551533668195304e+02	-1.514568884455802333e+02	-1.514584888680094537e+02	-1.514589967437543407e+02	-1.514594671523890383e+02	-1.514594686881870871e+02	-1.514616247096960819e+02	-1.514618886605753687e+02	-1.514621477730143511e+02	-1.514627252949455283e+02
3.519476695182193993e+01	-1.518201869684199607e+02	-1.521912001218120736e+02	-1.510572020314995996e+02	-1.510631934725242616e+02	-1.510669610101007265e+02	-1.510669610209029941e+02	-1.510669610225787096e+02	-1.510669610354631800e+02	-1.510669610411557642e+02	-1.511269076361667487e+02	-1.511270822229329553e+02	-1.511270824526488354e+02	-1.511556857827302736e+02	-1.511556859164403193e+02	-1.511558333803912433e+02	-1.511630295856225246e+02	-1.511653528328810125e+02	-1.511726241719112238e+02	-1.511726891180454970e+02	-1.514362463922625750e+02	-1.514411767159499220e+02	-1.514411778943830882e+02	-1.514411779635102846e+02	-1.514411779635142352e+02	-1.514411780363119249e+02	-1.514411811016599643e+02	-1.514411811023059613e+02	-1.514411819577056804e+02	-1.514421936968858233e+02	-1.514421938172807813e+02	-1.514421938668655798e+02	-1.514422725749899712e+02	-1.514422759205927775e+02	-1.514422799625516234e+02	-1.514424625770290049e+02	-1.514424643362360712e+02	-1.514424643503723757e+02	-1.514475283694534369e+02	-1.514475284180937820e+02	-1.514475285676677174e+02	-1.514495062441655193e+02	-1.514514711828665270e+02	-1.514519853709483073e+02	-1.514530964177257317e+02	-1.514530964359276766e+02	-1.514556755226504663e+02	-1.514558473146638278e+02	-1.514563322711590558e+02	-1.514581382060255521e+02
3.531571116815122480e+01	-1.518185867745938822e+02	-1.521904032239882270e+02	-1.510492717101401752e+02	-1.510550321990988323e+02	-1.510588763506814587e+02	-1.510588763621362318e+02	-1.510588763638652381e+02	-1.510588763759705841e+02	-1.510588763806833867e+02	-1.511191234403740111e+02	-1.511192876694852885e+02	-1.511192878972881886e+02	-1.511480273822354263e+02	-1.511480275157477706e+02	-1.511481764350474748e+02	-1.511555166066704032e+02	-1.511579448635754090e+02	-1.511650916641088997e+02	-1.511651582908622515e+02	-1.514283471288053136e+02	-1.514334102973529070e+02	-1.514334114601394958e+02	-1.514334115293791854e+02	-1.514334115293883656e+02	-1.514334116130870882e+02	-1.514334149835000858e+02	-1.514334149842243562e+02	-1.514334158399911132e+02	-1.514343734404178292e+02	-1.514343735603286802e+02	-1.514343736353974634e+02	-1.514344613263674262e+02	-1.514344650332765809e+02	-1.514344690235226096e+02	-1.514346459611653302e+02	-1.514346477480281123e+02	-1.514346477623684279e+02	-1.514400360462030051e+02	-1.514400361037421874e+02	-1.514400362512503193e+02	-1.514423482227774400e+02	-1.514448907619008367e+02	-1.514453962235682809e+02	-1.514480940713346797e+02	-1.514480977250431124e+02	-1.514511261267403768e+02	-1.514511796752595103e+02	-1.514520692187479938e+02	-1.514561237598381922e+02
3.543665538448050967e+01	-1.518173217292428774e+02	-1.521898715848921881e+02	-1.510414276884478113e+02	-1.510469105366915130e+02	-1.510508141703613205e+02	-1.510508141825239079e+02	-1.510508141842968257e+02	-1.510508141956564145e+02	-1.510508141994503433e+02	-1.511113811642562155e+02	-1.511115351621701279e+02	-1.511115353885452066e+02	-1.511404445222902382e+02	-1.511404446558177312e+02	-1.511405950103188616e+02	-1.511480899872769896e+02	-1.511506292923216392e+02	-1.511576504590752847e+02	-1.511577186740527452e+02	-1.514206575745355394e+02	-1.514258570604439740e+02	-1.514258582080039162e+02	-1.514258582772382056e+02	-1.514258582772442878e+02	-1.514258583739313622e+02	-1.514258620836007765e+02	-1.514258620844171332e+02	-1.514258629330514054e+02	-1.514267681437071644e+02	-1.514267682590066784e+02	-1.514267683679940717e+02	-1.514268654896713429e+02	-1.514268694659996584e+02	-1.514268734128640119e+02	-1.514270440858412599e+02	-1.514270459115168990e+02	-1.514270459260162909e+02	-1.514327447872261985e+02	-1.514327448585983973e+02	-1.514327450014295380e+02	-1.514355505654086187e+02	-1.514390712151887328e+02	-1.514395390744213330e+02	-1.514454038700640126e+02	-1.514454210253098267e+02	-1.514485875992570811e+02	-1.514485876390792214e+02	-1.514499059784622830e+02	-1.514561237159173004e+02
3.555759960080979454e+01	-1.518163919084113900e+02	-1.521896089068721096e+02	-1.510337893985834512e+02	-1.510389551021804664e+02	-1.510429001625461467e+02	-1.510429001754791614e+02	-1.510429001772870379e+02	-1.510429001879285806e+02	-1.510429001908636906e+02	-1.511038016096538286e+02	-1.511039455760579813e+02	-1.511039458015372929e+02	-1.511330569652737950e+02	-1.511330570990349713e+02	-1.511332088442137831e+02	-1.511408685956097031e+02	-1.511435232724074069e+02	-1.511504194972518178e+02	-1.511504891991487796e+02	-1.514132762253651094e+02	-1.514186132867983474e+02	-1.514186144197763326e+02	-1.514186144889168588e+02	-1.514186144889225432e+02	-1.514186146005538376e+02	-1.514186186888932752e+02	-1.514186186898271842e+02	-1.514186195221959110e+02	-1.514194747035636794e+02	-1.514194748094436420e+02	-1.514194749636641291e+02	-1.514195819712555817e+02	-1.514195861164242274e+02	-1.514195900270945856e+02	-1.514197539514292998e+02	-1.514197558300370758e+02	-1.514197558446379617e+02	-1.514257466070430098e+02	-1.514257467001875455e+02	-1.514257468348493774e+02	-1.514293507160338379e+02	-1.514345734717870755e+02	-1.514349587239964308e+02	-1.514448592157600046e+02	-1.514448869077380664e+02	-1.514478857074332439e+02	-1.514479302126898403e+02	-1.514494803149107440e+02	-1.514572084407638499e+02
3.567854381713907941e+01	-1.518158019211277576e+02	-1.521896239717501089e+02	-1.510265012554235682e+02	-1.510313174106249505e+02	-1.510352848791266354e+02	-1.510352848929012168e+02	-1.510352848947355540e+02	-1.510352849046823565e+02	-1.510352849068247281e+02	-1.510965298612074434e+02	-1.510966640791927489e+02	-1.510966643043387592e+02	-1.511260084582662273e+02	-1.511260085924781151e+02	-1.511261616546397590e+02	-1.511339953310854867e+02	-1.511367678690044727e+02	-1.511435416277035699e+02	-1.511436127062320622e+02	-1.514063229640353256e+02	-1.514117964010258106e+02	-1.514117975202796629e+02	-1.514117975892706340e+02	-1.514117975892703498e+02	-1.514117977175341423e+02	-1.514118022300280302e+02	-1.514118022310979370e+02	-1.514118030364440415e+02	-1.514126110935024769e+02	-1.514126111847697018e+02	-1.514126113998943879e+02	-1.514127287618402136e+02	-1.514127329715166752e+02	-1.514127368517363266e+02	-1.514128936526693110e+02	-1.514128956024757713e+02	-1.514128956171055336e+02	-1.514191544840709582e+02	-1.514191546119536724e+02	-1.514191547339737838e+02	-1.514241924885000969e+02	-1.514320717992741834e+02	-1.514323431280754164e+02	-1.514455869593417390e+02	-1.514456173283202531e+02	-1.514484043342462769e+02	-1.514485326768004256e+02	-1.514501515482742207e+02	-1.514589541512885376e+02
3.579948803346836428e+01	-1.518155607996729941e+02	-1.521899302973704948e+02	-1.510197276804981925e+02	-1.510241687808034499e+02	-1.510281386578984666e+02	-1.510281386725950767e+02	-1.510281386744479732e+02	-1.510281386837196180e+02	-1.510281386851494005e+02	-1.510897304234439673e+02	-1.510898552629682854e+02	-1.510898554883991096e+02	-1.511194619195777875e+02	-1.511194620544620477e+02	-1.511196163263774110e+02	-1.511276323282973237e+02	-1.511305232864586969e+02	-1.511371788161054042e+02	-1.511372511520545743e+02	-1.513999350354176556e+02	-1.514055409928695042e+02	-1.514055420994649239e+02	-1.514055421682746783e+02	-1.514055421682743088e+02	-1.514055423143805683e+02	-1.514055473031267525e+02	-1.514055473043593736e+02	-1.514055480705161187e+02	-1.514063123810726097e+02	-1.514063124527676223e+02	-1.514063127510922584e+02	-1.514064409553801909e+02	-1.514064451259462771e+02	-1.514064489796184603e+02	-1.514065983948651422e+02	-1.514066004399867040e+02	-1.514066004545541375e+02	-1.514130984645051115e+02	-1.514130986485977530e+02	-1.514130987525448120e+02	-1.514208549411158060e+02	-1.514317300808210973e+02	-1.514319123591962182e+02	-1.514470939487483747e+02	-1.514471231249463585e+02	-1.514497333114890125e+02	-1.514499493424591208e+02	-1.514515598646873968e+02	-1.514612064000941132e+02
3.592043224979764915e+01	-1.518156815957606227e+02	-1.521905456357061155e+02	-1.510136464442391002e+02	-1.510176935897347903e+02	-1.510216449140438044e+02	-1.510216449297537338e+02	-1.510216449316177432e+02	-1.510216449402309422e+02	-1.510216449410515906e+02	-1.510835807756718054e+02	-1.510836966899117328e+02	-1.510836969162973560e+02	-1.511135930708838941e+02	-1.511135932066590613e+02	-1.511137485439636521e+02	-1.511219546131511606e+02	-1.511249625617879246e+02	-1.511315058129135309e+02	-1.511315792784224072e+02	-1.513942615633679338e+02	-1.513999934022950811e+02	-1.513999944974884215e+02	-1.513999945661155380e+02	-1.513999945661191759e+02	-1.513999947305824207e+02	-1.514000002540804530e+02	-1.514000002555049491e+02	-1.514000009694516962e+02	-1.514007253095155647e+02	-1.514007253580247152e+02	-1.514007257719063091e+02	-1.514008653329787535e+02	-1.514008693655087541e+02	-1.514008731941854649e+02	-1.514010150746673844e+02	-1.514010172474679621e+02	-1.514010172618595789e+02	-1.514077203396452660e+02	-1.514077206158196418e+02	-1.514077206957099406e+02	-1.514200048861658274e+02	-1.514330355147748151e+02	-1.514331750897669622e+02	-1.514491983598966272e+02	-1.514492253081483568e+02	-1.514516904272050510e+02	-1.514519872899263646e+02	-1.514535567874723370e+02	-1.514639102513237958e+02
3.604137646612693402e+01	-1.518161806545617196e+02	-1.521914910166659638e+02	-1.510084404802468896e+02	-1.510120810334889256e+02	-1.510159919525886210e+02	-1.510159919694151540e+02	-1.510159919712833982e+02	-1.510159919792525898e+02	-1.510159919796009262e+02	-1.510782634930049255e+02	-1.510783710077764397e+02	-1.510783712358187074e+02	-1.511085826633841123e+02	-1.511085828002655660e+02	-1.511087390189071016e+02	-1.511171423595270085e+02	-1.511202638722686515e+02	-1.511267024302418349e+02	-1.511267768893204675e+02	-1.513894567246216525e+02	-1.513953049815881968e+02	-1.513953060668166017e+02	-1.513953061352833629e+02	-1.513953061353131204e+02	-1.513953063177057459e+02	-1.513953124389203708e+02	-1.513953124405715869e+02	-1.513953130895032473e+02	-1.513960015577198703e+02	-1.513960015825420271e+02	-1.513960021594122054e+02	-1.513961536259111824e+02	-1.513961574296652373e+02	-1.513961612319314156e+02	-1.513962955396359291e+02	-1.513962978839149969e+02	-1.513962978979927527e+02	-1.514031670097938331e+02	-1.514031674380671575e+02	-1.514031674886646215e+02	-1.514212575205536382e+02	-1.514354466118953155e+02	-1.514355737668231257e+02	-1.514518427267970537e+02	-1.514518677266786142e+02	-1.514542069026448416e+02	-1.514545739898802310e+02	-1.514560892824119946e+02	-1.514670499534241515e+02
3.616232068245621889e+01	-1.518170765744015682e+02	-1.521927895182615771e+02	-1.510042884798484977e+02	-1.510075157080273129e+02	-1.510113636136835851e+02	-1.510113636317422845e+02	-1.510113636336087950e+02	-1.510113636409462572e+02	-1.510113636410061986e+02	-1.510739572330187173e+02	-1.510740569300493803e+02	-1.510740571605151672e+02	-1.511046075953007630e+02	-1.511046077335004725e+02	-1.511047646085215490e+02	-1.511133720428228742e+02	-1.511166017516457885e+02	-1.511229447230145695e+02	-1.511230200323765871e+02	-1.513856718341553176e+02	-1.513916242859355634e+02	-1.513916253628099753e+02	-1.513916254311554042e+02	-1.513916254312269416e+02	-1.513916256300113048e+02	-1.513916324113266967e+02	-1.513916324132375451e+02	-1.513916329862854298e+02	-1.513922899297250524e+02	-1.513922899358578320e+02	-1.513922907448246917e+02	-1.513924547085445340e+02	-1.513924582039912536e+02	-1.513924619748921145e+02	-1.513925887775210981e+02	-1.513925913521447342e+02	-1.513925913657428168e+02	-1.513995827842510948e+02	-1.513995834638547535e+02	-1.513995834840608836e+02	-1.514238416798536377e+02	-1.514386623204882767e+02	-1.514387928116468629e+02	-1.514550163083774805e+02	-1.514550402413551353e+02	-1.514572631038835482e+02	-1.514576873800447743e+02	-1.514591442600532503e+02	-1.514706260554687844e+02
3.628326489878550376e+01	-1.518183889050725952e+02	-1.521944647753254287e+02	-1.510013547395341504e+02	-1.510041674898221515e+02	-1.510079292270408757e+02	-1.510079292464633625e+02	-1.510079292483229665e+02	-1.510079292550394996e+02	-1.510079292550576895e+02	-1.510708270481761701e+02	-1.510709195434185972e+02	-1.510709197771174388e+02	-1.511018313753012876e+02	-1.511018315150305966e+02	-1.511019887808987505e+02	-1.511108069432031016e+02	-1.511141376646597791e+02	-1.511203955256007703e+02	-1.511204715358226451e+02	-1.513830467463358787e+02	-1.513890885906485266e+02	-1.513890896609314893e+02	-1.513890897292120883e+02	-1.513890897293540831e+02	-1.513890899417224034e+02	-1.513890974350681233e+02	-1.513890974372687310e+02	-1.513890979278334044e+02	-1.513897278714470644e+02	-1.513897278717380459e+02	-1.513897290100821067e+02	-1.513899061167218179e+02	-1.513899092381578555e+02	-1.513899129690717302e+02	-1.513900324310744168e+02	-1.513900353121926230e+02	-1.513900353251280819e+02	-1.513971010121965435e+02	-1.513971021016277803e+02	-1.513971021022433945e+02	-1.514273353554709445e+02	-1.514425432342494844e+02	-1.514426850610883548e+02	-1.514587246235406894e+02	-1.514587487016426905e+02	-1.514608587604815853e+02	-1.514613250391913084e+02	-1.514627237616075490e+02	-1.514746446788223579e+02
3.640420911511478863e+01	-1.518201366845524944e+02	-1.521965393399648860e+02	-1.509997788816375817e+02	-1.510021813449071999e+02	-1.510058334990981734e+02	-1.510058335200365605e+02	-1.510058335218848526e+02	-1.510058335279900632e+02	-1.510058335282975293e+02	-1.510690146284613888e+02	-1.510691005469600725e+02	-1.510691007847462686e+02	-1.511003945285187910e+02	-1.511003946699845528e+02	-1.511005520226016756e+02	-1.511095875924102359e+02	-1.511130105288221444e+02	-1.511191949344469094e+02	-1.511192714914598980e+02	-1.513817011111243858e+02	-1.513878152662411765e+02	-1.513878163318348697e+02	-1.513878164001191635e+02	-1.513878164003955078e+02	-1.513878166222281720e+02	-1.513878248532256521e+02	-1.513878248557151380e+02	-1.513878252639572963e+02	-1.513884328457504012e+02	-1.513884328612973604e+02	-1.513884344543636189e+02	-1.513886254172751649e+02	-1.513886281150764717e+02	-1.513886317950983482e+02	-1.513887441643593661e+02	-1.513887474404331499e+02	-1.513887474525335222e+02	-1.513958355717317943e+02	-1.513958373048795352e+02	-1.513958373238602917e+02	-1.514315681195519119e+02	-1.514470248773167782e+02	-1.514471815983489478e+02	-1.514629753569819002e+02	-1.514630010721490407e+02	-1.514649980140168850e+02	-1.514654892963896771e+02	-1.514668324590572865e+02	-1.514791111474399656e+02
3.652515333144407350e+01	-1.518223369523658164e+02	-1.521990330395527451e+02	-1.509996661673033032e+02	-1.510016677946626089e+02	-1.510051870553639617e+02	-1.510051870779914509e+02	-1.510051870798256743e+02	-1.510051870853278047e+02	-1.510051870863677266e+02	-1.510686291762676490e+02	-1.510687091251214724e+02	-1.510687093679128736e+02	-1.511004056359162462e+02	-1.511004057793224149e+02	-1.511005628796932001e+02	-1.511098228514276798e+02	-1.511133278649070633e+02	-1.511194514199637808e+02	-1.511195283668619140e+02	-1.513817261151600633e+02	-1.513878936317525188e+02	-1.513878946946769872e+02	-1.513878947630426524e+02	-1.513878947635093652e+02	-1.513878949895430708e+02	-1.513879039369774375e+02	-1.513879039397210420e+02	-1.513879042742180161e+02	-1.513884941873348851e+02	-1.513884942427063720e+02	-1.513884964215959599e+02	-1.513887020409682407e+02	-1.513887042835607701e+02	-1.513887079042560231e+02	-1.513888134935232870e+02	-1.513888172402325552e+02	-1.513888172513974268e+02	-1.513958728348058003e+02	-1.513958755008827382e+02	-1.513958756247393467e+02	-1.514364687849841005e+02	-1.514520721804767618e+02	-1.514522442958785859e+02	-1.514677705052158103e+02	-1.514677997008439547e+02	-1.514696808525685015e+02	-1.514701789415226756e+02	-1.514714703790008912e+02	-1.514840254856717081e+02
3.664609754777335837e+01	-1.518250033979727789e+02	-1.522019614972932402e+02	-1.510010791427987158e+02	-1.510026947888416942e+02	-1.510060583821864668e+02	-1.510060584067061598e+02	-1.510060584085244955e+02	-1.510060584134311910e+02	-1.510060584157976109e+02	-1.510697396377111659e+02	-1.510698141785798043e+02	-1.510698144273457331e+02	-1.511019337187467215e+02	-1.511019338643013725e+02	-1.511020903437122627e+02	-1.511115823269946077e+02	-1.511151582775746363e+02	-1.511212342704892819e+02	-1.511213114495567424e+02	-1.513831773612016036e+02	-1.513893779296129480e+02	-1.513893789919869732e+02	-1.513893790605148411e+02	-1.513893790612692953e+02	-1.513893792853507705e+02	-1.513893888622581017e+02	-1.513893888651589350e+02	-1.513893891426203595e+02	-1.513899660840240529e+02	-1.513899661952569602e+02	-1.513899690315374187e+02	-1.513901902227235325e+02	-1.513901919983433402e+02	-1.513901955635178354e+02	-1.513902947267912111e+02	-1.513902989463625488e+02	-1.513902989566655606e+02	-1.513972647552176909e+02	-1.513972685751549250e+02	-1.513972689399188880e+02	-1.514419979473614148e+02	-1.514576573085176108e+02	-1.514578429468786283e+02	-1.514731014538229772e+02	-1.514731364705022258e+02	-1.514748977356577484e+02	-1.514753841177455627e+02	-1.514766282638201176e+02	-1.514893790264316920e+02
[truncated: 696 more rows]
[truncated: 37 more columns]
